# Supplementary material for: Approach to standardized material characterization of the human lumbopelvic system—Specification, preparation and storage
Source: PLoS One. 2023 Aug 3;18(8):e0289482. doi: 10.1371/journal.pone.0289482 (PMC10399898; doi:10.1371/journal.pone.0289482)
Supplement: S2 File — Including 3D models and 3D-pdf overviews of preparation auxiliaries and storage boxes. (ZIP) [file pone.0289482.s002.zip]

Archive with 39 entries (32 files):
- Preparation/
- Preparation/Saw_Guide/
- Preparation/Saw_Guide/Saw_guide-Adjustment_10mm.stl
- Preparation/Saw_Guide/Saw_guide-Adjustment_10mm.stp
- Preparation/Saw_Guide/Saw_guide-base.stl
- Preparation/Saw_Guide/Saw_guide-base.stp
- Preparation/Saw_Guide/Saw_guide-Fixation.stl
- Preparation/Saw_Guide/Saw_guide-Fixation.stp
- Preparation/Saw_Guide/Saw_guide-Orthogonal_guide.stl
- Preparation/Saw_Guide/Saw_guide-Orthogonal_guide.stp
- Preparation/Saw_Guide/Saw_guide-Rail.stl
- Preparation/Saw_Guide/Saw_guide-Rail.stp
- Preparation/Saw_Guide/Saw_guide.pdf
- Preparation/Saw_Jig-Trabecular_Cube/
- Preparation/Saw_Jig-Trabecular_Cube/Saw_jig-Cube_10mm-Holder.stl
- Preparation/Saw_Jig-Trabecular_Cube/Saw_jig-Cube_10mm-Holder.stp
- Preparation/Saw_Jig-Trabecular_Cube/Saw_jig-Cube_10mm-Inlay.stl
- Preparation/Saw_Jig-Trabecular_Cube/Saw_jig-Cube_10mm-Inlay.stp
- Preparation/Saw_Jig-Trabecular_Cube/Saw_jig-Cube_10mm.pdf
- Storage/
- Storage/Storage Box-Combined_Trabecular_and_Cortical_Bone/
- Storage/Storage Box-Combined_Trabecular_and_Cortical_Bone/Storage_Box-Combined_Trabecular_Cortical_Bone-Bottom.stl
- Storage/Storage Box-Combined_Trabecular_and_Cortical_Bone/Storage_Box-Combined_Trabecular_Cortical_Bone-Bottom.stp
- Storage/Storage Box-Combined_Trabecular_and_Cortical_Bone/Storage_Box-Combined_Trabecular_Cortical_Bone-Grate.stl
- Storage/Storage Box-Combined_Trabecular_and_Cortical_Bone/Storage_Box-Combined_Trabecular_Cortical_Bone-Grate.stp
- Storage/Storage Box-Combined_Trabecular_and_Cortical_Bone/Storage_Box-Combined_Trabecular_Cortical_Bone-Top.stl
- Storage/Storage Box-Combined_Trabecular_and_Cortical_Bone/Storage_Box-Combined_Trabecular_Cortical_Bone-Top.stp
- Storage/Storage Box-Combined_Trabecular_and_Cortical_Bone/Storage_Box-Combined_Trabecular_Cortical_Bone.pdf
- Storage/Storage Box-Cortical_Bone_Beams/
- Storage/Storage Box-Cortical_Bone_Beams/Storage_Box-Cortical_Bone-4_Beam-Bottom.stl
- Storage/Storage Box-Cortical_Bone_Beams/Storage_Box-Cortical_Bone-4_Beam-Bottom.stp
- Storage/Storage Box-Cortical_Bone_Beams/Storage_Box-Cortical_Bone-4_Beam-Grate.stl
- Storage/Storage Box-Cortical_Bone_Beams/Storage_Box-Cortical_Bone-4_Beam-Grate.stp
- Storage/Storage Box-Cortical_Bone_Beams/Storage_Box-Cortical_Bone-4_Beam-Top.stl
- Storage/Storage Box-Cortical_Bone_Beams/Storage_Box-Cortical_Bone-4_Beam-Top.stp
- Storage/Storage Box-Cortical_Bone_Beams/Storage_Box-Cortical_Bone-4_Beam.pdf
- Storage/Storage_Box-Common/
- Storage/Storage_Box-Common/Storage_Box-Seperator.stl
- Storage/Storage_Box-Common/Storage_Box-Seperator.stp
