# Supplementary material for: Approach to standardized material characterization of the human lumbopelvic system—Specification, preparation and storage
Source: PLoS One. 2023 Aug 3;18(8):e0289482. doi: 10.1371/journal.pone.0289482 (PMC10399898; doi:10.1371/journal.pone.0289482)
Supplement: S2 File — Including 3D models and 3D-pdf overviews of preparation auxiliaries and storage boxes. (ZIP) [file pone.0289482.s002.zip › Preparation/Saw_Guide/Saw_guide-Adjustment_10mm.stp]

ISO-10303-21;
HEADER;
/* Generated by software containing ST-Developer
 * from STEP Tools, Inc. (www.steptools.com) 
 */

FILE_DESCRIPTION(
/* description */ (''),
/* implementation_level */ '2;1');

FILE_NAME(
/* name */ 
'D:\\Gebhardt\\Messeinrichtungen\\Proben\\Pr\X\E4paration\\Final\\Saw_
guiding-ZESBO\\Export-stl_stp\\Saw_guiding-Adjustment_10mm.stp',
/* time_stamp */ '2021-12-14T14:20:22+01:00',
/* author */ ('mgebhard'),
/* organization */ (''),
/* preprocessor_version */ 'ST-DEVELOPER v18.1',
/* originating_system */ 'Autodesk Inventor 2020',
/* authorisation */ '');

FILE_SCHEMA (('AUTOMOTIVE_DESIGN { 1 0 10303 214 3 1 1 }'));
ENDSEC;

DATA;
#10=MECHANICAL_DESIGN_GEOMETRIC_PRESENTATION_REPRESENTATION('',(#1631,#1632,
#1633,#1634,#1635,#1636,#1637,#1638,#1639,#1640,#1641,#1642,#1643,#1644,
#1645,#1646,#1647,#1648,#1649,#1650,#1651,#1652,#1653,#1654,#1655,#1656,
#1657,#1658,#1659,#1660,#1661,#1662,#1663,#1664,#1665,#1666,#1667,#1668,
#1669,#1670,#1671,#1672,#1673,#1674,#1675,#1676,#1677,#1678,#1679,#1680,
#1681,#1682,#1683,#1684,#1685,#1686,#1687,#1688,#1689,#1690,#1691,#1692,
#1693,#1694,#1695,#1696,#1697,#1698,#1699,#1700,#1701,#1702,#1703,#1704,
#1705,#1706,#1707,#1708,#1709,#1710,#1711,#1712,#1713,#1714),#2852);
#11=SHAPE_REPRESENTATION_RELATIONSHIP('SRR','None',#2859,#12);
#12=ADVANCED_BREP_SHAPE_REPRESENTATION('',(#13),#2851);
#13=MANIFOLD_SOLID_BREP('Volumenk\X\F6rper1',#1798);
#14=FACE_BOUND('',#192,.T.);
#15=FACE_BOUND('',#193,.T.);
#16=FACE_BOUND('',#194,.T.);
#17=FACE_BOUND('',#196,.T.);
#18=FACE_BOUND('',#197,.T.);
#19=FACE_BOUND('',#198,.T.);
#20=FACE_BOUND('',#270,.T.);
#21=FACE_BOUND('',#272,.T.);
#22=FACE_BOUND('',#274,.T.);
#23=PLANE('',#1848);
#24=PLANE('',#1849);
#25=PLANE('',#1850);
#26=PLANE('',#1851);
#27=PLANE('',#1852);
#28=PLANE('',#1853);
#29=PLANE('',#1854);
#30=PLANE('',#1855);
#31=PLANE('',#1856);
#32=PLANE('',#1857);
#33=PLANE('',#1858);
#34=PLANE('',#1859);
#35=PLANE('',#1860);
#36=PLANE('',#1861);
#37=PLANE('',#1862);
#38=PLANE('',#1863);
#39=PLANE('',#1864);
#40=PLANE('',#1865);
#41=PLANE('',#1866);
#42=PLANE('',#1867);
#43=PLANE('',#1868);
#44=PLANE('',#1869);
#45=PLANE('',#1870);
#46=PLANE('',#1871);
#47=PLANE('',#1872);
#48=PLANE('',#1873);
#49=PLANE('',#1874);
#50=PLANE('',#1875);
#51=PLANE('',#1876);
#52=PLANE('',#1877);
#53=PLANE('',#1878);
#54=PLANE('',#1879);
#55=PLANE('',#1880);
#56=PLANE('',#1881);
#57=PLANE('',#1882);
#58=PLANE('',#1883);
#59=PLANE('',#1884);
#60=PLANE('',#1885);
#61=PLANE('',#1886);
#62=PLANE('',#1887);
#63=PLANE('',#1888);
#64=PLANE('',#1889);
#65=PLANE('',#1890);
#66=PLANE('',#1891);
#67=PLANE('',#1892);
#68=PLANE('',#1893);
#69=PLANE('',#1894);
#70=PLANE('',#1895);
#71=PLANE('',#1896);
#72=PLANE('',#1897);
#73=PLANE('',#1898);
#74=PLANE('',#1899);
#75=PLANE('',#1900);
#76=PLANE('',#1901);
#77=PLANE('',#1902);
#78=PLANE('',#1903);
#79=PLANE('',#1904);
#80=PLANE('',#1905);
#81=PLANE('',#1906);
#82=PLANE('',#1907);
#83=PLANE('',#1908);
#84=PLANE('',#1909);
#85=PLANE('',#1910);
#86=PLANE('',#1911);
#87=PLANE('',#1912);
#88=PLANE('',#1913);
#89=PLANE('',#1914);
#90=PLANE('',#1915);
#91=PLANE('',#1916);
#92=PLANE('',#1917);
#93=PLANE('',#1918);
#94=PLANE('',#1919);
#95=PLANE('',#1920);
#96=PLANE('',#1921);
#97=PLANE('',#1922);
#98=PLANE('',#1923);
#99=PLANE('',#1924);
#100=FACE_OUTER_BOUND('',#183,.T.);
#101=FACE_OUTER_BOUND('',#184,.T.);
#102=FACE_OUTER_BOUND('',#185,.T.);
#103=FACE_OUTER_BOUND('',#186,.T.);
#104=FACE_OUTER_BOUND('',#187,.T.);
#105=FACE_OUTER_BOUND('',#188,.T.);
#106=FACE_OUTER_BOUND('',#189,.T.);
#107=FACE_OUTER_BOUND('',#190,.T.);
#108=FACE_OUTER_BOUND('',#191,.T.);
#109=FACE_OUTER_BOUND('',#195,.T.);
#110=FACE_OUTER_BOUND('',#199,.T.);
#111=FACE_OUTER_BOUND('',#200,.T.);
#112=FACE_OUTER_BOUND('',#201,.T.);
#113=FACE_OUTER_BOUND('',#202,.T.);
#114=FACE_OUTER_BOUND('',#203,.T.);
#115=FACE_OUTER_BOUND('',#204,.T.);
#116=FACE_OUTER_BOUND('',#205,.T.);
#117=FACE_OUTER_BOUND('',#206,.T.);
#118=FACE_OUTER_BOUND('',#207,.T.);
#119=FACE_OUTER_BOUND('',#208,.T.);
#120=FACE_OUTER_BOUND('',#209,.T.);
#121=FACE_OUTER_BOUND('',#210,.T.);
#122=FACE_OUTER_BOUND('',#211,.T.);
#123=FACE_OUTER_BOUND('',#212,.T.);
#124=FACE_OUTER_BOUND('',#213,.T.);
#125=FACE_OUTER_BOUND('',#214,.T.);
#126=FACE_OUTER_BOUND('',#215,.T.);
#127=FACE_OUTER_BOUND('',#216,.T.);
#128=FACE_OUTER_BOUND('',#217,.T.);
#129=FACE_OUTER_BOUND('',#218,.T.);
#130=FACE_OUTER_BOUND('',#219,.T.);
#131=FACE_OUTER_BOUND('',#220,.T.);
#132=FACE_OUTER_BOUND('',#221,.T.);
#133=FACE_OUTER_BOUND('',#222,.T.);
#134=FACE_OUTER_BOUND('',#223,.T.);
#135=FACE_OUTER_BOUND('',#224,.T.);
#136=FACE_OUTER_BOUND('',#225,.T.);
#137=FACE_OUTER_BOUND('',#226,.T.);
#138=FACE_OUTER_BOUND('',#227,.T.);
#139=FACE_OUTER_BOUND('',#228,.T.);
#140=FACE_OUTER_BOUND('',#229,.T.);
#141=FACE_OUTER_BOUND('',#230,.T.);
#142=FACE_OUTER_BOUND('',#231,.T.);
#143=FACE_OUTER_BOUND('',#232,.T.);
#144=FACE_OUTER_BOUND('',#233,.T.);
#145=FACE_OUTER_BOUND('',#234,.T.);
#146=FACE_OUTER_BOUND('',#235,.T.);
#147=FACE_OUTER_BOUND('',#236,.T.);
#148=FACE_OUTER_BOUND('',#237,.T.);
#149=FACE_OUTER_BOUND('',#238,.T.);
#150=FACE_OUTER_BOUND('',#239,.T.);
#151=FACE_OUTER_BOUND('',#240,.T.);
#152=FACE_OUTER_BOUND('',#241,.T.);
#153=FACE_OUTER_BOUND('',#242,.T.);
#154=FACE_OUTER_BOUND('',#243,.T.);
#155=FACE_OUTER_BOUND('',#244,.T.);
#156=FACE_OUTER_BOUND('',#245,.T.);
#157=FACE_OUTER_BOUND('',#246,.T.);
#158=FACE_OUTER_BOUND('',#247,.T.);
#159=FACE_OUTER_BOUND('',#248,.T.);
#160=FACE_OUTER_BOUND('',#249,.T.);
#161=FACE_OUTER_BOUND('',#250,.T.);
#162=FACE_OUTER_BOUND('',#251,.T.);
#163=FACE_OUTER_BOUND('',#252,.T.);
#164=FACE_OUTER_BOUND('',#253,.T.);
#165=FACE_OUTER_BOUND('',#254,.T.);
#166=FACE_OUTER_BOUND('',#255,.T.);
#167=FACE_OUTER_BOUND('',#256,.T.);
#168=FACE_OUTER_BOUND('',#257,.T.);
#169=FACE_OUTER_BOUND('',#258,.T.);
#170=FACE_OUTER_BOUND('',#259,.T.);
#171=FACE_OUTER_BOUND('',#260,.T.);
#172=FACE_OUTER_BOUND('',#261,.T.);
#173=FACE_OUTER_BOUND('',#262,.T.);
#174=FACE_OUTER_BOUND('',#263,.T.);
#175=FACE_OUTER_BOUND('',#264,.T.);
#176=FACE_OUTER_BOUND('',#265,.T.);
#177=FACE_OUTER_BOUND('',#266,.T.);
#178=FACE_OUTER_BOUND('',#267,.T.);
#179=FACE_OUTER_BOUND('',#268,.T.);
#180=FACE_OUTER_BOUND('',#269,.T.);
#181=FACE_OUTER_BOUND('',#271,.T.);
#182=FACE_OUTER_BOUND('',#273,.T.);
#183=EDGE_LOOP('',(#1141,#1142,#1143,#1144,#1145,#1146));
#184=EDGE_LOOP('',(#1147,#1148,#1149,#1150,#1151,#1152));
#185=EDGE_LOOP('',(#1153,#1154,#1155,#1156,#1157,#1158));
#186=EDGE_LOOP('',(#1159,#1160,#1161,#1162,#1163,#1164));
#187=EDGE_LOOP('',(#1165,#1166,#1167,#1168,#1169,#1170));
#188=EDGE_LOOP('',(#1171,#1172,#1173,#1174,#1175,#1176));
#189=EDGE_LOOP('',(#1177,#1178,#1179,#1180,#1181,#1182,#1183,#1184,#1185,
#1186,#1187,#1188,#1189,#1190,#1191,#1192,#1193,#1194,#1195,#1196,#1197,
#1198,#1199,#1200,#1201,#1202,#1203,#1204,#1205,#1206,#1207,#1208,#1209,
#1210,#1211,#1212,#1213,#1214,#1215,#1216,#1217,#1218,#1219,#1220,#1221,
#1222,#1223,#1224,#1225,#1226,#1227,#1228,#1229,#1230,#1231,#1232));
#190=EDGE_LOOP('',(#1233,#1234,#1235,#1236,#1237,#1238));
#191=EDGE_LOOP('',(#1239,#1240,#1241,#1242,#1243,#1244,#1245,#1246,#1247,
#1248,#1249,#1250));
#192=EDGE_LOOP('',(#1251,#1252));
#193=EDGE_LOOP('',(#1253,#1254));
#194=EDGE_LOOP('',(#1255,#1256));
#195=EDGE_LOOP('',(#1257,#1258,#1259,#1260,#1261,#1262,#1263,#1264,#1265,
#1266,#1267,#1268,#1269,#1270,#1271,#1272,#1273,#1274,#1275,#1276));
#196=EDGE_LOOP('',(#1277,#1278));
#197=EDGE_LOOP('',(#1279,#1280));
#198=EDGE_LOOP('',(#1281,#1282));
#199=EDGE_LOOP('',(#1283,#1284,#1285,#1286));
#200=EDGE_LOOP('',(#1287,#1288,#1289,#1290));
#201=EDGE_LOOP('',(#1291,#1292,#1293,#1294));
#202=EDGE_LOOP('',(#1295,#1296,#1297,#1298));
#203=EDGE_LOOP('',(#1299,#1300,#1301,#1302));
#204=EDGE_LOOP('',(#1303,#1304,#1305,#1306));
#205=EDGE_LOOP('',(#1307,#1308,#1309,#1310));
#206=EDGE_LOOP('',(#1311,#1312,#1313,#1314));
#207=EDGE_LOOP('',(#1315,#1316,#1317,#1318));
#208=EDGE_LOOP('',(#1319,#1320,#1321,#1322,#1323,#1324));
#209=EDGE_LOOP('',(#1325,#1326,#1327,#1328));
#210=EDGE_LOOP('',(#1329,#1330,#1331,#1332));
#211=EDGE_LOOP('',(#1333,#1334,#1335,#1336));
#212=EDGE_LOOP('',(#1337,#1338,#1339,#1340));
#213=EDGE_LOOP('',(#1341,#1342,#1343,#1344));
#214=EDGE_LOOP('',(#1345,#1346,#1347,#1348));
#215=EDGE_LOOP('',(#1349,#1350,#1351,#1352));
#216=EDGE_LOOP('',(#1353,#1354,#1355,#1356));
#217=EDGE_LOOP('',(#1357,#1358,#1359,#1360));
#218=EDGE_LOOP('',(#1361,#1362,#1363,#1364,#1365));
#219=EDGE_LOOP('',(#1366,#1367,#1368,#1369));
#220=EDGE_LOOP('',(#1370,#1371,#1372,#1373));
#221=EDGE_LOOP('',(#1374,#1375,#1376,#1377));
#222=EDGE_LOOP('',(#1378,#1379,#1380,#1381));
#223=EDGE_LOOP('',(#1382,#1383,#1384,#1385));
#224=EDGE_LOOP('',(#1386,#1387,#1388,#1389));
#225=EDGE_LOOP('',(#1390,#1391,#1392,#1393));
#226=EDGE_LOOP('',(#1394,#1395,#1396,#1397));
#227=EDGE_LOOP('',(#1398,#1399,#1400,#1401));
#228=EDGE_LOOP('',(#1402,#1403,#1404,#1405));
#229=EDGE_LOOP('',(#1406,#1407,#1408,#1409));
#230=EDGE_LOOP('',(#1410,#1411,#1412,#1413));
#231=EDGE_LOOP('',(#1414,#1415,#1416,#1417));
#232=EDGE_LOOP('',(#1418,#1419,#1420,#1421,#1422));
#233=EDGE_LOOP('',(#1423,#1424,#1425,#1426,#1427,#1428,#1429,#1430,#1431,
#1432,#1433,#1434,#1435,#1436,#1437,#1438));
#234=EDGE_LOOP('',(#1439,#1440,#1441,#1442,#1443,#1444,#1445,#1446,#1447,
#1448));
#235=EDGE_LOOP('',(#1449,#1450,#1451,#1452));
#236=EDGE_LOOP('',(#1453,#1454,#1455,#1456));
#237=EDGE_LOOP('',(#1457,#1458,#1459,#1460));
#238=EDGE_LOOP('',(#1461,#1462,#1463,#1464));
#239=EDGE_LOOP('',(#1465,#1466,#1467,#1468));
#240=EDGE_LOOP('',(#1469,#1470,#1471,#1472));
#241=EDGE_LOOP('',(#1473,#1474,#1475,#1476));
#242=EDGE_LOOP('',(#1477,#1478,#1479,#1480,#1481,#1482,#1483,#1484));
#243=EDGE_LOOP('',(#1485,#1486,#1487,#1488));
#244=EDGE_LOOP('',(#1489,#1490,#1491,#1492,#1493));
#245=EDGE_LOOP('',(#1494,#1495,#1496,#1497,#1498));
#246=EDGE_LOOP('',(#1499,#1500,#1501,#1502));
#247=EDGE_LOOP('',(#1503,#1504,#1505,#1506));
#248=EDGE_LOOP('',(#1507,#1508,#1509,#1510));
#249=EDGE_LOOP('',(#1511,#1512,#1513,#1514));
#250=EDGE_LOOP('',(#1515,#1516,#1517,#1518));
#251=EDGE_LOOP('',(#1519,#1520,#1521,#1522));
#252=EDGE_LOOP('',(#1523,#1524,#1525,#1526));
#253=EDGE_LOOP('',(#1527,#1528,#1529,#1530));
#254=EDGE_LOOP('',(#1531,#1532,#1533,#1534));
#255=EDGE_LOOP('',(#1535,#1536,#1537,#1538));
#256=EDGE_LOOP('',(#1539,#1540,#1541,#1542));
#257=EDGE_LOOP('',(#1543,#1544,#1545,#1546));
#258=EDGE_LOOP('',(#1547,#1548,#1549,#1550));
#259=EDGE_LOOP('',(#1551,#1552,#1553,#1554,#1555,#1556,#1557,#1558,#1559,
#1560,#1561,#1562,#1563,#1564,#1565,#1566));
#260=EDGE_LOOP('',(#1567,#1568,#1569,#1570));
#261=EDGE_LOOP('',(#1571,#1572,#1573,#1574,#1575,#1576,#1577,#1578,#1579,
#1580));
#262=EDGE_LOOP('',(#1581,#1582,#1583,#1584));
#263=EDGE_LOOP('',(#1585,#1586,#1587,#1588));
#264=EDGE_LOOP('',(#1589,#1590,#1591,#1592));
#265=EDGE_LOOP('',(#1593,#1594,#1595,#1596));
#266=EDGE_LOOP('',(#1597,#1598,#1599,#1600));
#267=EDGE_LOOP('',(#1601,#1602,#1603,#1604));
#268=EDGE_LOOP('',(#1605,#1606,#1607,#1608,#1609,#1610,#1611,#1612));
#269=EDGE_LOOP('',(#1613,#1614));
#270=EDGE_LOOP('',(#1615,#1616));
#271=EDGE_LOOP('',(#1617,#1618));
#272=EDGE_LOOP('',(#1619,#1620));
#273=EDGE_LOOP('',(#1621,#1622));
#274=EDGE_LOOP('',(#1623,#1624));
#275=LINE('',#2366,#493);
#276=LINE('',#2376,#494);
#277=LINE('',#2386,#495);
#278=LINE('',#2396,#496);
#279=LINE('',#2406,#497);
#280=LINE('',#2416,#498);
#281=LINE('',#2423,#499);
#282=LINE('',#2425,#500);
#283=LINE('',#2427,#501);
#284=LINE('',#2429,#502);
#285=LINE('',#2431,#503);
#286=LINE('',#2433,#504);
#287=LINE('',#2435,#505);
#288=LINE('',#2437,#506);
#289=LINE('',#2439,#507);
#290=LINE('',#2441,#508);
#291=LINE('',#2443,#509);
#292=LINE('',#2445,#510);
#293=LINE('',#2447,#511);
#294=LINE('',#2449,#512);
#295=LINE('',#2451,#513);
#296=LINE('',#2453,#514);
#297=LINE('',#2455,#515);
#298=LINE('',#2457,#516);
#299=LINE('',#2459,#517);
#300=LINE('',#2461,#518);
#301=LINE('',#2463,#519);
#302=LINE('',#2465,#520);
#303=LINE('',#2467,#521);
#304=LINE('',#2469,#522);
#305=LINE('',#2471,#523);
#306=LINE('',#2473,#524);
#307=LINE('',#2475,#525);
#308=LINE('',#2477,#526);
#309=LINE('',#2479,#527);
#310=LINE('',#2481,#528);
#311=LINE('',#2483,#529);
#312=LINE('',#2485,#530);
#313=LINE('',#2487,#531);
#314=LINE('',#2489,#532);
#315=LINE('',#2491,#533);
#316=LINE('',#2493,#534);
#317=LINE('',#2495,#535);
#318=LINE('',#2497,#536);
#319=LINE('',#2499,#537);
#320=LINE('',#2501,#538);
#321=LINE('',#2503,#539);
#322=LINE('',#2505,#540);
#323=LINE('',#2507,#541);
#324=LINE('',#2509,#542);
#325=LINE('',#2511,#543);
#326=LINE('',#2513,#544);
#327=LINE('',#2515,#545);
#328=LINE('',#2517,#546);
#329=LINE('',#2519,#547);
#330=LINE('',#2521,#548);
#331=LINE('',#2523,#549);
#332=LINE('',#2525,#550);
#333=LINE('',#2527,#551);
#334=LINE('',#2529,#552);
#335=LINE('',#2531,#553);
#336=LINE('',#2532,#554);
#337=LINE('',#2536,#555);
#338=LINE('',#2538,#556);
#339=LINE('',#2540,#557);
#340=LINE('',#2542,#558);
#341=LINE('',#2544,#559);
#342=LINE('',#2545,#560);
#343=LINE('',#2548,#561);
#344=LINE('',#2550,#562);
#345=LINE('',#2551,#563);
#346=LINE('',#2553,#564);
#347=LINE('',#2555,#565);
#348=LINE('',#2557,#566);
#349=LINE('',#2559,#567);
#350=LINE('',#2561,#568);
#351=LINE('',#2563,#569);
#352=LINE('',#2564,#570);
#353=LINE('',#2567,#571);
#354=LINE('',#2569,#572);
#355=LINE('',#2571,#573);
#356=LINE('',#2572,#574);
#357=LINE('',#2574,#575);
#358=LINE('',#2576,#576);
#359=LINE('',#2577,#577);
#360=LINE('',#2579,#578);
#361=LINE('',#2581,#579);
#362=LINE('',#2583,#580);
#363=LINE('',#2585,#581);
#364=LINE('',#2587,#582);
#365=LINE('',#2589,#583);
#366=LINE('',#2590,#584);
#367=LINE('',#2592,#585);
#368=LINE('',#2593,#586);
#369=LINE('',#2596,#587);
#370=LINE('',#2598,#588);
#371=LINE('',#2599,#589);
#372=LINE('',#2602,#590);
#373=LINE('',#2604,#591);
#374=LINE('',#2605,#592);
#375=LINE('',#2607,#593);
#376=LINE('',#2608,#594);
#377=LINE('',#2611,#595);
#378=LINE('',#2612,#596);
#379=LINE('',#2615,#597);
#380=LINE('',#2616,#598);
#381=LINE('',#2618,#599);
#382=LINE('',#2621,#600);
#383=LINE('',#2623,#601);
#384=LINE('',#2624,#602);
#385=LINE('',#2626,#603);
#386=LINE('',#2628,#604);
#387=LINE('',#2631,#605);
#388=LINE('',#2633,#606);
#389=LINE('',#2634,#607);
#390=LINE('',#2635,#608);
#391=LINE('',#2638,#609);
#392=LINE('',#2640,#610);
#393=LINE('',#2641,#611);
#394=LINE('',#2644,#612);
#395=LINE('',#2646,#613);
#396=LINE('',#2647,#614);
#397=LINE('',#2651,#615);
#398=LINE('',#2652,#616);
#399=LINE('',#2655,#617);
#400=LINE('',#2656,#618);
#401=LINE('',#2658,#619);
#402=LINE('',#2661,#620);
#403=LINE('',#2663,#621);
#404=LINE('',#2664,#622);
#405=LINE('',#2666,#623);
#406=LINE('',#2668,#624);
#407=LINE('',#2671,#625);
#408=LINE('',#2673,#626);
#409=LINE('',#2674,#627);
#410=LINE('',#2677,#628);
#411=LINE('',#2678,#629);
#412=LINE('',#2681,#630);
#413=LINE('',#2682,#631);
#414=LINE('',#2685,#632);
#415=LINE('',#2686,#633);
#416=LINE('',#2689,#634);
#417=LINE('',#2690,#635);
#418=LINE('',#2693,#636);
#419=LINE('',#2694,#637);
#420=LINE('',#2697,#638);
#421=LINE('',#2698,#639);
#422=LINE('',#2701,#640);
#423=LINE('',#2702,#641);
#424=LINE('',#2705,#642);
#425=LINE('',#2706,#643);
#426=LINE('',#2709,#644);
#427=LINE('',#2710,#645);
#428=LINE('',#2713,#646);
#429=LINE('',#2714,#647);
#430=LINE('',#2717,#648);
#431=LINE('',#2718,#649);
#432=LINE('',#2721,#650);
#433=LINE('',#2722,#651);
#434=LINE('',#2725,#652);
#435=LINE('',#2726,#653);
#436=LINE('',#2729,#654);
#437=LINE('',#2730,#655);
#438=LINE('',#2732,#656);
#439=LINE('',#2734,#657);
#440=LINE('',#2738,#658);
#441=LINE('',#2739,#659);
#442=LINE('',#2742,#660);
#443=LINE('',#2743,#661);
#444=LINE('',#2745,#662);
#445=LINE('',#2748,#663);
#446=LINE('',#2749,#664);
#447=LINE('',#2752,#665);
#448=LINE('',#2753,#666);
#449=LINE('',#2755,#667);
#450=LINE('',#2760,#668);
#451=LINE('',#2762,#669);
#452=LINE('',#2763,#670);
#453=LINE('',#2766,#671);
#454=LINE('',#2768,#672);
#455=LINE('',#2769,#673);
#456=LINE('',#2772,#674);
#457=LINE('',#2773,#675);
#458=LINE('',#2776,#676);
#459=LINE('',#2777,#677);
#460=LINE('',#2780,#678);
#461=LINE('',#2781,#679);
#462=LINE('',#2784,#680);
#463=LINE('',#2785,#681);
#464=LINE('',#2788,#682);
#465=LINE('',#2789,#683);
#466=LINE('',#2792,#684);
#467=LINE('',#2793,#685);
#468=LINE('',#2796,#686);
#469=LINE('',#2797,#687);
#470=LINE('',#2800,#688);
#471=LINE('',#2801,#689);
#472=LINE('',#2804,#690);
#473=LINE('',#2805,#691);
#474=LINE('',#2808,#692);
#475=LINE('',#2809,#693);
#476=LINE('',#2812,#694);
#477=LINE('',#2813,#695);
#478=LINE('',#2816,#696);
#479=LINE('',#2817,#697);
#480=LINE('',#2819,#698);
#481=LINE('',#2821,#699);
#482=LINE('',#2823,#700);
#483=LINE('',#2827,#701);
#484=LINE('',#2828,#702);
#485=LINE('',#2831,#703);
#486=LINE('',#2832,#704);
#487=LINE('',#2834,#705);
#488=LINE('',#2837,#706);
#489=LINE('',#2838,#707);
#490=LINE('',#2841,#708);
#491=LINE('',#2842,#709);
#492=LINE('',#2844,#710);
#493=VECTOR('',#1933,5.49999999999999);
#494=VECTOR('',#1944,3.3);
#495=VECTOR('',#1955,5.5);
#496=VECTOR('',#1966,3.29999999999999);
#497=VECTOR('',#1977,5.50000000000001);
#498=VECTOR('',#1988,3.3);
#499=VECTOR('',#1995,1000.);
#500=VECTOR('',#1996,1000.);
#501=VECTOR('',#1997,1000.);
#502=VECTOR('',#1998,1000.);
#503=VECTOR('',#1999,1000.);
#504=VECTOR('',#2000,1000.);
#505=VECTOR('',#2001,1000.);
#506=VECTOR('',#2002,1000.);
#507=VECTOR('',#2003,1000.);
#508=VECTOR('',#2004,1000.);
#509=VECTOR('',#2005,1000.);
#510=VECTOR('',#2006,1000.);
#511=VECTOR('',#2007,1000.);
#512=VECTOR('',#2008,1000.);
#513=VECTOR('',#2009,1000.);
#514=VECTOR('',#2010,1000.);
#515=VECTOR('',#2011,1000.);
#516=VECTOR('',#2012,1000.);
#517=VECTOR('',#2013,1000.);
#518=VECTOR('',#2014,1000.);
#519=VECTOR('',#2015,1000.);
#520=VECTOR('',#2016,1000.);
#521=VECTOR('',#2017,1000.);
#522=VECTOR('',#2018,1000.);
#523=VECTOR('',#2019,1000.);
#524=VECTOR('',#2020,1000.);
#525=VECTOR('',#2021,1000.);
#526=VECTOR('',#2022,1000.);
#527=VECTOR('',#2023,1000.);
#528=VECTOR('',#2024,1000.);
#529=VECTOR('',#2025,1000.);
#530=VECTOR('',#2026,1000.);
#531=VECTOR('',#2027,1000.);
#532=VECTOR('',#2028,1000.);
#533=VECTOR('',#2029,1000.);
#534=VECTOR('',#2030,1000.);
#535=VECTOR('',#2031,1000.);
#536=VECTOR('',#2032,1000.);
#537=VECTOR('',#2033,1000.);
#538=VECTOR('',#2034,1000.);
#539=VECTOR('',#2035,1000.);
#540=VECTOR('',#2036,1000.);
#541=VECTOR('',#2037,1000.);
#542=VECTOR('',#2038,1000.);
#543=VECTOR('',#2039,1000.);
#544=VECTOR('',#2040,1000.);
#545=VECTOR('',#2041,1000.);
#546=VECTOR('',#2042,1000.);
#547=VECTOR('',#2043,1000.);
#548=VECTOR('',#2044,1000.);
#549=VECTOR('',#2045,1000.);
#550=VECTOR('',#2046,1000.);
#551=VECTOR('',#2047,1000.);
#552=VECTOR('',#2048,1000.);
#553=VECTOR('',#2049,1000.);
#554=VECTOR('',#2050,1000.);
#555=VECTOR('',#2053,1000.);
#556=VECTOR('',#2054,1000.);
#557=VECTOR('',#2055,1000.);
#558=VECTOR('',#2056,1000.);
#559=VECTOR('',#2057,1000.);
#560=VECTOR('',#2058,1000.);
#561=VECTOR('',#2061,1000.);
#562=VECTOR('',#2062,1000.);
#563=VECTOR('',#2063,1000.);
#564=VECTOR('',#2064,1000.);
#565=VECTOR('',#2065,1000.);
#566=VECTOR('',#2066,1000.);
#567=VECTOR('',#2067,1000.);
#568=VECTOR('',#2068,1000.);
#569=VECTOR('',#2069,1000.);
#570=VECTOR('',#2070,1000.);
#571=VECTOR('',#2073,1000.);
#572=VECTOR('',#2074,1000.);
#573=VECTOR('',#2075,1000.);
#574=VECTOR('',#2076,1000.);
#575=VECTOR('',#2077,1000.);
#576=VECTOR('',#2078,1000.);
#577=VECTOR('',#2079,1000.);
#578=VECTOR('',#2080,1000.);
#579=VECTOR('',#2081,1000.);
#580=VECTOR('',#2082,1000.);
#581=VECTOR('',#2083,1000.);
#582=VECTOR('',#2084,1000.);
#583=VECTOR('',#2085,1000.);
#584=VECTOR('',#2086,1000.);
#585=VECTOR('',#2087,1000.);
#586=VECTOR('',#2088,1000.);
#587=VECTOR('',#2091,1000.);
#588=VECTOR('',#2092,1000.);
#589=VECTOR('',#2093,1000.);
#590=VECTOR('',#2096,1000.);
#591=VECTOR('',#2097,1000.);
#592=VECTOR('',#2098,1000.);
#593=VECTOR('',#2101,1000.);
#594=VECTOR('',#2102,1000.);
#595=VECTOR('',#2105,1000.);
#596=VECTOR('',#2106,1000.);
#597=VECTOR('',#2109,1000.);
#598=VECTOR('',#2110,1000.);
#599=VECTOR('',#2113,1000.);
#600=VECTOR('',#2116,1000.);
#601=VECTOR('',#2117,1000.);
#602=VECTOR('',#2118,1000.);
#603=VECTOR('',#2121,1000.);
#604=VECTOR('',#2124,1000.);
#605=VECTOR('',#2127,1000.);
#606=VECTOR('',#2128,1000.);
#607=VECTOR('',#2129,1000.);
#608=VECTOR('',#2130,1000.);
#609=VECTOR('',#2133,1000.);
#610=VECTOR('',#2134,1000.);
#611=VECTOR('',#2135,1000.);
#612=VECTOR('',#2138,1000.);
#613=VECTOR('',#2139,1000.);
#614=VECTOR('',#2140,1000.);
#615=VECTOR('',#2145,1000.);
#616=VECTOR('',#2146,1000.);
#617=VECTOR('',#2149,1000.);
#618=VECTOR('',#2150,1000.);
#619=VECTOR('',#2153,1000.);
#620=VECTOR('',#2156,1000.);
#621=VECTOR('',#2157,1000.);
#622=VECTOR('',#2158,1000.);
#623=VECTOR('',#2161,1000.);
#624=VECTOR('',#2164,1000.);
#625=VECTOR('',#2167,1000.);
#626=VECTOR('',#2168,1000.);
#627=VECTOR('',#2169,1000.);
#628=VECTOR('',#2172,1000.);
#629=VECTOR('',#2173,1000.);
#630=VECTOR('',#2176,1000.);
#631=VECTOR('',#2177,1000.);
#632=VECTOR('',#2180,1000.);
#633=VECTOR('',#2181,1000.);
#634=VECTOR('',#2184,1000.);
#635=VECTOR('',#2185,1000.);
#636=VECTOR('',#2188,1000.);
#637=VECTOR('',#2189,1000.);
#638=VECTOR('',#2192,1000.);
#639=VECTOR('',#2193,1000.);
#640=VECTOR('',#2196,1000.);
#641=VECTOR('',#2197,1000.);
#642=VECTOR('',#2200,1000.);
#643=VECTOR('',#2201,1000.);
#644=VECTOR('',#2204,1000.);
#645=VECTOR('',#2205,1000.);
#646=VECTOR('',#2208,1000.);
#647=VECTOR('',#2209,1000.);
#648=VECTOR('',#2212,1000.);
#649=VECTOR('',#2213,1000.);
#650=VECTOR('',#2216,1000.);
#651=VECTOR('',#2217,1000.);
#652=VECTOR('',#2220,1000.);
#653=VECTOR('',#2221,1000.);
#654=VECTOR('',#2224,1000.);
#655=VECTOR('',#2225,1000.);
#656=VECTOR('',#2228,1000.);
#657=VECTOR('',#2231,1000.);
#658=VECTOR('',#2236,1000.);
#659=VECTOR('',#2237,1000.);
#660=VECTOR('',#2240,1000.);
#661=VECTOR('',#2241,1000.);
#662=VECTOR('',#2244,1000.);
#663=VECTOR('',#2247,1000.);
#664=VECTOR('',#2248,1000.);
#665=VECTOR('',#2251,1000.);
#666=VECTOR('',#2252,1000.);
#667=VECTOR('',#2255,1000.);
#668=VECTOR('',#2262,1000.);
#669=VECTOR('',#2263,1000.);
#670=VECTOR('',#2264,1000.);
#671=VECTOR('',#2267,1000.);
#672=VECTOR('',#2268,1000.);
#673=VECTOR('',#2269,1000.);
#674=VECTOR('',#2272,1000.);
#675=VECTOR('',#2273,1000.);
#676=VECTOR('',#2276,1000.);
#677=VECTOR('',#2277,1000.);
#678=VECTOR('',#2280,1000.);
#679=VECTOR('',#2281,1000.);
#680=VECTOR('',#2284,1000.);
#681=VECTOR('',#2285,1000.);
#682=VECTOR('',#2288,1000.);
#683=VECTOR('',#2289,1000.);
#684=VECTOR('',#2292,1000.);
#685=VECTOR('',#2293,1000.);
#686=VECTOR('',#2296,1000.);
#687=VECTOR('',#2297,1000.);
#688=VECTOR('',#2300,1000.);
#689=VECTOR('',#2301,1000.);
#690=VECTOR('',#2304,1000.);
#691=VECTOR('',#2305,1000.);
#692=VECTOR('',#2308,1000.);
#693=VECTOR('',#2309,1000.);
#694=VECTOR('',#2312,1000.);
#695=VECTOR('',#2313,1000.);
#696=VECTOR('',#2316,1000.);
#697=VECTOR('',#2317,1000.);
#698=VECTOR('',#2320,1000.);
#699=VECTOR('',#2323,1000.);
#700=VECTOR('',#2326,1000.);
#701=VECTOR('',#2331,1000.);
#702=VECTOR('',#2332,1000.);
#703=VECTOR('',#2335,1000.);
#704=VECTOR('',#2336,1000.);
#705=VECTOR('',#2339,1000.);
#706=VECTOR('',#2342,1000.);
#707=VECTOR('',#2343,1000.);
#708=VECTOR('',#2346,1000.);
#709=VECTOR('',#2347,1000.);
#710=VECTOR('',#2350,1000.);
#711=CIRCLE('',#1819,5.49999999999999);
#712=CIRCLE('',#1820,5.49999999999999);
#713=CIRCLE('',#1821,5.49999999999999);
#714=CIRCLE('',#1822,5.49999999999999);
#715=CIRCLE('',#1824,3.3);
#716=CIRCLE('',#1825,3.3);
#717=CIRCLE('',#1826,3.3);
#718=CIRCLE('',#1827,3.3);
#719=CIRCLE('',#1829,5.5);
#720=CIRCLE('',#1830,5.5);
#721=CIRCLE('',#1831,5.5);
#722=CIRCLE('',#1832,5.5);
#723=CIRCLE('',#1834,3.29999999999999);
#724=CIRCLE('',#1835,3.29999999999999);
#725=CIRCLE('',#1836,3.3);
#726=CIRCLE('',#1837,3.3);
#727=CIRCLE('',#1839,5.50000000000001);
#728=CIRCLE('',#1840,5.50000000000001);
#729=CIRCLE('',#1841,5.50000000000001);
#730=CIRCLE('',#1842,5.50000000000001);
#731=CIRCLE('',#1844,3.3);
#732=CIRCLE('',#1845,3.3);
#733=CIRCLE('',#1846,3.3);
#734=CIRCLE('',#1847,3.3);
#735=VERTEX_POINT('',#2361);
#736=VERTEX_POINT('',#2362);
#737=VERTEX_POINT('',#2365);
#738=VERTEX_POINT('',#2367);
#739=VERTEX_POINT('',#2371);
#740=VERTEX_POINT('',#2372);
#741=VERTEX_POINT('',#2375);
#742=VERTEX_POINT('',#2377);
#743=VERTEX_POINT('',#2381);
#744=VERTEX_POINT('',#2382);
#745=VERTEX_POINT('',#2385);
#746=VERTEX_POINT('',#2387);
#747=VERTEX_POINT('',#2391);
#748=VERTEX_POINT('',#2392);
#749=VERTEX_POINT('',#2395);
#750=VERTEX_POINT('',#2397);
#751=VERTEX_POINT('',#2401);
#752=VERTEX_POINT('',#2402);
#753=VERTEX_POINT('',#2405);
#754=VERTEX_POINT('',#2407);
#755=VERTEX_POINT('',#2411);
#756=VERTEX_POINT('',#2412);
#757=VERTEX_POINT('',#2415);
#758=VERTEX_POINT('',#2417);
#759=VERTEX_POINT('',#2421);
#760=VERTEX_POINT('',#2422);
#761=VERTEX_POINT('',#2424);
#762=VERTEX_POINT('',#2426);
#763=VERTEX_POINT('',#2428);
#764=VERTEX_POINT('',#2430);
#765=VERTEX_POINT('',#2432);
#766=VERTEX_POINT('',#2434);
#767=VERTEX_POINT('',#2436);
#768=VERTEX_POINT('',#2438);
#769=VERTEX_POINT('',#2440);
#770=VERTEX_POINT('',#2442);
#771=VERTEX_POINT('',#2444);
#772=VERTEX_POINT('',#2446);
#773=VERTEX_POINT('',#2448);
#774=VERTEX_POINT('',#2450);
#775=VERTEX_POINT('',#2452);
#776=VERTEX_POINT('',#2454);
#777=VERTEX_POINT('',#2456);
#778=VERTEX_POINT('',#2458);
#779=VERTEX_POINT('',#2460);
#780=VERTEX_POINT('',#2462);
#781=VERTEX_POINT('',#2464);
#782=VERTEX_POINT('',#2466);
#783=VERTEX_POINT('',#2468);
#784=VERTEX_POINT('',#2470);
#785=VERTEX_POINT('',#2472);
#786=VERTEX_POINT('',#2474);
#787=VERTEX_POINT('',#2476);
#788=VERTEX_POINT('',#2478);
#789=VERTEX_POINT('',#2480);
#790=VERTEX_POINT('',#2482);
#791=VERTEX_POINT('',#2484);
#792=VERTEX_POINT('',#2486);
#793=VERTEX_POINT('',#2488);
#794=VERTEX_POINT('',#2490);
#795=VERTEX_POINT('',#2492);
#796=VERTEX_POINT('',#2494);
#797=VERTEX_POINT('',#2496);
#798=VERTEX_POINT('',#2498);
#799=VERTEX_POINT('',#2500);
#800=VERTEX_POINT('',#2502);
#801=VERTEX_POINT('',#2504);
#802=VERTEX_POINT('',#2506);
#803=VERTEX_POINT('',#2508);
#804=VERTEX_POINT('',#2510);
#805=VERTEX_POINT('',#2512);
#806=VERTEX_POINT('',#2514);
#807=VERTEX_POINT('',#2516);
#808=VERTEX_POINT('',#2518);
#809=VERTEX_POINT('',#2520);
#810=VERTEX_POINT('',#2522);
#811=VERTEX_POINT('',#2524);
#812=VERTEX_POINT('',#2526);
#813=VERTEX_POINT('',#2528);
#814=VERTEX_POINT('',#2530);
#815=VERTEX_POINT('',#2534);
#816=VERTEX_POINT('',#2535);
#817=VERTEX_POINT('',#2537);
#818=VERTEX_POINT('',#2539);
#819=VERTEX_POINT('',#2541);
#820=VERTEX_POINT('',#2543);
#821=VERTEX_POINT('',#2547);
#822=VERTEX_POINT('',#2549);
#823=VERTEX_POINT('',#2552);
#824=VERTEX_POINT('',#2554);
#825=VERTEX_POINT('',#2556);
#826=VERTEX_POINT('',#2558);
#827=VERTEX_POINT('',#2560);
#828=VERTEX_POINT('',#2562);
#829=VERTEX_POINT('',#2566);
#830=VERTEX_POINT('',#2568);
#831=VERTEX_POINT('',#2570);
#832=VERTEX_POINT('',#2573);
#833=VERTEX_POINT('',#2575);
#834=VERTEX_POINT('',#2578);
#835=VERTEX_POINT('',#2580);
#836=VERTEX_POINT('',#2582);
#837=VERTEX_POINT('',#2584);
#838=VERTEX_POINT('',#2586);
#839=VERTEX_POINT('',#2588);
#840=VERTEX_POINT('',#2591);
#841=VERTEX_POINT('',#2595);
#842=VERTEX_POINT('',#2597);
#843=VERTEX_POINT('',#2601);
#844=VERTEX_POINT('',#2603);
#845=VERTEX_POINT('',#2610);
#846=VERTEX_POINT('',#2614);
#847=VERTEX_POINT('',#2620);
#848=VERTEX_POINT('',#2622);
#849=VERTEX_POINT('',#2630);
#850=VERTEX_POINT('',#2632);
#851=VERTEX_POINT('',#2637);
#852=VERTEX_POINT('',#2639);
#853=VERTEX_POINT('',#2643);
#854=VERTEX_POINT('',#2645);
#855=VERTEX_POINT('',#2650);
#856=VERTEX_POINT('',#2654);
#857=VERTEX_POINT('',#2660);
#858=VERTEX_POINT('',#2662);
#859=VERTEX_POINT('',#2670);
#860=VERTEX_POINT('',#2672);
#861=VERTEX_POINT('',#2676);
#862=VERTEX_POINT('',#2680);
#863=VERTEX_POINT('',#2684);
#864=VERTEX_POINT('',#2688);
#865=VERTEX_POINT('',#2692);
#866=VERTEX_POINT('',#2696);
#867=VERTEX_POINT('',#2700);
#868=VERTEX_POINT('',#2704);
#869=VERTEX_POINT('',#2708);
#870=VERTEX_POINT('',#2712);
#871=VERTEX_POINT('',#2716);
#872=VERTEX_POINT('',#2720);
#873=VERTEX_POINT('',#2724);
#874=VERTEX_POINT('',#2728);
#875=VERTEX_POINT('',#2737);
#876=VERTEX_POINT('',#2741);
#877=VERTEX_POINT('',#2747);
#878=VERTEX_POINT('',#2751);
#879=VERTEX_POINT('',#2759);
#880=VERTEX_POINT('',#2761);
#881=VERTEX_POINT('',#2765);
#882=VERTEX_POINT('',#2767);
#883=VERTEX_POINT('',#2771);
#884=VERTEX_POINT('',#2775);
#885=VERTEX_POINT('',#2779);
#886=VERTEX_POINT('',#2783);
#887=VERTEX_POINT('',#2787);
#888=VERTEX_POINT('',#2791);
#889=VERTEX_POINT('',#2795);
#890=VERTEX_POINT('',#2799);
#891=VERTEX_POINT('',#2803);
#892=VERTEX_POINT('',#2807);
#893=VERTEX_POINT('',#2811);
#894=VERTEX_POINT('',#2815);
#895=VERTEX_POINT('',#2826);
#896=VERTEX_POINT('',#2830);
#897=VERTEX_POINT('',#2836);
#898=VERTEX_POINT('',#2840);
#899=EDGE_CURVE('',#735,#736,#711,.T.);
#900=EDGE_CURVE('',#736,#735,#712,.T.);
#901=EDGE_CURVE('',#736,#737,#275,.T.);
#902=EDGE_CURVE('',#737,#738,#713,.T.);
#903=EDGE_CURVE('',#738,#737,#714,.T.);
#904=EDGE_CURVE('',#739,#740,#715,.T.);
#905=EDGE_CURVE('',#740,#739,#716,.T.);
#906=EDGE_CURVE('',#740,#741,#276,.T.);
#907=EDGE_CURVE('',#741,#742,#717,.T.);
#908=EDGE_CURVE('',#742,#741,#718,.T.);
#909=EDGE_CURVE('',#743,#744,#719,.T.);
#910=EDGE_CURVE('',#744,#743,#720,.T.);
#911=EDGE_CURVE('',#744,#745,#277,.T.);
#912=EDGE_CURVE('',#745,#746,#721,.T.);
#913=EDGE_CURVE('',#746,#745,#722,.T.);
#914=EDGE_CURVE('',#747,#748,#723,.T.);
#915=EDGE_CURVE('',#748,#747,#724,.T.);
#916=EDGE_CURVE('',#748,#749,#278,.T.);
#917=EDGE_CURVE('',#749,#750,#725,.T.);
#918=EDGE_CURVE('',#750,#749,#726,.T.);
#919=EDGE_CURVE('',#751,#752,#727,.T.);
#920=EDGE_CURVE('',#752,#751,#728,.T.);
#921=EDGE_CURVE('',#752,#753,#279,.T.);
#922=EDGE_CURVE('',#753,#754,#729,.T.);
#923=EDGE_CURVE('',#754,#753,#730,.T.);
#924=EDGE_CURVE('',#755,#756,#731,.T.);
#925=EDGE_CURVE('',#756,#755,#732,.T.);
#926=EDGE_CURVE('',#756,#757,#280,.T.);
#927=EDGE_CURVE('',#757,#758,#733,.T.);
#928=EDGE_CURVE('',#758,#757,#734,.T.);
#929=EDGE_CURVE('',#759,#760,#281,.T.);
#930=EDGE_CURVE('',#759,#761,#282,.T.);
#931=EDGE_CURVE('',#761,#762,#283,.T.);
#932=EDGE_CURVE('',#762,#763,#284,.T.);
#933=EDGE_CURVE('',#763,#764,#285,.T.);
#934=EDGE_CURVE('',#765,#764,#286,.T.);
#935=EDGE_CURVE('',#766,#765,#287,.T.);
#936=EDGE_CURVE('',#767,#766,#288,.T.);
#937=EDGE_CURVE('',#767,#768,#289,.T.);
#938=EDGE_CURVE('',#768,#769,#290,.T.);
#939=EDGE_CURVE('',#769,#770,#291,.T.);
#940=EDGE_CURVE('',#770,#771,#292,.T.);
#941=EDGE_CURVE('',#771,#772,#293,.T.);
#942=EDGE_CURVE('',#772,#773,#294,.T.);
#943=EDGE_CURVE('',#773,#774,#295,.T.);
#944=EDGE_CURVE('',#774,#775,#296,.T.);
#945=EDGE_CURVE('',#775,#776,#297,.T.);
#946=EDGE_CURVE('',#776,#777,#298,.T.);
#947=EDGE_CURVE('',#777,#778,#299,.T.);
#948=EDGE_CURVE('',#778,#779,#300,.T.);
#949=EDGE_CURVE('',#779,#780,#301,.T.);
#950=EDGE_CURVE('',#780,#781,#302,.T.);
#951=EDGE_CURVE('',#781,#782,#303,.T.);
#952=EDGE_CURVE('',#782,#783,#304,.T.);
#953=EDGE_CURVE('',#783,#784,#305,.T.);
#954=EDGE_CURVE('',#784,#785,#306,.T.);
#955=EDGE_CURVE('',#785,#786,#307,.T.);
#956=EDGE_CURVE('',#786,#787,#308,.T.);
#957=EDGE_CURVE('',#787,#788,#309,.T.);
#958=EDGE_CURVE('',#788,#789,#310,.T.);
#959=EDGE_CURVE('',#789,#790,#311,.T.);
#960=EDGE_CURVE('',#790,#791,#312,.T.);
#961=EDGE_CURVE('',#791,#792,#313,.T.);
#962=EDGE_CURVE('',#793,#792,#314,.T.);
#963=EDGE_CURVE('',#794,#793,#315,.T.);
#964=EDGE_CURVE('',#795,#794,#316,.T.);
#965=EDGE_CURVE('',#796,#795,#317,.T.);
#966=EDGE_CURVE('',#797,#796,#318,.T.);
#967=EDGE_CURVE('',#798,#797,#319,.T.);
#968=EDGE_CURVE('',#799,#798,#320,.T.);
#969=EDGE_CURVE('',#800,#799,#321,.T.);
#970=EDGE_CURVE('',#801,#800,#322,.T.);
#971=EDGE_CURVE('',#802,#801,#323,.T.);
#972=EDGE_CURVE('',#803,#802,#324,.T.);
#973=EDGE_CURVE('',#804,#803,#325,.T.);
#974=EDGE_CURVE('',#805,#804,#326,.T.);
#975=EDGE_CURVE('',#806,#805,#327,.T.);
#976=EDGE_CURVE('',#807,#806,#328,.T.);
#977=EDGE_CURVE('',#808,#807,#329,.T.);
#978=EDGE_CURVE('',#809,#808,#330,.T.);
#979=EDGE_CURVE('',#810,#809,#331,.T.);
#980=EDGE_CURVE('',#811,#810,#332,.T.);
#981=EDGE_CURVE('',#812,#811,#333,.T.);
#982=EDGE_CURVE('',#813,#812,#334,.T.);
#983=EDGE_CURVE('',#814,#813,#335,.T.);
#984=EDGE_CURVE('',#760,#814,#336,.T.);
#985=EDGE_CURVE('',#815,#816,#337,.T.);
#986=EDGE_CURVE('',#816,#817,#338,.T.);
#987=EDGE_CURVE('',#817,#818,#339,.T.);
#988=EDGE_CURVE('',#818,#819,#340,.T.);
#989=EDGE_CURVE('',#820,#819,#341,.T.);
#990=EDGE_CURVE('',#815,#820,#342,.T.);
#991=EDGE_CURVE('',#821,#763,#343,.T.);
#992=EDGE_CURVE('',#821,#822,#344,.T.);
#993=EDGE_CURVE('',#822,#816,#345,.T.);
#994=EDGE_CURVE('',#815,#823,#346,.T.);
#995=EDGE_CURVE('',#823,#824,#347,.T.);
#996=EDGE_CURVE('',#825,#824,#348,.T.);
#997=EDGE_CURVE('',#826,#825,#349,.T.);
#998=EDGE_CURVE('',#827,#826,#350,.T.);
#999=EDGE_CURVE('',#828,#827,#351,.T.);
#1000=EDGE_CURVE('',#828,#764,#352,.T.);
#1001=EDGE_CURVE('',#829,#759,#353,.T.);
#1002=EDGE_CURVE('',#760,#830,#354,.T.);
#1003=EDGE_CURVE('',#831,#830,#355,.T.);
#1004=EDGE_CURVE('',#792,#831,#356,.T.);
#1005=EDGE_CURVE('',#791,#832,#357,.T.);
#1006=EDGE_CURVE('',#832,#833,#358,.T.);
#1007=EDGE_CURVE('',#768,#833,#359,.T.);
#1008=EDGE_CURVE('',#834,#767,#360,.T.);
#1009=EDGE_CURVE('',#835,#834,#361,.T.);
#1010=EDGE_CURVE('',#835,#836,#362,.T.);
#1011=EDGE_CURVE('',#837,#836,#363,.T.);
#1012=EDGE_CURVE('',#837,#838,#364,.T.);
#1013=EDGE_CURVE('',#838,#839,#365,.T.);
#1014=EDGE_CURVE('',#820,#839,#366,.T.);
#1015=EDGE_CURVE('',#840,#819,#367,.T.);
#1016=EDGE_CURVE('',#840,#829,#368,.T.);
#1017=EDGE_CURVE('',#795,#841,#369,.T.);
#1018=EDGE_CURVE('',#841,#842,#370,.T.);
#1019=EDGE_CURVE('',#842,#796,#371,.T.);
#1020=EDGE_CURVE('',#843,#811,#372,.T.);
#1021=EDGE_CURVE('',#843,#844,#373,.T.);
#1022=EDGE_CURVE('',#812,#844,#374,.T.);
#1023=EDGE_CURVE('',#823,#839,#375,.T.);
#1024=EDGE_CURVE('',#824,#838,#376,.T.);
#1025=EDGE_CURVE('',#814,#845,#377,.T.);
#1026=EDGE_CURVE('',#845,#830,#378,.T.);
#1027=EDGE_CURVE('',#813,#846,#379,.T.);
#1028=EDGE_CURVE('',#846,#845,#380,.T.);
#1029=EDGE_CURVE('',#844,#846,#381,.T.);
#1030=EDGE_CURVE('',#793,#847,#382,.T.);
#1031=EDGE_CURVE('',#847,#848,#383,.T.);
#1032=EDGE_CURVE('',#794,#848,#384,.T.);
#1033=EDGE_CURVE('',#831,#847,#385,.T.);
#1034=EDGE_CURVE('',#848,#841,#386,.T.);
#1035=EDGE_CURVE('',#849,#836,#387,.T.);
#1036=EDGE_CURVE('',#850,#849,#388,.T.);
#1037=EDGE_CURVE('',#826,#850,#389,.T.);
#1038=EDGE_CURVE('',#825,#837,#390,.T.);
#1039=EDGE_CURVE('',#771,#851,#391,.T.);
#1040=EDGE_CURVE('',#852,#851,#392,.T.);
#1041=EDGE_CURVE('',#852,#772,#393,.T.);
#1042=EDGE_CURVE('',#853,#787,#394,.T.);
#1043=EDGE_CURVE('',#854,#853,#395,.T.);
#1044=EDGE_CURVE('',#788,#854,#396,.T.);
#1045=EDGE_CURVE('',#770,#855,#397,.T.);
#1046=EDGE_CURVE('',#855,#851,#398,.T.);
#1047=EDGE_CURVE('',#769,#856,#399,.T.);
#1048=EDGE_CURVE('',#856,#855,#400,.T.);
#1049=EDGE_CURVE('',#833,#856,#401,.T.);
#1050=EDGE_CURVE('',#789,#857,#402,.T.);
#1051=EDGE_CURVE('',#857,#858,#403,.T.);
#1052=EDGE_CURVE('',#790,#858,#404,.T.);
#1053=EDGE_CURVE('',#857,#854,#405,.T.);
#1054=EDGE_CURVE('',#858,#832,#406,.T.);
#1055=EDGE_CURVE('',#859,#786,#407,.T.);
#1056=EDGE_CURVE('',#859,#860,#408,.T.);
#1057=EDGE_CURVE('',#860,#853,#409,.T.);
#1058=EDGE_CURVE('',#861,#785,#410,.T.);
#1059=EDGE_CURVE('',#861,#859,#411,.T.);
#1060=EDGE_CURVE('',#862,#784,#412,.T.);
#1061=EDGE_CURVE('',#862,#861,#413,.T.);
#1062=EDGE_CURVE('',#863,#783,#414,.T.);
#1063=EDGE_CURVE('',#863,#862,#415,.T.);
#1064=EDGE_CURVE('',#864,#782,#416,.T.);
#1065=EDGE_CURVE('',#864,#863,#417,.T.);
#1066=EDGE_CURVE('',#865,#781,#418,.T.);
#1067=EDGE_CURVE('',#865,#864,#419,.T.);
#1068=EDGE_CURVE('',#866,#780,#420,.T.);
#1069=EDGE_CURVE('',#866,#865,#421,.T.);
#1070=EDGE_CURVE('',#867,#779,#422,.T.);
#1071=EDGE_CURVE('',#867,#866,#423,.T.);
#1072=EDGE_CURVE('',#868,#778,#424,.T.);
#1073=EDGE_CURVE('',#868,#867,#425,.T.);
#1074=EDGE_CURVE('',#869,#777,#426,.T.);
#1075=EDGE_CURVE('',#869,#868,#427,.T.);
#1076=EDGE_CURVE('',#870,#776,#428,.T.);
#1077=EDGE_CURVE('',#870,#869,#429,.T.);
#1078=EDGE_CURVE('',#871,#775,#430,.T.);
#1079=EDGE_CURVE('',#871,#870,#431,.T.);
#1080=EDGE_CURVE('',#872,#774,#432,.T.);
#1081=EDGE_CURVE('',#872,#871,#433,.T.);
#1082=EDGE_CURVE('',#873,#773,#434,.T.);
#1083=EDGE_CURVE('',#873,#872,#435,.T.);
#1084=EDGE_CURVE('',#874,#852,#436,.T.);
#1085=EDGE_CURVE('',#874,#873,#437,.T.);
#1086=EDGE_CURVE('',#860,#874,#438,.T.);
#1087=EDGE_CURVE('',#853,#852,#439,.T.);
#1088=EDGE_CURVE('',#875,#835,#440,.T.);
#1089=EDGE_CURVE('',#875,#849,#441,.T.);
#1090=EDGE_CURVE('',#876,#875,#442,.T.);
#1091=EDGE_CURVE('',#876,#850,#443,.T.);
#1092=EDGE_CURVE('',#827,#876,#444,.T.);
#1093=EDGE_CURVE('',#877,#828,#445,.T.);
#1094=EDGE_CURVE('',#877,#765,#446,.T.);
#1095=EDGE_CURVE('',#878,#877,#447,.T.);
#1096=EDGE_CURVE('',#878,#766,#448,.T.);
#1097=EDGE_CURVE('',#834,#878,#449,.T.);
#1098=EDGE_CURVE('',#879,#842,#450,.T.);
#1099=EDGE_CURVE('',#880,#879,#451,.T.);
#1100=EDGE_CURVE('',#880,#797,#452,.T.);
#1101=EDGE_CURVE('',#881,#810,#453,.T.);
#1102=EDGE_CURVE('',#882,#881,#454,.T.);
#1103=EDGE_CURVE('',#882,#843,#455,.T.);
#1104=EDGE_CURVE('',#883,#809,#456,.T.);
#1105=EDGE_CURVE('',#881,#883,#457,.T.);
#1106=EDGE_CURVE('',#884,#808,#458,.T.);
#1107=EDGE_CURVE('',#883,#884,#459,.T.);
#1108=EDGE_CURVE('',#885,#807,#460,.T.);
#1109=EDGE_CURVE('',#884,#885,#461,.T.);
#1110=EDGE_CURVE('',#886,#806,#462,.T.);
#1111=EDGE_CURVE('',#885,#886,#463,.T.);
#1112=EDGE_CURVE('',#887,#805,#464,.T.);
#1113=EDGE_CURVE('',#886,#887,#465,.T.);
#1114=EDGE_CURVE('',#888,#804,#466,.T.);
#1115=EDGE_CURVE('',#887,#888,#467,.T.);
#1116=EDGE_CURVE('',#889,#803,#468,.T.);
#1117=EDGE_CURVE('',#888,#889,#469,.T.);
#1118=EDGE_CURVE('',#890,#802,#470,.T.);
#1119=EDGE_CURVE('',#889,#890,#471,.T.);
#1120=EDGE_CURVE('',#891,#801,#472,.T.);
#1121=EDGE_CURVE('',#890,#891,#473,.T.);
#1122=EDGE_CURVE('',#892,#800,#474,.T.);
#1123=EDGE_CURVE('',#891,#892,#475,.T.);
#1124=EDGE_CURVE('',#893,#799,#476,.T.);
#1125=EDGE_CURVE('',#892,#893,#477,.T.);
#1126=EDGE_CURVE('',#894,#798,#478,.T.);
#1127=EDGE_CURVE('',#893,#894,#479,.T.);
#1128=EDGE_CURVE('',#894,#880,#480,.T.);
#1129=EDGE_CURVE('',#879,#882,#481,.T.);
#1130=EDGE_CURVE('',#842,#843,#482,.T.);
#1131=EDGE_CURVE('',#829,#895,#483,.T.);
#1132=EDGE_CURVE('',#895,#761,#484,.T.);
#1133=EDGE_CURVE('',#895,#896,#485,.T.);
#1134=EDGE_CURVE('',#896,#762,#486,.T.);
#1135=EDGE_CURVE('',#896,#821,#487,.T.);
#1136=EDGE_CURVE('',#822,#897,#488,.T.);
#1137=EDGE_CURVE('',#897,#817,#489,.T.);
#1138=EDGE_CURVE('',#897,#898,#490,.T.);
#1139=EDGE_CURVE('',#898,#818,#491,.T.);
#1140=EDGE_CURVE('',#898,#840,#492,.T.);
#1141=ORIENTED_EDGE('',*,*,#899,.F.);
#1142=ORIENTED_EDGE('',*,*,#900,.F.);
#1143=ORIENTED_EDGE('',*,*,#901,.T.);
#1144=ORIENTED_EDGE('',*,*,#902,.T.);
#1145=ORIENTED_EDGE('',*,*,#903,.T.);
#1146=ORIENTED_EDGE('',*,*,#901,.F.);
#1147=ORIENTED_EDGE('',*,*,#904,.F.);
#1148=ORIENTED_EDGE('',*,*,#905,.F.);
#1149=ORIENTED_EDGE('',*,*,#906,.T.);
#1150=ORIENTED_EDGE('',*,*,#907,.T.);
#1151=ORIENTED_EDGE('',*,*,#908,.T.);
#1152=ORIENTED_EDGE('',*,*,#906,.F.);
#1153=ORIENTED_EDGE('',*,*,#909,.F.);
#1154=ORIENTED_EDGE('',*,*,#910,.F.);
#1155=ORIENTED_EDGE('',*,*,#911,.T.);
#1156=ORIENTED_EDGE('',*,*,#912,.T.);
#1157=ORIENTED_EDGE('',*,*,#913,.T.);
#1158=ORIENTED_EDGE('',*,*,#911,.F.);
#1159=ORIENTED_EDGE('',*,*,#914,.F.);
#1160=ORIENTED_EDGE('',*,*,#915,.F.);
#1161=ORIENTED_EDGE('',*,*,#916,.T.);
#1162=ORIENTED_EDGE('',*,*,#917,.T.);
#1163=ORIENTED_EDGE('',*,*,#918,.T.);
#1164=ORIENTED_EDGE('',*,*,#916,.F.);
#1165=ORIENTED_EDGE('',*,*,#919,.F.);
#1166=ORIENTED_EDGE('',*,*,#920,.F.);
#1167=ORIENTED_EDGE('',*,*,#921,.T.);
#1168=ORIENTED_EDGE('',*,*,#922,.T.);
#1169=ORIENTED_EDGE('',*,*,#923,.T.);
#1170=ORIENTED_EDGE('',*,*,#921,.F.);
#1171=ORIENTED_EDGE('',*,*,#924,.F.);
#1172=ORIENTED_EDGE('',*,*,#925,.F.);
#1173=ORIENTED_EDGE('',*,*,#926,.T.);
#1174=ORIENTED_EDGE('',*,*,#927,.T.);
#1175=ORIENTED_EDGE('',*,*,#928,.T.);
#1176=ORIENTED_EDGE('',*,*,#926,.F.);
#1177=ORIENTED_EDGE('',*,*,#929,.F.);
#1178=ORIENTED_EDGE('',*,*,#930,.T.);
#1179=ORIENTED_EDGE('',*,*,#931,.T.);
#1180=ORIENTED_EDGE('',*,*,#932,.T.);
#1181=ORIENTED_EDGE('',*,*,#933,.T.);
#1182=ORIENTED_EDGE('',*,*,#934,.F.);
#1183=ORIENTED_EDGE('',*,*,#935,.F.);
#1184=ORIENTED_EDGE('',*,*,#936,.F.);
#1185=ORIENTED_EDGE('',*,*,#937,.T.);
#1186=ORIENTED_EDGE('',*,*,#938,.T.);
#1187=ORIENTED_EDGE('',*,*,#939,.T.);
#1188=ORIENTED_EDGE('',*,*,#940,.T.);
#1189=ORIENTED_EDGE('',*,*,#941,.T.);
#1190=ORIENTED_EDGE('',*,*,#942,.T.);
#1191=ORIENTED_EDGE('',*,*,#943,.T.);
#1192=ORIENTED_EDGE('',*,*,#944,.T.);
#1193=ORIENTED_EDGE('',*,*,#945,.T.);
#1194=ORIENTED_EDGE('',*,*,#946,.T.);
#1195=ORIENTED_EDGE('',*,*,#947,.T.);
#1196=ORIENTED_EDGE('',*,*,#948,.T.);
#1197=ORIENTED_EDGE('',*,*,#949,.T.);
#1198=ORIENTED_EDGE('',*,*,#950,.T.);
#1199=ORIENTED_EDGE('',*,*,#951,.T.);
#1200=ORIENTED_EDGE('',*,*,#952,.T.);
#1201=ORIENTED_EDGE('',*,*,#953,.T.);
#1202=ORIENTED_EDGE('',*,*,#954,.T.);
#1203=ORIENTED_EDGE('',*,*,#955,.T.);
#1204=ORIENTED_EDGE('',*,*,#956,.T.);
#1205=ORIENTED_EDGE('',*,*,#957,.T.);
#1206=ORIENTED_EDGE('',*,*,#958,.T.);
#1207=ORIENTED_EDGE('',*,*,#959,.T.);
#1208=ORIENTED_EDGE('',*,*,#960,.T.);
#1209=ORIENTED_EDGE('',*,*,#961,.T.);
#1210=ORIENTED_EDGE('',*,*,#962,.F.);
#1211=ORIENTED_EDGE('',*,*,#963,.F.);
#1212=ORIENTED_EDGE('',*,*,#964,.F.);
#1213=ORIENTED_EDGE('',*,*,#965,.F.);
#1214=ORIENTED_EDGE('',*,*,#966,.F.);
#1215=ORIENTED_EDGE('',*,*,#967,.F.);
#1216=ORIENTED_EDGE('',*,*,#968,.F.);
#1217=ORIENTED_EDGE('',*,*,#969,.F.);
#1218=ORIENTED_EDGE('',*,*,#970,.F.);
#1219=ORIENTED_EDGE('',*,*,#971,.F.);
#1220=ORIENTED_EDGE('',*,*,#972,.F.);
#1221=ORIENTED_EDGE('',*,*,#973,.F.);
#1222=ORIENTED_EDGE('',*,*,#974,.F.);
#1223=ORIENTED_EDGE('',*,*,#975,.F.);
#1224=ORIENTED_EDGE('',*,*,#976,.F.);
#1225=ORIENTED_EDGE('',*,*,#977,.F.);
#1226=ORIENTED_EDGE('',*,*,#978,.F.);
#1227=ORIENTED_EDGE('',*,*,#979,.F.);
#1228=ORIENTED_EDGE('',*,*,#980,.F.);
#1229=ORIENTED_EDGE('',*,*,#981,.F.);
#1230=ORIENTED_EDGE('',*,*,#982,.F.);
#1231=ORIENTED_EDGE('',*,*,#983,.F.);
#1232=ORIENTED_EDGE('',*,*,#984,.F.);
#1233=ORIENTED_EDGE('',*,*,#985,.T.);
#1234=ORIENTED_EDGE('',*,*,#986,.T.);
#1235=ORIENTED_EDGE('',*,*,#987,.T.);
#1236=ORIENTED_EDGE('',*,*,#988,.T.);
#1237=ORIENTED_EDGE('',*,*,#989,.F.);
#1238=ORIENTED_EDGE('',*,*,#990,.F.);
#1239=ORIENTED_EDGE('',*,*,#991,.F.);
#1240=ORIENTED_EDGE('',*,*,#992,.T.);
#1241=ORIENTED_EDGE('',*,*,#993,.T.);
#1242=ORIENTED_EDGE('',*,*,#985,.F.);
#1243=ORIENTED_EDGE('',*,*,#994,.T.);
#1244=ORIENTED_EDGE('',*,*,#995,.T.);
#1245=ORIENTED_EDGE('',*,*,#996,.F.);
#1246=ORIENTED_EDGE('',*,*,#997,.F.);
#1247=ORIENTED_EDGE('',*,*,#998,.F.);
#1248=ORIENTED_EDGE('',*,*,#999,.F.);
#1249=ORIENTED_EDGE('',*,*,#1000,.T.);
#1250=ORIENTED_EDGE('',*,*,#933,.F.);
#1251=ORIENTED_EDGE('',*,*,#904,.T.);
#1252=ORIENTED_EDGE('',*,*,#905,.T.);
#1253=ORIENTED_EDGE('',*,*,#914,.T.);
#1254=ORIENTED_EDGE('',*,*,#915,.T.);
#1255=ORIENTED_EDGE('',*,*,#924,.T.);
#1256=ORIENTED_EDGE('',*,*,#925,.T.);
#1257=ORIENTED_EDGE('',*,*,#1001,.T.);
#1258=ORIENTED_EDGE('',*,*,#929,.T.);
#1259=ORIENTED_EDGE('',*,*,#1002,.T.);
#1260=ORIENTED_EDGE('',*,*,#1003,.F.);
#1261=ORIENTED_EDGE('',*,*,#1004,.F.);
#1262=ORIENTED_EDGE('',*,*,#961,.F.);
#1263=ORIENTED_EDGE('',*,*,#1005,.T.);
#1264=ORIENTED_EDGE('',*,*,#1006,.T.);
#1265=ORIENTED_EDGE('',*,*,#1007,.F.);
#1266=ORIENTED_EDGE('',*,*,#937,.F.);
#1267=ORIENTED_EDGE('',*,*,#1008,.F.);
#1268=ORIENTED_EDGE('',*,*,#1009,.F.);
#1269=ORIENTED_EDGE('',*,*,#1010,.T.);
#1270=ORIENTED_EDGE('',*,*,#1011,.F.);
#1271=ORIENTED_EDGE('',*,*,#1012,.T.);
#1272=ORIENTED_EDGE('',*,*,#1013,.T.);
#1273=ORIENTED_EDGE('',*,*,#1014,.F.);
#1274=ORIENTED_EDGE('',*,*,#989,.T.);
#1275=ORIENTED_EDGE('',*,*,#1015,.F.);
#1276=ORIENTED_EDGE('',*,*,#1016,.T.);
#1277=ORIENTED_EDGE('',*,*,#903,.F.);
#1278=ORIENTED_EDGE('',*,*,#902,.F.);
#1279=ORIENTED_EDGE('',*,*,#913,.F.);
#1280=ORIENTED_EDGE('',*,*,#912,.F.);
#1281=ORIENTED_EDGE('',*,*,#923,.F.);
#1282=ORIENTED_EDGE('',*,*,#922,.F.);
#1283=ORIENTED_EDGE('',*,*,#1017,.T.);
#1284=ORIENTED_EDGE('',*,*,#1018,.T.);
#1285=ORIENTED_EDGE('',*,*,#1019,.T.);
#1286=ORIENTED_EDGE('',*,*,#965,.T.);
#1287=ORIENTED_EDGE('',*,*,#1020,.F.);
#1288=ORIENTED_EDGE('',*,*,#1021,.T.);
#1289=ORIENTED_EDGE('',*,*,#1022,.F.);
#1290=ORIENTED_EDGE('',*,*,#981,.T.);
#1291=ORIENTED_EDGE('',*,*,#1023,.T.);
#1292=ORIENTED_EDGE('',*,*,#1013,.F.);
#1293=ORIENTED_EDGE('',*,*,#1024,.F.);
#1294=ORIENTED_EDGE('',*,*,#995,.F.);
#1295=ORIENTED_EDGE('',*,*,#1025,.T.);
#1296=ORIENTED_EDGE('',*,*,#1026,.T.);
#1297=ORIENTED_EDGE('',*,*,#1002,.F.);
#1298=ORIENTED_EDGE('',*,*,#984,.T.);
#1299=ORIENTED_EDGE('',*,*,#1027,.T.);
#1300=ORIENTED_EDGE('',*,*,#1028,.T.);
#1301=ORIENTED_EDGE('',*,*,#1025,.F.);
#1302=ORIENTED_EDGE('',*,*,#983,.T.);
#1303=ORIENTED_EDGE('',*,*,#1022,.T.);
#1304=ORIENTED_EDGE('',*,*,#1029,.T.);
#1305=ORIENTED_EDGE('',*,*,#1027,.F.);
#1306=ORIENTED_EDGE('',*,*,#982,.T.);
#1307=ORIENTED_EDGE('',*,*,#1030,.T.);
#1308=ORIENTED_EDGE('',*,*,#1031,.T.);
#1309=ORIENTED_EDGE('',*,*,#1032,.F.);
#1310=ORIENTED_EDGE('',*,*,#963,.T.);
#1311=ORIENTED_EDGE('',*,*,#1004,.T.);
#1312=ORIENTED_EDGE('',*,*,#1033,.T.);
#1313=ORIENTED_EDGE('',*,*,#1030,.F.);
#1314=ORIENTED_EDGE('',*,*,#962,.T.);
#1315=ORIENTED_EDGE('',*,*,#1032,.T.);
#1316=ORIENTED_EDGE('',*,*,#1034,.T.);
#1317=ORIENTED_EDGE('',*,*,#1017,.F.);
#1318=ORIENTED_EDGE('',*,*,#964,.T.);
#1319=ORIENTED_EDGE('',*,*,#1035,.F.);
#1320=ORIENTED_EDGE('',*,*,#1036,.F.);
#1321=ORIENTED_EDGE('',*,*,#1037,.F.);
#1322=ORIENTED_EDGE('',*,*,#997,.T.);
#1323=ORIENTED_EDGE('',*,*,#1038,.T.);
#1324=ORIENTED_EDGE('',*,*,#1011,.T.);
#1325=ORIENTED_EDGE('',*,*,#1039,.T.);
#1326=ORIENTED_EDGE('',*,*,#1040,.F.);
#1327=ORIENTED_EDGE('',*,*,#1041,.T.);
#1328=ORIENTED_EDGE('',*,*,#941,.F.);
#1329=ORIENTED_EDGE('',*,*,#1042,.F.);
#1330=ORIENTED_EDGE('',*,*,#1043,.F.);
#1331=ORIENTED_EDGE('',*,*,#1044,.F.);
#1332=ORIENTED_EDGE('',*,*,#957,.F.);
#1333=ORIENTED_EDGE('',*,*,#1024,.T.);
#1334=ORIENTED_EDGE('',*,*,#1012,.F.);
#1335=ORIENTED_EDGE('',*,*,#1038,.F.);
#1336=ORIENTED_EDGE('',*,*,#996,.T.);
#1337=ORIENTED_EDGE('',*,*,#1045,.T.);
#1338=ORIENTED_EDGE('',*,*,#1046,.T.);
#1339=ORIENTED_EDGE('',*,*,#1039,.F.);
#1340=ORIENTED_EDGE('',*,*,#940,.F.);
#1341=ORIENTED_EDGE('',*,*,#1047,.T.);
#1342=ORIENTED_EDGE('',*,*,#1048,.T.);
#1343=ORIENTED_EDGE('',*,*,#1045,.F.);
#1344=ORIENTED_EDGE('',*,*,#939,.F.);
#1345=ORIENTED_EDGE('',*,*,#1007,.T.);
#1346=ORIENTED_EDGE('',*,*,#1049,.T.);
#1347=ORIENTED_EDGE('',*,*,#1047,.F.);
#1348=ORIENTED_EDGE('',*,*,#938,.F.);
#1349=ORIENTED_EDGE('',*,*,#1050,.T.);
#1350=ORIENTED_EDGE('',*,*,#1051,.T.);
#1351=ORIENTED_EDGE('',*,*,#1052,.F.);
#1352=ORIENTED_EDGE('',*,*,#959,.F.);
#1353=ORIENTED_EDGE('',*,*,#1044,.T.);
#1354=ORIENTED_EDGE('',*,*,#1053,.F.);
#1355=ORIENTED_EDGE('',*,*,#1050,.F.);
#1356=ORIENTED_EDGE('',*,*,#958,.F.);
#1357=ORIENTED_EDGE('',*,*,#1052,.T.);
#1358=ORIENTED_EDGE('',*,*,#1054,.T.);
#1359=ORIENTED_EDGE('',*,*,#1005,.F.);
#1360=ORIENTED_EDGE('',*,*,#960,.F.);
#1361=ORIENTED_EDGE('',*,*,#956,.F.);
#1362=ORIENTED_EDGE('',*,*,#1055,.F.);
#1363=ORIENTED_EDGE('',*,*,#1056,.T.);
#1364=ORIENTED_EDGE('',*,*,#1057,.T.);
#1365=ORIENTED_EDGE('',*,*,#1042,.T.);
#1366=ORIENTED_EDGE('',*,*,#955,.F.);
#1367=ORIENTED_EDGE('',*,*,#1058,.F.);
#1368=ORIENTED_EDGE('',*,*,#1059,.T.);
#1369=ORIENTED_EDGE('',*,*,#1055,.T.);
#1370=ORIENTED_EDGE('',*,*,#954,.F.);
#1371=ORIENTED_EDGE('',*,*,#1060,.F.);
#1372=ORIENTED_EDGE('',*,*,#1061,.T.);
#1373=ORIENTED_EDGE('',*,*,#1058,.T.);
#1374=ORIENTED_EDGE('',*,*,#953,.F.);
#1375=ORIENTED_EDGE('',*,*,#1062,.F.);
#1376=ORIENTED_EDGE('',*,*,#1063,.T.);
#1377=ORIENTED_EDGE('',*,*,#1060,.T.);
#1378=ORIENTED_EDGE('',*,*,#952,.F.);
#1379=ORIENTED_EDGE('',*,*,#1064,.F.);
#1380=ORIENTED_EDGE('',*,*,#1065,.T.);
#1381=ORIENTED_EDGE('',*,*,#1062,.T.);
#1382=ORIENTED_EDGE('',*,*,#951,.F.);
#1383=ORIENTED_EDGE('',*,*,#1066,.F.);
#1384=ORIENTED_EDGE('',*,*,#1067,.T.);
#1385=ORIENTED_EDGE('',*,*,#1064,.T.);
#1386=ORIENTED_EDGE('',*,*,#950,.F.);
#1387=ORIENTED_EDGE('',*,*,#1068,.F.);
#1388=ORIENTED_EDGE('',*,*,#1069,.T.);
#1389=ORIENTED_EDGE('',*,*,#1066,.T.);
#1390=ORIENTED_EDGE('',*,*,#949,.F.);
#1391=ORIENTED_EDGE('',*,*,#1070,.F.);
#1392=ORIENTED_EDGE('',*,*,#1071,.T.);
#1393=ORIENTED_EDGE('',*,*,#1068,.T.);
#1394=ORIENTED_EDGE('',*,*,#948,.F.);
#1395=ORIENTED_EDGE('',*,*,#1072,.F.);
#1396=ORIENTED_EDGE('',*,*,#1073,.T.);
#1397=ORIENTED_EDGE('',*,*,#1070,.T.);
#1398=ORIENTED_EDGE('',*,*,#947,.F.);
#1399=ORIENTED_EDGE('',*,*,#1074,.F.);
#1400=ORIENTED_EDGE('',*,*,#1075,.T.);
#1401=ORIENTED_EDGE('',*,*,#1072,.T.);
#1402=ORIENTED_EDGE('',*,*,#946,.F.);
#1403=ORIENTED_EDGE('',*,*,#1076,.F.);
#1404=ORIENTED_EDGE('',*,*,#1077,.T.);
#1405=ORIENTED_EDGE('',*,*,#1074,.T.);
#1406=ORIENTED_EDGE('',*,*,#945,.F.);
#1407=ORIENTED_EDGE('',*,*,#1078,.F.);
#1408=ORIENTED_EDGE('',*,*,#1079,.T.);
#1409=ORIENTED_EDGE('',*,*,#1076,.T.);
#1410=ORIENTED_EDGE('',*,*,#944,.F.);
#1411=ORIENTED_EDGE('',*,*,#1080,.F.);
#1412=ORIENTED_EDGE('',*,*,#1081,.T.);
#1413=ORIENTED_EDGE('',*,*,#1078,.T.);
#1414=ORIENTED_EDGE('',*,*,#943,.F.);
#1415=ORIENTED_EDGE('',*,*,#1082,.F.);
#1416=ORIENTED_EDGE('',*,*,#1083,.T.);
#1417=ORIENTED_EDGE('',*,*,#1080,.T.);
#1418=ORIENTED_EDGE('',*,*,#942,.F.);
#1419=ORIENTED_EDGE('',*,*,#1041,.F.);
#1420=ORIENTED_EDGE('',*,*,#1084,.F.);
#1421=ORIENTED_EDGE('',*,*,#1085,.T.);
#1422=ORIENTED_EDGE('',*,*,#1082,.T.);
#1423=ORIENTED_EDGE('',*,*,#1056,.F.);
#1424=ORIENTED_EDGE('',*,*,#1059,.F.);
#1425=ORIENTED_EDGE('',*,*,#1061,.F.);
#1426=ORIENTED_EDGE('',*,*,#1063,.F.);
#1427=ORIENTED_EDGE('',*,*,#1065,.F.);
#1428=ORIENTED_EDGE('',*,*,#1067,.F.);
#1429=ORIENTED_EDGE('',*,*,#1069,.F.);
#1430=ORIENTED_EDGE('',*,*,#1071,.F.);
#1431=ORIENTED_EDGE('',*,*,#1073,.F.);
#1432=ORIENTED_EDGE('',*,*,#1075,.F.);
#1433=ORIENTED_EDGE('',*,*,#1077,.F.);
#1434=ORIENTED_EDGE('',*,*,#1079,.F.);
#1435=ORIENTED_EDGE('',*,*,#1081,.F.);
#1436=ORIENTED_EDGE('',*,*,#1083,.F.);
#1437=ORIENTED_EDGE('',*,*,#1085,.F.);
#1438=ORIENTED_EDGE('',*,*,#1086,.F.);
#1439=ORIENTED_EDGE('',*,*,#1048,.F.);
#1440=ORIENTED_EDGE('',*,*,#1049,.F.);
#1441=ORIENTED_EDGE('',*,*,#1006,.F.);
#1442=ORIENTED_EDGE('',*,*,#1054,.F.);
#1443=ORIENTED_EDGE('',*,*,#1051,.F.);
#1444=ORIENTED_EDGE('',*,*,#1053,.T.);
#1445=ORIENTED_EDGE('',*,*,#1043,.T.);
#1446=ORIENTED_EDGE('',*,*,#1087,.T.);
#1447=ORIENTED_EDGE('',*,*,#1040,.T.);
#1448=ORIENTED_EDGE('',*,*,#1046,.F.);
#1449=ORIENTED_EDGE('',*,*,#1057,.F.);
#1450=ORIENTED_EDGE('',*,*,#1086,.T.);
#1451=ORIENTED_EDGE('',*,*,#1084,.T.);
#1452=ORIENTED_EDGE('',*,*,#1087,.F.);
#1453=ORIENTED_EDGE('',*,*,#1035,.T.);
#1454=ORIENTED_EDGE('',*,*,#1010,.F.);
#1455=ORIENTED_EDGE('',*,*,#1088,.F.);
#1456=ORIENTED_EDGE('',*,*,#1089,.T.);
#1457=ORIENTED_EDGE('',*,*,#1036,.T.);
#1458=ORIENTED_EDGE('',*,*,#1089,.F.);
#1459=ORIENTED_EDGE('',*,*,#1090,.F.);
#1460=ORIENTED_EDGE('',*,*,#1091,.T.);
#1461=ORIENTED_EDGE('',*,*,#1037,.T.);
#1462=ORIENTED_EDGE('',*,*,#1091,.F.);
#1463=ORIENTED_EDGE('',*,*,#1092,.F.);
#1464=ORIENTED_EDGE('',*,*,#998,.T.);
#1465=ORIENTED_EDGE('',*,*,#934,.T.);
#1466=ORIENTED_EDGE('',*,*,#1000,.F.);
#1467=ORIENTED_EDGE('',*,*,#1093,.F.);
#1468=ORIENTED_EDGE('',*,*,#1094,.T.);
#1469=ORIENTED_EDGE('',*,*,#935,.T.);
#1470=ORIENTED_EDGE('',*,*,#1094,.F.);
#1471=ORIENTED_EDGE('',*,*,#1095,.F.);
#1472=ORIENTED_EDGE('',*,*,#1096,.T.);
#1473=ORIENTED_EDGE('',*,*,#936,.T.);
#1474=ORIENTED_EDGE('',*,*,#1096,.F.);
#1475=ORIENTED_EDGE('',*,*,#1097,.F.);
#1476=ORIENTED_EDGE('',*,*,#1008,.T.);
#1477=ORIENTED_EDGE('',*,*,#1009,.T.);
#1478=ORIENTED_EDGE('',*,*,#1097,.T.);
#1479=ORIENTED_EDGE('',*,*,#1095,.T.);
#1480=ORIENTED_EDGE('',*,*,#1093,.T.);
#1481=ORIENTED_EDGE('',*,*,#999,.T.);
#1482=ORIENTED_EDGE('',*,*,#1092,.T.);
#1483=ORIENTED_EDGE('',*,*,#1090,.T.);
#1484=ORIENTED_EDGE('',*,*,#1088,.T.);
#1485=ORIENTED_EDGE('',*,*,#1023,.F.);
#1486=ORIENTED_EDGE('',*,*,#994,.F.);
#1487=ORIENTED_EDGE('',*,*,#990,.T.);
#1488=ORIENTED_EDGE('',*,*,#1014,.T.);
#1489=ORIENTED_EDGE('',*,*,#966,.T.);
#1490=ORIENTED_EDGE('',*,*,#1019,.F.);
#1491=ORIENTED_EDGE('',*,*,#1098,.F.);
#1492=ORIENTED_EDGE('',*,*,#1099,.F.);
#1493=ORIENTED_EDGE('',*,*,#1100,.T.);
#1494=ORIENTED_EDGE('',*,*,#980,.T.);
#1495=ORIENTED_EDGE('',*,*,#1101,.F.);
#1496=ORIENTED_EDGE('',*,*,#1102,.F.);
#1497=ORIENTED_EDGE('',*,*,#1103,.T.);
#1498=ORIENTED_EDGE('',*,*,#1020,.T.);
#1499=ORIENTED_EDGE('',*,*,#979,.T.);
#1500=ORIENTED_EDGE('',*,*,#1104,.F.);
#1501=ORIENTED_EDGE('',*,*,#1105,.F.);
#1502=ORIENTED_EDGE('',*,*,#1101,.T.);
#1503=ORIENTED_EDGE('',*,*,#978,.T.);
#1504=ORIENTED_EDGE('',*,*,#1106,.F.);
#1505=ORIENTED_EDGE('',*,*,#1107,.F.);
#1506=ORIENTED_EDGE('',*,*,#1104,.T.);
#1507=ORIENTED_EDGE('',*,*,#977,.T.);
#1508=ORIENTED_EDGE('',*,*,#1108,.F.);
#1509=ORIENTED_EDGE('',*,*,#1109,.F.);
#1510=ORIENTED_EDGE('',*,*,#1106,.T.);
#1511=ORIENTED_EDGE('',*,*,#976,.T.);
#1512=ORIENTED_EDGE('',*,*,#1110,.F.);
#1513=ORIENTED_EDGE('',*,*,#1111,.F.);
#1514=ORIENTED_EDGE('',*,*,#1108,.T.);
#1515=ORIENTED_EDGE('',*,*,#975,.T.);
#1516=ORIENTED_EDGE('',*,*,#1112,.F.);
#1517=ORIENTED_EDGE('',*,*,#1113,.F.);
#1518=ORIENTED_EDGE('',*,*,#1110,.T.);
#1519=ORIENTED_EDGE('',*,*,#974,.T.);
#1520=ORIENTED_EDGE('',*,*,#1114,.F.);
#1521=ORIENTED_EDGE('',*,*,#1115,.F.);
#1522=ORIENTED_EDGE('',*,*,#1112,.T.);
#1523=ORIENTED_EDGE('',*,*,#973,.T.);
#1524=ORIENTED_EDGE('',*,*,#1116,.F.);
#1525=ORIENTED_EDGE('',*,*,#1117,.F.);
#1526=ORIENTED_EDGE('',*,*,#1114,.T.);
#1527=ORIENTED_EDGE('',*,*,#972,.T.);
#1528=ORIENTED_EDGE('',*,*,#1118,.F.);
#1529=ORIENTED_EDGE('',*,*,#1119,.F.);
#1530=ORIENTED_EDGE('',*,*,#1116,.T.);
#1531=ORIENTED_EDGE('',*,*,#971,.T.);
#1532=ORIENTED_EDGE('',*,*,#1120,.F.);
#1533=ORIENTED_EDGE('',*,*,#1121,.F.);
#1534=ORIENTED_EDGE('',*,*,#1118,.T.);
#1535=ORIENTED_EDGE('',*,*,#970,.T.);
#1536=ORIENTED_EDGE('',*,*,#1122,.F.);
#1537=ORIENTED_EDGE('',*,*,#1123,.F.);
#1538=ORIENTED_EDGE('',*,*,#1120,.T.);
#1539=ORIENTED_EDGE('',*,*,#969,.T.);
#1540=ORIENTED_EDGE('',*,*,#1124,.F.);
#1541=ORIENTED_EDGE('',*,*,#1125,.F.);
#1542=ORIENTED_EDGE('',*,*,#1122,.T.);
#1543=ORIENTED_EDGE('',*,*,#968,.T.);
#1544=ORIENTED_EDGE('',*,*,#1126,.F.);
#1545=ORIENTED_EDGE('',*,*,#1127,.F.);
#1546=ORIENTED_EDGE('',*,*,#1124,.T.);
#1547=ORIENTED_EDGE('',*,*,#967,.T.);
#1548=ORIENTED_EDGE('',*,*,#1100,.F.);
#1549=ORIENTED_EDGE('',*,*,#1128,.F.);
#1550=ORIENTED_EDGE('',*,*,#1126,.T.);
#1551=ORIENTED_EDGE('',*,*,#1099,.T.);
#1552=ORIENTED_EDGE('',*,*,#1129,.T.);
#1553=ORIENTED_EDGE('',*,*,#1102,.T.);
#1554=ORIENTED_EDGE('',*,*,#1105,.T.);
#1555=ORIENTED_EDGE('',*,*,#1107,.T.);
#1556=ORIENTED_EDGE('',*,*,#1109,.T.);
#1557=ORIENTED_EDGE('',*,*,#1111,.T.);
#1558=ORIENTED_EDGE('',*,*,#1113,.T.);
#1559=ORIENTED_EDGE('',*,*,#1115,.T.);
#1560=ORIENTED_EDGE('',*,*,#1117,.T.);
#1561=ORIENTED_EDGE('',*,*,#1119,.T.);
#1562=ORIENTED_EDGE('',*,*,#1121,.T.);
#1563=ORIENTED_EDGE('',*,*,#1123,.T.);
#1564=ORIENTED_EDGE('',*,*,#1125,.T.);
#1565=ORIENTED_EDGE('',*,*,#1127,.T.);
#1566=ORIENTED_EDGE('',*,*,#1128,.T.);
#1567=ORIENTED_EDGE('',*,*,#1098,.T.);
#1568=ORIENTED_EDGE('',*,*,#1130,.T.);
#1569=ORIENTED_EDGE('',*,*,#1103,.F.);
#1570=ORIENTED_EDGE('',*,*,#1129,.F.);
#1571=ORIENTED_EDGE('',*,*,#1028,.F.);
#1572=ORIENTED_EDGE('',*,*,#1029,.F.);
#1573=ORIENTED_EDGE('',*,*,#1021,.F.);
#1574=ORIENTED_EDGE('',*,*,#1130,.F.);
#1575=ORIENTED_EDGE('',*,*,#1018,.F.);
#1576=ORIENTED_EDGE('',*,*,#1034,.F.);
#1577=ORIENTED_EDGE('',*,*,#1031,.F.);
#1578=ORIENTED_EDGE('',*,*,#1033,.F.);
#1579=ORIENTED_EDGE('',*,*,#1003,.T.);
#1580=ORIENTED_EDGE('',*,*,#1026,.F.);
#1581=ORIENTED_EDGE('',*,*,#930,.F.);
#1582=ORIENTED_EDGE('',*,*,#1001,.F.);
#1583=ORIENTED_EDGE('',*,*,#1131,.T.);
#1584=ORIENTED_EDGE('',*,*,#1132,.T.);
#1585=ORIENTED_EDGE('',*,*,#931,.F.);
#1586=ORIENTED_EDGE('',*,*,#1132,.F.);
#1587=ORIENTED_EDGE('',*,*,#1133,.T.);
#1588=ORIENTED_EDGE('',*,*,#1134,.T.);
#1589=ORIENTED_EDGE('',*,*,#932,.F.);
#1590=ORIENTED_EDGE('',*,*,#1134,.F.);
#1591=ORIENTED_EDGE('',*,*,#1135,.T.);
#1592=ORIENTED_EDGE('',*,*,#991,.T.);
#1593=ORIENTED_EDGE('',*,*,#986,.F.);
#1594=ORIENTED_EDGE('',*,*,#993,.F.);
#1595=ORIENTED_EDGE('',*,*,#1136,.T.);
#1596=ORIENTED_EDGE('',*,*,#1137,.T.);
#1597=ORIENTED_EDGE('',*,*,#987,.F.);
#1598=ORIENTED_EDGE('',*,*,#1137,.F.);
#1599=ORIENTED_EDGE('',*,*,#1138,.T.);
#1600=ORIENTED_EDGE('',*,*,#1139,.T.);
#1601=ORIENTED_EDGE('',*,*,#988,.F.);
#1602=ORIENTED_EDGE('',*,*,#1139,.F.);
#1603=ORIENTED_EDGE('',*,*,#1140,.T.);
#1604=ORIENTED_EDGE('',*,*,#1015,.T.);
#1605=ORIENTED_EDGE('',*,*,#1016,.F.);
#1606=ORIENTED_EDGE('',*,*,#1140,.F.);
#1607=ORIENTED_EDGE('',*,*,#1138,.F.);
#1608=ORIENTED_EDGE('',*,*,#1136,.F.);
#1609=ORIENTED_EDGE('',*,*,#992,.F.);
#1610=ORIENTED_EDGE('',*,*,#1135,.F.);
#1611=ORIENTED_EDGE('',*,*,#1133,.F.);
#1612=ORIENTED_EDGE('',*,*,#1131,.F.);
#1613=ORIENTED_EDGE('',*,*,#919,.T.);
#1614=ORIENTED_EDGE('',*,*,#920,.T.);
#1615=ORIENTED_EDGE('',*,*,#928,.F.);
#1616=ORIENTED_EDGE('',*,*,#927,.F.);
#1617=ORIENTED_EDGE('',*,*,#909,.T.);
#1618=ORIENTED_EDGE('',*,*,#910,.T.);
#1619=ORIENTED_EDGE('',*,*,#918,.F.);
#1620=ORIENTED_EDGE('',*,*,#917,.F.);
#1621=ORIENTED_EDGE('',*,*,#899,.T.);
#1622=ORIENTED_EDGE('',*,*,#900,.T.);
#1623=ORIENTED_EDGE('',*,*,#908,.F.);
#1624=ORIENTED_EDGE('',*,*,#907,.F.);
#1625=CYLINDRICAL_SURFACE('',#1818,5.49999999999999);
#1626=CYLINDRICAL_SURFACE('',#1823,3.3);
#1627=CYLINDRICAL_SURFACE('',#1828,5.5);
#1628=CYLINDRICAL_SURFACE('',#1833,3.29999999999999);
#1629=CYLINDRICAL_SURFACE('',#1838,5.50000000000001);
#1630=CYLINDRICAL_SURFACE('',#1843,3.3);
#1631=STYLED_ITEM('',(#2870),#1715);
#1632=STYLED_ITEM('',(#2870),#1716);
#1633=STYLED_ITEM('',(#2870),#1717);
#1634=STYLED_ITEM('',(#2870),#1718);
#1635=STYLED_ITEM('',(#2870),#1719);
#1636=STYLED_ITEM('',(#2870),#1720);
#1637=STYLED_ITEM('',(#2870),#1721);
#1638=STYLED_ITEM('',(#2870),#1722);
#1639=STYLED_ITEM('',(#2870),#1723);
#1640=STYLED_ITEM('',(#2870),#1724);
#1641=STYLED_ITEM('',(#2870),#1725);
#1642=STYLED_ITEM('',(#2870),#1726);
#1643=STYLED_ITEM('',(#2870),#1727);
#1644=STYLED_ITEM('',(#2870),#1728);
#1645=STYLED_ITEM('',(#2870),#1729);
#1646=STYLED_ITEM('',(#2870),#1730);
#1647=STYLED_ITEM('',(#2870),#1731);
#1648=STYLED_ITEM('',(#2870),#1732);
#1649=STYLED_ITEM('',(#2870),#1733);
#1650=STYLED_ITEM('',(#2870),#1734);
#1651=STYLED_ITEM('',(#2870),#1735);
#1652=STYLED_ITEM('',(#2870),#1736);
#1653=STYLED_ITEM('',(#2870),#1737);
#1654=STYLED_ITEM('',(#2870),#1738);
#1655=STYLED_ITEM('',(#2870),#1739);
#1656=STYLED_ITEM('',(#2870),#1740);
#1657=STYLED_ITEM('',(#2870),#1741);
#1658=STYLED_ITEM('',(#2870),#1742);
#1659=STYLED_ITEM('',(#2870),#1743);
#1660=STYLED_ITEM('',(#2870),#1744);
#1661=STYLED_ITEM('',(#2870),#1745);
#1662=STYLED_ITEM('',(#2870),#1746);
#1663=STYLED_ITEM('',(#2870),#1747);
#1664=STYLED_ITEM('',(#2870),#1748);
#1665=STYLED_ITEM('',(#2870),#1749);
#1666=STYLED_ITEM('',(#2870),#1750);
#1667=STYLED_ITEM('',(#2870),#1751);
#1668=STYLED_ITEM('',(#2870),#1752);
#1669=STYLED_ITEM('',(#2870),#1753);
#1670=STYLED_ITEM('',(#2870),#1754);
#1671=STYLED_ITEM('',(#2870),#1755);
#1672=STYLED_ITEM('',(#2870),#1756);
#1673=STYLED_ITEM('',(#2870),#1757);
#1674=STYLED_ITEM('',(#2870),#1758);
#1675=STYLED_ITEM('',(#2870),#1759);
#1676=STYLED_ITEM('',(#2870),#1760);
#1677=STYLED_ITEM('',(#2870),#1761);
#1678=STYLED_ITEM('',(#2870),#1762);
#1679=STYLED_ITEM('',(#2870),#1763);
#1680=STYLED_ITEM('',(#2870),#1764);
#1681=STYLED_ITEM('',(#2870),#1765);
#1682=STYLED_ITEM('',(#2870),#1766);
#1683=STYLED_ITEM('',(#2870),#1767);
#1684=STYLED_ITEM('',(#2870),#1768);
#1685=STYLED_ITEM('',(#2870),#1769);
#1686=STYLED_ITEM('',(#2870),#1770);
#1687=STYLED_ITEM('',(#2870),#1771);
#1688=STYLED_ITEM('',(#2870),#1772);
#1689=STYLED_ITEM('',(#2870),#1773);
#1690=STYLED_ITEM('',(#2870),#1774);
#1691=STYLED_ITEM('',(#2870),#1775);
#1692=STYLED_ITEM('',(#2870),#1776);
#1693=STYLED_ITEM('',(#2870),#1777);
#1694=STYLED_ITEM('',(#2870),#1778);
#1695=STYLED_ITEM('',(#2870),#1779);
#1696=STYLED_ITEM('',(#2870),#1780);
#1697=STYLED_ITEM('',(#2870),#1781);
#1698=STYLED_ITEM('',(#2870),#1782);
#1699=STYLED_ITEM('',(#2870),#1783);
#1700=STYLED_ITEM('',(#2870),#1784);
#1701=STYLED_ITEM('',(#2870),#1785);
#1702=STYLED_ITEM('',(#2870),#1786);
#1703=STYLED_ITEM('',(#2870),#1787);
#1704=STYLED_ITEM('',(#2870),#1788);
#1705=STYLED_ITEM('',(#2870),#1789);
#1706=STYLED_ITEM('',(#2870),#1790);
#1707=STYLED_ITEM('',(#2870),#1791);
#1708=STYLED_ITEM('',(#2870),#1792);
#1709=STYLED_ITEM('',(#2870),#1793);
#1710=STYLED_ITEM('',(#2870),#1794);
#1711=STYLED_ITEM('',(#2870),#1795);
#1712=STYLED_ITEM('',(#2870),#1796);
#1713=STYLED_ITEM('',(#2870),#1797);
#1714=STYLED_ITEM('',(#2869),#13);
#1715=ADVANCED_FACE('',(#100),#1625,.F.);
#1716=ADVANCED_FACE('',(#101),#1626,.F.);
#1717=ADVANCED_FACE('',(#102),#1627,.F.);
#1718=ADVANCED_FACE('',(#103),#1628,.F.);
#1719=ADVANCED_FACE('',(#104),#1629,.F.);
#1720=ADVANCED_FACE('',(#105),#1630,.F.);
#1721=ADVANCED_FACE('',(#106),#23,.T.);
#1722=ADVANCED_FACE('',(#107),#24,.T.);
#1723=ADVANCED_FACE('',(#108,#14,#15,#16),#25,.F.);
#1724=ADVANCED_FACE('',(#109,#17,#18,#19),#26,.F.);
#1725=ADVANCED_FACE('',(#110),#27,.T.);
#1726=ADVANCED_FACE('',(#111),#28,.T.);
#1727=ADVANCED_FACE('',(#112),#29,.F.);
#1728=ADVANCED_FACE('',(#113),#30,.T.);
#1729=ADVANCED_FACE('',(#114),#31,.T.);
#1730=ADVANCED_FACE('',(#115),#32,.T.);
#1731=ADVANCED_FACE('',(#116),#33,.T.);
#1732=ADVANCED_FACE('',(#117),#34,.T.);
#1733=ADVANCED_FACE('',(#118),#35,.T.);
#1734=ADVANCED_FACE('',(#119),#36,.T.);
#1735=ADVANCED_FACE('',(#120),#37,.F.);
#1736=ADVANCED_FACE('',(#121),#38,.F.);
#1737=ADVANCED_FACE('',(#122),#39,.F.);
#1738=ADVANCED_FACE('',(#123),#40,.F.);
#1739=ADVANCED_FACE('',(#124),#41,.F.);
#1740=ADVANCED_FACE('',(#125),#42,.F.);
#1741=ADVANCED_FACE('',(#126),#43,.F.);
#1742=ADVANCED_FACE('',(#127),#44,.F.);
#1743=ADVANCED_FACE('',(#128),#45,.F.);
#1744=ADVANCED_FACE('',(#129),#46,.T.);
#1745=ADVANCED_FACE('',(#130),#47,.T.);
#1746=ADVANCED_FACE('',(#131),#48,.T.);
#1747=ADVANCED_FACE('',(#132),#49,.T.);
#1748=ADVANCED_FACE('',(#133),#50,.T.);
#1749=ADVANCED_FACE('',(#134),#51,.T.);
#1750=ADVANCED_FACE('',(#135),#52,.T.);
#1751=ADVANCED_FACE('',(#136),#53,.T.);
#1752=ADVANCED_FACE('',(#137),#54,.T.);
#1753=ADVANCED_FACE('',(#138),#55,.T.);
#1754=ADVANCED_FACE('',(#139),#56,.T.);
#1755=ADVANCED_FACE('',(#140),#57,.T.);
#1756=ADVANCED_FACE('',(#141),#58,.T.);
#1757=ADVANCED_FACE('',(#142),#59,.T.);
#1758=ADVANCED_FACE('',(#143),#60,.T.);
#1759=ADVANCED_FACE('',(#144),#61,.F.);
#1760=ADVANCED_FACE('',(#145),#62,.F.);
#1761=ADVANCED_FACE('',(#146),#63,.F.);
#1762=ADVANCED_FACE('',(#147),#64,.F.);
#1763=ADVANCED_FACE('',(#148),#65,.F.);
#1764=ADVANCED_FACE('',(#149),#66,.F.);
#1765=ADVANCED_FACE('',(#150),#67,.F.);
#1766=ADVANCED_FACE('',(#151),#68,.F.);
#1767=ADVANCED_FACE('',(#152),#69,.F.);
#1768=ADVANCED_FACE('',(#153),#70,.F.);
#1769=ADVANCED_FACE('',(#154),#71,.T.);
#1770=ADVANCED_FACE('',(#155),#72,.F.);
#1771=ADVANCED_FACE('',(#156),#73,.F.);
#1772=ADVANCED_FACE('',(#157),#74,.F.);
#1773=ADVANCED_FACE('',(#158),#75,.F.);
#1774=ADVANCED_FACE('',(#159),#76,.F.);
#1775=ADVANCED_FACE('',(#160),#77,.F.);
#1776=ADVANCED_FACE('',(#161),#78,.F.);
#1777=ADVANCED_FACE('',(#162),#79,.F.);
#1778=ADVANCED_FACE('',(#163),#80,.F.);
#1779=ADVANCED_FACE('',(#164),#81,.F.);
#1780=ADVANCED_FACE('',(#165),#82,.F.);
#1781=ADVANCED_FACE('',(#166),#83,.F.);
#1782=ADVANCED_FACE('',(#167),#84,.F.);
#1783=ADVANCED_FACE('',(#168),#85,.F.);
#1784=ADVANCED_FACE('',(#169),#86,.F.);
#1785=ADVANCED_FACE('',(#170),#87,.F.);
#1786=ADVANCED_FACE('',(#171),#88,.T.);
#1787=ADVANCED_FACE('',(#172),#89,.T.);
#1788=ADVANCED_FACE('',(#173),#90,.T.);
#1789=ADVANCED_FACE('',(#174),#91,.T.);
#1790=ADVANCED_FACE('',(#175),#92,.T.);
#1791=ADVANCED_FACE('',(#176),#93,.T.);
#1792=ADVANCED_FACE('',(#177),#94,.T.);
#1793=ADVANCED_FACE('',(#178),#95,.T.);
#1794=ADVANCED_FACE('',(#179),#96,.F.);
#1795=ADVANCED_FACE('',(#180,#20),#97,.F.);
#1796=ADVANCED_FACE('',(#181,#21),#98,.F.);
#1797=ADVANCED_FACE('',(#182,#22),#99,.F.);
#1798=CLOSED_SHELL('',(#1715,#1716,#1717,#1718,#1719,#1720,#1721,#1722,
#1723,#1724,#1725,#1726,#1727,#1728,#1729,#1730,#1731,#1732,#1733,#1734,
#1735,#1736,#1737,#1738,#1739,#1740,#1741,#1742,#1743,#1744,#1745,#1746,
#1747,#1748,#1749,#1750,#1751,#1752,#1753,#1754,#1755,#1756,#1757,#1758,
#1759,#1760,#1761,#1762,#1763,#1764,#1765,#1766,#1767,#1768,#1769,#1770,
#1771,#1772,#1773,#1774,#1775,#1776,#1777,#1778,#1779,#1780,#1781,#1782,
#1783,#1784,#1785,#1786,#1787,#1788,#1789,#1790,#1791,#1792,#1793,#1794,
#1795,#1796,#1797));
#1799=DERIVED_UNIT_ELEMENT(#1801,1.);
#1800=DERIVED_UNIT_ELEMENT(#2854,3.);
#1801=(
MASS_UNIT()
NAMED_UNIT(*)
SI_UNIT($,.GRAM.)
);
#1802=DERIVED_UNIT((#1799,#1800));
#1803=MEASURE_REPRESENTATION_ITEM('density measure',
POSITIVE_RATIO_MEASURE(1.),#1802);
#1804=PROPERTY_DEFINITION_REPRESENTATION(#1809,#1806);
#1805=PROPERTY_DEFINITION_REPRESENTATION(#1810,#1807);
#1806=REPRESENTATION('material name',(#1808),#2851);
#1807=REPRESENTATION('density',(#1803),#2851);
#1808=DESCRIPTIVE_REPRESENTATION_ITEM('Generisch','Generisch');
#1809=PROPERTY_DEFINITION('material property','material name',#2861);
#1810=PROPERTY_DEFINITION('material property','density of part',#2861);
#1811=DATE_TIME_ROLE('creation_date');
#1812=APPLIED_DATE_AND_TIME_ASSIGNMENT(#1813,#1811,(#2861));
#1813=DATE_AND_TIME(#1814,#1815);
#1814=CALENDAR_DATE(2021,17,3);
#1815=LOCAL_TIME(16,1,9.,#1816);
#1816=COORDINATED_UNIVERSAL_TIME_OFFSET(0,0,.BEHIND.);
#1817=AXIS2_PLACEMENT_3D('placement',#2359,#1925,#1926);
#1818=AXIS2_PLACEMENT_3D('',#2360,#1927,#1928);
#1819=AXIS2_PLACEMENT_3D('',#2363,#1929,#1930);
#1820=AXIS2_PLACEMENT_3D('',#2364,#1931,#1932);
#1821=AXIS2_PLACEMENT_3D('',#2368,#1934,#1935);
#1822=AXIS2_PLACEMENT_3D('',#2369,#1936,#1937);
#1823=AXIS2_PLACEMENT_3D('',#2370,#1938,#1939);
#1824=AXIS2_PLACEMENT_3D('',#2373,#1940,#1941);
#1825=AXIS2_PLACEMENT_3D('',#2374,#1942,#1943);
#1826=AXIS2_PLACEMENT_3D('',#2378,#1945,#1946);
#1827=AXIS2_PLACEMENT_3D('',#2379,#1947,#1948);
#1828=AXIS2_PLACEMENT_3D('',#2380,#1949,#1950);
#1829=AXIS2_PLACEMENT_3D('',#2383,#1951,#1952);
#1830=AXIS2_PLACEMENT_3D('',#2384,#1953,#1954);
#1831=AXIS2_PLACEMENT_3D('',#2388,#1956,#1957);
#1832=AXIS2_PLACEMENT_3D('',#2389,#1958,#1959);
#1833=AXIS2_PLACEMENT_3D('',#2390,#1960,#1961);
#1834=AXIS2_PLACEMENT_3D('',#2393,#1962,#1963);
#1835=AXIS2_PLACEMENT_3D('',#2394,#1964,#1965);
#1836=AXIS2_PLACEMENT_3D('',#2398,#1967,#1968);
#1837=AXIS2_PLACEMENT_3D('',#2399,#1969,#1970);
#1838=AXIS2_PLACEMENT_3D('',#2400,#1971,#1972);
#1839=AXIS2_PLACEMENT_3D('',#2403,#1973,#1974);
#1840=AXIS2_PLACEMENT_3D('',#2404,#1975,#1976);
#1841=AXIS2_PLACEMENT_3D('',#2408,#1978,#1979);
#1842=AXIS2_PLACEMENT_3D('',#2409,#1980,#1981);
#1843=AXIS2_PLACEMENT_3D('',#2410,#1982,#1983);
#1844=AXIS2_PLACEMENT_3D('',#2413,#1984,#1985);
#1845=AXIS2_PLACEMENT_3D('',#2414,#1986,#1987);
#1846=AXIS2_PLACEMENT_3D('',#2418,#1989,#1990);
#1847=AXIS2_PLACEMENT_3D('',#2419,#1991,#1992);
#1848=AXIS2_PLACEMENT_3D('',#2420,#1993,#1994);
#1849=AXIS2_PLACEMENT_3D('',#2533,#2051,#2052);
#1850=AXIS2_PLACEMENT_3D('',#2546,#2059,#2060);
#1851=AXIS2_PLACEMENT_3D('',#2565,#2071,#2072);
#1852=AXIS2_PLACEMENT_3D('',#2594,#2089,#2090);
#1853=AXIS2_PLACEMENT_3D('',#2600,#2094,#2095);
#1854=AXIS2_PLACEMENT_3D('',#2606,#2099,#2100);
#1855=AXIS2_PLACEMENT_3D('',#2609,#2103,#2104);
#1856=AXIS2_PLACEMENT_3D('',#2613,#2107,#2108);
#1857=AXIS2_PLACEMENT_3D('',#2617,#2111,#2112);
#1858=AXIS2_PLACEMENT_3D('',#2619,#2114,#2115);
#1859=AXIS2_PLACEMENT_3D('',#2625,#2119,#2120);
#1860=AXIS2_PLACEMENT_3D('',#2627,#2122,#2123);
#1861=AXIS2_PLACEMENT_3D('',#2629,#2125,#2126);
#1862=AXIS2_PLACEMENT_3D('',#2636,#2131,#2132);
#1863=AXIS2_PLACEMENT_3D('',#2642,#2136,#2137);
#1864=AXIS2_PLACEMENT_3D('',#2648,#2141,#2142);
#1865=AXIS2_PLACEMENT_3D('',#2649,#2143,#2144);
#1866=AXIS2_PLACEMENT_3D('',#2653,#2147,#2148);
#1867=AXIS2_PLACEMENT_3D('',#2657,#2151,#2152);
#1868=AXIS2_PLACEMENT_3D('',#2659,#2154,#2155);
#1869=AXIS2_PLACEMENT_3D('',#2665,#2159,#2160);
#1870=AXIS2_PLACEMENT_3D('',#2667,#2162,#2163);
#1871=AXIS2_PLACEMENT_3D('',#2669,#2165,#2166);
#1872=AXIS2_PLACEMENT_3D('',#2675,#2170,#2171);
#1873=AXIS2_PLACEMENT_3D('',#2679,#2174,#2175);
#1874=AXIS2_PLACEMENT_3D('',#2683,#2178,#2179);
#1875=AXIS2_PLACEMENT_3D('',#2687,#2182,#2183);
#1876=AXIS2_PLACEMENT_3D('',#2691,#2186,#2187);
#1877=AXIS2_PLACEMENT_3D('',#2695,#2190,#2191);
#1878=AXIS2_PLACEMENT_3D('',#2699,#2194,#2195);
#1879=AXIS2_PLACEMENT_3D('',#2703,#2198,#2199);
#1880=AXIS2_PLACEMENT_3D('',#2707,#2202,#2203);
#1881=AXIS2_PLACEMENT_3D('',#2711,#2206,#2207);
#1882=AXIS2_PLACEMENT_3D('',#2715,#2210,#2211);
#1883=AXIS2_PLACEMENT_3D('',#2719,#2214,#2215);
#1884=AXIS2_PLACEMENT_3D('',#2723,#2218,#2219);
#1885=AXIS2_PLACEMENT_3D('',#2727,#2222,#2223);
#1886=AXIS2_PLACEMENT_3D('',#2731,#2226,#2227);
#1887=AXIS2_PLACEMENT_3D('',#2733,#2229,#2230);
#1888=AXIS2_PLACEMENT_3D('',#2735,#2232,#2233);
#1889=AXIS2_PLACEMENT_3D('',#2736,#2234,#2235);
#1890=AXIS2_PLACEMENT_3D('',#2740,#2238,#2239);
#1891=AXIS2_PLACEMENT_3D('',#2744,#2242,#2243);
#1892=AXIS2_PLACEMENT_3D('',#2746,#2245,#2246);
#1893=AXIS2_PLACEMENT_3D('',#2750,#2249,#2250);
#1894=AXIS2_PLACEMENT_3D('',#2754,#2253,#2254);
#1895=AXIS2_PLACEMENT_3D('',#2756,#2256,#2257);
#1896=AXIS2_PLACEMENT_3D('',#2757,#2258,#2259);
#1897=AXIS2_PLACEMENT_3D('',#2758,#2260,#2261);
#1898=AXIS2_PLACEMENT_3D('',#2764,#2265,#2266);
#1899=AXIS2_PLACEMENT_3D('',#2770,#2270,#2271);
#1900=AXIS2_PLACEMENT_3D('',#2774,#2274,#2275);
#1901=AXIS2_PLACEMENT_3D('',#2778,#2278,#2279);
#1902=AXIS2_PLACEMENT_3D('',#2782,#2282,#2283);
#1903=AXIS2_PLACEMENT_3D('',#2786,#2286,#2287);
#1904=AXIS2_PLACEMENT_3D('',#2790,#2290,#2291);
#1905=AXIS2_PLACEMENT_3D('',#2794,#2294,#2295);
#1906=AXIS2_PLACEMENT_3D('',#2798,#2298,#2299);
#1907=AXIS2_PLACEMENT_3D('',#2802,#2302,#2303);
#1908=AXIS2_PLACEMENT_3D('',#2806,#2306,#2307);
#1909=AXIS2_PLACEMENT_3D('',#2810,#2310,#2311);
#1910=AXIS2_PLACEMENT_3D('',#2814,#2314,#2315);
#1911=AXIS2_PLACEMENT_3D('',#2818,#2318,#2319);
#1912=AXIS2_PLACEMENT_3D('',#2820,#2321,#2322);
#1913=AXIS2_PLACEMENT_3D('',#2822,#2324,#2325);
#1914=AXIS2_PLACEMENT_3D('',#2824,#2327,#2328);
#1915=AXIS2_PLACEMENT_3D('',#2825,#2329,#2330);
#1916=AXIS2_PLACEMENT_3D('',#2829,#2333,#2334);
#1917=AXIS2_PLACEMENT_3D('',#2833,#2337,#2338);
#1918=AXIS2_PLACEMENT_3D('',#2835,#2340,#2341);
#1919=AXIS2_PLACEMENT_3D('',#2839,#2344,#2345);
#1920=AXIS2_PLACEMENT_3D('',#2843,#2348,#2349);
#1921=AXIS2_PLACEMENT_3D('',#2845,#2351,#2352);
#1922=AXIS2_PLACEMENT_3D('',#2846,#2353,#2354);
#1923=AXIS2_PLACEMENT_3D('',#2847,#2355,#2356);
#1924=AXIS2_PLACEMENT_3D('',#2848,#2357,#2358);
#1925=DIRECTION('axis',(0.,0.,1.));
#1926=DIRECTION('refdir',(1.,0.,0.));
#1927=DIRECTION('center_axis',(1.,0.,-1.21972744404619E-16));
#1928=DIRECTION('ref_axis',(-1.21972744404619E-16,0.,-1.));
#1929=DIRECTION('center_axis',(1.,0.,-1.21972744404619E-16));
#1930=DIRECTION('ref_axis',(-1.21972744404619E-16,0.,-1.));
#1931=DIRECTION('center_axis',(1.,0.,-1.21972744404619E-16));
#1932=DIRECTION('ref_axis',(-1.21972744404619E-16,0.,-1.));
#1933=DIRECTION('',(1.,0.,-1.21972744404619E-16));
#1934=DIRECTION('center_axis',(1.,0.,-1.21972744404619E-16));
#1935=DIRECTION('ref_axis',(-1.21972744404619E-16,0.,-1.));
#1936=DIRECTION('center_axis',(1.,0.,-1.21972744404619E-16));
#1937=DIRECTION('ref_axis',(-1.21972744404619E-16,0.,-1.));
#1938=DIRECTION('center_axis',(1.,0.,-1.21972744404619E-16));
#1939=DIRECTION('ref_axis',(-1.21972744404619E-16,0.,-1.));
#1940=DIRECTION('center_axis',(1.,0.,-8.67361737988404E-17));
#1941=DIRECTION('ref_axis',(-8.67361737988404E-17,0.,-1.));
#1942=DIRECTION('center_axis',(1.,0.,-8.67361737988404E-17));
#1943=DIRECTION('ref_axis',(-8.67361737988404E-17,0.,-1.));
#1944=DIRECTION('',(1.,0.,-1.21972744404619E-16));
#1945=DIRECTION('center_axis',(1.,0.,-1.21972744404619E-16));
#1946=DIRECTION('ref_axis',(-1.21972744404619E-16,0.,-1.));
#1947=DIRECTION('center_axis',(1.,0.,-1.21972744404619E-16));
#1948=DIRECTION('ref_axis',(-1.21972744404619E-16,0.,-1.));
#1949=DIRECTION('center_axis',(1.,0.,-1.21972744404619E-16));
#1950=DIRECTION('ref_axis',(-1.21972744404619E-16,0.,-1.));
#1951=DIRECTION('center_axis',(1.,0.,-1.21972744404619E-16));
#1952=DIRECTION('ref_axis',(-1.21972744404619E-16,0.,-1.));
#1953=DIRECTION('center_axis',(1.,0.,-1.21972744404619E-16));
#1954=DIRECTION('ref_axis',(-1.21972744404619E-16,0.,-1.));
#1955=DIRECTION('',(1.,0.,-1.21972744404619E-16));
#1956=DIRECTION('center_axis',(1.,0.,-1.21972744404619E-16));
#1957=DIRECTION('ref_axis',(-1.21972744404619E-16,0.,-1.));
#1958=DIRECTION('center_axis',(1.,0.,-1.21972744404619E-16));
#1959=DIRECTION('ref_axis',(-1.21972744404619E-16,0.,-1.));
#1960=DIRECTION('center_axis',(1.,0.,-1.21972744404619E-16));
#1961=DIRECTION('ref_axis',(-1.21972744404619E-16,0.,-1.));
#1962=DIRECTION('center_axis',(1.,0.,-8.67361737988404E-17));
#1963=DIRECTION('ref_axis',(-8.67361737988404E-17,0.,-1.));
#1964=DIRECTION('center_axis',(1.,0.,-8.67361737988404E-17));
#1965=DIRECTION('ref_axis',(-8.67361737988404E-17,0.,-1.));
#1966=DIRECTION('',(1.,0.,-1.21972744404619E-16));
#1967=DIRECTION('center_axis',(1.,0.,-1.21972744404619E-16));
#1968=DIRECTION('ref_axis',(-1.21972744404619E-16,0.,-1.));
#1969=DIRECTION('center_axis',(1.,0.,-1.21972744404619E-16));
#1970=DIRECTION('ref_axis',(-1.21972744404619E-16,0.,-1.));
#1971=DIRECTION('center_axis',(1.,0.,-1.21972744404619E-16));
#1972=DIRECTION('ref_axis',(-1.21972744404619E-16,0.,-1.));
#1973=DIRECTION('center_axis',(1.,0.,-1.21972744404619E-16));
#1974=DIRECTION('ref_axis',(-1.21972744404619E-16,0.,-1.));
#1975=DIRECTION('center_axis',(1.,0.,-1.21972744404619E-16));
#1976=DIRECTION('ref_axis',(-1.21972744404619E-16,0.,-1.));
#1977=DIRECTION('',(1.,0.,-1.21972744404619E-16));
#1978=DIRECTION('center_axis',(1.,0.,-1.21972744404619E-16));
#1979=DIRECTION('ref_axis',(-1.21972744404619E-16,0.,-1.));
#1980=DIRECTION('center_axis',(1.,0.,-1.21972744404619E-16));
#1981=DIRECTION('ref_axis',(-1.21972744404619E-16,0.,-1.));
#1982=DIRECTION('center_axis',(1.,0.,-1.21972744404619E-16));
#1983=DIRECTION('ref_axis',(-1.21972744404619E-16,0.,-1.));
#1984=DIRECTION('center_axis',(1.,0.,-8.67361737988404E-17));
#1985=DIRECTION('ref_axis',(-8.67361737988404E-17,0.,-1.));
#1986=DIRECTION('center_axis',(1.,0.,-8.67361737988404E-17));
#1987=DIRECTION('ref_axis',(-8.67361737988404E-17,0.,-1.));
#1988=DIRECTION('',(1.,0.,-1.21972744404619E-16));
#1989=DIRECTION('center_axis',(1.,0.,-1.21972744404619E-16));
#1990=DIRECTION('ref_axis',(-1.21972744404619E-16,0.,-1.));
#1991=DIRECTION('center_axis',(1.,0.,-1.21972744404619E-16));
#1992=DIRECTION('ref_axis',(-1.21972744404619E-16,0.,-1.));
#1993=DIRECTION('center_axis',(0.,1.,0.));
#1994=DIRECTION('ref_axis',(0.,0.,1.));
#1995=DIRECTION('',(-1.21972744404619E-16,0.,1.));
#1996=DIRECTION('',(-1.,0.,0.));
#1997=DIRECTION('',(0.,0.,-1.));
#1998=DIRECTION('',(-1.,0.,-1.73472347597681E-16));
#1999=DIRECTION('',(-2.16840434497101E-17,0.,1.));
#2000=DIRECTION('',(-1.,0.,1.73472347597681E-16));
#2001=DIRECTION('',(0.,0.,1.));
#2002=DIRECTION('',(-1.,0.,0.));
#2003=DIRECTION('',(-1.21972744404619E-16,0.,-1.));
#2004=DIRECTION('',(1.,0.,2.36553201269565E-16));
#2005=DIRECTION('',(-3.46944695195361E-16,0.,1.));
#2006=DIRECTION('',(1.,0.,1.82602471155453E-16));
#2007=DIRECTION('',(0.,0.,-1.));
#2008=DIRECTION('',(1.,0.,-7.88510670898551E-17));
#2009=DIRECTION('',(6.93889390390721E-16,0.,1.));
#2010=DIRECTION('',(1.,0.,-7.70988211545248E-16));
#2011=DIRECTION('',(0.,0.,-1.));
#2012=DIRECTION('',(1.,0.,0.));
#2013=DIRECTION('',(-1.38777878078144E-15,0.,1.));
#2014=DIRECTION('',(1.,0.,0.));
#2015=DIRECTION('',(0.,0.,-1.));
#2016=DIRECTION('',(-1.,0.,0.));
#2017=DIRECTION('',(0.,0.,1.));
#2018=DIRECTION('',(-1.,0.,1.5770213417971E-16));
#2019=DIRECTION('',(5.55111512312579E-15,0.,-1.));
#2020=DIRECTION('',(-1.,0.,3.85494105772624E-16));
#2021=DIRECTION('',(2.77555756156289E-15,0.,1.));
#2022=DIRECTION('',(-1.,0.,6.3080853671884E-16));
#2023=DIRECTION('',(0.,0.,-1.));
#2024=DIRECTION('',(-1.,0.,-1.82602471155453E-16));
#2025=DIRECTION('',(0.,0.,1.));
#2026=DIRECTION('',(-1.,0.,-1.5770213417971E-16));
#2027=DIRECTION('',(0.,0.,-1.));
#2028=DIRECTION('',(-1.,0.,1.5770213417971E-16));
#2029=DIRECTION('',(0.,0.,-1.));
#2030=DIRECTION('',(-1.,0.,1.82602471155453E-16));
#2031=DIRECTION('',(0.,0.,1.));
#2032=DIRECTION('',(-1.,0.,-6.3080853671884E-16));
#2033=DIRECTION('',(2.77555756156289E-15,0.,-1.));
#2034=DIRECTION('',(-1.,0.,-3.85494105772624E-16));
#2035=DIRECTION('',(5.55111512312579E-15,0.,1.));
#2036=DIRECTION('',(-1.,0.,-1.5770213417971E-16));
#2037=DIRECTION('',(0.,0.,-1.));
#2038=DIRECTION('',(-1.,0.,0.));
#2039=DIRECTION('',(0.,0.,1.));
#2040=DIRECTION('',(1.,0.,0.));
#2041=DIRECTION('',(-1.38777878078144E-15,0.,-1.));
#2042=DIRECTION('',(1.,0.,0.));
#2043=DIRECTION('',(0.,0.,1.));
#2044=DIRECTION('',(1.,0.,7.70988211545248E-16));
#2045=DIRECTION('',(6.93889390390721E-16,0.,-1.));
#2046=DIRECTION('',(1.,0.,7.88510670898551E-17));
#2047=DIRECTION('',(0.,0.,1.));
#2048=DIRECTION('',(1.,0.,-1.82602471155453E-16));
#2049=DIRECTION('',(-3.46944695195361E-16,0.,-1.));
#2050=DIRECTION('',(1.,0.,-2.36553201269565E-16));
#2051=DIRECTION('center_axis',(0.,1.,0.));
#2052=DIRECTION('ref_axis',(0.,0.,1.));
#2053=DIRECTION('',(-2.16840434497101E-17,0.,1.));
#2054=DIRECTION('',(1.,0.,-3.46944695195361E-16));
#2055=DIRECTION('',(0.,0.,-1.));
#2056=DIRECTION('',(1.,0.,0.));
#2057=DIRECTION('',(-1.21972744404619E-16,0.,1.));
#2058=DIRECTION('',(1.,0.,0.));
#2059=DIRECTION('center_axis',(1.,0.,-8.67361737988404E-17));
#2060=DIRECTION('ref_axis',(-8.67361737988404E-17,0.,-1.));
#2061=DIRECTION('',(0.,1.,0.));
#2062=DIRECTION('',(0.,0.,-1.));
#2063=DIRECTION('',(0.,1.,0.));
#2064=DIRECTION('',(0.,-1.,0.));
#2065=DIRECTION('',(8.67361737988404E-17,0.,1.));
#2066=DIRECTION('',(0.,-1.,0.));
#2067=DIRECTION('',(-2.16840434497101E-17,0.,1.));
#2068=DIRECTION('',(0.,1.,0.));
#2069=DIRECTION('',(0.,0.,1.));
#2070=DIRECTION('',(0.,1.,0.));
#2071=DIRECTION('center_axis',(-1.,0.,1.21972744404619E-16));
#2072=DIRECTION('ref_axis',(1.21972744404619E-16,0.,1.));
#2073=DIRECTION('',(0.,1.,0.));
#2074=DIRECTION('',(0.,-1.,0.));
#2075=DIRECTION('',(0.,0.,-1.));
#2076=DIRECTION('',(0.,-1.,0.));
#2077=DIRECTION('',(0.,-1.,0.));
#2078=DIRECTION('',(0.,0.,1.));
#2079=DIRECTION('',(0.,-1.,0.));
#2080=DIRECTION('',(0.,1.,0.));
#2081=DIRECTION('',(0.,0.,-1.));
#2082=DIRECTION('',(0.,1.,0.));
#2083=DIRECTION('',(-1.21972744404619E-16,0.,-1.));
#2084=DIRECTION('',(0.,-1.,0.));
#2085=DIRECTION('',(-1.21972744404619E-16,0.,-1.));
#2086=DIRECTION('',(0.,-1.,0.));
#2087=DIRECTION('',(0.,1.,0.));
#2088=DIRECTION('',(0.,0.,1.));
#2089=DIRECTION('center_axis',(1.,0.,0.));
#2090=DIRECTION('ref_axis',(0.,0.,-1.));
#2091=DIRECTION('',(0.,-1.,0.));
#2092=DIRECTION('',(0.,0.,-1.));
#2093=DIRECTION('',(0.,1.,0.));
#2094=DIRECTION('center_axis',(1.,0.,0.));
#2095=DIRECTION('ref_axis',(0.,0.,-1.));
#2096=DIRECTION('',(0.,1.,0.));
#2097=DIRECTION('',(0.,0.,-1.));
#2098=DIRECTION('',(0.,-1.,0.));
#2099=DIRECTION('center_axis',(0.,1.,0.));
#2100=DIRECTION('ref_axis',(0.,0.,1.));
#2101=DIRECTION('',(1.,0.,0.));
#2102=DIRECTION('',(1.,0.,0.));
#2103=DIRECTION('center_axis',(-2.36553201269565E-16,0.,-1.));
#2104=DIRECTION('ref_axis',(-1.,0.,2.36553201269565E-16));
#2105=DIRECTION('',(0.,-1.,0.));
#2106=DIRECTION('',(-1.,0.,2.36553201269565E-16));
#2107=DIRECTION('center_axis',(-1.,0.,3.46944695195361E-16));
#2108=DIRECTION('ref_axis',(3.46944695195361E-16,0.,1.));
#2109=DIRECTION('',(0.,-1.,0.));
#2110=DIRECTION('',(3.46944695195361E-16,0.,1.));
#2111=DIRECTION('center_axis',(-1.82602471155453E-16,0.,-1.));
#2112=DIRECTION('ref_axis',(-1.,0.,1.82602471155453E-16));
#2113=DIRECTION('',(-1.,0.,1.82602471155453E-16));
#2114=DIRECTION('center_axis',(-1.,0.,0.));
#2115=DIRECTION('ref_axis',(0.,0.,1.));
#2116=DIRECTION('',(0.,-1.,0.));
#2117=DIRECTION('',(0.,0.,1.));
#2118=DIRECTION('',(0.,-1.,0.));
#2119=DIRECTION('center_axis',(1.5770213417971E-16,0.,1.));
#2120=DIRECTION('ref_axis',(1.,0.,-1.5770213417971E-16));
#2121=DIRECTION('',(1.,0.,-1.5770213417971E-16));
#2122=DIRECTION('center_axis',(1.82602471155453E-16,0.,1.));
#2123=DIRECTION('ref_axis',(1.,0.,-1.82602471155453E-16));
#2124=DIRECTION('',(1.,0.,-1.82602471155453E-16));
#2125=DIRECTION('center_axis',(0.,1.,0.));
#2126=DIRECTION('ref_axis',(0.,0.,1.));
#2127=DIRECTION('',(1.,0.,0.));
#2128=DIRECTION('',(0.,0.,1.));
#2129=DIRECTION('',(1.,0.,3.46944695195361E-16));
#2130=DIRECTION('',(1.,0.,0.));
#2131=DIRECTION('center_axis',(-1.,0.,0.));
#2132=DIRECTION('ref_axis',(0.,0.,1.));
#2133=DIRECTION('',(0.,-1.,0.));
#2134=DIRECTION('',(0.,0.,1.));
#2135=DIRECTION('',(0.,1.,0.));
#2136=DIRECTION('center_axis',(-1.,0.,0.));
#2137=DIRECTION('ref_axis',(0.,0.,1.));
#2138=DIRECTION('',(0.,1.,0.));
#2139=DIRECTION('',(0.,0.,1.));
#2140=DIRECTION('',(0.,-1.,0.));
#2141=DIRECTION('center_axis',(0.,0.,-1.));
#2142=DIRECTION('ref_axis',(-1.,0.,0.));
#2143=DIRECTION('center_axis',(1.82602471155453E-16,0.,-1.));
#2144=DIRECTION('ref_axis',(-1.,0.,-1.82602471155453E-16));
#2145=DIRECTION('',(0.,-1.,0.));
#2146=DIRECTION('',(1.,0.,1.82602471155453E-16));
#2147=DIRECTION('center_axis',(1.,0.,3.46944695195361E-16));
#2148=DIRECTION('ref_axis',(3.46944695195361E-16,0.,-1.));
#2149=DIRECTION('',(0.,-1.,0.));
#2150=DIRECTION('',(-3.46944695195362E-16,0.,1.));
#2151=DIRECTION('center_axis',(2.36553201269565E-16,0.,-1.));
#2152=DIRECTION('ref_axis',(-1.,0.,-2.36553201269565E-16));
#2153=DIRECTION('',(1.,0.,2.36553201269565E-16));
#2154=DIRECTION('center_axis',(1.,0.,0.));
#2155=DIRECTION('ref_axis',(0.,0.,-1.));
#2156=DIRECTION('',(0.,-1.,0.));
#2157=DIRECTION('',(0.,0.,1.));
#2158=DIRECTION('',(0.,-1.,0.));
#2159=DIRECTION('center_axis',(-1.82602471155453E-16,0.,1.));
#2160=DIRECTION('ref_axis',(1.,0.,1.82602471155453E-16));
#2161=DIRECTION('',(1.,0.,1.82602471155453E-16));
#2162=DIRECTION('center_axis',(-1.5770213417971E-16,0.,1.));
#2163=DIRECTION('ref_axis',(1.,0.,1.5770213417971E-16));
#2164=DIRECTION('',(-1.,0.,-1.5770213417971E-16));
#2165=DIRECTION('center_axis',(-6.3080853671884E-16,0.,-1.));
#2166=DIRECTION('ref_axis',(-1.,0.,6.3080853671884E-16));
#2167=DIRECTION('',(0.,1.,0.));
#2168=DIRECTION('',(-1.,0.,6.3080853671884E-16));
#2169=DIRECTION('',(0.,1.,0.));
#2170=DIRECTION('center_axis',(-1.,0.,2.77555756156289E-15));
#2171=DIRECTION('ref_axis',(2.77555756156289E-15,0.,1.));
#2172=DIRECTION('',(0.,1.,0.));
#2173=DIRECTION('',(2.77555756156289E-15,0.,1.));
#2174=DIRECTION('center_axis',(-3.85494105772624E-16,0.,-1.));
#2175=DIRECTION('ref_axis',(-1.,0.,3.85494105772624E-16));
#2176=DIRECTION('',(0.,1.,0.));
#2177=DIRECTION('',(-1.,0.,3.85494105772624E-16));
#2178=DIRECTION('center_axis',(1.,0.,5.55111512312579E-15));
#2179=DIRECTION('ref_axis',(5.55111512312579E-15,0.,-1.));
#2180=DIRECTION('',(0.,1.,0.));
#2181=DIRECTION('',(5.55111512312579E-15,0.,-1.));
#2182=DIRECTION('center_axis',(-1.5770213417971E-16,0.,-1.));
#2183=DIRECTION('ref_axis',(-1.,0.,1.5770213417971E-16));
#2184=DIRECTION('',(0.,1.,0.));
#2185=DIRECTION('',(-1.,0.,1.5770213417971E-16));
#2186=DIRECTION('center_axis',(-1.,0.,0.));
#2187=DIRECTION('ref_axis',(0.,0.,1.));
#2188=DIRECTION('',(0.,1.,0.));
#2189=DIRECTION('',(0.,0.,1.));
#2190=DIRECTION('center_axis',(0.,0.,-1.));
#2191=DIRECTION('ref_axis',(-1.,0.,0.));
#2192=DIRECTION('',(0.,1.,0.));
#2193=DIRECTION('',(-1.,0.,0.));
#2194=DIRECTION('center_axis',(1.,0.,0.));
#2195=DIRECTION('ref_axis',(0.,0.,-1.));
#2196=DIRECTION('',(0.,1.,0.));
#2197=DIRECTION('',(0.,0.,-1.));
#2198=DIRECTION('center_axis',(0.,0.,1.));
#2199=DIRECTION('ref_axis',(1.,0.,0.));
#2200=DIRECTION('',(0.,1.,0.));
#2201=DIRECTION('',(1.,0.,0.));
#2202=DIRECTION('center_axis',(-1.,0.,-1.38777878078144E-15));
#2203=DIRECTION('ref_axis',(-1.38777878078144E-15,0.,1.));
#2204=DIRECTION('',(0.,1.,0.));
#2205=DIRECTION('',(-1.38777878078144E-15,0.,1.));
#2206=DIRECTION('center_axis',(0.,0.,1.));
#2207=DIRECTION('ref_axis',(1.,0.,0.));
#2208=DIRECTION('',(0.,1.,0.));
#2209=DIRECTION('',(1.,0.,0.));
#2210=DIRECTION('center_axis',(1.,0.,0.));
#2211=DIRECTION('ref_axis',(0.,0.,-1.));
#2212=DIRECTION('',(0.,1.,0.));
#2213=DIRECTION('',(0.,0.,-1.));
#2214=DIRECTION('center_axis',(7.70988211545248E-16,0.,1.));
#2215=DIRECTION('ref_axis',(1.,0.,-7.70988211545248E-16));
#2216=DIRECTION('',(0.,1.,0.));
#2217=DIRECTION('',(1.,0.,-7.70988211545248E-16));
#2218=DIRECTION('center_axis',(-1.,0.,6.93889390390721E-16));
#2219=DIRECTION('ref_axis',(6.93889390390721E-16,0.,1.));
#2220=DIRECTION('',(0.,1.,0.));
#2221=DIRECTION('',(6.93889390390721E-16,0.,1.));
#2222=DIRECTION('center_axis',(7.88510670898551E-17,0.,1.));
#2223=DIRECTION('ref_axis',(1.,0.,-7.88510670898551E-17));
#2224=DIRECTION('',(0.,1.,0.));
#2225=DIRECTION('',(1.,0.,-7.88510670898551E-17));
#2226=DIRECTION('center_axis',(0.,1.,0.));
#2227=DIRECTION('ref_axis',(0.,0.,1.));
#2228=DIRECTION('',(0.,0.,1.));
#2229=DIRECTION('center_axis',(0.,1.,0.));
#2230=DIRECTION('ref_axis',(0.,0.,1.));
#2231=DIRECTION('',(0.,0.,1.));
#2232=DIRECTION('center_axis',(1.,0.,0.));
#2233=DIRECTION('ref_axis',(0.,0.,-1.));
#2234=DIRECTION('center_axis',(0.,0.,1.));
#2235=DIRECTION('ref_axis',(1.,0.,0.));
#2236=DIRECTION('',(1.,0.,0.));
#2237=DIRECTION('',(0.,1.,0.));
#2238=DIRECTION('center_axis',(-1.,0.,0.));
#2239=DIRECTION('ref_axis',(0.,0.,1.));
#2240=DIRECTION('',(0.,0.,1.));
#2241=DIRECTION('',(0.,1.,0.));
#2242=DIRECTION('center_axis',(-3.46944695195361E-16,0.,1.));
#2243=DIRECTION('ref_axis',(1.,0.,3.46944695195361E-16));
#2244=DIRECTION('',(1.,0.,3.46944695195361E-16));
#2245=DIRECTION('center_axis',(-1.73472347597681E-16,0.,-1.));
#2246=DIRECTION('ref_axis',(-1.,0.,1.73472347597681E-16));
#2247=DIRECTION('',(-1.,0.,1.73472347597681E-16));
#2248=DIRECTION('',(0.,1.,0.));
#2249=DIRECTION('center_axis',(-1.,0.,0.));
#2250=DIRECTION('ref_axis',(0.,0.,1.));
#2251=DIRECTION('',(0.,0.,1.));
#2252=DIRECTION('',(0.,1.,0.));
#2253=DIRECTION('center_axis',(0.,0.,-1.));
#2254=DIRECTION('ref_axis',(-1.,0.,0.));
#2255=DIRECTION('',(-1.,0.,0.));
#2256=DIRECTION('center_axis',(0.,-1.,0.));
#2257=DIRECTION('ref_axis',(0.,0.,-1.));
#2258=DIRECTION('center_axis',(0.,0.,-1.));
#2259=DIRECTION('ref_axis',(-1.,0.,0.));
#2260=DIRECTION('center_axis',(6.3080853671884E-16,0.,-1.));
#2261=DIRECTION('ref_axis',(-1.,0.,-6.3080853671884E-16));
#2262=DIRECTION('',(0.,1.,0.));
#2263=DIRECTION('',(-1.,0.,-6.3080853671884E-16));
#2264=DIRECTION('',(0.,1.,0.));
#2265=DIRECTION('center_axis',(-7.88510670898551E-17,0.,1.));
#2266=DIRECTION('ref_axis',(1.,0.,7.88510670898551E-17));
#2267=DIRECTION('',(0.,1.,0.));
#2268=DIRECTION('',(1.,0.,7.88510670898551E-17));
#2269=DIRECTION('',(0.,1.,0.));
#2270=DIRECTION('center_axis',(1.,0.,6.93889390390721E-16));
#2271=DIRECTION('ref_axis',(6.93889390390721E-16,0.,-1.));
#2272=DIRECTION('',(0.,1.,0.));
#2273=DIRECTION('',(6.93889390390721E-16,0.,-1.));
#2274=DIRECTION('center_axis',(-7.70988211545248E-16,0.,1.));
#2275=DIRECTION('ref_axis',(1.,0.,7.70988211545248E-16));
#2276=DIRECTION('',(0.,1.,0.));
#2277=DIRECTION('',(1.,0.,7.70988211545248E-16));
#2278=DIRECTION('center_axis',(-1.,0.,0.));
#2279=DIRECTION('ref_axis',(0.,0.,1.));
#2280=DIRECTION('',(0.,1.,0.));
#2281=DIRECTION('',(0.,0.,1.));
#2282=DIRECTION('center_axis',(0.,0.,1.));
#2283=DIRECTION('ref_axis',(1.,0.,0.));
#2284=DIRECTION('',(0.,1.,0.));
#2285=DIRECTION('',(1.,0.,0.));
#2286=DIRECTION('center_axis',(1.,0.,-1.38777878078144E-15));
#2287=DIRECTION('ref_axis',(-1.38777878078144E-15,0.,-1.));
#2288=DIRECTION('',(0.,1.,0.));
#2289=DIRECTION('',(-1.38777878078144E-15,0.,-1.));
#2290=DIRECTION('center_axis',(0.,0.,1.));
#2291=DIRECTION('ref_axis',(1.,0.,0.));
#2292=DIRECTION('',(0.,1.,0.));
#2293=DIRECTION('',(1.,0.,0.));
#2294=DIRECTION('center_axis',(-1.,0.,0.));
#2295=DIRECTION('ref_axis',(0.,0.,1.));
#2296=DIRECTION('',(0.,1.,0.));
#2297=DIRECTION('',(0.,0.,1.));
#2298=DIRECTION('center_axis',(0.,0.,-1.));
#2299=DIRECTION('ref_axis',(-1.,0.,0.));
#2300=DIRECTION('',(0.,1.,0.));
#2301=DIRECTION('',(-1.,0.,0.));
#2302=DIRECTION('center_axis',(1.,0.,0.));
#2303=DIRECTION('ref_axis',(0.,0.,-1.));
#2304=DIRECTION('',(0.,1.,0.));
#2305=DIRECTION('',(0.,0.,-1.));
#2306=DIRECTION('center_axis',(1.5770213417971E-16,0.,-1.));
#2307=DIRECTION('ref_axis',(-1.,0.,-1.5770213417971E-16));
#2308=DIRECTION('',(0.,1.,0.));
#2309=DIRECTION('',(-1.,0.,-1.5770213417971E-16));
#2310=DIRECTION('center_axis',(-1.,0.,5.55111512312579E-15));
#2311=DIRECTION('ref_axis',(5.55111512312579E-15,0.,1.));
#2312=DIRECTION('',(0.,1.,0.));
#2313=DIRECTION('',(5.55111512312579E-15,0.,1.));
#2314=DIRECTION('center_axis',(3.85494105772624E-16,0.,-1.));
#2315=DIRECTION('ref_axis',(-1.,0.,-3.85494105772624E-16));
#2316=DIRECTION('',(0.,1.,0.));
#2317=DIRECTION('',(-1.,0.,-3.85494105772624E-16));
#2318=DIRECTION('center_axis',(1.,0.,2.77555756156289E-15));
#2319=DIRECTION('ref_axis',(2.77555756156289E-15,0.,-1.));
#2320=DIRECTION('',(2.77555756156289E-15,0.,-1.));
#2321=DIRECTION('center_axis',(0.,1.,0.));
#2322=DIRECTION('ref_axis',(0.,0.,-1.));
#2323=DIRECTION('',(0.,0.,-1.));
#2324=DIRECTION('center_axis',(-1.,0.,0.));
#2325=DIRECTION('ref_axis',(0.,0.,1.));
#2326=DIRECTION('',(0.,0.,-1.));
#2327=DIRECTION('center_axis',(0.,-1.,0.));
#2328=DIRECTION('ref_axis',(0.,0.,-1.));
#2329=DIRECTION('center_axis',(0.,0.,-1.));
#2330=DIRECTION('ref_axis',(-1.,0.,0.));
#2331=DIRECTION('',(-1.,0.,0.));
#2332=DIRECTION('',(0.,1.,0.));
#2333=DIRECTION('center_axis',(1.,0.,0.));
#2334=DIRECTION('ref_axis',(0.,0.,-1.));
#2335=DIRECTION('',(0.,0.,-1.));
#2336=DIRECTION('',(0.,1.,0.));
#2337=DIRECTION('center_axis',(1.73472347597681E-16,0.,-1.));
#2338=DIRECTION('ref_axis',(-1.,0.,-1.73472347597681E-16));
#2339=DIRECTION('',(-1.,0.,-1.73472347597681E-16));
#2340=DIRECTION('center_axis',(3.46944695195361E-16,0.,1.));
#2341=DIRECTION('ref_axis',(1.,0.,-3.46944695195361E-16));
#2342=DIRECTION('',(1.,0.,-3.46944695195361E-16));
#2343=DIRECTION('',(0.,1.,0.));
#2344=DIRECTION('center_axis',(1.,0.,0.));
#2345=DIRECTION('ref_axis',(0.,0.,-1.));
#2346=DIRECTION('',(0.,0.,-1.));
#2347=DIRECTION('',(0.,1.,0.));
#2348=DIRECTION('center_axis',(0.,0.,1.));
#2349=DIRECTION('ref_axis',(1.,0.,0.));
#2350=DIRECTION('',(1.,0.,0.));
#2351=DIRECTION('center_axis',(0.,-1.,0.));
#2352=DIRECTION('ref_axis',(0.,0.,1.));
#2353=DIRECTION('center_axis',(-1.,0.,1.21972744404619E-16));
#2354=DIRECTION('ref_axis',(1.21972744404619E-16,0.,1.));
#2355=DIRECTION('center_axis',(-1.,0.,1.21972744404619E-16));
#2356=DIRECTION('ref_axis',(1.21972744404619E-16,0.,1.));
#2357=DIRECTION('center_axis',(-1.,0.,1.21972744404619E-16));
#2358=DIRECTION('ref_axis',(1.21972744404619E-16,0.,1.));
#2359=CARTESIAN_POINT('',(0.,0.,0.));
#2360=CARTESIAN_POINT('Origin',(-0.125000000000009,15.,-85.));
#2361=CARTESIAN_POINT('',(-6.52500000000001,15.,-90.5));
#2362=CARTESIAN_POINT('',(-6.52500000000001,15.,-79.5));
#2363=CARTESIAN_POINT('Origin',(-6.52500000000001,15.,-85.));
#2364=CARTESIAN_POINT('Origin',(-6.52500000000001,15.,-85.));
#2365=CARTESIAN_POINT('',(-0.125000000000009,15.,-79.5));
#2366=CARTESIAN_POINT('',(-0.125000000000009,15.,-79.5));
#2367=CARTESIAN_POINT('',(-0.12500000000001,15.,-90.5));
#2368=CARTESIAN_POINT('Origin',(-0.125000000000009,15.,-85.));
#2369=CARTESIAN_POINT('Origin',(-0.125000000000009,15.,-85.));
#2370=CARTESIAN_POINT('Origin',(-0.125000000000009,15.,-85.));
#2371=CARTESIAN_POINT('',(-10.125,15.,-88.3));
#2372=CARTESIAN_POINT('',(-10.125,15.,-81.7));
#2373=CARTESIAN_POINT('Origin',(-10.125,15.,-85.));
#2374=CARTESIAN_POINT('Origin',(-10.125,15.,-85.));
#2375=CARTESIAN_POINT('',(-6.52500000000001,15.,-81.7));
#2376=CARTESIAN_POINT('',(-0.125000000000009,15.,-81.7));
#2377=CARTESIAN_POINT('',(-6.52500000000001,15.,-88.3));
#2378=CARTESIAN_POINT('Origin',(-6.52500000000001,15.,-85.));
#2379=CARTESIAN_POINT('Origin',(-6.52500000000001,15.,-85.));
#2380=CARTESIAN_POINT('Origin',(-0.125000000000003,15.,-35.));
#2381=CARTESIAN_POINT('',(-6.525,15.,-40.5));
#2382=CARTESIAN_POINT('',(-6.525,15.,-29.5));
#2383=CARTESIAN_POINT('Origin',(-6.525,15.,-35.));
#2384=CARTESIAN_POINT('Origin',(-6.525,15.,-35.));
#2385=CARTESIAN_POINT('',(-0.125000000000003,15.,-29.5));
#2386=CARTESIAN_POINT('',(-0.125000000000003,15.,-29.5));
#2387=CARTESIAN_POINT('',(-0.125000000000004,15.,-40.5));
#2388=CARTESIAN_POINT('Origin',(-0.125000000000003,15.,-35.));
#2389=CARTESIAN_POINT('Origin',(-0.125000000000003,15.,-35.));
#2390=CARTESIAN_POINT('Origin',(-0.125000000000003,15.,-35.));
#2391=CARTESIAN_POINT('',(-10.125,15.,-38.3));
#2392=CARTESIAN_POINT('',(-10.125,15.,-31.7));
#2393=CARTESIAN_POINT('Origin',(-10.125,15.,-35.));
#2394=CARTESIAN_POINT('Origin',(-10.125,15.,-35.));
#2395=CARTESIAN_POINT('',(-6.525,15.,-31.7));
#2396=CARTESIAN_POINT('',(-0.125000000000003,15.,-31.7));
#2397=CARTESIAN_POINT('',(-6.525,15.,-38.3));
#2398=CARTESIAN_POINT('Origin',(-6.525,15.,-35.));
#2399=CARTESIAN_POINT('Origin',(-6.525,15.,-35.));
#2400=CARTESIAN_POINT('Origin',(-0.125000000000015,15.,-135.));
#2401=CARTESIAN_POINT('',(-6.52500000000002,15.,-140.5));
#2402=CARTESIAN_POINT('',(-6.52500000000002,15.,-129.5));
#2403=CARTESIAN_POINT('Origin',(-6.52500000000002,15.,-135.));
#2404=CARTESIAN_POINT('Origin',(-6.52500000000002,15.,-135.));
#2405=CARTESIAN_POINT('',(-0.125000000000015,15.,-129.5));
#2406=CARTESIAN_POINT('',(-0.125000000000015,15.,-129.5));
#2407=CARTESIAN_POINT('',(-0.125000000000016,15.,-140.5));
#2408=CARTESIAN_POINT('Origin',(-0.125000000000015,15.,-135.));
#2409=CARTESIAN_POINT('Origin',(-0.125000000000015,15.,-135.));
#2410=CARTESIAN_POINT('Origin',(-0.125000000000015,15.,-135.));
#2411=CARTESIAN_POINT('',(-10.125,15.,-138.3));
#2412=CARTESIAN_POINT('',(-10.125,15.,-131.7));
#2413=CARTESIAN_POINT('Origin',(-10.125,15.,-135.));
#2414=CARTESIAN_POINT('Origin',(-10.125,15.,-135.));
#2415=CARTESIAN_POINT('',(-6.52500000000001,15.,-131.7));
#2416=CARTESIAN_POINT('',(-0.125000000000015,15.,-131.7));
#2417=CARTESIAN_POINT('',(-6.52500000000001,15.,-138.3));
#2418=CARTESIAN_POINT('Origin',(-6.52500000000001,15.,-135.));
#2419=CARTESIAN_POINT('Origin',(-6.52500000000001,15.,-135.));
#2420=CARTESIAN_POINT('Origin',(0.,25.,0.));
#2421=CARTESIAN_POINT('',(-0.124999999999996,25.,-175.));
#2422=CARTESIAN_POINT('',(-0.125000000000007,25.,-172.25));
#2423=CARTESIAN_POINT('',(-0.124999999999998,25.,-175.));
#2424=CARTESIAN_POINT('',(-5.12500000000007,25.,-175.));
#2425=CARTESIAN_POINT('',(-5.12500000000007,25.,-175.));
#2426=CARTESIAN_POINT('',(-5.12500000000007,25.,-177.5));
#2427=CARTESIAN_POINT('',(-5.12500000000007,25.,-177.5));
#2428=CARTESIAN_POINT('',(-10.1250000000001,25.,-177.5));
#2429=CARTESIAN_POINT('',(-5.12500000000007,25.,-177.5));
#2430=CARTESIAN_POINT('',(-10.1250000000001,25.,7.5));
#2431=CARTESIAN_POINT('',(-10.125,25.,-5.));
#2432=CARTESIAN_POINT('',(-5.12500000000007,25.,7.5));
#2433=CARTESIAN_POINT('',(-5.12500000000007,25.,7.5));
#2434=CARTESIAN_POINT('',(-5.12500000000007,25.,5.));
#2435=CARTESIAN_POINT('',(-5.12500000000007,25.,7.5));
#2436=CARTESIAN_POINT('',(-0.124999999999998,25.,5.));
#2437=CARTESIAN_POINT('',(-5.12500000000007,25.,5.));
#2438=CARTESIAN_POINT('',(-0.125000000000007,25.,2.25));
#2439=CARTESIAN_POINT('',(-0.124999999999998,25.,5.));
#2440=CARTESIAN_POINT('',(5.37499999999999,25.,2.25));
#2441=CARTESIAN_POINT('',(-0.125000000000007,25.,2.25));
#2442=CARTESIAN_POINT('',(5.37499999999999,25.,4.75));
#2443=CARTESIAN_POINT('',(5.37499999999999,25.,2.25));
#2444=CARTESIAN_POINT('',(10.125,25.,4.75));
#2445=CARTESIAN_POINT('',(10.125,25.,4.75));
#2446=CARTESIAN_POINT('',(10.125,25.,2.25));
#2447=CARTESIAN_POINT('',(10.125,25.,-5.));
#2448=CARTESIAN_POINT('',(15.625,25.,2.25));
#2449=CARTESIAN_POINT('',(10.125,25.,2.25));
#2450=CARTESIAN_POINT('',(15.625,25.,4.75));
#2451=CARTESIAN_POINT('',(15.625,25.,2.25));
#2452=CARTESIAN_POINT('',(20.125,25.,4.75));
#2453=CARTESIAN_POINT('',(20.125,25.,4.75));
#2454=CARTESIAN_POINT('',(20.125,25.,2.25));
#2455=CARTESIAN_POINT('',(20.125,25.,4.75));
#2456=CARTESIAN_POINT('',(25.625,25.,2.25));
#2457=CARTESIAN_POINT('',(20.125,25.,2.25));
#2458=CARTESIAN_POINT('',(25.625,25.,4.75));
#2459=CARTESIAN_POINT('',(25.625,25.,2.25));
#2460=CARTESIAN_POINT('',(30.125,25.,4.75));
#2461=CARTESIAN_POINT('',(30.125,25.,4.75));
#2462=CARTESIAN_POINT('',(30.125,25.,-4.75));
#2463=CARTESIAN_POINT('',(30.125,25.,-4.75));
#2464=CARTESIAN_POINT('',(25.625,25.,-4.75));
#2465=CARTESIAN_POINT('',(30.125,25.,-4.75));
#2466=CARTESIAN_POINT('',(25.625,25.,-2.25));
#2467=CARTESIAN_POINT('',(25.625,25.,-2.25));
#2468=CARTESIAN_POINT('',(20.125,25.,-2.25));
#2469=CARTESIAN_POINT('',(20.125,25.,-2.25));
#2470=CARTESIAN_POINT('',(20.125,25.,-4.75));
#2471=CARTESIAN_POINT('',(20.125,25.,-4.75));
#2472=CARTESIAN_POINT('',(15.625,25.,-4.75));
#2473=CARTESIAN_POINT('',(20.125,25.,-4.75));
#2474=CARTESIAN_POINT('',(15.625,25.,-2.25));
#2475=CARTESIAN_POINT('',(15.625,25.,-2.25));
#2476=CARTESIAN_POINT('',(10.125,25.,-2.25));
#2477=CARTESIAN_POINT('',(10.125,25.,-2.25));
#2478=CARTESIAN_POINT('',(10.125,25.,-4.75));
#2479=CARTESIAN_POINT('',(10.125,25.,-5.));
#2480=CARTESIAN_POINT('',(5.37499999999999,25.,-4.75));
#2481=CARTESIAN_POINT('',(10.125,25.,-4.75));
#2482=CARTESIAN_POINT('',(5.37499999999999,25.,-2.25));
#2483=CARTESIAN_POINT('',(5.37499999999999,25.,-2.25));
#2484=CARTESIAN_POINT('',(-0.125000000000007,25.,-2.25));
#2485=CARTESIAN_POINT('',(-0.125000000000007,25.,-2.25));
#2486=CARTESIAN_POINT('',(-0.125000000000007,25.,-167.75));
#2487=CARTESIAN_POINT('',(-0.124999999999998,25.,-5.));
#2488=CARTESIAN_POINT('',(5.37499999999999,25.,-167.75));
#2489=CARTESIAN_POINT('',(-0.125000000000007,25.,-167.75));
#2490=CARTESIAN_POINT('',(5.37499999999999,25.,-165.25));
#2491=CARTESIAN_POINT('',(5.37499999999999,25.,-167.75));
#2492=CARTESIAN_POINT('',(10.125,25.,-165.25));
#2493=CARTESIAN_POINT('',(10.125,25.,-165.25));
#2494=CARTESIAN_POINT('',(10.125,25.,-167.75));
#2495=CARTESIAN_POINT('',(10.125,25.,-165.));
#2496=CARTESIAN_POINT('',(15.625,25.,-167.75));
#2497=CARTESIAN_POINT('',(10.125,25.,-167.75));
#2498=CARTESIAN_POINT('',(15.625,25.,-165.25));
#2499=CARTESIAN_POINT('',(15.625,25.,-167.75));
#2500=CARTESIAN_POINT('',(20.125,25.,-165.25));
#2501=CARTESIAN_POINT('',(20.125,25.,-165.25));
#2502=CARTESIAN_POINT('',(20.125,25.,-167.75));
#2503=CARTESIAN_POINT('',(20.125,25.,-165.25));
#2504=CARTESIAN_POINT('',(25.625,25.,-167.75));
#2505=CARTESIAN_POINT('',(20.125,25.,-167.75));
#2506=CARTESIAN_POINT('',(25.625,25.,-165.25));
#2507=CARTESIAN_POINT('',(25.625,25.,-167.75));
#2508=CARTESIAN_POINT('',(30.125,25.,-165.25));
#2509=CARTESIAN_POINT('',(30.125,25.,-165.25));
#2510=CARTESIAN_POINT('',(30.125,25.,-174.75));
#2511=CARTESIAN_POINT('',(30.125,25.,-174.75));
#2512=CARTESIAN_POINT('',(25.625,25.,-174.75));
#2513=CARTESIAN_POINT('',(30.125,25.,-174.75));
#2514=CARTESIAN_POINT('',(25.625,25.,-172.25));
#2515=CARTESIAN_POINT('',(25.625,25.,-172.25));
#2516=CARTESIAN_POINT('',(20.125,25.,-172.25));
#2517=CARTESIAN_POINT('',(20.125,25.,-172.25));
#2518=CARTESIAN_POINT('',(20.125,25.,-174.75));
#2519=CARTESIAN_POINT('',(20.125,25.,-174.75));
#2520=CARTESIAN_POINT('',(15.625,25.,-174.75));
#2521=CARTESIAN_POINT('',(20.125,25.,-174.75));
#2522=CARTESIAN_POINT('',(15.625,25.,-172.25));
#2523=CARTESIAN_POINT('',(15.625,25.,-172.25));
#2524=CARTESIAN_POINT('',(10.125,25.,-172.25));
#2525=CARTESIAN_POINT('',(10.125,25.,-172.25));
#2526=CARTESIAN_POINT('',(10.125,25.,-174.75));
#2527=CARTESIAN_POINT('',(10.125,25.,-165.));
#2528=CARTESIAN_POINT('',(5.37499999999999,25.,-174.75));
#2529=CARTESIAN_POINT('',(10.125,25.,-174.75));
#2530=CARTESIAN_POINT('',(5.37499999999999,25.,-172.25));
#2531=CARTESIAN_POINT('',(5.37499999999999,25.,-172.25));
#2532=CARTESIAN_POINT('',(-0.125000000000007,25.,-172.25));
#2533=CARTESIAN_POINT('Origin',(0.,25.,0.));
#2534=CARTESIAN_POINT('',(-10.125,25.,-195.));
#2535=CARTESIAN_POINT('',(-10.1250000000001,25.,-182.5));
#2536=CARTESIAN_POINT('',(-10.125,25.,-5.));
#2537=CARTESIAN_POINT('',(-5.12500000000007,25.,-182.5));
#2538=CARTESIAN_POINT('',(-5.12500000000007,25.,-182.5));
#2539=CARTESIAN_POINT('',(-5.12500000000007,25.,-185.));
#2540=CARTESIAN_POINT('',(-5.12500000000007,25.,-185.));
#2541=CARTESIAN_POINT('',(-0.124999999999996,25.,-185.));
#2542=CARTESIAN_POINT('',(-5.12500000000007,25.,-185.));
#2543=CARTESIAN_POINT('',(-0.124999999999996,25.,-195.));
#2544=CARTESIAN_POINT('',(-0.124999999999998,25.,-175.));
#2545=CARTESIAN_POINT('',(-10.125,25.,-195.));
#2546=CARTESIAN_POINT('Origin',(-10.125,25.,5.));
#2547=CARTESIAN_POINT('',(-10.1250000000001,0.,-177.5));
#2548=CARTESIAN_POINT('',(-10.1250000000001,0.,-177.5));
#2549=CARTESIAN_POINT('',(-10.1250000000001,0.,-182.5));
#2550=CARTESIAN_POINT('',(-10.1250000000001,0.,-182.5));
#2551=CARTESIAN_POINT('',(-10.1250000000001,0.,-182.5));
#2552=CARTESIAN_POINT('',(-10.125,-25.,-195.));
#2553=CARTESIAN_POINT('',(-10.125,25.,-195.));
#2554=CARTESIAN_POINT('',(-10.125,-25.,25.));
#2555=CARTESIAN_POINT('',(-10.125,-25.,5.));
#2556=CARTESIAN_POINT('',(-10.125,25.,25.));
#2557=CARTESIAN_POINT('',(-10.125,25.,25.));
#2558=CARTESIAN_POINT('',(-10.1250000000001,25.,12.5));
#2559=CARTESIAN_POINT('',(-10.125,25.,-5.));
#2560=CARTESIAN_POINT('',(-10.1250000000001,0.,12.5));
#2561=CARTESIAN_POINT('',(-10.1250000000001,0.,12.5));
#2562=CARTESIAN_POINT('',(-10.1250000000001,0.,7.5));
#2563=CARTESIAN_POINT('',(-10.1250000000001,0.,12.5));
#2564=CARTESIAN_POINT('',(-10.1250000000001,0.,7.5));
#2565=CARTESIAN_POINT('Origin',(-0.124999999999998,25.,5.));
#2566=CARTESIAN_POINT('',(-0.12500000000002,0.,-175.));
#2567=CARTESIAN_POINT('',(-0.124999999999996,0.,-175.));
#2568=CARTESIAN_POINT('',(-0.124999999999996,0.25,-172.25));
#2569=CARTESIAN_POINT('',(-0.125000000000007,25.,-172.25));
#2570=CARTESIAN_POINT('',(-0.124999999999996,0.25,-167.75));
#2571=CARTESIAN_POINT('',(-0.124999999999996,0.25,22.5011467648611));
#2572=CARTESIAN_POINT('',(-0.125000000000007,25.,-167.75));
#2573=CARTESIAN_POINT('',(-0.124999999999996,0.25,-2.25000000000001));
#2574=CARTESIAN_POINT('',(-0.125000000000007,25.,-2.25));
#2575=CARTESIAN_POINT('',(-0.124999999999996,0.25,2.24999999999999));
#2576=CARTESIAN_POINT('',(-0.124999999999996,0.25,-32.0011467648611));
#2577=CARTESIAN_POINT('',(-0.125000000000007,25.,2.25));
#2578=CARTESIAN_POINT('',(-0.124999999999996,0.,5.));
#2579=CARTESIAN_POINT('',(-0.124999999999996,0.,5.));
#2580=CARTESIAN_POINT('',(-0.124999999999996,0.,15.));
#2581=CARTESIAN_POINT('',(-0.124999999999996,0.,15.));
#2582=CARTESIAN_POINT('',(-0.124999999999996,25.,15.));
#2583=CARTESIAN_POINT('',(-0.124999999999996,0.,15.));
#2584=CARTESIAN_POINT('',(-0.124999999999996,25.,25.));
#2585=CARTESIAN_POINT('',(-0.124999999999998,25.,5.));
#2586=CARTESIAN_POINT('',(-0.124999999999996,-25.,25.));
#2587=CARTESIAN_POINT('',(-0.124999999999996,25.,25.));
#2588=CARTESIAN_POINT('',(-0.124999999999996,-25.,-195.));
#2589=CARTESIAN_POINT('',(-0.124999999999998,-25.,5.));
#2590=CARTESIAN_POINT('',(-0.124999999999996,25.,-195.));
#2591=CARTESIAN_POINT('',(-0.124999999999996,0.,-185.));
#2592=CARTESIAN_POINT('',(-0.124999999999996,0.,-185.));
#2593=CARTESIAN_POINT('',(-0.124999999999996,0.,-185.));
#2594=CARTESIAN_POINT('Origin',(10.125,25.,-165.));
#2595=CARTESIAN_POINT('',(10.125,0.25,-165.25));
#2596=CARTESIAN_POINT('',(10.125,25.,-165.25));
#2597=CARTESIAN_POINT('',(10.125,0.25,-167.75));
#2598=CARTESIAN_POINT('',(10.125,0.25,22.5011467648611));
#2599=CARTESIAN_POINT('',(10.125,0.,-167.75));
#2600=CARTESIAN_POINT('Origin',(10.125,25.,-165.));
#2601=CARTESIAN_POINT('',(10.125,0.25,-172.25));
#2602=CARTESIAN_POINT('',(10.125,0.,-172.25));
#2603=CARTESIAN_POINT('',(10.125,0.25,-174.75));
#2604=CARTESIAN_POINT('',(10.125,0.25,22.5011467648611));
#2605=CARTESIAN_POINT('',(10.125,25.,-174.75));
#2606=CARTESIAN_POINT('Origin',(0.,-25.,0.));
#2607=CARTESIAN_POINT('',(-10.125,-25.,-195.));
#2608=CARTESIAN_POINT('',(-10.125,-25.,25.));
#2609=CARTESIAN_POINT('Origin',(-0.125000000000007,25.,-172.25));
#2610=CARTESIAN_POINT('',(5.37499999999999,0.25,-172.25));
#2611=CARTESIAN_POINT('',(5.37499999999999,25.,-172.25));
#2612=CARTESIAN_POINT('',(-0.125000000000007,0.25,-172.25));
#2613=CARTESIAN_POINT('Origin',(5.37499999999999,25.,-172.25));
#2614=CARTESIAN_POINT('',(5.37499999999999,0.25,-174.75));
#2615=CARTESIAN_POINT('',(5.37499999999999,25.,-174.75));
#2616=CARTESIAN_POINT('',(5.37499999999999,0.25,-172.25));
#2617=CARTESIAN_POINT('Origin',(10.125,25.,-174.75));
#2618=CARTESIAN_POINT('',(10.125,0.25,-174.75));
#2619=CARTESIAN_POINT('Origin',(5.37499999999999,25.,-167.75));
#2620=CARTESIAN_POINT('',(5.37499999999999,0.25,-167.75));
#2621=CARTESIAN_POINT('',(5.37499999999999,25.,-167.75));
#2622=CARTESIAN_POINT('',(5.37499999999999,0.25,-165.25));
#2623=CARTESIAN_POINT('',(5.37499999999999,0.25,-167.75));
#2624=CARTESIAN_POINT('',(5.37499999999999,25.,-165.25));
#2625=CARTESIAN_POINT('Origin',(-0.125000000000007,25.,-167.75));
#2626=CARTESIAN_POINT('',(-0.125000000000007,0.25,-167.75));
#2627=CARTESIAN_POINT('Origin',(10.125,25.,-165.25));
#2628=CARTESIAN_POINT('',(10.125,0.25,-165.25));
#2629=CARTESIAN_POINT('Origin',(0.,25.,0.));
#2630=CARTESIAN_POINT('',(-5.12500000000007,25.,15.));
#2631=CARTESIAN_POINT('',(-5.12500000000007,25.,15.));
#2632=CARTESIAN_POINT('',(-5.12500000000007,25.,12.5));
#2633=CARTESIAN_POINT('',(-5.12500000000007,25.,15.));
#2634=CARTESIAN_POINT('',(-5.12500000000007,25.,12.5));
#2635=CARTESIAN_POINT('',(-10.125,25.,25.));
#2636=CARTESIAN_POINT('Origin',(10.125,25.,-5.));
#2637=CARTESIAN_POINT('',(10.125,0.25,4.74999999999999));
#2638=CARTESIAN_POINT('',(10.125,25.,4.75));
#2639=CARTESIAN_POINT('',(10.125,0.25,2.24999999999998));
#2640=CARTESIAN_POINT('',(10.125,0.25,-32.0011467648611));
#2641=CARTESIAN_POINT('',(10.125,0.,2.25));
#2642=CARTESIAN_POINT('Origin',(10.125,25.,-5.));
#2643=CARTESIAN_POINT('',(10.125,0.25,-2.25000000000001));
#2644=CARTESIAN_POINT('',(10.125,0.,-2.25));
#2645=CARTESIAN_POINT('',(10.125,0.25,-4.75));
#2646=CARTESIAN_POINT('',(10.125,0.25,-32.0011467648611));
#2647=CARTESIAN_POINT('',(10.125,25.,-4.75));
#2648=CARTESIAN_POINT('Origin',(-10.125,25.,25.));
#2649=CARTESIAN_POINT('Origin',(10.125,25.,4.75));
#2650=CARTESIAN_POINT('',(5.37499999999999,0.25,4.75));
#2651=CARTESIAN_POINT('',(5.37499999999999,25.,4.75));
#2652=CARTESIAN_POINT('',(10.125,0.25,4.75));
#2653=CARTESIAN_POINT('Origin',(5.37499999999999,25.,2.25));
#2654=CARTESIAN_POINT('',(5.37499999999999,0.25,2.25));
#2655=CARTESIAN_POINT('',(5.37499999999999,25.,2.25));
#2656=CARTESIAN_POINT('',(5.37499999999999,0.25,2.25));
#2657=CARTESIAN_POINT('Origin',(-0.125000000000007,25.,2.25));
#2658=CARTESIAN_POINT('',(-0.125000000000007,0.25,2.25));
#2659=CARTESIAN_POINT('Origin',(5.37499999999999,25.,-2.25));
#2660=CARTESIAN_POINT('',(5.37499999999999,0.25,-4.75));
#2661=CARTESIAN_POINT('',(5.37499999999999,25.,-4.75));
#2662=CARTESIAN_POINT('',(5.37499999999999,0.25,-2.25));
#2663=CARTESIAN_POINT('',(5.37499999999999,0.25,-2.25));
#2664=CARTESIAN_POINT('',(5.37499999999999,25.,-2.25));
#2665=CARTESIAN_POINT('Origin',(10.125,25.,-4.75));
#2666=CARTESIAN_POINT('',(10.125,0.25,-4.75));
#2667=CARTESIAN_POINT('Origin',(-0.125000000000007,25.,-2.25));
#2668=CARTESIAN_POINT('',(-0.125000000000007,0.25,-2.25));
#2669=CARTESIAN_POINT('Origin',(10.125,0.,-2.25));
#2670=CARTESIAN_POINT('',(15.625,0.,-2.25));
#2671=CARTESIAN_POINT('',(15.625,0.,-2.25));
#2672=CARTESIAN_POINT('',(10.125,0.,-2.25));
#2673=CARTESIAN_POINT('',(10.125,0.,-2.25));
#2674=CARTESIAN_POINT('',(10.125,0.,-2.25));
#2675=CARTESIAN_POINT('Origin',(15.625,0.,-2.25));
#2676=CARTESIAN_POINT('',(15.625,0.,-4.75));
#2677=CARTESIAN_POINT('',(15.625,0.,-4.75));
#2678=CARTESIAN_POINT('',(15.625,0.,-2.25));
#2679=CARTESIAN_POINT('Origin',(20.125,0.,-4.75));
#2680=CARTESIAN_POINT('',(20.125,0.,-4.75));
#2681=CARTESIAN_POINT('',(20.125,0.,-4.75));
#2682=CARTESIAN_POINT('',(20.125,0.,-4.75));
#2683=CARTESIAN_POINT('Origin',(20.125,0.,-4.75));
#2684=CARTESIAN_POINT('',(20.125,0.,-2.25));
#2685=CARTESIAN_POINT('',(20.125,0.,-2.25));
#2686=CARTESIAN_POINT('',(20.125,0.,-4.75));
#2687=CARTESIAN_POINT('Origin',(20.125,0.,-2.25));
#2688=CARTESIAN_POINT('',(25.625,0.,-2.25));
#2689=CARTESIAN_POINT('',(25.625,0.,-2.25));
#2690=CARTESIAN_POINT('',(20.125,0.,-2.25));
#2691=CARTESIAN_POINT('Origin',(25.625,0.,-2.25));
#2692=CARTESIAN_POINT('',(25.625,0.,-4.75));
#2693=CARTESIAN_POINT('',(25.625,0.,-4.75));
#2694=CARTESIAN_POINT('',(25.625,0.,-2.25));
#2695=CARTESIAN_POINT('Origin',(30.125,0.,-4.75));
#2696=CARTESIAN_POINT('',(30.125,0.,-4.75));
#2697=CARTESIAN_POINT('',(30.125,0.,-4.75));
#2698=CARTESIAN_POINT('',(30.125,0.,-4.75));
#2699=CARTESIAN_POINT('Origin',(30.125,0.,-4.75));
#2700=CARTESIAN_POINT('',(30.125,0.,4.75));
#2701=CARTESIAN_POINT('',(30.125,0.,4.75));
#2702=CARTESIAN_POINT('',(30.125,0.,4.75));
#2703=CARTESIAN_POINT('Origin',(30.125,0.,4.75));
#2704=CARTESIAN_POINT('',(25.625,0.,4.75));
#2705=CARTESIAN_POINT('',(25.625,0.,4.75));
#2706=CARTESIAN_POINT('',(30.125,0.,4.75));
#2707=CARTESIAN_POINT('Origin',(25.625,0.,2.25));
#2708=CARTESIAN_POINT('',(25.625,0.,2.25));
#2709=CARTESIAN_POINT('',(25.625,0.,2.25));
#2710=CARTESIAN_POINT('',(25.625,0.,2.25));
#2711=CARTESIAN_POINT('Origin',(20.125,0.,2.25));
#2712=CARTESIAN_POINT('',(20.125,0.,2.25));
#2713=CARTESIAN_POINT('',(20.125,0.,2.25));
#2714=CARTESIAN_POINT('',(20.125,0.,2.25));
#2715=CARTESIAN_POINT('Origin',(20.125,0.,4.75));
#2716=CARTESIAN_POINT('',(20.125,0.,4.75));
#2717=CARTESIAN_POINT('',(20.125,0.,4.75));
#2718=CARTESIAN_POINT('',(20.125,0.,4.75));
#2719=CARTESIAN_POINT('Origin',(20.125,0.,4.75));
#2720=CARTESIAN_POINT('',(15.625,0.,4.75));
#2721=CARTESIAN_POINT('',(15.625,0.,4.75));
#2722=CARTESIAN_POINT('',(20.125,0.,4.75));
#2723=CARTESIAN_POINT('Origin',(15.625,0.,2.25));
#2724=CARTESIAN_POINT('',(15.625,0.,2.25));
#2725=CARTESIAN_POINT('',(15.625,0.,2.25));
#2726=CARTESIAN_POINT('',(15.625,0.,2.25));
#2727=CARTESIAN_POINT('Origin',(10.125,0.,2.25));
#2728=CARTESIAN_POINT('',(10.125,0.,2.25));
#2729=CARTESIAN_POINT('',(10.125,0.,2.25));
#2730=CARTESIAN_POINT('',(10.125,0.,2.25));
#2731=CARTESIAN_POINT('Origin',(0.,0.,0.));
#2732=CARTESIAN_POINT('',(10.125,0.,2.25));
#2733=CARTESIAN_POINT('Origin',(10.125,0.25,-32.0011467648611));
#2734=CARTESIAN_POINT('',(10.125,0.25,-32.0011467648611));
#2735=CARTESIAN_POINT('Origin',(10.125,-25.,-32.0011467648611));
#2736=CARTESIAN_POINT('Origin',(-5.12500000000007,0.,15.));
#2737=CARTESIAN_POINT('',(-5.12500000000007,0.,15.));
#2738=CARTESIAN_POINT('',(-5.12500000000007,0.,15.));
#2739=CARTESIAN_POINT('',(-5.12500000000007,0.,15.));
#2740=CARTESIAN_POINT('Origin',(-5.12500000000007,0.,15.));
#2741=CARTESIAN_POINT('',(-5.12500000000007,0.,12.5));
#2742=CARTESIAN_POINT('',(-5.12500000000007,0.,15.));
#2743=CARTESIAN_POINT('',(-5.12500000000007,0.,12.5));
#2744=CARTESIAN_POINT('Origin',(-5.12500000000007,0.,12.5));
#2745=CARTESIAN_POINT('',(-5.12500000000007,0.,12.5));
#2746=CARTESIAN_POINT('Origin',(-5.12500000000007,0.,7.5));
#2747=CARTESIAN_POINT('',(-5.12500000000007,0.,7.5));
#2748=CARTESIAN_POINT('',(-5.12500000000007,0.,7.5));
#2749=CARTESIAN_POINT('',(-5.12500000000007,0.,7.5));
#2750=CARTESIAN_POINT('Origin',(-5.12500000000007,0.,7.5));
#2751=CARTESIAN_POINT('',(-5.12500000000007,0.,5.));
#2752=CARTESIAN_POINT('',(-5.12500000000007,0.,7.5));
#2753=CARTESIAN_POINT('',(-5.12500000000007,0.,5.));
#2754=CARTESIAN_POINT('Origin',(-5.12500000000007,0.,5.));
#2755=CARTESIAN_POINT('',(-5.12500000000007,0.,5.));
#2756=CARTESIAN_POINT('Origin',(0.,0.,0.));
#2757=CARTESIAN_POINT('Origin',(-10.125,25.,-195.));
#2758=CARTESIAN_POINT('Origin',(10.125,0.,-167.75));
#2759=CARTESIAN_POINT('',(10.125,0.,-167.75));
#2760=CARTESIAN_POINT('',(10.125,0.,-167.75));
#2761=CARTESIAN_POINT('',(15.625,0.,-167.75));
#2762=CARTESIAN_POINT('',(10.125,0.,-167.75));
#2763=CARTESIAN_POINT('',(15.625,0.,-167.75));
#2764=CARTESIAN_POINT('Origin',(10.125,0.,-172.25));
#2765=CARTESIAN_POINT('',(15.625,0.,-172.25));
#2766=CARTESIAN_POINT('',(15.625,0.,-172.25));
#2767=CARTESIAN_POINT('',(10.125,0.,-172.25));
#2768=CARTESIAN_POINT('',(10.125,0.,-172.25));
#2769=CARTESIAN_POINT('',(10.125,0.,-172.25));
#2770=CARTESIAN_POINT('Origin',(15.625,0.,-172.25));
#2771=CARTESIAN_POINT('',(15.625,0.,-174.75));
#2772=CARTESIAN_POINT('',(15.625,0.,-174.75));
#2773=CARTESIAN_POINT('',(15.625,0.,-172.25));
#2774=CARTESIAN_POINT('Origin',(20.125,0.,-174.75));
#2775=CARTESIAN_POINT('',(20.125,0.,-174.75));
#2776=CARTESIAN_POINT('',(20.125,0.,-174.75));
#2777=CARTESIAN_POINT('',(20.125,0.,-174.75));
#2778=CARTESIAN_POINT('Origin',(20.125,0.,-174.75));
#2779=CARTESIAN_POINT('',(20.125,0.,-172.25));
#2780=CARTESIAN_POINT('',(20.125,0.,-172.25));
#2781=CARTESIAN_POINT('',(20.125,0.,-174.75));
#2782=CARTESIAN_POINT('Origin',(20.125,0.,-172.25));
#2783=CARTESIAN_POINT('',(25.625,0.,-172.25));
#2784=CARTESIAN_POINT('',(25.625,0.,-172.25));
#2785=CARTESIAN_POINT('',(20.125,0.,-172.25));
#2786=CARTESIAN_POINT('Origin',(25.625,0.,-172.25));
#2787=CARTESIAN_POINT('',(25.625,0.,-174.75));
#2788=CARTESIAN_POINT('',(25.625,0.,-174.75));
#2789=CARTESIAN_POINT('',(25.625,0.,-172.25));
#2790=CARTESIAN_POINT('Origin',(30.125,0.,-174.75));
#2791=CARTESIAN_POINT('',(30.125,0.,-174.75));
#2792=CARTESIAN_POINT('',(30.125,0.,-174.75));
#2793=CARTESIAN_POINT('',(30.125,0.,-174.75));
#2794=CARTESIAN_POINT('Origin',(30.125,0.,-174.75));
#2795=CARTESIAN_POINT('',(30.125,0.,-165.25));
#2796=CARTESIAN_POINT('',(30.125,0.,-165.25));
#2797=CARTESIAN_POINT('',(30.125,0.,-165.25));
#2798=CARTESIAN_POINT('Origin',(30.125,0.,-165.25));
#2799=CARTESIAN_POINT('',(25.625,0.,-165.25));
#2800=CARTESIAN_POINT('',(25.625,0.,-165.25));
#2801=CARTESIAN_POINT('',(30.125,0.,-165.25));
#2802=CARTESIAN_POINT('Origin',(25.625,0.,-167.75));
#2803=CARTESIAN_POINT('',(25.625,0.,-167.75));
#2804=CARTESIAN_POINT('',(25.625,0.,-167.75));
#2805=CARTESIAN_POINT('',(25.625,0.,-167.75));
#2806=CARTESIAN_POINT('Origin',(20.125,0.,-167.75));
#2807=CARTESIAN_POINT('',(20.125,0.,-167.75));
#2808=CARTESIAN_POINT('',(20.125,0.,-167.75));
#2809=CARTESIAN_POINT('',(20.125,0.,-167.75));
#2810=CARTESIAN_POINT('Origin',(20.125,0.,-165.25));
#2811=CARTESIAN_POINT('',(20.125,0.,-165.25));
#2812=CARTESIAN_POINT('',(20.125,0.,-165.25));
#2813=CARTESIAN_POINT('',(20.125,0.,-165.25));
#2814=CARTESIAN_POINT('Origin',(20.125,0.,-165.25));
#2815=CARTESIAN_POINT('',(15.625,0.,-165.25));
#2816=CARTESIAN_POINT('',(15.625,0.,-165.25));
#2817=CARTESIAN_POINT('',(20.125,0.,-165.25));
#2818=CARTESIAN_POINT('Origin',(15.625,0.,-167.75));
#2819=CARTESIAN_POINT('',(15.625,0.,-167.75));
#2820=CARTESIAN_POINT('Origin',(0.,0.,-170.));
#2821=CARTESIAN_POINT('',(10.125,0.,-172.25));
#2822=CARTESIAN_POINT('Origin',(10.125,-25.,22.5011467648611));
#2823=CARTESIAN_POINT('',(10.125,0.25,22.5011467648611));
#2824=CARTESIAN_POINT('Origin',(10.125,0.25,22.5011467648611));
#2825=CARTESIAN_POINT('Origin',(-5.12500000000007,0.,-175.));
#2826=CARTESIAN_POINT('',(-5.12500000000007,0.,-175.));
#2827=CARTESIAN_POINT('',(-5.12500000000007,0.,-175.));
#2828=CARTESIAN_POINT('',(-5.12500000000007,0.,-175.));
#2829=CARTESIAN_POINT('Origin',(-5.12500000000007,0.,-177.5));
#2830=CARTESIAN_POINT('',(-5.12500000000007,0.,-177.5));
#2831=CARTESIAN_POINT('',(-5.12500000000007,0.,-177.5));
#2832=CARTESIAN_POINT('',(-5.12500000000007,0.,-177.5));
#2833=CARTESIAN_POINT('Origin',(-5.12500000000007,0.,-177.5));
#2834=CARTESIAN_POINT('',(-5.12500000000007,0.,-177.5));
#2835=CARTESIAN_POINT('Origin',(-5.12500000000007,0.,-182.5));
#2836=CARTESIAN_POINT('',(-5.12500000000007,0.,-182.5));
#2837=CARTESIAN_POINT('',(-5.12500000000007,0.,-182.5));
#2838=CARTESIAN_POINT('',(-5.12500000000007,0.,-182.5));
#2839=CARTESIAN_POINT('Origin',(-5.12500000000007,0.,-185.));
#2840=CARTESIAN_POINT('',(-5.12500000000007,0.,-185.));
#2841=CARTESIAN_POINT('',(-5.12500000000007,0.,-185.));
#2842=CARTESIAN_POINT('',(-5.12500000000007,0.,-185.));
#2843=CARTESIAN_POINT('Origin',(-5.12500000000007,0.,-185.));
#2844=CARTESIAN_POINT('',(-5.12500000000007,0.,-185.));
#2845=CARTESIAN_POINT('Origin',(0.,0.,-170.));
#2846=CARTESIAN_POINT('Origin',(-6.52500000000001,18.3,-135.));
#2847=CARTESIAN_POINT('Origin',(-6.525,18.3,-35.));
#2848=CARTESIAN_POINT('Origin',(-6.52500000000001,18.3,-85.));
#2849=UNCERTAINTY_MEASURE_WITH_UNIT(LENGTH_MEASURE(0.01),#2853,
'DISTANCE_ACCURACY_VALUE',
'Maximum model space distance between geometric entities at asserted c
onnectivities');
#2850=UNCERTAINTY_MEASURE_WITH_UNIT(LENGTH_MEASURE(0.01),#2853,
'DISTANCE_ACCURACY_VALUE',
'Maximum model space distance between geometric entities at asserted c
onnectivities');
#2851=(
GEOMETRIC_REPRESENTATION_CONTEXT(3)
GLOBAL_UNCERTAINTY_ASSIGNED_CONTEXT((#2849))
GLOBAL_UNIT_ASSIGNED_CONTEXT((#2853,#2855,#2856))
REPRESENTATION_CONTEXT('','3D')
);
#2852=(
GEOMETRIC_REPRESENTATION_CONTEXT(3)
GLOBAL_UNCERTAINTY_ASSIGNED_CONTEXT((#2850))
GLOBAL_UNIT_ASSIGNED_CONTEXT((#2853,#2855,#2856))
REPRESENTATION_CONTEXT('','3D')
);
#2853=(
LENGTH_UNIT()
NAMED_UNIT(*)
SI_UNIT(.MILLI.,.METRE.)
);
#2854=(
LENGTH_UNIT()
NAMED_UNIT(*)
SI_UNIT(.CENTI.,.METRE.)
);
#2855=(
NAMED_UNIT(*)
PLANE_ANGLE_UNIT()
SI_UNIT($,.RADIAN.)
);
#2856=(
NAMED_UNIT(*)
SI_UNIT($,.STERADIAN.)
SOLID_ANGLE_UNIT()
);
#2857=SHAPE_DEFINITION_REPRESENTATION(#2858,#2859);
#2858=PRODUCT_DEFINITION_SHAPE('',$,#2861);
#2859=SHAPE_REPRESENTATION('',(#1817),#2851);
#2860=PRODUCT_DEFINITION_CONTEXT('part definition',#2865,'design');
#2861=PRODUCT_DEFINITION('Saw_guiding-Adjustment_10mm',
'Saw_guiding-Adjustment_10mm',#2862,#2860);
#2862=PRODUCT_DEFINITION_FORMATION('2021-17-08-001',$,#2867);
#2863=PRODUCT_RELATED_PRODUCT_CATEGORY('Saw_guiding-Adjustment_10mm',
'Saw_guiding-Adjustment_10mm',(#2867));
#2864=APPLICATION_PROTOCOL_DEFINITION('international standard',
'automotive_design',2009,#2865);
#2865=APPLICATION_CONTEXT(
'Core Data for Automotive Mechanical Design Process');
#2866=PRODUCT_CONTEXT('part definition',#2865,'mechanical');
#2867=PRODUCT('Saw_guiding-Adjustment_10mm',
'Saw_guiding-Adjustment_10mm',$,(#2866));
#2868=PRESENTATION_STYLE_ASSIGNMENT((#2871));
#2869=PRESENTATION_STYLE_ASSIGNMENT((#2872));
#2870=PRESENTATION_STYLE_ASSIGNMENT((#2873));
#2871=SURFACE_STYLE_USAGE(.BOTH.,#2880);
#2872=SURFACE_STYLE_USAGE(.BOTH.,#2881);
#2873=SURFACE_STYLE_USAGE(.BOTH.,#2882);
#2874=SURFACE_STYLE_RENDERING_WITH_PROPERTIES($,#2892,(#2877));
#2875=SURFACE_STYLE_RENDERING_WITH_PROPERTIES($,#2893,(#2878));
#2876=SURFACE_STYLE_RENDERING_WITH_PROPERTIES($,#2894,(#2879));
#2877=SURFACE_STYLE_TRANSPARENT(0.);
#2878=SURFACE_STYLE_TRANSPARENT(0.);
#2879=SURFACE_STYLE_TRANSPARENT(0.);
#2880=SURFACE_SIDE_STYLE('',(#2883,#2874));
#2881=SURFACE_SIDE_STYLE('',(#2884,#2875));
#2882=SURFACE_SIDE_STYLE('',(#2885,#2876));
#2883=SURFACE_STYLE_FILL_AREA(#2886);
#2884=SURFACE_STYLE_FILL_AREA(#2887);
#2885=SURFACE_STYLE_FILL_AREA(#2888);
#2886=FILL_AREA_STYLE('',(#2889));
#2887=FILL_AREA_STYLE('',(#2890));
#2888=FILL_AREA_STYLE('',(#2891));
#2889=FILL_AREA_STYLE_COLOUR('',#2892);
#2890=FILL_AREA_STYLE_COLOUR('',#2893);
#2891=FILL_AREA_STYLE_COLOUR('',#2894);
#2892=COLOUR_RGB('',0.749019607843137,0.749019607843137,0.749019607843137);
#2893=COLOUR_RGB('',1.,1.,1.);
#2894=COLOUR_RGB('',0.501960784313725,0.,0.501960784313725);
ENDSEC;
END-ISO-10303-21;
