# Supplementary material for: Approach to standardized material characterization of the human lumbopelvic system—Specification, preparation and storage
Source: PLoS One. 2023 Aug 3;18(8):e0289482. doi: 10.1371/journal.pone.0289482 (PMC10399898; doi:10.1371/journal.pone.0289482)
Supplement: S2 File — Including 3D models and 3D-pdf overviews of preparation auxiliaries and storage boxes. (ZIP) [file pone.0289482.s002.zip › Preparation/Saw_Guide/Saw_guide-base.stp]

ISO-10303-21;
HEADER;
/* Generated by software containing ST-Developer
 * from STEP Tools, Inc. (www.steptools.com) 
 */

FILE_DESCRIPTION(
/* description */ (''),
/* implementation_level */ '2;1');

FILE_NAME(
/* name */ 
'D:\\Gebhardt\\Messeinrichtungen\\Proben\\Pr\X\E4paration\\Final\\Saw_
guiding-ZESBO\\Saw_guiding-base.stp',
/* time_stamp */ '2021-12-14T14:18:49+01:00',
/* author */ ('mgebhard'),
/* organization */ (''),
/* preprocessor_version */ 'ST-DEVELOPER v18.1',
/* originating_system */ 'Autodesk Inventor 2020',
/* authorisation */ '');

FILE_SCHEMA (('AUTOMOTIVE_DESIGN { 1 0 10303 214 3 1 1 }'));
ENDSEC;

DATA;
#10=MECHANICAL_DESIGN_GEOMETRIC_PRESENTATION_REPRESENTATION('',(#1988,#1989,
#1990,#1991,#1992,#1993,#1994,#1995,#1996,#1997,#1998,#1999,#2000,#2001,
#2002,#2003,#2004,#2005,#2006,#2007,#2008,#2009,#2010,#2011,#2012,#2013,
#2014,#2015,#2016,#2017,#2018,#2019,#2020,#2021,#2022,#2023,#2024,#2025,
#2026,#2027,#2028,#2029,#2030,#2031,#2032,#2033,#2034,#2035,#2036,#2037,
#2038,#2039,#2040,#2041,#2042,#2043,#2044,#2045,#2046,#2047,#2048,#2049,
#2050,#2051,#2052,#2053,#2054,#2055,#2056,#2057,#2058,#2059,#2060,#2061,
#2062,#2063,#2064,#2065,#2066,#2067,#2068,#2069,#2070,#2071,#2072,#2073,
#2074,#2075,#2076,#2077,#2078,#2079,#2080,#2081,#2082,#2083,#2084,#2085,
#2086,#2087,#2088,#2089,#2090,#2091,#2092,#2093,#2094,#2095,#2096,#2097,
#2098,#2099,#2100,#2101),#3980);
#11=SHAPE_REPRESENTATION_RELATIONSHIP('SRR','None',#3987,#12);
#12=ADVANCED_BREP_SHAPE_REPRESENTATION('',(#13),#3979);
#13=MANIFOLD_SOLID_BREP('Volumenk\X\F6rper1',#2215);
#14=TOROIDAL_SURFACE('',#2430,7.,1.);
#15=TOROIDAL_SURFACE('',#2431,7.,1.);
#16=TOROIDAL_SURFACE('',#2432,7.,1.);
#17=TOROIDAL_SURFACE('',#2433,7.,1.);
#18=TOROIDAL_SURFACE('',#2434,7.,1.);
#19=TOROIDAL_SURFACE('',#2435,7.,1.);
#20=TOROIDAL_SURFACE('',#2436,7.,1.);
#21=TOROIDAL_SURFACE('',#2437,7.,1.);
#22=TOROIDAL_SURFACE('',#2438,11.,1.);
#23=TOROIDAL_SURFACE('',#2439,11.,1.);
#24=TOROIDAL_SURFACE('',#2440,11.,1.);
#25=TOROIDAL_SURFACE('',#2441,11.,1.);
#26=TOROIDAL_SURFACE('',#2442,11.,1.);
#27=TOROIDAL_SURFACE('',#2443,11.,1.);
#28=TOROIDAL_SURFACE('',#2444,11.,1.);
#29=TOROIDAL_SURFACE('',#2445,11.,1.);
#30=B_SPLINE_CURVE_WITH_KNOTS('',3,(#3326,#3327,#3328,#3329),
 .UNSPECIFIED.,.F.,.F.,(4,4),(2.23749482666152E-7,0.00447473555237532),
 .UNSPECIFIED.);
#31=B_SPLINE_CURVE_WITH_KNOTS('',3,(#3608,#3609,#3610,#3611,#3612,#3613,
#3614,#3615,#3616,#3617),.UNSPECIFIED.,.F.,.F.,(4,2,2,2,4),(0.,0.0369226988653981,
0.0739947450239722,0.111275131071705,0.148780510282006),.UNSPECIFIED.);
#32=B_SPLINE_CURVE_WITH_KNOTS('',3,(#3618,#3619,#3620,#3621,#3622,#3623,
#3624,#3625,#3626,#3627),.UNSPECIFIED.,.F.,.F.,(4,2,2,2,4),(0.14838214932464,
0.185616363661112,0.222782019294712,0.259844601531194,0.296812532774537),
 .UNSPECIFIED.);
#33=B_SPLINE_CURVE_WITH_KNOTS('',3,(#3629,#3630,#3631,#3632,#3633,#3634,
#3635,#3636,#3637,#3638),.UNSPECIFIED.,.F.,.F.,(4,2,2,2,4),(0.446727878726285,
0.484233257936587,0.521513643984319,0.558585690142893,0.595508389008291),
 .UNSPECIFIED.);
#34=B_SPLINE_CURVE_WITH_KNOTS('',3,(#3639,#3640,#3641,#3642,#3643,#3644,
#3645,#3646,#3647,#3648),.UNSPECIFIED.,.F.,.F.,(4,2,2,2,4),(0.296812532774537,
0.33378046401788,0.370843046254362,0.408008701887962,0.445242916224435),
 .UNSPECIFIED.);
#35=B_SPLINE_CURVE_WITH_KNOTS('',3,(#3650,#3651,#3652,#3653,#3654,#3655,
#3656,#3657,#3658,#3659),.UNSPECIFIED.,.F.,.F.,(4,2,2,2,4),(0.,0.0369251321490972,
0.0739960280467028,0.111270241344046,0.14876398333009),.UNSPECIFIED.);
#36=B_SPLINE_CURVE_WITH_KNOTS('',3,(#3660,#3661,#3662,#3663,#3664,#3665,
#3666,#3667,#3668,#3669),.UNSPECIFIED.,.F.,.F.,(4,2,2,2,4),(0.148375301933283,
0.185604479090231,0.222766741036783,0.259828400179279,0.296797673702817),
 .UNSPECIFIED.);
#37=B_SPLINE_CURVE_WITH_KNOTS('',3,(#3671,#3672,#3673,#3674,#3675,#3676,
#3677,#3678,#3679,#3680),.UNSPECIFIED.,.F.,.F.,(4,2,2,2,4),(0.446719321569045,
0.484223016019076,0.521502508492066,0.558574388153438,0.595497439240151),
 .UNSPECIFIED.);
#38=B_SPLINE_CURVE_WITH_KNOTS('',3,(#3681,#3682,#3683,#3684,#3685,#3686,
#3687,#3688,#3689,#3690),.UNSPECIFIED.,.F.,.F.,(4,2,2,2,4),(0.2968103819773,
0.333778507501795,0.370840956123729,0.408006120532183,0.445239605752587),
 .UNSPECIFIED.);
#39=B_SPLINE_CURVE_WITH_KNOTS('',3,(#3692,#3693,#3694,#3695,#3696,#3697,
#3698,#3699,#3700,#3701),.UNSPECIFIED.,.F.,.F.,(4,2,2,2,4),(0.,0.0369226988653981,
0.0739947450239721,0.111275131071705,0.148780510282006),.UNSPECIFIED.);
#40=B_SPLINE_CURVE_WITH_KNOTS('',3,(#3702,#3703,#3704,#3705,#3706,#3707,
#3708,#3709,#3710,#3711),.UNSPECIFIED.,.F.,.F.,(4,2,2,2,4),(0.14838214932464,
0.185616363661113,0.222782019294712,0.259844601531194,0.296812532774537),
 .UNSPECIFIED.);
#41=B_SPLINE_CURVE_WITH_KNOTS('',3,(#3713,#3714,#3715,#3716,#3717,#3718,
#3719,#3720,#3721,#3722),.UNSPECIFIED.,.F.,.F.,(4,2,2,2,4),(0.446727878726284,
0.484233257936586,0.521513643984318,0.558585690142892,0.595508389008291),
 .UNSPECIFIED.);
#42=B_SPLINE_CURVE_WITH_KNOTS('',3,(#3723,#3724,#3725,#3726,#3727,#3728,
#3729,#3730,#3731,#3732),.UNSPECIFIED.,.F.,.F.,(4,2,2,2,4),(0.296812532774537,
0.333780464017881,0.370843046254362,0.408008701887962,0.445242916224435),
 .UNSPECIFIED.);
#43=B_SPLINE_CURVE_WITH_KNOTS('',3,(#3734,#3735,#3736,#3737,#3738,#3739,
#3740,#3741,#3742,#3743),.UNSPECIFIED.,.F.,.F.,(4,2,2,2,4),(0.,0.0369226988653981,
0.0739947450239722,0.111275131071705,0.148780510282006),.UNSPECIFIED.);
#44=B_SPLINE_CURVE_WITH_KNOTS('',3,(#3744,#3745,#3746,#3747,#3748,#3749,
#3750,#3751,#3752,#3753),.UNSPECIFIED.,.F.,.F.,(4,2,2,2,4),(0.14838214932464,
0.185616363661113,0.222782019294713,0.259844601531194,0.296812532774537),
 .UNSPECIFIED.);
#45=B_SPLINE_CURVE_WITH_KNOTS('',3,(#3755,#3756,#3757,#3758,#3759,#3760,
#3761,#3762,#3763,#3764),.UNSPECIFIED.,.F.,.F.,(4,2,2,2,4),(0.446727878726284,
0.484233257936586,0.521513643984318,0.558585690142893,0.59550838900829),
 .UNSPECIFIED.);
#46=B_SPLINE_CURVE_WITH_KNOTS('',3,(#3765,#3766,#3767,#3768,#3769,#3770,
#3771,#3772,#3773,#3774),.UNSPECIFIED.,.F.,.F.,(4,2,2,2,4),(0.296812532774537,
0.333780464017881,0.370843046254362,0.408008701887962,0.445242916224435),
 .UNSPECIFIED.);
#47=B_SPLINE_CURVE_WITH_KNOTS('',3,(#3776,#3777,#3778,#3779,#3780,#3781,
#3782,#3783,#3784,#3785),.UNSPECIFIED.,.F.,.F.,(4,2,2,2,4),(0.,0.0369226988653981,
0.0739947450239722,0.111275131071705,0.148780510282006),.UNSPECIFIED.);
#48=B_SPLINE_CURVE_WITH_KNOTS('',3,(#3786,#3787,#3788,#3789,#3790,#3791,
#3792,#3793,#3794,#3795),.UNSPECIFIED.,.F.,.F.,(4,2,2,2,4),(0.148382149324639,
0.185616363661112,0.222782019294712,0.259844601531194,0.296812532774537),
 .UNSPECIFIED.);
#49=B_SPLINE_CURVE_WITH_KNOTS('',3,(#3797,#3798,#3799,#3800,#3801,#3802,
#3803,#3804,#3805,#3806),.UNSPECIFIED.,.F.,.F.,(4,2,2,2,4),(0.446727878726284,
0.484233257936586,0.521513643984318,0.558585690142892,0.595508389008291),
 .UNSPECIFIED.);
#50=B_SPLINE_CURVE_WITH_KNOTS('',3,(#3807,#3808,#3809,#3810,#3811,#3812,
#3813,#3814,#3815,#3816),.UNSPECIFIED.,.F.,.F.,(4,2,2,2,4),(0.296812532774537,
0.333780464017881,0.370843046254362,0.408008701887962,0.445242916224435),
 .UNSPECIFIED.);
#51=B_SPLINE_CURVE_WITH_KNOTS('',3,(#3818,#3819,#3820,#3821,#3822,#3823,
#3824,#3825,#3826,#3827),.UNSPECIFIED.,.F.,.F.,(4,2,2,2,4),(0.,0.036923051086713,
0.073994930748085,0.111274423221074,0.148778117671105),.UNSPECIFIED.);
#52=B_SPLINE_CURVE_WITH_KNOTS('',3,(#3828,#3829,#3830,#3831,#3832,#3833,
#3834,#3835,#3836,#3837),.UNSPECIFIED.,.F.,.F.,(4,2,2,2,4),(0.148381158202013,
0.185614643422416,0.22277980783087,0.259842256452806,0.2968103819773),
 .UNSPECIFIED.);
#53=B_SPLINE_CURVE_WITH_KNOTS('',3,(#3839,#3840,#3841,#3842,#3843,#3844,
#3845,#3846,#3847,#3848),.UNSPECIFIED.,.F.,.F.,(4,2,2,2,4),(0.445825544152704,
0.483153119346857,0.520339059906629,0.55739347841123,0.594353449526503),
 .UNSPECIFIED.);
#54=B_SPLINE_CURVE_WITH_KNOTS('',3,(#3849,#3850,#3851,#3852,#3853,#3854,
#3855,#3856,#3857,#3858),.UNSPECIFIED.,.F.,.F.,(4,2,2,2,4),(0.296584794294225,
0.333573314207875,0.370621748591943,0.407735392675863,0.444892408688967),
 .UNSPECIFIED.);
#55=B_SPLINE_CURVE_WITH_KNOTS('',3,(#3860,#3861,#3862,#3863,#3864,#3865,
#3866,#3867,#3868,#3869),.UNSPECIFIED.,.F.,.F.,(4,2,2,2,4),(0.,0.0369226988653981,
0.0739947450239721,0.111275131071705,0.148780510282006),.UNSPECIFIED.);
#56=B_SPLINE_CURVE_WITH_KNOTS('',3,(#3870,#3871,#3872,#3873,#3874,#3875,
#3876,#3877,#3878,#3879),.UNSPECIFIED.,.F.,.F.,(4,2,2,2,4),(0.14838214932464,
0.185616363661113,0.222782019294712,0.259844601531194,0.296812532774537),
 .UNSPECIFIED.);
#57=B_SPLINE_CURVE_WITH_KNOTS('',3,(#3881,#3882,#3883,#3884,#3885,#3886,
#3887,#3888,#3889,#3890),.UNSPECIFIED.,.F.,.F.,(4,2,2,2,4),(0.446727878726284,
0.484233257936586,0.521513643984318,0.558585690142892,0.595508389008291),
 .UNSPECIFIED.);
#58=B_SPLINE_CURVE_WITH_KNOTS('',3,(#3891,#3892,#3893,#3894,#3895,#3896,
#3897,#3898,#3899,#3900),.UNSPECIFIED.,.F.,.F.,(4,2,2,2,4),(0.296812532774537,
0.333780464017881,0.370843046254362,0.408008701887962,0.445242916224435),
 .UNSPECIFIED.);
#59=B_SPLINE_CURVE_WITH_KNOTS('',3,(#3902,#3903,#3904,#3905,#3906,#3907,
#3908,#3909,#3910,#3911),.UNSPECIFIED.,.F.,.F.,(4,2,2,2,4),(0.,0.0369226988653982,
0.073994745023972,0.111275131071704,0.148780510282006),.UNSPECIFIED.);
#60=B_SPLINE_CURVE_WITH_KNOTS('',3,(#3912,#3913,#3914,#3915,#3916,#3917,
#3918,#3919,#3920,#3921),.UNSPECIFIED.,.F.,.F.,(4,2,2,2,4),(0.14838214932464,
0.185616363661112,0.222782019294712,0.259844601531194,0.296812532774537),
 .UNSPECIFIED.);
#61=B_SPLINE_CURVE_WITH_KNOTS('',3,(#3923,#3924,#3925,#3926,#3927,#3928,
#3929,#3930,#3931,#3932),.UNSPECIFIED.,.F.,.F.,(4,2,2,2,4),(0.446727878726284,
0.484233257936585,0.521513643984318,0.558585690142892,0.59550838900829),
 .UNSPECIFIED.);
#62=B_SPLINE_CURVE_WITH_KNOTS('',3,(#3933,#3934,#3935,#3936,#3937,#3938,
#3939,#3940,#3941,#3942),.UNSPECIFIED.,.F.,.F.,(4,2,2,2,4),(0.296812532774537,
0.333780464017881,0.370843046254362,0.408008701887962,0.445242916224435),
 .UNSPECIFIED.);
#63=(
BOUNDED_CURVE()
B_SPLINE_CURVE(2,(#3296,#3297,#3298),.UNSPECIFIED.,.F.,.F.)
B_SPLINE_CURVE_WITH_KNOTS((3,3),(0.150966436338261,0.694090180159309),
 .UNSPECIFIED.)
CURVE()
GEOMETRIC_REPRESENTATION_ITEM()
RATIONAL_B_SPLINE_CURVE((1.00757365529021,1.0200226619161,1.02401966636043))
REPRESENTATION_ITEM('')
);
#64=(
BOUNDED_CURVE()
B_SPLINE_CURVE(2,(#3301,#3302,#3303),.UNSPECIFIED.,.F.,.F.)
B_SPLINE_CURVE_WITH_KNOTS((3,3),(1.20778162342525,1.75090522733396),
 .UNSPECIFIED.)
CURVE()
GEOMETRIC_REPRESENTATION_ITEM()
RATIONAL_B_SPLINE_CURVE((1.02401963787014,1.02002264465342,1.00757364919909))
REPRESENTATION_ITEM('')
);
#65=(
BOUNDED_CURVE()
B_SPLINE_CURVE(2,(#3306,#3307,#3308),.UNSPECIFIED.,.F.,.F.)
B_SPLINE_CURVE_WITH_KNOTS((3,3),(0.150966436354921,0.694090180229083),
 .UNSPECIFIED.)
CURVE()
GEOMETRIC_REPRESENTATION_ITEM()
RATIONAL_B_SPLINE_CURVE((1.00757365530765,1.0200226619619,1.02401966641434))
REPRESENTATION_ITEM('')
);
#66=(
BOUNDED_CURVE()
B_SPLINE_CURVE(2,(#3311,#3312,#3313),.UNSPECIFIED.,.F.,.F.)
B_SPLINE_CURVE_WITH_KNOTS((3,3),(1.20778162346097,1.75090522734232),
 .UNSPECIFIED.)
CURVE()
GEOMETRIC_REPRESENTATION_ITEM()
RATIONAL_B_SPLINE_CURVE((1.02401963784164,1.02002264462922,1.00757364918988))
REPRESENTATION_ITEM('')
);
#67=(
BOUNDED_CURVE()
B_SPLINE_CURVE(2,(#3316,#3317,#3318),.UNSPECIFIED.,.F.,.F.)
B_SPLINE_CURVE_WITH_KNOTS((3,3),(0.150966436346861,0.694090180195088),
 .UNSPECIFIED.)
CURVE()
GEOMETRIC_REPRESENTATION_ITEM()
RATIONAL_B_SPLINE_CURVE((1.00757365529905,1.02002266193932,1.02401966638776))
REPRESENTATION_ITEM('')
);
#68=(
BOUNDED_CURVE()
B_SPLINE_CURVE(2,(#3321,#3322,#3323),.UNSPECIFIED.,.F.,.F.)
B_SPLINE_CURVE_WITH_KNOTS((3,3),(1.20778228710558,1.75090273985625),
 .UNSPECIFIED.)
CURVE()
GEOMETRIC_REPRESENTATION_ITEM()
RATIONAL_B_SPLINE_CURVE((1.02401906570058,1.02002212632412,1.00757343336611))
REPRESENTATION_ITEM('')
);
#69=(
BOUNDED_CURVE()
B_SPLINE_CURVE(2,(#3332,#3333,#3334),.UNSPECIFIED.,.F.,.F.)
B_SPLINE_CURVE_WITH_KNOTS((3,3),(1.20778162346374,1.7509052273438),
 .UNSPECIFIED.)
CURVE()
GEOMETRIC_REPRESENTATION_ITEM()
RATIONAL_B_SPLINE_CURVE((1.02401963784279,1.02002264463013,1.00757364919016))
REPRESENTATION_ITEM('')
);
#70=(
BOUNDED_CURVE()
B_SPLINE_CURVE(2,(#3337,#3338,#3339),.UNSPECIFIED.,.F.,.F.)
B_SPLINE_CURVE_WITH_KNOTS((3,3),(0.15096643633576,0.694090180150165),
 .UNSPECIFIED.)
CURVE()
GEOMETRIC_REPRESENTATION_ITEM()
RATIONAL_B_SPLINE_CURVE((1.00757365528845,1.02002266191152,1.02401966635508))
REPRESENTATION_ITEM('')
);
#71=(
BOUNDED_CURVE()
B_SPLINE_CURVE(2,(#3342,#3343,#3344),.UNSPECIFIED.,.F.,.F.)
B_SPLINE_CURVE_WITH_KNOTS((3,3),(1.20778162348357,1.75090522734852),
 .UNSPECIFIED.)
CURVE()
GEOMETRIC_REPRESENTATION_ITEM()
RATIONAL_B_SPLINE_CURVE((1.02401963782855,1.02002264461802,1.00757364918558))
REPRESENTATION_ITEM('')
);
#72=(
BOUNDED_CURVE()
B_SPLINE_CURVE(2,(#3347,#3348,#3349),.UNSPECIFIED.,.F.,.F.)
B_SPLINE_CURVE_WITH_KNOTS((3,3),(0.150966436341541,0.694090180172701),
 .UNSPECIFIED.)
CURVE()
GEOMETRIC_REPRESENTATION_ITEM()
RATIONAL_B_SPLINE_CURVE((1.00757365529342,1.02002266192451,1.02401966637033))
REPRESENTATION_ITEM('')
);
#73=(
BOUNDED_CURVE()
B_SPLINE_CURVE(2,(#3352,#3353,#3354),.UNSPECIFIED.,.F.,.F.)
B_SPLINE_CURVE_WITH_KNOTS((3,3),(1.20778162345534,1.75090522734091),
 .UNSPECIFIED.)
CURVE()
GEOMETRIC_REPRESENTATION_ITEM()
RATIONAL_B_SPLINE_CURVE((1.02401963784562,1.02002264463261,1.00757364919118))
REPRESENTATION_ITEM('')
);
#74=(
BOUNDED_CURVE()
B_SPLINE_CURVE(2,(#3357,#3358,#3359),.UNSPECIFIED.,.F.,.F.)
B_SPLINE_CURVE_WITH_KNOTS((3,3),(0.15096643633947,0.694090180164704),
 .UNSPECIFIED.)
CURVE()
GEOMETRIC_REPRESENTATION_ITEM()
RATIONAL_B_SPLINE_CURVE((1.00757365529169,1.02002266191999,1.02401966636503))
REPRESENTATION_ITEM('')
);
#75=(
BOUNDED_CURVE()
B_SPLINE_CURVE(2,(#3362,#3363,#3364),.UNSPECIFIED.,.F.,.F.)
B_SPLINE_CURVE_WITH_KNOTS((3,3),(1.20778620782424,1.75088804158252),
 .UNSPECIFIED.)
CURVE()
GEOMETRIC_REPRESENTATION_ITEM()
RATIONAL_B_SPLINE_CURVE((1.02401568509054,1.02001906386231,1.00757215817559))
REPRESENTATION_ITEM('')
);
#76=(
BOUNDED_CURVE()
B_SPLINE_CURVE(2,(#3587,#3588,#3589),.UNSPECIFIED.,.F.,.F.)
B_SPLINE_CURVE_WITH_KNOTS((3,3),(0.150965038093853,0.694085630327865),
 .UNSPECIFIED.)
CURVE()
GEOMETRIC_REPRESENTATION_ITEM()
RATIONAL_B_SPLINE_CURVE((1.00757343944787,1.02002214355815,1.02401909413037))
REPRESENTATION_ITEM('')
);
#77=(
BOUNDED_CURVE()
B_SPLINE_CURVE(2,(#3592,#3593,#3594),.UNSPECIFIED.,.F.,.F.)
B_SPLINE_CURVE_WITH_KNOTS((3,3),(1.20778162345517,1.7509052273411),
 .UNSPECIFIED.)
CURVE()
GEOMETRIC_REPRESENTATION_ITEM()
RATIONAL_B_SPLINE_CURVE((1.024019637847,1.02002264463376,1.0075736491916))
REPRESENTATION_ITEM('')
);
#78=CONICAL_SURFACE('',#2328,10.,0.463647609000805);
#79=CONICAL_SURFACE('',#2330,10.,0.463647609000805);
#80=CONICAL_SURFACE('',#2332,10.,0.463647609000805);
#81=CONICAL_SURFACE('',#2334,10.,0.463647609000805);
#82=CONICAL_SURFACE('',#2336,10.,0.463647609000805);
#83=CONICAL_SURFACE('',#2338,10.,0.463647609000805);
#84=CONICAL_SURFACE('',#2340,10.,0.463647609000805);
#85=CONICAL_SURFACE('',#2399,10.,0.463647609000805);
#86=FACE_BOUND('',#296,.T.);
#87=FACE_BOUND('',#297,.T.);
#88=FACE_BOUND('',#298,.T.);
#89=FACE_BOUND('',#299,.T.);
#90=FACE_BOUND('',#300,.T.);
#91=FACE_BOUND('',#301,.T.);
#92=FACE_BOUND('',#302,.T.);
#93=FACE_BOUND('',#303,.T.);
#94=FACE_BOUND('',#304,.T.);
#95=FACE_BOUND('',#305,.T.);
#96=FACE_BOUND('',#306,.T.);
#97=FACE_BOUND('',#343,.T.);
#98=FACE_BOUND('',#344,.T.);
#99=FACE_BOUND('',#345,.T.);
#100=FACE_BOUND('',#347,.T.);
#101=FACE_BOUND('',#348,.T.);
#102=FACE_BOUND('',#349,.T.);
#103=FACE_BOUND('',#354,.T.);
#104=FACE_BOUND('',#355,.T.);
#105=FACE_BOUND('',#361,.T.);
#106=FACE_BOUND('',#369,.T.);
#107=FACE_BOUND('',#397,.T.);
#108=FACE_BOUND('',#399,.T.);
#109=FACE_BOUND('',#401,.T.);
#110=PLANE('',#2275);
#111=PLANE('',#2314);
#112=PLANE('',#2316);
#113=PLANE('',#2318);
#114=PLANE('',#2320);
#115=PLANE('',#2322);
#116=PLANE('',#2324);
#117=PLANE('',#2326);
#118=PLANE('',#2363);
#119=PLANE('',#2364);
#120=PLANE('',#2365);
#121=PLANE('',#2366);
#122=PLANE('',#2367);
#123=PLANE('',#2368);
#124=PLANE('',#2369);
#125=PLANE('',#2370);
#126=PLANE('',#2371);
#127=PLANE('',#2372);
#128=PLANE('',#2373);
#129=PLANE('',#2374);
#130=PLANE('',#2375);
#131=PLANE('',#2377);
#132=PLANE('',#2379);
#133=PLANE('',#2383);
#134=PLANE('',#2384);
#135=PLANE('',#2385);
#136=PLANE('',#2386);
#137=PLANE('',#2387);
#138=PLANE('',#2388);
#139=PLANE('',#2389);
#140=PLANE('',#2390);
#141=PLANE('',#2391);
#142=PLANE('',#2392);
#143=PLANE('',#2393);
#144=PLANE('',#2394);
#145=PLANE('',#2395);
#146=PLANE('',#2396);
#147=PLANE('',#2397);
#148=PLANE('',#2404);
#149=PLANE('',#2405);
#150=PLANE('',#2406);
#151=PLANE('',#2407);
#152=PLANE('',#2408);
#153=PLANE('',#2409);
#154=PLANE('',#2410);
#155=PLANE('',#2411);
#156=PLANE('',#2412);
#157=PLANE('',#2413);
#158=PLANE('',#2414);
#159=PLANE('',#2415);
#160=PLANE('',#2416);
#161=PLANE('',#2417);
#162=PLANE('',#2418);
#163=PLANE('',#2419);
#164=PLANE('',#2420);
#165=PLANE('',#2421);
#166=PLANE('',#2422);
#167=PLANE('',#2423);
#168=PLANE('',#2424);
#169=PLANE('',#2425);
#170=PLANE('',#2426);
#171=PLANE('',#2427);
#172=PLANE('',#2428);
#173=PLANE('',#2429);
#174=FACE_OUTER_BOUND('',#287,.T.);
#175=FACE_OUTER_BOUND('',#288,.T.);
#176=FACE_OUTER_BOUND('',#289,.T.);
#177=FACE_OUTER_BOUND('',#290,.T.);
#178=FACE_OUTER_BOUND('',#291,.T.);
#179=FACE_OUTER_BOUND('',#292,.T.);
#180=FACE_OUTER_BOUND('',#293,.T.);
#181=FACE_OUTER_BOUND('',#294,.T.);
#182=FACE_OUTER_BOUND('',#295,.T.);
#183=FACE_OUTER_BOUND('',#307,.T.);
#184=FACE_OUTER_BOUND('',#308,.T.);
#185=FACE_OUTER_BOUND('',#309,.T.);
#186=FACE_OUTER_BOUND('',#310,.T.);
#187=FACE_OUTER_BOUND('',#311,.T.);
#188=FACE_OUTER_BOUND('',#312,.T.);
#189=FACE_OUTER_BOUND('',#313,.T.);
#190=FACE_OUTER_BOUND('',#314,.T.);
#191=FACE_OUTER_BOUND('',#315,.T.);
#192=FACE_OUTER_BOUND('',#316,.T.);
#193=FACE_OUTER_BOUND('',#317,.T.);
#194=FACE_OUTER_BOUND('',#318,.T.);
#195=FACE_OUTER_BOUND('',#319,.T.);
#196=FACE_OUTER_BOUND('',#320,.T.);
#197=FACE_OUTER_BOUND('',#321,.T.);
#198=FACE_OUTER_BOUND('',#322,.T.);
#199=FACE_OUTER_BOUND('',#323,.T.);
#200=FACE_OUTER_BOUND('',#324,.T.);
#201=FACE_OUTER_BOUND('',#325,.T.);
#202=FACE_OUTER_BOUND('',#326,.T.);
#203=FACE_OUTER_BOUND('',#327,.T.);
#204=FACE_OUTER_BOUND('',#328,.T.);
#205=FACE_OUTER_BOUND('',#329,.T.);
#206=FACE_OUTER_BOUND('',#330,.T.);
#207=FACE_OUTER_BOUND('',#331,.T.);
#208=FACE_OUTER_BOUND('',#332,.T.);
#209=FACE_OUTER_BOUND('',#333,.T.);
#210=FACE_OUTER_BOUND('',#334,.T.);
#211=FACE_OUTER_BOUND('',#335,.T.);
#212=FACE_OUTER_BOUND('',#336,.T.);
#213=FACE_OUTER_BOUND('',#337,.T.);
#214=FACE_OUTER_BOUND('',#338,.T.);
#215=FACE_OUTER_BOUND('',#339,.T.);
#216=FACE_OUTER_BOUND('',#340,.T.);
#217=FACE_OUTER_BOUND('',#341,.T.);
#218=FACE_OUTER_BOUND('',#342,.T.);
#219=FACE_OUTER_BOUND('',#346,.T.);
#220=FACE_OUTER_BOUND('',#350,.T.);
#221=FACE_OUTER_BOUND('',#351,.T.);
#222=FACE_OUTER_BOUND('',#352,.T.);
#223=FACE_OUTER_BOUND('',#353,.T.);
#224=FACE_OUTER_BOUND('',#356,.T.);
#225=FACE_OUTER_BOUND('',#357,.T.);
#226=FACE_OUTER_BOUND('',#358,.T.);
#227=FACE_OUTER_BOUND('',#359,.T.);
#228=FACE_OUTER_BOUND('',#360,.T.);
#229=FACE_OUTER_BOUND('',#362,.T.);
#230=FACE_OUTER_BOUND('',#363,.T.);
#231=FACE_OUTER_BOUND('',#364,.T.);
#232=FACE_OUTER_BOUND('',#365,.T.);
#233=FACE_OUTER_BOUND('',#366,.T.);
#234=FACE_OUTER_BOUND('',#367,.T.);
#235=FACE_OUTER_BOUND('',#368,.T.);
#236=FACE_OUTER_BOUND('',#370,.T.);
#237=FACE_OUTER_BOUND('',#371,.T.);
#238=FACE_OUTER_BOUND('',#372,.T.);
#239=FACE_OUTER_BOUND('',#373,.T.);
#240=FACE_OUTER_BOUND('',#374,.T.);
#241=FACE_OUTER_BOUND('',#375,.T.);
#242=FACE_OUTER_BOUND('',#376,.T.);
#243=FACE_OUTER_BOUND('',#377,.T.);
#244=FACE_OUTER_BOUND('',#378,.T.);
#245=FACE_OUTER_BOUND('',#379,.T.);
#246=FACE_OUTER_BOUND('',#380,.T.);
#247=FACE_OUTER_BOUND('',#381,.T.);
#248=FACE_OUTER_BOUND('',#382,.T.);
#249=FACE_OUTER_BOUND('',#383,.T.);
#250=FACE_OUTER_BOUND('',#384,.T.);
#251=FACE_OUTER_BOUND('',#385,.T.);
#252=FACE_OUTER_BOUND('',#386,.T.);
#253=FACE_OUTER_BOUND('',#387,.T.);
#254=FACE_OUTER_BOUND('',#388,.T.);
#255=FACE_OUTER_BOUND('',#389,.T.);
#256=FACE_OUTER_BOUND('',#390,.T.);
#257=FACE_OUTER_BOUND('',#391,.T.);
#258=FACE_OUTER_BOUND('',#392,.T.);
#259=FACE_OUTER_BOUND('',#393,.T.);
#260=FACE_OUTER_BOUND('',#394,.T.);
#261=FACE_OUTER_BOUND('',#395,.T.);
#262=FACE_OUTER_BOUND('',#396,.T.);
#263=FACE_OUTER_BOUND('',#398,.T.);
#264=FACE_OUTER_BOUND('',#400,.T.);
#265=FACE_OUTER_BOUND('',#402,.T.);
#266=FACE_OUTER_BOUND('',#403,.T.);
#267=FACE_OUTER_BOUND('',#404,.T.);
#268=FACE_OUTER_BOUND('',#405,.T.);
#269=FACE_OUTER_BOUND('',#406,.T.);
#270=FACE_OUTER_BOUND('',#407,.T.);
#271=FACE_OUTER_BOUND('',#408,.T.);
#272=FACE_OUTER_BOUND('',#409,.T.);
#273=FACE_OUTER_BOUND('',#410,.T.);
#274=FACE_OUTER_BOUND('',#411,.T.);
#275=FACE_OUTER_BOUND('',#412,.T.);
#276=FACE_OUTER_BOUND('',#413,.T.);
#277=FACE_OUTER_BOUND('',#414,.T.);
#278=FACE_OUTER_BOUND('',#415,.T.);
#279=FACE_OUTER_BOUND('',#416,.T.);
#280=FACE_OUTER_BOUND('',#417,.T.);
#281=FACE_OUTER_BOUND('',#418,.T.);
#282=FACE_OUTER_BOUND('',#419,.T.);
#283=FACE_OUTER_BOUND('',#420,.T.);
#284=FACE_OUTER_BOUND('',#421,.T.);
#285=FACE_OUTER_BOUND('',#422,.T.);
#286=FACE_OUTER_BOUND('',#423,.T.);
#287=EDGE_LOOP('',(#1353,#1354,#1355,#1356,#1357,#1358));
#288=EDGE_LOOP('',(#1359,#1360,#1361,#1362,#1363,#1364));
#289=EDGE_LOOP('',(#1365,#1366,#1367,#1368,#1369,#1370));
#290=EDGE_LOOP('',(#1371,#1372,#1373,#1374,#1375,#1376));
#291=EDGE_LOOP('',(#1377,#1378,#1379,#1380,#1381,#1382));
#292=EDGE_LOOP('',(#1383,#1384,#1385,#1386,#1387,#1388));
#293=EDGE_LOOP('',(#1389,#1390,#1391,#1392,#1393,#1394));
#294=EDGE_LOOP('',(#1395,#1396,#1397,#1398,#1399,#1400));
#295=EDGE_LOOP('',(#1401,#1402,#1403,#1404));
#296=EDGE_LOOP('',(#1405,#1406,#1407));
#297=EDGE_LOOP('',(#1408,#1409,#1410,#1411));
#298=EDGE_LOOP('',(#1412,#1413,#1414,#1415));
#299=EDGE_LOOP('',(#1416,#1417,#1418,#1419));
#300=EDGE_LOOP('',(#1420,#1421,#1422,#1423));
#301=EDGE_LOOP('',(#1424,#1425,#1426,#1427));
#302=EDGE_LOOP('',(#1428,#1429,#1430,#1431));
#303=EDGE_LOOP('',(#1432,#1433,#1434,#1435));
#304=EDGE_LOOP('',(#1436,#1437,#1438,#1439));
#305=EDGE_LOOP('',(#1440,#1441));
#306=EDGE_LOOP('',(#1442,#1443));
#307=EDGE_LOOP('',(#1444,#1445,#1446,#1447));
#308=EDGE_LOOP('',(#1448,#1449,#1450,#1451));
#309=EDGE_LOOP('',(#1452,#1453,#1454,#1455));
#310=EDGE_LOOP('',(#1456,#1457,#1458,#1459));
#311=EDGE_LOOP('',(#1460,#1461,#1462,#1463));
#312=EDGE_LOOP('',(#1464,#1465,#1466,#1467));
#313=EDGE_LOOP('',(#1468,#1469,#1470,#1471));
#314=EDGE_LOOP('',(#1472,#1473,#1474,#1475));
#315=EDGE_LOOP('',(#1476,#1477,#1478,#1479));
#316=EDGE_LOOP('',(#1480,#1481,#1482,#1483));
#317=EDGE_LOOP('',(#1484,#1485,#1486,#1487));
#318=EDGE_LOOP('',(#1488,#1489,#1490,#1491));
#319=EDGE_LOOP('',(#1492,#1493,#1494,#1495));
#320=EDGE_LOOP('',(#1496,#1497,#1498,#1499));
#321=EDGE_LOOP('',(#1500,#1501,#1502,#1503));
#322=EDGE_LOOP('',(#1504,#1505,#1506,#1507));
#323=EDGE_LOOP('',(#1508,#1509,#1510,#1511));
#324=EDGE_LOOP('',(#1512,#1513,#1514,#1515));
#325=EDGE_LOOP('',(#1516,#1517,#1518,#1519));
#326=EDGE_LOOP('',(#1520,#1521,#1522,#1523));
#327=EDGE_LOOP('',(#1524,#1525,#1526,#1527));
#328=EDGE_LOOP('',(#1528,#1529,#1530,#1531));
#329=EDGE_LOOP('',(#1532,#1533,#1534,#1535));
#330=EDGE_LOOP('',(#1536,#1537,#1538,#1539));
#331=EDGE_LOOP('',(#1540,#1541,#1542,#1543));
#332=EDGE_LOOP('',(#1544,#1545,#1546,#1547));
#333=EDGE_LOOP('',(#1548,#1549,#1550,#1551));
#334=EDGE_LOOP('',(#1552,#1553,#1554,#1555));
#335=EDGE_LOOP('',(#1556,#1557,#1558,#1559));
#336=EDGE_LOOP('',(#1560,#1561,#1562,#1563));
#337=EDGE_LOOP('',(#1564,#1565,#1566,#1567));
#338=EDGE_LOOP('',(#1568,#1569,#1570,#1571));
#339=EDGE_LOOP('',(#1572,#1573,#1574,#1575));
#340=EDGE_LOOP('',(#1576,#1577,#1578,#1579));
#341=EDGE_LOOP('',(#1580,#1581,#1582,#1583));
#342=EDGE_LOOP('',(#1584,#1585,#1586,#1587,#1588,#1589));
#343=EDGE_LOOP('',(#1590,#1591));
#344=EDGE_LOOP('',(#1592,#1593));
#345=EDGE_LOOP('',(#1594,#1595));
#346=EDGE_LOOP('',(#1596,#1597,#1598,#1599,#1600,#1601));
#347=EDGE_LOOP('',(#1602,#1603));
#348=EDGE_LOOP('',(#1604,#1605));
#349=EDGE_LOOP('',(#1606,#1607));
#350=EDGE_LOOP('',(#1608,#1609,#1610,#1611,#1612));
#351=EDGE_LOOP('',(#1613,#1614,#1615,#1616,#1617));
#352=EDGE_LOOP('',(#1618,#1619,#1620,#1621));
#353=EDGE_LOOP('',(#1622,#1623,#1624,#1625,#1626,#1627));
#354=EDGE_LOOP('',(#1628,#1629,#1630,#1631,#1632,#1633));
#355=EDGE_LOOP('',(#1634,#1635,#1636,#1637,#1638,#1639));
#356=EDGE_LOOP('',(#1640,#1641,#1642,#1643));
#357=EDGE_LOOP('',(#1644,#1645,#1646,#1647));
#358=EDGE_LOOP('',(#1648,#1649,#1650,#1651));
#359=EDGE_LOOP('',(#1652,#1653,#1654,#1655));
#360=EDGE_LOOP('',(#1656,#1657,#1658,#1659,#1660,#1661));
#361=EDGE_LOOP('',(#1662,#1663));
#362=EDGE_LOOP('',(#1664,#1665,#1666,#1667));
#363=EDGE_LOOP('',(#1668,#1669,#1670,#1671));
#364=EDGE_LOOP('',(#1672,#1673,#1674,#1675));
#365=EDGE_LOOP('',(#1676,#1677,#1678,#1679));
#366=EDGE_LOOP('',(#1680,#1681,#1682,#1683));
#367=EDGE_LOOP('',(#1684,#1685,#1686,#1687));
#368=EDGE_LOOP('',(#1688,#1689,#1690,#1691,#1692,#1693));
#369=EDGE_LOOP('',(#1694,#1695));
#370=EDGE_LOOP('',(#1696,#1697,#1698,#1699));
#371=EDGE_LOOP('',(#1700,#1701,#1702,#1703));
#372=EDGE_LOOP('',(#1704,#1705,#1706,#1707));
#373=EDGE_LOOP('',(#1708,#1709,#1710,#1711));
#374=EDGE_LOOP('',(#1712,#1713,#1714,#1715));
#375=EDGE_LOOP('',(#1716,#1717,#1718,#1719));
#376=EDGE_LOOP('',(#1720,#1721,#1722,#1723));
#377=EDGE_LOOP('',(#1724,#1725,#1726,#1727));
#378=EDGE_LOOP('',(#1728,#1729,#1730,#1731));
#379=EDGE_LOOP('',(#1732,#1733,#1734,#1735));
#380=EDGE_LOOP('',(#1736,#1737,#1738,#1739,#1740,#1741,#1742,#1743));
#381=EDGE_LOOP('',(#1744,#1745,#1746,#1747,#1748,#1749,#1750,#1751));
#382=EDGE_LOOP('',(#1752,#1753,#1754,#1755,#1756,#1757,#1758,#1759));
#383=EDGE_LOOP('',(#1760,#1761,#1762,#1763,#1764,#1765,#1766,#1767));
#384=EDGE_LOOP('',(#1768,#1769,#1770,#1771,#1772,#1773,#1774,#1775));
#385=EDGE_LOOP('',(#1776,#1777,#1778,#1779,#1780,#1781,#1782,#1783));
#386=EDGE_LOOP('',(#1784,#1785,#1786,#1787,#1788,#1789,#1790,#1791));
#387=EDGE_LOOP('',(#1792,#1793,#1794,#1795,#1796,#1797,#1798,#1799));
#388=EDGE_LOOP('',(#1800,#1801,#1802,#1803,#1804,#1805,#1806,#1807));
#389=EDGE_LOOP('',(#1808,#1809,#1810,#1811,#1812,#1813,#1814,#1815));
#390=EDGE_LOOP('',(#1816,#1817,#1818,#1819,#1820,#1821,#1822,#1823));
#391=EDGE_LOOP('',(#1824,#1825,#1826,#1827,#1828,#1829,#1830,#1831));
#392=EDGE_LOOP('',(#1832,#1833,#1834,#1835,#1836,#1837,#1838,#1839));
#393=EDGE_LOOP('',(#1840,#1841,#1842,#1843,#1844,#1845,#1846,#1847));
#394=EDGE_LOOP('',(#1848,#1849,#1850,#1851,#1852,#1853,#1854,#1855));
#395=EDGE_LOOP('',(#1856,#1857,#1858,#1859,#1860,#1861,#1862,#1863));
#396=EDGE_LOOP('',(#1864,#1865));
#397=EDGE_LOOP('',(#1866,#1867));
#398=EDGE_LOOP('',(#1868,#1869));
#399=EDGE_LOOP('',(#1870,#1871));
#400=EDGE_LOOP('',(#1872,#1873));
#401=EDGE_LOOP('',(#1874,#1875));
#402=EDGE_LOOP('',(#1876,#1877,#1878,#1879));
#403=EDGE_LOOP('',(#1880,#1881,#1882,#1883));
#404=EDGE_LOOP('',(#1884,#1885,#1886,#1887));
#405=EDGE_LOOP('',(#1888,#1889,#1890,#1891));
#406=EDGE_LOOP('',(#1892,#1893,#1894,#1895));
#407=EDGE_LOOP('',(#1896,#1897,#1898));
#408=EDGE_LOOP('',(#1899,#1900,#1901,#1902));
#409=EDGE_LOOP('',(#1903,#1904,#1905,#1906));
#410=EDGE_LOOP('',(#1907,#1908,#1909,#1910));
#411=EDGE_LOOP('',(#1911,#1912,#1913,#1914));
#412=EDGE_LOOP('',(#1915,#1916,#1917,#1918));
#413=EDGE_LOOP('',(#1919,#1920,#1921,#1922));
#414=EDGE_LOOP('',(#1923,#1924,#1925,#1926));
#415=EDGE_LOOP('',(#1927,#1928,#1929,#1930));
#416=EDGE_LOOP('',(#1931,#1932,#1933,#1934));
#417=EDGE_LOOP('',(#1935,#1936,#1937,#1938));
#418=EDGE_LOOP('',(#1939,#1940,#1941,#1942));
#419=EDGE_LOOP('',(#1943,#1944,#1945,#1946));
#420=EDGE_LOOP('',(#1947,#1948,#1949,#1950));
#421=EDGE_LOOP('',(#1951,#1952,#1953,#1954));
#422=EDGE_LOOP('',(#1955,#1956,#1957,#1958));
#423=EDGE_LOOP('',(#1959,#1960,#1961,#1962));
#424=LINE('',#3036,#583);
#425=LINE('',#3046,#584);
#426=LINE('',#3056,#585);
#427=LINE('',#3066,#586);
#428=LINE('',#3076,#587);
#429=LINE('',#3086,#588);
#430=LINE('',#3095,#589);
#431=LINE('',#3105,#590);
#432=LINE('',#3113,#591);
#433=LINE('',#3115,#592);
#434=LINE('',#3118,#593);
#435=LINE('',#3121,#594);
#436=LINE('',#3123,#595);
#437=LINE('',#3124,#596);
#438=LINE('',#3127,#597);
#439=LINE('',#3131,#598);
#440=LINE('',#3135,#599);
#441=LINE('',#3139,#600);
#442=LINE('',#3143,#601);
#443=LINE('',#3147,#602);
#444=LINE('',#3151,#603);
#445=LINE('',#3155,#604);
#446=LINE('',#3159,#605);
#447=LINE('',#3163,#606);
#448=LINE('',#3167,#607);
#449=LINE('',#3171,#608);
#450=LINE('',#3175,#609);
#451=LINE('',#3179,#610);
#452=LINE('',#3183,#611);
#453=LINE('',#3187,#612);
#454=LINE('',#3192,#613);
#455=LINE('',#3196,#614);
#456=LINE('',#3201,#615);
#457=LINE('',#3205,#616);
#458=LINE('',#3210,#617);
#459=LINE('',#3214,#618);
#460=LINE('',#3219,#619);
#461=LINE('',#3223,#620);
#462=LINE('',#3228,#621);
#463=LINE('',#3232,#622);
#464=LINE('',#3237,#623);
#465=LINE('',#3241,#624);
#466=LINE('',#3246,#625);
#467=LINE('',#3250,#626);
#468=LINE('',#3254,#627);
#469=LINE('',#3257,#628);
#470=LINE('',#3260,#629);
#471=LINE('',#3263,#630);
#472=LINE('',#3266,#631);
#473=LINE('',#3269,#632);
#474=LINE('',#3272,#633);
#475=LINE('',#3275,#634);
#476=LINE('',#3278,#635);
#477=LINE('',#3281,#636);
#478=LINE('',#3284,#637);
#479=LINE('',#3287,#638);
#480=LINE('',#3290,#639);
#481=LINE('',#3293,#640);
#482=LINE('',#3368,#641);
#483=LINE('',#3372,#642);
#484=LINE('',#3377,#643);
#485=LINE('',#3381,#644);
#486=LINE('',#3386,#645);
#487=LINE('',#3390,#646);
#488=LINE('',#3395,#647);
#489=LINE('',#3399,#648);
#490=LINE('',#3404,#649);
#491=LINE('',#3408,#650);
#492=LINE('',#3413,#651);
#493=LINE('',#3417,#652);
#494=LINE('',#3422,#653);
#495=LINE('',#3426,#654);
#496=LINE('',#3429,#655);
#497=LINE('',#3430,#656);
#498=LINE('',#3432,#657);
#499=LINE('',#3433,#658);
#500=LINE('',#3435,#659);
#501=LINE('',#3436,#660);
#502=LINE('',#3438,#661);
#503=LINE('',#3439,#662);
#504=LINE('',#3441,#663);
#505=LINE('',#3442,#664);
#506=LINE('',#3444,#665);
#507=LINE('',#3445,#666);
#508=LINE('',#3447,#667);
#509=LINE('',#3448,#668);
#510=LINE('',#3452,#669);
#511=LINE('',#3454,#670);
#512=LINE('',#3455,#671);
#513=LINE('',#3457,#672);
#514=LINE('',#3458,#673);
#515=LINE('',#3462,#674);
#516=LINE('',#3464,#675);
#517=LINE('',#3466,#676);
#518=LINE('',#3468,#677);
#519=LINE('',#3470,#678);
#520=LINE('',#3471,#679);
#521=LINE('',#3473,#680);
#522=LINE('',#3475,#681);
#523=LINE('',#3476,#682);
#524=LINE('',#3478,#683);
#525=LINE('',#3480,#684);
#526=LINE('',#3481,#685);
#527=LINE('',#3483,#686);
#528=LINE('',#3484,#687);
#529=LINE('',#3487,#688);
#530=LINE('',#3490,#689);
#531=LINE('',#3493,#690);
#532=LINE('',#3495,#691);
#533=LINE('',#3497,#692);
#534=LINE('',#3499,#693);
#535=LINE('',#3501,#694);
#536=LINE('',#3502,#695);
#537=LINE('',#3505,#696);
#538=LINE('',#3507,#697);
#539=LINE('',#3509,#698);
#540=LINE('',#3511,#699);
#541=LINE('',#3513,#700);
#542=LINE('',#3514,#701);
#543=LINE('',#3516,#702);
#544=LINE('',#3518,#703);
#545=LINE('',#3523,#704);
#546=LINE('',#3527,#705);
#547=LINE('',#3532,#706);
#548=LINE('',#3534,#707);
#549=LINE('',#3536,#708);
#550=LINE('',#3538,#709);
#551=LINE('',#3540,#710);
#552=LINE('',#3541,#711);
#553=LINE('',#3543,#712);
#554=LINE('',#3544,#713);
#555=LINE('',#3546,#714);
#556=LINE('',#3548,#715);
#557=LINE('',#3550,#716);
#558=LINE('',#3552,#717);
#559=LINE('',#3557,#718);
#560=LINE('',#3559,#719);
#561=LINE('',#3561,#720);
#562=LINE('',#3563,#721);
#563=LINE('',#3565,#722);
#564=LINE('',#3566,#723);
#565=LINE('',#3568,#724);
#566=LINE('',#3569,#725);
#567=LINE('',#3571,#726);
#568=LINE('',#3573,#727);
#569=LINE('',#3575,#728);
#570=LINE('',#3577,#729);
#571=LINE('',#3581,#730);
#572=LINE('',#3584,#731);
#573=LINE('',#3598,#732);
#574=LINE('',#3602,#733);
#575=LINE('',#3605,#734);
#576=LINE('',#3606,#735);
#577=LINE('',#3950,#736);
#578=LINE('',#3952,#737);
#579=LINE('',#3953,#738);
#580=LINE('',#3956,#739);
#581=LINE('',#3957,#740);
#582=LINE('',#3959,#741);
#583=VECTOR('',#2454,7.5);
#584=VECTOR('',#2465,4.49999999999999);
#585=VECTOR('',#2476,7.5);
#586=VECTOR('',#2487,4.49999999999999);
#587=VECTOR('',#2498,7.5);
#588=VECTOR('',#2509,4.49999999999999);
#589=VECTOR('',#2518,2.74999999999999);
#590=VECTOR('',#2529,2.74999999999999);
#591=VECTOR('',#2538,1000.);
#592=VECTOR('',#2539,1000.);
#593=VECTOR('',#2542,1000.);
#594=VECTOR('',#2543,1000.);
#595=VECTOR('',#2544,1000.);
#596=VECTOR('',#2545,1000.);
#597=VECTOR('',#2546,1000.);
#598=VECTOR('',#2549,1000.);
#599=VECTOR('',#2552,1000.);
#600=VECTOR('',#2555,1000.);
#601=VECTOR('',#2558,1000.);
#602=VECTOR('',#2561,1000.);
#603=VECTOR('',#2564,1000.);
#604=VECTOR('',#2567,1000.);
#605=VECTOR('',#2570,1000.);
#606=VECTOR('',#2573,1000.);
#607=VECTOR('',#2576,1000.);
#608=VECTOR('',#2579,1000.);
#609=VECTOR('',#2582,1000.);
#610=VECTOR('',#2585,1000.);
#611=VECTOR('',#2588,1000.);
#612=VECTOR('',#2591,1000.);
#613=VECTOR('',#2596,1000.);
#614=VECTOR('',#2599,1000.);
#615=VECTOR('',#2604,1000.);
#616=VECTOR('',#2607,1000.);
#617=VECTOR('',#2612,1000.);
#618=VECTOR('',#2615,1000.);
#619=VECTOR('',#2620,1000.);
#620=VECTOR('',#2623,1000.);
#621=VECTOR('',#2628,1000.);
#622=VECTOR('',#2631,1000.);
#623=VECTOR('',#2636,1000.);
#624=VECTOR('',#2639,1000.);
#625=VECTOR('',#2644,1000.);
#626=VECTOR('',#2647,1000.);
#627=VECTOR('',#2652,1000.);
#628=VECTOR('',#2655,1000.);
#629=VECTOR('',#2658,1000.);
#630=VECTOR('',#2661,1000.);
#631=VECTOR('',#2664,1000.);
#632=VECTOR('',#2667,1000.);
#633=VECTOR('',#2670,1000.);
#634=VECTOR('',#2673,1000.);
#635=VECTOR('',#2676,1000.);
#636=VECTOR('',#2679,1000.);
#637=VECTOR('',#2682,1000.);
#638=VECTOR('',#2685,1000.);
#639=VECTOR('',#2688,1000.);
#640=VECTOR('',#2691,1000.);
#641=VECTOR('',#2722,1000.);
#642=VECTOR('',#2725,1000.);
#643=VECTOR('',#2730,1000.);
#644=VECTOR('',#2733,1000.);
#645=VECTOR('',#2738,1000.);
#646=VECTOR('',#2741,1000.);
#647=VECTOR('',#2746,1000.);
#648=VECTOR('',#2749,1000.);
#649=VECTOR('',#2754,1000.);
#650=VECTOR('',#2757,1000.);
#651=VECTOR('',#2762,1000.);
#652=VECTOR('',#2765,1000.);
#653=VECTOR('',#2770,1000.);
#654=VECTOR('',#2773,1000.);
#655=VECTOR('',#2778,1000.);
#656=VECTOR('',#2779,1000.);
#657=VECTOR('',#2782,1000.);
#658=VECTOR('',#2783,1000.);
#659=VECTOR('',#2786,1000.);
#660=VECTOR('',#2787,1000.);
#661=VECTOR('',#2790,1000.);
#662=VECTOR('',#2791,1000.);
#663=VECTOR('',#2794,1000.);
#664=VECTOR('',#2795,1000.);
#665=VECTOR('',#2798,1000.);
#666=VECTOR('',#2799,1000.);
#667=VECTOR('',#2802,1000.);
#668=VECTOR('',#2803,1000.);
#669=VECTOR('',#2806,1000.);
#670=VECTOR('',#2807,1000.);
#671=VECTOR('',#2808,1000.);
#672=VECTOR('',#2809,1000.);
#673=VECTOR('',#2810,1000.);
#674=VECTOR('',#2813,1000.);
#675=VECTOR('',#2814,1000.);
#676=VECTOR('',#2815,1000.);
#677=VECTOR('',#2816,1000.);
#678=VECTOR('',#2817,1000.);
#679=VECTOR('',#2818,1000.);
#680=VECTOR('',#2821,1000.);
#681=VECTOR('',#2822,1000.);
#682=VECTOR('',#2823,1000.);
#683=VECTOR('',#2826,1000.);
#684=VECTOR('',#2827,1000.);
#685=VECTOR('',#2828,1000.);
#686=VECTOR('',#2831,1000.);
#687=VECTOR('',#2832,1000.);
#688=VECTOR('',#2835,1000.);
#689=VECTOR('',#2838,1000.);
#690=VECTOR('',#2839,1000.);
#691=VECTOR('',#2840,1000.);
#692=VECTOR('',#2841,1000.);
#693=VECTOR('',#2842,1000.);
#694=VECTOR('',#2843,1000.);
#695=VECTOR('',#2844,1000.);
#696=VECTOR('',#2845,1000.);
#697=VECTOR('',#2846,1000.);
#698=VECTOR('',#2847,1000.);
#699=VECTOR('',#2848,1000.);
#700=VECTOR('',#2849,1000.);
#701=VECTOR('',#2850,1000.);
#702=VECTOR('',#2853,1000.);
#703=VECTOR('',#2856,1000.);
#704=VECTOR('',#2861,1000.);
#705=VECTOR('',#2864,1000.);
#706=VECTOR('',#2869,1000.);
#707=VECTOR('',#2870,1000.);
#708=VECTOR('',#2871,1000.);
#709=VECTOR('',#2872,1000.);
#710=VECTOR('',#2873,1000.);
#711=VECTOR('',#2874,1000.);
#712=VECTOR('',#2877,1000.);
#713=VECTOR('',#2878,1000.);
#714=VECTOR('',#2881,1000.);
#715=VECTOR('',#2884,1000.);
#716=VECTOR('',#2887,1000.);
#717=VECTOR('',#2890,1000.);
#718=VECTOR('',#2895,1000.);
#719=VECTOR('',#2896,1000.);
#720=VECTOR('',#2897,1000.);
#721=VECTOR('',#2898,1000.);
#722=VECTOR('',#2899,1000.);
#723=VECTOR('',#2900,1000.);
#724=VECTOR('',#2903,1000.);
#725=VECTOR('',#2904,1000.);
#726=VECTOR('',#2907,1000.);
#727=VECTOR('',#2910,1000.);
#728=VECTOR('',#2913,1000.);
#729=VECTOR('',#2916,1000.);
#730=VECTOR('',#2921,1000.);
#731=VECTOR('',#2924,1000.);
#732=VECTOR('',#2931,1000.);
#733=VECTOR('',#2934,1000.);
#734=VECTOR('',#2939,1000.);
#735=VECTOR('',#2940,1000.);
#736=VECTOR('',#2985,1000.);
#737=VECTOR('',#2986,1000.);
#738=VECTOR('',#2987,1000.);
#739=VECTOR('',#2990,1000.);
#740=VECTOR('',#2991,1000.);
#741=VECTOR('',#2994,1000.);
#742=CIRCLE('',#2236,7.5);
#743=CIRCLE('',#2237,7.5);
#744=CIRCLE('',#2238,7.5);
#745=CIRCLE('',#2239,7.5);
#746=CIRCLE('',#2241,4.49999999999999);
#747=CIRCLE('',#2242,4.49999999999999);
#748=CIRCLE('',#2243,4.5);
#749=CIRCLE('',#2244,4.5);
#750=CIRCLE('',#2246,7.5);
#751=CIRCLE('',#2247,7.5);
#752=CIRCLE('',#2248,7.5);
#753=CIRCLE('',#2249,7.5);
#754=CIRCLE('',#2251,4.49999999999999);
#755=CIRCLE('',#2252,4.49999999999999);
#756=CIRCLE('',#2253,4.5);
#757=CIRCLE('',#2254,4.5);
#758=CIRCLE('',#2256,7.5);
#759=CIRCLE('',#2257,7.5);
#760=CIRCLE('',#2258,7.5);
#761=CIRCLE('',#2259,7.5);
#762=CIRCLE('',#2261,4.49999999999999);
#763=CIRCLE('',#2262,4.49999999999999);
#764=CIRCLE('',#2263,4.5);
#765=CIRCLE('',#2264,4.5);
#766=CIRCLE('',#2266,2.74999999999999);
#767=CIRCLE('',#2267,2.74999999999999);
#768=CIRCLE('',#2268,2.74999999999999);
#769=CIRCLE('',#2269,2.74999999999999);
#770=CIRCLE('',#2271,2.74999999999999);
#771=CIRCLE('',#2272,2.74999999999999);
#772=CIRCLE('',#2273,2.74999999999999);
#773=CIRCLE('',#2274,2.74999999999999);
#774=CIRCLE('',#2276,25.);
#775=CIRCLE('',#2277,7.);
#776=CIRCLE('',#2278,11.);
#777=CIRCLE('',#2279,7.);
#778=CIRCLE('',#2280,11.);
#779=CIRCLE('',#2281,7.);
#780=CIRCLE('',#2282,11.);
#781=CIRCLE('',#2283,7.);
#782=CIRCLE('',#2284,11.);
#783=CIRCLE('',#2285,7.);
#784=CIRCLE('',#2286,11.);
#785=CIRCLE('',#2287,7.);
#786=CIRCLE('',#2288,11.);
#787=CIRCLE('',#2289,7.);
#788=CIRCLE('',#2290,11.);
#789=CIRCLE('',#2291,7.);
#790=CIRCLE('',#2292,11.);
#791=CIRCLE('',#2294,10.);
#792=CIRCLE('',#2295,10.);
#793=CIRCLE('',#2297,10.);
#794=CIRCLE('',#2298,10.);
#795=CIRCLE('',#2300,10.);
#796=CIRCLE('',#2301,10.);
#797=CIRCLE('',#2303,10.);
#798=CIRCLE('',#2304,10.);
#799=CIRCLE('',#2306,10.);
#800=CIRCLE('',#2307,10.);
#801=CIRCLE('',#2309,10.);
#802=CIRCLE('',#2310,10.);
#803=CIRCLE('',#2312,10.);
#804=CIRCLE('',#2313,10.);
#805=CIRCLE('',#2315,12.);
#806=CIRCLE('',#2317,12.);
#807=CIRCLE('',#2319,12.);
#808=CIRCLE('',#2321,12.);
#809=CIRCLE('',#2323,12.);
#810=CIRCLE('',#2325,12.);
#811=CIRCLE('',#2327,12.);
#812=CIRCLE('',#2329,10.);
#813=CIRCLE('',#2331,10.);
#814=CIRCLE('',#2333,10.);
#815=CIRCLE('',#2335,10.);
#816=CIRCLE('',#2337,10.);
#817=CIRCLE('',#2339,10.);
#818=CIRCLE('',#2341,10.);
#819=CIRCLE('',#2343,8.);
#820=CIRCLE('',#2344,8.);
#821=CIRCLE('',#2346,8.);
#822=CIRCLE('',#2347,8.);
#823=CIRCLE('',#2349,8.);
#824=CIRCLE('',#2350,8.);
#825=CIRCLE('',#2352,8.);
#826=CIRCLE('',#2353,8.);
#827=CIRCLE('',#2355,8.);
#828=CIRCLE('',#2356,8.);
#829=CIRCLE('',#2358,8.);
#830=CIRCLE('',#2359,8.);
#831=CIRCLE('',#2361,8.);
#832=CIRCLE('',#2362,8.);
#833=CIRCLE('',#2376,25.);
#834=CIRCLE('',#2381,10.);
#835=CIRCLE('',#2382,10.);
#836=CIRCLE('',#2398,12.);
#837=CIRCLE('',#2400,10.);
#838=CIRCLE('',#2402,8.);
#839=CIRCLE('',#2403,8.);
#840=VERTEX_POINT('',#3031);
#841=VERTEX_POINT('',#3032);
#842=VERTEX_POINT('',#3035);
#843=VERTEX_POINT('',#3037);
#844=VERTEX_POINT('',#3041);
#845=VERTEX_POINT('',#3042);
#846=VERTEX_POINT('',#3045);
#847=VERTEX_POINT('',#3047);
#848=VERTEX_POINT('',#3051);
#849=VERTEX_POINT('',#3052);
#850=VERTEX_POINT('',#3055);
#851=VERTEX_POINT('',#3057);
#852=VERTEX_POINT('',#3061);
#853=VERTEX_POINT('',#3062);
#854=VERTEX_POINT('',#3065);
#855=VERTEX_POINT('',#3067);
#856=VERTEX_POINT('',#3071);
#857=VERTEX_POINT('',#3072);
#858=VERTEX_POINT('',#3075);
#859=VERTEX_POINT('',#3077);
#860=VERTEX_POINT('',#3081);
#861=VERTEX_POINT('',#3082);
#862=VERTEX_POINT('',#3085);
#863=VERTEX_POINT('',#3087);
#864=VERTEX_POINT('',#3091);
#865=VERTEX_POINT('',#3092);
#866=VERTEX_POINT('',#3094);
#867=VERTEX_POINT('',#3096);
#868=VERTEX_POINT('',#3101);
#869=VERTEX_POINT('',#3102);
#870=VERTEX_POINT('',#3104);
#871=VERTEX_POINT('',#3106);
#872=VERTEX_POINT('',#3111);
#873=VERTEX_POINT('',#3112);
#874=VERTEX_POINT('',#3114);
#875=VERTEX_POINT('',#3116);
#876=VERTEX_POINT('',#3119);
#877=VERTEX_POINT('',#3120);
#878=VERTEX_POINT('',#3122);
#879=VERTEX_POINT('',#3125);
#880=VERTEX_POINT('',#3126);
#881=VERTEX_POINT('',#3128);
#882=VERTEX_POINT('',#3130);
#883=VERTEX_POINT('',#3133);
#884=VERTEX_POINT('',#3134);
#885=VERTEX_POINT('',#3136);
#886=VERTEX_POINT('',#3138);
#887=VERTEX_POINT('',#3141);
#888=VERTEX_POINT('',#3142);
#889=VERTEX_POINT('',#3144);
#890=VERTEX_POINT('',#3146);
#891=VERTEX_POINT('',#3149);
#892=VERTEX_POINT('',#3150);
#893=VERTEX_POINT('',#3152);
#894=VERTEX_POINT('',#3154);
#895=VERTEX_POINT('',#3157);
#896=VERTEX_POINT('',#3158);
#897=VERTEX_POINT('',#3160);
#898=VERTEX_POINT('',#3162);
#899=VERTEX_POINT('',#3165);
#900=VERTEX_POINT('',#3166);
#901=VERTEX_POINT('',#3168);
#902=VERTEX_POINT('',#3170);
#903=VERTEX_POINT('',#3173);
#904=VERTEX_POINT('',#3174);
#905=VERTEX_POINT('',#3176);
#906=VERTEX_POINT('',#3178);
#907=VERTEX_POINT('',#3181);
#908=VERTEX_POINT('',#3182);
#909=VERTEX_POINT('',#3184);
#910=VERTEX_POINT('',#3186);
#911=VERTEX_POINT('',#3190);
#912=VERTEX_POINT('',#3191);
#913=VERTEX_POINT('',#3193);
#914=VERTEX_POINT('',#3195);
#915=VERTEX_POINT('',#3199);
#916=VERTEX_POINT('',#3200);
#917=VERTEX_POINT('',#3202);
#918=VERTEX_POINT('',#3204);
#919=VERTEX_POINT('',#3208);
#920=VERTEX_POINT('',#3209);
#921=VERTEX_POINT('',#3211);
#922=VERTEX_POINT('',#3213);
#923=VERTEX_POINT('',#3217);
#924=VERTEX_POINT('',#3218);
#925=VERTEX_POINT('',#3220);
#926=VERTEX_POINT('',#3222);
#927=VERTEX_POINT('',#3226);
#928=VERTEX_POINT('',#3227);
#929=VERTEX_POINT('',#3229);
#930=VERTEX_POINT('',#3231);
#931=VERTEX_POINT('',#3235);
#932=VERTEX_POINT('',#3236);
#933=VERTEX_POINT('',#3238);
#934=VERTEX_POINT('',#3240);
#935=VERTEX_POINT('',#3244);
#936=VERTEX_POINT('',#3245);
#937=VERTEX_POINT('',#3247);
#938=VERTEX_POINT('',#3249);
#939=VERTEX_POINT('',#3253);
#940=VERTEX_POINT('',#3255);
#941=VERTEX_POINT('',#3259);
#942=VERTEX_POINT('',#3261);
#943=VERTEX_POINT('',#3265);
#944=VERTEX_POINT('',#3267);
#945=VERTEX_POINT('',#3271);
#946=VERTEX_POINT('',#3273);
#947=VERTEX_POINT('',#3277);
#948=VERTEX_POINT('',#3279);
#949=VERTEX_POINT('',#3283);
#950=VERTEX_POINT('',#3285);
#951=VERTEX_POINT('',#3289);
#952=VERTEX_POINT('',#3291);
#953=VERTEX_POINT('',#3295);
#954=VERTEX_POINT('',#3299);
#955=VERTEX_POINT('',#3305);
#956=VERTEX_POINT('',#3309);
#957=VERTEX_POINT('',#3315);
#958=VERTEX_POINT('',#3319);
#959=VERTEX_POINT('',#3325);
#960=VERTEX_POINT('',#3330);
#961=VERTEX_POINT('',#3336);
#962=VERTEX_POINT('',#3340);
#963=VERTEX_POINT('',#3346);
#964=VERTEX_POINT('',#3350);
#965=VERTEX_POINT('',#3356);
#966=VERTEX_POINT('',#3360);
#967=VERTEX_POINT('',#3366);
#968=VERTEX_POINT('',#3367);
#969=VERTEX_POINT('',#3369);
#970=VERTEX_POINT('',#3371);
#971=VERTEX_POINT('',#3375);
#972=VERTEX_POINT('',#3376);
#973=VERTEX_POINT('',#3378);
#974=VERTEX_POINT('',#3380);
#975=VERTEX_POINT('',#3384);
#976=VERTEX_POINT('',#3385);
#977=VERTEX_POINT('',#3387);
#978=VERTEX_POINT('',#3389);
#979=VERTEX_POINT('',#3393);
#980=VERTEX_POINT('',#3394);
#981=VERTEX_POINT('',#3396);
#982=VERTEX_POINT('',#3398);
#983=VERTEX_POINT('',#3402);
#984=VERTEX_POINT('',#3403);
#985=VERTEX_POINT('',#3405);
#986=VERTEX_POINT('',#3407);
#987=VERTEX_POINT('',#3411);
#988=VERTEX_POINT('',#3412);
#989=VERTEX_POINT('',#3414);
#990=VERTEX_POINT('',#3416);
#991=VERTEX_POINT('',#3420);
#992=VERTEX_POINT('',#3421);
#993=VERTEX_POINT('',#3423);
#994=VERTEX_POINT('',#3425);
#995=VERTEX_POINT('',#3450);
#996=VERTEX_POINT('',#3451);
#997=VERTEX_POINT('',#3453);
#998=VERTEX_POINT('',#3456);
#999=VERTEX_POINT('',#3460);
#1000=VERTEX_POINT('',#3461);
#1001=VERTEX_POINT('',#3463);
#1002=VERTEX_POINT('',#3465);
#1003=VERTEX_POINT('',#3467);
#1004=VERTEX_POINT('',#3469);
#1005=VERTEX_POINT('',#3474);
#1006=VERTEX_POINT('',#3479);
#1007=VERTEX_POINT('',#3486);
#1008=VERTEX_POINT('',#3488);
#1009=VERTEX_POINT('',#3491);
#1010=VERTEX_POINT('',#3492);
#1011=VERTEX_POINT('',#3494);
#1012=VERTEX_POINT('',#3496);
#1013=VERTEX_POINT('',#3498);
#1014=VERTEX_POINT('',#3500);
#1015=VERTEX_POINT('',#3503);
#1016=VERTEX_POINT('',#3504);
#1017=VERTEX_POINT('',#3506);
#1018=VERTEX_POINT('',#3508);
#1019=VERTEX_POINT('',#3510);
#1020=VERTEX_POINT('',#3512);
#1021=VERTEX_POINT('',#3521);
#1022=VERTEX_POINT('',#3522);
#1023=VERTEX_POINT('',#3524);
#1024=VERTEX_POINT('',#3526);
#1025=VERTEX_POINT('',#3530);
#1026=VERTEX_POINT('',#3531);
#1027=VERTEX_POINT('',#3533);
#1028=VERTEX_POINT('',#3535);
#1029=VERTEX_POINT('',#3537);
#1030=VERTEX_POINT('',#3539);
#1031=VERTEX_POINT('',#3555);
#1032=VERTEX_POINT('',#3556);
#1033=VERTEX_POINT('',#3558);
#1034=VERTEX_POINT('',#3560);
#1035=VERTEX_POINT('',#3562);
#1036=VERTEX_POINT('',#3564);
#1037=VERTEX_POINT('',#3580);
#1038=VERTEX_POINT('',#3582);
#1039=VERTEX_POINT('',#3586);
#1040=VERTEX_POINT('',#3590);
#1041=VERTEX_POINT('',#3596);
#1042=VERTEX_POINT('',#3597);
#1043=VERTEX_POINT('',#3599);
#1044=VERTEX_POINT('',#3601);
#1045=VERTEX_POINT('',#3949);
#1046=VERTEX_POINT('',#3951);
#1047=VERTEX_POINT('',#3955);
#1048=EDGE_CURVE('',#840,#841,#742,.T.);
#1049=EDGE_CURVE('',#841,#840,#743,.T.);
#1050=EDGE_CURVE('',#841,#842,#424,.T.);
#1051=EDGE_CURVE('',#842,#843,#744,.T.);
#1052=EDGE_CURVE('',#843,#842,#745,.T.);
#1053=EDGE_CURVE('',#844,#845,#746,.T.);
#1054=EDGE_CURVE('',#845,#844,#747,.T.);
#1055=EDGE_CURVE('',#845,#846,#425,.T.);
#1056=EDGE_CURVE('',#846,#847,#748,.T.);
#1057=EDGE_CURVE('',#847,#846,#749,.T.);
#1058=EDGE_CURVE('',#848,#849,#750,.T.);
#1059=EDGE_CURVE('',#849,#848,#751,.T.);
#1060=EDGE_CURVE('',#849,#850,#426,.T.);
#1061=EDGE_CURVE('',#850,#851,#752,.T.);
#1062=EDGE_CURVE('',#851,#850,#753,.T.);
#1063=EDGE_CURVE('',#852,#853,#754,.T.);
#1064=EDGE_CURVE('',#853,#852,#755,.T.);
#1065=EDGE_CURVE('',#853,#854,#427,.T.);
#1066=EDGE_CURVE('',#854,#855,#756,.T.);
#1067=EDGE_CURVE('',#855,#854,#757,.T.);
#1068=EDGE_CURVE('',#856,#857,#758,.T.);
#1069=EDGE_CURVE('',#857,#856,#759,.T.);
#1070=EDGE_CURVE('',#857,#858,#428,.T.);
#1071=EDGE_CURVE('',#858,#859,#760,.T.);
#1072=EDGE_CURVE('',#859,#858,#761,.T.);
#1073=EDGE_CURVE('',#860,#861,#762,.T.);
#1074=EDGE_CURVE('',#861,#860,#763,.T.);
#1075=EDGE_CURVE('',#861,#862,#429,.T.);
#1076=EDGE_CURVE('',#862,#863,#764,.T.);
#1077=EDGE_CURVE('',#863,#862,#765,.T.);
#1078=EDGE_CURVE('',#864,#865,#766,.T.);
#1079=EDGE_CURVE('',#865,#866,#430,.T.);
#1080=EDGE_CURVE('',#866,#867,#767,.T.);
#1081=EDGE_CURVE('',#867,#866,#768,.T.);
#1082=EDGE_CURVE('',#865,#864,#769,.T.);
#1083=EDGE_CURVE('',#868,#869,#770,.T.);
#1084=EDGE_CURVE('',#869,#870,#431,.T.);
#1085=EDGE_CURVE('',#871,#870,#771,.T.);
#1086=EDGE_CURVE('',#870,#871,#772,.T.);
#1087=EDGE_CURVE('',#869,#868,#773,.T.);
#1088=EDGE_CURVE('',#872,#873,#432,.T.);
#1089=EDGE_CURVE('',#873,#874,#433,.T.);
#1090=EDGE_CURVE('',#874,#875,#774,.T.);
#1091=EDGE_CURVE('',#875,#872,#434,.T.);
#1092=EDGE_CURVE('',#876,#877,#435,.T.);
#1093=EDGE_CURVE('',#878,#876,#436,.T.);
#1094=EDGE_CURVE('',#877,#878,#437,.T.);
#1095=EDGE_CURVE('',#879,#880,#438,.T.);
#1096=EDGE_CURVE('',#879,#881,#775,.T.);
#1097=EDGE_CURVE('',#882,#881,#439,.T.);
#1098=EDGE_CURVE('',#882,#880,#776,.T.);
#1099=EDGE_CURVE('',#883,#884,#440,.T.);
#1100=EDGE_CURVE('',#883,#885,#777,.T.);
#1101=EDGE_CURVE('',#886,#885,#441,.T.);
#1102=EDGE_CURVE('',#886,#884,#778,.T.);
#1103=EDGE_CURVE('',#887,#888,#442,.T.);
#1104=EDGE_CURVE('',#887,#889,#779,.T.);
#1105=EDGE_CURVE('',#890,#889,#443,.T.);
#1106=EDGE_CURVE('',#890,#888,#780,.T.);
#1107=EDGE_CURVE('',#891,#892,#444,.T.);
#1108=EDGE_CURVE('',#891,#893,#781,.T.);
#1109=EDGE_CURVE('',#894,#893,#445,.T.);
#1110=EDGE_CURVE('',#894,#892,#782,.T.);
#1111=EDGE_CURVE('',#895,#896,#446,.T.);
#1112=EDGE_CURVE('',#895,#897,#783,.T.);
#1113=EDGE_CURVE('',#898,#897,#447,.T.);
#1114=EDGE_CURVE('',#898,#896,#784,.T.);
#1115=EDGE_CURVE('',#899,#900,#448,.T.);
#1116=EDGE_CURVE('',#899,#901,#785,.T.);
#1117=EDGE_CURVE('',#902,#901,#449,.T.);
#1118=EDGE_CURVE('',#902,#900,#786,.T.);
#1119=EDGE_CURVE('',#903,#904,#450,.T.);
#1120=EDGE_CURVE('',#903,#905,#787,.T.);
#1121=EDGE_CURVE('',#906,#905,#451,.T.);
#1122=EDGE_CURVE('',#906,#904,#788,.T.);
#1123=EDGE_CURVE('',#907,#908,#452,.T.);
#1124=EDGE_CURVE('',#907,#909,#789,.T.);
#1125=EDGE_CURVE('',#910,#909,#453,.T.);
#1126=EDGE_CURVE('',#910,#908,#790,.T.);
#1127=EDGE_CURVE('',#911,#912,#454,.T.);
#1128=EDGE_CURVE('',#912,#913,#791,.T.);
#1129=EDGE_CURVE('',#913,#914,#455,.T.);
#1130=EDGE_CURVE('',#911,#914,#792,.T.);
#1131=EDGE_CURVE('',#915,#916,#456,.T.);
#1132=EDGE_CURVE('',#916,#917,#793,.T.);
#1133=EDGE_CURVE('',#917,#918,#457,.T.);
#1134=EDGE_CURVE('',#915,#918,#794,.T.);
#1135=EDGE_CURVE('',#919,#920,#458,.T.);
#1136=EDGE_CURVE('',#920,#921,#795,.T.);
#1137=EDGE_CURVE('',#921,#922,#459,.T.);
#1138=EDGE_CURVE('',#919,#922,#796,.T.);
#1139=EDGE_CURVE('',#923,#924,#460,.T.);
#1140=EDGE_CURVE('',#924,#925,#797,.T.);
#1141=EDGE_CURVE('',#925,#926,#461,.T.);
#1142=EDGE_CURVE('',#923,#926,#798,.T.);
#1143=EDGE_CURVE('',#927,#928,#462,.T.);
#1144=EDGE_CURVE('',#928,#929,#799,.T.);
#1145=EDGE_CURVE('',#929,#930,#463,.T.);
#1146=EDGE_CURVE('',#927,#930,#800,.T.);
#1147=EDGE_CURVE('',#931,#932,#464,.T.);
#1148=EDGE_CURVE('',#932,#933,#801,.T.);
#1149=EDGE_CURVE('',#933,#934,#465,.T.);
#1150=EDGE_CURVE('',#931,#934,#802,.T.);
#1151=EDGE_CURVE('',#935,#936,#466,.T.);
#1152=EDGE_CURVE('',#936,#937,#803,.T.);
#1153=EDGE_CURVE('',#937,#938,#467,.T.);
#1154=EDGE_CURVE('',#935,#938,#804,.T.);
#1155=EDGE_CURVE('',#939,#914,#468,.T.);
#1156=EDGE_CURVE('',#940,#939,#805,.T.);
#1157=EDGE_CURVE('',#911,#940,#469,.T.);
#1158=EDGE_CURVE('',#941,#918,#470,.T.);
#1159=EDGE_CURVE('',#942,#941,#806,.T.);
#1160=EDGE_CURVE('',#915,#942,#471,.T.);
#1161=EDGE_CURVE('',#943,#922,#472,.T.);
#1162=EDGE_CURVE('',#944,#943,#807,.T.);
#1163=EDGE_CURVE('',#919,#944,#473,.T.);
#1164=EDGE_CURVE('',#945,#926,#474,.T.);
#1165=EDGE_CURVE('',#946,#945,#808,.T.);
#1166=EDGE_CURVE('',#923,#946,#475,.T.);
#1167=EDGE_CURVE('',#947,#930,#476,.T.);
#1168=EDGE_CURVE('',#948,#947,#809,.T.);
#1169=EDGE_CURVE('',#927,#948,#477,.T.);
#1170=EDGE_CURVE('',#949,#934,#478,.T.);
#1171=EDGE_CURVE('',#950,#949,#810,.T.);
#1172=EDGE_CURVE('',#931,#950,#479,.T.);
#1173=EDGE_CURVE('',#951,#938,#480,.T.);
#1174=EDGE_CURVE('',#952,#951,#811,.T.);
#1175=EDGE_CURVE('',#935,#952,#481,.T.);
#1176=EDGE_CURVE('',#953,#939,#63,.T.);
#1177=EDGE_CURVE('',#954,#953,#812,.T.);
#1178=EDGE_CURVE('',#940,#954,#64,.T.);
#1179=EDGE_CURVE('',#955,#941,#65,.T.);
#1180=EDGE_CURVE('',#956,#955,#813,.T.);
#1181=EDGE_CURVE('',#942,#956,#66,.T.);
#1182=EDGE_CURVE('',#957,#943,#67,.T.);
#1183=EDGE_CURVE('',#958,#957,#814,.T.);
#1184=EDGE_CURVE('',#944,#958,#68,.T.);
#1185=EDGE_CURVE('',#959,#945,#30,.T.);
#1186=EDGE_CURVE('',#960,#959,#815,.T.);
#1187=EDGE_CURVE('',#946,#960,#69,.T.);
#1188=EDGE_CURVE('',#961,#947,#70,.T.);
#1189=EDGE_CURVE('',#962,#961,#816,.T.);
#1190=EDGE_CURVE('',#948,#962,#71,.T.);
#1191=EDGE_CURVE('',#963,#949,#72,.T.);
#1192=EDGE_CURVE('',#964,#963,#817,.T.);
#1193=EDGE_CURVE('',#950,#964,#73,.T.);
#1194=EDGE_CURVE('',#965,#951,#74,.T.);
#1195=EDGE_CURVE('',#966,#965,#818,.T.);
#1196=EDGE_CURVE('',#952,#966,#75,.T.);
#1197=EDGE_CURVE('',#967,#968,#482,.T.);
#1198=EDGE_CURVE('',#967,#969,#819,.T.);
#1199=EDGE_CURVE('',#970,#969,#483,.T.);
#1200=EDGE_CURVE('',#970,#968,#820,.T.);
#1201=EDGE_CURVE('',#971,#972,#484,.T.);
#1202=EDGE_CURVE('',#971,#973,#821,.T.);
#1203=EDGE_CURVE('',#974,#973,#485,.T.);
#1204=EDGE_CURVE('',#974,#972,#822,.T.);
#1205=EDGE_CURVE('',#975,#976,#486,.T.);
#1206=EDGE_CURVE('',#975,#977,#823,.T.);
#1207=EDGE_CURVE('',#978,#977,#487,.T.);
#1208=EDGE_CURVE('',#978,#976,#824,.T.);
#1209=EDGE_CURVE('',#979,#980,#488,.T.);
#1210=EDGE_CURVE('',#979,#981,#825,.T.);
#1211=EDGE_CURVE('',#982,#981,#489,.T.);
#1212=EDGE_CURVE('',#982,#980,#826,.T.);
#1213=EDGE_CURVE('',#983,#984,#490,.T.);
#1214=EDGE_CURVE('',#983,#985,#827,.T.);
#1215=EDGE_CURVE('',#986,#985,#491,.T.);
#1216=EDGE_CURVE('',#986,#984,#828,.T.);
#1217=EDGE_CURVE('',#987,#988,#492,.T.);
#1218=EDGE_CURVE('',#987,#989,#829,.T.);
#1219=EDGE_CURVE('',#990,#989,#493,.T.);
#1220=EDGE_CURVE('',#990,#988,#830,.T.);
#1221=EDGE_CURVE('',#991,#992,#494,.T.);
#1222=EDGE_CURVE('',#991,#993,#831,.T.);
#1223=EDGE_CURVE('',#994,#993,#495,.T.);
#1224=EDGE_CURVE('',#994,#992,#832,.T.);
#1225=EDGE_CURVE('',#968,#953,#496,.T.);
#1226=EDGE_CURVE('',#954,#970,#497,.T.);
#1227=EDGE_CURVE('',#972,#955,#498,.T.);
#1228=EDGE_CURVE('',#956,#974,#499,.T.);
#1229=EDGE_CURVE('',#976,#957,#500,.T.);
#1230=EDGE_CURVE('',#958,#978,#501,.T.);
#1231=EDGE_CURVE('',#980,#959,#502,.T.);
#1232=EDGE_CURVE('',#960,#982,#503,.T.);
#1233=EDGE_CURVE('',#984,#961,#504,.T.);
#1234=EDGE_CURVE('',#962,#986,#505,.T.);
#1235=EDGE_CURVE('',#988,#963,#506,.T.);
#1236=EDGE_CURVE('',#964,#990,#507,.T.);
#1237=EDGE_CURVE('',#992,#965,#508,.T.);
#1238=EDGE_CURVE('',#966,#994,#509,.T.);
#1239=EDGE_CURVE('',#995,#996,#510,.T.);
#1240=EDGE_CURVE('',#995,#997,#511,.T.);
#1241=EDGE_CURVE('',#997,#873,#512,.T.);
#1242=EDGE_CURVE('',#998,#872,#513,.T.);
#1243=EDGE_CURVE('',#998,#996,#514,.T.);
#1244=EDGE_CURVE('',#999,#1000,#515,.T.);
#1245=EDGE_CURVE('',#999,#1001,#516,.T.);
#1246=EDGE_CURVE('',#1002,#1001,#517,.T.);
#1247=EDGE_CURVE('',#1002,#1003,#518,.T.);
#1248=EDGE_CURVE('',#1003,#1004,#519,.T.);
#1249=EDGE_CURVE('',#1004,#1000,#520,.T.);
#1250=EDGE_CURVE('',#997,#999,#521,.T.);
#1251=EDGE_CURVE('',#1000,#1005,#522,.T.);
#1252=EDGE_CURVE('',#873,#1005,#523,.T.);
#1253=EDGE_CURVE('',#1003,#998,#524,.T.);
#1254=EDGE_CURVE('',#872,#1006,#525,.T.);
#1255=EDGE_CURVE('',#1006,#1004,#526,.T.);
#1256=EDGE_CURVE('',#1001,#995,#527,.T.);
#1257=EDGE_CURVE('',#996,#1002,#528,.T.);
#1258=EDGE_CURVE('',#1007,#1006,#529,.T.);
#1259=EDGE_CURVE('',#1008,#1007,#833,.T.);
#1260=EDGE_CURVE('',#1005,#1008,#530,.T.);
#1261=EDGE_CURVE('',#1009,#1010,#531,.T.);
#1262=EDGE_CURVE('',#1011,#1009,#532,.T.);
#1263=EDGE_CURVE('',#1012,#1011,#533,.T.);
#1264=EDGE_CURVE('',#1013,#1012,#534,.T.);
#1265=EDGE_CURVE('',#1014,#1013,#535,.T.);
#1266=EDGE_CURVE('',#1010,#1014,#536,.T.);
#1267=EDGE_CURVE('',#1015,#1016,#537,.T.);
#1268=EDGE_CURVE('',#1017,#1015,#538,.T.);
#1269=EDGE_CURVE('',#1018,#1017,#539,.T.);
#1270=EDGE_CURVE('',#1019,#1018,#540,.T.);
#1271=EDGE_CURVE('',#1020,#1019,#541,.T.);
#1272=EDGE_CURVE('',#1016,#1020,#542,.T.);
#1273=EDGE_CURVE('',#874,#1008,#543,.T.);
#1274=EDGE_CURVE('',#875,#1007,#544,.T.);
#1275=EDGE_CURVE('',#1021,#1022,#545,.T.);
#1276=EDGE_CURVE('',#1022,#1023,#834,.T.);
#1277=EDGE_CURVE('',#1023,#1024,#546,.T.);
#1278=EDGE_CURVE('',#1021,#1024,#835,.T.);
#1279=EDGE_CURVE('',#1025,#1026,#547,.T.);
#1280=EDGE_CURVE('',#1026,#1027,#548,.T.);
#1281=EDGE_CURVE('',#1027,#1028,#549,.T.);
#1282=EDGE_CURVE('',#1028,#1029,#550,.T.);
#1283=EDGE_CURVE('',#1029,#1030,#551,.T.);
#1284=EDGE_CURVE('',#1030,#1025,#552,.T.);
#1285=EDGE_CURVE('',#1026,#1016,#553,.T.);
#1286=EDGE_CURVE('',#1025,#1015,#554,.T.);
#1287=EDGE_CURVE('',#1030,#1017,#555,.T.);
#1288=EDGE_CURVE('',#1029,#1018,#556,.T.);
#1289=EDGE_CURVE('',#1028,#1019,#557,.T.);
#1290=EDGE_CURVE('',#1027,#1020,#558,.T.);
#1291=EDGE_CURVE('',#1031,#1032,#559,.T.);
#1292=EDGE_CURVE('',#1032,#1033,#560,.T.);
#1293=EDGE_CURVE('',#1033,#1034,#561,.T.);
#1294=EDGE_CURVE('',#1034,#1035,#562,.T.);
#1295=EDGE_CURVE('',#1035,#1036,#563,.T.);
#1296=EDGE_CURVE('',#1036,#1031,#564,.T.);
#1297=EDGE_CURVE('',#1032,#1010,#565,.T.);
#1298=EDGE_CURVE('',#1031,#1009,#566,.T.);
#1299=EDGE_CURVE('',#1036,#1011,#567,.T.);
#1300=EDGE_CURVE('',#1035,#1012,#568,.T.);
#1301=EDGE_CURVE('',#1034,#1013,#569,.T.);
#1302=EDGE_CURVE('',#1033,#1014,#570,.T.);
#1303=EDGE_CURVE('',#1037,#1024,#571,.T.);
#1304=EDGE_CURVE('',#1038,#1037,#836,.T.);
#1305=EDGE_CURVE('',#1021,#1038,#572,.T.);
#1306=EDGE_CURVE('',#1039,#1037,#76,.T.);
#1307=EDGE_CURVE('',#1040,#1039,#837,.T.);
#1308=EDGE_CURVE('',#1038,#1040,#77,.T.);
#1309=EDGE_CURVE('',#1041,#1042,#573,.T.);
#1310=EDGE_CURVE('',#1041,#1043,#838,.T.);
#1311=EDGE_CURVE('',#1044,#1043,#574,.T.);
#1312=EDGE_CURVE('',#1044,#1042,#839,.T.);
#1313=EDGE_CURVE('',#1042,#1039,#575,.T.);
#1314=EDGE_CURVE('',#1040,#1044,#576,.T.);
#1315=EDGE_CURVE('',#1043,#907,#31,.T.);
#1316=EDGE_CURVE('',#908,#1022,#32,.T.);
#1317=EDGE_CURVE('',#881,#967,#33,.T.);
#1318=EDGE_CURVE('',#913,#882,#34,.T.);
#1319=EDGE_CURVE('',#993,#903,#35,.T.);
#1320=EDGE_CURVE('',#904,#936,#36,.T.);
#1321=EDGE_CURVE('',#909,#1041,#37,.T.);
#1322=EDGE_CURVE('',#1023,#910,#38,.T.);
#1323=EDGE_CURVE('',#989,#899,#39,.T.);
#1324=EDGE_CURVE('',#900,#932,#40,.T.);
#1325=EDGE_CURVE('',#905,#991,#41,.T.);
#1326=EDGE_CURVE('',#937,#906,#42,.T.);
#1327=EDGE_CURVE('',#985,#895,#43,.T.);
#1328=EDGE_CURVE('',#896,#928,#44,.T.);
#1329=EDGE_CURVE('',#901,#987,#45,.T.);
#1330=EDGE_CURVE('',#933,#902,#46,.T.);
#1331=EDGE_CURVE('',#981,#891,#47,.T.);
#1332=EDGE_CURVE('',#892,#924,#48,.T.);
#1333=EDGE_CURVE('',#897,#983,#49,.T.);
#1334=EDGE_CURVE('',#929,#898,#50,.T.);
#1335=EDGE_CURVE('',#977,#887,#51,.T.);
#1336=EDGE_CURVE('',#888,#920,#52,.T.);
#1337=EDGE_CURVE('',#893,#979,#53,.T.);
#1338=EDGE_CURVE('',#925,#894,#54,.T.);
#1339=EDGE_CURVE('',#973,#883,#55,.T.);
#1340=EDGE_CURVE('',#884,#916,#56,.T.);
#1341=EDGE_CURVE('',#889,#975,#57,.T.);
#1342=EDGE_CURVE('',#921,#890,#58,.T.);
#1343=EDGE_CURVE('',#969,#879,#59,.T.);
#1344=EDGE_CURVE('',#880,#912,#60,.T.);
#1345=EDGE_CURVE('',#885,#971,#61,.T.);
#1346=EDGE_CURVE('',#917,#886,#62,.T.);
#1347=EDGE_CURVE('',#1045,#876,#577,.T.);
#1348=EDGE_CURVE('',#1046,#1045,#578,.T.);
#1349=EDGE_CURVE('',#1046,#878,#579,.T.);
#1350=EDGE_CURVE('',#1047,#877,#580,.T.);
#1351=EDGE_CURVE('',#1045,#1047,#581,.T.);
#1352=EDGE_CURVE('',#1047,#1046,#582,.T.);
#1353=ORIENTED_EDGE('',*,*,#1048,.F.);
#1354=ORIENTED_EDGE('',*,*,#1049,.F.);
#1355=ORIENTED_EDGE('',*,*,#1050,.T.);
#1356=ORIENTED_EDGE('',*,*,#1051,.T.);
#1357=ORIENTED_EDGE('',*,*,#1052,.T.);
#1358=ORIENTED_EDGE('',*,*,#1050,.F.);
#1359=ORIENTED_EDGE('',*,*,#1053,.F.);
#1360=ORIENTED_EDGE('',*,*,#1054,.F.);
#1361=ORIENTED_EDGE('',*,*,#1055,.T.);
#1362=ORIENTED_EDGE('',*,*,#1056,.T.);
#1363=ORIENTED_EDGE('',*,*,#1057,.T.);
#1364=ORIENTED_EDGE('',*,*,#1055,.F.);
#1365=ORIENTED_EDGE('',*,*,#1058,.F.);
#1366=ORIENTED_EDGE('',*,*,#1059,.F.);
#1367=ORIENTED_EDGE('',*,*,#1060,.T.);
#1368=ORIENTED_EDGE('',*,*,#1061,.T.);
#1369=ORIENTED_EDGE('',*,*,#1062,.T.);
#1370=ORIENTED_EDGE('',*,*,#1060,.F.);
#1371=ORIENTED_EDGE('',*,*,#1063,.F.);
#1372=ORIENTED_EDGE('',*,*,#1064,.F.);
#1373=ORIENTED_EDGE('',*,*,#1065,.T.);
#1374=ORIENTED_EDGE('',*,*,#1066,.T.);
#1375=ORIENTED_EDGE('',*,*,#1067,.T.);
#1376=ORIENTED_EDGE('',*,*,#1065,.F.);
#1377=ORIENTED_EDGE('',*,*,#1068,.F.);
#1378=ORIENTED_EDGE('',*,*,#1069,.F.);
#1379=ORIENTED_EDGE('',*,*,#1070,.T.);
#1380=ORIENTED_EDGE('',*,*,#1071,.T.);
#1381=ORIENTED_EDGE('',*,*,#1072,.T.);
#1382=ORIENTED_EDGE('',*,*,#1070,.F.);
#1383=ORIENTED_EDGE('',*,*,#1073,.F.);
#1384=ORIENTED_EDGE('',*,*,#1074,.F.);
#1385=ORIENTED_EDGE('',*,*,#1075,.T.);
#1386=ORIENTED_EDGE('',*,*,#1076,.T.);
#1387=ORIENTED_EDGE('',*,*,#1077,.T.);
#1388=ORIENTED_EDGE('',*,*,#1075,.F.);
#1389=ORIENTED_EDGE('',*,*,#1078,.T.);
#1390=ORIENTED_EDGE('',*,*,#1079,.T.);
#1391=ORIENTED_EDGE('',*,*,#1080,.T.);
#1392=ORIENTED_EDGE('',*,*,#1081,.T.);
#1393=ORIENTED_EDGE('',*,*,#1079,.F.);
#1394=ORIENTED_EDGE('',*,*,#1082,.T.);
#1395=ORIENTED_EDGE('',*,*,#1083,.T.);
#1396=ORIENTED_EDGE('',*,*,#1084,.T.);
#1397=ORIENTED_EDGE('',*,*,#1085,.F.);
#1398=ORIENTED_EDGE('',*,*,#1086,.F.);
#1399=ORIENTED_EDGE('',*,*,#1084,.F.);
#1400=ORIENTED_EDGE('',*,*,#1087,.T.);
#1401=ORIENTED_EDGE('',*,*,#1088,.T.);
#1402=ORIENTED_EDGE('',*,*,#1089,.T.);
#1403=ORIENTED_EDGE('',*,*,#1090,.T.);
#1404=ORIENTED_EDGE('',*,*,#1091,.T.);
#1405=ORIENTED_EDGE('',*,*,#1092,.F.);
#1406=ORIENTED_EDGE('',*,*,#1093,.F.);
#1407=ORIENTED_EDGE('',*,*,#1094,.F.);
#1408=ORIENTED_EDGE('',*,*,#1095,.F.);
#1409=ORIENTED_EDGE('',*,*,#1096,.T.);
#1410=ORIENTED_EDGE('',*,*,#1097,.F.);
#1411=ORIENTED_EDGE('',*,*,#1098,.T.);
#1412=ORIENTED_EDGE('',*,*,#1099,.F.);
#1413=ORIENTED_EDGE('',*,*,#1100,.T.);
#1414=ORIENTED_EDGE('',*,*,#1101,.F.);
#1415=ORIENTED_EDGE('',*,*,#1102,.T.);
#1416=ORIENTED_EDGE('',*,*,#1103,.F.);
#1417=ORIENTED_EDGE('',*,*,#1104,.T.);
#1418=ORIENTED_EDGE('',*,*,#1105,.F.);
#1419=ORIENTED_EDGE('',*,*,#1106,.T.);
#1420=ORIENTED_EDGE('',*,*,#1107,.F.);
#1421=ORIENTED_EDGE('',*,*,#1108,.T.);
#1422=ORIENTED_EDGE('',*,*,#1109,.F.);
#1423=ORIENTED_EDGE('',*,*,#1110,.T.);
#1424=ORIENTED_EDGE('',*,*,#1111,.F.);
#1425=ORIENTED_EDGE('',*,*,#1112,.T.);
#1426=ORIENTED_EDGE('',*,*,#1113,.F.);
#1427=ORIENTED_EDGE('',*,*,#1114,.T.);
#1428=ORIENTED_EDGE('',*,*,#1115,.F.);
#1429=ORIENTED_EDGE('',*,*,#1116,.T.);
#1430=ORIENTED_EDGE('',*,*,#1117,.F.);
#1431=ORIENTED_EDGE('',*,*,#1118,.T.);
#1432=ORIENTED_EDGE('',*,*,#1119,.F.);
#1433=ORIENTED_EDGE('',*,*,#1120,.T.);
#1434=ORIENTED_EDGE('',*,*,#1121,.F.);
#1435=ORIENTED_EDGE('',*,*,#1122,.T.);
#1436=ORIENTED_EDGE('',*,*,#1123,.F.);
#1437=ORIENTED_EDGE('',*,*,#1124,.T.);
#1438=ORIENTED_EDGE('',*,*,#1125,.F.);
#1439=ORIENTED_EDGE('',*,*,#1126,.T.);
#1440=ORIENTED_EDGE('',*,*,#1083,.F.);
#1441=ORIENTED_EDGE('',*,*,#1087,.F.);
#1442=ORIENTED_EDGE('',*,*,#1078,.F.);
#1443=ORIENTED_EDGE('',*,*,#1082,.F.);
#1444=ORIENTED_EDGE('',*,*,#1127,.T.);
#1445=ORIENTED_EDGE('',*,*,#1128,.T.);
#1446=ORIENTED_EDGE('',*,*,#1129,.T.);
#1447=ORIENTED_EDGE('',*,*,#1130,.F.);
#1448=ORIENTED_EDGE('',*,*,#1131,.T.);
#1449=ORIENTED_EDGE('',*,*,#1132,.T.);
#1450=ORIENTED_EDGE('',*,*,#1133,.T.);
#1451=ORIENTED_EDGE('',*,*,#1134,.F.);
#1452=ORIENTED_EDGE('',*,*,#1135,.T.);
#1453=ORIENTED_EDGE('',*,*,#1136,.T.);
#1454=ORIENTED_EDGE('',*,*,#1137,.T.);
#1455=ORIENTED_EDGE('',*,*,#1138,.F.);
#1456=ORIENTED_EDGE('',*,*,#1139,.T.);
#1457=ORIENTED_EDGE('',*,*,#1140,.T.);
#1458=ORIENTED_EDGE('',*,*,#1141,.T.);
#1459=ORIENTED_EDGE('',*,*,#1142,.F.);
#1460=ORIENTED_EDGE('',*,*,#1143,.T.);
#1461=ORIENTED_EDGE('',*,*,#1144,.T.);
#1462=ORIENTED_EDGE('',*,*,#1145,.T.);
#1463=ORIENTED_EDGE('',*,*,#1146,.F.);
#1464=ORIENTED_EDGE('',*,*,#1147,.T.);
#1465=ORIENTED_EDGE('',*,*,#1148,.T.);
#1466=ORIENTED_EDGE('',*,*,#1149,.T.);
#1467=ORIENTED_EDGE('',*,*,#1150,.F.);
#1468=ORIENTED_EDGE('',*,*,#1151,.T.);
#1469=ORIENTED_EDGE('',*,*,#1152,.T.);
#1470=ORIENTED_EDGE('',*,*,#1153,.T.);
#1471=ORIENTED_EDGE('',*,*,#1154,.F.);
#1472=ORIENTED_EDGE('',*,*,#1155,.F.);
#1473=ORIENTED_EDGE('',*,*,#1156,.F.);
#1474=ORIENTED_EDGE('',*,*,#1157,.F.);
#1475=ORIENTED_EDGE('',*,*,#1130,.T.);
#1476=ORIENTED_EDGE('',*,*,#1158,.F.);
#1477=ORIENTED_EDGE('',*,*,#1159,.F.);
#1478=ORIENTED_EDGE('',*,*,#1160,.F.);
#1479=ORIENTED_EDGE('',*,*,#1134,.T.);
#1480=ORIENTED_EDGE('',*,*,#1161,.F.);
#1481=ORIENTED_EDGE('',*,*,#1162,.F.);
#1482=ORIENTED_EDGE('',*,*,#1163,.F.);
#1483=ORIENTED_EDGE('',*,*,#1138,.T.);
#1484=ORIENTED_EDGE('',*,*,#1164,.F.);
#1485=ORIENTED_EDGE('',*,*,#1165,.F.);
#1486=ORIENTED_EDGE('',*,*,#1166,.F.);
#1487=ORIENTED_EDGE('',*,*,#1142,.T.);
#1488=ORIENTED_EDGE('',*,*,#1167,.F.);
#1489=ORIENTED_EDGE('',*,*,#1168,.F.);
#1490=ORIENTED_EDGE('',*,*,#1169,.F.);
#1491=ORIENTED_EDGE('',*,*,#1146,.T.);
#1492=ORIENTED_EDGE('',*,*,#1170,.F.);
#1493=ORIENTED_EDGE('',*,*,#1171,.F.);
#1494=ORIENTED_EDGE('',*,*,#1172,.F.);
#1495=ORIENTED_EDGE('',*,*,#1150,.T.);
#1496=ORIENTED_EDGE('',*,*,#1173,.F.);
#1497=ORIENTED_EDGE('',*,*,#1174,.F.);
#1498=ORIENTED_EDGE('',*,*,#1175,.F.);
#1499=ORIENTED_EDGE('',*,*,#1154,.T.);
#1500=ORIENTED_EDGE('',*,*,#1176,.F.);
#1501=ORIENTED_EDGE('',*,*,#1177,.F.);
#1502=ORIENTED_EDGE('',*,*,#1178,.F.);
#1503=ORIENTED_EDGE('',*,*,#1156,.T.);
#1504=ORIENTED_EDGE('',*,*,#1179,.F.);
#1505=ORIENTED_EDGE('',*,*,#1180,.F.);
#1506=ORIENTED_EDGE('',*,*,#1181,.F.);
#1507=ORIENTED_EDGE('',*,*,#1159,.T.);
#1508=ORIENTED_EDGE('',*,*,#1182,.F.);
#1509=ORIENTED_EDGE('',*,*,#1183,.F.);
#1510=ORIENTED_EDGE('',*,*,#1184,.F.);
#1511=ORIENTED_EDGE('',*,*,#1162,.T.);
#1512=ORIENTED_EDGE('',*,*,#1185,.F.);
#1513=ORIENTED_EDGE('',*,*,#1186,.F.);
#1514=ORIENTED_EDGE('',*,*,#1187,.F.);
#1515=ORIENTED_EDGE('',*,*,#1165,.T.);
#1516=ORIENTED_EDGE('',*,*,#1188,.F.);
#1517=ORIENTED_EDGE('',*,*,#1189,.F.);
#1518=ORIENTED_EDGE('',*,*,#1190,.F.);
#1519=ORIENTED_EDGE('',*,*,#1168,.T.);
#1520=ORIENTED_EDGE('',*,*,#1191,.F.);
#1521=ORIENTED_EDGE('',*,*,#1192,.F.);
#1522=ORIENTED_EDGE('',*,*,#1193,.F.);
#1523=ORIENTED_EDGE('',*,*,#1171,.T.);
#1524=ORIENTED_EDGE('',*,*,#1194,.F.);
#1525=ORIENTED_EDGE('',*,*,#1195,.F.);
#1526=ORIENTED_EDGE('',*,*,#1196,.F.);
#1527=ORIENTED_EDGE('',*,*,#1174,.T.);
#1528=ORIENTED_EDGE('',*,*,#1197,.F.);
#1529=ORIENTED_EDGE('',*,*,#1198,.T.);
#1530=ORIENTED_EDGE('',*,*,#1199,.F.);
#1531=ORIENTED_EDGE('',*,*,#1200,.T.);
#1532=ORIENTED_EDGE('',*,*,#1201,.F.);
#1533=ORIENTED_EDGE('',*,*,#1202,.T.);
#1534=ORIENTED_EDGE('',*,*,#1203,.F.);
#1535=ORIENTED_EDGE('',*,*,#1204,.T.);
#1536=ORIENTED_EDGE('',*,*,#1205,.F.);
#1537=ORIENTED_EDGE('',*,*,#1206,.T.);
#1538=ORIENTED_EDGE('',*,*,#1207,.F.);
#1539=ORIENTED_EDGE('',*,*,#1208,.T.);
#1540=ORIENTED_EDGE('',*,*,#1209,.F.);
#1541=ORIENTED_EDGE('',*,*,#1210,.T.);
#1542=ORIENTED_EDGE('',*,*,#1211,.F.);
#1543=ORIENTED_EDGE('',*,*,#1212,.T.);
#1544=ORIENTED_EDGE('',*,*,#1213,.F.);
#1545=ORIENTED_EDGE('',*,*,#1214,.T.);
#1546=ORIENTED_EDGE('',*,*,#1215,.F.);
#1547=ORIENTED_EDGE('',*,*,#1216,.T.);
#1548=ORIENTED_EDGE('',*,*,#1217,.F.);
#1549=ORIENTED_EDGE('',*,*,#1218,.T.);
#1550=ORIENTED_EDGE('',*,*,#1219,.F.);
#1551=ORIENTED_EDGE('',*,*,#1220,.T.);
#1552=ORIENTED_EDGE('',*,*,#1221,.F.);
#1553=ORIENTED_EDGE('',*,*,#1222,.T.);
#1554=ORIENTED_EDGE('',*,*,#1223,.F.);
#1555=ORIENTED_EDGE('',*,*,#1224,.T.);
#1556=ORIENTED_EDGE('',*,*,#1225,.F.);
#1557=ORIENTED_EDGE('',*,*,#1200,.F.);
#1558=ORIENTED_EDGE('',*,*,#1226,.F.);
#1559=ORIENTED_EDGE('',*,*,#1177,.T.);
#1560=ORIENTED_EDGE('',*,*,#1227,.F.);
#1561=ORIENTED_EDGE('',*,*,#1204,.F.);
#1562=ORIENTED_EDGE('',*,*,#1228,.F.);
#1563=ORIENTED_EDGE('',*,*,#1180,.T.);
#1564=ORIENTED_EDGE('',*,*,#1229,.F.);
#1565=ORIENTED_EDGE('',*,*,#1208,.F.);
#1566=ORIENTED_EDGE('',*,*,#1230,.F.);
#1567=ORIENTED_EDGE('',*,*,#1183,.T.);
#1568=ORIENTED_EDGE('',*,*,#1231,.F.);
#1569=ORIENTED_EDGE('',*,*,#1212,.F.);
#1570=ORIENTED_EDGE('',*,*,#1232,.F.);
#1571=ORIENTED_EDGE('',*,*,#1186,.T.);
#1572=ORIENTED_EDGE('',*,*,#1233,.F.);
#1573=ORIENTED_EDGE('',*,*,#1216,.F.);
#1574=ORIENTED_EDGE('',*,*,#1234,.F.);
#1575=ORIENTED_EDGE('',*,*,#1189,.T.);
#1576=ORIENTED_EDGE('',*,*,#1235,.F.);
#1577=ORIENTED_EDGE('',*,*,#1220,.F.);
#1578=ORIENTED_EDGE('',*,*,#1236,.F.);
#1579=ORIENTED_EDGE('',*,*,#1192,.T.);
#1580=ORIENTED_EDGE('',*,*,#1237,.F.);
#1581=ORIENTED_EDGE('',*,*,#1224,.F.);
#1582=ORIENTED_EDGE('',*,*,#1238,.F.);
#1583=ORIENTED_EDGE('',*,*,#1195,.T.);
#1584=ORIENTED_EDGE('',*,*,#1239,.F.);
#1585=ORIENTED_EDGE('',*,*,#1240,.T.);
#1586=ORIENTED_EDGE('',*,*,#1241,.T.);
#1587=ORIENTED_EDGE('',*,*,#1088,.F.);
#1588=ORIENTED_EDGE('',*,*,#1242,.F.);
#1589=ORIENTED_EDGE('',*,*,#1243,.T.);
#1590=ORIENTED_EDGE('',*,*,#1052,.F.);
#1591=ORIENTED_EDGE('',*,*,#1051,.F.);
#1592=ORIENTED_EDGE('',*,*,#1062,.F.);
#1593=ORIENTED_EDGE('',*,*,#1061,.F.);
#1594=ORIENTED_EDGE('',*,*,#1072,.F.);
#1595=ORIENTED_EDGE('',*,*,#1071,.F.);
#1596=ORIENTED_EDGE('',*,*,#1244,.F.);
#1597=ORIENTED_EDGE('',*,*,#1245,.T.);
#1598=ORIENTED_EDGE('',*,*,#1246,.F.);
#1599=ORIENTED_EDGE('',*,*,#1247,.T.);
#1600=ORIENTED_EDGE('',*,*,#1248,.T.);
#1601=ORIENTED_EDGE('',*,*,#1249,.T.);
#1602=ORIENTED_EDGE('',*,*,#1053,.T.);
#1603=ORIENTED_EDGE('',*,*,#1054,.T.);
#1604=ORIENTED_EDGE('',*,*,#1063,.T.);
#1605=ORIENTED_EDGE('',*,*,#1064,.T.);
#1606=ORIENTED_EDGE('',*,*,#1073,.T.);
#1607=ORIENTED_EDGE('',*,*,#1074,.T.);
#1608=ORIENTED_EDGE('',*,*,#1241,.F.);
#1609=ORIENTED_EDGE('',*,*,#1250,.T.);
#1610=ORIENTED_EDGE('',*,*,#1244,.T.);
#1611=ORIENTED_EDGE('',*,*,#1251,.T.);
#1612=ORIENTED_EDGE('',*,*,#1252,.F.);
#1613=ORIENTED_EDGE('',*,*,#1248,.F.);
#1614=ORIENTED_EDGE('',*,*,#1253,.T.);
#1615=ORIENTED_EDGE('',*,*,#1242,.T.);
#1616=ORIENTED_EDGE('',*,*,#1254,.T.);
#1617=ORIENTED_EDGE('',*,*,#1255,.T.);
#1618=ORIENTED_EDGE('',*,*,#1246,.T.);
#1619=ORIENTED_EDGE('',*,*,#1256,.T.);
#1620=ORIENTED_EDGE('',*,*,#1239,.T.);
#1621=ORIENTED_EDGE('',*,*,#1257,.T.);
#1622=ORIENTED_EDGE('',*,*,#1249,.F.);
#1623=ORIENTED_EDGE('',*,*,#1255,.F.);
#1624=ORIENTED_EDGE('',*,*,#1258,.F.);
#1625=ORIENTED_EDGE('',*,*,#1259,.F.);
#1626=ORIENTED_EDGE('',*,*,#1260,.F.);
#1627=ORIENTED_EDGE('',*,*,#1251,.F.);
#1628=ORIENTED_EDGE('',*,*,#1261,.F.);
#1629=ORIENTED_EDGE('',*,*,#1262,.F.);
#1630=ORIENTED_EDGE('',*,*,#1263,.F.);
#1631=ORIENTED_EDGE('',*,*,#1264,.F.);
#1632=ORIENTED_EDGE('',*,*,#1265,.F.);
#1633=ORIENTED_EDGE('',*,*,#1266,.F.);
#1634=ORIENTED_EDGE('',*,*,#1267,.F.);
#1635=ORIENTED_EDGE('',*,*,#1268,.F.);
#1636=ORIENTED_EDGE('',*,*,#1269,.F.);
#1637=ORIENTED_EDGE('',*,*,#1270,.F.);
#1638=ORIENTED_EDGE('',*,*,#1271,.F.);
#1639=ORIENTED_EDGE('',*,*,#1272,.F.);
#1640=ORIENTED_EDGE('',*,*,#1260,.T.);
#1641=ORIENTED_EDGE('',*,*,#1273,.F.);
#1642=ORIENTED_EDGE('',*,*,#1089,.F.);
#1643=ORIENTED_EDGE('',*,*,#1252,.T.);
#1644=ORIENTED_EDGE('',*,*,#1259,.T.);
#1645=ORIENTED_EDGE('',*,*,#1274,.F.);
#1646=ORIENTED_EDGE('',*,*,#1090,.F.);
#1647=ORIENTED_EDGE('',*,*,#1273,.T.);
#1648=ORIENTED_EDGE('',*,*,#1258,.T.);
#1649=ORIENTED_EDGE('',*,*,#1254,.F.);
#1650=ORIENTED_EDGE('',*,*,#1091,.F.);
#1651=ORIENTED_EDGE('',*,*,#1274,.T.);
#1652=ORIENTED_EDGE('',*,*,#1275,.T.);
#1653=ORIENTED_EDGE('',*,*,#1276,.T.);
#1654=ORIENTED_EDGE('',*,*,#1277,.T.);
#1655=ORIENTED_EDGE('',*,*,#1278,.F.);
#1656=ORIENTED_EDGE('',*,*,#1279,.T.);
#1657=ORIENTED_EDGE('',*,*,#1280,.T.);
#1658=ORIENTED_EDGE('',*,*,#1281,.T.);
#1659=ORIENTED_EDGE('',*,*,#1282,.T.);
#1660=ORIENTED_EDGE('',*,*,#1283,.T.);
#1661=ORIENTED_EDGE('',*,*,#1284,.T.);
#1662=ORIENTED_EDGE('',*,*,#1085,.T.);
#1663=ORIENTED_EDGE('',*,*,#1086,.T.);
#1664=ORIENTED_EDGE('',*,*,#1267,.T.);
#1665=ORIENTED_EDGE('',*,*,#1285,.F.);
#1666=ORIENTED_EDGE('',*,*,#1279,.F.);
#1667=ORIENTED_EDGE('',*,*,#1286,.T.);
#1668=ORIENTED_EDGE('',*,*,#1268,.T.);
#1669=ORIENTED_EDGE('',*,*,#1286,.F.);
#1670=ORIENTED_EDGE('',*,*,#1284,.F.);
#1671=ORIENTED_EDGE('',*,*,#1287,.T.);
#1672=ORIENTED_EDGE('',*,*,#1269,.T.);
#1673=ORIENTED_EDGE('',*,*,#1287,.F.);
#1674=ORIENTED_EDGE('',*,*,#1283,.F.);
#1675=ORIENTED_EDGE('',*,*,#1288,.T.);
#1676=ORIENTED_EDGE('',*,*,#1270,.T.);
#1677=ORIENTED_EDGE('',*,*,#1288,.F.);
#1678=ORIENTED_EDGE('',*,*,#1282,.F.);
#1679=ORIENTED_EDGE('',*,*,#1289,.T.);
#1680=ORIENTED_EDGE('',*,*,#1271,.T.);
#1681=ORIENTED_EDGE('',*,*,#1289,.F.);
#1682=ORIENTED_EDGE('',*,*,#1281,.F.);
#1683=ORIENTED_EDGE('',*,*,#1290,.T.);
#1684=ORIENTED_EDGE('',*,*,#1272,.T.);
#1685=ORIENTED_EDGE('',*,*,#1290,.F.);
#1686=ORIENTED_EDGE('',*,*,#1280,.F.);
#1687=ORIENTED_EDGE('',*,*,#1285,.T.);
#1688=ORIENTED_EDGE('',*,*,#1291,.T.);
#1689=ORIENTED_EDGE('',*,*,#1292,.T.);
#1690=ORIENTED_EDGE('',*,*,#1293,.T.);
#1691=ORIENTED_EDGE('',*,*,#1294,.T.);
#1692=ORIENTED_EDGE('',*,*,#1295,.T.);
#1693=ORIENTED_EDGE('',*,*,#1296,.T.);
#1694=ORIENTED_EDGE('',*,*,#1081,.F.);
#1695=ORIENTED_EDGE('',*,*,#1080,.F.);
#1696=ORIENTED_EDGE('',*,*,#1261,.T.);
#1697=ORIENTED_EDGE('',*,*,#1297,.F.);
#1698=ORIENTED_EDGE('',*,*,#1291,.F.);
#1699=ORIENTED_EDGE('',*,*,#1298,.T.);
#1700=ORIENTED_EDGE('',*,*,#1262,.T.);
#1701=ORIENTED_EDGE('',*,*,#1298,.F.);
#1702=ORIENTED_EDGE('',*,*,#1296,.F.);
#1703=ORIENTED_EDGE('',*,*,#1299,.T.);
#1704=ORIENTED_EDGE('',*,*,#1263,.T.);
#1705=ORIENTED_EDGE('',*,*,#1299,.F.);
#1706=ORIENTED_EDGE('',*,*,#1295,.F.);
#1707=ORIENTED_EDGE('',*,*,#1300,.T.);
#1708=ORIENTED_EDGE('',*,*,#1264,.T.);
#1709=ORIENTED_EDGE('',*,*,#1300,.F.);
#1710=ORIENTED_EDGE('',*,*,#1294,.F.);
#1711=ORIENTED_EDGE('',*,*,#1301,.T.);
#1712=ORIENTED_EDGE('',*,*,#1265,.T.);
#1713=ORIENTED_EDGE('',*,*,#1301,.F.);
#1714=ORIENTED_EDGE('',*,*,#1293,.F.);
#1715=ORIENTED_EDGE('',*,*,#1302,.T.);
#1716=ORIENTED_EDGE('',*,*,#1266,.T.);
#1717=ORIENTED_EDGE('',*,*,#1302,.F.);
#1718=ORIENTED_EDGE('',*,*,#1292,.F.);
#1719=ORIENTED_EDGE('',*,*,#1297,.T.);
#1720=ORIENTED_EDGE('',*,*,#1303,.F.);
#1721=ORIENTED_EDGE('',*,*,#1304,.F.);
#1722=ORIENTED_EDGE('',*,*,#1305,.F.);
#1723=ORIENTED_EDGE('',*,*,#1278,.T.);
#1724=ORIENTED_EDGE('',*,*,#1306,.F.);
#1725=ORIENTED_EDGE('',*,*,#1307,.F.);
#1726=ORIENTED_EDGE('',*,*,#1308,.F.);
#1727=ORIENTED_EDGE('',*,*,#1304,.T.);
#1728=ORIENTED_EDGE('',*,*,#1309,.F.);
#1729=ORIENTED_EDGE('',*,*,#1310,.T.);
#1730=ORIENTED_EDGE('',*,*,#1311,.F.);
#1731=ORIENTED_EDGE('',*,*,#1312,.T.);
#1732=ORIENTED_EDGE('',*,*,#1313,.F.);
#1733=ORIENTED_EDGE('',*,*,#1312,.F.);
#1734=ORIENTED_EDGE('',*,*,#1314,.F.);
#1735=ORIENTED_EDGE('',*,*,#1307,.T.);
#1736=ORIENTED_EDGE('',*,*,#1305,.T.);
#1737=ORIENTED_EDGE('',*,*,#1308,.T.);
#1738=ORIENTED_EDGE('',*,*,#1314,.T.);
#1739=ORIENTED_EDGE('',*,*,#1311,.T.);
#1740=ORIENTED_EDGE('',*,*,#1315,.T.);
#1741=ORIENTED_EDGE('',*,*,#1123,.T.);
#1742=ORIENTED_EDGE('',*,*,#1316,.T.);
#1743=ORIENTED_EDGE('',*,*,#1275,.F.);
#1744=ORIENTED_EDGE('',*,*,#1097,.T.);
#1745=ORIENTED_EDGE('',*,*,#1317,.T.);
#1746=ORIENTED_EDGE('',*,*,#1197,.T.);
#1747=ORIENTED_EDGE('',*,*,#1225,.T.);
#1748=ORIENTED_EDGE('',*,*,#1176,.T.);
#1749=ORIENTED_EDGE('',*,*,#1155,.T.);
#1750=ORIENTED_EDGE('',*,*,#1129,.F.);
#1751=ORIENTED_EDGE('',*,*,#1318,.T.);
#1752=ORIENTED_EDGE('',*,*,#1175,.T.);
#1753=ORIENTED_EDGE('',*,*,#1196,.T.);
#1754=ORIENTED_EDGE('',*,*,#1238,.T.);
#1755=ORIENTED_EDGE('',*,*,#1223,.T.);
#1756=ORIENTED_EDGE('',*,*,#1319,.T.);
#1757=ORIENTED_EDGE('',*,*,#1119,.T.);
#1758=ORIENTED_EDGE('',*,*,#1320,.T.);
#1759=ORIENTED_EDGE('',*,*,#1151,.F.);
#1760=ORIENTED_EDGE('',*,*,#1125,.T.);
#1761=ORIENTED_EDGE('',*,*,#1321,.T.);
#1762=ORIENTED_EDGE('',*,*,#1309,.T.);
#1763=ORIENTED_EDGE('',*,*,#1313,.T.);
#1764=ORIENTED_EDGE('',*,*,#1306,.T.);
#1765=ORIENTED_EDGE('',*,*,#1303,.T.);
#1766=ORIENTED_EDGE('',*,*,#1277,.F.);
#1767=ORIENTED_EDGE('',*,*,#1322,.T.);
#1768=ORIENTED_EDGE('',*,*,#1172,.T.);
#1769=ORIENTED_EDGE('',*,*,#1193,.T.);
#1770=ORIENTED_EDGE('',*,*,#1236,.T.);
#1771=ORIENTED_EDGE('',*,*,#1219,.T.);
#1772=ORIENTED_EDGE('',*,*,#1323,.T.);
#1773=ORIENTED_EDGE('',*,*,#1115,.T.);
#1774=ORIENTED_EDGE('',*,*,#1324,.T.);
#1775=ORIENTED_EDGE('',*,*,#1147,.F.);
#1776=ORIENTED_EDGE('',*,*,#1121,.T.);
#1777=ORIENTED_EDGE('',*,*,#1325,.T.);
#1778=ORIENTED_EDGE('',*,*,#1221,.T.);
#1779=ORIENTED_EDGE('',*,*,#1237,.T.);
#1780=ORIENTED_EDGE('',*,*,#1194,.T.);
#1781=ORIENTED_EDGE('',*,*,#1173,.T.);
#1782=ORIENTED_EDGE('',*,*,#1153,.F.);
#1783=ORIENTED_EDGE('',*,*,#1326,.T.);
#1784=ORIENTED_EDGE('',*,*,#1169,.T.);
#1785=ORIENTED_EDGE('',*,*,#1190,.T.);
#1786=ORIENTED_EDGE('',*,*,#1234,.T.);
#1787=ORIENTED_EDGE('',*,*,#1215,.T.);
#1788=ORIENTED_EDGE('',*,*,#1327,.T.);
#1789=ORIENTED_EDGE('',*,*,#1111,.T.);
#1790=ORIENTED_EDGE('',*,*,#1328,.T.);
#1791=ORIENTED_EDGE('',*,*,#1143,.F.);
#1792=ORIENTED_EDGE('',*,*,#1117,.T.);
#1793=ORIENTED_EDGE('',*,*,#1329,.T.);
#1794=ORIENTED_EDGE('',*,*,#1217,.T.);
#1795=ORIENTED_EDGE('',*,*,#1235,.T.);
#1796=ORIENTED_EDGE('',*,*,#1191,.T.);
#1797=ORIENTED_EDGE('',*,*,#1170,.T.);
#1798=ORIENTED_EDGE('',*,*,#1149,.F.);
#1799=ORIENTED_EDGE('',*,*,#1330,.T.);
#1800=ORIENTED_EDGE('',*,*,#1166,.T.);
#1801=ORIENTED_EDGE('',*,*,#1187,.T.);
#1802=ORIENTED_EDGE('',*,*,#1232,.T.);
#1803=ORIENTED_EDGE('',*,*,#1211,.T.);
#1804=ORIENTED_EDGE('',*,*,#1331,.T.);
#1805=ORIENTED_EDGE('',*,*,#1107,.T.);
#1806=ORIENTED_EDGE('',*,*,#1332,.T.);
#1807=ORIENTED_EDGE('',*,*,#1139,.F.);
#1808=ORIENTED_EDGE('',*,*,#1113,.T.);
#1809=ORIENTED_EDGE('',*,*,#1333,.T.);
#1810=ORIENTED_EDGE('',*,*,#1213,.T.);
#1811=ORIENTED_EDGE('',*,*,#1233,.T.);
#1812=ORIENTED_EDGE('',*,*,#1188,.T.);
#1813=ORIENTED_EDGE('',*,*,#1167,.T.);
#1814=ORIENTED_EDGE('',*,*,#1145,.F.);
#1815=ORIENTED_EDGE('',*,*,#1334,.T.);
#1816=ORIENTED_EDGE('',*,*,#1163,.T.);
#1817=ORIENTED_EDGE('',*,*,#1184,.T.);
#1818=ORIENTED_EDGE('',*,*,#1230,.T.);
#1819=ORIENTED_EDGE('',*,*,#1207,.T.);
#1820=ORIENTED_EDGE('',*,*,#1335,.T.);
#1821=ORIENTED_EDGE('',*,*,#1103,.T.);
#1822=ORIENTED_EDGE('',*,*,#1336,.T.);
#1823=ORIENTED_EDGE('',*,*,#1135,.F.);
#1824=ORIENTED_EDGE('',*,*,#1109,.T.);
#1825=ORIENTED_EDGE('',*,*,#1337,.T.);
#1826=ORIENTED_EDGE('',*,*,#1209,.T.);
#1827=ORIENTED_EDGE('',*,*,#1231,.T.);
#1828=ORIENTED_EDGE('',*,*,#1185,.T.);
#1829=ORIENTED_EDGE('',*,*,#1164,.T.);
#1830=ORIENTED_EDGE('',*,*,#1141,.F.);
#1831=ORIENTED_EDGE('',*,*,#1338,.T.);
#1832=ORIENTED_EDGE('',*,*,#1160,.T.);
#1833=ORIENTED_EDGE('',*,*,#1181,.T.);
#1834=ORIENTED_EDGE('',*,*,#1228,.T.);
#1835=ORIENTED_EDGE('',*,*,#1203,.T.);
#1836=ORIENTED_EDGE('',*,*,#1339,.T.);
#1837=ORIENTED_EDGE('',*,*,#1099,.T.);
#1838=ORIENTED_EDGE('',*,*,#1340,.T.);
#1839=ORIENTED_EDGE('',*,*,#1131,.F.);
#1840=ORIENTED_EDGE('',*,*,#1105,.T.);
#1841=ORIENTED_EDGE('',*,*,#1341,.T.);
#1842=ORIENTED_EDGE('',*,*,#1205,.T.);
#1843=ORIENTED_EDGE('',*,*,#1229,.T.);
#1844=ORIENTED_EDGE('',*,*,#1182,.T.);
#1845=ORIENTED_EDGE('',*,*,#1161,.T.);
#1846=ORIENTED_EDGE('',*,*,#1137,.F.);
#1847=ORIENTED_EDGE('',*,*,#1342,.T.);
#1848=ORIENTED_EDGE('',*,*,#1157,.T.);
#1849=ORIENTED_EDGE('',*,*,#1178,.T.);
#1850=ORIENTED_EDGE('',*,*,#1226,.T.);
#1851=ORIENTED_EDGE('',*,*,#1199,.T.);
#1852=ORIENTED_EDGE('',*,*,#1343,.T.);
#1853=ORIENTED_EDGE('',*,*,#1095,.T.);
#1854=ORIENTED_EDGE('',*,*,#1344,.T.);
#1855=ORIENTED_EDGE('',*,*,#1127,.F.);
#1856=ORIENTED_EDGE('',*,*,#1101,.T.);
#1857=ORIENTED_EDGE('',*,*,#1345,.T.);
#1858=ORIENTED_EDGE('',*,*,#1201,.T.);
#1859=ORIENTED_EDGE('',*,*,#1227,.T.);
#1860=ORIENTED_EDGE('',*,*,#1179,.T.);
#1861=ORIENTED_EDGE('',*,*,#1158,.T.);
#1862=ORIENTED_EDGE('',*,*,#1133,.F.);
#1863=ORIENTED_EDGE('',*,*,#1346,.T.);
#1864=ORIENTED_EDGE('',*,*,#1068,.T.);
#1865=ORIENTED_EDGE('',*,*,#1069,.T.);
#1866=ORIENTED_EDGE('',*,*,#1077,.F.);
#1867=ORIENTED_EDGE('',*,*,#1076,.F.);
#1868=ORIENTED_EDGE('',*,*,#1058,.T.);
#1869=ORIENTED_EDGE('',*,*,#1059,.T.);
#1870=ORIENTED_EDGE('',*,*,#1067,.F.);
#1871=ORIENTED_EDGE('',*,*,#1066,.F.);
#1872=ORIENTED_EDGE('',*,*,#1048,.T.);
#1873=ORIENTED_EDGE('',*,*,#1049,.T.);
#1874=ORIENTED_EDGE('',*,*,#1057,.F.);
#1875=ORIENTED_EDGE('',*,*,#1056,.F.);
#1876=ORIENTED_EDGE('',*,*,#1245,.F.);
#1877=ORIENTED_EDGE('',*,*,#1250,.F.);
#1878=ORIENTED_EDGE('',*,*,#1240,.F.);
#1879=ORIENTED_EDGE('',*,*,#1256,.F.);
#1880=ORIENTED_EDGE('',*,*,#1243,.F.);
#1881=ORIENTED_EDGE('',*,*,#1253,.F.);
#1882=ORIENTED_EDGE('',*,*,#1247,.F.);
#1883=ORIENTED_EDGE('',*,*,#1257,.F.);
#1884=ORIENTED_EDGE('',*,*,#1093,.T.);
#1885=ORIENTED_EDGE('',*,*,#1347,.F.);
#1886=ORIENTED_EDGE('',*,*,#1348,.F.);
#1887=ORIENTED_EDGE('',*,*,#1349,.T.);
#1888=ORIENTED_EDGE('',*,*,#1092,.T.);
#1889=ORIENTED_EDGE('',*,*,#1350,.F.);
#1890=ORIENTED_EDGE('',*,*,#1351,.F.);
#1891=ORIENTED_EDGE('',*,*,#1347,.T.);
#1892=ORIENTED_EDGE('',*,*,#1094,.T.);
#1893=ORIENTED_EDGE('',*,*,#1349,.F.);
#1894=ORIENTED_EDGE('',*,*,#1352,.F.);
#1895=ORIENTED_EDGE('',*,*,#1350,.T.);
#1896=ORIENTED_EDGE('',*,*,#1348,.T.);
#1897=ORIENTED_EDGE('',*,*,#1351,.T.);
#1898=ORIENTED_EDGE('',*,*,#1352,.T.);
#1899=ORIENTED_EDGE('',*,*,#1321,.F.);
#1900=ORIENTED_EDGE('',*,*,#1124,.F.);
#1901=ORIENTED_EDGE('',*,*,#1315,.F.);
#1902=ORIENTED_EDGE('',*,*,#1310,.F.);
#1903=ORIENTED_EDGE('',*,*,#1325,.F.);
#1904=ORIENTED_EDGE('',*,*,#1120,.F.);
#1905=ORIENTED_EDGE('',*,*,#1319,.F.);
#1906=ORIENTED_EDGE('',*,*,#1222,.F.);
#1907=ORIENTED_EDGE('',*,*,#1329,.F.);
#1908=ORIENTED_EDGE('',*,*,#1116,.F.);
#1909=ORIENTED_EDGE('',*,*,#1323,.F.);
#1910=ORIENTED_EDGE('',*,*,#1218,.F.);
#1911=ORIENTED_EDGE('',*,*,#1333,.F.);
#1912=ORIENTED_EDGE('',*,*,#1112,.F.);
#1913=ORIENTED_EDGE('',*,*,#1327,.F.);
#1914=ORIENTED_EDGE('',*,*,#1214,.F.);
#1915=ORIENTED_EDGE('',*,*,#1337,.F.);
#1916=ORIENTED_EDGE('',*,*,#1108,.F.);
#1917=ORIENTED_EDGE('',*,*,#1331,.F.);
#1918=ORIENTED_EDGE('',*,*,#1210,.F.);
#1919=ORIENTED_EDGE('',*,*,#1341,.F.);
#1920=ORIENTED_EDGE('',*,*,#1104,.F.);
#1921=ORIENTED_EDGE('',*,*,#1335,.F.);
#1922=ORIENTED_EDGE('',*,*,#1206,.F.);
#1923=ORIENTED_EDGE('',*,*,#1345,.F.);
#1924=ORIENTED_EDGE('',*,*,#1100,.F.);
#1925=ORIENTED_EDGE('',*,*,#1339,.F.);
#1926=ORIENTED_EDGE('',*,*,#1202,.F.);
#1927=ORIENTED_EDGE('',*,*,#1317,.F.);
#1928=ORIENTED_EDGE('',*,*,#1096,.F.);
#1929=ORIENTED_EDGE('',*,*,#1343,.F.);
#1930=ORIENTED_EDGE('',*,*,#1198,.F.);
#1931=ORIENTED_EDGE('',*,*,#1332,.F.);
#1932=ORIENTED_EDGE('',*,*,#1110,.F.);
#1933=ORIENTED_EDGE('',*,*,#1338,.F.);
#1934=ORIENTED_EDGE('',*,*,#1140,.F.);
#1935=ORIENTED_EDGE('',*,*,#1328,.F.);
#1936=ORIENTED_EDGE('',*,*,#1114,.F.);
#1937=ORIENTED_EDGE('',*,*,#1334,.F.);
#1938=ORIENTED_EDGE('',*,*,#1144,.F.);
#1939=ORIENTED_EDGE('',*,*,#1324,.F.);
#1940=ORIENTED_EDGE('',*,*,#1118,.F.);
#1941=ORIENTED_EDGE('',*,*,#1330,.F.);
#1942=ORIENTED_EDGE('',*,*,#1148,.F.);
#1943=ORIENTED_EDGE('',*,*,#1320,.F.);
#1944=ORIENTED_EDGE('',*,*,#1122,.F.);
#1945=ORIENTED_EDGE('',*,*,#1326,.F.);
#1946=ORIENTED_EDGE('',*,*,#1152,.F.);
#1947=ORIENTED_EDGE('',*,*,#1316,.F.);
#1948=ORIENTED_EDGE('',*,*,#1126,.F.);
#1949=ORIENTED_EDGE('',*,*,#1322,.F.);
#1950=ORIENTED_EDGE('',*,*,#1276,.F.);
#1951=ORIENTED_EDGE('',*,*,#1344,.F.);
#1952=ORIENTED_EDGE('',*,*,#1098,.F.);
#1953=ORIENTED_EDGE('',*,*,#1318,.F.);
#1954=ORIENTED_EDGE('',*,*,#1128,.F.);
#1955=ORIENTED_EDGE('',*,*,#1340,.F.);
#1956=ORIENTED_EDGE('',*,*,#1102,.F.);
#1957=ORIENTED_EDGE('',*,*,#1346,.F.);
#1958=ORIENTED_EDGE('',*,*,#1132,.F.);
#1959=ORIENTED_EDGE('',*,*,#1336,.F.);
#1960=ORIENTED_EDGE('',*,*,#1106,.F.);
#1961=ORIENTED_EDGE('',*,*,#1342,.F.);
#1962=ORIENTED_EDGE('',*,*,#1136,.F.);
#1963=CYLINDRICAL_SURFACE('',#2235,7.5);
#1964=CYLINDRICAL_SURFACE('',#2240,4.49999999999999);
#1965=CYLINDRICAL_SURFACE('',#2245,7.5);
#1966=CYLINDRICAL_SURFACE('',#2250,4.49999999999999);
#1967=CYLINDRICAL_SURFACE('',#2255,7.5);
#1968=CYLINDRICAL_SURFACE('',#2260,4.49999999999999);
#1969=CYLINDRICAL_SURFACE('',#2265,2.74999999999999);
#1970=CYLINDRICAL_SURFACE('',#2270,2.74999999999999);
#1971=CYLINDRICAL_SURFACE('',#2293,10.);
#1972=CYLINDRICAL_SURFACE('',#2296,10.);
#1973=CYLINDRICAL_SURFACE('',#2299,10.);
#1974=CYLINDRICAL_SURFACE('',#2302,10.);
#1975=CYLINDRICAL_SURFACE('',#2305,10.);
#1976=CYLINDRICAL_SURFACE('',#2308,10.);
#1977=CYLINDRICAL_SURFACE('',#2311,10.);
#1978=CYLINDRICAL_SURFACE('',#2342,8.);
#1979=CYLINDRICAL_SURFACE('',#2345,8.);
#1980=CYLINDRICAL_SURFACE('',#2348,8.);
#1981=CYLINDRICAL_SURFACE('',#2351,8.);
#1982=CYLINDRICAL_SURFACE('',#2354,8.);
#1983=CYLINDRICAL_SURFACE('',#2357,8.);
#1984=CYLINDRICAL_SURFACE('',#2360,8.);
#1985=CYLINDRICAL_SURFACE('',#2378,25.);
#1986=CYLINDRICAL_SURFACE('',#2380,10.);
#1987=CYLINDRICAL_SURFACE('',#2401,8.);
#1988=STYLED_ITEM('',(#3998),#2102);
#1989=STYLED_ITEM('',(#3998),#2103);
#1990=STYLED_ITEM('',(#3998),#2104);
#1991=STYLED_ITEM('',(#3998),#2105);
#1992=STYLED_ITEM('',(#3998),#2106);
#1993=STYLED_ITEM('',(#3998),#2107);
#1994=STYLED_ITEM('',(#3998),#2108);
#1995=STYLED_ITEM('',(#3998),#2109);
#1996=STYLED_ITEM('',(#3998),#2110);
#1997=STYLED_ITEM('',(#3998),#2111);
#1998=STYLED_ITEM('',(#3998),#2112);
#1999=STYLED_ITEM('',(#3998),#2113);
#2000=STYLED_ITEM('',(#3998),#2114);
#2001=STYLED_ITEM('',(#3998),#2115);
#2002=STYLED_ITEM('',(#3998),#2116);
#2003=STYLED_ITEM('',(#3998),#2117);
#2004=STYLED_ITEM('',(#3998),#2118);
#2005=STYLED_ITEM('',(#3998),#2119);
#2006=STYLED_ITEM('',(#3998),#2120);
#2007=STYLED_ITEM('',(#3998),#2121);
#2008=STYLED_ITEM('',(#3998),#2122);
#2009=STYLED_ITEM('',(#3998),#2123);
#2010=STYLED_ITEM('',(#3998),#2124);
#2011=STYLED_ITEM('',(#3998),#2125);
#2012=STYLED_ITEM('',(#3998),#2126);
#2013=STYLED_ITEM('',(#3998),#2127);
#2014=STYLED_ITEM('',(#3998),#2128);
#2015=STYLED_ITEM('',(#3998),#2129);
#2016=STYLED_ITEM('',(#3998),#2130);
#2017=STYLED_ITEM('',(#3998),#2131);
#2018=STYLED_ITEM('',(#3998),#2132);
#2019=STYLED_ITEM('',(#3998),#2133);
#2020=STYLED_ITEM('',(#3998),#2134);
#2021=STYLED_ITEM('',(#3998),#2135);
#2022=STYLED_ITEM('',(#3998),#2136);
#2023=STYLED_ITEM('',(#3998),#2137);
#2024=STYLED_ITEM('',(#3998),#2138);
#2025=STYLED_ITEM('',(#3998),#2139);
#2026=STYLED_ITEM('',(#3998),#2140);
#2027=STYLED_ITEM('',(#3998),#2141);
#2028=STYLED_ITEM('',(#3998),#2142);
#2029=STYLED_ITEM('',(#3998),#2143);
#2030=STYLED_ITEM('',(#3998),#2144);
#2031=STYLED_ITEM('',(#3998),#2145);
#2032=STYLED_ITEM('',(#3998),#2146);
#2033=STYLED_ITEM('',(#3998),#2147);
#2034=STYLED_ITEM('',(#3998),#2148);
#2035=STYLED_ITEM('',(#3998),#2149);
#2036=STYLED_ITEM('',(#3998),#2150);
#2037=STYLED_ITEM('',(#3998),#2151);
#2038=STYLED_ITEM('',(#3998),#2152);
#2039=STYLED_ITEM('',(#3998),#2153);
#2040=STYLED_ITEM('',(#3998),#2154);
#2041=STYLED_ITEM('',(#3998),#2155);
#2042=STYLED_ITEM('',(#3998),#2156);
#2043=STYLED_ITEM('',(#3998),#2157);
#2044=STYLED_ITEM('',(#3998),#2158);
#2045=STYLED_ITEM('',(#3998),#2159);
#2046=STYLED_ITEM('',(#3998),#2160);
#2047=STYLED_ITEM('',(#3998),#2161);
#2048=STYLED_ITEM('',(#3998),#2162);
#2049=STYLED_ITEM('',(#3998),#2163);
#2050=STYLED_ITEM('',(#3998),#2164);
#2051=STYLED_ITEM('',(#3998),#2165);
#2052=STYLED_ITEM('',(#3998),#2166);
#2053=STYLED_ITEM('',(#3998),#2167);
#2054=STYLED_ITEM('',(#3998),#2168);
#2055=STYLED_ITEM('',(#3998),#2169);
#2056=STYLED_ITEM('',(#3998),#2170);
#2057=STYLED_ITEM('',(#3998),#2171);
#2058=STYLED_ITEM('',(#3998),#2172);
#2059=STYLED_ITEM('',(#3998),#2173);
#2060=STYLED_ITEM('',(#3998),#2174);
#2061=STYLED_ITEM('',(#3998),#2175);
#2062=STYLED_ITEM('',(#3998),#2176);
#2063=STYLED_ITEM('',(#3998),#2177);
#2064=STYLED_ITEM('',(#3998),#2178);
#2065=STYLED_ITEM('',(#3998),#2179);
#2066=STYLED_ITEM('',(#3998),#2180);
#2067=STYLED_ITEM('',(#3998),#2181);
#2068=STYLED_ITEM('',(#3998),#2182);
#2069=STYLED_ITEM('',(#3998),#2183);
#2070=STYLED_ITEM('',(#3998),#2184);
#2071=STYLED_ITEM('',(#3998),#2185);
#2072=STYLED_ITEM('',(#3998),#2186);
#2073=STYLED_ITEM('',(#3998),#2187);
#2074=STYLED_ITEM('',(#3998),#2188);
#2075=STYLED_ITEM('',(#3998),#2189);
#2076=STYLED_ITEM('',(#3998),#2190);
#2077=STYLED_ITEM('',(#3998),#2191);
#2078=STYLED_ITEM('',(#3998),#2192);
#2079=STYLED_ITEM('',(#3998),#2193);
#2080=STYLED_ITEM('',(#3998),#2194);
#2081=STYLED_ITEM('',(#3998),#2195);
#2082=STYLED_ITEM('',(#3998),#2196);
#2083=STYLED_ITEM('',(#3998),#2197);
#2084=STYLED_ITEM('',(#3998),#2198);
#2085=STYLED_ITEM('',(#3998),#2199);
#2086=STYLED_ITEM('',(#3998),#2200);
#2087=STYLED_ITEM('',(#3998),#2201);
#2088=STYLED_ITEM('',(#3998),#2202);
#2089=STYLED_ITEM('',(#3998),#2203);
#2090=STYLED_ITEM('',(#3998),#2204);
#2091=STYLED_ITEM('',(#3998),#2205);
#2092=STYLED_ITEM('',(#3998),#2206);
#2093=STYLED_ITEM('',(#3998),#2207);
#2094=STYLED_ITEM('',(#3998),#2208);
#2095=STYLED_ITEM('',(#3998),#2209);
#2096=STYLED_ITEM('',(#3998),#2210);
#2097=STYLED_ITEM('',(#3998),#2211);
#2098=STYLED_ITEM('',(#3998),#2212);
#2099=STYLED_ITEM('',(#3998),#2213);
#2100=STYLED_ITEM('',(#3998),#2214);
#2101=STYLED_ITEM('',(#3997),#13);
#2102=ADVANCED_FACE('',(#174),#1963,.F.);
#2103=ADVANCED_FACE('',(#175),#1964,.F.);
#2104=ADVANCED_FACE('',(#176),#1965,.F.);
#2105=ADVANCED_FACE('',(#177),#1966,.F.);
#2106=ADVANCED_FACE('',(#178),#1967,.F.);
#2107=ADVANCED_FACE('',(#179),#1968,.F.);
#2108=ADVANCED_FACE('',(#180),#1969,.F.);
#2109=ADVANCED_FACE('',(#181),#1970,.F.);
#2110=ADVANCED_FACE('',(#182,#86,#87,#88,#89,#90,#91,#92,#93,#94,#95,#96),
#110,.T.);
#2111=ADVANCED_FACE('',(#183),#1971,.T.);
#2112=ADVANCED_FACE('',(#184),#1972,.T.);
#2113=ADVANCED_FACE('',(#185),#1973,.T.);
#2114=ADVANCED_FACE('',(#186),#1974,.T.);
#2115=ADVANCED_FACE('',(#187),#1975,.T.);
#2116=ADVANCED_FACE('',(#188),#1976,.T.);
#2117=ADVANCED_FACE('',(#189),#1977,.T.);
#2118=ADVANCED_FACE('',(#190),#111,.T.);
#2119=ADVANCED_FACE('',(#191),#112,.T.);
#2120=ADVANCED_FACE('',(#192),#113,.T.);
#2121=ADVANCED_FACE('',(#193),#114,.T.);
#2122=ADVANCED_FACE('',(#194),#115,.T.);
#2123=ADVANCED_FACE('',(#195),#116,.T.);
#2124=ADVANCED_FACE('',(#196),#117,.T.);
#2125=ADVANCED_FACE('',(#197),#78,.T.);
#2126=ADVANCED_FACE('',(#198),#79,.T.);
#2127=ADVANCED_FACE('',(#199),#80,.T.);
#2128=ADVANCED_FACE('',(#200),#81,.T.);
#2129=ADVANCED_FACE('',(#201),#82,.T.);
#2130=ADVANCED_FACE('',(#202),#83,.T.);
#2131=ADVANCED_FACE('',(#203),#84,.T.);
#2132=ADVANCED_FACE('',(#204),#1978,.F.);
#2133=ADVANCED_FACE('',(#205),#1979,.F.);
#2134=ADVANCED_FACE('',(#206),#1980,.F.);
#2135=ADVANCED_FACE('',(#207),#1981,.F.);
#2136=ADVANCED_FACE('',(#208),#1982,.F.);
#2137=ADVANCED_FACE('',(#209),#1983,.F.);
#2138=ADVANCED_FACE('',(#210),#1984,.F.);
#2139=ADVANCED_FACE('',(#211),#118,.T.);
#2140=ADVANCED_FACE('',(#212),#119,.T.);
#2141=ADVANCED_FACE('',(#213),#120,.T.);
#2142=ADVANCED_FACE('',(#214),#121,.T.);
#2143=ADVANCED_FACE('',(#215),#122,.T.);
#2144=ADVANCED_FACE('',(#216),#123,.T.);
#2145=ADVANCED_FACE('',(#217),#124,.T.);
#2146=ADVANCED_FACE('',(#218,#97,#98,#99),#125,.F.);
#2147=ADVANCED_FACE('',(#219,#100,#101,#102),#126,.F.);
#2148=ADVANCED_FACE('',(#220),#127,.F.);
#2149=ADVANCED_FACE('',(#221),#128,.F.);
#2150=ADVANCED_FACE('',(#222),#129,.F.);
#2151=ADVANCED_FACE('',(#223,#103,#104),#130,.T.);
#2152=ADVANCED_FACE('',(#224),#131,.F.);
#2153=ADVANCED_FACE('',(#225),#1985,.T.);
#2154=ADVANCED_FACE('',(#226),#132,.F.);
#2155=ADVANCED_FACE('',(#227),#1986,.T.);
#2156=ADVANCED_FACE('',(#228,#105),#133,.T.);
#2157=ADVANCED_FACE('',(#229),#134,.F.);
#2158=ADVANCED_FACE('',(#230),#135,.F.);
#2159=ADVANCED_FACE('',(#231),#136,.F.);
#2160=ADVANCED_FACE('',(#232),#137,.F.);
#2161=ADVANCED_FACE('',(#233),#138,.F.);
#2162=ADVANCED_FACE('',(#234),#139,.F.);
#2163=ADVANCED_FACE('',(#235,#106),#140,.F.);
#2164=ADVANCED_FACE('',(#236),#141,.F.);
#2165=ADVANCED_FACE('',(#237),#142,.F.);
#2166=ADVANCED_FACE('',(#238),#143,.F.);
#2167=ADVANCED_FACE('',(#239),#144,.F.);
#2168=ADVANCED_FACE('',(#240),#145,.F.);
#2169=ADVANCED_FACE('',(#241),#146,.F.);
#2170=ADVANCED_FACE('',(#242),#147,.T.);
#2171=ADVANCED_FACE('',(#243),#85,.T.);
#2172=ADVANCED_FACE('',(#244),#1987,.F.);
#2173=ADVANCED_FACE('',(#245),#148,.T.);
#2174=ADVANCED_FACE('',(#246),#149,.F.);
#2175=ADVANCED_FACE('',(#247),#150,.F.);
#2176=ADVANCED_FACE('',(#248),#151,.F.);
#2177=ADVANCED_FACE('',(#249),#152,.F.);
#2178=ADVANCED_FACE('',(#250),#153,.F.);
#2179=ADVANCED_FACE('',(#251),#154,.F.);
#2180=ADVANCED_FACE('',(#252),#155,.F.);
#2181=ADVANCED_FACE('',(#253),#156,.F.);
#2182=ADVANCED_FACE('',(#254),#157,.F.);
#2183=ADVANCED_FACE('',(#255),#158,.F.);
#2184=ADVANCED_FACE('',(#256),#159,.F.);
#2185=ADVANCED_FACE('',(#257),#160,.F.);
#2186=ADVANCED_FACE('',(#258),#161,.F.);
#2187=ADVANCED_FACE('',(#259),#162,.F.);
#2188=ADVANCED_FACE('',(#260),#163,.F.);
#2189=ADVANCED_FACE('',(#261),#164,.F.);
#2190=ADVANCED_FACE('',(#262,#107),#165,.F.);
#2191=ADVANCED_FACE('',(#263,#108),#166,.F.);
#2192=ADVANCED_FACE('',(#264,#109),#167,.F.);
#2193=ADVANCED_FACE('',(#265),#168,.F.);
#2194=ADVANCED_FACE('',(#266),#169,.F.);
#2195=ADVANCED_FACE('',(#267),#170,.F.);
#2196=ADVANCED_FACE('',(#268),#171,.F.);
#2197=ADVANCED_FACE('',(#269),#172,.F.);
#2198=ADVANCED_FACE('',(#270),#173,.T.);
#2199=ADVANCED_FACE('',(#271),#14,.F.);
#2200=ADVANCED_FACE('',(#272),#15,.F.);
#2201=ADVANCED_FACE('',(#273),#16,.F.);
#2202=ADVANCED_FACE('',(#274),#17,.F.);
#2203=ADVANCED_FACE('',(#275),#18,.F.);
#2204=ADVANCED_FACE('',(#276),#19,.F.);
#2205=ADVANCED_FACE('',(#277),#20,.F.);
#2206=ADVANCED_FACE('',(#278),#21,.F.);
#2207=ADVANCED_FACE('',(#279),#22,.F.);
#2208=ADVANCED_FACE('',(#280),#23,.F.);
#2209=ADVANCED_FACE('',(#281),#24,.F.);
#2210=ADVANCED_FACE('',(#282),#25,.F.);
#2211=ADVANCED_FACE('',(#283),#26,.F.);
#2212=ADVANCED_FACE('',(#284),#27,.F.);
#2213=ADVANCED_FACE('',(#285),#28,.F.);
#2214=ADVANCED_FACE('',(#286),#29,.F.);
#2215=CLOSED_SHELL('',(#2102,#2103,#2104,#2105,#2106,#2107,#2108,#2109,
#2110,#2111,#2112,#2113,#2114,#2115,#2116,#2117,#2118,#2119,#2120,#2121,
#2122,#2123,#2124,#2125,#2126,#2127,#2128,#2129,#2130,#2131,#2132,#2133,
#2134,#2135,#2136,#2137,#2138,#2139,#2140,#2141,#2142,#2143,#2144,#2145,
#2146,#2147,#2148,#2149,#2150,#2151,#2152,#2153,#2154,#2155,#2156,#2157,
#2158,#2159,#2160,#2161,#2162,#2163,#2164,#2165,#2166,#2167,#2168,#2169,
#2170,#2171,#2172,#2173,#2174,#2175,#2176,#2177,#2178,#2179,#2180,#2181,
#2182,#2183,#2184,#2185,#2186,#2187,#2188,#2189,#2190,#2191,#2192,#2193,
#2194,#2195,#2196,#2197,#2198,#2199,#2200,#2201,#2202,#2203,#2204,#2205,
#2206,#2207,#2208,#2209,#2210,#2211,#2212,#2213,#2214));
#2216=DERIVED_UNIT_ELEMENT(#2218,1.);
#2217=DERIVED_UNIT_ELEMENT(#3982,3.);
#2218=(
MASS_UNIT()
NAMED_UNIT(*)
SI_UNIT($,.GRAM.)
);
#2219=DERIVED_UNIT((#2216,#2217));
#2220=MEASURE_REPRESENTATION_ITEM('density measure',
POSITIVE_RATIO_MEASURE(1.),#2219);
#2221=PROPERTY_DEFINITION_REPRESENTATION(#2226,#2223);
#2222=PROPERTY_DEFINITION_REPRESENTATION(#2227,#2224);
#2223=REPRESENTATION('material name',(#2225),#3979);
#2224=REPRESENTATION('density',(#2220),#3979);
#2225=DESCRIPTIVE_REPRESENTATION_ITEM('Generisch','Generisch');
#2226=PROPERTY_DEFINITION('material property','material name',#3989);
#2227=PROPERTY_DEFINITION('material property','density of part',#3989);
#2228=DATE_TIME_ROLE('creation_date');
#2229=APPLIED_DATE_AND_TIME_ASSIGNMENT(#2230,#2228,(#3989));
#2230=DATE_AND_TIME(#2231,#2232);
#2231=CALENDAR_DATE(2021,17,3);
#2232=LOCAL_TIME(16,1,8.,#2233);
#2233=COORDINATED_UNIVERSAL_TIME_OFFSET(0,0,.BEHIND.);
#2234=AXIS2_PLACEMENT_3D('placement',#3029,#2446,#2447);
#2235=AXIS2_PLACEMENT_3D('',#3030,#2448,#2449);
#2236=AXIS2_PLACEMENT_3D('',#3033,#2450,#2451);
#2237=AXIS2_PLACEMENT_3D('',#3034,#2452,#2453);
#2238=AXIS2_PLACEMENT_3D('',#3038,#2455,#2456);
#2239=AXIS2_PLACEMENT_3D('',#3039,#2457,#2458);
#2240=AXIS2_PLACEMENT_3D('',#3040,#2459,#2460);
#2241=AXIS2_PLACEMENT_3D('',#3043,#2461,#2462);
#2242=AXIS2_PLACEMENT_3D('',#3044,#2463,#2464);
#2243=AXIS2_PLACEMENT_3D('',#3048,#2466,#2467);
#2244=AXIS2_PLACEMENT_3D('',#3049,#2468,#2469);
#2245=AXIS2_PLACEMENT_3D('',#3050,#2470,#2471);
#2246=AXIS2_PLACEMENT_3D('',#3053,#2472,#2473);
#2247=AXIS2_PLACEMENT_3D('',#3054,#2474,#2475);
#2248=AXIS2_PLACEMENT_3D('',#3058,#2477,#2478);
#2249=AXIS2_PLACEMENT_3D('',#3059,#2479,#2480);
#2250=AXIS2_PLACEMENT_3D('',#3060,#2481,#2482);
#2251=AXIS2_PLACEMENT_3D('',#3063,#2483,#2484);
#2252=AXIS2_PLACEMENT_3D('',#3064,#2485,#2486);
#2253=AXIS2_PLACEMENT_3D('',#3068,#2488,#2489);
#2254=AXIS2_PLACEMENT_3D('',#3069,#2490,#2491);
#2255=AXIS2_PLACEMENT_3D('',#3070,#2492,#2493);
#2256=AXIS2_PLACEMENT_3D('',#3073,#2494,#2495);
#2257=AXIS2_PLACEMENT_3D('',#3074,#2496,#2497);
#2258=AXIS2_PLACEMENT_3D('',#3078,#2499,#2500);
#2259=AXIS2_PLACEMENT_3D('',#3079,#2501,#2502);
#2260=AXIS2_PLACEMENT_3D('',#3080,#2503,#2504);
#2261=AXIS2_PLACEMENT_3D('',#3083,#2505,#2506);
#2262=AXIS2_PLACEMENT_3D('',#3084,#2507,#2508);
#2263=AXIS2_PLACEMENT_3D('',#3088,#2510,#2511);
#2264=AXIS2_PLACEMENT_3D('',#3089,#2512,#2513);
#2265=AXIS2_PLACEMENT_3D('',#3090,#2514,#2515);
#2266=AXIS2_PLACEMENT_3D('',#3093,#2516,#2517);
#2267=AXIS2_PLACEMENT_3D('',#3097,#2519,#2520);
#2268=AXIS2_PLACEMENT_3D('',#3098,#2521,#2522);
#2269=AXIS2_PLACEMENT_3D('',#3099,#2523,#2524);
#2270=AXIS2_PLACEMENT_3D('',#3100,#2525,#2526);
#2271=AXIS2_PLACEMENT_3D('',#3103,#2527,#2528);
#2272=AXIS2_PLACEMENT_3D('',#3107,#2530,#2531);
#2273=AXIS2_PLACEMENT_3D('',#3108,#2532,#2533);
#2274=AXIS2_PLACEMENT_3D('',#3109,#2534,#2535);
#2275=AXIS2_PLACEMENT_3D('',#3110,#2536,#2537);
#2276=AXIS2_PLACEMENT_3D('',#3117,#2540,#2541);
#2277=AXIS2_PLACEMENT_3D('',#3129,#2547,#2548);
#2278=AXIS2_PLACEMENT_3D('',#3132,#2550,#2551);
#2279=AXIS2_PLACEMENT_3D('',#3137,#2553,#2554);
#2280=AXIS2_PLACEMENT_3D('',#3140,#2556,#2557);
#2281=AXIS2_PLACEMENT_3D('',#3145,#2559,#2560);
#2282=AXIS2_PLACEMENT_3D('',#3148,#2562,#2563);
#2283=AXIS2_PLACEMENT_3D('',#3153,#2565,#2566);
#2284=AXIS2_PLACEMENT_3D('',#3156,#2568,#2569);
#2285=AXIS2_PLACEMENT_3D('',#3161,#2571,#2572);
#2286=AXIS2_PLACEMENT_3D('',#3164,#2574,#2575);
#2287=AXIS2_PLACEMENT_3D('',#3169,#2577,#2578);
#2288=AXIS2_PLACEMENT_3D('',#3172,#2580,#2581);
#2289=AXIS2_PLACEMENT_3D('',#3177,#2583,#2584);
#2290=AXIS2_PLACEMENT_3D('',#3180,#2586,#2587);
#2291=AXIS2_PLACEMENT_3D('',#3185,#2589,#2590);
#2292=AXIS2_PLACEMENT_3D('',#3188,#2592,#2593);
#2293=AXIS2_PLACEMENT_3D('',#3189,#2594,#2595);
#2294=AXIS2_PLACEMENT_3D('',#3194,#2597,#2598);
#2295=AXIS2_PLACEMENT_3D('',#3197,#2600,#2601);
#2296=AXIS2_PLACEMENT_3D('',#3198,#2602,#2603);
#2297=AXIS2_PLACEMENT_3D('',#3203,#2605,#2606);
#2298=AXIS2_PLACEMENT_3D('',#3206,#2608,#2609);
#2299=AXIS2_PLACEMENT_3D('',#3207,#2610,#2611);
#2300=AXIS2_PLACEMENT_3D('',#3212,#2613,#2614);
#2301=AXIS2_PLACEMENT_3D('',#3215,#2616,#2617);
#2302=AXIS2_PLACEMENT_3D('',#3216,#2618,#2619);
#2303=AXIS2_PLACEMENT_3D('',#3221,#2621,#2622);
#2304=AXIS2_PLACEMENT_3D('',#3224,#2624,#2625);
#2305=AXIS2_PLACEMENT_3D('',#3225,#2626,#2627);
#2306=AXIS2_PLACEMENT_3D('',#3230,#2629,#2630);
#2307=AXIS2_PLACEMENT_3D('',#3233,#2632,#2633);
#2308=AXIS2_PLACEMENT_3D('',#3234,#2634,#2635);
#2309=AXIS2_PLACEMENT_3D('',#3239,#2637,#2638);
#2310=AXIS2_PLACEMENT_3D('',#3242,#2640,#2641);
#2311=AXIS2_PLACEMENT_3D('',#3243,#2642,#2643);
#2312=AXIS2_PLACEMENT_3D('',#3248,#2645,#2646);
#2313=AXIS2_PLACEMENT_3D('',#3251,#2648,#2649);
#2314=AXIS2_PLACEMENT_3D('',#3252,#2650,#2651);
#2315=AXIS2_PLACEMENT_3D('',#3256,#2653,#2654);
#2316=AXIS2_PLACEMENT_3D('',#3258,#2656,#2657);
#2317=AXIS2_PLACEMENT_3D('',#3262,#2659,#2660);
#2318=AXIS2_PLACEMENT_3D('',#3264,#2662,#2663);
#2319=AXIS2_PLACEMENT_3D('',#3268,#2665,#2666);
#2320=AXIS2_PLACEMENT_3D('',#3270,#2668,#2669);
#2321=AXIS2_PLACEMENT_3D('',#3274,#2671,#2672);
#2322=AXIS2_PLACEMENT_3D('',#3276,#2674,#2675);
#2323=AXIS2_PLACEMENT_3D('',#3280,#2677,#2678);
#2324=AXIS2_PLACEMENT_3D('',#3282,#2680,#2681);
#2325=AXIS2_PLACEMENT_3D('',#3286,#2683,#2684);
#2326=AXIS2_PLACEMENT_3D('',#3288,#2686,#2687);
#2327=AXIS2_PLACEMENT_3D('',#3292,#2689,#2690);
#2328=AXIS2_PLACEMENT_3D('',#3294,#2692,#2693);
#2329=AXIS2_PLACEMENT_3D('',#3300,#2694,#2695);
#2330=AXIS2_PLACEMENT_3D('',#3304,#2696,#2697);
#2331=AXIS2_PLACEMENT_3D('',#3310,#2698,#2699);
#2332=AXIS2_PLACEMENT_3D('',#3314,#2700,#2701);
#2333=AXIS2_PLACEMENT_3D('',#3320,#2702,#2703);
#2334=AXIS2_PLACEMENT_3D('',#3324,#2704,#2705);
#2335=AXIS2_PLACEMENT_3D('',#3331,#2706,#2707);
#2336=AXIS2_PLACEMENT_3D('',#3335,#2708,#2709);
#2337=AXIS2_PLACEMENT_3D('',#3341,#2710,#2711);
#2338=AXIS2_PLACEMENT_3D('',#3345,#2712,#2713);
#2339=AXIS2_PLACEMENT_3D('',#3351,#2714,#2715);
#2340=AXIS2_PLACEMENT_3D('',#3355,#2716,#2717);
#2341=AXIS2_PLACEMENT_3D('',#3361,#2718,#2719);
#2342=AXIS2_PLACEMENT_3D('',#3365,#2720,#2721);
#2343=AXIS2_PLACEMENT_3D('',#3370,#2723,#2724);
#2344=AXIS2_PLACEMENT_3D('',#3373,#2726,#2727);
#2345=AXIS2_PLACEMENT_3D('',#3374,#2728,#2729);
#2346=AXIS2_PLACEMENT_3D('',#3379,#2731,#2732);
#2347=AXIS2_PLACEMENT_3D('',#3382,#2734,#2735);
#2348=AXIS2_PLACEMENT_3D('',#3383,#2736,#2737);
#2349=AXIS2_PLACEMENT_3D('',#3388,#2739,#2740);
#2350=AXIS2_PLACEMENT_3D('',#3391,#2742,#2743);
#2351=AXIS2_PLACEMENT_3D('',#3392,#2744,#2745);
#2352=AXIS2_PLACEMENT_3D('',#3397,#2747,#2748);
#2353=AXIS2_PLACEMENT_3D('',#3400,#2750,#2751);
#2354=AXIS2_PLACEMENT_3D('',#3401,#2752,#2753);
#2355=AXIS2_PLACEMENT_3D('',#3406,#2755,#2756);
#2356=AXIS2_PLACEMENT_3D('',#3409,#2758,#2759);
#2357=AXIS2_PLACEMENT_3D('',#3410,#2760,#2761);
#2358=AXIS2_PLACEMENT_3D('',#3415,#2763,#2764);
#2359=AXIS2_PLACEMENT_3D('',#3418,#2766,#2767);
#2360=AXIS2_PLACEMENT_3D('',#3419,#2768,#2769);
#2361=AXIS2_PLACEMENT_3D('',#3424,#2771,#2772);
#2362=AXIS2_PLACEMENT_3D('',#3427,#2774,#2775);
#2363=AXIS2_PLACEMENT_3D('',#3428,#2776,#2777);
#2364=AXIS2_PLACEMENT_3D('',#3431,#2780,#2781);
#2365=AXIS2_PLACEMENT_3D('',#3434,#2784,#2785);
#2366=AXIS2_PLACEMENT_3D('',#3437,#2788,#2789);
#2367=AXIS2_PLACEMENT_3D('',#3440,#2792,#2793);
#2368=AXIS2_PLACEMENT_3D('',#3443,#2796,#2797);
#2369=AXIS2_PLACEMENT_3D('',#3446,#2800,#2801);
#2370=AXIS2_PLACEMENT_3D('',#3449,#2804,#2805);
#2371=AXIS2_PLACEMENT_3D('',#3459,#2811,#2812);
#2372=AXIS2_PLACEMENT_3D('',#3472,#2819,#2820);
#2373=AXIS2_PLACEMENT_3D('',#3477,#2824,#2825);
#2374=AXIS2_PLACEMENT_3D('',#3482,#2829,#2830);
#2375=AXIS2_PLACEMENT_3D('',#3485,#2833,#2834);
#2376=AXIS2_PLACEMENT_3D('',#3489,#2836,#2837);
#2377=AXIS2_PLACEMENT_3D('',#3515,#2851,#2852);
#2378=AXIS2_PLACEMENT_3D('',#3517,#2854,#2855);
#2379=AXIS2_PLACEMENT_3D('',#3519,#2857,#2858);
#2380=AXIS2_PLACEMENT_3D('',#3520,#2859,#2860);
#2381=AXIS2_PLACEMENT_3D('',#3525,#2862,#2863);
#2382=AXIS2_PLACEMENT_3D('',#3528,#2865,#2866);
#2383=AXIS2_PLACEMENT_3D('',#3529,#2867,#2868);
#2384=AXIS2_PLACEMENT_3D('',#3542,#2875,#2876);
#2385=AXIS2_PLACEMENT_3D('',#3545,#2879,#2880);
#2386=AXIS2_PLACEMENT_3D('',#3547,#2882,#2883);
#2387=AXIS2_PLACEMENT_3D('',#3549,#2885,#2886);
#2388=AXIS2_PLACEMENT_3D('',#3551,#2888,#2889);
#2389=AXIS2_PLACEMENT_3D('',#3553,#2891,#2892);
#2390=AXIS2_PLACEMENT_3D('',#3554,#2893,#2894);
#2391=AXIS2_PLACEMENT_3D('',#3567,#2901,#2902);
#2392=AXIS2_PLACEMENT_3D('',#3570,#2905,#2906);
#2393=AXIS2_PLACEMENT_3D('',#3572,#2908,#2909);
#2394=AXIS2_PLACEMENT_3D('',#3574,#2911,#2912);
#2395=AXIS2_PLACEMENT_3D('',#3576,#2914,#2915);
#2396=AXIS2_PLACEMENT_3D('',#3578,#2917,#2918);
#2397=AXIS2_PLACEMENT_3D('',#3579,#2919,#2920);
#2398=AXIS2_PLACEMENT_3D('',#3583,#2922,#2923);
#2399=AXIS2_PLACEMENT_3D('',#3585,#2925,#2926);
#2400=AXIS2_PLACEMENT_3D('',#3591,#2927,#2928);
#2401=AXIS2_PLACEMENT_3D('',#3595,#2929,#2930);
#2402=AXIS2_PLACEMENT_3D('',#3600,#2932,#2933);
#2403=AXIS2_PLACEMENT_3D('',#3603,#2935,#2936);
#2404=AXIS2_PLACEMENT_3D('',#3604,#2937,#2938);
#2405=AXIS2_PLACEMENT_3D('',#3607,#2941,#2942);
#2406=AXIS2_PLACEMENT_3D('',#3628,#2943,#2944);
#2407=AXIS2_PLACEMENT_3D('',#3649,#2945,#2946);
#2408=AXIS2_PLACEMENT_3D('',#3670,#2947,#2948);
#2409=AXIS2_PLACEMENT_3D('',#3691,#2949,#2950);
#2410=AXIS2_PLACEMENT_3D('',#3712,#2951,#2952);
#2411=AXIS2_PLACEMENT_3D('',#3733,#2953,#2954);
#2412=AXIS2_PLACEMENT_3D('',#3754,#2955,#2956);
#2413=AXIS2_PLACEMENT_3D('',#3775,#2957,#2958);
#2414=AXIS2_PLACEMENT_3D('',#3796,#2959,#2960);
#2415=AXIS2_PLACEMENT_3D('',#3817,#2961,#2962);
#2416=AXIS2_PLACEMENT_3D('',#3838,#2963,#2964);
#2417=AXIS2_PLACEMENT_3D('',#3859,#2965,#2966);
#2418=AXIS2_PLACEMENT_3D('',#3880,#2967,#2968);
#2419=AXIS2_PLACEMENT_3D('',#3901,#2969,#2970);
#2420=AXIS2_PLACEMENT_3D('',#3922,#2971,#2972);
#2421=AXIS2_PLACEMENT_3D('',#3943,#2973,#2974);
#2422=AXIS2_PLACEMENT_3D('',#3944,#2975,#2976);
#2423=AXIS2_PLACEMENT_3D('',#3945,#2977,#2978);
#2424=AXIS2_PLACEMENT_3D('',#3946,#2979,#2980);
#2425=AXIS2_PLACEMENT_3D('',#3947,#2981,#2982);
#2426=AXIS2_PLACEMENT_3D('',#3948,#2983,#2984);
#2427=AXIS2_PLACEMENT_3D('',#3954,#2988,#2989);
#2428=AXIS2_PLACEMENT_3D('',#3958,#2992,#2993);
#2429=AXIS2_PLACEMENT_3D('',#3960,#2995,#2996);
#2430=AXIS2_PLACEMENT_3D('',#3961,#2997,#2998);
#2431=AXIS2_PLACEMENT_3D('',#3962,#2999,#3000);
#2432=AXIS2_PLACEMENT_3D('',#3963,#3001,#3002);
#2433=AXIS2_PLACEMENT_3D('',#3964,#3003,#3004);
#2434=AXIS2_PLACEMENT_3D('',#3965,#3005,#3006);
#2435=AXIS2_PLACEMENT_3D('',#3966,#3007,#3008);
#2436=AXIS2_PLACEMENT_3D('',#3967,#3009,#3010);
#2437=AXIS2_PLACEMENT_3D('',#3968,#3011,#3012);
#2438=AXIS2_PLACEMENT_3D('',#3969,#3013,#3014);
#2439=AXIS2_PLACEMENT_3D('',#3970,#3015,#3016);
#2440=AXIS2_PLACEMENT_3D('',#3971,#3017,#3018);
#2441=AXIS2_PLACEMENT_3D('',#3972,#3019,#3020);
#2442=AXIS2_PLACEMENT_3D('',#3973,#3021,#3022);
#2443=AXIS2_PLACEMENT_3D('',#3974,#3023,#3024);
#2444=AXIS2_PLACEMENT_3D('',#3975,#3025,#3026);
#2445=AXIS2_PLACEMENT_3D('',#3976,#3027,#3028);
#2446=DIRECTION('axis',(0.,0.,1.));
#2447=DIRECTION('refdir',(1.,0.,0.));
#2448=DIRECTION('center_axis',(-1.,0.,0.));
#2449=DIRECTION('ref_axis',(0.,0.,1.));
#2450=DIRECTION('center_axis',(-1.,0.,0.));
#2451=DIRECTION('ref_axis',(0.,0.,1.));
#2452=DIRECTION('center_axis',(-1.,0.,0.));
#2453=DIRECTION('ref_axis',(0.,0.,1.));
#2454=DIRECTION('',(-1.,0.,0.));
#2455=DIRECTION('center_axis',(-1.,0.,0.));
#2456=DIRECTION('ref_axis',(0.,0.,1.));
#2457=DIRECTION('center_axis',(-1.,0.,0.));
#2458=DIRECTION('ref_axis',(0.,0.,1.));
#2459=DIRECTION('center_axis',(-1.,0.,0.));
#2460=DIRECTION('ref_axis',(0.,0.,1.));
#2461=DIRECTION('center_axis',(-1.,0.,0.));
#2462=DIRECTION('ref_axis',(0.,0.,1.));
#2463=DIRECTION('center_axis',(-1.,0.,0.));
#2464=DIRECTION('ref_axis',(0.,0.,1.));
#2465=DIRECTION('',(-1.,0.,0.));
#2466=DIRECTION('center_axis',(-1.,0.,0.));
#2467=DIRECTION('ref_axis',(0.,0.,1.));
#2468=DIRECTION('center_axis',(-1.,0.,0.));
#2469=DIRECTION('ref_axis',(0.,0.,1.));
#2470=DIRECTION('center_axis',(-1.,0.,0.));
#2471=DIRECTION('ref_axis',(0.,0.,1.));
#2472=DIRECTION('center_axis',(-1.,0.,0.));
#2473=DIRECTION('ref_axis',(0.,0.,1.));
#2474=DIRECTION('center_axis',(-1.,0.,0.));
#2475=DIRECTION('ref_axis',(0.,0.,1.));
#2476=DIRECTION('',(-1.,0.,0.));
#2477=DIRECTION('center_axis',(-1.,0.,0.));
#2478=DIRECTION('ref_axis',(0.,0.,1.));
#2479=DIRECTION('center_axis',(-1.,0.,0.));
#2480=DIRECTION('ref_axis',(0.,0.,1.));
#2481=DIRECTION('center_axis',(-1.,0.,0.));
#2482=DIRECTION('ref_axis',(0.,0.,1.));
#2483=DIRECTION('center_axis',(-1.,0.,0.));
#2484=DIRECTION('ref_axis',(0.,0.,1.));
#2485=DIRECTION('center_axis',(-1.,0.,0.));
#2486=DIRECTION('ref_axis',(0.,0.,1.));
#2487=DIRECTION('',(-1.,0.,0.));
#2488=DIRECTION('center_axis',(-1.,0.,0.));
#2489=DIRECTION('ref_axis',(0.,0.,1.));
#2490=DIRECTION('center_axis',(-1.,0.,0.));
#2491=DIRECTION('ref_axis',(0.,0.,1.));
#2492=DIRECTION('center_axis',(-1.,0.,0.));
#2493=DIRECTION('ref_axis',(0.,0.,1.));
#2494=DIRECTION('center_axis',(-1.,0.,0.));
#2495=DIRECTION('ref_axis',(0.,0.,1.));
#2496=DIRECTION('center_axis',(-1.,0.,0.));
#2497=DIRECTION('ref_axis',(0.,0.,1.));
#2498=DIRECTION('',(-1.,0.,0.));
#2499=DIRECTION('center_axis',(-1.,0.,0.));
#2500=DIRECTION('ref_axis',(0.,0.,1.));
#2501=DIRECTION('center_axis',(-1.,0.,0.));
#2502=DIRECTION('ref_axis',(0.,0.,1.));
#2503=DIRECTION('center_axis',(-1.,0.,0.));
#2504=DIRECTION('ref_axis',(0.,0.,1.));
#2505=DIRECTION('center_axis',(-1.,0.,0.));
#2506=DIRECTION('ref_axis',(0.,0.,1.));
#2507=DIRECTION('center_axis',(-1.,0.,0.));
#2508=DIRECTION('ref_axis',(0.,0.,1.));
#2509=DIRECTION('',(-1.,0.,0.));
#2510=DIRECTION('center_axis',(-1.,0.,0.));
#2511=DIRECTION('ref_axis',(0.,0.,1.));
#2512=DIRECTION('center_axis',(-1.,0.,0.));
#2513=DIRECTION('ref_axis',(0.,0.,1.));
#2514=DIRECTION('center_axis',(0.,-1.,0.));
#2515=DIRECTION('ref_axis',(0.,0.,-1.));
#2516=DIRECTION('center_axis',(0.,1.,0.));
#2517=DIRECTION('ref_axis',(0.,0.,1.));
#2518=DIRECTION('',(0.,-1.,0.));
#2519=DIRECTION('center_axis',(0.,-1.,0.));
#2520=DIRECTION('ref_axis',(0.,0.,1.));
#2521=DIRECTION('center_axis',(0.,-1.,0.));
#2522=DIRECTION('ref_axis',(0.,0.,1.));
#2523=DIRECTION('center_axis',(0.,1.,0.));
#2524=DIRECTION('ref_axis',(0.,0.,1.));
#2525=DIRECTION('center_axis',(0.,-1.,0.));
#2526=DIRECTION('ref_axis',(0.,0.,-1.));
#2527=DIRECTION('center_axis',(0.,1.,0.));
#2528=DIRECTION('ref_axis',(0.,0.,1.));
#2529=DIRECTION('',(0.,-1.,0.));
#2530=DIRECTION('center_axis',(0.,1.,0.));
#2531=DIRECTION('ref_axis',(0.,0.,-1.));
#2532=DIRECTION('center_axis',(0.,1.,0.));
#2533=DIRECTION('ref_axis',(0.,0.,-1.));
#2534=DIRECTION('center_axis',(0.,1.,0.));
#2535=DIRECTION('ref_axis',(0.,0.,1.));
#2536=DIRECTION('center_axis',(0.,1.,0.));
#2537=DIRECTION('ref_axis',(0.,0.,1.));
#2538=DIRECTION('',(0.,0.,-1.));
#2539=DIRECTION('',(-0.755153881320033,0.,0.655547569232996));
#2540=DIRECTION('center_axis',(0.,1.,0.));
#2541=DIRECTION('ref_axis',(0.,0.,1.));
#2542=DIRECTION('',(0.755153881320033,0.,0.655547569232995));
#2543=DIRECTION('',(0.,0.,-1.));
#2544=DIRECTION('',(0.936329177569044,0.,0.351123441588392));
#2545=DIRECTION('',(-0.936329177569045,0.,0.351123441588391));
#2546=DIRECTION('',(-0.707106781186557,0.,-0.707106781186538));
#2547=DIRECTION('center_axis',(0.,1.,0.));
#2548=DIRECTION('ref_axis',(0.,0.,1.));
#2549=DIRECTION('',(1.,0.,8.59599425097325E-16));
#2550=DIRECTION('center_axis',(0.,-1.,0.));
#2551=DIRECTION('ref_axis',(0.,0.,1.));
#2552=DIRECTION('',(1.4477464001639E-15,0.,-1.));
#2553=DIRECTION('center_axis',(0.,1.,0.));
#2554=DIRECTION('ref_axis',(0.,0.,1.));
#2555=DIRECTION('',(0.707106781186551,0.,0.707106781186544));
#2556=DIRECTION('center_axis',(0.,-1.,0.));
#2557=DIRECTION('ref_axis',(0.,0.,1.));
#2558=DIRECTION('',(0.70710678118654,0.,-0.707106781186555));
#2559=DIRECTION('center_axis',(0.,1.,0.));
#2560=DIRECTION('ref_axis',(0.,0.,1.));
#2561=DIRECTION('',(0.,0.,1.));
#2562=DIRECTION('center_axis',(0.,-1.,0.));
#2563=DIRECTION('ref_axis',(0.,0.,1.));
#2564=DIRECTION('',(1.,0.,-1.39101866539655E-15));
#2565=DIRECTION('center_axis',(0.,1.,0.));
#2566=DIRECTION('ref_axis',(0.,0.,1.));
#2567=DIRECTION('',(-0.718734119120815,0.,0.695285025016091));
#2568=DIRECTION('center_axis',(0.,-1.,0.));
#2569=DIRECTION('ref_axis',(-1.89242561015652E-15,0.,1.));
#2570=DIRECTION('',(0.707106781186561,0.,0.707106781186534));
#2571=DIRECTION('center_axis',(0.,1.,0.));
#2572=DIRECTION('ref_axis',(0.,0.,1.));
#2573=DIRECTION('',(-1.,0.,-2.94073487533293E-16));
#2574=DIRECTION('center_axis',(0.,-1.,0.));
#2575=DIRECTION('ref_axis',(0.,0.,1.));
#2576=DIRECTION('',(0.,0.,1.));
#2577=DIRECTION('center_axis',(0.,1.,0.));
#2578=DIRECTION('ref_axis',(0.,0.,1.));
#2579=DIRECTION('',(-0.707106781186555,0.,-0.70710678118654));
#2580=DIRECTION('center_axis',(0.,-1.,0.));
#2581=DIRECTION('ref_axis',(-6.30808536718839E-16,0.,1.));
#2582=DIRECTION('',(-0.707106781186543,0.,0.707106781186552));
#2583=DIRECTION('center_axis',(0.,1.,0.));
#2584=DIRECTION('ref_axis',(0.,0.,1.));
#2585=DIRECTION('',(-1.44519323202041E-15,0.,-1.));
#2586=DIRECTION('center_axis',(0.,-1.,0.));
#2587=DIRECTION('ref_axis',(0.,0.,1.));
#2588=DIRECTION('',(-1.,0.,2.03537563541574E-16));
#2589=DIRECTION('center_axis',(0.,1.,0.));
#2590=DIRECTION('ref_axis',(0.,0.,1.));
#2591=DIRECTION('',(0.707106781186538,0.,-0.707106781186557));
#2592=DIRECTION('center_axis',(0.,-1.,0.));
#2593=DIRECTION('ref_axis',(6.30808536718839E-16,0.,1.));
#2594=DIRECTION('center_axis',(0.,-1.,0.));
#2595=DIRECTION('ref_axis',(0.,0.,-1.));
#2596=DIRECTION('',(0.,-1.,0.));
#2597=DIRECTION('center_axis',(0.,1.,0.));
#2598=DIRECTION('ref_axis',(0.,0.,1.));
#2599=DIRECTION('',(0.,1.,0.));
#2600=DIRECTION('center_axis',(0.,1.,0.));
#2601=DIRECTION('ref_axis',(0.,0.,1.));
#2602=DIRECTION('center_axis',(0.,-1.,0.));
#2603=DIRECTION('ref_axis',(0.,0.,-1.));
#2604=DIRECTION('',(0.,-1.,0.));
#2605=DIRECTION('center_axis',(0.,1.,0.));
#2606=DIRECTION('ref_axis',(0.,0.,1.));
#2607=DIRECTION('',(0.,1.,0.));
#2608=DIRECTION('center_axis',(0.,1.,0.));
#2609=DIRECTION('ref_axis',(0.,0.,1.));
#2610=DIRECTION('center_axis',(0.,-1.,0.));
#2611=DIRECTION('ref_axis',(0.,0.,-1.));
#2612=DIRECTION('',(0.,-1.,0.));
#2613=DIRECTION('center_axis',(0.,1.,0.));
#2614=DIRECTION('ref_axis',(0.,0.,1.));
#2615=DIRECTION('',(0.,1.,0.));
#2616=DIRECTION('center_axis',(0.,1.,0.));
#2617=DIRECTION('ref_axis',(0.,0.,1.));
#2618=DIRECTION('center_axis',(0.,-1.,0.));
#2619=DIRECTION('ref_axis',(0.,0.,-1.));
#2620=DIRECTION('',(0.,-1.,0.));
#2621=DIRECTION('center_axis',(0.,1.,0.));
#2622=DIRECTION('ref_axis',(0.,0.,1.));
#2623=DIRECTION('',(0.,1.,0.));
#2624=DIRECTION('center_axis',(0.,1.,0.));
#2625=DIRECTION('ref_axis',(0.,0.,1.));
#2626=DIRECTION('center_axis',(0.,-1.,0.));
#2627=DIRECTION('ref_axis',(0.,0.,-1.));
#2628=DIRECTION('',(0.,-1.,0.));
#2629=DIRECTION('center_axis',(0.,1.,0.));
#2630=DIRECTION('ref_axis',(0.,0.,1.));
#2631=DIRECTION('',(0.,1.,0.));
#2632=DIRECTION('center_axis',(0.,1.,0.));
#2633=DIRECTION('ref_axis',(0.,0.,1.));
#2634=DIRECTION('center_axis',(0.,-1.,0.));
#2635=DIRECTION('ref_axis',(0.,0.,-1.));
#2636=DIRECTION('',(0.,-1.,0.));
#2637=DIRECTION('center_axis',(0.,1.,0.));
#2638=DIRECTION('ref_axis',(0.,0.,1.));
#2639=DIRECTION('',(0.,1.,0.));
#2640=DIRECTION('center_axis',(0.,1.,0.));
#2641=DIRECTION('ref_axis',(0.,0.,1.));
#2642=DIRECTION('center_axis',(0.,-1.,0.));
#2643=DIRECTION('ref_axis',(0.,0.,-1.));
#2644=DIRECTION('',(0.,-1.,0.));
#2645=DIRECTION('center_axis',(0.,1.,0.));
#2646=DIRECTION('ref_axis',(0.,0.,1.));
#2647=DIRECTION('',(0.,1.,0.));
#2648=DIRECTION('center_axis',(0.,1.,0.));
#2649=DIRECTION('ref_axis',(0.,0.,1.));
#2650=DIRECTION('center_axis',(0.,-1.,0.));
#2651=DIRECTION('ref_axis',(0.,0.,-1.));
#2652=DIRECTION('',(1.,0.,8.59599425097325E-16));
#2653=DIRECTION('center_axis',(0.,1.,0.));
#2654=DIRECTION('ref_axis',(0.,0.,1.));
#2655=DIRECTION('',(-0.707106781186557,0.,-0.707106781186538));
#2656=DIRECTION('center_axis',(0.,-1.,0.));
#2657=DIRECTION('ref_axis',(0.,0.,-1.));
#2658=DIRECTION('',(0.707106781186551,0.,0.707106781186544));
#2659=DIRECTION('center_axis',(0.,1.,0.));
#2660=DIRECTION('ref_axis',(0.,0.,1.));
#2661=DIRECTION('',(1.4477464001639E-15,0.,-1.));
#2662=DIRECTION('center_axis',(0.,-1.,0.));
#2663=DIRECTION('ref_axis',(0.,0.,-1.));
#2664=DIRECTION('',(0.,0.,1.));
#2665=DIRECTION('center_axis',(0.,1.,0.));
#2666=DIRECTION('ref_axis',(0.,0.,1.));
#2667=DIRECTION('',(0.70710678118654,0.,-0.707106781186555));
#2668=DIRECTION('center_axis',(0.,-1.,0.));
#2669=DIRECTION('ref_axis',(0.,0.,-1.));
#2670=DIRECTION('',(-0.718734119120815,0.,0.695285025016091));
#2671=DIRECTION('center_axis',(0.,1.,0.));
#2672=DIRECTION('ref_axis',(0.,0.,1.));
#2673=DIRECTION('',(1.,0.,-1.39101866539655E-15));
#2674=DIRECTION('center_axis',(0.,-1.,0.));
#2675=DIRECTION('ref_axis',(0.,0.,-1.));
#2676=DIRECTION('',(-1.,0.,-2.94073487533293E-16));
#2677=DIRECTION('center_axis',(0.,1.,0.));
#2678=DIRECTION('ref_axis',(0.,0.,1.));
#2679=DIRECTION('',(0.707106781186561,0.,0.707106781186534));
#2680=DIRECTION('center_axis',(0.,-1.,0.));
#2681=DIRECTION('ref_axis',(0.,0.,-1.));
#2682=DIRECTION('',(-0.707106781186555,0.,-0.70710678118654));
#2683=DIRECTION('center_axis',(0.,1.,0.));
#2684=DIRECTION('ref_axis',(0.,0.,1.));
#2685=DIRECTION('',(0.,0.,1.));
#2686=DIRECTION('center_axis',(0.,-1.,0.));
#2687=DIRECTION('ref_axis',(0.,0.,-1.));
#2688=DIRECTION('',(-1.44519323202041E-15,0.,-1.));
#2689=DIRECTION('center_axis',(0.,1.,0.));
#2690=DIRECTION('ref_axis',(0.,0.,1.));
#2691=DIRECTION('',(-0.707106781186543,0.,0.707106781186552));
#2692=DIRECTION('center_axis',(0.,-1.,0.));
#2693=DIRECTION('ref_axis',(0.,0.,-1.));
#2694=DIRECTION('center_axis',(0.,1.,0.));
#2695=DIRECTION('ref_axis',(0.,0.,1.));
#2696=DIRECTION('center_axis',(0.,-1.,0.));
#2697=DIRECTION('ref_axis',(0.,0.,-1.));
#2698=DIRECTION('center_axis',(0.,1.,0.));
#2699=DIRECTION('ref_axis',(0.,0.,1.));
#2700=DIRECTION('center_axis',(0.,-1.,0.));
#2701=DIRECTION('ref_axis',(0.,0.,-1.));
#2702=DIRECTION('center_axis',(0.,1.,0.));
#2703=DIRECTION('ref_axis',(0.,0.,1.));
#2704=DIRECTION('center_axis',(0.,-1.,0.));
#2705=DIRECTION('ref_axis',(0.,0.,-1.));
#2706=DIRECTION('center_axis',(0.,1.,0.));
#2707=DIRECTION('ref_axis',(0.,0.,1.));
#2708=DIRECTION('center_axis',(0.,-1.,0.));
#2709=DIRECTION('ref_axis',(0.,0.,-1.));
#2710=DIRECTION('center_axis',(0.,1.,0.));
#2711=DIRECTION('ref_axis',(0.,0.,1.));
#2712=DIRECTION('center_axis',(0.,-1.,0.));
#2713=DIRECTION('ref_axis',(0.,0.,-1.));
#2714=DIRECTION('center_axis',(0.,1.,0.));
#2715=DIRECTION('ref_axis',(0.,0.,1.));
#2716=DIRECTION('center_axis',(0.,-1.,0.));
#2717=DIRECTION('ref_axis',(0.,0.,-1.));
#2718=DIRECTION('center_axis',(0.,1.,0.));
#2719=DIRECTION('ref_axis',(0.,0.,1.));
#2720=DIRECTION('center_axis',(0.,-1.,0.));
#2721=DIRECTION('ref_axis',(0.,0.,-1.));
#2722=DIRECTION('',(0.,1.,0.));
#2723=DIRECTION('center_axis',(0.,-1.,0.));
#2724=DIRECTION('ref_axis',(0.,0.,1.));
#2725=DIRECTION('',(0.,-1.,0.));
#2726=DIRECTION('center_axis',(0.,1.,0.));
#2727=DIRECTION('ref_axis',(0.,0.,1.));
#2728=DIRECTION('center_axis',(0.,-1.,0.));
#2729=DIRECTION('ref_axis',(0.,0.,-1.));
#2730=DIRECTION('',(0.,1.,0.));
#2731=DIRECTION('center_axis',(0.,-1.,0.));
#2732=DIRECTION('ref_axis',(0.,0.,1.));
#2733=DIRECTION('',(0.,-1.,0.));
#2734=DIRECTION('center_axis',(0.,1.,0.));
#2735=DIRECTION('ref_axis',(0.,0.,1.));
#2736=DIRECTION('center_axis',(0.,-1.,0.));
#2737=DIRECTION('ref_axis',(0.,0.,-1.));
#2738=DIRECTION('',(0.,1.,0.));
#2739=DIRECTION('center_axis',(0.,-1.,0.));
#2740=DIRECTION('ref_axis',(0.,0.,1.));
#2741=DIRECTION('',(0.,-1.,0.));
#2742=DIRECTION('center_axis',(0.,1.,0.));
#2743=DIRECTION('ref_axis',(0.,0.,1.));
#2744=DIRECTION('center_axis',(0.,-1.,0.));
#2745=DIRECTION('ref_axis',(0.,0.,-1.));
#2746=DIRECTION('',(0.,1.,0.));
#2747=DIRECTION('center_axis',(0.,-1.,0.));
#2748=DIRECTION('ref_axis',(3.46944695195361E-15,0.,1.));
#2749=DIRECTION('',(0.,-1.,0.));
#2750=DIRECTION('center_axis',(0.,1.,0.));
#2751=DIRECTION('ref_axis',(0.,0.,1.));
#2752=DIRECTION('center_axis',(0.,-1.,0.));
#2753=DIRECTION('ref_axis',(0.,0.,-1.));
#2754=DIRECTION('',(0.,1.,0.));
#2755=DIRECTION('center_axis',(0.,-1.,0.));
#2756=DIRECTION('ref_axis',(4.33680868994202E-15,0.,1.));
#2757=DIRECTION('',(0.,-1.,0.));
#2758=DIRECTION('center_axis',(0.,1.,0.));
#2759=DIRECTION('ref_axis',(0.,0.,1.));
#2760=DIRECTION('center_axis',(0.,-1.,0.));
#2761=DIRECTION('ref_axis',(0.,0.,-1.));
#2762=DIRECTION('',(0.,1.,0.));
#2763=DIRECTION('center_axis',(0.,-1.,0.));
#2764=DIRECTION('ref_axis',(-1.73472347597681E-15,0.,1.));
#2765=DIRECTION('',(0.,-1.,0.));
#2766=DIRECTION('center_axis',(0.,1.,0.));
#2767=DIRECTION('ref_axis',(0.,0.,1.));
#2768=DIRECTION('center_axis',(0.,-1.,0.));
#2769=DIRECTION('ref_axis',(0.,0.,-1.));
#2770=DIRECTION('',(0.,1.,0.));
#2771=DIRECTION('center_axis',(0.,-1.,0.));
#2772=DIRECTION('ref_axis',(0.,0.,1.));
#2773=DIRECTION('',(0.,-1.,0.));
#2774=DIRECTION('center_axis',(0.,1.,0.));
#2775=DIRECTION('ref_axis',(0.,0.,1.));
#2776=DIRECTION('center_axis',(0.,1.,0.));
#2777=DIRECTION('ref_axis',(0.,0.,1.));
#2778=DIRECTION('',(-1.,0.,-8.59599425097325E-16));
#2779=DIRECTION('',(0.707106781186557,0.,0.707106781186538));
#2780=DIRECTION('center_axis',(0.,1.,0.));
#2781=DIRECTION('ref_axis',(0.,0.,1.));
#2782=DIRECTION('',(-0.707106781186551,0.,-0.707106781186544));
#2783=DIRECTION('',(-1.4477464001639E-15,0.,1.));
#2784=DIRECTION('center_axis',(0.,1.,0.));
#2785=DIRECTION('ref_axis',(0.,0.,1.));
#2786=DIRECTION('',(0.,0.,-1.));
#2787=DIRECTION('',(-0.70710678118654,0.,0.707106781186555));
#2788=DIRECTION('center_axis',(0.,1.,0.));
#2789=DIRECTION('ref_axis',(0.,0.,1.));
#2790=DIRECTION('',(0.718734119120815,0.,-0.695285025016091));
#2791=DIRECTION('',(-1.,0.,1.39101866539655E-15));
#2792=DIRECTION('center_axis',(0.,1.,0.));
#2793=DIRECTION('ref_axis',(0.,0.,1.));
#2794=DIRECTION('',(1.,0.,2.94073487533293E-16));
#2795=DIRECTION('',(-0.707106781186561,0.,-0.707106781186534));
#2796=DIRECTION('center_axis',(0.,1.,0.));
#2797=DIRECTION('ref_axis',(0.,0.,1.));
#2798=DIRECTION('',(0.707106781186555,0.,0.70710678118654));
#2799=DIRECTION('',(0.,0.,-1.));
#2800=DIRECTION('center_axis',(0.,1.,0.));
#2801=DIRECTION('ref_axis',(0.,0.,1.));
#2802=DIRECTION('',(1.44519323202041E-15,0.,1.));
#2803=DIRECTION('',(0.707106781186543,0.,-0.707106781186552));
#2804=DIRECTION('center_axis',(1.,0.,0.));
#2805=DIRECTION('ref_axis',(0.,0.,-1.));
#2806=DIRECTION('',(0.,0.,1.));
#2807=DIRECTION('',(0.,-0.707106781186549,-0.707106781186547));
#2808=DIRECTION('',(0.,-1.,0.));
#2809=DIRECTION('',(0.,-1.,0.));
#2810=DIRECTION('',(0.,0.707106781186548,-0.707106781186547));
#2811=DIRECTION('center_axis',(-1.,0.,0.));
#2812=DIRECTION('ref_axis',(0.,0.,1.));
#2813=DIRECTION('',(0.,-1.,0.));
#2814=DIRECTION('',(0.,0.707106781186549,0.707106781186547));
#2815=DIRECTION('',(0.,0.,-1.));
#2816=DIRECTION('',(0.,-0.707106781186548,0.707106781186547));
#2817=DIRECTION('',(0.,-1.,0.));
#2818=DIRECTION('',(0.,0.,-1.));
#2819=DIRECTION('center_axis',(0.,0.,1.));
#2820=DIRECTION('ref_axis',(1.,0.,0.));
#2821=DIRECTION('',(1.,0.,0.));
#2822=DIRECTION('',(-1.,0.,0.));
#2823=DIRECTION('',(0.,-1.,0.));
#2824=DIRECTION('center_axis',(0.,0.,-1.));
#2825=DIRECTION('ref_axis',(-1.,0.,0.));
#2826=DIRECTION('',(-1.,0.,0.));
#2827=DIRECTION('',(0.,-1.,0.));
#2828=DIRECTION('',(1.,0.,0.));
#2829=DIRECTION('center_axis',(0.,-1.,0.));
#2830=DIRECTION('ref_axis',(0.,0.,-1.));
#2831=DIRECTION('',(-1.,0.,0.));
#2832=DIRECTION('',(1.,0.,0.));
#2833=DIRECTION('center_axis',(0.,-1.,0.));
#2834=DIRECTION('ref_axis',(0.,0.,-1.));
#2835=DIRECTION('',(0.755153881320033,0.,0.655547569232995));
#2836=DIRECTION('center_axis',(0.,1.,0.));
#2837=DIRECTION('ref_axis',(0.,0.,1.));
#2838=DIRECTION('',(-0.755153881320033,0.,0.655547569232996));
#2839=DIRECTION('',(0.866025403784437,0.,0.500000000000002));
#2840=DIRECTION('',(0.866025403784439,0.,-0.499999999999999));
#2841=DIRECTION('',(0.,0.,-1.));
#2842=DIRECTION('',(-0.866025403784438,0.,-0.500000000000001));
#2843=DIRECTION('',(-0.866025403784439,0.,0.5));
#2844=DIRECTION('',(0.,0.,1.));
#2845=DIRECTION('',(-0.86602540378444,0.,-0.499999999999998));
#2846=DIRECTION('',(-0.866025403784438,0.,0.500000000000002));
#2847=DIRECTION('',(0.,0.,1.));
#2848=DIRECTION('',(0.866025403784439,0.,0.5));
#2849=DIRECTION('',(0.866025403784438,0.,-0.500000000000001));
#2850=DIRECTION('',(0.,0.,-1.));
#2851=DIRECTION('center_axis',(0.655547569232995,0.,0.755153881320033));
#2852=DIRECTION('ref_axis',(0.755153881320034,0.,-0.655547569232995));
#2853=DIRECTION('',(0.,-1.,0.));
#2854=DIRECTION('center_axis',(0.,-1.,0.));
#2855=DIRECTION('ref_axis',(0.,0.,-1.));
#2856=DIRECTION('',(0.,-1.,0.));
#2857=DIRECTION('center_axis',(0.655547569232995,0.,-0.755153881320033));
#2858=DIRECTION('ref_axis',(-0.755153881320034,0.,-0.655547569232995));
#2859=DIRECTION('center_axis',(0.,-1.,0.));
#2860=DIRECTION('ref_axis',(0.,0.,-1.));
#2861=DIRECTION('',(0.,-1.,0.));
#2862=DIRECTION('center_axis',(0.,1.,0.));
#2863=DIRECTION('ref_axis',(0.,0.,1.));
#2864=DIRECTION('',(0.,1.,0.));
#2865=DIRECTION('center_axis',(0.,1.,0.));
#2866=DIRECTION('ref_axis',(0.,0.,1.));
#2867=DIRECTION('center_axis',(0.,-1.,0.));
#2868=DIRECTION('ref_axis',(0.,0.,-1.));
#2869=DIRECTION('',(-0.86602540378444,0.,-0.499999999999998));
#2870=DIRECTION('',(0.,0.,-1.));
#2871=DIRECTION('',(0.866025403784438,0.,-0.500000000000001));
#2872=DIRECTION('',(0.866025403784439,0.,0.5));
#2873=DIRECTION('',(0.,0.,1.));
#2874=DIRECTION('',(-0.866025403784438,0.,0.500000000000002));
#2875=DIRECTION('center_axis',(-0.499999999999998,0.,0.86602540378444));
#2876=DIRECTION('ref_axis',(0.86602540378444,0.,0.499999999999998));
#2877=DIRECTION('',(0.,-1.,0.));
#2878=DIRECTION('',(0.,-1.,0.));
#2879=DIRECTION('center_axis',(0.500000000000002,0.,0.866025403784438));
#2880=DIRECTION('ref_axis',(0.866025403784438,0.,-0.500000000000002));
#2881=DIRECTION('',(0.,-1.,0.));
#2882=DIRECTION('center_axis',(1.,0.,0.));
#2883=DIRECTION('ref_axis',(0.,0.,-1.));
#2884=DIRECTION('',(0.,-1.,0.));
#2885=DIRECTION('center_axis',(0.5,0.,-0.866025403784439));
#2886=DIRECTION('ref_axis',(-0.866025403784439,0.,-0.5));
#2887=DIRECTION('',(0.,-1.,0.));
#2888=DIRECTION('center_axis',(-0.500000000000002,0.,-0.866025403784438));
#2889=DIRECTION('ref_axis',(-0.866025403784438,0.,0.500000000000002));
#2890=DIRECTION('',(0.,-1.,0.));
#2891=DIRECTION('center_axis',(-1.,0.,0.));
#2892=DIRECTION('ref_axis',(0.,0.,1.));
#2893=DIRECTION('center_axis',(0.,1.,0.));
#2894=DIRECTION('ref_axis',(0.,0.,1.));
#2895=DIRECTION('',(0.866025403784437,0.,0.500000000000002));
#2896=DIRECTION('',(0.,0.,1.));
#2897=DIRECTION('',(-0.866025403784439,0.,0.5));
#2898=DIRECTION('',(-0.866025403784438,0.,-0.500000000000001));
#2899=DIRECTION('',(0.,0.,-1.));
#2900=DIRECTION('',(0.866025403784439,0.,-0.499999999999999));
#2901=DIRECTION('center_axis',(0.500000000000002,0.,-0.866025403784437));
#2902=DIRECTION('ref_axis',(-0.866025403784437,0.,-0.500000000000002));
#2903=DIRECTION('',(0.,-1.,0.));
#2904=DIRECTION('',(0.,-1.,0.));
#2905=DIRECTION('center_axis',(-0.499999999999999,0.,-0.866025403784439));
#2906=DIRECTION('ref_axis',(-0.866025403784439,0.,0.499999999999999));
#2907=DIRECTION('',(0.,-1.,0.));
#2908=DIRECTION('center_axis',(-1.,0.,0.));
#2909=DIRECTION('ref_axis',(0.,0.,1.));
#2910=DIRECTION('',(0.,-1.,0.));
#2911=DIRECTION('center_axis',(-0.500000000000002,0.,0.866025403784438));
#2912=DIRECTION('ref_axis',(0.866025403784438,0.,0.500000000000002));
#2913=DIRECTION('',(0.,-1.,0.));
#2914=DIRECTION('center_axis',(0.5,0.,0.866025403784439));
#2915=DIRECTION('ref_axis',(0.866025403784439,0.,-0.5));
#2916=DIRECTION('',(0.,-1.,0.));
#2917=DIRECTION('center_axis',(1.,0.,0.));
#2918=DIRECTION('ref_axis',(0.,0.,-1.));
#2919=DIRECTION('center_axis',(0.,-1.,0.));
#2920=DIRECTION('ref_axis',(0.,0.,-1.));
#2921=DIRECTION('',(0.707106781186538,0.,-0.707106781186557));
#2922=DIRECTION('center_axis',(0.,1.,0.));
#2923=DIRECTION('ref_axis',(0.,0.,1.));
#2924=DIRECTION('',(-1.,0.,2.03537563541574E-16));
#2925=DIRECTION('center_axis',(0.,-1.,0.));
#2926=DIRECTION('ref_axis',(0.,0.,-1.));
#2927=DIRECTION('center_axis',(0.,1.,0.));
#2928=DIRECTION('ref_axis',(0.,0.,1.));
#2929=DIRECTION('center_axis',(0.,-1.,0.));
#2930=DIRECTION('ref_axis',(0.,0.,-1.));
#2931=DIRECTION('',(0.,1.,0.));
#2932=DIRECTION('center_axis',(0.,-1.,0.));
#2933=DIRECTION('ref_axis',(0.,0.,1.));
#2934=DIRECTION('',(0.,-1.,0.));
#2935=DIRECTION('center_axis',(0.,1.,0.));
#2936=DIRECTION('ref_axis',(0.,0.,1.));
#2937=DIRECTION('center_axis',(0.,1.,0.));
#2938=DIRECTION('ref_axis',(0.,0.,1.));
#2939=DIRECTION('',(-0.707106781186538,0.,0.707106781186557));
#2940=DIRECTION('',(1.,0.,-2.03537563541574E-16));
#2941=DIRECTION('center_axis',(2.03537563541574E-16,0.,1.));
#2942=DIRECTION('ref_axis',(1.,0.,-2.03537563541574E-16));
#2943=DIRECTION('center_axis',(8.59599425097325E-16,0.,-1.));
#2944=DIRECTION('ref_axis',(-1.,0.,-8.59599425097325E-16));
#2945=DIRECTION('center_axis',(0.707106781186552,0.,0.707106781186543));
#2946=DIRECTION('ref_axis',(0.707106781186543,0.,-0.707106781186552));
#2947=DIRECTION('center_axis',(-0.707106781186557,0.,-0.707106781186538));
#2948=DIRECTION('ref_axis',(-0.707106781186538,0.,0.707106781186557));
#2949=DIRECTION('center_axis',(1.,0.,0.));
#2950=DIRECTION('ref_axis',(0.,0.,-1.));
#2951=DIRECTION('center_axis',(-1.,0.,1.44519323202041E-15));
#2952=DIRECTION('ref_axis',(1.44519323202041E-15,0.,1.));
#2953=DIRECTION('center_axis',(0.707106781186534,0.,-0.707106781186561));
#2954=DIRECTION('ref_axis',(-0.707106781186561,0.,-0.707106781186534));
#2955=DIRECTION('center_axis',(-0.70710678118654,0.,0.707106781186555));
#2956=DIRECTION('ref_axis',(0.707106781186555,0.,0.70710678118654));
#2957=DIRECTION('center_axis',(-1.39101866539655E-15,0.,-1.));
#2958=DIRECTION('ref_axis',(-1.,0.,1.39101866539655E-15));
#2959=DIRECTION('center_axis',(-2.94073487533293E-16,0.,1.));
#2960=DIRECTION('ref_axis',(1.,0.,2.94073487533293E-16));
#2961=DIRECTION('center_axis',(-0.707106781186555,0.,-0.70710678118654));
#2962=DIRECTION('ref_axis',(-0.70710678118654,0.,0.707106781186555));
#2963=DIRECTION('center_axis',(0.695285025016091,0.,0.718734119120815));
#2964=DIRECTION('ref_axis',(0.718734119120815,0.,-0.695285025016091));
#2965=DIRECTION('center_axis',(-1.,0.,-1.4477464001639E-15));
#2966=DIRECTION('ref_axis',(-1.4477464001639E-15,0.,1.));
#2967=DIRECTION('center_axis',(1.,0.,0.));
#2968=DIRECTION('ref_axis',(0.,0.,-1.));
#2969=DIRECTION('center_axis',(-0.707106781186538,0.,0.707106781186557));
#2970=DIRECTION('ref_axis',(0.707106781186557,0.,0.707106781186538));
#2971=DIRECTION('center_axis',(0.707106781186544,0.,-0.707106781186551));
#2972=DIRECTION('ref_axis',(-0.707106781186551,0.,-0.707106781186544));
#2973=DIRECTION('center_axis',(1.,0.,0.));
#2974=DIRECTION('ref_axis',(0.,0.,-1.));
#2975=DIRECTION('center_axis',(1.,0.,0.));
#2976=DIRECTION('ref_axis',(0.,0.,-1.));
#2977=DIRECTION('center_axis',(1.,0.,0.));
#2978=DIRECTION('ref_axis',(0.,0.,-1.));
#2979=DIRECTION('center_axis',(0.,-0.707106781186547,0.707106781186549));
#2980=DIRECTION('ref_axis',(-1.,0.,0.));
#2981=DIRECTION('center_axis',(0.,-0.707106781186547,-0.707106781186549));
#2982=DIRECTION('ref_axis',(1.,0.,0.));
#2983=DIRECTION('center_axis',(0.351123441588392,0.,-0.936329177569044));
#2984=DIRECTION('ref_axis',(-0.936329177569044,0.,-0.351123441588392));
#2985=DIRECTION('',(0.,-1.,0.));
#2986=DIRECTION('',(0.936329177569044,0.,0.351123441588392));
#2987=DIRECTION('',(0.,-1.,0.));
#2988=DIRECTION('center_axis',(-1.,0.,0.));
#2989=DIRECTION('ref_axis',(0.,0.,1.));
#2990=DIRECTION('',(0.,-1.,0.));
#2991=DIRECTION('',(0.,0.,-1.));
#2992=DIRECTION('center_axis',(0.351123441588391,0.,0.936329177569045));
#2993=DIRECTION('ref_axis',(0.936329177569045,0.,-0.351123441588391));
#2994=DIRECTION('',(-0.936329177569045,0.,0.351123441588391));
#2995=DIRECTION('center_axis',(0.,1.,0.));
#2996=DIRECTION('ref_axis',(0.,0.,1.));
#2997=DIRECTION('center_axis',(0.,1.,0.));
#2998=DIRECTION('ref_axis',(0.,0.,1.));
#2999=DIRECTION('center_axis',(0.,1.,0.));
#3000=DIRECTION('ref_axis',(0.,0.,1.));
#3001=DIRECTION('center_axis',(0.,1.,0.));
#3002=DIRECTION('ref_axis',(0.,0.,1.));
#3003=DIRECTION('center_axis',(0.,1.,0.));
#3004=DIRECTION('ref_axis',(0.,0.,1.));
#3005=DIRECTION('center_axis',(0.,1.,0.));
#3006=DIRECTION('ref_axis',(0.,0.,1.));
#3007=DIRECTION('center_axis',(0.,1.,0.));
#3008=DIRECTION('ref_axis',(0.,0.,1.));
#3009=DIRECTION('center_axis',(0.,1.,0.));
#3010=DIRECTION('ref_axis',(0.,0.,1.));
#3011=DIRECTION('center_axis',(0.,1.,0.));
#3012=DIRECTION('ref_axis',(0.,0.,1.));
#3013=DIRECTION('center_axis',(0.,1.,0.));
#3014=DIRECTION('ref_axis',(0.,0.,1.));
#3015=DIRECTION('center_axis',(0.,1.,0.));
#3016=DIRECTION('ref_axis',(0.,0.,1.));
#3017=DIRECTION('center_axis',(0.,1.,0.));
#3018=DIRECTION('ref_axis',(0.,0.,1.));
#3019=DIRECTION('center_axis',(0.,1.,0.));
#3020=DIRECTION('ref_axis',(0.,0.,1.));
#3021=DIRECTION('center_axis',(0.,1.,0.));
#3022=DIRECTION('ref_axis',(0.,0.,1.));
#3023=DIRECTION('center_axis',(0.,1.,0.));
#3024=DIRECTION('ref_axis',(0.,0.,1.));
#3025=DIRECTION('center_axis',(0.,1.,0.));
#3026=DIRECTION('ref_axis',(0.,0.,1.));
#3027=DIRECTION('center_axis',(0.,1.,0.));
#3028=DIRECTION('ref_axis',(0.,0.,1.));
#3029=CARTESIAN_POINT('',(0.,0.,0.));
#3030=CARTESIAN_POINT('Origin',(-7.5,35.,0.));
#3031=CARTESIAN_POINT('',(1.1,35.,7.5));
#3032=CARTESIAN_POINT('',(1.1,35.,-7.5));
#3033=CARTESIAN_POINT('Origin',(1.1,35.,0.));
#3034=CARTESIAN_POINT('Origin',(1.1,35.,0.));
#3035=CARTESIAN_POINT('',(-7.5,35.,-7.5));
#3036=CARTESIAN_POINT('',(-7.5,35.,-7.5));
#3037=CARTESIAN_POINT('',(-7.5,35.,7.5));
#3038=CARTESIAN_POINT('Origin',(-7.5,35.,0.));
#3039=CARTESIAN_POINT('Origin',(-7.5,35.,0.));
#3040=CARTESIAN_POINT('Origin',(-7.5,35.,0.));
#3041=CARTESIAN_POINT('',(7.5,35.,4.49999999999999));
#3042=CARTESIAN_POINT('',(7.5,35.,-4.49999999999999));
#3043=CARTESIAN_POINT('Origin',(7.5,35.,0.));
#3044=CARTESIAN_POINT('Origin',(7.5,35.,0.));
#3045=CARTESIAN_POINT('',(1.1,35.,-4.49999999999999));
#3046=CARTESIAN_POINT('',(-7.5,35.,-4.49999999999999));
#3047=CARTESIAN_POINT('',(1.1,35.,4.5));
#3048=CARTESIAN_POINT('Origin',(1.1,35.,0.));
#3049=CARTESIAN_POINT('Origin',(1.1,35.,0.));
#3050=CARTESIAN_POINT('Origin',(-7.5,35.,-50.));
#3051=CARTESIAN_POINT('',(1.1,35.,-42.5));
#3052=CARTESIAN_POINT('',(1.1,35.,-57.5));
#3053=CARTESIAN_POINT('Origin',(1.1,35.,-50.));
#3054=CARTESIAN_POINT('Origin',(1.1,35.,-50.));
#3055=CARTESIAN_POINT('',(-7.5,35.,-57.5));
#3056=CARTESIAN_POINT('',(-7.5,35.,-57.5));
#3057=CARTESIAN_POINT('',(-7.5,35.,-42.5));
#3058=CARTESIAN_POINT('Origin',(-7.5,35.,-50.));
#3059=CARTESIAN_POINT('Origin',(-7.5,35.,-50.));
#3060=CARTESIAN_POINT('Origin',(-7.5,35.,-50.));
#3061=CARTESIAN_POINT('',(7.5,35.,-45.5));
#3062=CARTESIAN_POINT('',(7.5,35.,-54.5));
#3063=CARTESIAN_POINT('Origin',(7.5,35.,-50.));
#3064=CARTESIAN_POINT('Origin',(7.5,35.,-50.));
#3065=CARTESIAN_POINT('',(1.1,35.,-54.5));
#3066=CARTESIAN_POINT('',(-7.5,35.,-54.5));
#3067=CARTESIAN_POINT('',(1.1,35.,-45.5));
#3068=CARTESIAN_POINT('Origin',(1.1,35.,-50.));
#3069=CARTESIAN_POINT('Origin',(1.1,35.,-50.));
#3070=CARTESIAN_POINT('Origin',(-7.5,35.,50.));
#3071=CARTESIAN_POINT('',(1.1,35.,57.5));
#3072=CARTESIAN_POINT('',(1.1,35.,42.5));
#3073=CARTESIAN_POINT('Origin',(1.1,35.,50.));
#3074=CARTESIAN_POINT('Origin',(1.1,35.,50.));
#3075=CARTESIAN_POINT('',(-7.5,35.,42.5));
#3076=CARTESIAN_POINT('',(-7.5,35.,42.5));
#3077=CARTESIAN_POINT('',(-7.5,35.,57.5));
#3078=CARTESIAN_POINT('Origin',(-7.5,35.,50.));
#3079=CARTESIAN_POINT('Origin',(-7.5,35.,50.));
#3080=CARTESIAN_POINT('Origin',(-7.5,35.,50.));
#3081=CARTESIAN_POINT('',(7.5,35.,54.5));
#3082=CARTESIAN_POINT('',(7.5,35.,45.5));
#3083=CARTESIAN_POINT('Origin',(7.5,35.,50.));
#3084=CARTESIAN_POINT('Origin',(7.5,35.,50.));
#3085=CARTESIAN_POINT('',(1.1,35.,45.5));
#3086=CARTESIAN_POINT('',(-7.5,35.,45.5));
#3087=CARTESIAN_POINT('',(1.1,35.,54.5));
#3088=CARTESIAN_POINT('Origin',(1.1,35.,50.));
#3089=CARTESIAN_POINT('Origin',(1.1,35.,50.));
#3090=CARTESIAN_POINT('Origin',(-35.0000000000001,0.,-25.9807621135332));
#3091=CARTESIAN_POINT('',(-35.0000000000001,10.,-28.7307621135332));
#3092=CARTESIAN_POINT('',(-35.0000000000001,10.,-23.2307621135332));
#3093=CARTESIAN_POINT('Origin',(-35.0000000000001,10.,-25.9807621135332));
#3094=CARTESIAN_POINT('',(-35.0000000000001,5.5,-23.2307621135332));
#3095=CARTESIAN_POINT('',(-35.0000000000001,0.,-23.2307621135332));
#3096=CARTESIAN_POINT('',(-35.0000000000001,5.5,-28.7307621135332));
#3097=CARTESIAN_POINT('Origin',(-35.0000000000001,5.5,-25.9807621135332));
#3098=CARTESIAN_POINT('Origin',(-35.0000000000001,5.5,-25.9807621135332));
#3099=CARTESIAN_POINT('Origin',(-35.0000000000001,10.,-25.9807621135332));
#3100=CARTESIAN_POINT('Origin',(-35.0000000000001,0.,25.9807621135332));
#3101=CARTESIAN_POINT('',(-35.0000000000001,10.,23.2307621135332));
#3102=CARTESIAN_POINT('',(-35.0000000000001,10.,28.7307621135332));
#3103=CARTESIAN_POINT('Origin',(-35.0000000000001,10.,25.9807621135332));
#3104=CARTESIAN_POINT('',(-35.0000000000001,5.5,28.7307621135332));
#3105=CARTESIAN_POINT('',(-35.0000000000001,0.,28.7307621135332));
#3106=CARTESIAN_POINT('',(-35.0000000000001,5.5,23.2307621135332));
#3107=CARTESIAN_POINT('Origin',(-35.0000000000001,5.5,25.9807621135332));
#3108=CARTESIAN_POINT('Origin',(-35.0000000000001,5.5,25.9807621135332));
#3109=CARTESIAN_POINT('Origin',(-35.0000000000001,10.,25.9807621135332));
#3110=CARTESIAN_POINT('Origin',(-50.,10.,6.12323399573677E-15));
#3111=CARTESIAN_POINT('',(-7.5,10.,70.));
#3112=CARTESIAN_POINT('',(-7.5,10.,-70.));
#3113=CARTESIAN_POINT('',(-7.5,10.,-70.));
#3114=CARTESIAN_POINT('',(-66.3886892308249,10.,-18.8788470330009));
#3115=CARTESIAN_POINT('',(-7.5,10.,-70.));
#3116=CARTESIAN_POINT('',(-66.3886892308249,10.,18.8788470330009));
#3117=CARTESIAN_POINT('Origin',(-50.,10.,6.12323399573677E-15));
#3118=CARTESIAN_POINT('',(-7.5,10.,70.));
#3119=CARTESIAN_POINT('',(-18.,10.,1.5));
#3120=CARTESIAN_POINT('',(-18.,10.,-1.5));
#3121=CARTESIAN_POINT('',(-18.,10.,-1.5));
#3122=CARTESIAN_POINT('',(-22.,10.,2.16840434497101E-16));
#3123=CARTESIAN_POINT('',(-18.,10.,1.5));
#3124=CARTESIAN_POINT('',(-22.,10.,2.16840434497101E-16));
#3125=CARTESIAN_POINT('',(-55.606086266753,10.,-4.19187270437975));
#3126=CARTESIAN_POINT('',(-58.4530734736015,10.,-7.03885991122819));
#3127=CARTESIAN_POINT('',(-59.1923881554252,10.,-7.77817459305192));
#3128=CARTESIAN_POINT('',(-56.9282032302755,10.,-0.999999999999996));
#3129=CARTESIAN_POINT('Origin',(-50.,10.,6.12323399573677E-15));
#3130=CARTESIAN_POINT('',(-60.9544511501033,10.,-0.999999999999999));
#3131=CARTESIAN_POINT('',(-52.4142135623731,10.,-0.999999999999992));
#3132=CARTESIAN_POINT('Origin',(-50.,10.,6.12323399573677E-15));
#3133=CARTESIAN_POINT('',(-51.,10.,-6.9282032302755));
#3134=CARTESIAN_POINT('',(-51.,10.,-10.9544511501033));
#3135=CARTESIAN_POINT('',(-51.,10.,-2.41421356237299));
#3136=CARTESIAN_POINT('',(-54.1918727043799,10.,-5.60608626675283));
#3137=CARTESIAN_POINT('Origin',(-50.,10.,6.12323399573677E-15));
#3138=CARTESIAN_POINT('',(-57.0388599112284,10.,-8.45307347360129));
#3139=CARTESIAN_POINT('',(-57.7781745930521,10.,-9.19238815542503));
#3140=CARTESIAN_POINT('Origin',(-50.,10.,6.12323399573677E-15));
#3141=CARTESIAN_POINT('',(-45.8067323069091,10.,-5.60504291277775));
#3142=CARTESIAN_POINT('',(-42.9598097195645,10.,-8.45196550012248));
#3143=CARTESIAN_POINT('',(-49.,10.,-2.4117752196868));
#3144=CARTESIAN_POINT('',(-49.,10.,-6.9282032302755));
#3145=CARTESIAN_POINT('Origin',(-50.,10.,6.12323399573677E-15));
#3146=CARTESIAN_POINT('',(-49.,10.,-10.9544511501033));
#3147=CARTESIAN_POINT('',(-49.,10.,-2.4117752196868));
#3148=CARTESIAN_POINT('Origin',(-50.,10.,6.12323399573677E-15));
#3149=CARTESIAN_POINT('',(-43.0717967697245,10.,-0.999999999999999));
#3150=CARTESIAN_POINT('',(-39.0455488498967,10.,-1.));
#3151=CARTESIAN_POINT('',(-38.,10.,-1.00000000000001));
#3152=CARTESIAN_POINT('',(-44.447794174489,10.,-4.26298140638232));
#3153=CARTESIAN_POINT('Origin',(-50.,10.,6.12323399573677E-15));
#3154=CARTESIAN_POINT('',(-41.5609379040007,10.,-7.05565241064688));
#3155=CARTESIAN_POINT('',(-47.8208224757522,10.,-0.999999999999992));
#3156=CARTESIAN_POINT('Origin',(-50.,10.,6.12323399573677E-15));
#3157=CARTESIAN_POINT('',(-44.3939137332471,10.,4.19187270437979));
#3158=CARTESIAN_POINT('',(-41.5469265263986,10.,7.03885991122821));
#3159=CARTESIAN_POINT('',(-47.585786437627,10.,0.999999999999997));
#3160=CARTESIAN_POINT('',(-43.0717967697245,10.,0.999999999999998));
#3161=CARTESIAN_POINT('Origin',(-50.,10.,6.12323399573677E-15));
#3162=CARTESIAN_POINT('',(-39.0455488498967,10.,1.));
#3163=CARTESIAN_POINT('',(-38.,10.,1.));
#3164=CARTESIAN_POINT('Origin',(-50.,10.,6.12323399573677E-15));
#3165=CARTESIAN_POINT('',(-49.,10.,6.92820323027551));
#3166=CARTESIAN_POINT('',(-49.,10.,10.9544511501033));
#3167=CARTESIAN_POINT('',(-49.,10.,12.));
#3168=CARTESIAN_POINT('',(-45.8081272956201,10.,5.60608626675286));
#3169=CARTESIAN_POINT('Origin',(-50.,10.,6.12323399573677E-15));
#3170=CARTESIAN_POINT('',(-42.9611400887716,10.,8.45307347360131));
#3171=CARTESIAN_POINT('',(-49.,10.,2.41421356237306));
#3172=CARTESIAN_POINT('Origin',(-50.,10.,6.12323399573677E-15));
#3173=CARTESIAN_POINT('',(-54.2015548263514,10.,5.59883354290546));
#3174=CARTESIAN_POINT('',(-57.0480956344193,10.,8.44537435097341));
#3175=CARTESIAN_POINT('',(-57.7866420159615,10.,9.18392073251564));
#3176=CARTESIAN_POINT('',(-51.,10.,6.92820323027551));
#3177=CARTESIAN_POINT('Origin',(-50.,10.,6.12323399573677E-15));
#3178=CARTESIAN_POINT('',(-51.,10.,10.9544511501033));
#3179=CARTESIAN_POINT('',(-51.,10.,12.));
#3180=CARTESIAN_POINT('Origin',(-50.,10.,6.12323399573677E-15));
#3181=CARTESIAN_POINT('',(-56.9282032302755,10.,0.999999999999999));
#3182=CARTESIAN_POINT('',(-60.9544511501033,10.,1.));
#3183=CARTESIAN_POINT('',(-52.4117752196868,10.,0.999999999999998));
#3184=CARTESIAN_POINT('',(-55.6050429127777,10.,4.19326769309101));
#3185=CARTESIAN_POINT('Origin',(-50.,10.,6.12323399573677E-15));
#3186=CARTESIAN_POINT('',(-58.4519655001223,10.,7.04019028043575));
#3187=CARTESIAN_POINT('',(-59.1911689840819,10.,7.77939376439531));
#3188=CARTESIAN_POINT('Origin',(-50.,10.,6.12323399573677E-15));
#3189=CARTESIAN_POINT('Origin',(-50.,25.,6.12323399573677E-15));
#3190=CARTESIAN_POINT('',(-57.7427304209218,21.,-6.32851685854852));
#3191=CARTESIAN_POINT('',(-57.7427304209218,11.,-6.32851685854851));
#3192=CARTESIAN_POINT('',(-57.7427304209218,25.,-6.32851685854851));
#3193=CARTESIAN_POINT('',(-59.9498743710662,11.,-0.999999999999998));
#3194=CARTESIAN_POINT('Origin',(-50.,11.,6.12323399573677E-15));
#3195=CARTESIAN_POINT('',(-59.9498743710662,21.,-0.999999999999998));
#3196=CARTESIAN_POINT('',(-59.9498743710662,25.,-0.999999999999998));
#3197=CARTESIAN_POINT('Origin',(-50.,21.,0.));
#3198=CARTESIAN_POINT('Origin',(-50.,25.,6.12323399573677E-15));
#3199=CARTESIAN_POINT('',(-51.,21.,-9.9498743710662));
#3200=CARTESIAN_POINT('',(-51.,11.,-9.94987437106619));
#3201=CARTESIAN_POINT('',(-51.,25.,-9.94987437106619));
#3202=CARTESIAN_POINT('',(-56.3285168585487,11.,-7.74273042092161));
#3203=CARTESIAN_POINT('Origin',(-50.,11.,6.12323399573677E-15));
#3204=CARTESIAN_POINT('',(-56.3285168585487,21.,-7.74273042092161));
#3205=CARTESIAN_POINT('',(-56.3285168585487,25.,-7.74273042092161));
#3206=CARTESIAN_POINT('Origin',(-50.,21.,0.));
#3207=CARTESIAN_POINT('Origin',(-50.,25.,6.12323399573677E-15));
#3208=CARTESIAN_POINT('',(-43.6701415454755,21.,-7.74163367421144));
#3209=CARTESIAN_POINT('',(-43.6701415454755,11.,-7.74163367421143));
#3210=CARTESIAN_POINT('',(-43.6701415454755,25.,-7.74163367421143));
#3211=CARTESIAN_POINT('',(-49.,11.,-9.94987437106619));
#3212=CARTESIAN_POINT('Origin',(-50.,11.,6.12323399573677E-15));
#3213=CARTESIAN_POINT('',(-49.,21.,-9.9498743710662));
#3214=CARTESIAN_POINT('',(-49.,25.,-9.94987437106619));
#3215=CARTESIAN_POINT('Origin',(-50.,21.,0.));
#3216=CARTESIAN_POINT('Origin',(-50.,25.,6.12323399573677E-15));
#3217=CARTESIAN_POINT('',(-40.0501256289338,21.,-1.));
#3218=CARTESIAN_POINT('',(-40.0501256289338,11.,-1.));
#3219=CARTESIAN_POINT('',(-40.0501256289338,25.,-1.));
#3220=CARTESIAN_POINT('',(-42.2817532227874,11.,-6.35835408624332));
#3221=CARTESIAN_POINT('Origin',(-50.,11.,6.12323399573677E-15));
#3222=CARTESIAN_POINT('',(-42.2817532227874,21.,-6.35835408624332));
#3223=CARTESIAN_POINT('',(-42.2817532227874,25.,-6.35835408624332));
#3224=CARTESIAN_POINT('Origin',(-50.,21.,0.));
#3225=CARTESIAN_POINT('Origin',(-50.,25.,6.12323399573677E-15));
#3226=CARTESIAN_POINT('',(-42.2572695790783,21.,6.32851685854853));
#3227=CARTESIAN_POINT('',(-42.2572695790782,11.,6.32851685854853));
#3228=CARTESIAN_POINT('',(-42.2572695790782,25.,6.32851685854853));
#3229=CARTESIAN_POINT('',(-40.0501256289338,11.,0.999999999999999));
#3230=CARTESIAN_POINT('Origin',(-50.,11.,6.12323399573677E-15));
#3231=CARTESIAN_POINT('',(-40.0501256289338,21.,0.999999999999999));
#3232=CARTESIAN_POINT('',(-40.0501256289338,25.,0.999999999999999));
#3233=CARTESIAN_POINT('Origin',(-50.,21.,0.));
#3234=CARTESIAN_POINT('Origin',(-50.,25.,6.12323399573677E-15));
#3235=CARTESIAN_POINT('',(-49.,21.,9.9498743710662));
#3236=CARTESIAN_POINT('',(-49.,11.,9.94987437106621));
#3237=CARTESIAN_POINT('',(-49.,25.,9.94987437106621));
#3238=CARTESIAN_POINT('',(-43.6714831414513,11.,7.74273042092163));
#3239=CARTESIAN_POINT('Origin',(-50.,11.,6.12323399573677E-15));
#3240=CARTESIAN_POINT('',(-43.6714831414513,21.,7.74273042092163));
#3241=CARTESIAN_POINT('',(-43.6714831414513,25.,7.74273042092163));
#3242=CARTESIAN_POINT('Origin',(-50.,21.,0.));
#3243=CARTESIAN_POINT('Origin',(-50.,25.,6.12323399573677E-15));
#3244=CARTESIAN_POINT('',(-56.3378301433314,21.,7.73510885988553));
#3245=CARTESIAN_POINT('',(-56.3378301433314,11.,7.73510885988553));
#3246=CARTESIAN_POINT('',(-56.3378301433314,25.,7.73510885988553));
#3247=CARTESIAN_POINT('',(-51.,11.,9.9498743710662));
#3248=CARTESIAN_POINT('Origin',(-50.,11.,6.12323399573677E-15));
#3249=CARTESIAN_POINT('',(-51.,21.,9.9498743710662));
#3250=CARTESIAN_POINT('',(-51.,25.,9.9498743710662));
#3251=CARTESIAN_POINT('Origin',(-50.,21.,0.));
#3252=CARTESIAN_POINT('Origin',(-62.,21.,0.));
#3253=CARTESIAN_POINT('',(-61.9582607431014,21.,-1.));
#3254=CARTESIAN_POINT('',(-62.,21.,-1.));
#3255=CARTESIAN_POINT('',(-59.1628740438305,21.,-7.74866048145723));
#3256=CARTESIAN_POINT('Origin',(-50.,21.,0.));
#3257=CARTESIAN_POINT('',(-56.7071067811867,21.,-5.29289321881347));
#3258=CARTESIAN_POINT('Origin',(-62.,21.,0.));
#3259=CARTESIAN_POINT('',(-57.7486604814574,21.,-9.16287404383034));
#3260=CARTESIAN_POINT('',(-55.2928932188136,21.,-6.7071067811865));
#3261=CARTESIAN_POINT('',(-51.,21.,-11.9582607431014));
#3262=CARTESIAN_POINT('Origin',(-50.,21.,0.));
#3263=CARTESIAN_POINT('',(-51.,21.,1.59252104018029E-14));
#3264=CARTESIAN_POINT('Origin',(-62.,21.,0.));
#3265=CARTESIAN_POINT('',(-49.,21.,-11.9582607431014));
#3266=CARTESIAN_POINT('',(-49.,21.,0.));
#3267=CARTESIAN_POINT('',(-42.2500184834751,21.,-9.16175673621183));
#3268=CARTESIAN_POINT('Origin',(-50.,21.,0.));
#3269=CARTESIAN_POINT('',(-56.7058876098433,21.,5.29411239015663));
#3270=CARTESIAN_POINT('Origin',(-62.,21.,0.));
#3271=CARTESIAN_POINT('',(-40.8404707145501,21.,-7.75261396362447));
#3272=CARTESIAN_POINT('',(-55.6452091202174,21.,6.56911174675717));
#3273=CARTESIAN_POINT('',(-38.0417392568986,21.,-1.00000000000001));
#3274=CARTESIAN_POINT('Origin',(-50.,21.,0.));
#3275=CARTESIAN_POINT('',(-62.,21.,-0.999999999999973));
#3276=CARTESIAN_POINT('Origin',(-62.,21.,0.));
#3277=CARTESIAN_POINT('',(-38.0417392568986,21.,1.));
#3278=CARTESIAN_POINT('',(-62.,21.,0.999999999999993));
#3279=CARTESIAN_POINT('',(-40.8371259561695,21.,7.74866048145724));
#3280=CARTESIAN_POINT('Origin',(-50.,21.,0.));
#3281=CARTESIAN_POINT('',(-55.2928932188138,21.,-6.70710678118649));
#3282=CARTESIAN_POINT('Origin',(-62.,21.,0.));
#3283=CARTESIAN_POINT('',(-42.2513395185426,21.,9.16287404383035));
#3284=CARTESIAN_POINT('',(-56.7071067811867,21.,-5.29289321881345));
#3285=CARTESIAN_POINT('',(-49.,21.,11.9582607431014));
#3286=CARTESIAN_POINT('Origin',(-50.,21.,0.));
#3287=CARTESIAN_POINT('',(-49.,21.,0.));
#3288=CARTESIAN_POINT('Origin',(-62.,21.,0.));
#3289=CARTESIAN_POINT('',(-51.,21.,11.9582607431014));
#3290=CARTESIAN_POINT('',(-51.,21.,-1.58971255522245E-14));
#3291=CARTESIAN_POINT('',(-57.7578317170041,21.,9.15511043355818));
#3292=CARTESIAN_POINT('Origin',(-50.,21.,0.));
#3293=CARTESIAN_POINT('',(-55.3013606417229,21.,6.698639358277));
#3294=CARTESIAN_POINT('Origin',(-50.,25.,0.));
#3295=CARTESIAN_POINT('',(-59.9498743710662,25.,-0.999999999999999));
#3296=CARTESIAN_POINT('Ctrl Pts',(-59.9498743710626,25.000000000007,-0.999999999999998));
#3297=CARTESIAN_POINT('Ctrl Pts',(-60.8627772674692,23.183346173561,-0.999999999999999));
#3298=CARTESIAN_POINT('Ctrl Pts',(-61.9582607431013,21.,-1.));
#3299=CARTESIAN_POINT('',(-57.7427304209218,25.,-6.32851685854852));
#3300=CARTESIAN_POINT('Origin',(-50.,25.,0.));
#3301=CARTESIAN_POINT('Ctrl Pts',(-59.1628740438305,21.0000000000001,-7.74866048145726));
#3302=CARTESIAN_POINT('Ctrl Pts',(-58.3882502495111,23.1833461736238,-6.97403668713786));
#3303=CARTESIAN_POINT('Ctrl Pts',(-57.7427304209265,24.9999999999866,-6.3285168585533));
#3304=CARTESIAN_POINT('Origin',(-50.,25.,0.));
#3305=CARTESIAN_POINT('',(-56.3285168585487,25.,-7.74273042092162));
#3306=CARTESIAN_POINT('Ctrl Pts',(-56.3285168585462,25.0000000000071,-7.74273042091913));
#3307=CARTESIAN_POINT('Ctrl Pts',(-56.9740366871335,23.1833461736366,-8.38825024950643));
#3308=CARTESIAN_POINT('Ctrl Pts',(-57.7486604814575,21.0000000000001,-9.16287404383036));
#3309=CARTESIAN_POINT('',(-51.,25.,-9.94987437106621));
#3310=CARTESIAN_POINT('Origin',(-50.,25.,0.));
#3311=CARTESIAN_POINT('Ctrl Pts',(-51.,21.,-11.9582607431014));
#3312=CARTESIAN_POINT('Ctrl Pts',(-51.,23.1833461735861,-10.8627772674568));
#3313=CARTESIAN_POINT('Ctrl Pts',(-51.,24.9999999999866,-9.94987437107291));
#3314=CARTESIAN_POINT('Origin',(-50.,25.,0.));
#3315=CARTESIAN_POINT('',(-49.,25.,-9.94987437106621));
#3316=CARTESIAN_POINT('Ctrl Pts',(-49.,25.0000000000071,-9.94987437106263));
#3317=CARTESIAN_POINT('Ctrl Pts',(-49.,23.1833461736001,-10.8627772674498));
#3318=CARTESIAN_POINT('Ctrl Pts',(-49.,21.,-11.9582607431014));
#3319=CARTESIAN_POINT('',(-43.6701415454755,25.,-7.74163367421144));
#3320=CARTESIAN_POINT('Origin',(-50.,25.,0.));
#3321=CARTESIAN_POINT('Ctrl Pts',(-42.2500184834751,21.,-9.16175673621182));
#3322=CARTESIAN_POINT('Ctrl Pts',(-43.0246310627466,23.1833408646526,-8.3871441569404));
#3323=CARTESIAN_POINT('Ctrl Pts',(-43.6701415454707,24.9999999999866,-7.7416336742162));
#3324=CARTESIAN_POINT('Origin',(-50.,25.,0.));
#3325=CARTESIAN_POINT('',(-42.2817532227874,25.,-6.35835408624333));
#3326=CARTESIAN_POINT('Ctrl Pts',(-42.2817532227874,25.,-6.35835408624333));
#3327=CARTESIAN_POINT('Ctrl Pts',(-41.8011216229665,23.6668090649695,-6.82330481700001));
#3328=CARTESIAN_POINT('Ctrl Pts',(-41.3207282521399,22.3334518600806,-7.28802509111375));
#3329=CARTESIAN_POINT('Ctrl Pts',(-40.8404707145501,21.,-7.75261396362447));
#3330=CARTESIAN_POINT('',(-40.0501256289338,25.,-1.));
#3331=CARTESIAN_POINT('Origin',(-50.,25.,0.));
#3332=CARTESIAN_POINT('Ctrl Pts',(-38.0417392568986,21.,-1.00000000000001));
#3333=CARTESIAN_POINT('Ctrl Pts',(-39.1372227325402,23.18334617358,-1.));
#3334=CARTESIAN_POINT('Ctrl Pts',(-40.0501256289271,24.9999999999866,-1.));
#3335=CARTESIAN_POINT('Origin',(-50.,25.,0.));
#3336=CARTESIAN_POINT('',(-40.0501256289338,25.,0.999999999999999));
#3337=CARTESIAN_POINT('Ctrl Pts',(-40.0501256289375,25.000000000007,0.999999999999999));
#3338=CARTESIAN_POINT('Ctrl Pts',(-39.137222732525,23.1833461735494,1.));
#3339=CARTESIAN_POINT('Ctrl Pts',(-38.0417392568987,21.,1.));
#3340=CARTESIAN_POINT('',(-42.2572695790782,25.,6.32851685854854));
#3341=CARTESIAN_POINT('Origin',(-50.,25.,0.));
#3342=CARTESIAN_POINT('Ctrl Pts',(-40.8371259561696,21.,7.74866048145719));
#3343=CARTESIAN_POINT('Ctrl Pts',(-41.6117497504654,23.1833461735571,6.97403668716136));
#3344=CARTESIAN_POINT('Ctrl Pts',(-42.2572695790736,24.9999999999866,6.32851685855324));
#3345=CARTESIAN_POINT('Origin',(-50.,25.,0.));
#3346=CARTESIAN_POINT('',(-43.6714831414513,25.,7.74273042092164));
#3347=CARTESIAN_POINT('Ctrl Pts',(-43.6714831414539,25.000000000007,7.74273042091908));
#3348=CARTESIAN_POINT('Ctrl Pts',(-43.0259633128452,23.183346173576,8.38825024952776));
#3349=CARTESIAN_POINT('Ctrl Pts',(-42.2513395185426,21.,9.16287404383029));
#3350=CARTESIAN_POINT('',(-49.,25.,9.94987437106621));
#3351=CARTESIAN_POINT('Origin',(-50.,25.,0.));
#3352=CARTESIAN_POINT('Ctrl Pts',(-49.,21.,11.9582607431014));
#3353=CARTESIAN_POINT('Ctrl Pts',(-49.,23.1833461735926,10.8627772674535));
#3354=CARTESIAN_POINT('Ctrl Pts',(-49.,24.9999999999866,9.94987437107291));
#3355=CARTESIAN_POINT('Origin',(-50.,25.,0.));
#3356=CARTESIAN_POINT('',(-51.,25.,9.94987437106621));
#3357=CARTESIAN_POINT('Ctrl Pts',(-51.,25.000000000007,9.94987437106257));
#3358=CARTESIAN_POINT('Ctrl Pts',(-51.,23.1833461735664,10.8627772674665));
#3359=CARTESIAN_POINT('Ctrl Pts',(-51.,21.,11.9582607431013));
#3360=CARTESIAN_POINT('',(-56.3378301433314,25.,7.73510885988554));
#3361=CARTESIAN_POINT('Origin',(-50.,25.,0.));
#3362=CARTESIAN_POINT('Ctrl Pts',(-57.757831717004,21.,9.15511043355814));
#3363=CARTESIAN_POINT('Ctrl Pts',(-56.9832854040999,23.1833094971798,8.38056412065398));
#3364=CARTESIAN_POINT('Ctrl Pts',(-56.3378301433362,24.9999999999867,7.73510885989024));
#3365=CARTESIAN_POINT('Origin',(-50.,25.,6.12323399573677E-15));
#3366=CARTESIAN_POINT('',(-57.9372539331938,11.,-0.999999999999997));
#3367=CARTESIAN_POINT('',(-57.9372539331938,25.,-0.999999999999997));
#3368=CARTESIAN_POINT('',(-57.9372539331938,25.,-0.999999999999997));
#3369=CARTESIAN_POINT('',(-56.3195928613475,11.,-4.9053792989743));
#3370=CARTESIAN_POINT('Origin',(-50.,11.,6.12323399573677E-15));
#3371=CARTESIAN_POINT('',(-56.3195928613475,25.,-4.9053792989743));
#3372=CARTESIAN_POINT('',(-56.3195928613475,25.,-4.9053792989743));
#3373=CARTESIAN_POINT('Origin',(-50.,25.,6.12323399573677E-15));
#3374=CARTESIAN_POINT('Origin',(-50.,25.,6.12323399573677E-15));
#3375=CARTESIAN_POINT('',(-54.9053792989745,11.,-6.31959286134738));
#3376=CARTESIAN_POINT('',(-54.9053792989745,25.,-6.31959286134738));
#3377=CARTESIAN_POINT('',(-54.9053792989745,25.,-6.31959286134738));
#3378=CARTESIAN_POINT('',(-51.,11.,-7.93725393319376));
#3379=CARTESIAN_POINT('Origin',(-50.,11.,6.12323399573677E-15));
#3380=CARTESIAN_POINT('',(-51.,25.,-7.93725393319376));
#3381=CARTESIAN_POINT('',(-51.,25.,-7.93725393319376));
#3382=CARTESIAN_POINT('Origin',(-50.,25.,6.12323399573677E-15));
#3383=CARTESIAN_POINT('Origin',(-50.,25.,6.12323399573677E-15));
#3384=CARTESIAN_POINT('',(-49.,11.,-7.93725393319376));
#3385=CARTESIAN_POINT('',(-49.,25.,-7.93725393319376));
#3386=CARTESIAN_POINT('',(-49.,25.,-7.93725393319376));
#3387=CARTESIAN_POINT('',(-45.0932480630465,11.,-6.31852715664043));
#3388=CARTESIAN_POINT('Origin',(-50.,11.,6.12323399573677E-15));
#3389=CARTESIAN_POINT('',(-45.0932480630465,25.,-6.31852715664043));
#3390=CARTESIAN_POINT('',(-45.0932480630465,25.,-6.31852715664043));
#3391=CARTESIAN_POINT('Origin',(-50.,25.,6.12323399573677E-15));
#3392=CARTESIAN_POINT('Origin',(-50.,25.,6.12323399573677E-15));
#3393=CARTESIAN_POINT('',(-43.7249546083658,11.,-4.96223793594483));
#3394=CARTESIAN_POINT('',(-43.7249546083658,25.,-4.96223793594483));
#3395=CARTESIAN_POINT('',(-43.7249546083658,25.,-4.96223793594483));
#3396=CARTESIAN_POINT('',(-42.0627460668062,11.,-1.));
#3397=CARTESIAN_POINT('Origin',(-50.,11.,6.12323399573677E-15));
#3398=CARTESIAN_POINT('',(-42.0627460668062,25.,-1.));
#3399=CARTESIAN_POINT('',(-42.0627460668062,25.,-1.));
#3400=CARTESIAN_POINT('Origin',(-50.,25.,6.12323399573677E-15));
#3401=CARTESIAN_POINT('Origin',(-50.,25.,6.12323399573677E-15));
#3402=CARTESIAN_POINT('',(-42.0627460668062,11.,0.999999999999999));
#3403=CARTESIAN_POINT('',(-42.0627460668062,25.,0.999999999999999));
#3404=CARTESIAN_POINT('',(-42.0627460668062,25.,0.999999999999999));
#3405=CARTESIAN_POINT('',(-43.6804071386525,11.,4.90537929897433));
#3406=CARTESIAN_POINT('Origin',(-50.,11.,6.12323399573677E-15));
#3407=CARTESIAN_POINT('',(-43.6804071386525,25.,4.90537929897433));
#3408=CARTESIAN_POINT('',(-43.6804071386525,25.,4.90537929897433));
#3409=CARTESIAN_POINT('Origin',(-50.,25.,6.12323399573677E-15));
#3410=CARTESIAN_POINT('Origin',(-50.,25.,6.12323399573677E-15));
#3411=CARTESIAN_POINT('',(-45.0946207010256,11.,6.31959286134741));
#3412=CARTESIAN_POINT('',(-45.0946207010256,25.,6.31959286134741));
#3413=CARTESIAN_POINT('',(-45.0946207010256,25.,6.31959286134741));
#3414=CARTESIAN_POINT('',(-49.,11.,7.93725393319378));
#3415=CARTESIAN_POINT('Origin',(-50.,11.,6.12323399573677E-15));
#3416=CARTESIAN_POINT('',(-49.,25.,7.93725393319378));
#3417=CARTESIAN_POINT('',(-49.,25.,7.93725393319378));
#3418=CARTESIAN_POINT('Origin',(-50.,25.,6.12323399573677E-15));
#3419=CARTESIAN_POINT('Origin',(-50.,25.,6.12323399573677E-15));
#3420=CARTESIAN_POINT('',(-51.,11.,7.93725393319377));
#3421=CARTESIAN_POINT('',(-51.,25.,7.93725393319378));
#3422=CARTESIAN_POINT('',(-51.,25.,7.93725393319377));
#3423=CARTESIAN_POINT('',(-54.9149070294414,11.,6.31218574599544));
#3424=CARTESIAN_POINT('Origin',(-50.,11.,6.12323399573677E-15));
#3425=CARTESIAN_POINT('',(-54.9149070294414,25.,6.31218574599544));
#3426=CARTESIAN_POINT('',(-54.9149070294414,25.,6.31218574599544));
#3427=CARTESIAN_POINT('Origin',(-50.,25.,6.12323399573677E-15));
#3428=CARTESIAN_POINT('Origin',(-50.,25.,6.12323399573677E-15));
#3429=CARTESIAN_POINT('',(-50.,25.,-0.99999999999999));
#3430=CARTESIAN_POINT('',(-50.7071067811865,25.,0.707106781186539));
#3431=CARTESIAN_POINT('Origin',(-50.,25.,6.12323399573677E-15));
#3432=CARTESIAN_POINT('',(-49.2928932188135,25.,-0.707106781186497));
#3433=CARTESIAN_POINT('',(-51.,25.,4.67548759557284E-15));
#3434=CARTESIAN_POINT('Origin',(-50.,25.,6.12323399573677E-15));
#3435=CARTESIAN_POINT('',(-49.,25.,6.12323399573677E-15));
#3436=CARTESIAN_POINT('',(-50.7058876098434,25.,-0.705887609843368));
#3437=CARTESIAN_POINT('Origin',(-50.,25.,6.12323399573677E-15));
#3438=CARTESIAN_POINT('',(-49.4462643123569,25.,0.572410906843163));
#3439=CARTESIAN_POINT('',(-50.,25.,-0.999999999999989));
#3440=CARTESIAN_POINT('Origin',(-50.,25.,6.12323399573677E-15));
#3441=CARTESIAN_POINT('',(-50.,25.,0.999999999999996));
#3442=CARTESIAN_POINT('',(-49.2928932188135,25.,-0.707106781186483));
#3443=CARTESIAN_POINT('Origin',(-50.,25.,6.12323399573677E-15));
#3444=CARTESIAN_POINT('',(-50.7071067811865,25.,0.707106781186559));
#3445=CARTESIAN_POINT('',(-49.,25.,6.12323399573677E-15));
#3446=CARTESIAN_POINT('Origin',(-50.,25.,6.12323399573677E-15));
#3447=CARTESIAN_POINT('',(-51.,25.,7.56842722775721E-15));
#3448=CARTESIAN_POINT('',(-49.301360641723,25.,0.698639358277004));
#3449=CARTESIAN_POINT('Origin',(-7.5,50.,70.));
#3450=CARTESIAN_POINT('',(-7.5,50.,-60.));
#3451=CARTESIAN_POINT('',(-7.5,50.,60.));
#3452=CARTESIAN_POINT('',(-7.5,50.,70.));
#3453=CARTESIAN_POINT('',(-7.5,40.,-70.));
#3454=CARTESIAN_POINT('',(-7.5,50.,-60.));
#3455=CARTESIAN_POINT('',(-7.5,50.,-70.));
#3456=CARTESIAN_POINT('',(-7.5,40.,70.));
#3457=CARTESIAN_POINT('',(-7.5,50.,70.));
#3458=CARTESIAN_POINT('',(-7.5,50.,60.));
#3459=CARTESIAN_POINT('Origin',(7.5,50.,70.));
#3460=CARTESIAN_POINT('',(7.5,40.,-70.));
#3461=CARTESIAN_POINT('',(7.5,0.,-70.));
#3462=CARTESIAN_POINT('',(7.5,50.,-70.));
#3463=CARTESIAN_POINT('',(7.5,50.,-60.));
#3464=CARTESIAN_POINT('',(7.5,50.,-60.));
#3465=CARTESIAN_POINT('',(7.5,50.,60.));
#3466=CARTESIAN_POINT('',(7.5,50.,70.));
#3467=CARTESIAN_POINT('',(7.5,40.,70.));
#3468=CARTESIAN_POINT('',(7.5,50.,60.));
#3469=CARTESIAN_POINT('',(7.5,0.,70.));
#3470=CARTESIAN_POINT('',(7.5,50.,70.));
#3471=CARTESIAN_POINT('',(7.5,0.,70.));
#3472=CARTESIAN_POINT('Origin',(-7.5,50.,-70.));
#3473=CARTESIAN_POINT('',(-7.5,40.,-70.));
#3474=CARTESIAN_POINT('',(-7.5,0.,-70.));
#3475=CARTESIAN_POINT('',(-7.5,0.,-70.));
#3476=CARTESIAN_POINT('',(-7.5,10.,-70.));
#3477=CARTESIAN_POINT('Origin',(-7.5,50.,70.));
#3478=CARTESIAN_POINT('',(-7.5,40.,70.));
#3479=CARTESIAN_POINT('',(-7.5,0.,70.));
#3480=CARTESIAN_POINT('',(-7.5,10.,70.));
#3481=CARTESIAN_POINT('',(-7.5,0.,70.));
#3482=CARTESIAN_POINT('Origin',(0.,50.,0.));
#3483=CARTESIAN_POINT('',(0.,50.,-60.));
#3484=CARTESIAN_POINT('',(0.,50.,60.));
#3485=CARTESIAN_POINT('Origin',(0.,0.,0.));
#3486=CARTESIAN_POINT('',(-66.3886892308249,0.,18.8788470330009));
#3487=CARTESIAN_POINT('',(-7.5,0.,70.));
#3488=CARTESIAN_POINT('',(-66.3886892308249,0.,-18.8788470330009));
#3489=CARTESIAN_POINT('Origin',(-50.,0.,6.12323399573677E-15));
#3490=CARTESIAN_POINT('',(-7.5,0.,-70.));
#3491=CARTESIAN_POINT('',(-35.,0.,-32.3316150746191));
#3492=CARTESIAN_POINT('',(-29.5000000000001,0.,-29.1561885940762));
#3493=CARTESIAN_POINT('',(-29.5000000000001,0.,-29.1561885940762));
#3494=CARTESIAN_POINT('',(-40.5000000000001,0.,-29.1561885940762));
#3495=CARTESIAN_POINT('',(-35.,0.,-32.3316150746191));
#3496=CARTESIAN_POINT('',(-40.5000000000001,0.,-22.8053356329903));
#3497=CARTESIAN_POINT('',(-40.5000000000001,0.,-29.1561885940762));
#3498=CARTESIAN_POINT('',(-35.0000000000001,0.,-19.6299091524473));
#3499=CARTESIAN_POINT('',(-40.5000000000001,0.,-22.8053356329903));
#3500=CARTESIAN_POINT('',(-29.5000000000001,0.,-22.8053356329902));
#3501=CARTESIAN_POINT('',(-35.0000000000001,0.,-19.6299091524473));
#3502=CARTESIAN_POINT('',(-29.5000000000001,0.,-22.8053356329902));
#3503=CARTESIAN_POINT('',(-35.0000000000001,0.,32.3316150746191));
#3504=CARTESIAN_POINT('',(-40.5000000000001,0.,29.1561885940762));
#3505=CARTESIAN_POINT('',(-35.0000000000001,0.,32.3316150746191));
#3506=CARTESIAN_POINT('',(-29.5000000000001,0.,29.1561885940762));
#3507=CARTESIAN_POINT('',(-29.5000000000001,0.,29.1561885940762));
#3508=CARTESIAN_POINT('',(-29.5000000000001,0.,22.8053356329902));
#3509=CARTESIAN_POINT('',(-29.5000000000001,0.,22.8053356329902));
#3510=CARTESIAN_POINT('',(-35.0000000000001,0.,19.6299091524473));
#3511=CARTESIAN_POINT('',(-35.0000000000001,0.,19.6299091524473));
#3512=CARTESIAN_POINT('',(-40.5000000000001,0.,22.8053356329903));
#3513=CARTESIAN_POINT('',(-40.5000000000001,0.,22.8053356329903));
#3514=CARTESIAN_POINT('',(-40.5000000000001,0.,29.1561885940762));
#3515=CARTESIAN_POINT('Origin',(-7.5,10.,-70.));
#3516=CARTESIAN_POINT('',(-66.3886892308249,10.,-18.8788470330009));
#3517=CARTESIAN_POINT('Origin',(-50.,10.,6.12323399573677E-15));
#3518=CARTESIAN_POINT('',(-66.3886892308249,10.,18.8788470330009));
#3519=CARTESIAN_POINT('Origin',(-7.5,10.,70.));
#3520=CARTESIAN_POINT('Origin',(-50.,25.,6.12323399573677E-15));
#3521=CARTESIAN_POINT('',(-59.9498743710662,21.,0.999999999999999));
#3522=CARTESIAN_POINT('',(-59.9498743710662,11.,0.999999999999999));
#3523=CARTESIAN_POINT('',(-59.9498743710662,25.,0.999999999999999));
#3524=CARTESIAN_POINT('',(-57.7416336742113,11.,6.32985845452469));
#3525=CARTESIAN_POINT('Origin',(-50.,11.,6.12323399573677E-15));
#3526=CARTESIAN_POINT('',(-57.7416336742113,21.,6.32985845452469));
#3527=CARTESIAN_POINT('',(-57.7416336742113,25.,6.32985845452469));
#3528=CARTESIAN_POINT('Origin',(-50.,21.,0.));
#3529=CARTESIAN_POINT('Origin',(0.,5.5,0.));
#3530=CARTESIAN_POINT('',(-35.0000000000001,5.5,32.3316150746191));
#3531=CARTESIAN_POINT('',(-40.5000000000001,5.5,29.1561885940762));
#3532=CARTESIAN_POINT('',(-35.0000000000001,5.5,32.3316150746191));
#3533=CARTESIAN_POINT('',(-40.5000000000001,5.5,22.8053356329903));
#3534=CARTESIAN_POINT('',(-40.5000000000001,5.5,29.1561885940762));
#3535=CARTESIAN_POINT('',(-35.0000000000001,5.5,19.6299091524473));
#3536=CARTESIAN_POINT('',(-40.5000000000001,5.5,22.8053356329903));
#3537=CARTESIAN_POINT('',(-29.5000000000001,5.5,22.8053356329902));
#3538=CARTESIAN_POINT('',(-35.0000000000001,5.5,19.6299091524473));
#3539=CARTESIAN_POINT('',(-29.5000000000001,5.5,29.1561885940762));
#3540=CARTESIAN_POINT('',(-29.5000000000001,5.5,22.8053356329902));
#3541=CARTESIAN_POINT('',(-29.5000000000001,5.5,29.1561885940762));
#3542=CARTESIAN_POINT('Origin',(-35.0000000000001,5.5,32.3316150746191));
#3543=CARTESIAN_POINT('',(-40.5000000000001,5.5,29.1561885940762));
#3544=CARTESIAN_POINT('',(-35.0000000000001,5.5,32.3316150746191));
#3545=CARTESIAN_POINT('Origin',(-29.5000000000001,5.5,29.1561885940762));
#3546=CARTESIAN_POINT('',(-29.5000000000001,5.5,29.1561885940762));
#3547=CARTESIAN_POINT('Origin',(-29.5000000000001,5.5,22.8053356329902));
#3548=CARTESIAN_POINT('',(-29.5000000000001,5.5,22.8053356329902));
#3549=CARTESIAN_POINT('Origin',(-35.0000000000001,5.5,19.6299091524473));
#3550=CARTESIAN_POINT('',(-35.0000000000001,5.5,19.6299091524473));
#3551=CARTESIAN_POINT('Origin',(-40.5000000000001,5.5,22.8053356329903));
#3552=CARTESIAN_POINT('',(-40.5000000000001,5.5,22.8053356329903));
#3553=CARTESIAN_POINT('Origin',(-40.5000000000001,5.5,29.1561885940762));
#3554=CARTESIAN_POINT('Origin',(0.,5.5,0.));
#3555=CARTESIAN_POINT('',(-35.,5.5,-32.3316150746191));
#3556=CARTESIAN_POINT('',(-29.5000000000001,5.5,-29.1561885940762));
#3557=CARTESIAN_POINT('',(-29.5000000000001,5.5,-29.1561885940762));
#3558=CARTESIAN_POINT('',(-29.5000000000001,5.5,-22.8053356329902));
#3559=CARTESIAN_POINT('',(-29.5000000000001,5.5,-22.8053356329902));
#3560=CARTESIAN_POINT('',(-35.0000000000001,5.5,-19.6299091524473));
#3561=CARTESIAN_POINT('',(-35.0000000000001,5.5,-19.6299091524473));
#3562=CARTESIAN_POINT('',(-40.5000000000001,5.5,-22.8053356329903));
#3563=CARTESIAN_POINT('',(-40.5000000000001,5.5,-22.8053356329903));
#3564=CARTESIAN_POINT('',(-40.5000000000001,5.5,-29.1561885940762));
#3565=CARTESIAN_POINT('',(-40.5000000000001,5.5,-29.1561885940762));
#3566=CARTESIAN_POINT('',(-35.,5.5,-32.3316150746191));
#3567=CARTESIAN_POINT('Origin',(-29.5000000000001,5.5,-29.1561885940762));
#3568=CARTESIAN_POINT('',(-29.5000000000001,5.5,-29.1561885940762));
#3569=CARTESIAN_POINT('',(-35.,5.5,-32.3316150746191));
#3570=CARTESIAN_POINT('Origin',(-35.,5.5,-32.3316150746191));
#3571=CARTESIAN_POINT('',(-40.5000000000001,5.5,-29.1561885940762));
#3572=CARTESIAN_POINT('Origin',(-40.5000000000001,5.5,-29.1561885940762));
#3573=CARTESIAN_POINT('',(-40.5000000000001,5.5,-22.8053356329903));
#3574=CARTESIAN_POINT('Origin',(-40.5000000000001,5.5,-22.8053356329903));
#3575=CARTESIAN_POINT('',(-35.0000000000001,5.5,-19.6299091524473));
#3576=CARTESIAN_POINT('Origin',(-35.0000000000001,5.5,-19.6299091524473));
#3577=CARTESIAN_POINT('',(-29.5000000000001,5.5,-22.8053356329902));
#3578=CARTESIAN_POINT('Origin',(-29.5000000000001,5.5,-22.8053356329902));
#3579=CARTESIAN_POINT('Origin',(-62.,21.,0.));
#3580=CARTESIAN_POINT('',(-59.1617567362117,21.,7.74998151652509));
#3581=CARTESIAN_POINT('',(-56.7058876098433,21.,5.29411239015661));
#3582=CARTESIAN_POINT('',(-61.9582607431014,21.,1.));
#3583=CARTESIAN_POINT('Origin',(-50.,21.,0.));
#3584=CARTESIAN_POINT('',(-62.,21.,1.));
#3585=CARTESIAN_POINT('Origin',(-50.,25.,0.));
#3586=CARTESIAN_POINT('',(-57.7416336742113,25.,6.3298584545247));
#3587=CARTESIAN_POINT('Ctrl Pts',(-57.7416336742087,25.000000000007,6.32985845452214));
#3588=CARTESIAN_POINT('Ctrl Pts',(-58.3871441569483,23.1833408646296,6.97536893726172));
#3589=CARTESIAN_POINT('Ctrl Pts',(-59.1617567362116,21.,7.74998151652504));
#3590=CARTESIAN_POINT('',(-59.9498743710662,25.,0.999999999999999));
#3591=CARTESIAN_POINT('Origin',(-50.,25.,0.));
#3592=CARTESIAN_POINT('Ctrl Pts',(-61.9582607431014,21.,1.));
#3593=CARTESIAN_POINT('Ctrl Pts',(-60.8627772674541,23.1833461735915,1.));
#3594=CARTESIAN_POINT('Ctrl Pts',(-59.9498743710729,24.9999999999866,1.));
#3595=CARTESIAN_POINT('Origin',(-50.,25.,6.12323399573677E-15));
#3596=CARTESIAN_POINT('',(-56.3185271566403,11.,4.90675193695368));
#3597=CARTESIAN_POINT('',(-56.3185271566403,25.,4.90675193695368));
#3598=CARTESIAN_POINT('',(-56.3185271566403,25.,4.90675193695368));
#3599=CARTESIAN_POINT('',(-57.9372539331938,11.,0.999999999999999));
#3600=CARTESIAN_POINT('Origin',(-50.,11.,6.12323399573677E-15));
#3601=CARTESIAN_POINT('',(-57.9372539331938,25.,0.999999999999999));
#3602=CARTESIAN_POINT('',(-57.9372539331938,25.,0.999999999999999));
#3603=CARTESIAN_POINT('Origin',(-50.,25.,6.12323399573677E-15));
#3604=CARTESIAN_POINT('Origin',(-50.,25.,6.12323399573677E-15));
#3605=CARTESIAN_POINT('',(-50.7058876098434,25.,-0.705887609843389));
#3606=CARTESIAN_POINT('',(-50.,25.,0.999999999999998));
#3607=CARTESIAN_POINT('Origin',(-52.4117752196868,-23.9411254969543,0.999999999999998));
#3608=CARTESIAN_POINT('Ctrl Pts',(-57.9372539331938,11.,0.999999999999999));
#3609=CARTESIAN_POINT('Ctrl Pts',(-57.9372539331938,10.8769243371153,0.999999999999999));
#3610=CARTESIAN_POINT('Ctrl Pts',(-57.9082864916442,10.732102175848,0.999999999999999));
#3611=CARTESIAN_POINT('Ctrl Pts',(-57.8135356481017,10.5043784816852,0.999999999999999));
#3612=CARTESIAN_POINT('Ctrl Pts',(-57.7308122814435,10.3813084597024,0.999999999999999));
#3613=CARTESIAN_POINT('Ctrl Pts',(-57.5551288639258,10.2064922232383,0.999999999999999));
#3614=CARTESIAN_POINT('Ctrl Pts',(-57.4308881642278,10.1240211162951,0.999999999999999));
#3615=CARTESIAN_POINT('Ctrl Pts',(-57.200404439673,10.029043725441,0.999999999999999));
#3616=CARTESIAN_POINT('Ctrl Pts',(-57.0532211609765,10.,0.999999999999999));
#3617=CARTESIAN_POINT('Ctrl Pts',(-56.9282032302755,10.,0.999999999999999));
#3618=CARTESIAN_POINT('Ctrl Pts',(-60.9544511501033,10.,1.));
#3619=CARTESIAN_POINT('Ctrl Pts',(-60.8303371023151,10.,1.));
#3620=CARTESIAN_POINT('Ctrl Pts',(-60.6842456444392,10.028973667558,1.));
#3621=CARTESIAN_POINT('Ctrl Pts',(-60.455034334924,10.123662424059,1.));
#3622=CARTESIAN_POINT('Ctrl Pts',(-60.3312934952068,10.2060564767866,1.));
#3623=CARTESIAN_POINT('Ctrl Pts',(-60.1560780503703,10.3807559205136,1.));
#3624=CARTESIAN_POINT('Ctrl Pts',(-60.0735016108847,10.5038789958263,1.));
#3625=CARTESIAN_POINT('Ctrl Pts',(-59.9788289781703,10.7317643291126,1.));
#3626=CARTESIAN_POINT('Ctrl Pts',(-59.9498743710662,10.8767735625222,1.));
#3627=CARTESIAN_POINT('Ctrl Pts',(-59.9498743710662,11.,1.));
#3628=CARTESIAN_POINT('Origin',(-52.4142135623731,-23.9411254969543,-0.999999999999992));
#3629=CARTESIAN_POINT('Ctrl Pts',(-56.9282032302755,10.,-0.999999999999996));
#3630=CARTESIAN_POINT('Ctrl Pts',(-57.0532211609765,10.,-0.999999999999996));
#3631=CARTESIAN_POINT('Ctrl Pts',(-57.200404439673,10.029043725441,-0.999999999999996));
#3632=CARTESIAN_POINT('Ctrl Pts',(-57.4308881642278,10.1240211162951,-0.999999999999996));
#3633=CARTESIAN_POINT('Ctrl Pts',(-57.5551288639258,10.2064922232383,-0.999999999999996));
#3634=CARTESIAN_POINT('Ctrl Pts',(-57.7308122814435,10.3813084597024,-0.999999999999997));
#3635=CARTESIAN_POINT('Ctrl Pts',(-57.8135356481017,10.5043784816852,-0.999999999999997));
#3636=CARTESIAN_POINT('Ctrl Pts',(-57.9082864916442,10.732102175848,-0.999999999999997));
#3637=CARTESIAN_POINT('Ctrl Pts',(-57.9372539331938,10.8769243371153,-0.999999999999997));
#3638=CARTESIAN_POINT('Ctrl Pts',(-57.9372539331938,11.,-0.999999999999997));
#3639=CARTESIAN_POINT('Ctrl Pts',(-59.9498743710662,11.,-0.999999999999999));
#3640=CARTESIAN_POINT('Ctrl Pts',(-59.9498743710662,10.8767735625222,-0.999999999999999));
#3641=CARTESIAN_POINT('Ctrl Pts',(-59.9788289781703,10.7317643291126,-0.999999999999999));
#3642=CARTESIAN_POINT('Ctrl Pts',(-60.0735016108847,10.5038789958263,-0.999999999999999));
#3643=CARTESIAN_POINT('Ctrl Pts',(-60.1560780503703,10.3807559205136,-0.999999999999999));
#3644=CARTESIAN_POINT('Ctrl Pts',(-60.3312934952068,10.2060564767866,-0.999999999999999));
#3645=CARTESIAN_POINT('Ctrl Pts',(-60.455034334924,10.123662424059,-0.999999999999999));
#3646=CARTESIAN_POINT('Ctrl Pts',(-60.6842456444392,10.028973667558,-0.999999999999999));
#3647=CARTESIAN_POINT('Ctrl Pts',(-60.8303371023151,10.,-0.999999999999999));
#3648=CARTESIAN_POINT('Ctrl Pts',(-60.9544511501033,10.,-1.));
#3649=CARTESIAN_POINT('Origin',(-57.7866420159615,-23.9411254969543,9.18392073251564));
#3650=CARTESIAN_POINT('Ctrl Pts',(-54.9149070294414,11.,6.31218574599543));
#3651=CARTESIAN_POINT('Ctrl Pts',(-54.9149070294414,10.8769162261697,6.31218574599543));
#3652=CARTESIAN_POINT('Ctrl Pts',(-54.894425228049,10.732083778938,6.29170394460309));
#3653=CARTESIAN_POINT('Ctrl Pts',(-54.8274312486924,10.5043525197242,6.22470996524648));
#3654=CARTESIAN_POINT('Ctrl Pts',(-54.7689445565654,10.3812808542178,6.16622327311951));
#3655=CARTESIAN_POINT('Ctrl Pts',(-54.6447371896248,10.2064714131814,6.04201590617888));
#3656=CARTESIAN_POINT('Ctrl Pts',(-54.5569045330858,10.124004931981,5.95418324963987));
#3657=CARTESIAN_POINT('Ctrl Pts',(-54.393969676009,10.0290400870151,5.79124839256312));
#3658=CARTESIAN_POINT('Ctrl Pts',(-54.2899284237194,10.,5.68720714027343));
#3659=CARTESIAN_POINT('Ctrl Pts',(-54.2015548263514,10.,5.59883354290546));
#3660=CARTESIAN_POINT('Ctrl Pts',(-57.0480956344193,10.,8.44537435097341));
#3661=CARTESIAN_POINT('Ctrl Pts',(-56.9603456223337,10.,8.35762433888783));
#3662=CARTESIAN_POINT('Ctrl Pts',(-56.8570576129784,10.0289717164722,8.25433632953247));
#3663=CARTESIAN_POINT('Ctrl Pts',(-56.6950006202943,10.1236549200682,8.09227933684845));
#3664=CARTESIAN_POINT('Ctrl Pts',(-56.60751285783,10.2060461953691,8.00479157438409));
#3665=CARTESIAN_POINT('Ctrl Pts',(-56.4836283916885,10.380741660254,7.88090710824255));
#3666=CARTESIAN_POINT('Ctrl Pts',(-56.4252430886547,10.5038650862688,7.82252180520876));
#3667=CARTESIAN_POINT('Ctrl Pts',(-56.3583030853886,10.7317540812908,7.75558180194265));
#3668=CARTESIAN_POINT('Ctrl Pts',(-56.3378301433314,10.8767690882549,7.73510885988552));
#3669=CARTESIAN_POINT('Ctrl Pts',(-56.3378301433314,11.,7.73510885988552));
#3670=CARTESIAN_POINT('Origin',(-59.1911689840819,-23.9411254969543,7.77939376439531));
#3671=CARTESIAN_POINT('Ctrl Pts',(-55.6050429127777,10.,4.19326769309101));
#3672=CARTESIAN_POINT('Ctrl Pts',(-55.6934399683282,10.,4.28166474864156));
#3673=CARTESIAN_POINT('Ctrl Pts',(-55.7975094791452,10.0290431987746,4.38573425945851));
#3674=CARTESIAN_POINT('Ctrl Pts',(-55.9604800399776,10.1240187734544,4.54870482029092));
#3675=CARTESIAN_POINT('Ctrl Pts',(-56.048328761937,10.206489210854,4.63655354225038));
#3676=CARTESIAN_POINT('Ctrl Pts',(-56.1725528650426,10.381304463673,4.76077764535592));
#3677=CARTESIAN_POINT('Ctrl Pts',(-56.2310460240473,10.5043747236277,4.81927080436068));
#3678=CARTESIAN_POINT('Ctrl Pts',(-56.2980442665343,10.7320995128671,4.88626904684769));
#3679=CARTESIAN_POINT('Ctrl Pts',(-56.3185271566403,10.8769231630443,4.90675193695368));
#3680=CARTESIAN_POINT('Ctrl Pts',(-56.3185271566403,11.,4.90675193695368));
#3681=CARTESIAN_POINT('Ctrl Pts',(-57.7416336742113,11.,6.32985845452469));
#3682=CARTESIAN_POINT('Ctrl Pts',(-57.7416336742113,10.8767729149184,6.32985845452469));
#3683=CARTESIAN_POINT('Ctrl Pts',(-57.7621075202527,10.7317628458429,6.35033230056611));
#3684=CARTESIAN_POINT('Ctrl Pts',(-57.8290506514629,10.5038769825612,6.41727543177631));
#3685=CARTESIAN_POINT('Ctrl Pts',(-57.8874402797714,10.3807538564733,6.47566506008475));
#3686=CARTESIAN_POINT('Ctrl Pts',(-58.0113346352704,10.2060549886472,6.59955941558383));
#3687=CARTESIAN_POINT('Ctrl Pts',(-58.0988311421954,10.1236613379212,6.68705592250884));
#3688=CARTESIAN_POINT('Ctrl Pts',(-58.2609051361106,10.0289733851533,6.84912991642406));
#3689=CARTESIAN_POINT('Ctrl Pts',(-58.3642053338338,10.,6.95243011414722));
#3690=CARTESIAN_POINT('Ctrl Pts',(-58.4519655001223,10.,7.04019028043574));
#3691=CARTESIAN_POINT('Origin',(-49.,-23.9411254969543,12.));
#3692=CARTESIAN_POINT('Ctrl Pts',(-49.,11.,7.93725393319378));
#3693=CARTESIAN_POINT('Ctrl Pts',(-49.,10.8769243371153,7.93725393319378));
#3694=CARTESIAN_POINT('Ctrl Pts',(-49.,10.732102175848,7.90828649164418));
#3695=CARTESIAN_POINT('Ctrl Pts',(-49.,10.5043784816852,7.81353564810169));
#3696=CARTESIAN_POINT('Ctrl Pts',(-49.,10.3813084597024,7.73081228144348));
#3697=CARTESIAN_POINT('Ctrl Pts',(-49.,10.2064922232383,7.55512886392583));
#3698=CARTESIAN_POINT('Ctrl Pts',(-49.,10.1240211162951,7.43088816422783));
#3699=CARTESIAN_POINT('Ctrl Pts',(-49.,10.0290437254411,7.20040443967298));
#3700=CARTESIAN_POINT('Ctrl Pts',(-49.,10.,7.05322116097652));
#3701=CARTESIAN_POINT('Ctrl Pts',(-49.,10.,6.92820323027551));
#3702=CARTESIAN_POINT('Ctrl Pts',(-49.,10.,10.9544511501033));
#3703=CARTESIAN_POINT('Ctrl Pts',(-49.,10.,10.8303371023151));
#3704=CARTESIAN_POINT('Ctrl Pts',(-49.,10.028973667558,10.6842456444392));
#3705=CARTESIAN_POINT('Ctrl Pts',(-49.,10.123662424059,10.455034334924));
#3706=CARTESIAN_POINT('Ctrl Pts',(-49.,10.2060564767866,10.3312934952068));
#3707=CARTESIAN_POINT('Ctrl Pts',(-49.,10.3807559205136,10.1560780503703));
#3708=CARTESIAN_POINT('Ctrl Pts',(-49.,10.5038789958263,10.0735016108847));
#3709=CARTESIAN_POINT('Ctrl Pts',(-49.,10.7317643291126,9.97882897817032));
#3710=CARTESIAN_POINT('Ctrl Pts',(-49.,10.8767735625222,9.94987437106621));
#3711=CARTESIAN_POINT('Ctrl Pts',(-49.,11.,9.94987437106621));
#3712=CARTESIAN_POINT('Origin',(-51.,-23.9411254969543,12.));
#3713=CARTESIAN_POINT('Ctrl Pts',(-51.,10.,6.92820323027551));
#3714=CARTESIAN_POINT('Ctrl Pts',(-51.,10.,7.05322116097651));
#3715=CARTESIAN_POINT('Ctrl Pts',(-51.,10.0290437254411,7.20040443967298));
#3716=CARTESIAN_POINT('Ctrl Pts',(-51.,10.1240211162951,7.43088816422783));
#3717=CARTESIAN_POINT('Ctrl Pts',(-51.,10.2064922232383,7.55512886392582));
#3718=CARTESIAN_POINT('Ctrl Pts',(-51.,10.3813084597024,7.73081228144347));
#3719=CARTESIAN_POINT('Ctrl Pts',(-51.,10.5043784816852,7.81353564810169));
#3720=CARTESIAN_POINT('Ctrl Pts',(-51.,10.732102175848,7.90828649164418));
#3721=CARTESIAN_POINT('Ctrl Pts',(-51.,10.8769243371153,7.93725393319377));
#3722=CARTESIAN_POINT('Ctrl Pts',(-51.,11.,7.93725393319377));
#3723=CARTESIAN_POINT('Ctrl Pts',(-51.,11.,9.9498743710662));
#3724=CARTESIAN_POINT('Ctrl Pts',(-51.,10.8767735625222,9.9498743710662));
#3725=CARTESIAN_POINT('Ctrl Pts',(-51.,10.7317643291126,9.97882897817031));
#3726=CARTESIAN_POINT('Ctrl Pts',(-51.,10.5038789958263,10.0735016108847));
#3727=CARTESIAN_POINT('Ctrl Pts',(-51.,10.3807559205136,10.1560780503703));
#3728=CARTESIAN_POINT('Ctrl Pts',(-51.,10.2060564767866,10.3312934952068));
#3729=CARTESIAN_POINT('Ctrl Pts',(-51.,10.123662424059,10.455034334924));
#3730=CARTESIAN_POINT('Ctrl Pts',(-51.,10.028973667558,10.6842456444392));
#3731=CARTESIAN_POINT('Ctrl Pts',(-51.,10.,10.8303371023151));
#3732=CARTESIAN_POINT('Ctrl Pts',(-51.,10.,10.9544511501033));
#3733=CARTESIAN_POINT('Origin',(-47.585786437627,-23.9411254969543,0.999999999999997));
#3734=CARTESIAN_POINT('Ctrl Pts',(-43.6804071386525,11.,4.90537929897433));
#3735=CARTESIAN_POINT('Ctrl Pts',(-43.6804071386525,10.8769243371153,4.90537929897433));
#3736=CARTESIAN_POINT('Ctrl Pts',(-43.7008902130059,10.732102175848,4.88489622462099));
#3737=CARTESIAN_POINT('Ctrl Pts',(-43.7678891769979,10.5043784816852,4.81789726062895));
#3738=CARTESIAN_POINT('Ctrl Pts',(-43.8263834305245,10.3813084597024,4.75940300710234));
#3739=CARTESIAN_POINT('Ctrl Pts',(-43.9506103663933,10.2064922232383,4.63517607123359));
#3740=CARTESIAN_POINT('Ctrl Pts',(-44.0384618076491,10.1240211162951,4.54732462997777));
#3741=CARTESIAN_POINT('Ctrl Pts',(-44.2014384122349,10.0290437254411,4.38434802539191));
#3742=CARTESIAN_POINT('Ctrl Pts',(-44.3055127066785,10.,4.28027373094838));
#3743=CARTESIAN_POINT('Ctrl Pts',(-44.3939137332471,10.,4.19187270437979));
#3744=CARTESIAN_POINT('Ctrl Pts',(-41.5469265263986,10.,7.03885991122821));
#3745=CARTESIAN_POINT('Ctrl Pts',(-41.6346884112301,10.,6.95109802639664));
#3746=CARTESIAN_POINT('Ctrl Pts',(-41.7379906717676,10.028973667558,6.84779576585915));
#3747=CARTESIAN_POINT('Ctrl Pts',(-41.9000675430505,10.123662424059,6.68571889457629));
#3748=CARTESIAN_POINT('Ctrl Pts',(-41.9875655299242,10.2060564767866,6.59822090770256));
#3749=CARTESIAN_POINT('Ctrl Pts',(-42.1114615591367,10.3807559205136,6.47432487849005));
#3750=CARTESIAN_POINT('Ctrl Pts',(-42.1698519194632,10.5038789958263,6.41593451816359));
#3751=CARTESIAN_POINT('Ctrl Pts',(-42.2367955800484,10.7317643291126,6.34899085757844));
#3752=CARTESIAN_POINT('Ctrl Pts',(-42.2572695790783,10.8767735625222,6.32851685854853));
#3753=CARTESIAN_POINT('Ctrl Pts',(-42.2572695790783,11.,6.32851685854853));
#3754=CARTESIAN_POINT('Origin',(-49.,-23.9411254969543,2.41421356237306));
#3755=CARTESIAN_POINT('Ctrl Pts',(-45.8081272956201,10.,5.60608626675287));
#3756=CARTESIAN_POINT('Ctrl Pts',(-45.7197262690515,10.,5.69448729332145));
#3757=CARTESIAN_POINT('Ctrl Pts',(-45.615651974608,10.0290437254411,5.79856158776499));
#3758=CARTESIAN_POINT('Ctrl Pts',(-45.4526753700221,10.124021116295,5.96153819235086));
#3759=CARTESIAN_POINT('Ctrl Pts',(-45.3648239287663,10.2064922232383,6.04938963360667));
#3760=CARTESIAN_POINT('Ctrl Pts',(-45.2405969928976,10.3813084597024,6.17361656947543));
#3761=CARTESIAN_POINT('Ctrl Pts',(-45.182102739371,10.5043784816852,6.23211082300203));
#3762=CARTESIAN_POINT('Ctrl Pts',(-45.1151037753789,10.732102175848,6.29910978699407));
#3763=CARTESIAN_POINT('Ctrl Pts',(-45.0946207010256,10.8769243371153,6.31959286134741));
#3764=CARTESIAN_POINT('Ctrl Pts',(-45.0946207010256,11.,6.31959286134741));
#3765=CARTESIAN_POINT('Ctrl Pts',(-43.6714831414513,11.,7.74273042092163));
#3766=CARTESIAN_POINT('Ctrl Pts',(-43.6714831414513,10.8767735625222,7.74273042092163));
#3767=CARTESIAN_POINT('Ctrl Pts',(-43.6510091424214,10.7317643291126,7.76320441995154));
#3768=CARTESIAN_POINT('Ctrl Pts',(-43.5840654818363,10.5038789958263,7.83014808053669));
#3769=CARTESIAN_POINT('Ctrl Pts',(-43.5256751215098,10.3807559205136,7.88853844086315));
#3770=CARTESIAN_POINT('Ctrl Pts',(-43.4017790922973,10.2060564767866,8.01243447007566));
#3771=CARTESIAN_POINT('Ctrl Pts',(-43.3142811054236,10.123662424059,8.0999324569494));
#3772=CARTESIAN_POINT('Ctrl Pts',(-43.1522042341407,10.028973667558,8.26200932823226));
#3773=CARTESIAN_POINT('Ctrl Pts',(-43.0489019736032,10.,8.36531158876974));
#3774=CARTESIAN_POINT('Ctrl Pts',(-42.9611400887716,10.,8.45307347360132));
#3775=CARTESIAN_POINT('Origin',(-38.,-23.9411254969543,-1.00000000000001));
#3776=CARTESIAN_POINT('Ctrl Pts',(-42.0627460668062,11.,-1.));
#3777=CARTESIAN_POINT('Ctrl Pts',(-42.0627460668062,10.8769243371153,-1.));
#3778=CARTESIAN_POINT('Ctrl Pts',(-42.0917135083558,10.732102175848,-1.));
#3779=CARTESIAN_POINT('Ctrl Pts',(-42.1864643518983,10.5043784816852,-1.));
#3780=CARTESIAN_POINT('Ctrl Pts',(-42.2691877185565,10.3813084597024,-1.));
#3781=CARTESIAN_POINT('Ctrl Pts',(-42.4448711360742,10.2064922232383,-1.));
#3782=CARTESIAN_POINT('Ctrl Pts',(-42.5691118357722,10.1240211162951,-1.));
#3783=CARTESIAN_POINT('Ctrl Pts',(-42.799595560327,10.029043725441,-0.999999999999999));
#3784=CARTESIAN_POINT('Ctrl Pts',(-42.9467788390235,10.,-0.999999999999999));
#3785=CARTESIAN_POINT('Ctrl Pts',(-43.0717967697245,10.,-0.999999999999999));
#3786=CARTESIAN_POINT('Ctrl Pts',(-39.0455488498967,10.,-1.));
#3787=CARTESIAN_POINT('Ctrl Pts',(-39.1696628976849,10.,-1.));
#3788=CARTESIAN_POINT('Ctrl Pts',(-39.3157543555608,10.028973667558,-1.));
#3789=CARTESIAN_POINT('Ctrl Pts',(-39.544965665076,10.123662424059,-1.));
#3790=CARTESIAN_POINT('Ctrl Pts',(-39.6687065047932,10.2060564767866,-1.));
#3791=CARTESIAN_POINT('Ctrl Pts',(-39.8439219496297,10.3807559205136,-1.));
#3792=CARTESIAN_POINT('Ctrl Pts',(-39.9264983891153,10.5038789958263,-1.));
#3793=CARTESIAN_POINT('Ctrl Pts',(-40.0211710218297,10.7317643291126,-1.));
#3794=CARTESIAN_POINT('Ctrl Pts',(-40.0501256289338,10.8767735625222,-1.));
#3795=CARTESIAN_POINT('Ctrl Pts',(-40.0501256289338,11.,-1.));
#3796=CARTESIAN_POINT('Origin',(-38.,-23.9411254969543,1.));
#3797=CARTESIAN_POINT('Ctrl Pts',(-43.0717967697245,10.,0.999999999999998));
#3798=CARTESIAN_POINT('Ctrl Pts',(-42.9467788390235,10.,0.999999999999998));
#3799=CARTESIAN_POINT('Ctrl Pts',(-42.799595560327,10.029043725441,0.999999999999999));
#3800=CARTESIAN_POINT('Ctrl Pts',(-42.5691118357722,10.1240211162951,0.999999999999999));
#3801=CARTESIAN_POINT('Ctrl Pts',(-42.4448711360742,10.2064922232383,0.999999999999999));
#3802=CARTESIAN_POINT('Ctrl Pts',(-42.2691877185565,10.3813084597024,0.999999999999999));
#3803=CARTESIAN_POINT('Ctrl Pts',(-42.1864643518983,10.5043784816852,0.999999999999999));
#3804=CARTESIAN_POINT('Ctrl Pts',(-42.0917135083558,10.732102175848,0.999999999999999));
#3805=CARTESIAN_POINT('Ctrl Pts',(-42.0627460668062,10.8769243371153,0.999999999999999));
#3806=CARTESIAN_POINT('Ctrl Pts',(-42.0627460668062,11.,0.999999999999999));
#3807=CARTESIAN_POINT('Ctrl Pts',(-40.0501256289338,11.,0.999999999999999));
#3808=CARTESIAN_POINT('Ctrl Pts',(-40.0501256289338,10.8767735625222,0.999999999999999));
#3809=CARTESIAN_POINT('Ctrl Pts',(-40.0211710218297,10.7317643291126,0.999999999999999));
#3810=CARTESIAN_POINT('Ctrl Pts',(-39.9264983891153,10.5038789958263,0.999999999999999));
#3811=CARTESIAN_POINT('Ctrl Pts',(-39.8439219496297,10.3807559205136,0.999999999999999));
#3812=CARTESIAN_POINT('Ctrl Pts',(-39.6687065047932,10.2060564767866,0.999999999999999));
#3813=CARTESIAN_POINT('Ctrl Pts',(-39.544965665076,10.123662424059,0.999999999999999));
#3814=CARTESIAN_POINT('Ctrl Pts',(-39.3157543555608,10.028973667558,0.999999999999999));
#3815=CARTESIAN_POINT('Ctrl Pts',(-39.1696628976849,10.,1.));
#3816=CARTESIAN_POINT('Ctrl Pts',(-39.0455488498967,10.,1.));
#3817=CARTESIAN_POINT('Origin',(-49.,-23.9411254969543,-2.4117752196868));
#3818=CARTESIAN_POINT('Ctrl Pts',(-45.0932480630465,11.,-6.31852715664043));
#3819=CARTESIAN_POINT('Ctrl Pts',(-45.0932480630465,10.8769231630443,-6.31852715664043));
#3820=CARTESIAN_POINT('Ctrl Pts',(-45.1137309531525,10.7320995128671,-6.29804426653444));
#3821=CARTESIAN_POINT('Ctrl Pts',(-45.1807291956395,10.5043747236277,-6.23104602404743));
#3822=CARTESIAN_POINT('Ctrl Pts',(-45.2392223546442,10.381304463673,-6.17255286504266));
#3823=CARTESIAN_POINT('Ctrl Pts',(-45.3634464577498,10.206489210854,-6.04832876193713));
#3824=CARTESIAN_POINT('Ctrl Pts',(-45.4512951797092,10.1240187734544,-5.96048003997766));
#3825=CARTESIAN_POINT('Ctrl Pts',(-45.6142657405416,10.0290431987746,-5.79750947914526));
#3826=CARTESIAN_POINT('Ctrl Pts',(-45.7183352513586,10.,-5.69343996832831));
#3827=CARTESIAN_POINT('Ctrl Pts',(-45.8067323069091,10.,-5.60504291277776));
#3828=CARTESIAN_POINT('Ctrl Pts',(-42.9598097195644,10.,-8.45196550012249));
#3829=CARTESIAN_POINT('Ctrl Pts',(-43.047569885853,10.,-8.36420533383396));
#3830=CARTESIAN_POINT('Ctrl Pts',(-43.1508700835761,10.0289733851533,-8.2609051361108));
#3831=CARTESIAN_POINT('Ctrl Pts',(-43.3129440774913,10.1236613379212,-8.09883114219558));
#3832=CARTESIAN_POINT('Ctrl Pts',(-43.4004405844164,10.2060549886472,-8.01133463527057));
#3833=CARTESIAN_POINT('Ctrl Pts',(-43.5243349399154,10.3807538564733,-7.88744027977149));
#3834=CARTESIAN_POINT('Ctrl Pts',(-43.5827245682239,10.5038769825612,-7.82905065146305));
#3835=CARTESIAN_POINT('Ctrl Pts',(-43.6496676994341,10.7317628458429,-7.76210752025285));
#3836=CARTESIAN_POINT('Ctrl Pts',(-43.6701415454755,10.8767729149184,-7.74163367421144));
#3837=CARTESIAN_POINT('Ctrl Pts',(-43.6701415454755,11.,-7.74163367421144));
#3838=CARTESIAN_POINT('Origin',(-47.8208224757522,-23.9411254969543,-0.999999999999992));
#3839=CARTESIAN_POINT('Ctrl Pts',(-44.447794174489,10.,-4.26298140638233));
#3840=CARTESIAN_POINT('Ctrl Pts',(-44.3583655015687,10.,-4.34949241989118));
#3841=CARTESIAN_POINT('Ctrl Pts',(-44.2530930025227,10.0289879917106,-4.45133034602477));
#3842=CARTESIAN_POINT('Ctrl Pts',(-44.0880851433312,10.1237734541571,-4.61095473347713));
#3843=CARTESIAN_POINT('Ctrl Pts',(-43.9990812562074,10.206173636029,-4.69705482005872));
#3844=CARTESIAN_POINT('Ctrl Pts',(-43.8731160302537,10.3808857774093,-4.81891036155649));
#3845=CARTESIAN_POINT('Ctrl Pts',(-43.8137776545261,10.5039808513676,-4.87631279029131));
#3846=CARTESIAN_POINT('Ctrl Pts',(-43.7457546495082,10.7318203809959,-4.94211650753161));
#3847=CARTESIAN_POINT('Ctrl Pts',(-43.7249546083658,10.8768000962824,-4.96223793594484));
#3848=CARTESIAN_POINT('Ctrl Pts',(-43.7249546083658,11.,-4.96223793594484));
#3849=CARTESIAN_POINT('Ctrl Pts',(-42.2817532227874,11.,-6.35835408624333));
#3850=CARTESIAN_POINT('Ctrl Pts',(-42.2817532227874,10.8767049336212,-6.35835408624333));
#3851=CARTESIAN_POINT('Ctrl Pts',(-42.2609590330661,10.7316071485169,-6.37846985414126));
#3852=CARTESIAN_POINT('Ctrl Pts',(-42.1929715736346,10.5036656443505,-6.44423918548933));
#3853=CARTESIAN_POINT('Ctrl Pts',(-42.1336998671241,10.3805372158549,-6.50157712012684));
#3854=CARTESIAN_POINT('Ctrl Pts',(-42.0079466842506,10.205898793563,-6.62322753656599));
#3855=CARTESIAN_POINT('Ctrl Pts',(-41.9191691987187,10.1235473463286,-6.70910860803145));
#3856=CARTESIAN_POINT('Ctrl Pts',(-41.7547368691059,10.0289437500605,-6.86817624287274));
#3857=CARTESIAN_POINT('Ctrl Pts',(-41.6499579545784,10.,-6.96953668795291));
#3858=CARTESIAN_POINT('Ctrl Pts',(-41.5609379040007,10.,-7.05565241064689));
#3859=CARTESIAN_POINT('Origin',(-51.,-23.9411254969543,-2.41421356237299));
#3860=CARTESIAN_POINT('Ctrl Pts',(-51.,11.,-7.93725393319376));
#3861=CARTESIAN_POINT('Ctrl Pts',(-51.,10.8769243371153,-7.93725393319376));
#3862=CARTESIAN_POINT('Ctrl Pts',(-51.,10.732102175848,-7.90828649164417));
#3863=CARTESIAN_POINT('Ctrl Pts',(-51.,10.5043784816852,-7.81353564810168));
#3864=CARTESIAN_POINT('Ctrl Pts',(-51.,10.3813084597024,-7.73081228144346));
#3865=CARTESIAN_POINT('Ctrl Pts',(-51.,10.2064922232383,-7.55512886392581));
#3866=CARTESIAN_POINT('Ctrl Pts',(-51.,10.1240211162951,-7.43088816422782));
#3867=CARTESIAN_POINT('Ctrl Pts',(-51.,10.0290437254411,-7.20040443967297));
#3868=CARTESIAN_POINT('Ctrl Pts',(-51.,10.,-7.0532211609765));
#3869=CARTESIAN_POINT('Ctrl Pts',(-51.,10.,-6.9282032302755));
#3870=CARTESIAN_POINT('Ctrl Pts',(-51.,10.,-10.9544511501033));
#3871=CARTESIAN_POINT('Ctrl Pts',(-51.,10.,-10.8303371023151));
#3872=CARTESIAN_POINT('Ctrl Pts',(-51.,10.028973667558,-10.6842456444392));
#3873=CARTESIAN_POINT('Ctrl Pts',(-51.,10.123662424059,-10.4550343349239));
#3874=CARTESIAN_POINT('Ctrl Pts',(-51.,10.2060564767866,-10.3312934952068));
#3875=CARTESIAN_POINT('Ctrl Pts',(-51.,10.3807559205136,-10.1560780503703));
#3876=CARTESIAN_POINT('Ctrl Pts',(-51.,10.5038789958263,-10.0735016108847));
#3877=CARTESIAN_POINT('Ctrl Pts',(-51.,10.7317643291126,-9.9788289781703));
#3878=CARTESIAN_POINT('Ctrl Pts',(-51.,10.8767735625222,-9.94987437106619));
#3879=CARTESIAN_POINT('Ctrl Pts',(-51.,11.,-9.94987437106619));
#3880=CARTESIAN_POINT('Origin',(-49.,-23.9411254969543,-2.4117752196868));
#3881=CARTESIAN_POINT('Ctrl Pts',(-49.,10.,-6.9282032302755));
#3882=CARTESIAN_POINT('Ctrl Pts',(-49.,10.,-7.0532211609765));
#3883=CARTESIAN_POINT('Ctrl Pts',(-49.,10.0290437254411,-7.20040443967297));
#3884=CARTESIAN_POINT('Ctrl Pts',(-49.,10.1240211162951,-7.43088816422782));
#3885=CARTESIAN_POINT('Ctrl Pts',(-49.,10.2064922232383,-7.55512886392581));
#3886=CARTESIAN_POINT('Ctrl Pts',(-49.,10.3813084597024,-7.73081228144346));
#3887=CARTESIAN_POINT('Ctrl Pts',(-49.,10.5043784816852,-7.81353564810168));
#3888=CARTESIAN_POINT('Ctrl Pts',(-49.,10.732102175848,-7.90828649164417));
#3889=CARTESIAN_POINT('Ctrl Pts',(-49.,10.8769243371153,-7.93725393319376));
#3890=CARTESIAN_POINT('Ctrl Pts',(-49.,11.,-7.93725393319376));
#3891=CARTESIAN_POINT('Ctrl Pts',(-49.,11.,-9.94987437106619));
#3892=CARTESIAN_POINT('Ctrl Pts',(-49.,10.8767735625222,-9.94987437106619));
#3893=CARTESIAN_POINT('Ctrl Pts',(-49.,10.7317643291126,-9.9788289781703));
#3894=CARTESIAN_POINT('Ctrl Pts',(-49.,10.5038789958263,-10.0735016108847));
#3895=CARTESIAN_POINT('Ctrl Pts',(-49.,10.3807559205136,-10.1560780503703));
#3896=CARTESIAN_POINT('Ctrl Pts',(-49.,10.2060564767866,-10.3312934952068));
#3897=CARTESIAN_POINT('Ctrl Pts',(-49.,10.123662424059,-10.4550343349239));
#3898=CARTESIAN_POINT('Ctrl Pts',(-49.,10.028973667558,-10.6842456444392));
#3899=CARTESIAN_POINT('Ctrl Pts',(-49.,10.,-10.8303371023151));
#3900=CARTESIAN_POINT('Ctrl Pts',(-49.,10.,-10.9544511501033));
#3901=CARTESIAN_POINT('Origin',(-59.1923881554252,-23.9411254969543,-7.77817459305192));
#3902=CARTESIAN_POINT('Ctrl Pts',(-56.3195928613475,11.,-4.9053792989743));
#3903=CARTESIAN_POINT('Ctrl Pts',(-56.3195928613475,10.8769243371153,-4.9053792989743));
#3904=CARTESIAN_POINT('Ctrl Pts',(-56.2991097869942,10.732102175848,-4.88489622462095));
#3905=CARTESIAN_POINT('Ctrl Pts',(-56.2321108230021,10.5043784816852,-4.81789726062891));
#3906=CARTESIAN_POINT('Ctrl Pts',(-56.1736165694755,10.3813084597024,-4.75940300710231));
#3907=CARTESIAN_POINT('Ctrl Pts',(-56.0493896336068,10.2064922232383,-4.63517607123355));
#3908=CARTESIAN_POINT('Ctrl Pts',(-55.9615381923509,10.124021116295,-4.54732462997774));
#3909=CARTESIAN_POINT('Ctrl Pts',(-55.7985615877651,10.0290437254411,-4.38434802539188));
#3910=CARTESIAN_POINT('Ctrl Pts',(-55.6944872933215,10.,-4.28027373094834));
#3911=CARTESIAN_POINT('Ctrl Pts',(-55.6060862667529,10.,-4.19187270437975));
#3912=CARTESIAN_POINT('Ctrl Pts',(-58.4530734736014,10.,-7.03885991122819));
#3913=CARTESIAN_POINT('Ctrl Pts',(-58.3653115887699,10.,-6.95109802639661));
#3914=CARTESIAN_POINT('Ctrl Pts',(-58.2620093282324,10.028973667558,-6.84779576585913));
#3915=CARTESIAN_POINT('Ctrl Pts',(-58.0999324569495,10.123662424059,-6.68571889457627));
#3916=CARTESIAN_POINT('Ctrl Pts',(-58.0124344700758,10.2060564767866,-6.59822090770254));
#3917=CARTESIAN_POINT('Ctrl Pts',(-57.8885384408633,10.3807559205136,-6.47432487849003));
#3918=CARTESIAN_POINT('Ctrl Pts',(-57.8301480805368,10.5038789958263,-6.41593451816356));
#3919=CARTESIAN_POINT('Ctrl Pts',(-57.7632044199517,10.7317643291126,-6.34899085757842));
#3920=CARTESIAN_POINT('Ctrl Pts',(-57.7427304209218,10.8767735625222,-6.32851685854851));
#3921=CARTESIAN_POINT('Ctrl Pts',(-57.7427304209218,11.,-6.32851685854851));
#3922=CARTESIAN_POINT('Origin',(-57.7781745930521,-23.9411254969543,-9.19238815542503));
#3923=CARTESIAN_POINT('Ctrl Pts',(-54.1918727043799,10.,-5.60608626675283));
#3924=CARTESIAN_POINT('Ctrl Pts',(-54.2802737309485,10.,-5.69448729332142));
#3925=CARTESIAN_POINT('Ctrl Pts',(-54.384348025392,10.0290437254411,-5.79856158776496));
#3926=CARTESIAN_POINT('Ctrl Pts',(-54.5473246299779,10.1240211162951,-5.96153819235082));
#3927=CARTESIAN_POINT('Ctrl Pts',(-54.6351760712337,10.2064922232383,-6.04938963360664));
#3928=CARTESIAN_POINT('Ctrl Pts',(-54.7594030071025,10.3813084597024,-6.17361656947539));
#3929=CARTESIAN_POINT('Ctrl Pts',(-54.8178972606291,10.5043784816852,-6.232110823002));
#3930=CARTESIAN_POINT('Ctrl Pts',(-54.8848962246211,10.732102175848,-6.29910978699404));
#3931=CARTESIAN_POINT('Ctrl Pts',(-54.9053792989745,10.8769243371153,-6.31959286134738));
#3932=CARTESIAN_POINT('Ctrl Pts',(-54.9053792989745,11.,-6.31959286134738));
#3933=CARTESIAN_POINT('Ctrl Pts',(-56.3285168585487,11.,-7.74273042092161));
#3934=CARTESIAN_POINT('Ctrl Pts',(-56.3285168585487,10.8767735625222,-7.74273042092161));
#3935=CARTESIAN_POINT('Ctrl Pts',(-56.3489908575786,10.7317643291126,-7.76320441995151));
#3936=CARTESIAN_POINT('Ctrl Pts',(-56.4159345181638,10.5038789958263,-7.83014808053666));
#3937=CARTESIAN_POINT('Ctrl Pts',(-56.4743248784902,10.3807559205136,-7.88853844086313));
#3938=CARTESIAN_POINT('Ctrl Pts',(-56.5982209077027,10.2060564767866,-8.01243447007564));
#3939=CARTESIAN_POINT('Ctrl Pts',(-56.6857188945765,10.123662424059,-8.09993245694937));
#3940=CARTESIAN_POINT('Ctrl Pts',(-56.8477957658593,10.028973667558,-8.26200932823223));
#3941=CARTESIAN_POINT('Ctrl Pts',(-56.9510980263968,10.,-8.36531158876971));
#3942=CARTESIAN_POINT('Ctrl Pts',(-57.0388599112284,10.,-8.45307347360129));
#3943=CARTESIAN_POINT('Origin',(1.1,39.5,50.));
#3944=CARTESIAN_POINT('Origin',(1.1,39.5,-50.));
#3945=CARTESIAN_POINT('Origin',(1.1,39.5,0.));
#3946=CARTESIAN_POINT('Origin',(0.,50.,-60.));
#3947=CARTESIAN_POINT('Origin',(0.,50.,60.));
#3948=CARTESIAN_POINT('Origin',(-18.,25.,1.5));
#3949=CARTESIAN_POINT('',(-18.,25.,1.5));
#3950=CARTESIAN_POINT('',(-18.,25.,1.5));
#3951=CARTESIAN_POINT('',(-22.,25.,2.16840434497101E-16));
#3952=CARTESIAN_POINT('',(-18.,25.,1.5));
#3953=CARTESIAN_POINT('',(-22.,25.,2.16840434497101E-16));
#3954=CARTESIAN_POINT('Origin',(-18.,25.,-1.5));
#3955=CARTESIAN_POINT('',(-18.,25.,-1.5));
#3956=CARTESIAN_POINT('',(-18.,25.,-1.5));
#3957=CARTESIAN_POINT('',(-18.,25.,-1.5));
#3958=CARTESIAN_POINT('Origin',(-22.,25.,2.16840434497101E-16));
#3959=CARTESIAN_POINT('',(-22.,25.,2.16840434497101E-16));
#3960=CARTESIAN_POINT('Origin',(0.,25.,0.));
#3961=CARTESIAN_POINT('Origin',(-50.,11.,6.12323399573677E-15));
#3962=CARTESIAN_POINT('Origin',(-50.,11.,6.12323399573677E-15));
#3963=CARTESIAN_POINT('Origin',(-50.,11.,6.12323399573677E-15));
#3964=CARTESIAN_POINT('Origin',(-50.,11.,6.12323399573677E-15));
#3965=CARTESIAN_POINT('Origin',(-50.,11.,6.12323399573677E-15));
#3966=CARTESIAN_POINT('Origin',(-50.,11.,6.12323399573677E-15));
#3967=CARTESIAN_POINT('Origin',(-50.,11.,6.12323399573677E-15));
#3968=CARTESIAN_POINT('Origin',(-50.,11.,6.12323399573677E-15));
#3969=CARTESIAN_POINT('Origin',(-50.,11.,6.12323399573677E-15));
#3970=CARTESIAN_POINT('Origin',(-50.,11.,6.12323399573677E-15));
#3971=CARTESIAN_POINT('Origin',(-50.,11.,6.12323399573677E-15));
#3972=CARTESIAN_POINT('Origin',(-50.,11.,6.12323399573677E-15));
#3973=CARTESIAN_POINT('Origin',(-50.,11.,6.12323399573677E-15));
#3974=CARTESIAN_POINT('Origin',(-50.,11.,6.12323399573677E-15));
#3975=CARTESIAN_POINT('Origin',(-50.,11.,6.12323399573677E-15));
#3976=CARTESIAN_POINT('Origin',(-50.,11.,6.12323399573677E-15));
#3977=UNCERTAINTY_MEASURE_WITH_UNIT(LENGTH_MEASURE(0.01),#3981,
'DISTANCE_ACCURACY_VALUE',
'Maximum model space distance between geometric entities at asserted c
onnectivities');
#3978=UNCERTAINTY_MEASURE_WITH_UNIT(LENGTH_MEASURE(0.01),#3981,
'DISTANCE_ACCURACY_VALUE',
'Maximum model space distance between geometric entities at asserted c
onnectivities');
#3979=(
GEOMETRIC_REPRESENTATION_CONTEXT(3)
GLOBAL_UNCERTAINTY_ASSIGNED_CONTEXT((#3977))
GLOBAL_UNIT_ASSIGNED_CONTEXT((#3981,#3983,#3984))
REPRESENTATION_CONTEXT('','3D')
);
#3980=(
GEOMETRIC_REPRESENTATION_CONTEXT(3)
GLOBAL_UNCERTAINTY_ASSIGNED_CONTEXT((#3978))
GLOBAL_UNIT_ASSIGNED_CONTEXT((#3981,#3983,#3984))
REPRESENTATION_CONTEXT('','3D')
);
#3981=(
LENGTH_UNIT()
NAMED_UNIT(*)
SI_UNIT(.MILLI.,.METRE.)
);
#3982=(
LENGTH_UNIT()
NAMED_UNIT(*)
SI_UNIT(.CENTI.,.METRE.)
);
#3983=(
NAMED_UNIT(*)
PLANE_ANGLE_UNIT()
SI_UNIT($,.RADIAN.)
);
#3984=(
NAMED_UNIT(*)
SI_UNIT($,.STERADIAN.)
SOLID_ANGLE_UNIT()
);
#3985=SHAPE_DEFINITION_REPRESENTATION(#3986,#3987);
#3986=PRODUCT_DEFINITION_SHAPE('',$,#3989);
#3987=SHAPE_REPRESENTATION('',(#2234),#3979);
#3988=PRODUCT_DEFINITION_CONTEXT('part definition',#3993,'design');
#3989=PRODUCT_DEFINITION('Saw_guiding-base','Saw_guiding-base',#3990,#3988);
#3990=PRODUCT_DEFINITION_FORMATION('2021-17-08-001',$,#3995);
#3991=PRODUCT_RELATED_PRODUCT_CATEGORY('Saw_guiding-base',
'Saw_guiding-base',(#3995));
#3992=APPLICATION_PROTOCOL_DEFINITION('international standard',
'automotive_design',2009,#3993);
#3993=APPLICATION_CONTEXT(
'Core Data for Automotive Mechanical Design Process');
#3994=PRODUCT_CONTEXT('part definition',#3993,'mechanical');
#3995=PRODUCT('Saw_guiding-base','Saw_guiding-base',$,(#3994));
#3996=PRESENTATION_STYLE_ASSIGNMENT((#3999));
#3997=PRESENTATION_STYLE_ASSIGNMENT((#4000));
#3998=PRESENTATION_STYLE_ASSIGNMENT((#4001));
#3999=SURFACE_STYLE_USAGE(.BOTH.,#4008);
#4000=SURFACE_STYLE_USAGE(.BOTH.,#4009);
#4001=SURFACE_STYLE_USAGE(.BOTH.,#4010);
#4002=SURFACE_STYLE_RENDERING_WITH_PROPERTIES($,#4020,(#4005));
#4003=SURFACE_STYLE_RENDERING_WITH_PROPERTIES($,#4021,(#4006));
#4004=SURFACE_STYLE_RENDERING_WITH_PROPERTIES($,#4022,(#4007));
#4005=SURFACE_STYLE_TRANSPARENT(0.);
#4006=SURFACE_STYLE_TRANSPARENT(0.);
#4007=SURFACE_STYLE_TRANSPARENT(0.);
#4008=SURFACE_SIDE_STYLE('',(#4011,#4002));
#4009=SURFACE_SIDE_STYLE('',(#4012,#4003));
#4010=SURFACE_SIDE_STYLE('',(#4013,#4004));
#4011=SURFACE_STYLE_FILL_AREA(#4014);
#4012=SURFACE_STYLE_FILL_AREA(#4015);
#4013=SURFACE_STYLE_FILL_AREA(#4016);
#4014=FILL_AREA_STYLE('',(#4017));
#4015=FILL_AREA_STYLE('',(#4018));
#4016=FILL_AREA_STYLE('',(#4019));
#4017=FILL_AREA_STYLE_COLOUR('',#4020);
#4018=FILL_AREA_STYLE_COLOUR('',#4021);
#4019=FILL_AREA_STYLE_COLOUR('',#4022);
#4020=COLOUR_RGB('',0.749019607843137,0.749019607843137,0.749019607843137);
#4021=COLOUR_RGB('',1.,1.,1.);
#4022=COLOUR_RGB('',0.129411764705882,0.541176470588235,0.129411764705882);
ENDSEC;
END-ISO-10303-21;
