# Supplementary material for: Approach to standardized material characterization of the human lumbopelvic system—Specification, preparation and storage
Source: PLoS One. 2023 Aug 3;18(8):e0289482. doi: 10.1371/journal.pone.0289482 (PMC10399898; doi:10.1371/journal.pone.0289482)
Supplement: S2 File — Including 3D models and 3D-pdf overviews of preparation auxiliaries and storage boxes. (ZIP) [file pone.0289482.s002.zip › Preparation/Saw_Guide/Saw_guide-Fixation.stp]

ISO-10303-21;
HEADER;
/* Generated by software containing ST-Developer
 * from STEP Tools, Inc. (www.steptools.com) 
 */

FILE_DESCRIPTION(
/* description */ (''),
/* implementation_level */ '2;1');

FILE_NAME(
/* name */ 
'D:\\Gebhardt\\Messeinrichtungen\\Proben\\Pr\X\E4paration\\Final\\Saw_
guiding-ZESBO\\Export-stl_stp\\Saw_guiding-Fixation.stp',
/* time_stamp */ '2021-12-14T14:20:09+01:00',
/* author */ ('mgebhard'),
/* organization */ (''),
/* preprocessor_version */ 'ST-DEVELOPER v18.1',
/* originating_system */ 'Autodesk Inventor 2020',
/* authorisation */ '');

FILE_SCHEMA (('AUTOMOTIVE_DESIGN { 1 0 10303 214 3 1 1 }'));
ENDSEC;

DATA;
#10=MECHANICAL_DESIGN_GEOMETRIC_PRESENTATION_REPRESENTATION('',(#677,#678,
#679,#680,#681,#682,#683,#684,#685,#686,#687,#688,#689,#690,#691,#692,#693,
#694,#695,#696,#697,#698,#699,#700,#701,#702,#703,#704,#705,#706,#707,#708,
#709,#710,#711,#712,#713),#1230);
#11=SHAPE_REPRESENTATION_RELATIONSHIP('SRR','None',#1237,#12);
#12=ADVANCED_BREP_SHAPE_REPRESENTATION('',(#13),#1229);
#13=MANIFOLD_SOLID_BREP('Volumenk\X\F6rper1',#750);
#14=FACE_BOUND('',#112,.T.);
#15=PLANE('',#775);
#16=PLANE('',#776);
#17=PLANE('',#777);
#18=PLANE('',#781);
#19=PLANE('',#782);
#20=PLANE('',#783);
#21=PLANE('',#787);
#22=PLANE('',#788);
#23=PLANE('',#789);
#24=PLANE('',#793);
#25=PLANE('',#794);
#26=PLANE('',#795);
#27=PLANE('',#799);
#28=PLANE('',#800);
#29=PLANE('',#801);
#30=PLANE('',#805);
#31=PLANE('',#806);
#32=PLANE('',#807);
#33=PLANE('',#811);
#34=PLANE('',#812);
#35=PLANE('',#813);
#36=PLANE('',#817);
#37=PLANE('',#818);
#38=PLANE('',#819);
#39=PLANE('',#823);
#40=PLANE('',#824);
#41=PLANE('',#825);
#42=FACE_OUTER_BOUND('',#78,.T.);
#43=FACE_OUTER_BOUND('',#79,.T.);
#44=FACE_OUTER_BOUND('',#80,.T.);
#45=FACE_OUTER_BOUND('',#81,.T.);
#46=FACE_OUTER_BOUND('',#82,.T.);
#47=FACE_OUTER_BOUND('',#83,.T.);
#48=FACE_OUTER_BOUND('',#84,.T.);
#49=FACE_OUTER_BOUND('',#85,.T.);
#50=FACE_OUTER_BOUND('',#86,.T.);
#51=FACE_OUTER_BOUND('',#87,.T.);
#52=FACE_OUTER_BOUND('',#88,.T.);
#53=FACE_OUTER_BOUND('',#89,.T.);
#54=FACE_OUTER_BOUND('',#90,.T.);
#55=FACE_OUTER_BOUND('',#91,.T.);
#56=FACE_OUTER_BOUND('',#92,.T.);
#57=FACE_OUTER_BOUND('',#93,.T.);
#58=FACE_OUTER_BOUND('',#94,.T.);
#59=FACE_OUTER_BOUND('',#95,.T.);
#60=FACE_OUTER_BOUND('',#96,.T.);
#61=FACE_OUTER_BOUND('',#97,.T.);
#62=FACE_OUTER_BOUND('',#98,.T.);
#63=FACE_OUTER_BOUND('',#99,.T.);
#64=FACE_OUTER_BOUND('',#100,.T.);
#65=FACE_OUTER_BOUND('',#101,.T.);
#66=FACE_OUTER_BOUND('',#102,.T.);
#67=FACE_OUTER_BOUND('',#103,.T.);
#68=FACE_OUTER_BOUND('',#104,.T.);
#69=FACE_OUTER_BOUND('',#105,.T.);
#70=FACE_OUTER_BOUND('',#106,.T.);
#71=FACE_OUTER_BOUND('',#107,.T.);
#72=FACE_OUTER_BOUND('',#108,.T.);
#73=FACE_OUTER_BOUND('',#109,.T.);
#74=FACE_OUTER_BOUND('',#110,.T.);
#75=FACE_OUTER_BOUND('',#111,.T.);
#76=FACE_OUTER_BOUND('',#113,.T.);
#77=FACE_OUTER_BOUND('',#114,.T.);
#78=EDGE_LOOP('',(#466,#467,#468,#469,#470,#471));
#79=EDGE_LOOP('',(#472,#473,#474,#475));
#80=EDGE_LOOP('',(#476,#477,#478,#479));
#81=EDGE_LOOP('',(#480,#481,#482,#483));
#82=EDGE_LOOP('',(#484,#485,#486,#487));
#83=EDGE_LOOP('',(#488,#489,#490,#491));
#84=EDGE_LOOP('',(#492,#493,#494,#495));
#85=EDGE_LOOP('',(#496,#497,#498,#499));
#86=EDGE_LOOP('',(#500,#501,#502,#503));
#87=EDGE_LOOP('',(#504,#505,#506,#507));
#88=EDGE_LOOP('',(#508,#509,#510,#511));
#89=EDGE_LOOP('',(#512,#513,#514,#515));
#90=EDGE_LOOP('',(#516,#517,#518,#519));
#91=EDGE_LOOP('',(#520,#521,#522,#523));
#92=EDGE_LOOP('',(#524,#525,#526,#527));
#93=EDGE_LOOP('',(#528,#529,#530,#531));
#94=EDGE_LOOP('',(#532,#533,#534,#535));
#95=EDGE_LOOP('',(#536,#537,#538,#539));
#96=EDGE_LOOP('',(#540,#541,#542,#543));
#97=EDGE_LOOP('',(#544,#545,#546,#547));
#98=EDGE_LOOP('',(#548,#549,#550,#551));
#99=EDGE_LOOP('',(#552,#553,#554,#555));
#100=EDGE_LOOP('',(#556,#557,#558,#559));
#101=EDGE_LOOP('',(#560,#561,#562,#563));
#102=EDGE_LOOP('',(#564,#565,#566,#567));
#103=EDGE_LOOP('',(#568,#569,#570,#571));
#104=EDGE_LOOP('',(#572,#573,#574,#575));
#105=EDGE_LOOP('',(#576,#577,#578,#579));
#106=EDGE_LOOP('',(#580,#581,#582,#583));
#107=EDGE_LOOP('',(#584,#585,#586,#587));
#108=EDGE_LOOP('',(#588,#589,#590,#591));
#109=EDGE_LOOP('',(#592,#593,#594,#595));
#110=EDGE_LOOP('',(#596,#597,#598,#599));
#111=EDGE_LOOP('',(#600,#601,#602,#603,#604,#605,#606,#607,#608,#609,#610,
#611,#612,#613,#614,#615,#616,#617,#618,#619,#620,#621,#622,#623,#624,#625,
#626,#627,#628,#629,#630,#631));
#112=EDGE_LOOP('',(#632,#633));
#113=EDGE_LOOP('',(#634,#635,#636,#637,#638,#639,#640,#641,#642,#643,#644,
#645,#646,#647,#648,#649,#650,#651,#652,#653,#654,#655,#656,#657,#658,#659,
#660,#661,#662,#663,#664,#665));
#114=EDGE_LOOP('',(#666,#667));
#115=LINE('',#1028,#196);
#116=LINE('',#1035,#197);
#117=LINE('',#1037,#198);
#118=LINE('',#1039,#199);
#119=LINE('',#1040,#200);
#120=LINE('',#1043,#201);
#121=LINE('',#1045,#202);
#122=LINE('',#1046,#203);
#123=LINE('',#1049,#204);
#124=LINE('',#1051,#205);
#125=LINE('',#1052,#206);
#126=LINE('',#1057,#207);
#127=LINE('',#1061,#208);
#128=LINE('',#1063,#209);
#129=LINE('',#1064,#210);
#130=LINE('',#1067,#211);
#131=LINE('',#1069,#212);
#132=LINE('',#1070,#213);
#133=LINE('',#1073,#214);
#134=LINE('',#1075,#215);
#135=LINE('',#1076,#216);
#136=LINE('',#1081,#217);
#137=LINE('',#1085,#218);
#138=LINE('',#1087,#219);
#139=LINE('',#1088,#220);
#140=LINE('',#1091,#221);
#141=LINE('',#1093,#222);
#142=LINE('',#1094,#223);
#143=LINE('',#1097,#224);
#144=LINE('',#1099,#225);
#145=LINE('',#1100,#226);
#146=LINE('',#1105,#227);
#147=LINE('',#1109,#228);
#148=LINE('',#1111,#229);
#149=LINE('',#1112,#230);
#150=LINE('',#1115,#231);
#151=LINE('',#1117,#232);
#152=LINE('',#1118,#233);
#153=LINE('',#1121,#234);
#154=LINE('',#1123,#235);
#155=LINE('',#1124,#236);
#156=LINE('',#1129,#237);
#157=LINE('',#1133,#238);
#158=LINE('',#1135,#239);
#159=LINE('',#1136,#240);
#160=LINE('',#1139,#241);
#161=LINE('',#1141,#242);
#162=LINE('',#1142,#243);
#163=LINE('',#1145,#244);
#164=LINE('',#1147,#245);
#165=LINE('',#1148,#246);
#166=LINE('',#1153,#247);
#167=LINE('',#1157,#248);
#168=LINE('',#1159,#249);
#169=LINE('',#1160,#250);
#170=LINE('',#1163,#251);
#171=LINE('',#1165,#252);
#172=LINE('',#1166,#253);
#173=LINE('',#1169,#254);
#174=LINE('',#1171,#255);
#175=LINE('',#1172,#256);
#176=LINE('',#1177,#257);
#177=LINE('',#1181,#258);
#178=LINE('',#1183,#259);
#179=LINE('',#1184,#260);
#180=LINE('',#1187,#261);
#181=LINE('',#1189,#262);
#182=LINE('',#1190,#263);
#183=LINE('',#1193,#264);
#184=LINE('',#1195,#265);
#185=LINE('',#1196,#266);
#186=LINE('',#1201,#267);
#187=LINE('',#1205,#268);
#188=LINE('',#1207,#269);
#189=LINE('',#1208,#270);
#190=LINE('',#1211,#271);
#191=LINE('',#1213,#272);
#192=LINE('',#1214,#273);
#193=LINE('',#1217,#274);
#194=LINE('',#1219,#275);
#195=LINE('',#1220,#276);
#196=VECTOR('',#834,5.);
#197=VECTOR('',#841,1000.);
#198=VECTOR('',#842,1000.);
#199=VECTOR('',#843,1000.);
#200=VECTOR('',#844,1000.);
#201=VECTOR('',#847,1000.);
#202=VECTOR('',#848,1000.);
#203=VECTOR('',#849,1000.);
#204=VECTOR('',#852,1000.);
#205=VECTOR('',#853,1000.);
#206=VECTOR('',#854,1000.);
#207=VECTOR('',#859,1000.);
#208=VECTOR('',#864,1000.);
#209=VECTOR('',#865,1000.);
#210=VECTOR('',#866,1000.);
#211=VECTOR('',#869,1000.);
#212=VECTOR('',#870,1000.);
#213=VECTOR('',#871,1000.);
#214=VECTOR('',#874,1000.);
#215=VECTOR('',#875,1000.);
#216=VECTOR('',#876,1000.);
#217=VECTOR('',#881,1000.);
#218=VECTOR('',#886,1000.);
#219=VECTOR('',#887,1000.);
#220=VECTOR('',#888,1000.);
#221=VECTOR('',#891,1000.);
#222=VECTOR('',#892,1000.);
#223=VECTOR('',#893,1000.);
#224=VECTOR('',#896,1000.);
#225=VECTOR('',#897,1000.);
#226=VECTOR('',#898,1000.);
#227=VECTOR('',#903,1000.);
#228=VECTOR('',#908,1000.);
#229=VECTOR('',#909,1000.);
#230=VECTOR('',#910,1000.);
#231=VECTOR('',#913,1000.);
#232=VECTOR('',#914,1000.);
#233=VECTOR('',#915,1000.);
#234=VECTOR('',#918,1000.);
#235=VECTOR('',#919,1000.);
#236=VECTOR('',#920,1000.);
#237=VECTOR('',#925,1000.);
#238=VECTOR('',#930,1000.);
#239=VECTOR('',#931,1000.);
#240=VECTOR('',#932,1000.);
#241=VECTOR('',#935,1000.);
#242=VECTOR('',#936,1000.);
#243=VECTOR('',#937,1000.);
#244=VECTOR('',#940,1000.);
#245=VECTOR('',#941,1000.);
#246=VECTOR('',#942,1000.);
#247=VECTOR('',#947,1000.);
#248=VECTOR('',#952,1000.);
#249=VECTOR('',#953,1000.);
#250=VECTOR('',#954,1000.);
#251=VECTOR('',#957,1000.);
#252=VECTOR('',#958,1000.);
#253=VECTOR('',#959,1000.);
#254=VECTOR('',#962,1000.);
#255=VECTOR('',#963,1000.);
#256=VECTOR('',#964,1000.);
#257=VECTOR('',#969,1000.);
#258=VECTOR('',#974,1000.);
#259=VECTOR('',#975,1000.);
#260=VECTOR('',#976,1000.);
#261=VECTOR('',#979,1000.);
#262=VECTOR('',#980,1000.);
#263=VECTOR('',#981,1000.);
#264=VECTOR('',#984,1000.);
#265=VECTOR('',#985,1000.);
#266=VECTOR('',#986,1000.);
#267=VECTOR('',#991,1000.);
#268=VECTOR('',#996,1000.);
#269=VECTOR('',#997,1000.);
#270=VECTOR('',#998,1000.);
#271=VECTOR('',#1001,1000.);
#272=VECTOR('',#1002,1000.);
#273=VECTOR('',#1003,1000.);
#274=VECTOR('',#1006,1000.);
#275=VECTOR('',#1007,1000.);
#276=VECTOR('',#1008,1000.);
#277=CIRCLE('',#771,5.);
#278=CIRCLE('',#772,5.);
#279=CIRCLE('',#773,5.);
#280=CIRCLE('',#774,5.);
#281=CIRCLE('',#779,7.5);
#282=CIRCLE('',#780,7.5);
#283=CIRCLE('',#785,7.5);
#284=CIRCLE('',#786,7.5);
#285=CIRCLE('',#791,7.5);
#286=CIRCLE('',#792,7.5);
#287=CIRCLE('',#797,7.5);
#288=CIRCLE('',#798,7.5);
#289=CIRCLE('',#803,7.5);
#290=CIRCLE('',#804,7.5);
#291=CIRCLE('',#809,7.5);
#292=CIRCLE('',#810,7.5);
#293=CIRCLE('',#815,7.5);
#294=CIRCLE('',#816,7.5);
#295=CIRCLE('',#821,7.5);
#296=CIRCLE('',#822,7.5);
#297=VERTEX_POINT('',#1023);
#298=VERTEX_POINT('',#1024);
#299=VERTEX_POINT('',#1027);
#300=VERTEX_POINT('',#1029);
#301=VERTEX_POINT('',#1033);
#302=VERTEX_POINT('',#1034);
#303=VERTEX_POINT('',#1036);
#304=VERTEX_POINT('',#1038);
#305=VERTEX_POINT('',#1042);
#306=VERTEX_POINT('',#1044);
#307=VERTEX_POINT('',#1048);
#308=VERTEX_POINT('',#1050);
#309=VERTEX_POINT('',#1054);
#310=VERTEX_POINT('',#1056);
#311=VERTEX_POINT('',#1060);
#312=VERTEX_POINT('',#1062);
#313=VERTEX_POINT('',#1066);
#314=VERTEX_POINT('',#1068);
#315=VERTEX_POINT('',#1072);
#316=VERTEX_POINT('',#1074);
#317=VERTEX_POINT('',#1078);
#318=VERTEX_POINT('',#1080);
#319=VERTEX_POINT('',#1084);
#320=VERTEX_POINT('',#1086);
#321=VERTEX_POINT('',#1090);
#322=VERTEX_POINT('',#1092);
#323=VERTEX_POINT('',#1096);
#324=VERTEX_POINT('',#1098);
#325=VERTEX_POINT('',#1102);
#326=VERTEX_POINT('',#1104);
#327=VERTEX_POINT('',#1108);
#328=VERTEX_POINT('',#1110);
#329=VERTEX_POINT('',#1114);
#330=VERTEX_POINT('',#1116);
#331=VERTEX_POINT('',#1120);
#332=VERTEX_POINT('',#1122);
#333=VERTEX_POINT('',#1126);
#334=VERTEX_POINT('',#1128);
#335=VERTEX_POINT('',#1132);
#336=VERTEX_POINT('',#1134);
#337=VERTEX_POINT('',#1138);
#338=VERTEX_POINT('',#1140);
#339=VERTEX_POINT('',#1144);
#340=VERTEX_POINT('',#1146);
#341=VERTEX_POINT('',#1150);
#342=VERTEX_POINT('',#1152);
#343=VERTEX_POINT('',#1156);
#344=VERTEX_POINT('',#1158);
#345=VERTEX_POINT('',#1162);
#346=VERTEX_POINT('',#1164);
#347=VERTEX_POINT('',#1168);
#348=VERTEX_POINT('',#1170);
#349=VERTEX_POINT('',#1174);
#350=VERTEX_POINT('',#1176);
#351=VERTEX_POINT('',#1180);
#352=VERTEX_POINT('',#1182);
#353=VERTEX_POINT('',#1186);
#354=VERTEX_POINT('',#1188);
#355=VERTEX_POINT('',#1192);
#356=VERTEX_POINT('',#1194);
#357=VERTEX_POINT('',#1198);
#358=VERTEX_POINT('',#1200);
#359=VERTEX_POINT('',#1204);
#360=VERTEX_POINT('',#1206);
#361=VERTEX_POINT('',#1210);
#362=VERTEX_POINT('',#1212);
#363=VERTEX_POINT('',#1216);
#364=VERTEX_POINT('',#1218);
#365=EDGE_CURVE('',#297,#298,#277,.T.);
#366=EDGE_CURVE('',#298,#297,#278,.T.);
#367=EDGE_CURVE('',#298,#299,#115,.T.);
#368=EDGE_CURVE('',#299,#300,#279,.T.);
#369=EDGE_CURVE('',#300,#299,#280,.T.);
#370=EDGE_CURVE('',#301,#302,#116,.T.);
#371=EDGE_CURVE('',#303,#302,#117,.T.);
#372=EDGE_CURVE('',#304,#303,#118,.T.);
#373=EDGE_CURVE('',#304,#301,#119,.T.);
#374=EDGE_CURVE('',#302,#305,#120,.T.);
#375=EDGE_CURVE('',#306,#305,#121,.T.);
#376=EDGE_CURVE('',#303,#306,#122,.T.);
#377=EDGE_CURVE('',#305,#307,#123,.T.);
#378=EDGE_CURVE('',#308,#307,#124,.T.);
#379=EDGE_CURVE('',#306,#308,#125,.T.);
#380=EDGE_CURVE('',#307,#309,#281,.T.);
#381=EDGE_CURVE('',#310,#309,#126,.T.);
#382=EDGE_CURVE('',#308,#310,#282,.T.);
#383=EDGE_CURVE('',#309,#311,#127,.T.);
#384=EDGE_CURVE('',#312,#311,#128,.T.);
#385=EDGE_CURVE('',#310,#312,#129,.T.);
#386=EDGE_CURVE('',#311,#313,#130,.T.);
#387=EDGE_CURVE('',#314,#313,#131,.T.);
#388=EDGE_CURVE('',#312,#314,#132,.T.);
#389=EDGE_CURVE('',#313,#315,#133,.T.);
#390=EDGE_CURVE('',#316,#315,#134,.T.);
#391=EDGE_CURVE('',#314,#316,#135,.T.);
#392=EDGE_CURVE('',#315,#317,#283,.T.);
#393=EDGE_CURVE('',#318,#317,#136,.T.);
#394=EDGE_CURVE('',#316,#318,#284,.T.);
#395=EDGE_CURVE('',#317,#319,#137,.T.);
#396=EDGE_CURVE('',#320,#319,#138,.T.);
#397=EDGE_CURVE('',#318,#320,#139,.T.);
#398=EDGE_CURVE('',#319,#321,#140,.T.);
#399=EDGE_CURVE('',#322,#321,#141,.T.);
#400=EDGE_CURVE('',#320,#322,#142,.T.);
#401=EDGE_CURVE('',#321,#323,#143,.T.);
#402=EDGE_CURVE('',#324,#323,#144,.T.);
#403=EDGE_CURVE('',#322,#324,#145,.T.);
#404=EDGE_CURVE('',#323,#325,#285,.T.);
#405=EDGE_CURVE('',#326,#325,#146,.T.);
#406=EDGE_CURVE('',#324,#326,#286,.T.);
#407=EDGE_CURVE('',#325,#327,#147,.T.);
#408=EDGE_CURVE('',#328,#327,#148,.T.);
#409=EDGE_CURVE('',#326,#328,#149,.T.);
#410=EDGE_CURVE('',#327,#329,#150,.T.);
#411=EDGE_CURVE('',#330,#329,#151,.T.);
#412=EDGE_CURVE('',#328,#330,#152,.T.);
#413=EDGE_CURVE('',#329,#331,#153,.T.);
#414=EDGE_CURVE('',#332,#331,#154,.T.);
#415=EDGE_CURVE('',#330,#332,#155,.T.);
#416=EDGE_CURVE('',#331,#333,#287,.T.);
#417=EDGE_CURVE('',#334,#333,#156,.T.);
#418=EDGE_CURVE('',#332,#334,#288,.T.);
#419=EDGE_CURVE('',#333,#335,#157,.T.);
#420=EDGE_CURVE('',#336,#335,#158,.T.);
#421=EDGE_CURVE('',#334,#336,#159,.T.);
#422=EDGE_CURVE('',#335,#337,#160,.T.);
#423=EDGE_CURVE('',#338,#337,#161,.T.);
#424=EDGE_CURVE('',#336,#338,#162,.T.);
#425=EDGE_CURVE('',#337,#339,#163,.T.);
#426=EDGE_CURVE('',#340,#339,#164,.T.);
#427=EDGE_CURVE('',#338,#340,#165,.T.);
#428=EDGE_CURVE('',#339,#341,#289,.T.);
#429=EDGE_CURVE('',#342,#341,#166,.T.);
#430=EDGE_CURVE('',#340,#342,#290,.T.);
#431=EDGE_CURVE('',#341,#343,#167,.T.);
#432=EDGE_CURVE('',#344,#343,#168,.T.);
#433=EDGE_CURVE('',#342,#344,#169,.T.);
#434=EDGE_CURVE('',#343,#345,#170,.T.);
#435=EDGE_CURVE('',#346,#345,#171,.T.);
#436=EDGE_CURVE('',#344,#346,#172,.T.);
#437=EDGE_CURVE('',#345,#347,#173,.T.);
#438=EDGE_CURVE('',#348,#347,#174,.T.);
#439=EDGE_CURVE('',#346,#348,#175,.T.);
#440=EDGE_CURVE('',#347,#349,#291,.T.);
#441=EDGE_CURVE('',#350,#349,#176,.T.);
#442=EDGE_CURVE('',#348,#350,#292,.T.);
#443=EDGE_CURVE('',#349,#351,#177,.T.);
#444=EDGE_CURVE('',#352,#351,#178,.T.);
#445=EDGE_CURVE('',#350,#352,#179,.T.);
#446=EDGE_CURVE('',#351,#353,#180,.T.);
#447=EDGE_CURVE('',#354,#353,#181,.T.);
#448=EDGE_CURVE('',#352,#354,#182,.T.);
#449=EDGE_CURVE('',#353,#355,#183,.T.);
#450=EDGE_CURVE('',#356,#355,#184,.T.);
#451=EDGE_CURVE('',#354,#356,#185,.T.);
#452=EDGE_CURVE('',#355,#357,#293,.T.);
#453=EDGE_CURVE('',#358,#357,#186,.T.);
#454=EDGE_CURVE('',#356,#358,#294,.T.);
#455=EDGE_CURVE('',#357,#359,#187,.T.);
#456=EDGE_CURVE('',#360,#359,#188,.T.);
#457=EDGE_CURVE('',#358,#360,#189,.T.);
#458=EDGE_CURVE('',#359,#361,#190,.T.);
#459=EDGE_CURVE('',#362,#361,#191,.T.);
#460=EDGE_CURVE('',#360,#362,#192,.T.);
#461=EDGE_CURVE('',#361,#363,#193,.T.);
#462=EDGE_CURVE('',#364,#363,#194,.T.);
#463=EDGE_CURVE('',#362,#364,#195,.T.);
#464=EDGE_CURVE('',#363,#301,#295,.T.);
#465=EDGE_CURVE('',#364,#304,#296,.T.);
#466=ORIENTED_EDGE('',*,*,#365,.F.);
#467=ORIENTED_EDGE('',*,*,#366,.F.);
#468=ORIENTED_EDGE('',*,*,#367,.T.);
#469=ORIENTED_EDGE('',*,*,#368,.T.);
#470=ORIENTED_EDGE('',*,*,#369,.T.);
#471=ORIENTED_EDGE('',*,*,#367,.F.);
#472=ORIENTED_EDGE('',*,*,#370,.T.);
#473=ORIENTED_EDGE('',*,*,#371,.F.);
#474=ORIENTED_EDGE('',*,*,#372,.F.);
#475=ORIENTED_EDGE('',*,*,#373,.T.);
#476=ORIENTED_EDGE('',*,*,#374,.T.);
#477=ORIENTED_EDGE('',*,*,#375,.F.);
#478=ORIENTED_EDGE('',*,*,#376,.F.);
#479=ORIENTED_EDGE('',*,*,#371,.T.);
#480=ORIENTED_EDGE('',*,*,#377,.T.);
#481=ORIENTED_EDGE('',*,*,#378,.F.);
#482=ORIENTED_EDGE('',*,*,#379,.F.);
#483=ORIENTED_EDGE('',*,*,#375,.T.);
#484=ORIENTED_EDGE('',*,*,#380,.T.);
#485=ORIENTED_EDGE('',*,*,#381,.F.);
#486=ORIENTED_EDGE('',*,*,#382,.F.);
#487=ORIENTED_EDGE('',*,*,#378,.T.);
#488=ORIENTED_EDGE('',*,*,#383,.T.);
#489=ORIENTED_EDGE('',*,*,#384,.F.);
#490=ORIENTED_EDGE('',*,*,#385,.F.);
#491=ORIENTED_EDGE('',*,*,#381,.T.);
#492=ORIENTED_EDGE('',*,*,#386,.T.);
#493=ORIENTED_EDGE('',*,*,#387,.F.);
#494=ORIENTED_EDGE('',*,*,#388,.F.);
#495=ORIENTED_EDGE('',*,*,#384,.T.);
#496=ORIENTED_EDGE('',*,*,#389,.T.);
#497=ORIENTED_EDGE('',*,*,#390,.F.);
#498=ORIENTED_EDGE('',*,*,#391,.F.);
#499=ORIENTED_EDGE('',*,*,#387,.T.);
#500=ORIENTED_EDGE('',*,*,#392,.T.);
#501=ORIENTED_EDGE('',*,*,#393,.F.);
#502=ORIENTED_EDGE('',*,*,#394,.F.);
#503=ORIENTED_EDGE('',*,*,#390,.T.);
#504=ORIENTED_EDGE('',*,*,#395,.T.);
#505=ORIENTED_EDGE('',*,*,#396,.F.);
#506=ORIENTED_EDGE('',*,*,#397,.F.);
#507=ORIENTED_EDGE('',*,*,#393,.T.);
#508=ORIENTED_EDGE('',*,*,#398,.T.);
#509=ORIENTED_EDGE('',*,*,#399,.F.);
#510=ORIENTED_EDGE('',*,*,#400,.F.);
#511=ORIENTED_EDGE('',*,*,#396,.T.);
#512=ORIENTED_EDGE('',*,*,#401,.T.);
#513=ORIENTED_EDGE('',*,*,#402,.F.);
#514=ORIENTED_EDGE('',*,*,#403,.F.);
#515=ORIENTED_EDGE('',*,*,#399,.T.);
#516=ORIENTED_EDGE('',*,*,#404,.T.);
#517=ORIENTED_EDGE('',*,*,#405,.F.);
#518=ORIENTED_EDGE('',*,*,#406,.F.);
#519=ORIENTED_EDGE('',*,*,#402,.T.);
#520=ORIENTED_EDGE('',*,*,#407,.T.);
#521=ORIENTED_EDGE('',*,*,#408,.F.);
#522=ORIENTED_EDGE('',*,*,#409,.F.);
#523=ORIENTED_EDGE('',*,*,#405,.T.);
#524=ORIENTED_EDGE('',*,*,#410,.T.);
#525=ORIENTED_EDGE('',*,*,#411,.F.);
#526=ORIENTED_EDGE('',*,*,#412,.F.);
#527=ORIENTED_EDGE('',*,*,#408,.T.);
#528=ORIENTED_EDGE('',*,*,#413,.T.);
#529=ORIENTED_EDGE('',*,*,#414,.F.);
#530=ORIENTED_EDGE('',*,*,#415,.F.);
#531=ORIENTED_EDGE('',*,*,#411,.T.);
#532=ORIENTED_EDGE('',*,*,#416,.T.);
#533=ORIENTED_EDGE('',*,*,#417,.F.);
#534=ORIENTED_EDGE('',*,*,#418,.F.);
#535=ORIENTED_EDGE('',*,*,#414,.T.);
#536=ORIENTED_EDGE('',*,*,#419,.T.);
#537=ORIENTED_EDGE('',*,*,#420,.F.);
#538=ORIENTED_EDGE('',*,*,#421,.F.);
#539=ORIENTED_EDGE('',*,*,#417,.T.);
#540=ORIENTED_EDGE('',*,*,#422,.T.);
#541=ORIENTED_EDGE('',*,*,#423,.F.);
#542=ORIENTED_EDGE('',*,*,#424,.F.);
#543=ORIENTED_EDGE('',*,*,#420,.T.);
#544=ORIENTED_EDGE('',*,*,#425,.T.);
#545=ORIENTED_EDGE('',*,*,#426,.F.);
#546=ORIENTED_EDGE('',*,*,#427,.F.);
#547=ORIENTED_EDGE('',*,*,#423,.T.);
#548=ORIENTED_EDGE('',*,*,#428,.T.);
#549=ORIENTED_EDGE('',*,*,#429,.F.);
#550=ORIENTED_EDGE('',*,*,#430,.F.);
#551=ORIENTED_EDGE('',*,*,#426,.T.);
#552=ORIENTED_EDGE('',*,*,#431,.T.);
#553=ORIENTED_EDGE('',*,*,#432,.F.);
#554=ORIENTED_EDGE('',*,*,#433,.F.);
#555=ORIENTED_EDGE('',*,*,#429,.T.);
#556=ORIENTED_EDGE('',*,*,#434,.T.);
#557=ORIENTED_EDGE('',*,*,#435,.F.);
#558=ORIENTED_EDGE('',*,*,#436,.F.);
#559=ORIENTED_EDGE('',*,*,#432,.T.);
#560=ORIENTED_EDGE('',*,*,#437,.T.);
#561=ORIENTED_EDGE('',*,*,#438,.F.);
#562=ORIENTED_EDGE('',*,*,#439,.F.);
#563=ORIENTED_EDGE('',*,*,#435,.T.);
#564=ORIENTED_EDGE('',*,*,#440,.T.);
#565=ORIENTED_EDGE('',*,*,#441,.F.);
#566=ORIENTED_EDGE('',*,*,#442,.F.);
#567=ORIENTED_EDGE('',*,*,#438,.T.);
#568=ORIENTED_EDGE('',*,*,#443,.T.);
#569=ORIENTED_EDGE('',*,*,#444,.F.);
#570=ORIENTED_EDGE('',*,*,#445,.F.);
#571=ORIENTED_EDGE('',*,*,#441,.T.);
#572=ORIENTED_EDGE('',*,*,#446,.T.);
#573=ORIENTED_EDGE('',*,*,#447,.F.);
#574=ORIENTED_EDGE('',*,*,#448,.F.);
#575=ORIENTED_EDGE('',*,*,#444,.T.);
#576=ORIENTED_EDGE('',*,*,#449,.T.);
#577=ORIENTED_EDGE('',*,*,#450,.F.);
#578=ORIENTED_EDGE('',*,*,#451,.F.);
#579=ORIENTED_EDGE('',*,*,#447,.T.);
#580=ORIENTED_EDGE('',*,*,#452,.T.);
#581=ORIENTED_EDGE('',*,*,#453,.F.);
#582=ORIENTED_EDGE('',*,*,#454,.F.);
#583=ORIENTED_EDGE('',*,*,#450,.T.);
#584=ORIENTED_EDGE('',*,*,#455,.T.);
#585=ORIENTED_EDGE('',*,*,#456,.F.);
#586=ORIENTED_EDGE('',*,*,#457,.F.);
#587=ORIENTED_EDGE('',*,*,#453,.T.);
#588=ORIENTED_EDGE('',*,*,#458,.T.);
#589=ORIENTED_EDGE('',*,*,#459,.F.);
#590=ORIENTED_EDGE('',*,*,#460,.F.);
#591=ORIENTED_EDGE('',*,*,#456,.T.);
#592=ORIENTED_EDGE('',*,*,#461,.T.);
#593=ORIENTED_EDGE('',*,*,#462,.F.);
#594=ORIENTED_EDGE('',*,*,#463,.F.);
#595=ORIENTED_EDGE('',*,*,#459,.T.);
#596=ORIENTED_EDGE('',*,*,#464,.T.);
#597=ORIENTED_EDGE('',*,*,#373,.F.);
#598=ORIENTED_EDGE('',*,*,#465,.F.);
#599=ORIENTED_EDGE('',*,*,#462,.T.);
#600=ORIENTED_EDGE('',*,*,#372,.T.);
#601=ORIENTED_EDGE('',*,*,#376,.T.);
#602=ORIENTED_EDGE('',*,*,#379,.T.);
#603=ORIENTED_EDGE('',*,*,#382,.T.);
#604=ORIENTED_EDGE('',*,*,#385,.T.);
#605=ORIENTED_EDGE('',*,*,#388,.T.);
#606=ORIENTED_EDGE('',*,*,#391,.T.);
#607=ORIENTED_EDGE('',*,*,#394,.T.);
#608=ORIENTED_EDGE('',*,*,#397,.T.);
#609=ORIENTED_EDGE('',*,*,#400,.T.);
#610=ORIENTED_EDGE('',*,*,#403,.T.);
#611=ORIENTED_EDGE('',*,*,#406,.T.);
#612=ORIENTED_EDGE('',*,*,#409,.T.);
#613=ORIENTED_EDGE('',*,*,#412,.T.);
#614=ORIENTED_EDGE('',*,*,#415,.T.);
#615=ORIENTED_EDGE('',*,*,#418,.T.);
#616=ORIENTED_EDGE('',*,*,#421,.T.);
#617=ORIENTED_EDGE('',*,*,#424,.T.);
#618=ORIENTED_EDGE('',*,*,#427,.T.);
#619=ORIENTED_EDGE('',*,*,#430,.T.);
#620=ORIENTED_EDGE('',*,*,#433,.T.);
#621=ORIENTED_EDGE('',*,*,#436,.T.);
#622=ORIENTED_EDGE('',*,*,#439,.T.);
#623=ORIENTED_EDGE('',*,*,#442,.T.);
#624=ORIENTED_EDGE('',*,*,#445,.T.);
#625=ORIENTED_EDGE('',*,*,#448,.T.);
#626=ORIENTED_EDGE('',*,*,#451,.T.);
#627=ORIENTED_EDGE('',*,*,#454,.T.);
#628=ORIENTED_EDGE('',*,*,#457,.T.);
#629=ORIENTED_EDGE('',*,*,#460,.T.);
#630=ORIENTED_EDGE('',*,*,#463,.T.);
#631=ORIENTED_EDGE('',*,*,#465,.T.);
#632=ORIENTED_EDGE('',*,*,#369,.F.);
#633=ORIENTED_EDGE('',*,*,#368,.F.);
#634=ORIENTED_EDGE('',*,*,#370,.F.);
#635=ORIENTED_EDGE('',*,*,#464,.F.);
#636=ORIENTED_EDGE('',*,*,#461,.F.);
#637=ORIENTED_EDGE('',*,*,#458,.F.);
#638=ORIENTED_EDGE('',*,*,#455,.F.);
#639=ORIENTED_EDGE('',*,*,#452,.F.);
#640=ORIENTED_EDGE('',*,*,#449,.F.);
#641=ORIENTED_EDGE('',*,*,#446,.F.);
#642=ORIENTED_EDGE('',*,*,#443,.F.);
#643=ORIENTED_EDGE('',*,*,#440,.F.);
#644=ORIENTED_EDGE('',*,*,#437,.F.);
#645=ORIENTED_EDGE('',*,*,#434,.F.);
#646=ORIENTED_EDGE('',*,*,#431,.F.);
#647=ORIENTED_EDGE('',*,*,#428,.F.);
#648=ORIENTED_EDGE('',*,*,#425,.F.);
#649=ORIENTED_EDGE('',*,*,#422,.F.);
#650=ORIENTED_EDGE('',*,*,#419,.F.);
#651=ORIENTED_EDGE('',*,*,#416,.F.);
#652=ORIENTED_EDGE('',*,*,#413,.F.);
#653=ORIENTED_EDGE('',*,*,#410,.F.);
#654=ORIENTED_EDGE('',*,*,#407,.F.);
#655=ORIENTED_EDGE('',*,*,#404,.F.);
#656=ORIENTED_EDGE('',*,*,#401,.F.);
#657=ORIENTED_EDGE('',*,*,#398,.F.);
#658=ORIENTED_EDGE('',*,*,#395,.F.);
#659=ORIENTED_EDGE('',*,*,#392,.F.);
#660=ORIENTED_EDGE('',*,*,#389,.F.);
#661=ORIENTED_EDGE('',*,*,#386,.F.);
#662=ORIENTED_EDGE('',*,*,#383,.F.);
#663=ORIENTED_EDGE('',*,*,#380,.F.);
#664=ORIENTED_EDGE('',*,*,#377,.F.);
#665=ORIENTED_EDGE('',*,*,#374,.F.);
#666=ORIENTED_EDGE('',*,*,#365,.T.);
#667=ORIENTED_EDGE('',*,*,#366,.T.);
#668=CYLINDRICAL_SURFACE('',#770,5.);
#669=CYLINDRICAL_SURFACE('',#778,7.5);
#670=CYLINDRICAL_SURFACE('',#784,7.5);
#671=CYLINDRICAL_SURFACE('',#790,7.5);
#672=CYLINDRICAL_SURFACE('',#796,7.5);
#673=CYLINDRICAL_SURFACE('',#802,7.5);
#674=CYLINDRICAL_SURFACE('',#808,7.5);
#675=CYLINDRICAL_SURFACE('',#814,7.5);
#676=CYLINDRICAL_SURFACE('',#820,7.5);
#677=STYLED_ITEM('',(#1246),#714);
#678=STYLED_ITEM('',(#1246),#715);
#679=STYLED_ITEM('',(#1246),#716);
#680=STYLED_ITEM('',(#1246),#717);
#681=STYLED_ITEM('',(#1246),#718);
#682=STYLED_ITEM('',(#1246),#719);
#683=STYLED_ITEM('',(#1246),#720);
#684=STYLED_ITEM('',(#1246),#721);
#685=STYLED_ITEM('',(#1246),#722);
#686=STYLED_ITEM('',(#1246),#723);
#687=STYLED_ITEM('',(#1246),#724);
#688=STYLED_ITEM('',(#1246),#725);
#689=STYLED_ITEM('',(#1246),#726);
#690=STYLED_ITEM('',(#1246),#727);
#691=STYLED_ITEM('',(#1246),#728);
#692=STYLED_ITEM('',(#1246),#729);
#693=STYLED_ITEM('',(#1246),#730);
#694=STYLED_ITEM('',(#1246),#731);
#695=STYLED_ITEM('',(#1246),#732);
#696=STYLED_ITEM('',(#1246),#733);
#697=STYLED_ITEM('',(#1246),#734);
#698=STYLED_ITEM('',(#1246),#735);
#699=STYLED_ITEM('',(#1246),#736);
#700=STYLED_ITEM('',(#1246),#737);
#701=STYLED_ITEM('',(#1246),#738);
#702=STYLED_ITEM('',(#1246),#739);
#703=STYLED_ITEM('',(#1246),#740);
#704=STYLED_ITEM('',(#1246),#741);
#705=STYLED_ITEM('',(#1246),#742);
#706=STYLED_ITEM('',(#1246),#743);
#707=STYLED_ITEM('',(#1246),#744);
#708=STYLED_ITEM('',(#1246),#745);
#709=STYLED_ITEM('',(#1246),#746);
#710=STYLED_ITEM('',(#1246),#747);
#711=STYLED_ITEM('',(#1246),#748);
#712=STYLED_ITEM('',(#1246),#749);
#713=STYLED_ITEM('',(#1247),#13);
#714=ADVANCED_FACE('',(#42),#668,.F.);
#715=ADVANCED_FACE('',(#43),#15,.F.);
#716=ADVANCED_FACE('',(#44),#16,.F.);
#717=ADVANCED_FACE('',(#45),#17,.F.);
#718=ADVANCED_FACE('',(#46),#669,.T.);
#719=ADVANCED_FACE('',(#47),#18,.F.);
#720=ADVANCED_FACE('',(#48),#19,.F.);
#721=ADVANCED_FACE('',(#49),#20,.F.);
#722=ADVANCED_FACE('',(#50),#670,.T.);
#723=ADVANCED_FACE('',(#51),#21,.F.);
#724=ADVANCED_FACE('',(#52),#22,.F.);
#725=ADVANCED_FACE('',(#53),#23,.F.);
#726=ADVANCED_FACE('',(#54),#671,.T.);
#727=ADVANCED_FACE('',(#55),#24,.F.);
#728=ADVANCED_FACE('',(#56),#25,.F.);
#729=ADVANCED_FACE('',(#57),#26,.F.);
#730=ADVANCED_FACE('',(#58),#672,.T.);
#731=ADVANCED_FACE('',(#59),#27,.F.);
#732=ADVANCED_FACE('',(#60),#28,.F.);
#733=ADVANCED_FACE('',(#61),#29,.F.);
#734=ADVANCED_FACE('',(#62),#673,.T.);
#735=ADVANCED_FACE('',(#63),#30,.F.);
#736=ADVANCED_FACE('',(#64),#31,.F.);
#737=ADVANCED_FACE('',(#65),#32,.F.);
#738=ADVANCED_FACE('',(#66),#674,.T.);
#739=ADVANCED_FACE('',(#67),#33,.F.);
#740=ADVANCED_FACE('',(#68),#34,.F.);
#741=ADVANCED_FACE('',(#69),#35,.F.);
#742=ADVANCED_FACE('',(#70),#675,.T.);
#743=ADVANCED_FACE('',(#71),#36,.F.);
#744=ADVANCED_FACE('',(#72),#37,.F.);
#745=ADVANCED_FACE('',(#73),#38,.F.);
#746=ADVANCED_FACE('',(#74),#676,.T.);
#747=ADVANCED_FACE('',(#75,#14),#39,.T.);
#748=ADVANCED_FACE('',(#76),#40,.F.);
#749=ADVANCED_FACE('',(#77),#41,.T.);
#750=CLOSED_SHELL('',(#714,#715,#716,#717,#718,#719,#720,#721,#722,#723,
#724,#725,#726,#727,#728,#729,#730,#731,#732,#733,#734,#735,#736,#737,#738,
#739,#740,#741,#742,#743,#744,#745,#746,#747,#748,#749));
#751=DERIVED_UNIT_ELEMENT(#753,1.);
#752=DERIVED_UNIT_ELEMENT(#1232,3.);
#753=(
MASS_UNIT()
NAMED_UNIT(*)
SI_UNIT($,.GRAM.)
);
#754=DERIVED_UNIT((#751,#752));
#755=MEASURE_REPRESENTATION_ITEM('density measure',
POSITIVE_RATIO_MEASURE(1.),#754);
#756=PROPERTY_DEFINITION_REPRESENTATION(#761,#758);
#757=PROPERTY_DEFINITION_REPRESENTATION(#762,#759);
#758=REPRESENTATION('material name',(#760),#1229);
#759=REPRESENTATION('density',(#755),#1229);
#760=DESCRIPTIVE_REPRESENTATION_ITEM('Generisch','Generisch');
#761=PROPERTY_DEFINITION('material property','material name',#1239);
#762=PROPERTY_DEFINITION('material property','density of part',#1239);
#763=DATE_TIME_ROLE('creation_date');
#764=APPLIED_DATE_AND_TIME_ASSIGNMENT(#765,#763,(#1239));
#765=DATE_AND_TIME(#766,#767);
#766=CALENDAR_DATE(2021,17,3);
#767=LOCAL_TIME(16,1,9.,#768);
#768=COORDINATED_UNIVERSAL_TIME_OFFSET(0,0,.BEHIND.);
#769=AXIS2_PLACEMENT_3D('placement',#1021,#826,#827);
#770=AXIS2_PLACEMENT_3D('',#1022,#828,#829);
#771=AXIS2_PLACEMENT_3D('',#1025,#830,#831);
#772=AXIS2_PLACEMENT_3D('',#1026,#832,#833);
#773=AXIS2_PLACEMENT_3D('',#1030,#835,#836);
#774=AXIS2_PLACEMENT_3D('',#1031,#837,#838);
#775=AXIS2_PLACEMENT_3D('',#1032,#839,#840);
#776=AXIS2_PLACEMENT_3D('',#1041,#845,#846);
#777=AXIS2_PLACEMENT_3D('',#1047,#850,#851);
#778=AXIS2_PLACEMENT_3D('',#1053,#855,#856);
#779=AXIS2_PLACEMENT_3D('',#1055,#857,#858);
#780=AXIS2_PLACEMENT_3D('',#1058,#860,#861);
#781=AXIS2_PLACEMENT_3D('',#1059,#862,#863);
#782=AXIS2_PLACEMENT_3D('',#1065,#867,#868);
#783=AXIS2_PLACEMENT_3D('',#1071,#872,#873);
#784=AXIS2_PLACEMENT_3D('',#1077,#877,#878);
#785=AXIS2_PLACEMENT_3D('',#1079,#879,#880);
#786=AXIS2_PLACEMENT_3D('',#1082,#882,#883);
#787=AXIS2_PLACEMENT_3D('',#1083,#884,#885);
#788=AXIS2_PLACEMENT_3D('',#1089,#889,#890);
#789=AXIS2_PLACEMENT_3D('',#1095,#894,#895);
#790=AXIS2_PLACEMENT_3D('',#1101,#899,#900);
#791=AXIS2_PLACEMENT_3D('',#1103,#901,#902);
#792=AXIS2_PLACEMENT_3D('',#1106,#904,#905);
#793=AXIS2_PLACEMENT_3D('',#1107,#906,#907);
#794=AXIS2_PLACEMENT_3D('',#1113,#911,#912);
#795=AXIS2_PLACEMENT_3D('',#1119,#916,#917);
#796=AXIS2_PLACEMENT_3D('',#1125,#921,#922);
#797=AXIS2_PLACEMENT_3D('',#1127,#923,#924);
#798=AXIS2_PLACEMENT_3D('',#1130,#926,#927);
#799=AXIS2_PLACEMENT_3D('',#1131,#928,#929);
#800=AXIS2_PLACEMENT_3D('',#1137,#933,#934);
#801=AXIS2_PLACEMENT_3D('',#1143,#938,#939);
#802=AXIS2_PLACEMENT_3D('',#1149,#943,#944);
#803=AXIS2_PLACEMENT_3D('',#1151,#945,#946);
#804=AXIS2_PLACEMENT_3D('',#1154,#948,#949);
#805=AXIS2_PLACEMENT_3D('',#1155,#950,#951);
#806=AXIS2_PLACEMENT_3D('',#1161,#955,#956);
#807=AXIS2_PLACEMENT_3D('',#1167,#960,#961);
#808=AXIS2_PLACEMENT_3D('',#1173,#965,#966);
#809=AXIS2_PLACEMENT_3D('',#1175,#967,#968);
#810=AXIS2_PLACEMENT_3D('',#1178,#970,#971);
#811=AXIS2_PLACEMENT_3D('',#1179,#972,#973);
#812=AXIS2_PLACEMENT_3D('',#1185,#977,#978);
#813=AXIS2_PLACEMENT_3D('',#1191,#982,#983);
#814=AXIS2_PLACEMENT_3D('',#1197,#987,#988);
#815=AXIS2_PLACEMENT_3D('',#1199,#989,#990);
#816=AXIS2_PLACEMENT_3D('',#1202,#992,#993);
#817=AXIS2_PLACEMENT_3D('',#1203,#994,#995);
#818=AXIS2_PLACEMENT_3D('',#1209,#999,#1000);
#819=AXIS2_PLACEMENT_3D('',#1215,#1004,#1005);
#820=AXIS2_PLACEMENT_3D('',#1221,#1009,#1010);
#821=AXIS2_PLACEMENT_3D('',#1222,#1011,#1012);
#822=AXIS2_PLACEMENT_3D('',#1223,#1013,#1014);
#823=AXIS2_PLACEMENT_3D('',#1224,#1015,#1016);
#824=AXIS2_PLACEMENT_3D('',#1225,#1017,#1018);
#825=AXIS2_PLACEMENT_3D('',#1226,#1019,#1020);
#826=DIRECTION('axis',(0.,0.,1.));
#827=DIRECTION('refdir',(1.,0.,0.));
#828=DIRECTION('center_axis',(0.,1.,0.));
#829=DIRECTION('ref_axis',(0.,0.,1.));
#830=DIRECTION('center_axis',(0.,1.,0.));
#831=DIRECTION('ref_axis',(0.,0.,1.));
#832=DIRECTION('center_axis',(0.,1.,0.));
#833=DIRECTION('ref_axis',(0.,0.,1.));
#834=DIRECTION('',(0.,1.,0.));
#835=DIRECTION('center_axis',(0.,1.,0.));
#836=DIRECTION('ref_axis',(0.,0.,1.));
#837=DIRECTION('center_axis',(0.,1.,0.));
#838=DIRECTION('ref_axis',(0.,0.,1.));
#839=DIRECTION('center_axis',(-1.,0.,-5.37615964189367E-16));
#840=DIRECTION('ref_axis',(-5.37615964189367E-16,0.,1.));
#841=DIRECTION('',(5.37615964189367E-16,0.,-1.));
#842=DIRECTION('',(0.,-1.,0.));
#843=DIRECTION('',(5.37615964189367E-16,0.,-1.));
#844=DIRECTION('',(0.,-1.,0.));
#845=DIRECTION('center_axis',(0.,0.,1.));
#846=DIRECTION('ref_axis',(1.,0.,0.));
#847=DIRECTION('',(-1.,0.,0.));
#848=DIRECTION('',(0.,-1.,0.));
#849=DIRECTION('',(-1.,0.,0.));
#850=DIRECTION('center_axis',(1.,0.,5.91377560608303E-16));
#851=DIRECTION('ref_axis',(5.91377560608303E-16,0.,-1.));
#852=DIRECTION('',(-5.91377560608303E-16,0.,1.));
#853=DIRECTION('',(0.,-1.,0.));
#854=DIRECTION('',(-5.91377560608303E-16,0.,1.));
#855=DIRECTION('center_axis',(0.,-1.,0.));
#856=DIRECTION('ref_axis',(0.,0.,-1.));
#857=DIRECTION('center_axis',(0.,1.,0.));
#858=DIRECTION('ref_axis',(0.,0.,1.));
#859=DIRECTION('',(0.,-1.,0.));
#860=DIRECTION('center_axis',(0.,1.,0.));
#861=DIRECTION('ref_axis',(0.,0.,1.));
#862=DIRECTION('center_axis',(-0.707106781186545,0.,0.70710678118655));
#863=DIRECTION('ref_axis',(0.70710678118655,0.,0.707106781186545));
#864=DIRECTION('',(-0.70710678118655,0.,-0.707106781186545));
#865=DIRECTION('',(0.,-1.,0.));
#866=DIRECTION('',(-0.70710678118655,0.,-0.707106781186545));
#867=DIRECTION('center_axis',(0.707106781186549,0.,0.707106781186546));
#868=DIRECTION('ref_axis',(0.707106781186546,0.,-0.707106781186549));
#869=DIRECTION('',(-0.707106781186546,0.,0.707106781186549));
#870=DIRECTION('',(0.,-1.,0.));
#871=DIRECTION('',(-0.707106781186546,0.,0.707106781186549));
#872=DIRECTION('center_axis',(0.707106781186546,0.,-0.707106781186549));
#873=DIRECTION('ref_axis',(-0.707106781186549,0.,-0.707106781186546));
#874=DIRECTION('',(0.707106781186549,0.,0.707106781186546));
#875=DIRECTION('',(0.,-1.,0.));
#876=DIRECTION('',(0.707106781186549,0.,0.707106781186546));
#877=DIRECTION('center_axis',(0.,-1.,0.));
#878=DIRECTION('ref_axis',(0.,0.,-1.));
#879=DIRECTION('center_axis',(0.,1.,0.));
#880=DIRECTION('ref_axis',(0.,0.,1.));
#881=DIRECTION('',(0.,-1.,0.));
#882=DIRECTION('center_axis',(0.,1.,0.));
#883=DIRECTION('ref_axis',(0.,0.,1.));
#884=DIRECTION('center_axis',(0.,0.,1.));
#885=DIRECTION('ref_axis',(1.,0.,0.));
#886=DIRECTION('',(-1.,0.,0.));
#887=DIRECTION('',(0.,-1.,0.));
#888=DIRECTION('',(-1.,0.,0.));
#889=DIRECTION('center_axis',(1.,0.,0.));
#890=DIRECTION('ref_axis',(0.,0.,-1.));
#891=DIRECTION('',(0.,0.,1.));
#892=DIRECTION('',(0.,-1.,0.));
#893=DIRECTION('',(0.,0.,1.));
#894=DIRECTION('center_axis',(0.,0.,-1.));
#895=DIRECTION('ref_axis',(-1.,0.,0.));
#896=DIRECTION('',(1.,0.,0.));
#897=DIRECTION('',(0.,-1.,0.));
#898=DIRECTION('',(1.,0.,0.));
#899=DIRECTION('center_axis',(0.,-1.,0.));
#900=DIRECTION('ref_axis',(0.,0.,-1.));
#901=DIRECTION('center_axis',(0.,1.,0.));
#902=DIRECTION('ref_axis',(0.,0.,1.));
#903=DIRECTION('',(0.,-1.,0.));
#904=DIRECTION('center_axis',(0.,1.,0.));
#905=DIRECTION('ref_axis',(0.,0.,1.));
#906=DIRECTION('center_axis',(0.707106781186548,0.,0.707106781186547));
#907=DIRECTION('ref_axis',(0.707106781186547,0.,-0.707106781186548));
#908=DIRECTION('',(-0.707106781186547,0.,0.707106781186548));
#909=DIRECTION('',(0.,-1.,0.));
#910=DIRECTION('',(-0.707106781186547,0.,0.707106781186548));
#911=DIRECTION('center_axis',(0.707106781186548,0.,-0.707106781186548));
#912=DIRECTION('ref_axis',(-0.707106781186548,0.,-0.707106781186548));
#913=DIRECTION('',(0.707106781186547,0.,0.707106781186547));
#914=DIRECTION('',(0.,-1.,0.));
#915=DIRECTION('',(0.707106781186547,0.,0.707106781186547));
#916=DIRECTION('center_axis',(-0.707106781186547,0.,-0.707106781186548));
#917=DIRECTION('ref_axis',(-0.707106781186548,0.,0.707106781186547));
#918=DIRECTION('',(0.707106781186548,0.,-0.707106781186547));
#919=DIRECTION('',(0.,-1.,0.));
#920=DIRECTION('',(0.707106781186548,0.,-0.707106781186547));
#921=DIRECTION('center_axis',(0.,-1.,0.));
#922=DIRECTION('ref_axis',(0.,0.,-1.));
#923=DIRECTION('center_axis',(0.,1.,0.));
#924=DIRECTION('ref_axis',(0.,0.,1.));
#925=DIRECTION('',(0.,-1.,0.));
#926=DIRECTION('center_axis',(0.,1.,0.));
#927=DIRECTION('ref_axis',(0.,0.,1.));
#928=DIRECTION('center_axis',(1.,0.,-5.37615964189366E-17));
#929=DIRECTION('ref_axis',(-5.37615964189366E-17,0.,-1.));
#930=DIRECTION('',(5.37615964189366E-17,0.,1.));
#931=DIRECTION('',(0.,-1.,0.));
#932=DIRECTION('',(5.37615964189366E-17,0.,1.));
#933=DIRECTION('center_axis',(0.,0.,-1.));
#934=DIRECTION('ref_axis',(-1.,0.,0.));
#935=DIRECTION('',(1.,0.,0.));
#936=DIRECTION('',(0.,-1.,0.));
#937=DIRECTION('',(1.,0.,0.));
#938=DIRECTION('center_axis',(-1.,0.,5.37615964189366E-17));
#939=DIRECTION('ref_axis',(5.37615964189366E-17,0.,1.));
#940=DIRECTION('',(-5.37615964189366E-17,0.,-1.));
#941=DIRECTION('',(0.,-1.,0.));
#942=DIRECTION('',(-5.37615964189366E-17,0.,-1.));
#943=DIRECTION('center_axis',(0.,-1.,0.));
#944=DIRECTION('ref_axis',(0.,0.,-1.));
#945=DIRECTION('center_axis',(0.,1.,0.));
#946=DIRECTION('ref_axis',(0.,0.,1.));
#947=DIRECTION('',(0.,-1.,0.));
#948=DIRECTION('center_axis',(0.,1.,0.));
#949=DIRECTION('ref_axis',(0.,0.,1.));
#950=DIRECTION('center_axis',(0.707106781186546,0.,-0.707106781186549));
#951=DIRECTION('ref_axis',(-0.707106781186549,0.,-0.707106781186546));
#952=DIRECTION('',(0.707106781186549,0.,0.707106781186546));
#953=DIRECTION('',(0.,-1.,0.));
#954=DIRECTION('',(0.707106781186549,0.,0.707106781186546));
#955=DIRECTION('center_axis',(-0.707106781186548,0.,-0.707106781186547));
#956=DIRECTION('ref_axis',(-0.707106781186547,0.,0.707106781186548));
#957=DIRECTION('',(0.707106781186547,0.,-0.707106781186548));
#958=DIRECTION('',(0.,-1.,0.));
#959=DIRECTION('',(0.707106781186547,0.,-0.707106781186548));
#960=DIRECTION('center_axis',(-0.707106781186546,0.,0.707106781186549));
#961=DIRECTION('ref_axis',(0.707106781186549,0.,0.707106781186546));
#962=DIRECTION('',(-0.707106781186549,0.,-0.707106781186546));
#963=DIRECTION('',(0.,-1.,0.));
#964=DIRECTION('',(-0.707106781186549,0.,-0.707106781186546));
#965=DIRECTION('center_axis',(0.,-1.,0.));
#966=DIRECTION('ref_axis',(0.,0.,-1.));
#967=DIRECTION('center_axis',(0.,1.,0.));
#968=DIRECTION('ref_axis',(0.,0.,1.));
#969=DIRECTION('',(0.,-1.,0.));
#970=DIRECTION('center_axis',(0.,1.,0.));
#971=DIRECTION('ref_axis',(0.,0.,1.));
#972=DIRECTION('center_axis',(0.,0.,-1.));
#973=DIRECTION('ref_axis',(-1.,0.,0.));
#974=DIRECTION('',(1.,0.,0.));
#975=DIRECTION('',(0.,-1.,0.));
#976=DIRECTION('',(1.,0.,0.));
#977=DIRECTION('center_axis',(-1.,0.,0.));
#978=DIRECTION('ref_axis',(0.,0.,1.));
#979=DIRECTION('',(0.,0.,-1.));
#980=DIRECTION('',(0.,-1.,0.));
#981=DIRECTION('',(0.,0.,-1.));
#982=DIRECTION('center_axis',(-5.37615964189367E-17,0.,1.));
#983=DIRECTION('ref_axis',(1.,0.,5.37615964189367E-17));
#984=DIRECTION('',(-1.,0.,-5.37615964189367E-17));
#985=DIRECTION('',(0.,-1.,0.));
#986=DIRECTION('',(-1.,0.,-5.37615964189367E-17));
#987=DIRECTION('center_axis',(0.,-1.,0.));
#988=DIRECTION('ref_axis',(0.,0.,-1.));
#989=DIRECTION('center_axis',(0.,1.,0.));
#990=DIRECTION('ref_axis',(0.,0.,1.));
#991=DIRECTION('',(0.,-1.,0.));
#992=DIRECTION('center_axis',(0.,1.,0.));
#993=DIRECTION('ref_axis',(0.,0.,1.));
#994=DIRECTION('center_axis',(-0.707106781186548,0.,-0.707106781186547));
#995=DIRECTION('ref_axis',(-0.707106781186547,0.,0.707106781186548));
#996=DIRECTION('',(0.707106781186547,0.,-0.707106781186548));
#997=DIRECTION('',(0.,-1.,0.));
#998=DIRECTION('',(0.707106781186547,0.,-0.707106781186548));
#999=DIRECTION('center_axis',(-0.707106781186546,0.,0.707106781186549));
#1000=DIRECTION('ref_axis',(0.707106781186549,0.,0.707106781186546));
#1001=DIRECTION('',(-0.707106781186549,0.,-0.707106781186546));
#1002=DIRECTION('',(0.,-1.,0.));
#1003=DIRECTION('',(-0.707106781186549,0.,-0.707106781186546));
#1004=DIRECTION('center_axis',(0.707106781186547,0.,0.707106781186548));
#1005=DIRECTION('ref_axis',(0.707106781186548,0.,-0.707106781186547));
#1006=DIRECTION('',(-0.707106781186548,0.,0.707106781186547));
#1007=DIRECTION('',(0.,-1.,0.));
#1008=DIRECTION('',(-0.707106781186548,0.,0.707106781186547));
#1009=DIRECTION('center_axis',(0.,-1.,0.));
#1010=DIRECTION('ref_axis',(0.,0.,-1.));
#1011=DIRECTION('center_axis',(0.,1.,0.));
#1012=DIRECTION('ref_axis',(0.,0.,1.));
#1013=DIRECTION('center_axis',(0.,1.,0.));
#1014=DIRECTION('ref_axis',(0.,0.,1.));
#1015=DIRECTION('center_axis',(0.,1.,0.));
#1016=DIRECTION('ref_axis',(0.,0.,1.));
#1017=DIRECTION('center_axis',(0.,1.,0.));
#1018=DIRECTION('ref_axis',(0.,0.,1.));
#1019=DIRECTION('center_axis',(0.,1.,0.));
#1020=DIRECTION('ref_axis',(0.,0.,1.));
#1021=CARTESIAN_POINT('',(0.,0.,0.));
#1022=CARTESIAN_POINT('Origin',(0.,7.5,0.));
#1023=CARTESIAN_POINT('',(0.,7.5,5.));
#1024=CARTESIAN_POINT('',(-6.12323399573677E-16,7.5,-5.));
#1025=CARTESIAN_POINT('Origin',(0.,7.5,0.));
#1026=CARTESIAN_POINT('Origin',(0.,7.5,0.));
#1027=CARTESIAN_POINT('',(-6.12323399573677E-16,15.,-5.));
#1028=CARTESIAN_POINT('',(-6.12323399573677E-16,7.5,-5.));
#1029=CARTESIAN_POINT('',(0.,15.,5.));
#1030=CARTESIAN_POINT('Origin',(0.,15.,0.));
#1031=CARTESIAN_POINT('Origin',(0.,15.,0.));
#1032=CARTESIAN_POINT('Origin',(0.5,15.,-9.5));
#1033=CARTESIAN_POINT('',(0.499999999999999,0.,-7.48331477354788));
#1034=CARTESIAN_POINT('',(0.5,0.,-9.5));
#1035=CARTESIAN_POINT('',(0.5,0.,-9.5));
#1036=CARTESIAN_POINT('',(0.5,15.,-9.5));
#1037=CARTESIAN_POINT('',(0.5,15.,-9.5));
#1038=CARTESIAN_POINT('',(0.499999999999999,15.,-7.48331477354788));
#1039=CARTESIAN_POINT('',(0.5,15.,-9.5));
#1040=CARTESIAN_POINT('',(0.499999999999999,15.,-7.48331477354788));
#1041=CARTESIAN_POINT('Origin',(-0.499999999999999,15.,-9.5));
#1042=CARTESIAN_POINT('',(-0.499999999999999,0.,-9.5));
#1043=CARTESIAN_POINT('',(-0.499999999999999,0.,-9.5));
#1044=CARTESIAN_POINT('',(-0.499999999999999,15.,-9.5));
#1045=CARTESIAN_POINT('',(-0.499999999999999,15.,-9.5));
#1046=CARTESIAN_POINT('',(-0.499999999999999,15.,-9.5));
#1047=CARTESIAN_POINT('Origin',(-0.499999999999999,15.,-9.5));
#1048=CARTESIAN_POINT('',(-0.500000000000001,0.,-7.48331477354788));
#1049=CARTESIAN_POINT('',(-0.499999999999999,0.,-9.5));
#1050=CARTESIAN_POINT('',(-0.500000000000001,15.,-7.48331477354788));
#1051=CARTESIAN_POINT('',(-0.500000000000001,15.,-7.48331477354788));
#1052=CARTESIAN_POINT('',(-0.499999999999999,15.,-9.5));
#1053=CARTESIAN_POINT('Origin',(0.,15.,0.));
#1054=CARTESIAN_POINT('',(-4.9379492315359,0.,-5.64505601272246));
#1055=CARTESIAN_POINT('Origin',(0.,0.,0.));
#1056=CARTESIAN_POINT('',(-4.9379492315359,15.,-5.64505601272246));
#1057=CARTESIAN_POINT('',(-4.9379492315359,15.,-5.64505601272246));
#1058=CARTESIAN_POINT('Origin',(0.,15.,0.));
#1059=CARTESIAN_POINT('Origin',(-6.36396103067894,15.,-7.07106781186549));
#1060=CARTESIAN_POINT('',(-6.36396103067894,0.,-7.07106781186549));
#1061=CARTESIAN_POINT('',(-6.36396103067894,0.,-7.07106781186549));
#1062=CARTESIAN_POINT('',(-6.36396103067894,15.,-7.07106781186549));
#1063=CARTESIAN_POINT('',(-6.36396103067894,15.,-7.07106781186549));
#1064=CARTESIAN_POINT('',(-6.36396103067894,15.,-7.07106781186549));
#1065=CARTESIAN_POINT('Origin',(-6.36396103067894,15.,-7.07106781186549));
#1066=CARTESIAN_POINT('',(-7.07106781186548,0.,-6.36396103067894));
#1067=CARTESIAN_POINT('',(-6.36396103067894,0.,-7.07106781186549));
#1068=CARTESIAN_POINT('',(-7.07106781186548,15.,-6.36396103067894));
#1069=CARTESIAN_POINT('',(-7.07106781186548,15.,-6.36396103067894));
#1070=CARTESIAN_POINT('',(-6.36396103067894,15.,-7.07106781186549));
#1071=CARTESIAN_POINT('Origin',(-7.07106781186548,15.,-6.36396103067894));
#1072=CARTESIAN_POINT('',(-5.64505601272245,0.,-4.93794923153591));
#1073=CARTESIAN_POINT('',(-7.07106781186548,0.,-6.36396103067894));
#1074=CARTESIAN_POINT('',(-5.64505601272245,15.,-4.93794923153591));
#1075=CARTESIAN_POINT('',(-5.64505601272245,15.,-4.93794923153591));
#1076=CARTESIAN_POINT('',(-7.07106781186548,15.,-6.36396103067894));
#1077=CARTESIAN_POINT('Origin',(0.,15.,0.));
#1078=CARTESIAN_POINT('',(-7.48331477354788,0.,-0.500000000000006));
#1079=CARTESIAN_POINT('Origin',(0.,0.,0.));
#1080=CARTESIAN_POINT('',(-7.48331477354788,15.,-0.500000000000006));
#1081=CARTESIAN_POINT('',(-7.48331477354788,15.,-0.500000000000006));
#1082=CARTESIAN_POINT('Origin',(0.,15.,0.));
#1083=CARTESIAN_POINT('Origin',(-9.5,15.,-0.5));
#1084=CARTESIAN_POINT('',(-9.5,0.,-0.5));
#1085=CARTESIAN_POINT('',(-9.5,0.,-0.5));
#1086=CARTESIAN_POINT('',(-9.5,15.,-0.5));
#1087=CARTESIAN_POINT('',(-9.5,15.,-0.5));
#1088=CARTESIAN_POINT('',(-9.5,15.,-0.5));
#1089=CARTESIAN_POINT('Origin',(-9.5,15.,-0.5));
#1090=CARTESIAN_POINT('',(-9.5,0.,0.5));
#1091=CARTESIAN_POINT('',(-9.5,0.,-0.5));
#1092=CARTESIAN_POINT('',(-9.5,15.,0.5));
#1093=CARTESIAN_POINT('',(-9.5,15.,0.5));
#1094=CARTESIAN_POINT('',(-9.5,15.,-0.5));
#1095=CARTESIAN_POINT('Origin',(-9.5,15.,0.5));
#1096=CARTESIAN_POINT('',(-7.48331477354788,0.,0.5));
#1097=CARTESIAN_POINT('',(-9.5,0.,0.5));
#1098=CARTESIAN_POINT('',(-7.48331477354788,15.,0.5));
#1099=CARTESIAN_POINT('',(-7.48331477354788,15.,0.5));
#1100=CARTESIAN_POINT('',(-9.5,15.,0.5));
#1101=CARTESIAN_POINT('Origin',(0.,15.,0.));
#1102=CARTESIAN_POINT('',(-5.64505601272247,0.,4.93794923153589));
#1103=CARTESIAN_POINT('Origin',(0.,0.,0.));
#1104=CARTESIAN_POINT('',(-5.64505601272247,15.,4.93794923153589));
#1105=CARTESIAN_POINT('',(-5.64505601272247,15.,4.93794923153589));
#1106=CARTESIAN_POINT('Origin',(0.,15.,0.));
#1107=CARTESIAN_POINT('Origin',(-7.07106781186551,15.,6.36396103067893));
#1108=CARTESIAN_POINT('',(-7.07106781186551,0.,6.36396103067893));
#1109=CARTESIAN_POINT('',(-7.07106781186551,0.,6.36396103067893));
#1110=CARTESIAN_POINT('',(-7.07106781186551,15.,6.36396103067893));
#1111=CARTESIAN_POINT('',(-7.07106781186551,15.,6.36396103067893));
#1112=CARTESIAN_POINT('',(-7.07106781186551,15.,6.36396103067893));
#1113=CARTESIAN_POINT('Origin',(-7.07106781186551,15.,6.36396103067893));
#1114=CARTESIAN_POINT('',(-6.36396103067896,0.,7.07106781186548));
#1115=CARTESIAN_POINT('',(-7.07106781186551,0.,6.36396103067893));
#1116=CARTESIAN_POINT('',(-6.36396103067896,15.,7.07106781186548));
#1117=CARTESIAN_POINT('',(-6.36396103067896,15.,7.07106781186548));
#1118=CARTESIAN_POINT('',(-7.07106781186551,15.,6.36396103067893));
#1119=CARTESIAN_POINT('Origin',(-6.36396103067896,15.,7.07106781186548));
#1120=CARTESIAN_POINT('',(-4.93794923153592,0.,5.64505601272244));
#1121=CARTESIAN_POINT('',(-6.36396103067896,0.,7.07106781186548));
#1122=CARTESIAN_POINT('',(-4.93794923153592,15.,5.64505601272244));
#1123=CARTESIAN_POINT('',(-4.93794923153592,15.,5.64505601272244));
#1124=CARTESIAN_POINT('',(-6.36396103067896,15.,7.07106781186548));
#1125=CARTESIAN_POINT('Origin',(0.,15.,0.));
#1126=CARTESIAN_POINT('',(-0.5,0.,7.48331477354788));
#1127=CARTESIAN_POINT('Origin',(0.,0.,0.));
#1128=CARTESIAN_POINT('',(-0.5,15.,7.48331477354788));
#1129=CARTESIAN_POINT('',(-0.5,15.,7.48331477354788));
#1130=CARTESIAN_POINT('Origin',(0.,15.,0.));
#1131=CARTESIAN_POINT('Origin',(-0.500000000000001,15.,9.5));
#1132=CARTESIAN_POINT('',(-0.500000000000001,0.,9.5));
#1133=CARTESIAN_POINT('',(-0.500000000000001,0.,9.5));
#1134=CARTESIAN_POINT('',(-0.500000000000001,15.,9.5));
#1135=CARTESIAN_POINT('',(-0.500000000000001,15.,9.5));
#1136=CARTESIAN_POINT('',(-0.500000000000001,15.,9.5));
#1137=CARTESIAN_POINT('Origin',(-0.500000000000001,15.,9.5));
#1138=CARTESIAN_POINT('',(0.499999999999999,0.,9.5));
#1139=CARTESIAN_POINT('',(-0.500000000000001,0.,9.5));
#1140=CARTESIAN_POINT('',(0.499999999999999,15.,9.5));
#1141=CARTESIAN_POINT('',(0.499999999999999,15.,9.5));
#1142=CARTESIAN_POINT('',(-0.500000000000001,15.,9.5));
#1143=CARTESIAN_POINT('Origin',(0.499999999999999,15.,9.5));
#1144=CARTESIAN_POINT('',(0.499999999999999,0.,7.48331477354788));
#1145=CARTESIAN_POINT('',(0.499999999999999,0.,9.5));
#1146=CARTESIAN_POINT('',(0.499999999999999,15.,7.48331477354788));
#1147=CARTESIAN_POINT('',(0.499999999999999,15.,7.48331477354788));
#1148=CARTESIAN_POINT('',(0.499999999999999,15.,9.5));
#1149=CARTESIAN_POINT('Origin',(0.,15.,0.));
#1150=CARTESIAN_POINT('',(4.93794923153593,0.,5.64505601272243));
#1151=CARTESIAN_POINT('Origin',(0.,0.,0.));
#1152=CARTESIAN_POINT('',(4.93794923153593,15.,5.64505601272243));
#1153=CARTESIAN_POINT('',(4.93794923153593,15.,5.64505601272243));
#1154=CARTESIAN_POINT('Origin',(0.,15.,0.));
#1155=CARTESIAN_POINT('Origin',(6.36396103067894,15.,7.07106781186544));
#1156=CARTESIAN_POINT('',(6.36396103067894,0.,7.07106781186544));
#1157=CARTESIAN_POINT('',(6.36396103067894,0.,7.07106781186544));
#1158=CARTESIAN_POINT('',(6.36396103067894,15.,7.07106781186544));
#1159=CARTESIAN_POINT('',(6.36396103067894,15.,7.07106781186544));
#1160=CARTESIAN_POINT('',(6.36396103067894,15.,7.07106781186544));
#1161=CARTESIAN_POINT('Origin',(7.07106781186549,15.,6.36396103067889));
#1162=CARTESIAN_POINT('',(7.07106781186549,0.,6.36396103067889));
#1163=CARTESIAN_POINT('',(7.07106781186549,0.,6.36396103067889));
#1164=CARTESIAN_POINT('',(7.07106781186549,15.,6.36396103067889));
#1165=CARTESIAN_POINT('',(7.07106781186549,15.,6.36396103067889));
#1166=CARTESIAN_POINT('',(7.07106781186549,15.,6.36396103067889));
#1167=CARTESIAN_POINT('Origin',(7.07106781186549,15.,6.36396103067889));
#1168=CARTESIAN_POINT('',(5.64505601272248,0.,4.93794923153588));
#1169=CARTESIAN_POINT('',(7.07106781186549,0.,6.36396103067889));
#1170=CARTESIAN_POINT('',(5.64505601272248,15.,4.93794923153588));
#1171=CARTESIAN_POINT('',(5.64505601272248,15.,4.93794923153588));
#1172=CARTESIAN_POINT('',(7.07106781186549,15.,6.36396103067889));
#1173=CARTESIAN_POINT('Origin',(0.,15.,0.));
#1174=CARTESIAN_POINT('',(7.48331477354788,0.,0.5));
#1175=CARTESIAN_POINT('Origin',(0.,0.,0.));
#1176=CARTESIAN_POINT('',(7.48331477354788,15.,0.5));
#1177=CARTESIAN_POINT('',(7.48331477354788,15.,0.5));
#1178=CARTESIAN_POINT('Origin',(0.,15.,0.));
#1179=CARTESIAN_POINT('Origin',(9.49999999999999,15.,0.5));
#1180=CARTESIAN_POINT('',(9.49999999999999,0.,0.5));
#1181=CARTESIAN_POINT('',(9.49999999999999,0.,0.5));
#1182=CARTESIAN_POINT('',(9.49999999999999,15.,0.5));
#1183=CARTESIAN_POINT('',(9.49999999999999,15.,0.5));
#1184=CARTESIAN_POINT('',(9.49999999999999,15.,0.5));
#1185=CARTESIAN_POINT('Origin',(9.49999999999999,15.,-0.5));
#1186=CARTESIAN_POINT('',(9.49999999999999,0.,-0.5));
#1187=CARTESIAN_POINT('',(9.49999999999999,0.,-0.5));
#1188=CARTESIAN_POINT('',(9.49999999999999,15.,-0.5));
#1189=CARTESIAN_POINT('',(9.49999999999999,15.,-0.5));
#1190=CARTESIAN_POINT('',(9.49999999999999,15.,-0.5));
#1191=CARTESIAN_POINT('Origin',(9.49999999999999,15.,-0.5));
#1192=CARTESIAN_POINT('',(7.48331477354788,0.,-0.5));
#1193=CARTESIAN_POINT('',(9.49999999999999,0.,-0.5));
#1194=CARTESIAN_POINT('',(7.48331477354788,15.,-0.5));
#1195=CARTESIAN_POINT('',(7.48331477354788,15.,-0.5));
#1196=CARTESIAN_POINT('',(9.49999999999999,15.,-0.5));
#1197=CARTESIAN_POINT('Origin',(0.,15.,0.));
#1198=CARTESIAN_POINT('',(5.64505601272244,0.,-4.93794923153592));
#1199=CARTESIAN_POINT('Origin',(0.,0.,0.));
#1200=CARTESIAN_POINT('',(5.64505601272244,15.,-4.93794923153592));
#1201=CARTESIAN_POINT('',(5.64505601272244,15.,-4.93794923153592));
#1202=CARTESIAN_POINT('Origin',(0.,15.,0.));
#1203=CARTESIAN_POINT('Origin',(7.07106781186544,15.,-6.36396103067892));
#1204=CARTESIAN_POINT('',(7.07106781186544,0.,-6.36396103067892));
#1205=CARTESIAN_POINT('',(7.07106781186544,0.,-6.36396103067892));
#1206=CARTESIAN_POINT('',(7.07106781186544,15.,-6.36396103067892));
#1207=CARTESIAN_POINT('',(7.07106781186544,15.,-6.36396103067892));
#1208=CARTESIAN_POINT('',(7.07106781186544,15.,-6.36396103067892));
#1209=CARTESIAN_POINT('Origin',(6.36396103067889,15.,-7.07106781186546));
#1210=CARTESIAN_POINT('',(6.36396103067889,0.,-7.07106781186546));
#1211=CARTESIAN_POINT('',(6.36396103067889,0.,-7.07106781186546));
#1212=CARTESIAN_POINT('',(6.36396103067889,15.,-7.07106781186546));
#1213=CARTESIAN_POINT('',(6.36396103067889,15.,-7.07106781186546));
#1214=CARTESIAN_POINT('',(6.36396103067889,15.,-7.07106781186546));
#1215=CARTESIAN_POINT('Origin',(6.36396103067889,15.,-7.07106781186546));
#1216=CARTESIAN_POINT('',(4.93794923153589,0.,-5.64505601272247));
#1217=CARTESIAN_POINT('',(6.36396103067889,0.,-7.07106781186546));
#1218=CARTESIAN_POINT('',(4.93794923153589,15.,-5.64505601272247));
#1219=CARTESIAN_POINT('',(4.93794923153589,15.,-5.64505601272247));
#1220=CARTESIAN_POINT('',(6.36396103067889,15.,-7.07106781186546));
#1221=CARTESIAN_POINT('Origin',(0.,15.,0.));
#1222=CARTESIAN_POINT('Origin',(0.,0.,0.));
#1223=CARTESIAN_POINT('Origin',(0.,15.,0.));
#1224=CARTESIAN_POINT('Origin',(0.,15.,0.));
#1225=CARTESIAN_POINT('Origin',(0.,0.,0.));
#1226=CARTESIAN_POINT('Origin',(0.,7.5,0.));
#1227=UNCERTAINTY_MEASURE_WITH_UNIT(LENGTH_MEASURE(0.01),#1231,
'DISTANCE_ACCURACY_VALUE',
'Maximum model space distance between geometric entities at asserted c
onnectivities');
#1228=UNCERTAINTY_MEASURE_WITH_UNIT(LENGTH_MEASURE(0.01),#1231,
'DISTANCE_ACCURACY_VALUE',
'Maximum model space distance between geometric entities at asserted c
onnectivities');
#1229=(
GEOMETRIC_REPRESENTATION_CONTEXT(3)
GLOBAL_UNCERTAINTY_ASSIGNED_CONTEXT((#1227))
GLOBAL_UNIT_ASSIGNED_CONTEXT((#1231,#1233,#1234))
REPRESENTATION_CONTEXT('','3D')
);
#1230=(
GEOMETRIC_REPRESENTATION_CONTEXT(3)
GLOBAL_UNCERTAINTY_ASSIGNED_CONTEXT((#1228))
GLOBAL_UNIT_ASSIGNED_CONTEXT((#1231,#1233,#1234))
REPRESENTATION_CONTEXT('','3D')
);
#1231=(
LENGTH_UNIT()
NAMED_UNIT(*)
SI_UNIT(.MILLI.,.METRE.)
);
#1232=(
LENGTH_UNIT()
NAMED_UNIT(*)
SI_UNIT(.CENTI.,.METRE.)
);
#1233=(
NAMED_UNIT(*)
PLANE_ANGLE_UNIT()
SI_UNIT($,.RADIAN.)
);
#1234=(
NAMED_UNIT(*)
SI_UNIT($,.STERADIAN.)
SOLID_ANGLE_UNIT()
);
#1235=SHAPE_DEFINITION_REPRESENTATION(#1236,#1237);
#1236=PRODUCT_DEFINITION_SHAPE('',$,#1239);
#1237=SHAPE_REPRESENTATION('',(#769),#1229);
#1238=PRODUCT_DEFINITION_CONTEXT('part definition',#1243,'design');
#1239=PRODUCT_DEFINITION('Saw_guiding-Fixation','Saw_guiding-Fixation',
#1240,#1238);
#1240=PRODUCT_DEFINITION_FORMATION('2021-17-08-001',$,#1245);
#1241=PRODUCT_RELATED_PRODUCT_CATEGORY('Saw_guiding-Fixation',
'Saw_guiding-Fixation',(#1245));
#1242=APPLICATION_PROTOCOL_DEFINITION('international standard',
'automotive_design',2009,#1243);
#1243=APPLICATION_CONTEXT(
'Core Data for Automotive Mechanical Design Process');
#1244=PRODUCT_CONTEXT('part definition',#1243,'mechanical');
#1245=PRODUCT('Saw_guiding-Fixation','Saw_guiding-Fixation',$,(#1244));
#1246=PRESENTATION_STYLE_ASSIGNMENT((#1248));
#1247=PRESENTATION_STYLE_ASSIGNMENT((#1249));
#1248=SURFACE_STYLE_USAGE(.BOTH.,#1254);
#1249=SURFACE_STYLE_USAGE(.BOTH.,#1255);
#1250=SURFACE_STYLE_RENDERING_WITH_PROPERTIES($,#1262,(#1252));
#1251=SURFACE_STYLE_RENDERING_WITH_PROPERTIES($,#1263,(#1253));
#1252=SURFACE_STYLE_TRANSPARENT(0.);
#1253=SURFACE_STYLE_TRANSPARENT(0.);
#1254=SURFACE_SIDE_STYLE('',(#1256,#1250));
#1255=SURFACE_SIDE_STYLE('',(#1257,#1251));
#1256=SURFACE_STYLE_FILL_AREA(#1258);
#1257=SURFACE_STYLE_FILL_AREA(#1259);
#1258=FILL_AREA_STYLE('',(#1260));
#1259=FILL_AREA_STYLE('',(#1261));
#1260=FILL_AREA_STYLE_COLOUR('',#1262);
#1261=FILL_AREA_STYLE_COLOUR('',#1263);
#1262=COLOUR_RGB('',0.12156862745098,0.12156862745098,0.705882352941177);
#1263=COLOUR_RGB('',1.,1.,1.);
ENDSEC;
END-ISO-10303-21;
