# Supplementary material for: Approach to standardized material characterization of the human lumbopelvic system—Specification, preparation and storage
Source: PLoS One. 2023 Aug 3;18(8):e0289482. doi: 10.1371/journal.pone.0289482 (PMC10399898; doi:10.1371/journal.pone.0289482)
Supplement: S2 File — Including 3D models and 3D-pdf overviews of preparation auxiliaries and storage boxes. (ZIP) [file pone.0289482.s002.zip › Preparation/Saw_Guide/Saw_guide-Orthogonal_guide.stp]

ISO-10303-21;
HEADER;
/* Generated by software containing ST-Developer
 * from STEP Tools, Inc. (www.steptools.com) 
 */

FILE_DESCRIPTION(
/* description */ (''),
/* implementation_level */ '2;1');

FILE_NAME(
/* name */ 
'D:\\Gebhardt\\Messeinrichtungen\\Proben\\Pr\X\E4paration\\Final\\Saw_
guiding-ZESBO\\Export-stl_stp\\Saw_guiding-Orthogonal_guide.stp',
/* time_stamp */ '2021-12-14T14:20:59+01:00',
/* author */ ('mgebhard'),
/* organization */ (''),
/* preprocessor_version */ 'ST-DEVELOPER v18.1',
/* originating_system */ 'Autodesk Inventor 2020',
/* authorisation */ '');

FILE_SCHEMA (('AUTOMOTIVE_DESIGN { 1 0 10303 214 3 1 1 }'));
ENDSEC;

DATA;
#10=MECHANICAL_DESIGN_GEOMETRIC_PRESENTATION_REPRESENTATION('',(#340,#341,
#342,#343,#344,#345,#346,#347,#348,#349,#350,#351,#352,#353,#354,#355,#356,
#357,#358),#603);
#11=SHAPE_REPRESENTATION_RELATIONSHIP('SRR','None',#610,#12);
#12=ADVANCED_BREP_SHAPE_REPRESENTATION('',(#13),#602);
#13=MANIFOLD_SOLID_BREP('Volumenk\X\F6rper1',#377);
#14=FACE_OUTER_BOUND('',#32,.T.);
#15=FACE_OUTER_BOUND('',#33,.T.);
#16=FACE_OUTER_BOUND('',#34,.T.);
#17=FACE_OUTER_BOUND('',#35,.T.);
#18=FACE_OUTER_BOUND('',#36,.T.);
#19=FACE_OUTER_BOUND('',#37,.T.);
#20=FACE_OUTER_BOUND('',#38,.T.);
#21=FACE_OUTER_BOUND('',#39,.T.);
#22=FACE_OUTER_BOUND('',#40,.T.);
#23=FACE_OUTER_BOUND('',#41,.T.);
#24=FACE_OUTER_BOUND('',#42,.T.);
#25=FACE_OUTER_BOUND('',#43,.T.);
#26=FACE_OUTER_BOUND('',#44,.T.);
#27=FACE_OUTER_BOUND('',#45,.T.);
#28=FACE_OUTER_BOUND('',#46,.T.);
#29=FACE_OUTER_BOUND('',#47,.T.);
#30=FACE_OUTER_BOUND('',#48,.T.);
#31=FACE_OUTER_BOUND('',#49,.T.);
#32=EDGE_LOOP('',(#226,#227,#228,#229,#230,#231,#232,#233));
#33=EDGE_LOOP('',(#234,#235,#236,#237));
#34=EDGE_LOOP('',(#238,#239,#240,#241));
#35=EDGE_LOOP('',(#242,#243,#244,#245));
#36=EDGE_LOOP('',(#246,#247,#248,#249,#250,#251,#252,#253,#254,#255,#256,
#257,#258));
#37=EDGE_LOOP('',(#259,#260,#261,#262,#263));
#38=EDGE_LOOP('',(#264,#265,#266,#267,#268,#269,#270,#271,#272,#273,#274,
#275));
#39=EDGE_LOOP('',(#276,#277,#278,#279));
#40=EDGE_LOOP('',(#280,#281,#282,#283));
#41=EDGE_LOOP('',(#284,#285,#286,#287));
#42=EDGE_LOOP('',(#288,#289,#290,#291));
#43=EDGE_LOOP('',(#292,#293,#294,#295));
#44=EDGE_LOOP('',(#296,#297,#298,#299));
#45=EDGE_LOOP('',(#300,#301,#302,#303,#304,#305,#306,#307));
#46=EDGE_LOOP('',(#308,#309,#310,#311));
#47=EDGE_LOOP('',(#312,#313,#314));
#48=EDGE_LOOP('',(#315,#316,#317,#318));
#49=EDGE_LOOP('',(#319,#320,#321));
#50=LINE('',#505,#98);
#51=LINE('',#507,#99);
#52=LINE('',#509,#100);
#53=LINE('',#511,#101);
#54=LINE('',#513,#102);
#55=LINE('',#515,#103);
#56=LINE('',#517,#104);
#57=LINE('',#518,#105);
#58=LINE('',#522,#106);
#59=LINE('',#524,#107);
#60=LINE('',#526,#108);
#61=LINE('',#527,#109);
#62=LINE('',#531,#110);
#63=LINE('',#533,#111);
#64=LINE('',#535,#112);
#65=LINE('',#536,#113);
#66=LINE('',#538,#114);
#67=LINE('',#539,#115);
#68=LINE('',#542,#116);
#69=LINE('',#544,#117);
#70=LINE('',#546,#118);
#71=LINE('',#547,#119);
#72=LINE('',#549,#120);
#73=LINE('',#551,#121);
#74=LINE('',#553,#122);
#75=LINE('',#555,#123);
#76=LINE('',#556,#124);
#77=LINE('',#559,#125);
#78=LINE('',#560,#126);
#79=LINE('',#563,#127);
#80=LINE('',#564,#128);
#81=LINE('',#566,#129);
#82=LINE('',#567,#130);
#83=LINE('',#569,#131);
#84=LINE('',#571,#132);
#85=LINE('',#572,#133);
#86=LINE('',#575,#134);
#87=LINE('',#576,#135);
#88=LINE('',#579,#136);
#89=LINE('',#580,#137);
#90=LINE('',#582,#138);
#91=LINE('',#585,#139);
#92=LINE('',#587,#140);
#93=LINE('',#588,#141);
#94=LINE('',#590,#142);
#95=LINE('',#592,#143);
#96=LINE('',#595,#144);
#97=LINE('',#598,#145);
#98=VECTOR('',#419,1000.);
#99=VECTOR('',#420,1000.);
#100=VECTOR('',#421,1000.);
#101=VECTOR('',#422,1000.);
#102=VECTOR('',#423,1000.);
#103=VECTOR('',#424,1000.);
#104=VECTOR('',#425,1000.);
#105=VECTOR('',#426,1000.);
#106=VECTOR('',#429,1000.);
#107=VECTOR('',#430,1000.);
#108=VECTOR('',#431,1000.);
#109=VECTOR('',#432,1000.);
#110=VECTOR('',#435,1000.);
#111=VECTOR('',#436,1000.);
#112=VECTOR('',#437,1000.);
#113=VECTOR('',#438,1000.);
#114=VECTOR('',#441,1000.);
#115=VECTOR('',#442,1000.);
#116=VECTOR('',#445,1000.);
#117=VECTOR('',#446,1000.);
#118=VECTOR('',#447,1000.);
#119=VECTOR('',#448,1000.);
#120=VECTOR('',#449,1000.);
#121=VECTOR('',#450,1000.);
#122=VECTOR('',#451,1000.);
#123=VECTOR('',#452,1000.);
#124=VECTOR('',#453,1000.);
#125=VECTOR('',#456,1000.);
#126=VECTOR('',#457,1000.);
#127=VECTOR('',#460,1000.);
#128=VECTOR('',#461,1000.);
#129=VECTOR('',#462,1000.);
#130=VECTOR('',#463,1000.);
#131=VECTOR('',#464,1000.);
#132=VECTOR('',#465,1000.);
#133=VECTOR('',#466,1000.);
#134=VECTOR('',#469,1000.);
#135=VECTOR('',#470,1000.);
#136=VECTOR('',#473,1000.);
#137=VECTOR('',#474,1000.);
#138=VECTOR('',#477,1000.);
#139=VECTOR('',#480,1000.);
#140=VECTOR('',#481,1000.);
#141=VECTOR('',#482,1000.);
#142=VECTOR('',#485,1000.);
#143=VECTOR('',#488,1000.);
#144=VECTOR('',#493,1000.);
#145=VECTOR('',#498,1000.);
#146=VERTEX_POINT('',#503);
#147=VERTEX_POINT('',#504);
#148=VERTEX_POINT('',#506);
#149=VERTEX_POINT('',#508);
#150=VERTEX_POINT('',#510);
#151=VERTEX_POINT('',#512);
#152=VERTEX_POINT('',#514);
#153=VERTEX_POINT('',#516);
#154=VERTEX_POINT('',#520);
#155=VERTEX_POINT('',#521);
#156=VERTEX_POINT('',#523);
#157=VERTEX_POINT('',#525);
#158=VERTEX_POINT('',#529);
#159=VERTEX_POINT('',#530);
#160=VERTEX_POINT('',#532);
#161=VERTEX_POINT('',#534);
#162=VERTEX_POINT('',#541);
#163=VERTEX_POINT('',#543);
#164=VERTEX_POINT('',#545);
#165=VERTEX_POINT('',#548);
#166=VERTEX_POINT('',#550);
#167=VERTEX_POINT('',#552);
#168=VERTEX_POINT('',#554);
#169=VERTEX_POINT('',#558);
#170=VERTEX_POINT('',#562);
#171=VERTEX_POINT('',#565);
#172=VERTEX_POINT('',#568);
#173=VERTEX_POINT('',#570);
#174=VERTEX_POINT('',#574);
#175=VERTEX_POINT('',#578);
#176=VERTEX_POINT('',#584);
#177=VERTEX_POINT('',#586);
#178=EDGE_CURVE('',#146,#147,#50,.T.);
#179=EDGE_CURVE('',#148,#147,#51,.T.);
#180=EDGE_CURVE('',#148,#149,#52,.T.);
#181=EDGE_CURVE('',#149,#150,#53,.T.);
#182=EDGE_CURVE('',#151,#150,#54,.T.);
#183=EDGE_CURVE('',#151,#152,#55,.T.);
#184=EDGE_CURVE('',#153,#152,#56,.T.);
#185=EDGE_CURVE('',#146,#153,#57,.T.);
#186=EDGE_CURVE('',#154,#155,#58,.T.);
#187=EDGE_CURVE('',#156,#155,#59,.T.);
#188=EDGE_CURVE('',#157,#156,#60,.T.);
#189=EDGE_CURVE('',#154,#157,#61,.T.);
#190=EDGE_CURVE('',#158,#159,#62,.T.);
#191=EDGE_CURVE('',#158,#160,#63,.T.);
#192=EDGE_CURVE('',#160,#161,#64,.T.);
#193=EDGE_CURVE('',#159,#161,#65,.T.);
#194=EDGE_CURVE('',#161,#149,#66,.T.);
#195=EDGE_CURVE('',#159,#148,#67,.T.);
#196=EDGE_CURVE('',#162,#157,#68,.T.);
#197=EDGE_CURVE('',#163,#162,#69,.T.);
#198=EDGE_CURVE('',#164,#163,#70,.T.);
#199=EDGE_CURVE('',#158,#164,#71,.T.);
#200=EDGE_CURVE('',#165,#147,#72,.T.);
#201=EDGE_CURVE('',#166,#165,#73,.T.);
#202=EDGE_CURVE('',#167,#166,#74,.T.);
#203=EDGE_CURVE('',#168,#167,#75,.T.);
#204=EDGE_CURVE('',#154,#168,#76,.T.);
#205=EDGE_CURVE('',#169,#160,#77,.T.);
#206=EDGE_CURVE('',#169,#150,#78,.T.);
#207=EDGE_CURVE('',#170,#165,#79,.T.);
#208=EDGE_CURVE('',#153,#170,#80,.T.);
#209=EDGE_CURVE('',#152,#171,#81,.T.);
#210=EDGE_CURVE('',#171,#169,#82,.T.);
#211=EDGE_CURVE('',#164,#172,#83,.T.);
#212=EDGE_CURVE('',#172,#173,#84,.T.);
#213=EDGE_CURVE('',#166,#173,#85,.T.);
#214=EDGE_CURVE('',#168,#174,#86,.T.);
#215=EDGE_CURVE('',#174,#155,#87,.T.);
#216=EDGE_CURVE('',#167,#175,#88,.T.);
#217=EDGE_CURVE('',#175,#174,#89,.T.);
#218=EDGE_CURVE('',#173,#175,#90,.T.);
#219=EDGE_CURVE('',#162,#176,#91,.T.);
#220=EDGE_CURVE('',#176,#177,#92,.T.);
#221=EDGE_CURVE('',#163,#177,#93,.T.);
#222=EDGE_CURVE('',#156,#176,#94,.T.);
#223=EDGE_CURVE('',#177,#172,#95,.T.);
#224=EDGE_CURVE('',#171,#151,#96,.T.);
#225=EDGE_CURVE('',#170,#146,#97,.T.);
#226=ORIENTED_EDGE('',*,*,#178,.T.);
#227=ORIENTED_EDGE('',*,*,#179,.F.);
#228=ORIENTED_EDGE('',*,*,#180,.T.);
#229=ORIENTED_EDGE('',*,*,#181,.T.);
#230=ORIENTED_EDGE('',*,*,#182,.F.);
#231=ORIENTED_EDGE('',*,*,#183,.T.);
#232=ORIENTED_EDGE('',*,*,#184,.F.);
#233=ORIENTED_EDGE('',*,*,#185,.F.);
#234=ORIENTED_EDGE('',*,*,#186,.T.);
#235=ORIENTED_EDGE('',*,*,#187,.F.);
#236=ORIENTED_EDGE('',*,*,#188,.F.);
#237=ORIENTED_EDGE('',*,*,#189,.F.);
#238=ORIENTED_EDGE('',*,*,#190,.F.);
#239=ORIENTED_EDGE('',*,*,#191,.T.);
#240=ORIENTED_EDGE('',*,*,#192,.T.);
#241=ORIENTED_EDGE('',*,*,#193,.F.);
#242=ORIENTED_EDGE('',*,*,#194,.T.);
#243=ORIENTED_EDGE('',*,*,#180,.F.);
#244=ORIENTED_EDGE('',*,*,#195,.F.);
#245=ORIENTED_EDGE('',*,*,#193,.T.);
#246=ORIENTED_EDGE('',*,*,#189,.T.);
#247=ORIENTED_EDGE('',*,*,#196,.F.);
#248=ORIENTED_EDGE('',*,*,#197,.F.);
#249=ORIENTED_EDGE('',*,*,#198,.F.);
#250=ORIENTED_EDGE('',*,*,#199,.F.);
#251=ORIENTED_EDGE('',*,*,#190,.T.);
#252=ORIENTED_EDGE('',*,*,#195,.T.);
#253=ORIENTED_EDGE('',*,*,#179,.T.);
#254=ORIENTED_EDGE('',*,*,#200,.F.);
#255=ORIENTED_EDGE('',*,*,#201,.F.);
#256=ORIENTED_EDGE('',*,*,#202,.F.);
#257=ORIENTED_EDGE('',*,*,#203,.F.);
#258=ORIENTED_EDGE('',*,*,#204,.F.);
#259=ORIENTED_EDGE('',*,*,#192,.F.);
#260=ORIENTED_EDGE('',*,*,#205,.F.);
#261=ORIENTED_EDGE('',*,*,#206,.T.);
#262=ORIENTED_EDGE('',*,*,#181,.F.);
#263=ORIENTED_EDGE('',*,*,#194,.F.);
#264=ORIENTED_EDGE('',*,*,#201,.T.);
#265=ORIENTED_EDGE('',*,*,#207,.F.);
#266=ORIENTED_EDGE('',*,*,#208,.F.);
#267=ORIENTED_EDGE('',*,*,#184,.T.);
#268=ORIENTED_EDGE('',*,*,#209,.T.);
#269=ORIENTED_EDGE('',*,*,#210,.T.);
#270=ORIENTED_EDGE('',*,*,#205,.T.);
#271=ORIENTED_EDGE('',*,*,#191,.F.);
#272=ORIENTED_EDGE('',*,*,#199,.T.);
#273=ORIENTED_EDGE('',*,*,#211,.T.);
#274=ORIENTED_EDGE('',*,*,#212,.T.);
#275=ORIENTED_EDGE('',*,*,#213,.F.);
#276=ORIENTED_EDGE('',*,*,#214,.T.);
#277=ORIENTED_EDGE('',*,*,#215,.T.);
#278=ORIENTED_EDGE('',*,*,#186,.F.);
#279=ORIENTED_EDGE('',*,*,#204,.T.);
#280=ORIENTED_EDGE('',*,*,#216,.T.);
#281=ORIENTED_EDGE('',*,*,#217,.T.);
#282=ORIENTED_EDGE('',*,*,#214,.F.);
#283=ORIENTED_EDGE('',*,*,#203,.T.);
#284=ORIENTED_EDGE('',*,*,#213,.T.);
#285=ORIENTED_EDGE('',*,*,#218,.T.);
#286=ORIENTED_EDGE('',*,*,#216,.F.);
#287=ORIENTED_EDGE('',*,*,#202,.T.);
#288=ORIENTED_EDGE('',*,*,#219,.T.);
#289=ORIENTED_EDGE('',*,*,#220,.T.);
#290=ORIENTED_EDGE('',*,*,#221,.F.);
#291=ORIENTED_EDGE('',*,*,#197,.T.);
#292=ORIENTED_EDGE('',*,*,#188,.T.);
#293=ORIENTED_EDGE('',*,*,#222,.T.);
#294=ORIENTED_EDGE('',*,*,#219,.F.);
#295=ORIENTED_EDGE('',*,*,#196,.T.);
#296=ORIENTED_EDGE('',*,*,#221,.T.);
#297=ORIENTED_EDGE('',*,*,#223,.T.);
#298=ORIENTED_EDGE('',*,*,#211,.F.);
#299=ORIENTED_EDGE('',*,*,#198,.T.);
#300=ORIENTED_EDGE('',*,*,#217,.F.);
#301=ORIENTED_EDGE('',*,*,#218,.F.);
#302=ORIENTED_EDGE('',*,*,#212,.F.);
#303=ORIENTED_EDGE('',*,*,#223,.F.);
#304=ORIENTED_EDGE('',*,*,#220,.F.);
#305=ORIENTED_EDGE('',*,*,#222,.F.);
#306=ORIENTED_EDGE('',*,*,#187,.T.);
#307=ORIENTED_EDGE('',*,*,#215,.F.);
#308=ORIENTED_EDGE('',*,*,#206,.F.);
#309=ORIENTED_EDGE('',*,*,#210,.F.);
#310=ORIENTED_EDGE('',*,*,#224,.T.);
#311=ORIENTED_EDGE('',*,*,#182,.T.);
#312=ORIENTED_EDGE('',*,*,#209,.F.);
#313=ORIENTED_EDGE('',*,*,#183,.F.);
#314=ORIENTED_EDGE('',*,*,#224,.F.);
#315=ORIENTED_EDGE('',*,*,#200,.T.);
#316=ORIENTED_EDGE('',*,*,#178,.F.);
#317=ORIENTED_EDGE('',*,*,#225,.F.);
#318=ORIENTED_EDGE('',*,*,#207,.T.);
#319=ORIENTED_EDGE('',*,*,#208,.T.);
#320=ORIENTED_EDGE('',*,*,#225,.T.);
#321=ORIENTED_EDGE('',*,*,#185,.T.);
#322=PLANE('',#397);
#323=PLANE('',#398);
#324=PLANE('',#399);
#325=PLANE('',#400);
#326=PLANE('',#401);
#327=PLANE('',#402);
#328=PLANE('',#403);
#329=PLANE('',#404);
#330=PLANE('',#405);
#331=PLANE('',#406);
#332=PLANE('',#407);
#333=PLANE('',#408);
#334=PLANE('',#409);
#335=PLANE('',#410);
#336=PLANE('',#411);
#337=PLANE('',#412);
#338=PLANE('',#413);
#339=PLANE('',#414);
#340=STYLED_ITEM('',(#621),#359);
#341=STYLED_ITEM('',(#621),#360);
#342=STYLED_ITEM('',(#621),#361);
#343=STYLED_ITEM('',(#621),#362);
#344=STYLED_ITEM('',(#621),#363);
#345=STYLED_ITEM('',(#621),#364);
#346=STYLED_ITEM('',(#621),#365);
#347=STYLED_ITEM('',(#621),#366);
#348=STYLED_ITEM('',(#621),#367);
#349=STYLED_ITEM('',(#621),#368);
#350=STYLED_ITEM('',(#621),#369);
#351=STYLED_ITEM('',(#621),#370);
#352=STYLED_ITEM('',(#621),#371);
#353=STYLED_ITEM('',(#621),#372);
#354=STYLED_ITEM('',(#621),#373);
#355=STYLED_ITEM('',(#621),#374);
#356=STYLED_ITEM('',(#621),#375);
#357=STYLED_ITEM('',(#621),#376);
#358=STYLED_ITEM('',(#620),#13);
#359=ADVANCED_FACE('',(#14),#322,.F.);
#360=ADVANCED_FACE('',(#15),#323,.F.);
#361=ADVANCED_FACE('',(#16),#324,.F.);
#362=ADVANCED_FACE('',(#17),#325,.F.);
#363=ADVANCED_FACE('',(#18),#326,.F.);
#364=ADVANCED_FACE('',(#19),#327,.T.);
#365=ADVANCED_FACE('',(#20),#328,.F.);
#366=ADVANCED_FACE('',(#21),#329,.F.);
#367=ADVANCED_FACE('',(#22),#330,.F.);
#368=ADVANCED_FACE('',(#23),#331,.F.);
#369=ADVANCED_FACE('',(#24),#332,.F.);
#370=ADVANCED_FACE('',(#25),#333,.F.);
#371=ADVANCED_FACE('',(#26),#334,.F.);
#372=ADVANCED_FACE('',(#27),#335,.F.);
#373=ADVANCED_FACE('',(#28),#336,.T.);
#374=ADVANCED_FACE('',(#29),#337,.T.);
#375=ADVANCED_FACE('',(#30),#338,.F.);
#376=ADVANCED_FACE('',(#31),#339,.T.);
#377=CLOSED_SHELL('',(#359,#360,#361,#362,#363,#364,#365,#366,#367,#368,
#369,#370,#371,#372,#373,#374,#375,#376));
#378=DERIVED_UNIT_ELEMENT(#380,1.);
#379=DERIVED_UNIT_ELEMENT(#605,3.);
#380=(
MASS_UNIT()
NAMED_UNIT(*)
SI_UNIT($,.GRAM.)
);
#381=DERIVED_UNIT((#378,#379));
#382=MEASURE_REPRESENTATION_ITEM('density measure',
POSITIVE_RATIO_MEASURE(1.),#381);
#383=PROPERTY_DEFINITION_REPRESENTATION(#388,#385);
#384=PROPERTY_DEFINITION_REPRESENTATION(#389,#386);
#385=REPRESENTATION('material name',(#387),#602);
#386=REPRESENTATION('density',(#382),#602);
#387=DESCRIPTIVE_REPRESENTATION_ITEM('Generisch','Generisch');
#388=PROPERTY_DEFINITION('material property','material name',#612);
#389=PROPERTY_DEFINITION('material property','density of part',#612);
#390=DATE_TIME_ROLE('creation_date');
#391=APPLIED_DATE_AND_TIME_ASSIGNMENT(#392,#390,(#612));
#392=DATE_AND_TIME(#393,#394);
#393=CALENDAR_DATE(2021,17,3);
#394=LOCAL_TIME(16,1,8.,#395);
#395=COORDINATED_UNIVERSAL_TIME_OFFSET(0,0,.BEHIND.);
#396=AXIS2_PLACEMENT_3D('placement',#501,#415,#416);
#397=AXIS2_PLACEMENT_3D('',#502,#417,#418);
#398=AXIS2_PLACEMENT_3D('',#519,#427,#428);
#399=AXIS2_PLACEMENT_3D('',#528,#433,#434);
#400=AXIS2_PLACEMENT_3D('',#537,#439,#440);
#401=AXIS2_PLACEMENT_3D('',#540,#443,#444);
#402=AXIS2_PLACEMENT_3D('',#557,#454,#455);
#403=AXIS2_PLACEMENT_3D('',#561,#458,#459);
#404=AXIS2_PLACEMENT_3D('',#573,#467,#468);
#405=AXIS2_PLACEMENT_3D('',#577,#471,#472);
#406=AXIS2_PLACEMENT_3D('',#581,#475,#476);
#407=AXIS2_PLACEMENT_3D('',#583,#478,#479);
#408=AXIS2_PLACEMENT_3D('',#589,#483,#484);
#409=AXIS2_PLACEMENT_3D('',#591,#486,#487);
#410=AXIS2_PLACEMENT_3D('',#593,#489,#490);
#411=AXIS2_PLACEMENT_3D('',#594,#491,#492);
#412=AXIS2_PLACEMENT_3D('',#596,#494,#495);
#413=AXIS2_PLACEMENT_3D('',#597,#496,#497);
#414=AXIS2_PLACEMENT_3D('',#599,#499,#500);
#415=DIRECTION('axis',(0.,0.,1.));
#416=DIRECTION('refdir',(1.,0.,0.));
#417=DIRECTION('center_axis',(0.,0.,-1.));
#418=DIRECTION('ref_axis',(-1.,0.,0.));
#419=DIRECTION('',(0.,1.,0.));
#420=DIRECTION('',(1.,0.,0.));
#421=DIRECTION('',(0.,-1.,0.));
#422=DIRECTION('',(1.,0.,0.));
#423=DIRECTION('',(0.,-1.,0.));
#424=DIRECTION('',(1.,0.,1.04083408558608E-16));
#425=DIRECTION('',(0.,-1.,0.));
#426=DIRECTION('',(1.,0.,1.04083408558608E-16));
#427=DIRECTION('center_axis',(-1.,0.,0.));
#428=DIRECTION('ref_axis',(0.,0.,1.));
#429=DIRECTION('',(0.,-1.,0.));
#430=DIRECTION('',(0.,0.,1.));
#431=DIRECTION('',(0.,-1.,0.));
#432=DIRECTION('',(0.,0.,-1.));
#433=DIRECTION('center_axis',(0.,0.,1.));
#434=DIRECTION('ref_axis',(1.,0.,0.));
#435=DIRECTION('',(-1.,0.,0.));
#436=DIRECTION('',(0.,-1.,0.));
#437=DIRECTION('',(-1.,0.,0.));
#438=DIRECTION('',(0.,-1.,0.));
#439=DIRECTION('center_axis',(1.,0.,0.));
#440=DIRECTION('ref_axis',(0.,0.,-1.));
#441=DIRECTION('',(0.,0.,1.));
#442=DIRECTION('',(0.,0.,1.));
#443=DIRECTION('center_axis',(0.,-1.,0.));
#444=DIRECTION('ref_axis',(0.,0.,-1.));
#445=DIRECTION('',(1.,0.,1.82602471155454E-16));
#446=DIRECTION('',(0.,0.,-1.));
#447=DIRECTION('',(1.,0.,1.5770213417971E-16));
#448=DIRECTION('',(0.,0.,1.));
#449=DIRECTION('',(-0.928476690885259,0.,-0.371390676354104));
#450=DIRECTION('',(0.,0.,1.));
#451=DIRECTION('',(-1.,0.,-7.88510670898549E-17));
#452=DIRECTION('',(0.,0.,-1.));
#453=DIRECTION('',(-1.,0.,-1.82602471155454E-16));
#454=DIRECTION('center_axis',(0.,-1.,0.));
#455=DIRECTION('ref_axis',(0.,0.,-1.));
#456=DIRECTION('',(0.,0.,-1.));
#457=DIRECTION('',(-0.928476690885259,0.,-0.371390676354104));
#458=DIRECTION('center_axis',(-1.,0.,0.));
#459=DIRECTION('ref_axis',(0.,0.,1.));
#460=DIRECTION('',(0.,1.,0.));
#461=DIRECTION('',(0.,0.,1.));
#462=DIRECTION('',(0.,0.,1.));
#463=DIRECTION('',(0.,-1.,0.));
#464=DIRECTION('',(0.,-1.,0.));
#465=DIRECTION('',(0.,0.,1.));
#466=DIRECTION('',(0.,-1.,0.));
#467=DIRECTION('center_axis',(1.82602471155454E-16,0.,-1.));
#468=DIRECTION('ref_axis',(-1.,0.,-1.82602471155454E-16));
#469=DIRECTION('',(0.,-1.,0.));
#470=DIRECTION('',(1.,3.38482629458889E-16,1.82602471155454E-16));
#471=DIRECTION('center_axis',(1.,0.,0.));
#472=DIRECTION('ref_axis',(0.,0.,-1.));
#473=DIRECTION('',(0.,-1.,0.));
#474=DIRECTION('',(0.,0.,1.));
#475=DIRECTION('center_axis',(7.88510670898549E-17,0.,-1.));
#476=DIRECTION('ref_axis',(-1.,0.,-7.88510670898549E-17));
#477=DIRECTION('',(1.,3.38482629458889E-16,7.88510670898549E-17));
#478=DIRECTION('center_axis',(1.,0.,0.));
#479=DIRECTION('ref_axis',(0.,0.,-1.));
#480=DIRECTION('',(0.,-1.,0.));
#481=DIRECTION('',(0.,0.,1.));
#482=DIRECTION('',(0.,-1.,0.));
#483=DIRECTION('center_axis',(-1.82602471155454E-16,0.,1.));
#484=DIRECTION('ref_axis',(1.,0.,1.82602471155454E-16));
#485=DIRECTION('',(-1.,-3.38482629458889E-16,-1.82602471155454E-16));
#486=DIRECTION('center_axis',(-1.5770213417971E-16,0.,1.));
#487=DIRECTION('ref_axis',(1.,0.,1.5770213417971E-16));
#488=DIRECTION('',(-1.,-3.38482629458889E-16,-1.5770213417971E-16));
#489=DIRECTION('center_axis',(-3.38482629458889E-16,1.,0.));
#490=DIRECTION('ref_axis',(-1.,-3.38482629458889E-16,0.));
#491=DIRECTION('center_axis',(-0.371390676354104,0.,0.928476690885259));
#492=DIRECTION('ref_axis',(0.928476690885259,0.,0.371390676354104));
#493=DIRECTION('',(-0.928476690885259,0.,-0.371390676354104));
#494=DIRECTION('center_axis',(0.,1.,0.));
#495=DIRECTION('ref_axis',(0.,0.,1.));
#496=DIRECTION('center_axis',(0.371390676354104,0.,-0.928476690885259));
#497=DIRECTION('ref_axis',(-0.928476690885259,0.,-0.371390676354104));
#498=DIRECTION('',(-0.928476690885259,0.,-0.371390676354104));
#499=DIRECTION('center_axis',(0.,-1.,0.));
#500=DIRECTION('ref_axis',(0.,0.,1.));
#501=CARTESIAN_POINT('',(0.,0.,0.));
#502=CARTESIAN_POINT('Origin',(-50.,25.,5.));
#503=CARTESIAN_POINT('',(14.75,20.,5.));
#504=CARTESIAN_POINT('',(14.75,25.,5.));
#505=CARTESIAN_POINT('',(14.75,20.,5.));
#506=CARTESIAN_POINT('',(-50.,25.,5.));
#507=CARTESIAN_POINT('',(-50.,25.,5.));
#508=CARTESIAN_POINT('',(-50.,-25.,5.));
#509=CARTESIAN_POINT('',(-50.,25.,5.));
#510=CARTESIAN_POINT('',(14.75,-25.,5.));
#511=CARTESIAN_POINT('',(-50.,-25.,5.));
#512=CARTESIAN_POINT('',(14.75,-20.,5.));
#513=CARTESIAN_POINT('',(14.75,-20.,5.));
#514=CARTESIAN_POINT('',(39.75,-20.,5.));
#515=CARTESIAN_POINT('',(39.75,-20.,5.));
#516=CARTESIAN_POINT('',(39.75,20.,5.));
#517=CARTESIAN_POINT('',(39.75,35.6124926383956,5.));
#518=CARTESIAN_POINT('',(39.75,20.,5.));
#519=CARTESIAN_POINT('Origin',(50.,25.,5.));
#520=CARTESIAN_POINT('',(50.,25.,4.75));
#521=CARTESIAN_POINT('',(50.,0.250000000000004,4.75));
#522=CARTESIAN_POINT('',(50.,35.6124926383956,4.75));
#523=CARTESIAN_POINT('',(50.,0.250000000000004,-4.75));
#524=CARTESIAN_POINT('',(50.,0.250000000000004,-32.2511467648611));
#525=CARTESIAN_POINT('',(50.,25.,-4.75));
#526=CARTESIAN_POINT('',(50.,35.6124926383956,-4.75));
#527=CARTESIAN_POINT('',(50.,25.,5.));
#528=CARTESIAN_POINT('Origin',(-50.,25.,-5.));
#529=CARTESIAN_POINT('',(39.75,25.,-5.));
#530=CARTESIAN_POINT('',(-50.,25.,-5.));
#531=CARTESIAN_POINT('',(-50.,25.,-5.));
#532=CARTESIAN_POINT('',(39.75,-25.,-5.));
#533=CARTESIAN_POINT('',(39.75,35.6124926383956,-5.));
#534=CARTESIAN_POINT('',(-50.,-25.,-5.));
#535=CARTESIAN_POINT('',(-50.,-25.,-5.));
#536=CARTESIAN_POINT('',(-50.,25.,-5.));
#537=CARTESIAN_POINT('Origin',(-50.,25.,5.));
#538=CARTESIAN_POINT('',(-50.,-25.,5.));
#539=CARTESIAN_POINT('',(-50.,25.,5.));
#540=CARTESIAN_POINT('Origin',(0.,25.,0.));
#541=CARTESIAN_POINT('',(45.25,25.,-4.75));
#542=CARTESIAN_POINT('',(50.,25.,-4.75));
#543=CARTESIAN_POINT('',(45.25,25.,-2.25));
#544=CARTESIAN_POINT('',(45.25,25.,-2.25));
#545=CARTESIAN_POINT('',(39.75,25.,-2.25000000000001));
#546=CARTESIAN_POINT('',(39.75,25.,-2.25000000000001));
#547=CARTESIAN_POINT('',(39.75,25.,-2.25000000000001));
#548=CARTESIAN_POINT('',(39.75,25.,15.));
#549=CARTESIAN_POINT('',(14.75,25.,5.));
#550=CARTESIAN_POINT('',(39.75,25.,2.24999999999999));
#551=CARTESIAN_POINT('',(39.75,25.,2.24999999999999));
#552=CARTESIAN_POINT('',(45.25,25.,2.24999999999999));
#553=CARTESIAN_POINT('',(39.75,25.,2.24999999999999));
#554=CARTESIAN_POINT('',(45.25,25.,4.75));
#555=CARTESIAN_POINT('',(45.25,25.,2.24999999999999));
#556=CARTESIAN_POINT('',(50.,25.,4.75));
#557=CARTESIAN_POINT('Origin',(0.,-25.,0.));
#558=CARTESIAN_POINT('',(39.75,-25.,15.));
#559=CARTESIAN_POINT('',(39.75,-25.,2.24999999999999));
#560=CARTESIAN_POINT('',(14.75,-25.,5.));
#561=CARTESIAN_POINT('Origin',(39.75,35.6124926383956,2.24999999999999));
#562=CARTESIAN_POINT('',(39.75,20.,15.));
#563=CARTESIAN_POINT('',(39.75,20.,15.));
#564=CARTESIAN_POINT('',(39.75,20.,15.));
#565=CARTESIAN_POINT('',(39.75,-20.,15.));
#566=CARTESIAN_POINT('',(39.75,-20.,15.));
#567=CARTESIAN_POINT('',(39.75,-20.,15.));
#568=CARTESIAN_POINT('',(39.75,0.250000000000007,-2.25000000000001));
#569=CARTESIAN_POINT('',(39.75,35.6124926383956,-2.25000000000001));
#570=CARTESIAN_POINT('',(39.75,0.25,2.25));
#571=CARTESIAN_POINT('',(39.75,0.25,-32.2511467648611));
#572=CARTESIAN_POINT('',(39.75,35.6124926383956,2.24999999999999));
#573=CARTESIAN_POINT('Origin',(50.,35.6124926383956,4.75));
#574=CARTESIAN_POINT('',(45.25,0.250000000000007,4.75));
#575=CARTESIAN_POINT('',(45.25,35.6124926383956,4.75));
#576=CARTESIAN_POINT('',(50.,0.250000000000007,4.75));
#577=CARTESIAN_POINT('Origin',(45.25,35.6124926383956,2.24999999999999));
#578=CARTESIAN_POINT('',(45.25,0.250000000000009,2.24999999999999));
#579=CARTESIAN_POINT('',(45.25,35.6124926383956,2.24999999999999));
#580=CARTESIAN_POINT('',(45.25,0.250000000000007,2.24999999999999));
#581=CARTESIAN_POINT('Origin',(39.75,35.6124926383956,2.24999999999999));
#582=CARTESIAN_POINT('',(39.75,0.250000000000007,2.24999999999999));
#583=CARTESIAN_POINT('Origin',(45.25,35.6124926383956,-2.25));
#584=CARTESIAN_POINT('',(45.25,0.250000000000007,-4.75));
#585=CARTESIAN_POINT('',(45.25,35.6124926383956,-4.75));
#586=CARTESIAN_POINT('',(45.25,0.250000000000009,-2.25));
#587=CARTESIAN_POINT('',(45.25,0.250000000000007,-2.25));
#588=CARTESIAN_POINT('',(45.25,35.6124926383956,-2.25));
#589=CARTESIAN_POINT('Origin',(50.,35.6124926383956,-4.75));
#590=CARTESIAN_POINT('',(50.,0.250000000000007,-4.75));
#591=CARTESIAN_POINT('Origin',(39.75,35.6124926383956,-2.25000000000001));
#592=CARTESIAN_POINT('',(39.75,0.250000000000007,-2.25000000000001));
#593=CARTESIAN_POINT('Origin',(50.,0.250000000000004,-32.2511467648611));
#594=CARTESIAN_POINT('Origin',(14.75,-20.,5.));
#595=CARTESIAN_POINT('',(14.75,-20.,5.));
#596=CARTESIAN_POINT('Origin',(0.,-20.,0.));
#597=CARTESIAN_POINT('Origin',(14.75,20.,5.));
#598=CARTESIAN_POINT('',(14.75,20.,5.));
#599=CARTESIAN_POINT('Origin',(0.,20.,0.));
#600=UNCERTAINTY_MEASURE_WITH_UNIT(LENGTH_MEASURE(0.01),#604,
'DISTANCE_ACCURACY_VALUE',
'Maximum model space distance between geometric entities at asserted c
onnectivities');
#601=UNCERTAINTY_MEASURE_WITH_UNIT(LENGTH_MEASURE(0.01),#604,
'DISTANCE_ACCURACY_VALUE',
'Maximum model space distance between geometric entities at asserted c
onnectivities');
#602=(
GEOMETRIC_REPRESENTATION_CONTEXT(3)
GLOBAL_UNCERTAINTY_ASSIGNED_CONTEXT((#600))
GLOBAL_UNIT_ASSIGNED_CONTEXT((#604,#606,#607))
REPRESENTATION_CONTEXT('','3D')
);
#603=(
GEOMETRIC_REPRESENTATION_CONTEXT(3)
GLOBAL_UNCERTAINTY_ASSIGNED_CONTEXT((#601))
GLOBAL_UNIT_ASSIGNED_CONTEXT((#604,#606,#607))
REPRESENTATION_CONTEXT('','3D')
);
#604=(
LENGTH_UNIT()
NAMED_UNIT(*)
SI_UNIT(.MILLI.,.METRE.)
);
#605=(
LENGTH_UNIT()
NAMED_UNIT(*)
SI_UNIT(.CENTI.,.METRE.)
);
#606=(
NAMED_UNIT(*)
PLANE_ANGLE_UNIT()
SI_UNIT($,.RADIAN.)
);
#607=(
NAMED_UNIT(*)
SI_UNIT($,.STERADIAN.)
SOLID_ANGLE_UNIT()
);
#608=SHAPE_DEFINITION_REPRESENTATION(#609,#610);
#609=PRODUCT_DEFINITION_SHAPE('',$,#612);
#610=SHAPE_REPRESENTATION('',(#396),#602);
#611=PRODUCT_DEFINITION_CONTEXT('part definition',#616,'design');
#612=PRODUCT_DEFINITION('Saw_guiding-Orthogonal_guide',
'Saw_guiding-Orthogonal_guide',#613,#611);
#613=PRODUCT_DEFINITION_FORMATION('2021-17-08-001',$,#618);
#614=PRODUCT_RELATED_PRODUCT_CATEGORY('Saw_guiding-Orthogonal_guide',
'Saw_guiding-Orthogonal_guide',(#618));
#615=APPLICATION_PROTOCOL_DEFINITION('international standard',
'automotive_design',2009,#616);
#616=APPLICATION_CONTEXT(
'Core Data for Automotive Mechanical Design Process');
#617=PRODUCT_CONTEXT('part definition',#616,'mechanical');
#618=PRODUCT('Saw_guiding-Orthogonal_guide',
'Saw_guiding-Orthogonal_guide',$,(#617));
#619=PRESENTATION_STYLE_ASSIGNMENT((#622));
#620=PRESENTATION_STYLE_ASSIGNMENT((#623));
#621=PRESENTATION_STYLE_ASSIGNMENT((#624));
#622=SURFACE_STYLE_USAGE(.BOTH.,#631);
#623=SURFACE_STYLE_USAGE(.BOTH.,#632);
#624=SURFACE_STYLE_USAGE(.BOTH.,#633);
#625=SURFACE_STYLE_RENDERING_WITH_PROPERTIES($,#643,(#628));
#626=SURFACE_STYLE_RENDERING_WITH_PROPERTIES($,#644,(#629));
#627=SURFACE_STYLE_RENDERING_WITH_PROPERTIES($,#645,(#630));
#628=SURFACE_STYLE_TRANSPARENT(0.);
#629=SURFACE_STYLE_TRANSPARENT(0.);
#630=SURFACE_STYLE_TRANSPARENT(0.);
#631=SURFACE_SIDE_STYLE('',(#634,#625));
#632=SURFACE_SIDE_STYLE('',(#635,#626));
#633=SURFACE_SIDE_STYLE('',(#636,#627));
#634=SURFACE_STYLE_FILL_AREA(#637);
#635=SURFACE_STYLE_FILL_AREA(#638);
#636=SURFACE_STYLE_FILL_AREA(#639);
#637=FILL_AREA_STYLE('',(#640));
#638=FILL_AREA_STYLE('',(#641));
#639=FILL_AREA_STYLE('',(#642));
#640=FILL_AREA_STYLE_COLOUR('',#643);
#641=FILL_AREA_STYLE_COLOUR('',#644);
#642=FILL_AREA_STYLE_COLOUR('',#645);
#643=COLOUR_RGB('',0.749019607843137,0.749019607843137,0.749019607843137);
#644=COLOUR_RGB('',1.,1.,1.);
#645=COLOUR_RGB('',0.529411764705882,0.,0.);
ENDSEC;
END-ISO-10303-21;
