# Supplementary material for: Approach to standardized material characterization of the human lumbopelvic system—Specification, preparation and storage
Source: PLoS One. 2023 Aug 3;18(8):e0289482. doi: 10.1371/journal.pone.0289482 (PMC10399898; doi:10.1371/journal.pone.0289482)
Supplement: S2 File — Including 3D models and 3D-pdf overviews of preparation auxiliaries and storage boxes. (ZIP) [file pone.0289482.s002.zip › Preparation/Saw_Guide/Saw_guide-Rail.stp]

ISO-10303-21;
HEADER;
/* Generated by software containing ST-Developer
 * from STEP Tools, Inc. (www.steptools.com) 
 */

FILE_DESCRIPTION(
/* description */ (''),
/* implementation_level */ '2;1');

FILE_NAME(
/* name */ 
'D:\\Gebhardt\\Messeinrichtungen\\Proben\\Pr\X\E4paration\\Final\\Saw_
guiding-ZESBO\\Export-stl_stp\\Saw_guiding-Rail.stp',
/* time_stamp */ '2021-12-14T14:19:20+01:00',
/* author */ ('mgebhard'),
/* organization */ (''),
/* preprocessor_version */ 'ST-DEVELOPER v18.1',
/* originating_system */ 'Autodesk Inventor 2020',
/* authorisation */ '');

FILE_SCHEMA (('AUTOMOTIVE_DESIGN { 1 0 10303 214 3 1 1 }'));
ENDSEC;

DATA;
#10=MECHANICAL_DESIGN_GEOMETRIC_PRESENTATION_REPRESENTATION('',(#4477,#4478,
#4479,#4480,#4481,#4482,#4483,#4484,#4485,#4486,#4487,#4488,#4489,#4490,
#4491,#4492,#4493,#4494,#4495,#4496,#4497,#4498,#4499,#4500,#4501,#4502,
#4503,#4504,#4505,#4506,#4507,#4508,#4509,#4510,#4511,#4512,#4513,#4514,
#4515,#4516,#4517,#4518,#4519,#4520,#4521,#4522,#4523,#4524,#4525,#4526,
#4527,#4528,#4529,#4530,#4531,#4532,#4533,#4534,#4535,#4536,#4537,#4538,
#4539,#4540,#4541,#4542,#4543,#4544,#4545,#4546,#4547,#4548,#4549,#4550,
#4551,#4552,#4553,#4554,#4555,#4556,#4557,#4558,#4559,#4560,#4561,#4562,
#4563,#4564,#4565,#4566,#4567,#4568,#4569,#4570,#4571,#4572,#4573,#4574,
#4575,#4576,#4577,#4578,#4579,#4580,#4581,#4582,#4583,#4584,#4585,#4586,
#4587,#4588,#4589,#4590,#4591,#4592,#4593,#4594,#4595,#4596,#4597,#4598,
#4599,#4600,#4601,#4602,#4603,#4604,#4605,#4606,#4607,#4608,#4609,#4610,
#4611,#4612,#4613,#4614,#4615,#4616,#4617,#4618,#4619,#4620,#4621,#4622,
#4623,#4624,#4625,#4626,#4627,#4628,#4629,#4630,#4631,#4632,#4633,#4634,
#4635,#4636,#4637,#4638,#4639,#4640,#4641,#4642,#4643,#4644,#4645,#4646,
#4647,#4648,#4649,#4650,#4651,#4652,#4653,#4654,#4655,#4656,#4657,#4658,
#4659,#4660,#4661,#4662,#4663,#4664,#4665,#4666,#4667,#4668,#4669,#4670,
#4671,#4672,#4673,#4674,#4675,#4676,#4677,#4678,#4679,#4680,#4681,#4682,
#4683,#4684,#4685,#4686,#4687,#4688,#4689,#4690,#4691,#4692,#4693,#4694,
#4695,#4696,#4697,#4698,#4699,#4700,#4701,#4702,#4703,#4704,#4705,#4706,
#4707,#4708,#4709,#4710,#4711,#4712,#4713,#4714,#4715,#4716,#4717,#4718,
#4719,#4720,#4721,#4722,#4723,#4724,#4725),#13462);
#11=SHAPE_REPRESENTATION_RELATIONSHIP('SRR','None',#13469,#12);
#12=ADVANCED_BREP_SHAPE_REPRESENTATION('',(#13),#13461);
#13=MANIFOLD_SOLID_BREP('Volumenk\X\F6rper1',#4974);
#14=B_SPLINE_SURFACE_WITH_KNOTS('',3,1,((#7935,#7936),(#7937,#7938),(#7939,
#7940),(#7941,#7942),(#7943,#7944),(#7945,#7946),(#7947,#7948),(#7949,#7950),
(#7951,#7952),(#7953,#7954),(#7955,#7956),(#7957,#7958),(#7959,#7960),(#7961,
#7962),(#7963,#7964),(#7965,#7966),(#7967,#7968),(#7969,#7970),(#7971,#7972),
(#7973,#7974),(#7975,#7976),(#7977,#7978),(#7979,#7980),(#7981,#7982),(#7983,
#7984),(#7985,#7986),(#7987,#7988)),.UNSPECIFIED.,.F.,.F.,.F.,(4,1,1,1,
1,1,1,1,1,1,1,1,1,1,1,1,1,1,1,1,1,1,1,1,4),(2,2),(0.,0.0337892017328992,
0.0666257105441166,0.0992909179295002,0.131644991020146,0.163601722782867,
0.196122440399034,0.2289227629685,0.262180587612106,0.296015812150876,0.33024451773814,
0.365088617460297,0.400981712273476,0.437653587748099,0.475743052077906,
0.515291470367978,0.556326816402551,0.599680741987,0.646342906142287,0.696412977419911,
0.749766296168543,0.806561540178329,0.867427467222305,0.931882609692665,
1.),(0.,0.119999999999999),.UNSPECIFIED.);
#15=B_SPLINE_SURFACE_WITH_KNOTS('',3,1,((#8020,#8021),(#8022,#8023),(#8024,
#8025),(#8026,#8027),(#8028,#8029),(#8030,#8031),(#8032,#8033),(#8034,#8035),
(#8036,#8037),(#8038,#8039),(#8040,#8041),(#8042,#8043),(#8044,#8045),(#8046,
#8047),(#8048,#8049),(#8050,#8051),(#8052,#8053),(#8054,#8055),(#8056,#8057),
(#8058,#8059),(#8060,#8061),(#8062,#8063),(#8064,#8065),(#8066,#8067),(#8068,
#8069),(#8070,#8071),(#8072,#8073)),.UNSPECIFIED.,.F.,.F.,.F.,(4,1,1,1,
1,1,1,1,1,1,1,1,1,1,1,1,1,1,1,1,1,1,1,1,4),(2,2),(0.,0.068599051850275,
0.133254646988701,0.194325134469242,0.251295449816414,0.304533103628099,
0.354257781856826,0.400506450355653,0.443439388794341,0.48404612453836,
0.523286090506056,0.561078602806785,0.597938849589967,0.63355939917893,
0.668550634468742,0.702734161890961,0.736926051963521,0.770536038081517,
0.803433659222329,0.836170733388396,0.868451751429787,0.9008401352728,0.933462228140553,
0.966255396334906,1.),(0.,0.12),.UNSPECIFIED.);
#16=B_SPLINE_SURFACE_WITH_KNOTS('',3,1,((#8103,#8104),(#8105,#8106),(#8107,
#8108),(#8109,#8110),(#8111,#8112),(#8113,#8114),(#8115,#8116),(#8117,#8118),
(#8119,#8120),(#8121,#8122),(#8123,#8124),(#8125,#8126),(#8127,#8128),(#8129,
#8130),(#8131,#8132),(#8133,#8134),(#8135,#8136),(#8137,#8138),(#8139,#8140),
(#8141,#8142),(#8143,#8144),(#8145,#8146),(#8147,#8148),(#8149,#8150),(#8151,
#8152),(#8153,#8154),(#8155,#8156)),.UNSPECIFIED.,.F.,.F.,.F.,(4,1,1,1,
1,1,1,1,1,1,1,1,1,1,1,1,1,1,1,1,1,1,1,1,4),(2,2),(0.,0.0337881161627104,
0.0671939323738806,0.0998624108568253,0.132566612126258,0.165151173254787,
0.197913187355792,0.231319003566962,0.265083278267373,0.299255308758114,
0.334398566504979,0.369942823509309,0.406283560700062,0.444063819698508,
0.482997706872777,0.523354446613304,0.56553658960415,0.60961292406582,0.656390811376418,
0.705885494936458,0.75832450026173,0.81383178294115,0.872794559039391,0.934722229540074,
1.),(0.,0.120000000000001),.UNSPECIFIED.);
#17=B_SPLINE_SURFACE_WITH_KNOTS('',3,1,((#8186,#8187),(#8188,#8189),(#8190,
#8191),(#8192,#8193),(#8194,#8195),(#8196,#8197),(#8198,#8199),(#8200,#8201),
(#8202,#8203),(#8204,#8205),(#8206,#8207),(#8208,#8209),(#8210,#8211),(#8212,
#8213),(#8214,#8215),(#8216,#8217),(#8218,#8219),(#8220,#8221),(#8222,#8223),
(#8224,#8225),(#8226,#8227),(#8228,#8229),(#8230,#8231),(#8232,#8233),(#8234,
#8235),(#8236,#8237),(#8238,#8239)),.UNSPECIFIED.,.F.,.F.,.F.,(4,1,1,1,
1,1,1,1,1,1,1,1,1,1,1,1,1,1,1,1,1,1,1,1,4),(2,2),(0.,0.0650544341824641,
0.126755912012921,0.185490513615153,0.240731909906667,0.292939920027454,
0.342140700784835,0.388881863228478,0.432635574558615,0.474482646763069,
0.514623440666061,0.553593506196739,0.591408871571011,0.62800560341206,
0.663582889042389,0.698758802796566,0.733361245767268,0.767393593010767,
0.800968901259015,0.834019894183459,0.866998799312697,0.89973339015624,
0.932711072100374,0.966180487061942,1.),(0.,0.12),.UNSPECIFIED.);
#18=B_SPLINE_SURFACE_WITH_KNOTS('',3,1,((#8368,#8369),(#8370,#8371),(#8372,
#8373),(#8374,#8375),(#8376,#8377),(#8378,#8379),(#8380,#8381),(#8382,#8383),
(#8384,#8385),(#8386,#8387),(#8388,#8389),(#8390,#8391),(#8392,#8393),(#8394,
#8395),(#8396,#8397),(#8398,#8399),(#8400,#8401),(#8402,#8403),(#8404,#8405),
(#8406,#8407),(#8408,#8409),(#8410,#8411),(#8412,#8413)),.UNSPECIFIED.,
 .F.,.F.,.F.,(4,1,1,1,1,1,1,1,1,1,1,1,1,1,1,1,1,1,1,1,4),(2,2),(0.,0.0603982305965877,
0.12090649231003,0.182789759126168,0.247550248083474,0.281044757535692,
0.314839778582412,0.349461205794174,0.384842798857723,0.420959358209776,
0.458335795373605,0.497006763557782,0.53744186276092,0.580351082417265,
0.627413761719836,0.678274955009297,0.733932070241448,0.793707045667272,
0.857686313000742,0.926683769649077,1.),(0.,0.12),.UNSPECIFIED.);
#19=B_SPLINE_SURFACE_WITH_KNOTS('',3,1,((#8441,#8442),(#8443,#8444),(#8445,
#8446),(#8447,#8448),(#8449,#8450),(#8451,#8452),(#8453,#8454),(#8455,#8456),
(#8457,#8458),(#8459,#8460),(#8461,#8462),(#8463,#8464),(#8465,#8466),(#8467,
#8468),(#8469,#8470),(#8471,#8472),(#8473,#8474),(#8475,#8476),(#8477,#8478),
(#8479,#8480),(#8481,#8482),(#8483,#8484),(#8485,#8486)),.UNSPECIFIED.,
 .F.,.F.,.F.,(4,1,1,1,1,1,1,1,1,1,1,1,1,1,1,1,1,1,1,1,4),(2,2),(0.,0.0656834321207852,
0.128506728914639,0.188167310373373,0.245100247209632,0.299444389509175,
0.350894441731764,0.399921269694404,0.44665292230485,0.491237228518845,
0.533360472179047,0.573838259672206,0.612513131895165,0.649585217576224,
0.685521345001899,0.720096265533852,0.753829289820977,0.818919256838303,
0.880489396664012,0.940309303550438,1.),(0.,0.119999999999998),
 .UNSPECIFIED.);
#20=B_SPLINE_SURFACE_WITH_KNOTS('',3,1,((#8512,#8513),(#8514,#8515),(#8516,
#8517),(#8518,#8519),(#8520,#8521),(#8522,#8523),(#8524,#8525),(#8526,#8527),
(#8528,#8529),(#8530,#8531),(#8532,#8533)),.UNSPECIFIED.,.F.,.F.,.F.,(4,
1,1,1,1,1,1,1,4),(2,2),(0.,0.110588338595336,0.224541754053594,0.342503494050098,
0.464324098417355,0.590756032701765,0.722227475355512,0.85884283620872,
1.),(0.,0.12),.UNSPECIFIED.);
#21=B_SPLINE_SURFACE_WITH_KNOTS('',3,1,((#8547,#8548),(#8549,#8550),(#8551,
#8552),(#8553,#8554),(#8555,#8556),(#8557,#8558),(#8559,#8560),(#8561,#8562),
(#8563,#8564),(#8565,#8566),(#8567,#8568),(#8569,#8570),(#8571,#8572),(#8573,
#8574),(#8575,#8576)),.UNSPECIFIED.,.F.,.F.,.F.,(4,1,1,1,1,1,1,1,1,1,1,
1,4),(2,2),(0.,0.112813400744458,0.225393883920728,0.339594814562699,0.459675410224862,
0.521735190087933,0.583925838738916,0.648174144765368,0.713881038113064,
0.781004454907389,0.851450927556556,0.924050692664179,1.),(0.,0.12),
 .UNSPECIFIED.);
#22=B_SPLINE_SURFACE_WITH_KNOTS('',3,1,((#8594,#8595),(#8596,#8597),(#8598,
#8599),(#8600,#8601),(#8602,#8603),(#8604,#8605),(#8606,#8607),(#8608,#8609),
(#8610,#8611),(#8612,#8613),(#8614,#8615),(#8616,#8617),(#8618,#8619),(#8620,
#8621),(#8622,#8623),(#8624,#8625),(#8626,#8627),(#8628,#8629),(#8630,#8631),
(#8632,#8633),(#8634,#8635),(#8636,#8637),(#8638,#8639)),.UNSPECIFIED.,
 .F.,.F.,.F.,(4,1,1,1,1,1,1,1,1,1,1,1,1,1,1,1,1,1,1,1,4),(2,2),(0.,0.072955803884917,
0.141592889731757,0.205939834635247,0.265318587916143,0.320618054789275,
0.371840651751551,0.418816969171112,0.461728714918618,0.502166194559985,
0.540839439326954,0.578218076863767,0.614336762419051,0.649720438417932,
0.684587066593852,0.718648771364674,0.752372873402888,0.817640595534901,
0.879714264622515,0.939961660627967,1.),(0.,0.120000000000002),
 .UNSPECIFIED.);
#23=B_SPLINE_SURFACE_WITH_KNOTS('',3,1,((#8707,#8708),(#8709,#8710),(#8711,
#8712),(#8713,#8714),(#8715,#8716),(#8717,#8718),(#8719,#8720)),
 .UNSPECIFIED.,.F.,.F.,.F.,(4,1,1,1,4),(2,2),(0.,0.275841252747937,0.531930098507404,
0.774600739291107,1.),(0.,0.12),.UNSPECIFIED.);
#24=B_SPLINE_SURFACE_WITH_KNOTS('',3,1,((#8730,#8731),(#8732,#8733),(#8734,
#8735),(#8736,#8737),(#8738,#8739),(#8740,#8741),(#8742,#8743),(#8744,#8745),
(#8746,#8747),(#8748,#8749),(#8750,#8751),(#8752,#8753),(#8754,#8755),(#8756,
#8757),(#8758,#8759),(#8760,#8761),(#8762,#8763),(#8764,#8765),(#8766,#8767)),
 .UNSPECIFIED.,.F.,.F.,.F.,(4,1,1,1,1,1,1,1,1,1,1,1,1,1,1,1,4),(2,2),(0.,
0.0660358232428676,0.129454225459678,0.190959754131582,0.251193629136443,
0.31114213411625,0.370886348493604,0.431381942459984,0.493302988563357,
0.555496525685446,0.616778343072088,0.677665058093826,0.738922256241924,
0.801165556878384,0.864982047800689,0.931365600804858,1.),(0.,0.12),
 .UNSPECIFIED.);
#25=B_SPLINE_SURFACE_WITH_KNOTS('',3,1,((#8789,#8790),(#8791,#8792),(#8793,
#8794),(#8795,#8796),(#8797,#8798),(#8799,#8800),(#8801,#8802),(#8803,#8804),
(#8805,#8806),(#8807,#8808),(#8809,#8810),(#8811,#8812),(#8813,#8814),(#8815,
#8816),(#8817,#8818),(#8819,#8820),(#8821,#8822),(#8823,#8824),(#8825,#8826),
(#8827,#8828),(#8829,#8830),(#8831,#8832),(#8833,#8834),(#8835,#8836),(#8837,
#8838),(#8839,#8840),(#8841,#8842)),.UNSPECIFIED.,.F.,.F.,.F.,(4,1,1,1,
1,1,1,1,1,1,1,1,1,1,1,1,1,1,1,1,1,1,1,1,4),(2,2),(0.,0.0441648068630373,
0.0871712705386584,0.129769551183065,0.171991902010895,0.213999732633097,
0.255864996957134,0.297649257791569,0.339969043734313,0.381726268486437,
0.422843835767734,0.463449293169612,0.503286748845512,0.543082494264268,
0.582721016352829,0.622396391235809,0.662302157356172,0.702628536142395,
0.743145553367487,0.783737920679597,0.825292613444927,0.867287791105811,
0.910600551666534,0.954646370514151,1.),(0.,0.120000000000001),
 .UNSPECIFIED.);
#26=B_SPLINE_SURFACE_WITH_KNOTS('',3,1,((#8872,#8873),(#8874,#8875),(#8876,
#8877),(#8878,#8879),(#8880,#8881),(#8882,#8883),(#8884,#8885),(#8886,#8887),
(#8888,#8889),(#8890,#8891),(#8892,#8893),(#8894,#8895),(#8896,#8897),(#8898,
#8899),(#8900,#8901),(#8902,#8903),(#8904,#8905),(#8906,#8907),(#8908,#8909)),
 .UNSPECIFIED.,.F.,.F.,.F.,(4,1,1,1,1,1,1,1,1,1,1,1,1,1,1,1,4),(2,2),(0.,
0.0670339478867438,0.132009955943903,0.19472781518773,0.25692960498795,
0.317750169639144,0.378753328268237,0.439847579240357,0.501943318706444,
0.56420964435989,0.625106356370923,0.68613820688271,0.746799399780663,0.808055258223836,
0.870430646286512,0.933969064069451,1.),(0.,0.12),.UNSPECIFIED.);
#27=B_SPLINE_SURFACE_WITH_KNOTS('',3,1,((#8935,#8936),(#8937,#8938),(#8939,
#8940),(#8941,#8942),(#8943,#8944),(#8945,#8946),(#8947,#8948),(#8949,#8950),
(#8951,#8952),(#8953,#8954),(#8955,#8956),(#8957,#8958),(#8959,#8960),(#8961,
#8962),(#8963,#8964)),.UNSPECIFIED.,.F.,.F.,.F.,(4,1,1,1,1,1,1,1,1,1,1,
1,4),(2,2),(0.,0.0954880479580278,0.184397053506921,0.267845682842219,0.346121852333693,
0.42267111812933,0.500027062501071,0.580874752267608,0.664795678445867,
0.749902270820942,0.832817051520178,0.916115096739991,1.),(0.,0.12),
 .UNSPECIFIED.);
#28=B_SPLINE_SURFACE_WITH_KNOTS('',3,1,((#8982,#8983),(#8984,#8985),(#8986,
#8987),(#8988,#8989),(#8990,#8991),(#8992,#8993),(#8994,#8995),(#8996,#8997),
(#8998,#8999),(#9000,#9001),(#9002,#9003),(#9004,#9005),(#9006,#9007),(#9008,
#9009),(#9010,#9011),(#9012,#9013),(#9014,#9015),(#9016,#9017),(#9018,#9019)),
 .UNSPECIFIED.,.F.,.F.,.F.,(4,1,1,1,1,1,1,1,1,1,1,1,1,1,1,1,4),(2,2),(0.,
0.061118730951549,0.121256055129858,0.180006083527218,0.238005053438174,
0.297018789604433,0.357117045245929,0.418427618673435,0.481989000029528,
0.546317634828767,0.60943610304537,0.672293553143001,0.734843019443179,
0.798748354610704,0.863634412336318,0.930516820075923,1.),(0.,0.12),
 .UNSPECIFIED.);
#29=B_SPLINE_SURFACE_WITH_KNOTS('',3,1,((#9041,#9042),(#9043,#9044),(#9045,
#9046),(#9047,#9048),(#9049,#9050),(#9051,#9052),(#9053,#9054),(#9055,#9056),
(#9057,#9058),(#9059,#9060),(#9061,#9062),(#9063,#9064),(#9065,#9066),(#9067,
#9068),(#9069,#9070),(#9071,#9072),(#9073,#9074),(#9075,#9076),(#9077,#9078)),
 .UNSPECIFIED.,.F.,.F.,.F.,(4,1,1,1,1,1,1,1,1,1,1,1,1,1,1,1,4),(2,2),(0.,
0.0674340395740516,0.131632478439736,0.194192405612117,0.254621255839665,
0.314019159498484,0.373066869533787,0.432114579569086,0.492431411481937,
0.552949727073828,0.612971829235786,0.673071500379228,0.73437932594392,
0.797032871615796,0.861516274936121,0.929421141476714,1.),(0.,0.119999999999999),
 .UNSPECIFIED.);
#30=B_SPLINE_SURFACE_WITH_KNOTS('',3,1,((#9100,#9101),(#9102,#9103),(#9104,
#9105),(#9106,#9107),(#9108,#9109),(#9110,#9111),(#9112,#9113),(#9114,#9115),
(#9116,#9117),(#9118,#9119),(#9120,#9121)),.UNSPECIFIED.,.F.,.F.,.F.,(4,
1,1,1,1,1,1,1,4),(2,2),(0.,0.101747278882779,0.210349959350606,0.323696807884666,
0.444828201300266,0.57220862980146,0.707969602482802,0.849568419801808,
1.),(0.,0.12),.UNSPECIFIED.);
#31=B_SPLINE_SURFACE_WITH_KNOTS('',3,1,((#9138,#9139),(#9140,#9141),(#9142,
#9143),(#9144,#9145),(#9146,#9147),(#9148,#9149),(#9150,#9151),(#9152,#9153),
(#9154,#9155),(#9156,#9157),(#9158,#9159),(#9160,#9161),(#9162,#9163),(#9164,
#9165),(#9166,#9167)),.UNSPECIFIED.,.F.,.F.,.F.,(4,1,1,1,1,1,1,1,1,1,1,
1,4),(2,2),(0.,0.116976024930602,0.227844767636158,0.336287059888792,0.445550119138074,
0.502562385478689,0.561685414002619,0.624831875932461,0.691013633774005,
0.761924267109081,0.836143771588385,0.915974375434688,1.),(0.,0.12),
 .UNSPECIFIED.);
#32=B_SPLINE_SURFACE_WITH_KNOTS('',3,1,((#9191,#9192),(#9193,#9194),(#9195,
#9196),(#9197,#9198),(#9199,#9200),(#9201,#9202),(#9203,#9204),(#9205,#9206),
(#9207,#9208),(#9209,#9210),(#9211,#9212),(#9213,#9214),(#9215,#9216),(#9217,
#9218),(#9219,#9220),(#9221,#9222),(#9223,#9224),(#9225,#9226),(#9227,#9228)),
 .UNSPECIFIED.,.F.,.F.,.F.,(4,1,1,1,1,1,1,1,1,1,1,1,1,1,1,1,4),(2,2),(0.,
0.0731040040812817,0.143317357305743,0.210640075401398,0.276106669236413,
0.339669967214587,0.401408508540526,0.462466499604525,0.523502587765368,
0.583522502606167,0.642599343721686,0.700712058175419,0.758797922754697,
0.8174279514538,0.876993163421062,0.937491995201359,1.),(0.,0.12),
 .UNSPECIFIED.);
#33=B_SPLINE_SURFACE_WITH_KNOTS('',3,1,((#9250,#9251),(#9252,#9253),(#9254,
#9255),(#9256,#9257),(#9258,#9259),(#9260,#9261),(#9262,#9263),(#9264,#9265),
(#9266,#9267),(#9268,#9269),(#9270,#9271),(#9272,#9273),(#9274,#9275),(#9276,
#9277),(#9278,#9279)),.UNSPECIFIED.,.F.,.F.,.F.,(4,1,1,1,1,1,1,1,1,1,1,
1,4),(2,2),(0.,0.0895256353555676,0.177155124376274,0.264888189226713,0.353419549234982,
0.440296624594285,0.524563958534733,0.606824655172213,0.689074710063641,
0.770052465774874,0.847420413688569,0.924053706475409,1.),(0.,0.12),
 .UNSPECIFIED.);
#34=B_SPLINE_SURFACE_WITH_KNOTS('',3,1,((#9297,#9298),(#9299,#9300),(#9301,
#9302),(#9303,#9304),(#9305,#9306),(#9307,#9308),(#9309,#9310),(#9311,#9312),
(#9313,#9314),(#9315,#9316),(#9317,#9318)),.UNSPECIFIED.,.F.,.F.,.F.,(4,
1,1,1,1,1,1,1,4),(2,2),(0.,0.124032744383825,0.244159626791287,0.361106207910502,
0.479490819188391,0.600255559360017,0.725821091853709,0.858598509497749,
1.),(0.,0.12),.UNSPECIFIED.);
#35=B_SPLINE_SURFACE_WITH_KNOTS('',3,1,((#9332,#9333),(#9334,#9335),(#9336,
#9337),(#9338,#9339),(#9340,#9341),(#9342,#9343),(#9344,#9345)),
 .UNSPECIFIED.,.F.,.F.,.F.,(4,1,1,1,4),(2,2),(0.,0.257929157520406,0.507830730111765,
0.753014219124068,1.),(0.,0.12),.UNSPECIFIED.);
#36=B_SPLINE_SURFACE_WITH_KNOTS('',3,1,((#9355,#9356),(#9357,#9358),(#9359,
#9360),(#9361,#9362),(#9363,#9364),(#9365,#9366),(#9367,#9368),(#9369,#9370),
(#9371,#9372),(#9373,#9374),(#9375,#9376)),.UNSPECIFIED.,.F.,.F.,.F.,(4,
1,1,1,1,1,1,1,4),(2,2),(0.,0.130531535367929,0.258040337250552,0.382405548053315,
0.505748585439769,0.627647941159027,0.750489803456169,0.873989312444959,
1.),(0.,0.12),.UNSPECIFIED.);
#37=B_SPLINE_SURFACE_WITH_KNOTS('',3,1,((#9390,#9391),(#9392,#9393),(#9394,
#9395),(#9396,#9397),(#9398,#9399),(#9400,#9401),(#9402,#9403),(#9404,#9405),
(#9406,#9407),(#9408,#9409),(#9410,#9411),(#9412,#9413),(#9414,#9415),(#9416,
#9417),(#9418,#9419)),.UNSPECIFIED.,.F.,.F.,.F.,(4,1,1,1,1,1,1,1,1,1,1,
1,4),(2,2),(0.,0.0805919986084216,0.160584337210984,0.241766150622142,0.3252260665583,
0.408780761508837,0.490866582907706,0.572262060322748,0.655410554293562,
0.739220966967287,0.8239324244398,0.91028297755757,1.),(0.,0.12),
 .UNSPECIFIED.);
#38=B_SPLINE_SURFACE_WITH_KNOTS('',3,1,((#9437,#9438),(#9439,#9440),(#9441,
#9442),(#9443,#9444),(#9445,#9446),(#9447,#9448),(#9449,#9450),(#9451,#9452),
(#9453,#9454),(#9455,#9456),(#9457,#9458),(#9459,#9460),(#9461,#9462),(#9463,
#9464),(#9465,#9466),(#9467,#9468),(#9469,#9470),(#9471,#9472),(#9473,#9474)),
 .UNSPECIFIED.,.F.,.F.,.F.,(4,1,1,1,1,1,1,1,1,1,1,1,1,1,1,1,4),(2,2),(0.,
0.0655237994402102,0.128335083063444,0.189372304141977,0.248861431425296,
0.307224681910445,0.365152495327706,0.422966112557844,0.481514359345054,
0.540644609513286,0.600123636897405,0.66126482293469,0.723826925079467,
0.7883063116557,0.855533050554876,0.925972971761475,1.),(0.,0.12),
 .UNSPECIFIED.);
#39=B_SPLINE_SURFACE_WITH_KNOTS('',3,1,((#9500,#9501),(#9502,#9503),(#9504,
#9505),(#9506,#9507),(#9508,#9509),(#9510,#9511),(#9512,#9513),(#9514,#9515),
(#9516,#9517),(#9518,#9519),(#9520,#9521)),.UNSPECIFIED.,.F.,.F.,.F.,(4,
1,1,1,1,1,1,1,4),(2,2),(0.,0.151092716830403,0.29424026167637,0.428589945666496,
0.555719721135054,0.676340357805856,0.789828191337085,0.897154190710723,
1.),(0.,0.12),.UNSPECIFIED.);
#40=B_SPLINE_SURFACE_WITH_KNOTS('',3,1,((#9535,#9536),(#9537,#9538),(#9539,
#9540),(#9541,#9542),(#9543,#9544),(#9545,#9546),(#9547,#9548),(#9549,#9550),
(#9551,#9552),(#9553,#9554),(#9555,#9556)),.UNSPECIFIED.,.F.,.F.,.F.,(4,
1,1,1,1,1,1,1,4),(2,2),(0.,0.120705437957381,0.239288277908932,0.358426977969055,
0.480464964954812,0.603289939284369,0.731316717886949,0.862953428588224,
1.),(0.,0.12),.UNSPECIFIED.);
#41=B_SPLINE_SURFACE_WITH_KNOTS('',3,1,((#9570,#9571),(#9572,#9573),(#9574,
#9575),(#9576,#9577),(#9578,#9579),(#9580,#9581),(#9582,#9583),(#9584,#9585),
(#9586,#9587),(#9588,#9589),(#9590,#9591),(#9592,#9593),(#9594,#9595),(#9596,
#9597),(#9598,#9599),(#9600,#9601),(#9602,#9603),(#9604,#9605),(#9606,#9607)),
 .UNSPECIFIED.,.F.,.F.,.F.,(4,1,1,1,1,1,1,1,1,1,1,1,1,1,1,1,4),(2,2),(0.,
0.0731904672314549,0.143304415723828,0.210250727769498,0.275301325257947,
0.339272091171895,0.40228767476751,0.465043329056269,0.528242886013264,
0.590664153516916,0.651126187727418,0.709977523116872,0.767773296196298,
0.825099317400029,0.88216894065278,0.940351963837239,1.),(0.,0.12),
 .UNSPECIFIED.);
#42=B_SPLINE_SURFACE_WITH_KNOTS('',3,1,((#9629,#9630),(#9631,#9632),(#9633,
#9634),(#9635,#9636),(#9637,#9638),(#9639,#9640),(#9641,#9642),(#9643,#9644),
(#9645,#9646),(#9647,#9648),(#9649,#9650),(#9651,#9652),(#9653,#9654),(#9655,
#9656),(#9657,#9658),(#9659,#9660),(#9661,#9662),(#9663,#9664),(#9665,#9666)),
 .UNSPECIFIED.,.F.,.F.,.F.,(4,1,1,1,1,1,1,1,1,1,1,1,1,1,1,1,4),(2,2),(0.,
0.0705863649163652,0.140280919131794,0.210492539063219,0.282822947393241,
0.355671376566168,0.427371890346616,0.499165577897559,0.572153160572799,
0.611537759832787,0.654103704279281,0.701092456009546,0.752301923478125,
0.80755040722832,0.867163879267168,0.931292162369945,1.),(0.,0.119999999999999),
 .UNSPECIFIED.);
#43=B_SPLINE_SURFACE_WITH_KNOTS('',3,1,((#9692,#9693),(#9694,#9695),(#9696,
#9697),(#9698,#9699),(#9700,#9701),(#9702,#9703),(#9704,#9705),(#9706,#9707),
(#9708,#9709),(#9710,#9711),(#9712,#9713),(#9714,#9715),(#9716,#9717),(#9718,
#9719),(#9720,#9721)),.UNSPECIFIED.,.F.,.F.,.F.,(4,1,1,1,1,1,1,1,1,1,1,
1,4),(2,2),(0.,0.105780906181243,0.20739394635013,0.305714485145115,0.402814332700745,
0.494231455903156,0.578035517639882,0.655503453084106,0.72816229652764,
0.797750823013474,0.864941663404822,0.932135447599559,1.),(0.,0.12),
 .UNSPECIFIED.);
#44=B_SPLINE_SURFACE_WITH_KNOTS('',3,1,((#9739,#9740),(#9741,#9742),(#9743,
#9744),(#9745,#9746),(#9747,#9748),(#9749,#9750),(#9751,#9752),(#9753,#9754),
(#9755,#9756),(#9757,#9758),(#9759,#9760),(#9761,#9762),(#9763,#9764),(#9765,
#9766),(#9767,#9768),(#9769,#9770),(#9771,#9772),(#9773,#9774),(#9775,#9776)),
 .UNSPECIFIED.,.F.,.F.,.F.,(4,1,1,1,1,1,1,1,1,1,1,1,1,1,1,1,4),(2,2),(0.,
0.059111179274687,0.116836693027413,0.173959424363509,0.231495766662883,
0.289126772307451,0.347621493219678,0.409039208406469,0.472435335275629,
0.53690153253039,0.600297659399552,0.664241717067575,0.728032144903649,
0.792802031761467,0.859205081597923,0.928311351031651,1.),(0.,0.12),
 .UNSPECIFIED.);
#45=B_SPLINE_SURFACE_WITH_KNOTS('',3,1,((#9797,#9798),(#9799,#9800),(#9801,
#9802),(#9803,#9804),(#9805,#9806),(#9807,#9808),(#9809,#9810),(#9811,#9812),
(#9813,#9814),(#9815,#9816),(#9817,#9818),(#9819,#9820),(#9821,#9822),(#9823,
#9824),(#9825,#9826),(#9827,#9828),(#9829,#9830),(#9831,#9832),(#9833,#9834),
(#9835,#9836),(#9837,#9838),(#9839,#9840),(#9841,#9842),(#9843,#9844),(#9845,
#9846),(#9847,#9848),(#9849,#9850)),.UNSPECIFIED.,.F.,.F.,.F.,(4,1,1,1,
1,1,1,1,1,1,1,1,1,1,1,1,1,1,1,1,1,1,1,1,4),(2,2),(0.,0.0338042767878954,
0.0667556514797477,0.0996088176419878,0.13197026236921,0.164234238363034,
0.196452543402235,0.229415087841578,0.262671648730532,0.296556896856741,
0.330749762055277,0.365650638978966,0.401488230625088,0.438473867368845,
0.476513878147538,0.516050231237842,0.556954393218751,0.600316586847779,
0.646932664244223,0.696772388754064,0.749998872506156,0.806895755890211,
0.86740806585894,0.931882750792495,1.),(0.,0.12),.UNSPECIFIED.);
#46=B_SPLINE_SURFACE_WITH_KNOTS('',3,1,((#9882,#9883),(#9884,#9885),(#9886,
#9887),(#9888,#9889),(#9890,#9891),(#9892,#9893),(#9894,#9895),(#9896,#9897),
(#9898,#9899),(#9900,#9901),(#9902,#9903),(#9904,#9905),(#9906,#9907),(#9908,
#9909),(#9910,#9911),(#9912,#9913),(#9914,#9915),(#9916,#9917),(#9918,#9919),
(#9920,#9921),(#9922,#9923),(#9924,#9925),(#9926,#9927),(#9928,#9929),(#9930,
#9931),(#9932,#9933),(#9934,#9935)),.UNSPECIFIED.,.F.,.F.,.F.,(4,1,1,1,
1,1,1,1,1,1,1,1,1,1,1,1,1,1,1,1,1,1,1,1,4),(2,2),(0.,0.0685306082886126,
0.133112275176177,0.193882576777852,0.250837855491853,0.303833759730042,
0.353577855102698,0.3996291545651,0.44256890853774,0.483185796667693,0.522320370154994,
0.560193144406433,0.596728240548089,0.632637180296918,0.667602194246639,
0.702115118643757,0.736167556592426,0.769949384408587,0.802801915912123,
0.835488885984811,0.867985610167991,0.900406929985849,0.933015182828211,
0.966396147750129,1.),(0.,0.12),.UNSPECIFIED.);
#47=B_SPLINE_SURFACE_WITH_KNOTS('',3,1,((#9965,#9966),(#9967,#9968),(#9969,
#9970),(#9971,#9972),(#9973,#9974),(#9975,#9976),(#9977,#9978),(#9979,#9980),
(#9981,#9982),(#9983,#9984),(#9985,#9986),(#9987,#9988),(#9989,#9990),(#9991,
#9992),(#9993,#9994),(#9995,#9996),(#9997,#9998),(#9999,#10000),(#10001,
#10002),(#10003,#10004),(#10005,#10006),(#10007,#10008),(#10009,#10010),
(#10011,#10012),(#10013,#10014),(#10015,#10016),(#10017,#10018)),
 .UNSPECIFIED.,.F.,.F.,.F.,(4,1,1,1,1,1,1,1,1,1,1,1,1,1,1,1,1,1,1,1,1,1,
1,1,4),(2,2),(0.,0.0341571195522153,0.0674021993520472,0.100384852257342,
0.133079602043545,0.165911880115642,0.19882126528238,0.232144911614983,
0.266142652050385,0.300487707654066,0.335211377022901,0.370994090428495,
0.407462811103643,0.445013150000513,0.483878633849408,0.524490503451614,
0.566434709630877,0.610505199720813,0.65715316469304,0.706412812981127,
0.759002385454252,0.814315975935141,0.872820004455111,0.934730585782311,
1.),(0.,0.12),.UNSPECIFIED.);
#48=B_SPLINE_SURFACE_WITH_KNOTS('',3,1,((#10048,#10049),(#10050,#10051),
(#10052,#10053),(#10054,#10055),(#10056,#10057),(#10058,#10059),(#10060,
#10061),(#10062,#10063),(#10064,#10065),(#10066,#10067),(#10068,#10069),
(#10070,#10071),(#10072,#10073),(#10074,#10075),(#10076,#10077),(#10078,
#10079),(#10080,#10081),(#10082,#10083),(#10084,#10085),(#10086,#10087),
(#10088,#10089),(#10090,#10091),(#10092,#10093),(#10094,#10095),(#10096,
#10097),(#10098,#10099),(#10100,#10101)),.UNSPECIFIED.,.F.,.F.,.F.,(4,1,
1,1,1,1,1,1,1,1,1,1,1,1,1,1,1,1,1,1,1,1,1,1,4),(2,2),(0.,0.06518106658277,
0.126594511588973,0.185100191989514,0.240394495395751,0.292582500146312,
0.341789188625838,0.388163654046052,0.431883974213142,0.473496947001301,
0.513728814425161,0.552739600939692,0.590191997108049,0.626772693223138,
0.662687694736508,0.697877523769891,0.732560002369505,0.766679224290279,
0.800461469701967,0.833535120152682,0.866667183159822,0.899506144383405,
0.932539576285301,0.965971811699688,1.),(0.,0.12),.UNSPECIFIED.);
#49=B_SPLINE_SURFACE_WITH_KNOTS('',3,1,((#10230,#10231),(#10232,#10233),
(#10234,#10235),(#10236,#10237),(#10238,#10239),(#10240,#10241),(#10242,
#10243),(#10244,#10245),(#10246,#10247),(#10248,#10249),(#10250,#10251),
(#10252,#10253),(#10254,#10255),(#10256,#10257),(#10258,#10259),(#10260,
#10261),(#10262,#10263),(#10264,#10265),(#10266,#10267),(#10268,#10269),
(#10270,#10271),(#10272,#10273),(#10274,#10275)),.UNSPECIFIED.,.F.,.F.,
 .F.,(4,1,1,1,1,1,1,1,1,1,1,1,1,1,1,1,1,1,1,1,4),(2,2),(0.,0.0593873337686077,
0.118458272668448,0.178978673564102,0.242932487808294,0.276203334940158,
0.309805011055399,0.344144136865436,0.379197780544596,0.415506078637794,
0.453248424630818,0.492081824339724,0.532591495051421,0.575737948238997,
0.623194865039003,0.674883569183448,0.730886362708852,0.791358362334216,
0.856392719256813,0.925758218295268,1.),(0.,0.12),.UNSPECIFIED.);
#50=B_SPLINE_SURFACE_WITH_KNOTS('',3,1,((#10303,#10304),(#10305,#10306),
(#10307,#10308),(#10309,#10310),(#10311,#10312),(#10313,#10314),(#10315,
#10316),(#10317,#10318),(#10319,#10320),(#10321,#10322),(#10323,#10324),
(#10325,#10326),(#10327,#10328),(#10329,#10330),(#10331,#10332),(#10333,
#10334),(#10335,#10336),(#10337,#10338),(#10339,#10340),(#10341,#10342),
(#10343,#10344),(#10345,#10346),(#10347,#10348)),.UNSPECIFIED.,.F.,.F.,
 .F.,(4,1,1,1,1,1,1,1,1,1,1,1,1,1,1,1,1,1,1,1,4),(2,2),(0.,0.0665569929056204,
0.129664568559626,0.190029235688209,0.247739550847344,0.302352393514342,
0.354500361988799,0.403967662538158,0.450974504553475,0.49558516665725,
0.538422446009993,0.57887728878184,0.617855182289757,0.65480432546868,0.69033972841472,
0.725089639707113,0.758539365380684,0.822766655000507,0.883255224570285,
0.941941019633362,1.),(0.,0.119999999999999),.UNSPECIFIED.);
#51=B_SPLINE_SURFACE_WITH_KNOTS('',3,1,((#10374,#10375),(#10376,#10377),
(#10378,#10379),(#10380,#10381),(#10382,#10383),(#10384,#10385),(#10386,
#10387),(#10388,#10389),(#10390,#10391),(#10392,#10393),(#10394,#10395)),
 .UNSPECIFIED.,.F.,.F.,.F.,(4,1,1,1,1,1,1,1,4),(2,2),(0.,0.109923642023851,
0.224060920794208,0.342154210131507,0.46448641743345,0.590698016534999,
0.722052344547609,0.858292638854702,1.),(0.,0.12),.UNSPECIFIED.);
#52=B_SPLINE_SURFACE_WITH_KNOTS('',3,1,((#10409,#10410),(#10411,#10412),
(#10413,#10414),(#10415,#10416),(#10417,#10418),(#10419,#10420),(#10421,
#10422),(#10423,#10424),(#10425,#10426),(#10427,#10428),(#10429,#10430),
(#10431,#10432),(#10433,#10434),(#10435,#10436),(#10437,#10438)),
 .UNSPECIFIED.,.F.,.F.,.F.,(4,1,1,1,1,1,1,1,1,1,1,1,4),(2,2),(0.,0.111359809865984,
0.222738313847994,0.336239993177689,0.455430124676666,0.517491414486805,
0.580190540236666,0.644294382419652,0.710044281567949,0.778226085791484,
0.849174570404733,0.923186977224356,1.),(0.,0.12),.UNSPECIFIED.);
#53=B_SPLINE_SURFACE_WITH_KNOTS('',3,1,((#10456,#10457),(#10458,#10459),
(#10460,#10461),(#10462,#10463),(#10464,#10465),(#10466,#10467),(#10468,
#10469),(#10470,#10471),(#10472,#10473),(#10474,#10475),(#10476,#10477),
(#10478,#10479),(#10480,#10481),(#10482,#10483),(#10484,#10485),(#10486,
#10487),(#10488,#10489),(#10490,#10491),(#10492,#10493),(#10494,#10495),
(#10496,#10497),(#10498,#10499),(#10500,#10501)),.UNSPECIFIED.,.F.,.F.,
 .F.,(4,1,1,1,1,1,1,1,1,1,1,1,1,1,1,1,1,1,1,1,4),(2,2),(0.,0.0736918448072625,
0.14311999547083,0.207850092647586,0.268101092579546,0.32379937349192,0.375054091489259,
0.422452781020463,0.465792615244688,0.506380288177653,0.545204389764795,
0.582757740006491,0.619228734534015,0.654464295132874,0.689009078381147,
0.723168933677286,0.756627485617048,0.820871722674958,0.881963377490449,
0.940920433161974,1.),(0.,0.119999999999999),.UNSPECIFIED.);
#54=B_SPLINE_SURFACE_WITH_KNOTS('',3,1,((#10604,#10605),(#10606,#10607),
(#10608,#10609),(#10610,#10611),(#10612,#10613),(#10614,#10615),(#10616,
#10617)),.UNSPECIFIED.,.F.,.F.,.F.,(4,1,1,1,4),(2,2),(0.,0.274753767251302,
0.532138691159245,0.774678094505465,1.),(0.,0.12),.UNSPECIFIED.);
#55=B_SPLINE_SURFACE_WITH_KNOTS('',3,1,((#10627,#10628),(#10629,#10630),
(#10631,#10632),(#10633,#10634),(#10635,#10636),(#10637,#10638),(#10639,
#10640),(#10641,#10642),(#10643,#10644),(#10645,#10646),(#10647,#10648),
(#10649,#10650),(#10651,#10652),(#10653,#10654),(#10655,#10656),(#10657,
#10658),(#10659,#10660),(#10661,#10662),(#10663,#10664)),.UNSPECIFIED.,
 .F.,.F.,.F.,(4,1,1,1,1,1,1,1,1,1,1,1,1,1,1,1,4),(2,2),(0.,0.06612610893746,
0.129373634213064,0.190870296983883,0.251228736829573,0.311096546539462,
0.371137196673439,0.431613059084327,0.493533414174375,0.555550243519374,
0.616728514362475,0.677556594875063,0.738875421835423,0.80119612821942,
0.865322289888155,0.931053035083838,1.),(0.,0.12),.UNSPECIFIED.);
#56=B_SPLINE_SURFACE_WITH_KNOTS('',3,1,((#10686,#10687),(#10688,#10689),
(#10690,#10691),(#10692,#10693),(#10694,#10695),(#10696,#10697),(#10698,
#10699),(#10700,#10701),(#10702,#10703),(#10704,#10705),(#10706,#10707),
(#10708,#10709),(#10710,#10711),(#10712,#10713),(#10714,#10715),(#10716,
#10717),(#10718,#10719),(#10720,#10721),(#10722,#10723),(#10724,#10725),
(#10726,#10727),(#10728,#10729),(#10730,#10731)),.UNSPECIFIED.,.F.,.F.,
 .F.,(4,1,1,1,1,1,1,1,1,1,1,1,1,1,1,1,1,1,1,1,4),(2,2),(0.,0.0441706567465008,
0.0874632391920987,0.130041578548029,0.172275632081634,0.214269069858953,
0.255918188791764,0.298025773846997,0.340176084435931,0.423189719323858,
0.503397376148573,0.582390646981935,0.662166597278734,0.702355944754006,
0.743175667930966,0.784166516403906,0.825520065500441,0.867448363880249,
0.910754803155049,0.954796984059304,1.),(0.,0.12),.UNSPECIFIED.);
#57=B_SPLINE_SURFACE_WITH_KNOTS('',3,1,((#10757,#10758),(#10759,#10760),
(#10761,#10762),(#10763,#10764),(#10765,#10766),(#10767,#10768),(#10769,
#10770),(#10771,#10772),(#10773,#10774),(#10775,#10776),(#10777,#10778),
(#10779,#10780),(#10781,#10782),(#10783,#10784),(#10785,#10786),(#10787,
#10788),(#10789,#10790),(#10791,#10792),(#10793,#10794)),.UNSPECIFIED.,
 .F.,.F.,.F.,(4,1,1,1,1,1,1,1,1,1,1,1,1,1,1,1,4),(2,2),(0.,0.0668469602724105,
0.131893909113338,0.194877086331918,0.257044438214097,0.317937939927699,
0.378578562672667,0.439769420804793,0.501862075229057,0.564089120517384,
0.625116273929836,0.685969114461419,0.746556992164629,0.807633134206866,
0.869999241917324,0.93410713514471,1.),(0.,0.12),.UNSPECIFIED.);
#58=B_SPLINE_SURFACE_WITH_KNOTS('',3,1,((#10820,#10821),(#10822,#10823),
(#10824,#10825),(#10826,#10827),(#10828,#10829),(#10830,#10831),(#10832,
#10833),(#10834,#10835),(#10836,#10837),(#10838,#10839),(#10840,#10841),
(#10842,#10843),(#10844,#10845),(#10846,#10847),(#10848,#10849)),
 .UNSPECIFIED.,.F.,.F.,.F.,(4,1,1,1,1,1,1,1,1,1,1,1,4),(2,2),(0.,0.0959061663059694,
0.18447308410961,0.267387703117376,0.346126207100932,0.422794729752133,
0.500741752278346,0.580562299881896,0.664410677812528,0.749237508800749,
0.832667826733037,0.915851904928593,1.),(0.,0.12),.UNSPECIFIED.);
#59=B_SPLINE_SURFACE_WITH_KNOTS('',3,1,((#10867,#10868),(#10869,#10870),
(#10871,#10872),(#10873,#10874),(#10875,#10876),(#10877,#10878),(#10879,
#10880),(#10881,#10882),(#10883,#10884),(#10885,#10886),(#10887,#10888),
(#10889,#10890),(#10891,#10892),(#10893,#10894),(#10895,#10896),(#10897,
#10898),(#10899,#10900),(#10901,#10902),(#10903,#10904)),.UNSPECIFIED.,
 .F.,.F.,.F.,(4,1,1,1,1,1,1,1,1,1,1,1,1,1,1,1,4),(2,2),(0.,0.0612729185843853,
0.120871444248739,0.179619341512702,0.237845044806191,0.296619710554501,
0.356376381033154,0.418177560931885,0.481675563303979,0.545843000108383,
0.609316225994249,0.672052054431788,0.734804595711034,0.798461351068289,
0.86365021348633,0.930426349574318,1.),(0.,0.12),.UNSPECIFIED.);
#60=B_SPLINE_SURFACE_WITH_KNOTS('',3,1,((#10926,#10927),(#10928,#10929),
(#10930,#10931),(#10932,#10933),(#10934,#10935),(#10936,#10937),(#10938,
#10939),(#10940,#10941),(#10942,#10943),(#10944,#10945),(#10946,#10947),
(#10948,#10949),(#10950,#10951),(#10952,#10953),(#10954,#10955),(#10956,
#10957),(#10958,#10959),(#10960,#10961),(#10962,#10963)),.UNSPECIFIED.,
 .F.,.F.,.F.,(4,1,1,1,1,1,1,1,1,1,1,1,1,1,1,1,4),(2,2),(0.,0.067294875985563,
0.131942691705233,0.193703270975141,0.254666207246861,0.31398132730156,
0.373181730136924,0.432105900431531,0.492631143321857,0.553183834737502,
0.613366169826223,0.673390159838586,0.734325832380404,0.796767525676269,
0.861864767011871,0.929598196504573,1.),(0.,0.12),.UNSPECIFIED.);
#61=B_SPLINE_SURFACE_WITH_KNOTS('',3,1,((#10985,#10986),(#10987,#10988),
(#10989,#10990),(#10991,#10992),(#10993,#10994),(#10995,#10996),(#10997,
#10998),(#10999,#11000),(#11001,#11002),(#11003,#11004),(#11005,#11006)),
 .UNSPECIFIED.,.F.,.F.,.F.,(4,1,1,1,1,1,1,1,4),(2,2),(0.,0.101843016485651,
0.209965579569286,0.324222369689967,0.445787272560117,0.572669121264752,
0.707511736531929,0.849768605095309,1.),(0.,0.12),.UNSPECIFIED.);
#62=B_SPLINE_SURFACE_WITH_KNOTS('',3,1,((#11041,#11042),(#11043,#11044),
(#11045,#11046),(#11047,#11048),(#11049,#11050),(#11051,#11052),(#11053,
#11054)),.UNSPECIFIED.,.F.,.F.,.F.,(4,1,1,1,4),(2,2),(0.,0.276247365542184,
0.532436992982384,0.775000575079965,1.),(0.,0.12),.UNSPECIFIED.);
#63=B_SPLINE_SURFACE_WITH_KNOTS('',3,1,((#11064,#11065),(#11066,#11067),
(#11068,#11069),(#11070,#11071),(#11072,#11073),(#11074,#11075),(#11076,
#11077),(#11078,#11079),(#11080,#11081),(#11082,#11083),(#11084,#11085),
(#11086,#11087),(#11088,#11089),(#11090,#11091),(#11092,#11093),(#11094,
#11095),(#11096,#11097),(#11098,#11099),(#11100,#11101)),.UNSPECIFIED.,
 .F.,.F.,.F.,(4,1,1,1,1,1,1,1,1,1,1,1,1,1,1,1,4),(2,2),(0.,0.0657403268992645,
0.129203327902264,0.191000595513292,0.251331243061651,0.310817693030201,
0.370590409253833,0.431344637427655,0.493203543090026,0.555536803414632,
0.616405923427857,0.677271130244535,0.738508270722733,0.801070380370133,
0.86487773549678,0.931180860272323,1.),(0.,0.12),.UNSPECIFIED.);
#64=B_SPLINE_SURFACE_WITH_KNOTS('',3,1,((#11123,#11124),(#11125,#11126),
(#11127,#11128),(#11129,#11130),(#11131,#11132),(#11133,#11134),(#11135,
#11136),(#11137,#11138),(#11139,#11140),(#11141,#11142),(#11143,#11144),
(#11145,#11146),(#11147,#11148),(#11149,#11150),(#11151,#11152),(#11153,
#11154),(#11155,#11156),(#11157,#11158),(#11159,#11160),(#11161,#11162),
(#11163,#11164),(#11165,#11166),(#11167,#11168)),.UNSPECIFIED.,.F.,.F.,
 .F.,(4,1,1,1,1,1,1,1,1,1,1,1,1,1,1,1,1,1,1,1,4),(2,2),(0.,0.0870660529741492,
0.171881349190624,0.255809360067424,0.339886823833847,0.381893151045772,
0.42293648202522,0.46342580853941,0.503201764004056,0.542959345273073,0.58270355815527,
0.622325576145928,0.662281484070449,0.702540475285803,0.743013392751088,
0.783862050707449,0.825184421163079,0.867405260903209,0.910527415713007,
0.954684625181807,1.),(0.,0.12),.UNSPECIFIED.);
#65=B_SPLINE_SURFACE_WITH_KNOTS('',3,1,((#11194,#11195),(#11196,#11197),
(#11198,#11199),(#11200,#11201),(#11202,#11203),(#11204,#11205),(#11206,
#11207),(#11208,#11209),(#11210,#11211),(#11212,#11213),(#11214,#11215),
(#11216,#11217),(#11218,#11219),(#11220,#11221),(#11222,#11223),(#11224,
#11225),(#11226,#11227),(#11228,#11229),(#11230,#11231)),.UNSPECIFIED.,
 .F.,.F.,.F.,(4,1,1,1,1,1,1,1,1,1,1,1,1,1,1,1,4),(2,2),(0.,0.067040740407624,
0.132115934704455,0.194820442353383,0.256578537427693,0.317933510744468,
0.37858124226993,0.439857289446009,0.502014235412998,0.564382858922492,
0.625429949244976,0.686031823649993,0.746999589261536,0.807891308846598,
0.87020047073118,0.934423577289203,1.),(0.,0.12),.UNSPECIFIED.);
#66=B_SPLINE_SURFACE_WITH_KNOTS('',3,1,((#11257,#11258),(#11259,#11260),
(#11261,#11262),(#11263,#11264),(#11265,#11266),(#11267,#11268),(#11269,
#11270),(#11271,#11272),(#11273,#11274),(#11275,#11276),(#11277,#11278),
(#11279,#11280),(#11281,#11282),(#11283,#11284),(#11285,#11286)),
 .UNSPECIFIED.,.F.,.F.,.F.,(4,1,1,1,1,1,1,1,1,1,1,1,4),(2,2),(0.,0.0958208952074818,
0.184131688717473,0.267252838190112,0.345953303649762,0.422537463715391,
0.500287190278818,0.580322947548088,0.664491609589213,0.749056957971918,
0.832926873983692,0.915762334797501,1.),(0.,0.12),.UNSPECIFIED.);
#67=B_SPLINE_SURFACE_WITH_KNOTS('',3,1,((#11304,#11305),(#11306,#11307),
(#11308,#11309),(#11310,#11311),(#11312,#11313),(#11314,#11315),(#11316,
#11317),(#11318,#11319),(#11320,#11321),(#11322,#11323),(#11324,#11325),
(#11326,#11327),(#11328,#11329),(#11330,#11331),(#11332,#11333),(#11334,
#11335),(#11336,#11337),(#11338,#11339),(#11340,#11341)),.UNSPECIFIED.,
 .F.,.F.,.F.,(4,1,1,1,1,1,1,1,1,1,1,1,1,1,1,1,4),(2,2),(0.,0.0612088750140283,
0.121158461401048,0.179941648968758,0.238064480727243,0.29667660251368,
0.356691410591484,0.418081109854746,0.481754349281111,0.546174830901687,
0.609354631264742,0.672028786156246,0.735084623416824,0.798484889779591,
0.863415492879903,0.930371090093264,1.),(0.,0.12),.UNSPECIFIED.);
#68=B_SPLINE_SURFACE_WITH_KNOTS('',3,1,((#11363,#11364),(#11365,#11366),
(#11367,#11368),(#11369,#11370),(#11371,#11372),(#11373,#11374),(#11375,
#11376),(#11377,#11378),(#11379,#11380),(#11381,#11382),(#11383,#11384),
(#11385,#11386),(#11387,#11388),(#11389,#11390),(#11391,#11392),(#11393,
#11394),(#11395,#11396),(#11397,#11398),(#11399,#11400)),.UNSPECIFIED.,
 .F.,.F.,.F.,(4,1,1,1,1,1,1,1,1,1,1,1,1,1,1,1,4),(2,2),(0.,0.0672867669932743,
0.13174121510629,0.19380005148378,0.254487144205953,0.314094469300406,0.37264320052641,
0.432331178275215,0.492260462737993,0.552831013917327,0.612710106340763,
0.673221060374299,0.734172639978683,0.796742932420478,0.861560218774748,
0.929103436171569,1.),(0.,0.12),.UNSPECIFIED.);
#69=B_SPLINE_SURFACE_WITH_KNOTS('',3,1,((#11422,#11423),(#11424,#11425),
(#11426,#11427),(#11428,#11429),(#11430,#11431),(#11432,#11433),(#11434,
#11435),(#11436,#11437),(#11438,#11439),(#11440,#11441),(#11442,#11443)),
 .UNSPECIFIED.,.F.,.F.,.F.,(4,1,1,1,1,1,1,1,4),(2,2),(0.,0.101904499004389,
0.210238342284446,0.32427094886986,0.445160859574435,0.572054110995989,
0.707610106195111,0.850013523340036,1.),(0.,0.12),.UNSPECIFIED.);
#70=B_SPLINE_SURFACE_WITH_KNOTS('',3,1,((#11485,#11486),(#11487,#11488),
(#11489,#11490),(#11491,#11492),(#11493,#11494),(#11495,#11496),(#11497,
#11498),(#11499,#11500),(#11501,#11502),(#11503,#11504),(#11505,#11506),
(#11507,#11508),(#11509,#11510),(#11511,#11512),(#11513,#11514),(#11515,
#11516),(#11517,#11518),(#11519,#11520),(#11521,#11522),(#11523,#11524),
(#11525,#11526),(#11527,#11528),(#11529,#11530),(#11531,#11532),(#11533,
#11534),(#11535,#11536),(#11537,#11538)),.UNSPECIFIED.,.F.,.F.,.F.,(4,1,
1,1,1,1,1,1,1,1,1,1,1,1,1,1,1,1,1,1,1,1,1,1,4),(2,2),(0.,0.0336459300470159,
0.0668070512998516,0.0994561352778275,0.131989780165473,0.164196216891229,
0.196665691550707,0.229559360068713,0.262794391787501,0.296606427686079,
0.330883334080905,0.3659772999792,0.401665200598892,0.438503381212237,0.476671885940268,
0.516093738771329,0.557161749277436,0.600558583938756,0.64687197186602,
0.69687093560486,0.750114004812507,0.806911380242653,0.867595584863074,
0.931775669824057,1.),(0.,0.119999999999999),.UNSPECIFIED.);
#71=B_SPLINE_SURFACE_WITH_KNOTS('',3,1,((#11570,#11571),(#11572,#11573),
(#11574,#11575),(#11576,#11577),(#11578,#11579),(#11580,#11581),(#11582,
#11583),(#11584,#11585),(#11586,#11587),(#11588,#11589),(#11590,#11591),
(#11592,#11593),(#11594,#11595),(#11596,#11597),(#11598,#11599),(#11600,
#11601),(#11602,#11603),(#11604,#11605),(#11606,#11607),(#11608,#11609),
(#11610,#11611),(#11612,#11613),(#11614,#11615),(#11616,#11617),(#11618,
#11619),(#11620,#11621),(#11622,#11623)),.UNSPECIFIED.,.F.,.F.,.F.,(4,1,
1,1,1,1,1,1,1,1,1,1,1,1,1,1,1,1,1,1,1,1,1,1,4),(2,2),(0.,0.0684296828634253,
0.133217518997163,0.19392006838964,0.250865827264653,0.304032672183122,
0.35363258702114,0.399642731930283,0.442675591777777,0.483250266925981,
0.522457108294902,0.560168801625233,0.596828000491365,0.632667593956335,
0.667529365392579,0.701872191106697,0.736091207007302,0.76982253885497,
0.802748149655924,0.835562017422851,0.868008176164831,0.900333360769612,
0.933149715848862,0.966233599988795,1.),(0.,0.12),.UNSPECIFIED.);
#72=B_SPLINE_SURFACE_WITH_KNOTS('',3,1,((#11653,#11654),(#11655,#11656),
(#11657,#11658),(#11659,#11660),(#11661,#11662),(#11663,#11664),(#11665,
#11666),(#11667,#11668),(#11669,#11670),(#11671,#11672),(#11673,#11674),
(#11675,#11676),(#11677,#11678),(#11679,#11680),(#11681,#11682),(#11683,
#11684),(#11685,#11686),(#11687,#11688),(#11689,#11690),(#11691,#11692),
(#11693,#11694),(#11695,#11696),(#11697,#11698),(#11699,#11700),(#11701,
#11702),(#11703,#11704),(#11705,#11706)),.UNSPECIFIED.,.F.,.F.,.F.,(4,1,
1,1,1,1,1,1,1,1,1,1,1,1,1,1,1,1,1,1,1,1,1,1,4),(2,2),(0.,0.033993777803071,
0.0673922053686696,0.100485905211218,0.133017231550849,0.165836462234612,
0.19887666745023,0.232057717924543,0.266142437291685,0.300470441539003,
0.335347989013316,0.370955605497602,0.407396855377185,0.445189841615786,
0.484161179055039,0.52435236260379,0.566548127460859,0.61044184443673,0.657170331846464,
0.706520707603282,0.759055388671469,0.81429377653915,0.872903087405665,
0.9348848467974,1.),(0.,0.119999999999999),.UNSPECIFIED.);
#73=B_SPLINE_SURFACE_WITH_KNOTS('',3,1,((#11736,#11737),(#11738,#11739),
(#11740,#11741),(#11742,#11743),(#11744,#11745),(#11746,#11747),(#11748,
#11749),(#11750,#11751),(#11752,#11753),(#11754,#11755),(#11756,#11757),
(#11758,#11759),(#11760,#11761),(#11762,#11763),(#11764,#11765),(#11766,
#11767),(#11768,#11769),(#11770,#11771),(#11772,#11773),(#11774,#11775),
(#11776,#11777),(#11778,#11779),(#11780,#11781),(#11782,#11783),(#11784,
#11785),(#11786,#11787),(#11788,#11789)),.UNSPECIFIED.,.F.,.F.,.F.,(4,1,
1,1,1,1,1,1,1,1,1,1,1,1,1,1,1,1,1,1,1,1,1,1,4),(2,2),(0.,0.0649416736095419,
0.126655399798198,0.185211749006721,0.240312841492979,0.292585248215263,
0.341617627229171,0.388097941954136,0.431928279487729,0.473627761904104,
0.514007354336163,0.552623713296597,0.590207633805473,0.626989452053667,
0.662804166267599,0.697914244963784,0.732552808869469,0.766834656524653,
0.800333998271365,0.833571240223765,0.866615117023042,0.899339106023436,
0.932537522243723,0.965812333422918,1.),(0.,0.12),.UNSPECIFIED.);
#74=B_SPLINE_SURFACE_WITH_KNOTS('',3,1,((#11918,#11919),(#11920,#11921),
(#11922,#11923),(#11924,#11925),(#11926,#11927),(#11928,#11929),(#11930,
#11931),(#11932,#11933),(#11934,#11935),(#11936,#11937),(#11938,#11939),
(#11940,#11941),(#11942,#11943),(#11944,#11945),(#11946,#11947),(#11948,
#11949),(#11950,#11951),(#11952,#11953),(#11954,#11955),(#11956,#11957),
(#11958,#11959),(#11960,#11961),(#11962,#11963)),.UNSPECIFIED.,.F.,.F.,
 .F.,(4,1,1,1,1,1,1,1,1,1,1,1,1,1,1,1,1,1,1,1,4),(2,2),(0.,0.0593361018163827,
0.118254121612235,0.179011596996461,0.243213297499216,0.276311403029215,
0.310003637036663,0.344171351136893,0.379383582026575,0.415830428855545,
0.453358914763462,0.492157310643533,0.532661937334186,0.575893397642779,
0.623260704172738,0.674941713633543,0.730937534027242,0.791477268815721,
0.856164507745965,0.925865676865352,1.),(0.,0.119999999999999),
 .UNSPECIFIED.);
#75=B_SPLINE_SURFACE_WITH_KNOTS('',3,1,((#11991,#11992),(#11993,#11994),
(#11995,#11996),(#11997,#11998),(#11999,#12000),(#12001,#12002),(#12003,
#12004),(#12005,#12006),(#12007,#12008),(#12009,#12010),(#12011,#12012),
(#12013,#12014),(#12015,#12016),(#12017,#12018),(#12019,#12020),(#12021,
#12022),(#12023,#12024),(#12025,#12026),(#12027,#12028),(#12029,#12030),
(#12031,#12032),(#12033,#12034),(#12035,#12036)),.UNSPECIFIED.,.F.,.F.,
 .F.,(4,1,1,1,1,1,1,1,1,1,1,1,1,1,1,1,1,1,1,1,4),(2,2),(0.,0.0663710976831638,
0.129860843659651,0.190139981891463,0.247685888530889,0.302375209752869,
0.354541012797974,0.403814740767301,0.450829430472839,0.495712572676178,
0.538313421457821,0.578877007644374,0.617658414040045,0.654647528517167,
0.690394927631472,0.724812378560248,0.758523941875376,0.822524819836347,
0.883089757794266,0.941855902210299,1.),(0.,0.120000000000001),
 .UNSPECIFIED.);
#76=B_SPLINE_SURFACE_WITH_KNOTS('',3,1,((#12062,#12063),(#12064,#12065),
(#12066,#12067),(#12068,#12069),(#12070,#12071),(#12072,#12073),(#12074,
#12075),(#12076,#12077),(#12078,#12079),(#12080,#12081),(#12082,#12083)),
 .UNSPECIFIED.,.F.,.F.,.F.,(4,1,1,1,1,1,1,1,4),(2,2),(0.,0.109984614073883,
0.223844313547292,0.341664531222753,0.46465745798275,0.590639001851958,
0.721923469987797,0.858313477198505,1.),(0.,0.12),.UNSPECIFIED.);
#77=B_SPLINE_SURFACE_WITH_KNOTS('',3,1,((#12097,#12098),(#12099,#12100),
(#12101,#12102),(#12103,#12104),(#12105,#12106),(#12107,#12108),(#12109,
#12110),(#12111,#12112),(#12113,#12114),(#12115,#12116),(#12117,#12118),
(#12119,#12120),(#12121,#12122),(#12123,#12124),(#12125,#12126)),
 .UNSPECIFIED.,.F.,.F.,.F.,(4,1,1,1,1,1,1,1,1,1,1,1,4),(2,2),(0.,0.111912711361643,
0.222558975273616,0.336599880780984,0.455560970474889,0.517113140305046,
0.580004204171325,0.6443214845534,0.710595090820709,0.77865679854579,0.849461455461989,
0.923387193554654,1.),(0.,0.119999999999999),.UNSPECIFIED.);
#78=B_SPLINE_SURFACE_WITH_KNOTS('',3,1,((#12144,#12145),(#12146,#12147),
(#12148,#12149),(#12150,#12151),(#12152,#12153),(#12154,#12155),(#12156,
#12157),(#12158,#12159),(#12160,#12161),(#12162,#12163),(#12164,#12165),
(#12166,#12167),(#12168,#12169),(#12170,#12171),(#12172,#12173),(#12174,
#12175),(#12176,#12177),(#12178,#12179),(#12180,#12181),(#12182,#12183),
(#12184,#12185),(#12186,#12187),(#12188,#12189)),.UNSPECIFIED.,.F.,.F.,
 .F.,(4,1,1,1,1,1,1,1,1,1,1,1,1,1,1,1,1,1,1,1,4),(2,2),(0.,0.0737676060205091,
0.142846321187149,0.207598411286719,0.267876590494499,0.323894594874723,
0.375088637272835,0.422558443791838,0.465961804884943,0.506482478382059,
0.545535368867035,0.58298148676961,0.619299646518207,0.654693611692116,
0.689161267718284,0.723030633635437,0.756726556424954,0.821058013479772,
0.881989330992937,0.941076314083063,1.),(0.,0.120000000000001),
 .UNSPECIFIED.);
#79=B_SPLINE_SURFACE_WITH_KNOTS('',3,1,((#12214,#12215),(#12216,#12217),
(#12218,#12219),(#12220,#12221),(#12222,#12223),(#12224,#12225),(#12226,
#12227),(#12228,#12229),(#12230,#12231),(#12232,#12233),(#12234,#12235),
(#12236,#12237),(#12238,#12239),(#12240,#12241),(#12242,#12243)),
 .UNSPECIFIED.,.F.,.F.,.F.,(4,1,1,1,1,1,1,1,1,1,1,1,4),(2,2),(0.,0.116724258270768,
0.228309321053176,0.337292869516598,0.446271291151917,0.50253625290614,
0.561818555749003,0.624735796775995,0.691466992003713,0.76174604089403,
0.83658744617374,0.916172160469379,1.),(0.,0.12),.UNSPECIFIED.);
#80=B_SPLINE_SURFACE_WITH_KNOTS('',3,1,((#12267,#12268),(#12269,#12270),
(#12271,#12272),(#12273,#12274),(#12275,#12276),(#12277,#12278),(#12279,
#12280),(#12281,#12282),(#12283,#12284),(#12285,#12286),(#12287,#12288),
(#12289,#12290),(#12291,#12292),(#12293,#12294),(#12295,#12296),(#12297,
#12298),(#12299,#12300),(#12301,#12302),(#12303,#12304)),.UNSPECIFIED.,
 .F.,.F.,.F.,(4,1,1,1,1,1,1,1,1,1,1,1,1,1,1,1,4),(2,2),(0.,0.0729582243842132,
0.143325679083935,0.210962080306488,0.276221998514471,0.339512292616945,
0.401349081294908,0.462550031808388,0.523327061875805,0.583468167571108,
0.642377379800307,0.700528800016482,0.759077475751665,0.817544247871215,
0.87705948756428,0.937394844995012,1.),(0.,0.12),.UNSPECIFIED.);
#81=B_SPLINE_SURFACE_WITH_KNOTS('',3,1,((#12326,#12327),(#12328,#12329),
(#12330,#12331),(#12332,#12333),(#12334,#12335),(#12336,#12337),(#12338,
#12339),(#12340,#12341),(#12342,#12343),(#12344,#12345),(#12346,#12347),
(#12348,#12349),(#12350,#12351),(#12352,#12353),(#12354,#12355)),
 .UNSPECIFIED.,.F.,.F.,.F.,(4,1,1,1,1,1,1,1,1,1,1,1,4),(2,2),(0.,0.0895167400715855,
0.177382436425834,0.265088675818674,0.35341368369955,0.440888944303702,
0.524625003495364,0.607048687661064,0.689297047303273,0.770003201452542,
0.847727380399552,0.923859381085146,1.),(0.,0.119999999999999),
 .UNSPECIFIED.);
#82=B_SPLINE_SURFACE_WITH_KNOTS('',3,1,((#12373,#12374),(#12375,#12376),
(#12377,#12378),(#12379,#12380),(#12381,#12382),(#12383,#12384),(#12385,
#12386),(#12387,#12388),(#12389,#12390),(#12391,#12392),(#12393,#12394)),
 .UNSPECIFIED.,.F.,.F.,.F.,(4,1,1,1,1,1,1,1,4),(2,2),(0.,0.124224714939494,
0.244006238382629,0.361172789562961,0.479608043297342,0.600218514509883,
0.725389569709295,0.85848145101914,1.),(0.,0.12),.UNSPECIFIED.);
#83=B_SPLINE_SURFACE_WITH_KNOTS('',3,1,((#12408,#12409),(#12410,#12411),
(#12412,#12413),(#12414,#12415),(#12416,#12417),(#12418,#12419),(#12420,
#12421)),.UNSPECIFIED.,.F.,.F.,.F.,(4,1,1,1,4),(2,2),(0.,0.257544822165846,
0.507671152989087,0.754215998679079,1.),(0.,0.12),.UNSPECIFIED.);
#84=B_SPLINE_SURFACE_WITH_KNOTS('',3,1,((#12431,#12432),(#12433,#12434),
(#12435,#12436),(#12437,#12438),(#12439,#12440),(#12441,#12442),(#12443,
#12444),(#12445,#12446),(#12447,#12448),(#12449,#12450),(#12451,#12452)),
 .UNSPECIFIED.,.F.,.F.,.F.,(4,1,1,1,1,1,1,1,4),(2,2),(0.,0.130455681018943,
0.257409004185227,0.382711523558076,0.504750983565775,0.627958898222095,
0.749703390398163,0.873822586519256,1.),(0.,0.12),.UNSPECIFIED.);
#85=B_SPLINE_SURFACE_WITH_KNOTS('',3,1,((#12466,#12467),(#12468,#12469),
(#12470,#12471),(#12472,#12473),(#12474,#12475),(#12476,#12477),(#12478,
#12479),(#12480,#12481),(#12482,#12483),(#12484,#12485),(#12486,#12487),
(#12488,#12489),(#12490,#12491),(#12492,#12493),(#12494,#12495),(#12496,
#12497),(#12498,#12499),(#12500,#12501),(#12502,#12503)),.UNSPECIFIED.,
 .F.,.F.,.F.,(4,1,1,1,1,1,1,1,1,1,1,1,1,1,1,1,4),(2,2),(0.,0.0805979192060216,
0.160456769036944,0.241877898041763,0.325417534453645,0.367534662367632,
0.409072502340786,0.450211909829442,0.491230140596884,0.531769071407878,
0.572979592877856,0.614056674640339,0.655868532429047,0.739626074726637,
0.824103311151966,0.910428593321543,1.),(0.,0.12),.UNSPECIFIED.);
#86=B_SPLINE_SURFACE_WITH_KNOTS('',3,1,((#12525,#12526),(#12527,#12528),
(#12529,#12530),(#12531,#12532),(#12533,#12534),(#12535,#12536),(#12537,
#12538),(#12539,#12540),(#12541,#12542),(#12543,#12544),(#12545,#12546),
(#12547,#12548),(#12549,#12550),(#12551,#12552),(#12553,#12554),(#12555,
#12556),(#12557,#12558),(#12559,#12560),(#12561,#12562)),.UNSPECIFIED.,
 .F.,.F.,.F.,(4,1,1,1,1,1,1,1,1,1,1,1,1,1,1,1,4),(2,2),(0.,0.065620480507468,
0.128357958477312,0.189554679357536,0.248853142908882,0.307456874884962,
0.365544082832386,0.423198063831665,0.481801795807744,0.540697817537053,
0.600462132120131,0.661096465779631,0.723855836872225,0.788358555668229,
0.855741380517629,0.926075625499398,1.),(0.,0.12),.UNSPECIFIED.);
#87=B_SPLINE_SURFACE_WITH_KNOTS('',3,1,((#12588,#12589),(#12590,#12591),
(#12592,#12593),(#12594,#12595),(#12596,#12597),(#12598,#12599),(#12600,
#12601),(#12602,#12603),(#12604,#12605),(#12606,#12607),(#12608,#12609)),
 .UNSPECIFIED.,.F.,.F.,.F.,(4,1,1,1,1,1,1,1,4),(2,2),(0.,0.151331604432764,
0.294097554523034,0.428948709426521,0.555927924551617,0.676275322069445,
0.789227369821995,0.897113457254615,1.),(0.,0.12),.UNSPECIFIED.);
#88=B_SPLINE_SURFACE_WITH_KNOTS('',3,1,((#12623,#12624),(#12625,#12626),
(#12627,#12628),(#12629,#12630),(#12631,#12632),(#12633,#12634),(#12635,
#12636),(#12637,#12638),(#12639,#12640),(#12641,#12642),(#12643,#12644)),
 .UNSPECIFIED.,.F.,.F.,.F.,(4,1,1,1,1,1,1,1,4),(2,2),(0.,0.120033486977937,
0.23996936473265,0.358617403893473,0.479634038709935,0.603775502723858,
0.731467785507487,0.86294006756968,1.),(0.,0.12),.UNSPECIFIED.);
#89=B_SPLINE_SURFACE_WITH_KNOTS('',3,1,((#12658,#12659),(#12660,#12661),
(#12662,#12663),(#12664,#12665),(#12666,#12667),(#12668,#12669),(#12670,
#12671),(#12672,#12673),(#12674,#12675),(#12676,#12677),(#12678,#12679),
(#12680,#12681),(#12682,#12683),(#12684,#12685),(#12686,#12687),(#12688,
#12689),(#12690,#12691),(#12692,#12693),(#12694,#12695)),.UNSPECIFIED.,
 .F.,.F.,.F.,(4,1,1,1,1,1,1,1,1,1,1,1,1,1,1,1,4),(2,2),(0.,0.0732301334009236,
0.143031874655757,0.210308601286735,0.275204235077091,0.339153127626205,
0.402039296826204,0.464560708091493,0.527951607238377,0.590784411116425,
0.6509975548674,0.710127253902433,0.767688939664606,0.824886567994865,0.882233287398485,
0.940479628444076,1.),(0.,0.12),.UNSPECIFIED.);
#90=B_SPLINE_SURFACE_WITH_KNOTS('',3,1,((#12717,#12718),(#12719,#12720),
(#12721,#12722),(#12723,#12724),(#12725,#12726),(#12727,#12728),(#12729,
#12730),(#12731,#12732),(#12733,#12734),(#12735,#12736),(#12737,#12738),
(#12739,#12740),(#12741,#12742),(#12743,#12744),(#12745,#12746),(#12747,
#12748),(#12749,#12750),(#12751,#12752),(#12753,#12754)),.UNSPECIFIED.,
 .F.,.F.,.F.,(4,1,1,1,1,1,1,1,1,1,1,1,1,1,1,1,4),(2,2),(0.,0.0703432638490935,
0.139865328783186,0.210383198729877,0.282706511252857,0.355597138620201,
0.427428478280304,0.498769473127984,0.57208311287466,0.610995292419278,
0.653930674370206,0.701118623307107,0.751960389962559,0.807323634619113,
0.867317456604347,0.931378511255754,1.),(0.,0.119999999999999),
 .UNSPECIFIED.);
#91=B_SPLINE_SURFACE_WITH_KNOTS('',3,1,((#12780,#12781),(#12782,#12783),
(#12784,#12785),(#12786,#12787),(#12788,#12789),(#12790,#12791),(#12792,
#12793),(#12794,#12795),(#12796,#12797),(#12798,#12799),(#12800,#12801),
(#12802,#12803),(#12804,#12805),(#12806,#12807),(#12808,#12809)),
 .UNSPECIFIED.,.F.,.F.,.F.,(4,1,1,1,1,1,1,1,1,1,1,1,4),(2,2),(0.,0.105504426733547,
0.207238216745943,0.305945090419027,0.402301463249897,0.493844928932753,
0.577631157492766,0.655368282581821,0.728027948713694,0.797815753442021,
0.865212160341906,0.932235128200064,1.),(0.,0.12),.UNSPECIFIED.);
#92=B_SPLINE_SURFACE_WITH_KNOTS('',3,1,((#12827,#12828),(#12829,#12830),
(#12831,#12832),(#12833,#12834),(#12835,#12836),(#12837,#12838),(#12839,
#12840),(#12841,#12842),(#12843,#12844),(#12845,#12846),(#12847,#12848),
(#12849,#12850),(#12851,#12852),(#12853,#12854),(#12855,#12856),(#12857,
#12858),(#12859,#12860),(#12861,#12862),(#12863,#12864)),.UNSPECIFIED.,
 .F.,.F.,.F.,(4,1,1,1,1,1,1,1,1,1,1,1,1,1,1,1,4),(2,2),(0.,0.0591791051521837,
0.116945929111595,0.17437205454538,0.23110103812289,0.288465432887598,0.347570806062669,
0.409009463483297,0.472404308559421,0.536856517855829,0.600504505684448,
0.664036773699402,0.727958223529866,0.793146236475886,0.859218772245899,
0.928339418201373,1.),(0.,0.12),.UNSPECIFIED.);
#93=B_SPLINE_SURFACE_WITH_KNOTS('',3,1,((#12903,#12904),(#12905,#12906),
(#12907,#12908),(#12909,#12910),(#12911,#12912),(#12913,#12914),(#12915,
#12916)),.UNSPECIFIED.,.F.,.F.,.F.,(4,1,1,1,4),(2,2),(0.,0.274753767251294,
0.532138691159242,0.774678094505468,1.),(0.,0.12),.UNSPECIFIED.);
#94=B_SPLINE_SURFACE_WITH_KNOTS('',3,1,((#12926,#12927),(#12928,#12929),
(#12930,#12931),(#12932,#12933),(#12934,#12935),(#12936,#12937),(#12938,
#12939),(#12940,#12941),(#12942,#12943),(#12944,#12945),(#12946,#12947),
(#12948,#12949),(#12950,#12951),(#12952,#12953),(#12954,#12955),(#12956,
#12957),(#12958,#12959),(#12960,#12961),(#12962,#12963)),.UNSPECIFIED.,
 .F.,.F.,.F.,(4,1,1,1,1,1,1,1,1,1,1,1,1,1,1,1,4),(2,2),(0.,0.066136622215349,
0.129394203107707,0.190900643128626,0.251268679260277,0.311146007251678,
0.371196203146774,0.43162760672358,0.493557806425845,0.555584495721345,
0.616705996527893,0.677649818177109,0.738833906081689,0.80116452072908,
0.865300877707478,0.93104207332284,1.),(0.,0.12),.UNSPECIFIED.);
#95=B_SPLINE_SURFACE_WITH_KNOTS('',3,1,((#12985,#12986),(#12987,#12988),
(#12989,#12990),(#12991,#12992),(#12993,#12994),(#12995,#12996),(#12997,
#12998),(#12999,#13000),(#13001,#13002),(#13003,#13004),(#13005,#13006),
(#13007,#13008),(#13009,#13010),(#13011,#13012),(#13013,#13014),(#13015,
#13016),(#13017,#13018),(#13019,#13020),(#13021,#13022),(#13023,#13024),
(#13025,#13026),(#13027,#13028),(#13029,#13030)),.UNSPECIFIED.,.F.,.F.,
 .F.,(4,1,1,1,1,1,1,1,1,1,1,1,1,1,1,1,1,1,1,1,4),(2,2),(0.,0.0441695477899554,
0.0874610433240963,0.130038313700486,0.172271306898256,0.214263690380684,
0.255911763663137,0.298018291557676,0.340167543913238,0.423179094645737,
0.503384737762424,0.582740603134711,0.662514550561982,0.702702889036181,
0.743182115809394,0.784171935158633,0.825524446025436,0.867451691745753,
0.910757043761206,0.954798118934453,1.),(0.,0.12),.UNSPECIFIED.);
#96=B_SPLINE_SURFACE_WITH_KNOTS('',3,1,((#13056,#13057),(#13058,#13059),
(#13060,#13061),(#13062,#13063),(#13064,#13065),(#13066,#13067),(#13068,
#13069),(#13070,#13071),(#13072,#13073),(#13074,#13075),(#13076,#13077),
(#13078,#13079),(#13080,#13081),(#13082,#13083),(#13084,#13085),(#13086,
#13087),(#13088,#13089),(#13090,#13091),(#13092,#13093)),.UNSPECIFIED.,
 .F.,.F.,.F.,(4,1,1,1,1,1,1,1,1,1,1,1,1,1,1,1,4),(2,2),(0.,0.0668494235120087,
0.131898769264021,0.194884267345892,0.25684285785367,0.317912806664076,
0.378555663951686,0.439748776902045,0.501843719374778,0.564073057663738,
0.625102459862076,0.685957542756302,0.746547653058554,0.807626045691855,
0.86999445152725,0.934104707062517,1.),(0.,0.12),.UNSPECIFIED.);
#97=B_SPLINE_SURFACE_WITH_KNOTS('',3,1,((#13119,#13120),(#13121,#13122),
(#13123,#13124),(#13125,#13126),(#13127,#13128),(#13129,#13130),(#13131,
#13132),(#13133,#13134),(#13135,#13136),(#13137,#13138),(#13139,#13140),
(#13141,#13142),(#13143,#13144),(#13145,#13146),(#13147,#13148)),
 .UNSPECIFIED.,.F.,.F.,.F.,(4,1,1,1,1,1,1,1,1,1,1,1,4),(2,2),(0.,0.0958892720113906,
0.184440588361473,0.267562368612904,0.346287002461386,0.422896407008618,
0.500829698822711,0.580636185684421,0.664469793353129,0.74928168172059,
0.832697303034067,0.915866727987025,1.),(0.,0.12),.UNSPECIFIED.);
#98=B_SPLINE_SURFACE_WITH_KNOTS('',3,1,((#13166,#13167),(#13168,#13169),
(#13170,#13171),(#13172,#13173),(#13174,#13175),(#13176,#13177),(#13178,
#13179),(#13180,#13181),(#13182,#13183),(#13184,#13185),(#13186,#13187),
(#13188,#13189),(#13190,#13191),(#13192,#13193),(#13194,#13195),(#13196,
#13197),(#13198,#13199),(#13200,#13201),(#13202,#13203)),.UNSPECIFIED.,
 .F.,.F.,.F.,(4,1,1,1,1,1,1,1,1,1,1,1,1,1,1,1,4),(2,2),(0.,0.0612729185843873,
0.120871444248742,0.179619341512704,0.237845044806193,0.2966197105545,0.356376381033159,
0.418177560931885,0.481675563303982,0.545843000108386,0.609316225994255,
0.672052054431791,0.734804595711038,0.798461351068293,0.863650213486333,
0.930426349574318,1.),(0.,0.12),.UNSPECIFIED.);
#99=B_SPLINE_SURFACE_WITH_KNOTS('',3,1,((#13225,#13226),(#13227,#13228),
(#13229,#13230),(#13231,#13232),(#13233,#13234),(#13235,#13236),(#13237,
#13238),(#13239,#13240),(#13241,#13242),(#13243,#13244),(#13245,#13246),
(#13247,#13248),(#13249,#13250),(#13251,#13252),(#13253,#13254),(#13255,
#13256),(#13257,#13258),(#13259,#13260),(#13261,#13262)),.UNSPECIFIED.,
 .F.,.F.,.F.,(4,1,1,1,1,1,1,1,1,1,1,1,1,1,1,1,4),(2,2),(0.,0.0672948759855688,
0.131942691705236,0.193703270975144,0.254666207246866,0.313981327301565,
0.373181730136929,0.432105900431538,0.492631143321859,0.553183834737507,
0.613366169826231,0.673390159838589,0.734325832380406,0.796767525676269,
0.861864767011873,0.929598196504576,1.),(0.,0.12),.UNSPECIFIED.);
#100=B_SPLINE_SURFACE_WITH_KNOTS('',3,1,((#13284,#13285),(#13286,#13287),
(#13288,#13289),(#13290,#13291),(#13292,#13293),(#13294,#13295),(#13296,
#13297),(#13298,#13299),(#13300,#13301),(#13302,#13303),(#13304,#13305)),
 .UNSPECIFIED.,.F.,.F.,.F.,(4,1,1,1,1,1,1,1,4),(2,2),(0.,0.101840799869323,
0.209961009662098,0.324215312980285,0.445007259960013,0.572678422134268,
0.70751810254784,0.849771874886164,1.),(0.,0.12),.UNSPECIFIED.);
#101=B_SPLINE_CURVE_WITH_KNOTS('',3,(#6271,#6272,#6273,#6274,#6275,#6276,
#6277,#6278,#6279,#6280,#6281,#6282,#6283,#6284,#6285,#6286,#6287,#6288,
#6289,#6290,#6291,#6292,#6293,#6294,#6295,#6296,#6297),.UNSPECIFIED.,.F.,
 .F.,(4,1,1,1,1,1,1,1,1,1,1,1,1,1,1,1,1,1,1,1,1,1,1,1,4),(0.,0.0650544341824641,
0.126755912012921,0.185490513615153,0.240731909906667,0.292939920027454,
0.342140700784835,0.388881863228478,0.432635574558615,0.474482646763069,
0.514623440666061,0.553593506196739,0.591408871571011,0.62800560341206,
0.663582889042389,0.698758802796566,0.733361245767268,0.767393593010767,
0.800968901259015,0.834019894183459,0.866998799312697,0.89973339015624,
0.932711072100374,0.966180487061942,1.),.UNSPECIFIED.);
#102=B_SPLINE_CURVE_WITH_KNOTS('',3,(#6299,#6300,#6301,#6302,#6303,#6304,
#6305,#6306,#6307,#6308,#6309,#6310,#6311,#6312,#6313,#6314,#6315,#6316,
#6317,#6318,#6319,#6320,#6321,#6322,#6323,#6324,#6325),.UNSPECIFIED.,.F.,
 .F.,(4,1,1,1,1,1,1,1,1,1,1,1,1,1,1,1,1,1,1,1,1,1,1,1,4),(0.,0.0337892017328992,
0.0666257105441166,0.0992909179295002,0.131644991020146,0.163601722782867,
0.196122440399034,0.2289227629685,0.262180587612106,0.296015812150876,0.33024451773814,
0.365088617460297,0.400981712273476,0.437653587748099,0.475743052077906,
0.515291470367978,0.556326816402551,0.599680741987,0.646342906142287,0.696412977419911,
0.749766296168543,0.806561540178329,0.867427467222305,0.931882609692665,
1.),.UNSPECIFIED.);
#103=B_SPLINE_CURVE_WITH_KNOTS('',3,(#6327,#6328,#6329,#6330,#6331,#6332,
#6333,#6334,#6335,#6336,#6337,#6338,#6339,#6340,#6341,#6342,#6343,#6344,
#6345,#6346,#6347,#6348,#6349,#6350,#6351,#6352,#6353),.UNSPECIFIED.,.F.,
 .F.,(4,1,1,1,1,1,1,1,1,1,1,1,1,1,1,1,1,1,1,1,1,1,1,1,4),(0.,0.068599051850275,
0.133254646988701,0.194325134469242,0.251295449816414,0.304533103628099,
0.354257781856826,0.400506450355653,0.443439388794341,0.48404612453836,
0.523286090506056,0.561078602806785,0.597938849589967,0.63355939917893,
0.668550634468742,0.702734161890961,0.736926051963521,0.770536038081517,
0.803433659222329,0.836170733388396,0.868451751429787,0.9008401352728,0.933462228140553,
0.966255396334906,1.),.UNSPECIFIED.);
#104=B_SPLINE_CURVE_WITH_KNOTS('',3,(#6354,#6355,#6356,#6357,#6358,#6359,
#6360,#6361,#6362,#6363,#6364,#6365,#6366,#6367,#6368,#6369,#6370,#6371,
#6372,#6373,#6374,#6375,#6376,#6377,#6378,#6379,#6380),.UNSPECIFIED.,.F.,
 .F.,(4,1,1,1,1,1,1,1,1,1,1,1,1,1,1,1,1,1,1,1,1,1,1,1,4),(0.,0.0337881161627104,
0.0671939323738806,0.0998624108568253,0.132566612126258,0.165151173254787,
0.197913187355792,0.231319003566962,0.265083278267373,0.299255308758114,
0.334398566504979,0.369942823509309,0.406283560700062,0.444063819698508,
0.482997706872777,0.523354446613304,0.56553658960415,0.60961292406582,0.656390811376418,
0.705885494936458,0.75832450026173,0.81383178294115,0.872794559039391,0.934722229540074,
1.),.UNSPECIFIED.);
#105=B_SPLINE_CURVE_WITH_KNOTS('',3,(#6405,#6406,#6407,#6408,#6409,#6410,
#6411),.UNSPECIFIED.,.F.,.F.,(4,1,1,1,4),(0.,0.275841252747937,0.531930098507404,
0.774600739291107,1.),.UNSPECIFIED.);
#106=B_SPLINE_CURVE_WITH_KNOTS('',3,(#6413,#6414,#6415,#6416,#6417,#6418,
#6419,#6420,#6421,#6422,#6423,#6424,#6425,#6426,#6427,#6428,#6429,#6430,
#6431),.UNSPECIFIED.,.F.,.F.,(4,1,1,1,1,1,1,1,1,1,1,1,1,1,1,1,4),(0.,0.0660358232428676,
0.129454225459678,0.190959754131582,0.251193629136443,0.31114213411625,
0.370886348493604,0.431381942459984,0.493302988563357,0.555496525685446,
0.616778343072088,0.677665058093826,0.738922256241924,0.801165556878384,
0.864982047800689,0.931365600804858,1.),.UNSPECIFIED.);
#107=B_SPLINE_CURVE_WITH_KNOTS('',3,(#6433,#6434,#6435,#6436,#6437,#6438,
#6439,#6440,#6441,#6442,#6443,#6444,#6445,#6446,#6447,#6448,#6449,#6450,
#6451,#6452,#6453,#6454,#6455,#6456,#6457,#6458,#6459),.UNSPECIFIED.,.F.,
 .F.,(4,1,1,1,1,1,1,1,1,1,1,1,1,1,1,1,1,1,1,1,1,1,1,1,4),(0.,0.0441648068630373,
0.0871712705386584,0.129769551183065,0.171991902010895,0.213999732633097,
0.255864996957134,0.297649257791569,0.339969043734313,0.381726268486437,
0.422843835767734,0.463449293169612,0.503286748845512,0.543082494264268,
0.582721016352829,0.622396391235809,0.662302157356172,0.702628536142395,
0.743145553367487,0.783737920679597,0.825292613444927,0.867287791105811,
0.910600551666534,0.954646370514151,1.),.UNSPECIFIED.);
#108=B_SPLINE_CURVE_WITH_KNOTS('',3,(#6461,#6462,#6463,#6464,#6465,#6466,
#6467,#6468,#6469,#6470,#6471,#6472,#6473,#6474,#6475,#6476,#6477,#6478,
#6479),.UNSPECIFIED.,.F.,.F.,(4,1,1,1,1,1,1,1,1,1,1,1,1,1,1,1,4),(0.,0.0670339478867438,
0.132009955943903,0.19472781518773,0.25692960498795,0.317750169639144,0.378753328268237,
0.439847579240357,0.501943318706444,0.56420964435989,0.625106356370923,
0.68613820688271,0.746799399780663,0.808055258223836,0.870430646286512,
0.933969064069451,1.),.UNSPECIFIED.);
#109=B_SPLINE_CURVE_WITH_KNOTS('',3,(#6483,#6484,#6485,#6486,#6487,#6488,
#6489,#6490,#6491,#6492,#6493,#6494,#6495,#6496,#6497),.UNSPECIFIED.,.F.,
 .F.,(4,1,1,1,1,1,1,1,1,1,1,1,4),(0.,0.0954880479580278,0.184397053506921,
0.267845682842219,0.346121852333693,0.42267111812933,0.500027062501071,
0.580874752267608,0.664795678445867,0.749902270820942,0.832817051520178,
0.916115096739991,1.),.UNSPECIFIED.);
#110=B_SPLINE_CURVE_WITH_KNOTS('',3,(#6499,#6500,#6501,#6502,#6503,#6504,
#6505,#6506,#6507,#6508,#6509,#6510,#6511,#6512,#6513,#6514,#6515,#6516,
#6517),.UNSPECIFIED.,.F.,.F.,(4,1,1,1,1,1,1,1,1,1,1,1,1,1,1,1,4),(0.,0.061118730951549,
0.121256055129858,0.180006083527218,0.238005053438174,0.297018789604433,
0.357117045245929,0.418427618673435,0.481989000029528,0.546317634828767,
0.60943610304537,0.672293553143001,0.734843019443179,0.798748354610704,
0.863634412336318,0.930516820075923,1.),.UNSPECIFIED.);
#111=B_SPLINE_CURVE_WITH_KNOTS('',3,(#6519,#6520,#6521,#6522,#6523,#6524,
#6525,#6526,#6527,#6528,#6529,#6530,#6531,#6532,#6533,#6534,#6535,#6536,
#6537),.UNSPECIFIED.,.F.,.F.,(4,1,1,1,1,1,1,1,1,1,1,1,1,1,1,1,4),(0.,0.0674340395740516,
0.131632478439736,0.194192405612117,0.254621255839665,0.314019159498484,
0.373066869533787,0.432114579569086,0.492431411481937,0.552949727073828,
0.612971829235786,0.673071500379228,0.73437932594392,0.797032871615796,
0.861516274936121,0.929421141476714,1.),.UNSPECIFIED.);
#112=B_SPLINE_CURVE_WITH_KNOTS('',3,(#6538,#6539,#6540,#6541,#6542,#6543,
#6544,#6545,#6546,#6547,#6548),.UNSPECIFIED.,.F.,.F.,(4,1,1,1,1,1,1,1,4),
(0.,0.101747278882779,0.210349959350606,0.323696807884666,0.444828201300266,
0.57220862980146,0.707969602482802,0.849568419801808,1.),.UNSPECIFIED.);
#113=B_SPLINE_CURVE_WITH_KNOTS('',3,(#6551,#6552,#6553,#6554,#6555,#6556,
#6557,#6558,#6559,#6560,#6561,#6562,#6563,#6564,#6565,#6566,#6567,#6568,
#6569),.UNSPECIFIED.,.F.,.F.,(4,1,1,1,1,1,1,1,1,1,1,1,1,1,1,1,4),(0.,0.059111179274687,
0.116836693027413,0.173959424363509,0.231495766662883,0.289126772307451,
0.347621493219678,0.409039208406469,0.472435335275629,0.53690153253039,
0.600297659399552,0.664241717067575,0.728032144903649,0.792802031761467,
0.859205081597923,0.928311351031651,1.),.UNSPECIFIED.);
#114=B_SPLINE_CURVE_WITH_KNOTS('',3,(#6571,#6572,#6573,#6574,#6575,#6576,
#6577,#6578,#6579,#6580,#6581,#6582,#6583,#6584,#6585),.UNSPECIFIED.,.F.,
 .F.,(4,1,1,1,1,1,1,1,1,1,1,1,4),(0.,0.116976024930602,0.227844767636158,
0.336287059888792,0.445550119138074,0.502562385478689,0.561685414002619,
0.624831875932461,0.691013633774005,0.761924267109081,0.836143771588385,
0.915974375434688,1.),.UNSPECIFIED.);
#115=B_SPLINE_CURVE_WITH_KNOTS('',3,(#6589,#6590,#6591,#6592,#6593,#6594,
#6595,#6596,#6597,#6598,#6599,#6600,#6601,#6602,#6603,#6604,#6605,#6606,
#6607),.UNSPECIFIED.,.F.,.F.,(4,1,1,1,1,1,1,1,1,1,1,1,1,1,1,1,4),(0.,0.0731040040812817,
0.143317357305743,0.210640075401398,0.276106669236413,0.339669967214587,
0.401408508540526,0.462466499604525,0.523502587765368,0.583522502606167,
0.642599343721686,0.700712058175419,0.758797922754697,0.8174279514538,0.876993163421062,
0.937491995201359,1.),.UNSPECIFIED.);
#116=B_SPLINE_CURVE_WITH_KNOTS('',3,(#6609,#6610,#6611,#6612,#6613,#6614,
#6615,#6616,#6617,#6618,#6619,#6620,#6621,#6622,#6623),.UNSPECIFIED.,.F.,
 .F.,(4,1,1,1,1,1,1,1,1,1,1,1,4),(0.,0.0895256353555676,0.177155124376274,
0.264888189226713,0.353419549234982,0.440296624594285,0.524563958534733,
0.606824655172213,0.689074710063641,0.770052465774874,0.847420413688569,
0.924053706475409,1.),.UNSPECIFIED.);
#117=B_SPLINE_CURVE_WITH_KNOTS('',3,(#6625,#6626,#6627,#6628,#6629,#6630,
#6631,#6632,#6633,#6634,#6635),.UNSPECIFIED.,.F.,.F.,(4,1,1,1,1,1,1,1,4),
(0.,0.124032744383825,0.244159626791287,0.361106207910502,0.479490819188391,
0.600255559360017,0.725821091853709,0.858598509497749,1.),.UNSPECIFIED.);
#118=B_SPLINE_CURVE_WITH_KNOTS('',3,(#6637,#6638,#6639,#6640,#6641,#6642,
#6643),.UNSPECIFIED.,.F.,.F.,(4,1,1,1,4),(0.,0.257929157520406,0.507830730111765,
0.753014219124068,1.),.UNSPECIFIED.);
#119=B_SPLINE_CURVE_WITH_KNOTS('',3,(#6645,#6646,#6647,#6648,#6649,#6650,
#6651,#6652,#6653,#6654,#6655),.UNSPECIFIED.,.F.,.F.,(4,1,1,1,1,1,1,1,4),
(0.,0.130531535367929,0.258040337250552,0.382405548053315,0.505748585439769,
0.627647941159027,0.750489803456169,0.873989312444959,1.),.UNSPECIFIED.);
#120=B_SPLINE_CURVE_WITH_KNOTS('',3,(#6657,#6658,#6659,#6660,#6661,#6662,
#6663,#6664,#6665,#6666,#6667,#6668,#6669,#6670,#6671),.UNSPECIFIED.,.F.,
 .F.,(4,1,1,1,1,1,1,1,1,1,1,1,4),(0.,0.0805919986084216,0.160584337210984,
0.241766150622142,0.3252260665583,0.408780761508837,0.490866582907706,0.572262060322748,
0.655410554293562,0.739220966967287,0.8239324244398,0.91028297755757,1.),
 .UNSPECIFIED.);
#121=B_SPLINE_CURVE_WITH_KNOTS('',3,(#6673,#6674,#6675,#6676,#6677,#6678,
#6679,#6680,#6681,#6682,#6683,#6684,#6685,#6686,#6687,#6688,#6689,#6690,
#6691),.UNSPECIFIED.,.F.,.F.,(4,1,1,1,1,1,1,1,1,1,1,1,1,1,1,1,4),(0.,0.0655237994402102,
0.128335083063444,0.189372304141977,0.248861431425296,0.307224681910445,
0.365152495327706,0.422966112557844,0.481514359345054,0.540644609513286,
0.600123636897405,0.66126482293469,0.723826925079467,0.7883063116557,0.855533050554876,
0.925972971761475,1.),.UNSPECIFIED.);
#122=B_SPLINE_CURVE_WITH_KNOTS('',3,(#6695,#6696,#6697,#6698,#6699,#6700,
#6701,#6702,#6703,#6704,#6705),.UNSPECIFIED.,.F.,.F.,(4,1,1,1,1,1,1,1,4),
(0.,0.151092716830403,0.29424026167637,0.428589945666496,0.555719721135054,
0.676340357805856,0.789828191337085,0.897154190710723,1.),.UNSPECIFIED.);
#123=B_SPLINE_CURVE_WITH_KNOTS('',3,(#6707,#6708,#6709,#6710,#6711,#6712,
#6713,#6714,#6715,#6716,#6717),.UNSPECIFIED.,.F.,.F.,(4,1,1,1,1,1,1,1,4),
(0.,0.120705437957381,0.239288277908932,0.358426977969055,0.480464964954812,
0.603289939284369,0.731316717886949,0.862953428588224,1.),.UNSPECIFIED.);
#124=B_SPLINE_CURVE_WITH_KNOTS('',3,(#6719,#6720,#6721,#6722,#6723,#6724,
#6725,#6726,#6727,#6728,#6729,#6730,#6731,#6732,#6733,#6734,#6735,#6736,
#6737),.UNSPECIFIED.,.F.,.F.,(4,1,1,1,1,1,1,1,1,1,1,1,1,1,1,1,4),(0.,0.0731904672314549,
0.143304415723828,0.210250727769498,0.275301325257947,0.339272091171895,
0.40228767476751,0.465043329056269,0.528242886013264,0.590664153516916,
0.651126187727418,0.709977523116872,0.767773296196298,0.825099317400029,
0.88216894065278,0.940351963837239,1.),.UNSPECIFIED.);
#125=B_SPLINE_CURVE_WITH_KNOTS('',3,(#6739,#6740,#6741,#6742,#6743,#6744,
#6745,#6746,#6747,#6748,#6749,#6750,#6751,#6752,#6753,#6754,#6755,#6756,
#6757),.UNSPECIFIED.,.F.,.F.,(4,1,1,1,1,1,1,1,1,1,1,1,1,1,1,1,4),(0.,0.0705863649163652,
0.140280919131794,0.210492539063219,0.282822947393241,0.355671376566168,
0.427371890346616,0.499165577897559,0.572153160572799,0.611537759832787,
0.654103704279281,0.701092456009546,0.752301923478125,0.80755040722832,
0.867163879267168,0.931292162369945,1.),.UNSPECIFIED.);
#126=B_SPLINE_CURVE_WITH_KNOTS('',3,(#6760,#6761,#6762,#6763,#6764,#6765,
#6766,#6767,#6768,#6769,#6770,#6771,#6772,#6773,#6774),.UNSPECIFIED.,.F.,
 .F.,(4,1,1,1,1,1,1,1,1,1,1,1,4),(0.,0.105780906181243,0.20739394635013,
0.305714485145115,0.402814332700745,0.494231455903156,0.578035517639882,
0.655503453084106,0.72816229652764,0.797750823013474,0.864941663404822,
0.932135447599559,1.),.UNSPECIFIED.);
#127=B_SPLINE_CURVE_WITH_KNOTS('',3,(#6807,#6808,#6809,#6810,#6811,#6812,
#6813),.UNSPECIFIED.,.F.,.F.,(4,1,1,1,4),(0.,0.274753767251302,0.532138691159245,
0.774678094505465,1.),.UNSPECIFIED.);
#128=B_SPLINE_CURVE_WITH_KNOTS('',3,(#6815,#6816,#6817,#6818,#6819,#6820,
#6821,#6822,#6823,#6824,#6825,#6826,#6827,#6828,#6829,#6830,#6831,#6832,
#6833),.UNSPECIFIED.,.F.,.F.,(4,1,1,1,1,1,1,1,1,1,1,1,1,1,1,1,4),(0.,0.06612610893746,
0.129373634213064,0.190870296983883,0.251228736829573,0.311096546539462,
0.371137196673439,0.431613059084327,0.493533414174375,0.555550243519374,
0.616728514362475,0.677556594875063,0.738875421835423,0.80119612821942,
0.865322289888155,0.931053035083838,1.),.UNSPECIFIED.);
#129=B_SPLINE_CURVE_WITH_KNOTS('',3,(#6835,#6836,#6837,#6838,#6839,#6840,
#6841,#6842,#6843,#6844,#6845,#6846,#6847,#6848,#6849,#6850,#6851,#6852,
#6853,#6854,#6855,#6856,#6857),.UNSPECIFIED.,.F.,.F.,(4,1,1,1,1,1,1,1,1,
1,1,1,1,1,1,1,1,1,1,1,4),(0.,0.0441706567465008,0.0874632391920987,0.130041578548029,
0.172275632081634,0.214269069858953,0.255918188791764,0.298025773846997,
0.340176084435931,0.423189719323858,0.503397376148573,0.582390646981935,
0.662166597278734,0.702355944754006,0.743175667930966,0.784166516403906,
0.825520065500441,0.867448363880249,0.910754803155049,0.954796984059304,
1.),.UNSPECIFIED.);
#130=B_SPLINE_CURVE_WITH_KNOTS('',3,(#6859,#6860,#6861,#6862,#6863,#6864,
#6865,#6866,#6867,#6868,#6869,#6870,#6871,#6872,#6873,#6874,#6875,#6876,
#6877),.UNSPECIFIED.,.F.,.F.,(4,1,1,1,1,1,1,1,1,1,1,1,1,1,1,1,4),(0.,0.0668469602724105,
0.131893909113338,0.194877086331918,0.257044438214097,0.317937939927699,
0.378578562672667,0.439769420804793,0.501862075229057,0.564089120517384,
0.625116273929836,0.685969114461419,0.746556992164629,0.807633134206866,
0.869999241917324,0.93410713514471,1.),.UNSPECIFIED.);
#131=B_SPLINE_CURVE_WITH_KNOTS('',3,(#6881,#6882,#6883,#6884,#6885,#6886,
#6887,#6888,#6889,#6890,#6891,#6892,#6893,#6894,#6895),.UNSPECIFIED.,.F.,
 .F.,(4,1,1,1,1,1,1,1,1,1,1,1,4),(0.,0.0959061663059694,0.18447308410961,
0.267387703117376,0.346126207100932,0.422794729752133,0.500741752278346,
0.580562299881896,0.664410677812528,0.749237508800749,0.832667826733037,
0.915851904928593,1.),.UNSPECIFIED.);
#132=B_SPLINE_CURVE_WITH_KNOTS('',3,(#6897,#6898,#6899,#6900,#6901,#6902,
#6903,#6904,#6905,#6906,#6907,#6908,#6909,#6910,#6911,#6912,#6913,#6914,
#6915),.UNSPECIFIED.,.F.,.F.,(4,1,1,1,1,1,1,1,1,1,1,1,1,1,1,1,4),(0.,0.0612729185843853,
0.120871444248739,0.179619341512702,0.237845044806191,0.296619710554501,
0.356376381033154,0.418177560931885,0.481675563303979,0.545843000108383,
0.609316225994249,0.672052054431788,0.734804595711034,0.798461351068289,
0.86365021348633,0.930426349574318,1.),.UNSPECIFIED.);
#133=B_SPLINE_CURVE_WITH_KNOTS('',3,(#6917,#6918,#6919,#6920,#6921,#6922,
#6923,#6924,#6925,#6926,#6927,#6928,#6929,#6930,#6931,#6932,#6933,#6934,
#6935),.UNSPECIFIED.,.F.,.F.,(4,1,1,1,1,1,1,1,1,1,1,1,1,1,1,1,4),(0.,0.067294875985563,
0.131942691705233,0.193703270975141,0.254666207246861,0.31398132730156,
0.373181730136924,0.432105900431531,0.492631143321857,0.553183834737502,
0.613366169826223,0.673390159838586,0.734325832380404,0.796767525676269,
0.861864767011871,0.929598196504573,1.),.UNSPECIFIED.);
#134=B_SPLINE_CURVE_WITH_KNOTS('',3,(#6936,#6937,#6938,#6939,#6940,#6941,
#6942,#6943,#6944,#6945,#6946),.UNSPECIFIED.,.F.,.F.,(4,1,1,1,1,1,1,1,4),
(0.,0.101843016485651,0.209965579569286,0.324222369689967,0.445787272560117,
0.572669121264752,0.707511736531929,0.849768605095309,1.),.UNSPECIFIED.);
#135=B_SPLINE_CURVE_WITH_KNOTS('',3,(#6959,#6960,#6961,#6962,#6963,#6964,
#6965),.UNSPECIFIED.,.F.,.F.,(4,1,1,1,4),(0.,0.276247365542184,0.532436992982384,
0.775000575079965,1.),.UNSPECIFIED.);
#136=B_SPLINE_CURVE_WITH_KNOTS('',3,(#6967,#6968,#6969,#6970,#6971,#6972,
#6973,#6974,#6975,#6976,#6977,#6978,#6979,#6980,#6981,#6982,#6983,#6984,
#6985),.UNSPECIFIED.,.F.,.F.,(4,1,1,1,1,1,1,1,1,1,1,1,1,1,1,1,4),(0.,0.0657403268992645,
0.129203327902264,0.191000595513292,0.251331243061651,0.310817693030201,
0.370590409253833,0.431344637427655,0.493203543090026,0.555536803414632,
0.616405923427857,0.677271130244535,0.738508270722733,0.801070380370133,
0.86487773549678,0.931180860272323,1.),.UNSPECIFIED.);
#137=B_SPLINE_CURVE_WITH_KNOTS('',3,(#6987,#6988,#6989,#6990,#6991,#6992,
#6993,#6994,#6995,#6996,#6997,#6998,#6999,#7000,#7001,#7002,#7003,#7004,
#7005,#7006,#7007,#7008,#7009),.UNSPECIFIED.,.F.,.F.,(4,1,1,1,1,1,1,1,1,
1,1,1,1,1,1,1,1,1,1,1,4),(0.,0.0870660529741492,0.171881349190624,0.255809360067424,
0.339886823833847,0.381893151045772,0.42293648202522,0.46342580853941,0.503201764004056,
0.542959345273073,0.58270355815527,0.622325576145928,0.662281484070449,
0.702540475285803,0.743013392751088,0.783862050707449,0.825184421163079,
0.867405260903209,0.910527415713007,0.954684625181807,1.),.UNSPECIFIED.);
#138=B_SPLINE_CURVE_WITH_KNOTS('',3,(#7011,#7012,#7013,#7014,#7015,#7016,
#7017,#7018,#7019,#7020,#7021,#7022,#7023,#7024,#7025,#7026,#7027,#7028,
#7029),.UNSPECIFIED.,.F.,.F.,(4,1,1,1,1,1,1,1,1,1,1,1,1,1,1,1,4),(0.,0.067040740407624,
0.132115934704455,0.194820442353383,0.256578537427693,0.317933510744468,
0.37858124226993,0.439857289446009,0.502014235412998,0.564382858922492,
0.625429949244976,0.686031823649993,0.746999589261536,0.807891308846598,
0.87020047073118,0.934423577289203,1.),.UNSPECIFIED.);
#139=B_SPLINE_CURVE_WITH_KNOTS('',3,(#7033,#7034,#7035,#7036,#7037,#7038,
#7039,#7040,#7041,#7042,#7043,#7044,#7045,#7046,#7047),.UNSPECIFIED.,.F.,
 .F.,(4,1,1,1,1,1,1,1,1,1,1,1,4),(0.,0.0958208952074818,0.184131688717473,
0.267252838190112,0.345953303649762,0.422537463715391,0.500287190278818,
0.580322947548088,0.664491609589213,0.749056957971918,0.832926873983692,
0.915762334797501,1.),.UNSPECIFIED.);
#140=B_SPLINE_CURVE_WITH_KNOTS('',3,(#7049,#7050,#7051,#7052,#7053,#7054,
#7055,#7056,#7057,#7058,#7059,#7060,#7061,#7062,#7063,#7064,#7065,#7066,
#7067),.UNSPECIFIED.,.F.,.F.,(4,1,1,1,1,1,1,1,1,1,1,1,1,1,1,1,4),(0.,0.0612088750140283,
0.121158461401048,0.179941648968758,0.238064480727243,0.29667660251368,
0.356691410591484,0.418081109854746,0.481754349281111,0.546174830901687,
0.609354631264742,0.672028786156246,0.735084623416824,0.798484889779591,
0.863415492879903,0.930371090093264,1.),.UNSPECIFIED.);
#141=B_SPLINE_CURVE_WITH_KNOTS('',3,(#7069,#7070,#7071,#7072,#7073,#7074,
#7075,#7076,#7077,#7078,#7079,#7080,#7081,#7082,#7083,#7084,#7085,#7086,
#7087),.UNSPECIFIED.,.F.,.F.,(4,1,1,1,1,1,1,1,1,1,1,1,1,1,1,1,4),(0.,0.0672867669932743,
0.13174121510629,0.19380005148378,0.254487144205953,0.314094469300406,0.37264320052641,
0.432331178275215,0.492260462737993,0.552831013917327,0.612710106340763,
0.673221060374299,0.734172639978683,0.796742932420478,0.861560218774748,
0.929103436171569,1.),.UNSPECIFIED.);
#142=B_SPLINE_CURVE_WITH_KNOTS('',3,(#7088,#7089,#7090,#7091,#7092,#7093,
#7094,#7095,#7096,#7097,#7098),.UNSPECIFIED.,.F.,.F.,(4,1,1,1,1,1,1,1,4),
(0.,0.101904499004389,0.210238342284446,0.32427094886986,0.445160859574435,
0.572054110995989,0.707610106195111,0.850013523340036,1.),.UNSPECIFIED.);
#143=B_SPLINE_CURVE_WITH_KNOTS('',3,(#7179,#7180,#7181,#7182,#7183,#7184,
#7185),.UNSPECIFIED.,.F.,.F.,(4,1,1,1,4),(0.,0.274753767251294,0.532138691159242,
0.774678094505468,1.),.UNSPECIFIED.);
#144=B_SPLINE_CURVE_WITH_KNOTS('',3,(#7187,#7188,#7189,#7190,#7191,#7192,
#7193,#7194,#7195,#7196,#7197,#7198,#7199,#7200,#7201,#7202,#7203,#7204,
#7205),.UNSPECIFIED.,.F.,.F.,(4,1,1,1,1,1,1,1,1,1,1,1,1,1,1,1,4),(0.,0.066136622215349,
0.129394203107707,0.190900643128626,0.251268679260277,0.311146007251678,
0.371196203146774,0.43162760672358,0.493557806425845,0.555584495721345,
0.616705996527893,0.677649818177109,0.738833906081689,0.80116452072908,
0.865300877707478,0.93104207332284,1.),.UNSPECIFIED.);
#145=B_SPLINE_CURVE_WITH_KNOTS('',3,(#7207,#7208,#7209,#7210,#7211,#7212,
#7213,#7214,#7215,#7216,#7217,#7218,#7219,#7220,#7221,#7222,#7223,#7224,
#7225,#7226,#7227,#7228,#7229),.UNSPECIFIED.,.F.,.F.,(4,1,1,1,1,1,1,1,1,
1,1,1,1,1,1,1,1,1,1,1,4),(0.,0.0441695477899554,0.0874610433240963,0.130038313700486,
0.172271306898256,0.214263690380684,0.255911763663137,0.298018291557676,
0.340167543913238,0.423179094645737,0.503384737762424,0.582740603134711,
0.662514550561982,0.702702889036181,0.743182115809394,0.784171935158633,
0.825524446025436,0.867451691745753,0.910757043761206,0.954798118934453,
1.),.UNSPECIFIED.);
#146=B_SPLINE_CURVE_WITH_KNOTS('',3,(#7231,#7232,#7233,#7234,#7235,#7236,
#7237,#7238,#7239,#7240,#7241,#7242,#7243,#7244,#7245,#7246,#7247,#7248,
#7249),.UNSPECIFIED.,.F.,.F.,(4,1,1,1,1,1,1,1,1,1,1,1,1,1,1,1,4),(0.,0.0668494235120087,
0.131898769264021,0.194884267345892,0.25684285785367,0.317912806664076,
0.378555663951686,0.439748776902045,0.501843719374778,0.564073057663738,
0.625102459862076,0.685957542756302,0.746547653058554,0.807626045691855,
0.86999445152725,0.934104707062517,1.),.UNSPECIFIED.);
#147=B_SPLINE_CURVE_WITH_KNOTS('',3,(#7253,#7254,#7255,#7256,#7257,#7258,
#7259,#7260,#7261,#7262,#7263,#7264,#7265,#7266,#7267),.UNSPECIFIED.,.F.,
 .F.,(4,1,1,1,1,1,1,1,1,1,1,1,4),(0.,0.0958892720113906,0.184440588361473,
0.267562368612904,0.346287002461386,0.422896407008618,0.500829698822711,
0.580636185684421,0.664469793353129,0.74928168172059,0.832697303034067,
0.915866727987025,1.),.UNSPECIFIED.);
#148=B_SPLINE_CURVE_WITH_KNOTS('',3,(#7269,#7270,#7271,#7272,#7273,#7274,
#7275,#7276,#7277,#7278,#7279,#7280,#7281,#7282,#7283,#7284,#7285,#7286,
#7287),.UNSPECIFIED.,.F.,.F.,(4,1,1,1,1,1,1,1,1,1,1,1,1,1,1,1,4),(0.,0.0612729185843873,
0.120871444248742,0.179619341512704,0.237845044806193,0.2966197105545,0.356376381033159,
0.418177560931885,0.481675563303982,0.545843000108386,0.609316225994255,
0.672052054431791,0.734804595711038,0.798461351068293,0.863650213486333,
0.930426349574318,1.),.UNSPECIFIED.);
#149=B_SPLINE_CURVE_WITH_KNOTS('',3,(#7289,#7290,#7291,#7292,#7293,#7294,
#7295,#7296,#7297,#7298,#7299,#7300,#7301,#7302,#7303,#7304,#7305,#7306,
#7307),.UNSPECIFIED.,.F.,.F.,(4,1,1,1,1,1,1,1,1,1,1,1,1,1,1,1,4),(0.,0.0672948759855688,
0.131942691705236,0.193703270975144,0.254666207246866,0.313981327301565,
0.373181730136929,0.432105900431538,0.492631143321859,0.553183834737507,
0.613366169826231,0.673390159838589,0.734325832380406,0.796767525676269,
0.861864767011873,0.929598196504576,1.),.UNSPECIFIED.);
#150=B_SPLINE_CURVE_WITH_KNOTS('',3,(#7308,#7309,#7310,#7311,#7312,#7313,
#7314,#7315,#7316,#7317,#7318),.UNSPECIFIED.,.F.,.F.,(4,1,1,1,1,1,1,1,4),
(0.,0.101840799869323,0.209961009662098,0.324215312980285,0.445007259960013,
0.572678422134268,0.70751810254784,0.849771874886164,1.),.UNSPECIFIED.);
#151=B_SPLINE_CURVE_WITH_KNOTS('',3,(#7321,#7322,#7323,#7324,#7325,#7326,
#7327,#7328,#7329,#7330,#7331,#7332,#7333,#7334,#7335,#7336,#7337,#7338,
#7339),.UNSPECIFIED.,.F.,.F.,(4,1,1,1,1,1,1,1,1,1,1,1,1,1,1,1,4),(0.,0.0591791051521837,
0.116945929111595,0.17437205454538,0.23110103812289,0.288465432887598,0.347570806062669,
0.409009463483297,0.472404308559421,0.536856517855829,0.600504505684448,
0.664036773699402,0.727958223529866,0.793146236475886,0.859218772245899,
0.928339418201373,1.),.UNSPECIFIED.);
#152=B_SPLINE_CURVE_WITH_KNOTS('',3,(#7341,#7342,#7343,#7344,#7345,#7346,
#7347,#7348,#7349,#7350,#7351,#7352,#7353,#7354,#7355),.UNSPECIFIED.,.F.,
 .F.,(4,1,1,1,1,1,1,1,1,1,1,1,4),(0.,0.116724258270768,0.228309321053176,
0.337292869516598,0.446271291151917,0.50253625290614,0.561818555749003,
0.624735796775995,0.691466992003713,0.76174604089403,0.83658744617374,0.916172160469379,
1.),.UNSPECIFIED.);
#153=B_SPLINE_CURVE_WITH_KNOTS('',3,(#7359,#7360,#7361,#7362,#7363,#7364,
#7365,#7366,#7367,#7368,#7369,#7370,#7371,#7372,#7373,#7374,#7375,#7376,
#7377),.UNSPECIFIED.,.F.,.F.,(4,1,1,1,1,1,1,1,1,1,1,1,1,1,1,1,4),(0.,0.0729582243842132,
0.143325679083935,0.210962080306488,0.276221998514471,0.339512292616945,
0.401349081294908,0.462550031808388,0.523327061875805,0.583468167571108,
0.642377379800307,0.700528800016482,0.759077475751665,0.817544247871215,
0.87705948756428,0.937394844995012,1.),.UNSPECIFIED.);
#154=B_SPLINE_CURVE_WITH_KNOTS('',3,(#7379,#7380,#7381,#7382,#7383,#7384,
#7385,#7386,#7387,#7388,#7389,#7390,#7391,#7392,#7393),.UNSPECIFIED.,.F.,
 .F.,(4,1,1,1,1,1,1,1,1,1,1,1,4),(0.,0.0895167400715855,0.177382436425834,
0.265088675818674,0.35341368369955,0.440888944303702,0.524625003495364,
0.607048687661064,0.689297047303273,0.770003201452542,0.847727380399552,
0.923859381085146,1.),.UNSPECIFIED.);
#155=B_SPLINE_CURVE_WITH_KNOTS('',3,(#7395,#7396,#7397,#7398,#7399,#7400,
#7401,#7402,#7403,#7404,#7405),.UNSPECIFIED.,.F.,.F.,(4,1,1,1,1,1,1,1,4),
(0.,0.124224714939494,0.244006238382629,0.361172789562961,0.479608043297342,
0.600218514509883,0.725389569709295,0.85848145101914,1.),.UNSPECIFIED.);
#156=B_SPLINE_CURVE_WITH_KNOTS('',3,(#7407,#7408,#7409,#7410,#7411,#7412,
#7413),.UNSPECIFIED.,.F.,.F.,(4,1,1,1,4),(0.,0.257544822165846,0.507671152989087,
0.754215998679079,1.),.UNSPECIFIED.);
#157=B_SPLINE_CURVE_WITH_KNOTS('',3,(#7415,#7416,#7417,#7418,#7419,#7420,
#7421,#7422,#7423,#7424,#7425),.UNSPECIFIED.,.F.,.F.,(4,1,1,1,1,1,1,1,4),
(0.,0.130455681018943,0.257409004185227,0.382711523558076,0.504750983565775,
0.627958898222095,0.749703390398163,0.873822586519256,1.),.UNSPECIFIED.);
#158=B_SPLINE_CURVE_WITH_KNOTS('',3,(#7427,#7428,#7429,#7430,#7431,#7432,
#7433,#7434,#7435,#7436,#7437,#7438,#7439,#7440,#7441,#7442,#7443,#7444,
#7445),.UNSPECIFIED.,.F.,.F.,(4,1,1,1,1,1,1,1,1,1,1,1,1,1,1,1,4),(0.,0.0805979192060216,
0.160456769036944,0.241877898041763,0.325417534453645,0.367534662367632,
0.409072502340786,0.450211909829442,0.491230140596884,0.531769071407878,
0.572979592877856,0.614056674640339,0.655868532429047,0.739626074726637,
0.824103311151966,0.910428593321543,1.),.UNSPECIFIED.);
#159=B_SPLINE_CURVE_WITH_KNOTS('',3,(#7447,#7448,#7449,#7450,#7451,#7452,
#7453,#7454,#7455,#7456,#7457,#7458,#7459,#7460,#7461,#7462,#7463,#7464,
#7465),.UNSPECIFIED.,.F.,.F.,(4,1,1,1,1,1,1,1,1,1,1,1,1,1,1,1,4),(0.,0.065620480507468,
0.128357958477312,0.189554679357536,0.248853142908882,0.307456874884962,
0.365544082832386,0.423198063831665,0.481801795807744,0.540697817537053,
0.600462132120131,0.661096465779631,0.723855836872225,0.788358555668229,
0.855741380517629,0.926075625499398,1.),.UNSPECIFIED.);
#160=B_SPLINE_CURVE_WITH_KNOTS('',3,(#7469,#7470,#7471,#7472,#7473,#7474,
#7475,#7476,#7477,#7478,#7479),.UNSPECIFIED.,.F.,.F.,(4,1,1,1,1,1,1,1,4),
(0.,0.151331604432764,0.294097554523034,0.428948709426521,0.555927924551617,
0.676275322069445,0.789227369821995,0.897113457254615,1.),.UNSPECIFIED.);
#161=B_SPLINE_CURVE_WITH_KNOTS('',3,(#7481,#7482,#7483,#7484,#7485,#7486,
#7487,#7488,#7489,#7490,#7491),.UNSPECIFIED.,.F.,.F.,(4,1,1,1,1,1,1,1,4),
(0.,0.120033486977937,0.23996936473265,0.358617403893473,0.479634038709935,
0.603775502723858,0.731467785507487,0.86294006756968,1.),.UNSPECIFIED.);
#162=B_SPLINE_CURVE_WITH_KNOTS('',3,(#7493,#7494,#7495,#7496,#7497,#7498,
#7499,#7500,#7501,#7502,#7503,#7504,#7505,#7506,#7507,#7508,#7509,#7510,
#7511),.UNSPECIFIED.,.F.,.F.,(4,1,1,1,1,1,1,1,1,1,1,1,1,1,1,1,4),(0.,0.0732301334009236,
0.143031874655757,0.210308601286735,0.275204235077091,0.339153127626205,
0.402039296826204,0.464560708091493,0.527951607238377,0.590784411116425,
0.6509975548674,0.710127253902433,0.767688939664606,0.824886567994865,0.882233287398485,
0.940479628444076,1.),.UNSPECIFIED.);
#163=B_SPLINE_CURVE_WITH_KNOTS('',3,(#7513,#7514,#7515,#7516,#7517,#7518,
#7519,#7520,#7521,#7522,#7523,#7524,#7525,#7526,#7527,#7528,#7529,#7530,
#7531),.UNSPECIFIED.,.F.,.F.,(4,1,1,1,1,1,1,1,1,1,1,1,1,1,1,1,4),(0.,0.0703432638490935,
0.139865328783186,0.210383198729877,0.282706511252857,0.355597138620201,
0.427428478280304,0.498769473127984,0.57208311287466,0.610995292419278,
0.653930674370206,0.701118623307107,0.751960389962559,0.807323634619113,
0.867317456604347,0.931378511255754,1.),.UNSPECIFIED.);
#164=B_SPLINE_CURVE_WITH_KNOTS('',3,(#7534,#7535,#7536,#7537,#7538,#7539,
#7540,#7541,#7542,#7543,#7544,#7545,#7546,#7547,#7548),.UNSPECIFIED.,.F.,
 .F.,(4,1,1,1,1,1,1,1,1,1,1,1,4),(0.,0.105504426733547,0.207238216745943,
0.305945090419027,0.402301463249897,0.493844928932753,0.577631157492766,
0.655368282581821,0.728027948713694,0.797815753442021,0.865212160341906,
0.932235128200064,1.),.UNSPECIFIED.);
#165=B_SPLINE_CURVE_WITH_KNOTS('',3,(#7551,#7552,#7553,#7554,#7555,#7556,
#7557,#7558,#7559,#7560,#7561,#7562,#7563,#7564,#7565,#7566,#7567,#7568,
#7569,#7570,#7571,#7572,#7573,#7574,#7575,#7576,#7577),.UNSPECIFIED.,.F.,
 .F.,(4,1,1,1,1,1,1,1,1,1,1,1,1,1,1,1,1,1,1,1,1,1,1,1,4),(0.,0.0649416736095419,
0.126655399798198,0.185211749006721,0.240312841492979,0.292585248215263,
0.341617627229171,0.388097941954136,0.431928279487729,0.473627761904104,
0.514007354336163,0.552623713296597,0.590207633805473,0.626989452053667,
0.662804166267599,0.697914244963784,0.732552808869469,0.766834656524653,
0.800333998271365,0.833571240223765,0.866615117023042,0.899339106023436,
0.932537522243723,0.965812333422918,1.),.UNSPECIFIED.);
#166=B_SPLINE_CURVE_WITH_KNOTS('',3,(#7579,#7580,#7581,#7582,#7583,#7584,
#7585,#7586,#7587,#7588,#7589,#7590,#7591,#7592,#7593,#7594,#7595,#7596,
#7597,#7598,#7599,#7600,#7601,#7602,#7603,#7604,#7605),.UNSPECIFIED.,.F.,
 .F.,(4,1,1,1,1,1,1,1,1,1,1,1,1,1,1,1,1,1,1,1,1,1,1,1,4),(0.,0.0336459300470159,
0.0668070512998516,0.0994561352778275,0.131989780165473,0.164196216891229,
0.196665691550707,0.229559360068713,0.262794391787501,0.296606427686079,
0.330883334080905,0.3659772999792,0.401665200598892,0.438503381212237,0.476671885940268,
0.516093738771329,0.557161749277436,0.600558583938756,0.64687197186602,
0.69687093560486,0.750114004812507,0.806911380242653,0.867595584863074,
0.931775669824057,1.),.UNSPECIFIED.);
#167=B_SPLINE_CURVE_WITH_KNOTS('',3,(#7607,#7608,#7609,#7610,#7611,#7612,
#7613,#7614,#7615,#7616,#7617,#7618,#7619,#7620,#7621,#7622,#7623,#7624,
#7625,#7626,#7627,#7628,#7629,#7630,#7631,#7632,#7633),.UNSPECIFIED.,.F.,
 .F.,(4,1,1,1,1,1,1,1,1,1,1,1,1,1,1,1,1,1,1,1,1,1,1,1,4),(0.,0.0684296828634253,
0.133217518997163,0.19392006838964,0.250865827264653,0.304032672183122,
0.35363258702114,0.399642731930283,0.442675591777777,0.483250266925981,
0.522457108294902,0.560168801625233,0.596828000491365,0.632667593956335,
0.667529365392579,0.701872191106697,0.736091207007302,0.76982253885497,
0.802748149655924,0.835562017422851,0.868008176164831,0.900333360769612,
0.933149715848862,0.966233599988795,1.),.UNSPECIFIED.);
#168=B_SPLINE_CURVE_WITH_KNOTS('',3,(#7634,#7635,#7636,#7637,#7638,#7639,
#7640,#7641,#7642,#7643,#7644,#7645,#7646,#7647,#7648,#7649,#7650,#7651,
#7652,#7653,#7654,#7655,#7656,#7657,#7658,#7659,#7660),.UNSPECIFIED.,.F.,
 .F.,(4,1,1,1,1,1,1,1,1,1,1,1,1,1,1,1,1,1,1,1,1,1,1,1,4),(0.,0.033993777803071,
0.0673922053686696,0.100485905211218,0.133017231550849,0.165836462234612,
0.19887666745023,0.232057717924543,0.266142437291685,0.300470441539003,
0.335347989013316,0.370955605497602,0.407396855377185,0.445189841615786,
0.484161179055039,0.52435236260379,0.566548127460859,0.61044184443673,0.657170331846464,
0.706520707603282,0.759055388671469,0.81429377653915,0.872903087405665,
0.9348848467974,1.),.UNSPECIFIED.);
#169=B_SPLINE_CURVE_WITH_KNOTS('',3,(#7663,#7664,#7665,#7666,#7667,#7668,
#7669,#7670,#7671,#7672,#7673,#7674,#7675,#7676,#7677,#7678,#7679,#7680,
#7681,#7682,#7683,#7684,#7685,#7686,#7687,#7688,#7689),.UNSPECIFIED.,.F.,
 .F.,(4,1,1,1,1,1,1,1,1,1,1,1,1,1,1,1,1,1,1,1,1,1,1,1,4),(0.,0.06518106658277,
0.126594511588973,0.185100191989514,0.240394495395751,0.292582500146312,
0.341789188625838,0.388163654046052,0.431883974213142,0.473496947001301,
0.513728814425161,0.552739600939692,0.590191997108049,0.626772693223138,
0.662687694736508,0.697877523769891,0.732560002369505,0.766679224290279,
0.800461469701967,0.833535120152682,0.866667183159822,0.899506144383405,
0.932539576285301,0.965971811699688,1.),.UNSPECIFIED.);
#170=B_SPLINE_CURVE_WITH_KNOTS('',3,(#7691,#7692,#7693,#7694,#7695,#7696,
#7697,#7698,#7699,#7700,#7701,#7702,#7703,#7704,#7705,#7706,#7707,#7708,
#7709,#7710,#7711,#7712,#7713,#7714,#7715,#7716,#7717),.UNSPECIFIED.,.F.,
 .F.,(4,1,1,1,1,1,1,1,1,1,1,1,1,1,1,1,1,1,1,1,1,1,1,1,4),(0.,0.0338042767878954,
0.0667556514797477,0.0996088176419878,0.13197026236921,0.164234238363034,
0.196452543402235,0.229415087841578,0.262671648730532,0.296556896856741,
0.330749762055277,0.365650638978966,0.401488230625088,0.438473867368845,
0.476513878147538,0.516050231237842,0.556954393218751,0.600316586847779,
0.646932664244223,0.696772388754064,0.749998872506156,0.806895755890211,
0.86740806585894,0.931882750792495,1.),.UNSPECIFIED.);
#171=B_SPLINE_CURVE_WITH_KNOTS('',3,(#7719,#7720,#7721,#7722,#7723,#7724,
#7725,#7726,#7727,#7728,#7729,#7730,#7731,#7732,#7733,#7734,#7735,#7736,
#7737,#7738,#7739,#7740,#7741,#7742,#7743,#7744,#7745),.UNSPECIFIED.,.F.,
 .F.,(4,1,1,1,1,1,1,1,1,1,1,1,1,1,1,1,1,1,1,1,1,1,1,1,4),(0.,0.0685306082886126,
0.133112275176177,0.193882576777852,0.250837855491853,0.303833759730042,
0.353577855102698,0.3996291545651,0.44256890853774,0.483185796667693,0.522320370154994,
0.560193144406433,0.596728240548089,0.632637180296918,0.667602194246639,
0.702115118643757,0.736167556592426,0.769949384408587,0.802801915912123,
0.835488885984811,0.867985610167991,0.900406929985849,0.933015182828211,
0.966396147750129,1.),.UNSPECIFIED.);
#172=B_SPLINE_CURVE_WITH_KNOTS('',3,(#7746,#7747,#7748,#7749,#7750,#7751,
#7752,#7753,#7754,#7755,#7756,#7757,#7758,#7759,#7760,#7761,#7762,#7763,
#7764,#7765,#7766,#7767,#7768,#7769,#7770,#7771,#7772),.UNSPECIFIED.,.F.,
 .F.,(4,1,1,1,1,1,1,1,1,1,1,1,1,1,1,1,1,1,1,1,1,1,1,1,4),(0.,0.0341571195522153,
0.0674021993520472,0.100384852257342,0.133079602043545,0.165911880115642,
0.19882126528238,0.232144911614983,0.266142652050385,0.300487707654066,
0.335211377022901,0.370994090428495,0.407462811103643,0.445013150000513,
0.483878633849408,0.524490503451614,0.566434709630877,0.610505199720813,
0.65715316469304,0.706412812981127,0.759002385454252,0.814315975935141,
0.872820004455111,0.934730585782311,1.),.UNSPECIFIED.);
#173=B_SPLINE_CURVE_WITH_KNOTS('',3,(#7992,#7993,#7994,#7995,#7996,#7997,
#7998,#7999,#8000,#8001,#8002,#8003,#8004,#8005,#8006,#8007,#8008,#8009,
#8010,#8011,#8012,#8013,#8014,#8015,#8016,#8017,#8018),.UNSPECIFIED.,.F.,
 .F.,(4,1,1,1,1,1,1,1,1,1,1,1,1,1,1,1,1,1,1,1,1,1,1,1,4),(0.,0.0337892017328992,
0.0666257105441166,0.0992909179295002,0.131644991020146,0.163601722782867,
0.196122440399034,0.2289227629685,0.262180587612106,0.296015812150876,0.33024451773814,
0.365088617460297,0.400981712273476,0.437653587748099,0.475743052077906,
0.515291470367978,0.556326816402551,0.599680741987,0.646342906142287,0.696412977419911,
0.749766296168543,0.806561540178329,0.867427467222305,0.931882609692665,
1.),.UNSPECIFIED.);
#174=B_SPLINE_CURVE_WITH_KNOTS('',3,(#8075,#8076,#8077,#8078,#8079,#8080,
#8081,#8082,#8083,#8084,#8085,#8086,#8087,#8088,#8089,#8090,#8091,#8092,
#8093,#8094,#8095,#8096,#8097,#8098,#8099,#8100,#8101),.UNSPECIFIED.,.F.,
 .F.,(4,1,1,1,1,1,1,1,1,1,1,1,1,1,1,1,1,1,1,1,1,1,1,1,4),(0.,0.068599051850275,
0.133254646988701,0.194325134469242,0.251295449816414,0.304533103628099,
0.354257781856826,0.400506450355653,0.443439388794341,0.48404612453836,
0.523286090506056,0.561078602806785,0.597938849589967,0.63355939917893,
0.668550634468742,0.702734161890961,0.736926051963521,0.770536038081517,
0.803433659222329,0.836170733388396,0.868451751429787,0.9008401352728,0.933462228140553,
0.966255396334906,1.),.UNSPECIFIED.);
#175=B_SPLINE_CURVE_WITH_KNOTS('',3,(#8158,#8159,#8160,#8161,#8162,#8163,
#8164,#8165,#8166,#8167,#8168,#8169,#8170,#8171,#8172,#8173,#8174,#8175,
#8176,#8177,#8178,#8179,#8180,#8181,#8182,#8183,#8184),.UNSPECIFIED.,.F.,
 .F.,(4,1,1,1,1,1,1,1,1,1,1,1,1,1,1,1,1,1,1,1,1,1,1,1,4),(0.,0.0337881161627104,
0.0671939323738806,0.0998624108568253,0.132566612126258,0.165151173254787,
0.197913187355792,0.231319003566962,0.265083278267373,0.299255308758114,
0.334398566504979,0.369942823509309,0.406283560700062,0.444063819698508,
0.482997706872777,0.523354446613304,0.56553658960415,0.60961292406582,0.656390811376418,
0.705885494936458,0.75832450026173,0.81383178294115,0.872794559039391,0.934722229540074,
1.),.UNSPECIFIED.);
#176=B_SPLINE_CURVE_WITH_KNOTS('',3,(#8240,#8241,#8242,#8243,#8244,#8245,
#8246,#8247,#8248,#8249,#8250,#8251,#8252,#8253,#8254,#8255,#8256,#8257,
#8258,#8259,#8260,#8261,#8262,#8263,#8264,#8265,#8266),.UNSPECIFIED.,.F.,
 .F.,(4,1,1,1,1,1,1,1,1,1,1,1,1,1,1,1,1,1,1,1,1,1,1,1,4),(0.,0.0650544341824641,
0.126755912012921,0.185490513615153,0.240731909906667,0.292939920027454,
0.342140700784835,0.388881863228478,0.432635574558615,0.474482646763069,
0.514623440666061,0.553593506196739,0.591408871571011,0.62800560341206,
0.663582889042389,0.698758802796566,0.733361245767268,0.767393593010767,
0.800968901259015,0.834019894183459,0.866998799312697,0.89973339015624,
0.932711072100374,0.966180487061942,1.),.UNSPECIFIED.);
#177=B_SPLINE_CURVE_WITH_KNOTS('',3,(#8270,#8271,#8272,#8273,#8274,#8275,
#8276,#8277,#8278,#8279,#8280,#8281,#8282,#8283,#8284,#8285,#8286,#8287,
#8288,#8289,#8290,#8291,#8292),.UNSPECIFIED.,.F.,.F.,(4,1,1,1,1,1,1,1,1,
1,1,1,1,1,1,1,1,1,1,1,4),(0.,0.0656834321207852,0.128506728914639,0.188167310373373,
0.245100247209632,0.299444389509175,0.350894441731764,0.399921269694404,
0.44665292230485,0.491237228518845,0.533360472179047,0.573838259672206,
0.612513131895165,0.649585217576224,0.685521345001899,0.720096265533852,
0.753829289820977,0.818919256838303,0.880489396664012,0.940309303550438,
1.),.UNSPECIFIED.);
#178=B_SPLINE_CURVE_WITH_KNOTS('',3,(#8294,#8295,#8296,#8297,#8298,#8299,
#8300,#8301,#8302,#8303,#8304),.UNSPECIFIED.,.F.,.F.,(4,1,1,1,1,1,1,1,4),
(0.,0.110588338595336,0.224541754053594,0.342503494050098,0.464324098417355,
0.590756032701765,0.722227475355512,0.85884283620872,1.),.UNSPECIFIED.);
#179=B_SPLINE_CURVE_WITH_KNOTS('',3,(#8306,#8307,#8308,#8309,#8310,#8311,
#8312,#8313,#8314,#8315,#8316,#8317,#8318,#8319,#8320),.UNSPECIFIED.,.F.,
 .F.,(4,1,1,1,1,1,1,1,1,1,1,1,4),(0.,0.112813400744458,0.225393883920728,
0.339594814562699,0.459675410224862,0.521735190087933,0.583925838738916,
0.648174144765368,0.713881038113064,0.781004454907389,0.851450927556556,
0.924050692664179,1.),.UNSPECIFIED.);
#180=B_SPLINE_CURVE_WITH_KNOTS('',3,(#8322,#8323,#8324,#8325,#8326,#8327,
#8328,#8329,#8330,#8331,#8332,#8333,#8334,#8335,#8336,#8337,#8338,#8339,
#8340,#8341,#8342,#8343,#8344),.UNSPECIFIED.,.F.,.F.,(4,1,1,1,1,1,1,1,1,
1,1,1,1,1,1,1,1,1,1,1,4),(0.,0.072955803884917,0.141592889731757,0.205939834635247,
0.265318587916143,0.320618054789275,0.371840651751551,0.418816969171112,
0.461728714918618,0.502166194559985,0.540839439326954,0.578218076863767,
0.614336762419051,0.649720438417932,0.684587066593852,0.718648771364674,
0.752372873402888,0.817640595534901,0.879714264622515,0.939961660627967,
1.),.UNSPECIFIED.);
#181=B_SPLINE_CURVE_WITH_KNOTS('',3,(#8345,#8346,#8347,#8348,#8349,#8350,
#8351,#8352,#8353,#8354,#8355,#8356,#8357,#8358,#8359,#8360,#8361,#8362,
#8363,#8364,#8365,#8366,#8367),.UNSPECIFIED.,.F.,.F.,(4,1,1,1,1,1,1,1,1,
1,1,1,1,1,1,1,1,1,1,1,4),(0.,0.0603982305965877,0.12090649231003,0.182789759126168,
0.247550248083474,0.281044757535692,0.314839778582412,0.349461205794174,
0.384842798857723,0.420959358209776,0.458335795373605,0.497006763557782,
0.53744186276092,0.580351082417265,0.627413761719836,0.678274955009297,
0.733932070241448,0.793707045667272,0.857686313000742,0.926683769649077,
1.),.UNSPECIFIED.);
#182=B_SPLINE_CURVE_WITH_KNOTS('',3,(#8416,#8417,#8418,#8419,#8420,#8421,
#8422,#8423,#8424,#8425,#8426,#8427,#8428,#8429,#8430,#8431,#8432,#8433,
#8434,#8435,#8436,#8437,#8438),.UNSPECIFIED.,.F.,.F.,(4,1,1,1,1,1,1,1,1,
1,1,1,1,1,1,1,1,1,1,1,4),(0.,0.0603982305965877,0.12090649231003,0.182789759126168,
0.247550248083474,0.281044757535692,0.314839778582412,0.349461205794174,
0.384842798857723,0.420959358209776,0.458335795373605,0.497006763557782,
0.53744186276092,0.580351082417265,0.627413761719836,0.678274955009297,
0.733932070241448,0.793707045667272,0.857686313000742,0.926683769649077,
1.),.UNSPECIFIED.);
#183=B_SPLINE_CURVE_WITH_KNOTS('',3,(#8488,#8489,#8490,#8491,#8492,#8493,
#8494,#8495,#8496,#8497,#8498,#8499,#8500,#8501,#8502,#8503,#8504,#8505,
#8506,#8507,#8508,#8509,#8510),.UNSPECIFIED.,.F.,.F.,(4,1,1,1,1,1,1,1,1,
1,1,1,1,1,1,1,1,1,1,1,4),(0.,0.0656834321207852,0.128506728914639,0.188167310373373,
0.245100247209632,0.299444389509175,0.350894441731764,0.399921269694404,
0.44665292230485,0.491237228518845,0.533360472179047,0.573838259672206,
0.612513131895165,0.649585217576224,0.685521345001899,0.720096265533852,
0.753829289820977,0.818919256838303,0.880489396664012,0.940309303550438,
1.),.UNSPECIFIED.);
#184=B_SPLINE_CURVE_WITH_KNOTS('',3,(#8535,#8536,#8537,#8538,#8539,#8540,
#8541,#8542,#8543,#8544,#8545),.UNSPECIFIED.,.F.,.F.,(4,1,1,1,1,1,1,1,4),
(0.,0.110588338595336,0.224541754053594,0.342503494050098,0.464324098417355,
0.590756032701765,0.722227475355512,0.85884283620872,1.),.UNSPECIFIED.);
#185=B_SPLINE_CURVE_WITH_KNOTS('',3,(#8578,#8579,#8580,#8581,#8582,#8583,
#8584,#8585,#8586,#8587,#8588,#8589,#8590,#8591,#8592),.UNSPECIFIED.,.F.,
 .F.,(4,1,1,1,1,1,1,1,1,1,1,1,4),(0.,0.112813400744458,0.225393883920728,
0.339594814562699,0.459675410224862,0.521735190087933,0.583925838738916,
0.648174144765368,0.713881038113064,0.781004454907389,0.851450927556556,
0.924050692664179,1.),.UNSPECIFIED.);
#186=B_SPLINE_CURVE_WITH_KNOTS('',3,(#8640,#8641,#8642,#8643,#8644,#8645,
#8646,#8647,#8648,#8649,#8650,#8651,#8652,#8653,#8654,#8655,#8656,#8657,
#8658,#8659,#8660,#8661,#8662),.UNSPECIFIED.,.F.,.F.,(4,1,1,1,1,1,1,1,1,
1,1,1,1,1,1,1,1,1,1,1,4),(0.,0.072955803884917,0.141592889731757,0.205939834635247,
0.265318587916143,0.320618054789275,0.371840651751551,0.418816969171112,
0.461728714918618,0.502166194559985,0.540839439326954,0.578218076863767,
0.614336762419051,0.649720438417932,0.684587066593852,0.718648771364674,
0.752372873402888,0.817640595534901,0.879714264622515,0.939961660627967,
1.),.UNSPECIFIED.);
#187=B_SPLINE_CURVE_WITH_KNOTS('',3,(#8722,#8723,#8724,#8725,#8726,#8727,
#8728),.UNSPECIFIED.,.F.,.F.,(4,1,1,1,4),(0.,0.275841252747937,0.531930098507404,
0.774600739291107,1.),.UNSPECIFIED.);
#188=B_SPLINE_CURVE_WITH_KNOTS('',3,(#8769,#8770,#8771,#8772,#8773,#8774,
#8775,#8776,#8777,#8778,#8779,#8780,#8781,#8782,#8783,#8784,#8785,#8786,
#8787),.UNSPECIFIED.,.F.,.F.,(4,1,1,1,1,1,1,1,1,1,1,1,1,1,1,1,4),(0.,0.0660358232428676,
0.129454225459678,0.190959754131582,0.251193629136443,0.31114213411625,
0.370886348493604,0.431381942459984,0.493302988563357,0.555496525685446,
0.616778343072088,0.677665058093826,0.738922256241924,0.801165556878384,
0.864982047800689,0.931365600804858,1.),.UNSPECIFIED.);
#189=B_SPLINE_CURVE_WITH_KNOTS('',3,(#8844,#8845,#8846,#8847,#8848,#8849,
#8850,#8851,#8852,#8853,#8854,#8855,#8856,#8857,#8858,#8859,#8860,#8861,
#8862,#8863,#8864,#8865,#8866,#8867,#8868,#8869,#8870),.UNSPECIFIED.,.F.,
 .F.,(4,1,1,1,1,1,1,1,1,1,1,1,1,1,1,1,1,1,1,1,1,1,1,1,4),(0.,0.0441648068630373,
0.0871712705386584,0.129769551183065,0.171991902010895,0.213999732633097,
0.255864996957134,0.297649257791569,0.339969043734313,0.381726268486437,
0.422843835767734,0.463449293169612,0.503286748845512,0.543082494264268,
0.582721016352829,0.622396391235809,0.662302157356172,0.702628536142395,
0.743145553367487,0.783737920679597,0.825292613444927,0.867287791105811,
0.910600551666534,0.954646370514151,1.),.UNSPECIFIED.);
#190=B_SPLINE_CURVE_WITH_KNOTS('',3,(#8911,#8912,#8913,#8914,#8915,#8916,
#8917,#8918,#8919,#8920,#8921,#8922,#8923,#8924,#8925,#8926,#8927,#8928,
#8929),.UNSPECIFIED.,.F.,.F.,(4,1,1,1,1,1,1,1,1,1,1,1,1,1,1,1,4),(0.,0.0670339478867438,
0.132009955943903,0.19472781518773,0.25692960498795,0.317750169639144,0.378753328268237,
0.439847579240357,0.501943318706444,0.56420964435989,0.625106356370923,
0.68613820688271,0.746799399780663,0.808055258223836,0.870430646286512,
0.933969064069451,1.),.UNSPECIFIED.);
#191=B_SPLINE_CURVE_WITH_KNOTS('',3,(#8966,#8967,#8968,#8969,#8970,#8971,
#8972,#8973,#8974,#8975,#8976,#8977,#8978,#8979,#8980),.UNSPECIFIED.,.F.,
 .F.,(4,1,1,1,1,1,1,1,1,1,1,1,4),(0.,0.0954880479580278,0.184397053506921,
0.267845682842219,0.346121852333693,0.42267111812933,0.500027062501071,
0.580874752267608,0.664795678445867,0.749902270820942,0.832817051520178,
0.916115096739991,1.),.UNSPECIFIED.);
#192=B_SPLINE_CURVE_WITH_KNOTS('',3,(#9021,#9022,#9023,#9024,#9025,#9026,
#9027,#9028,#9029,#9030,#9031,#9032,#9033,#9034,#9035,#9036,#9037,#9038,
#9039),.UNSPECIFIED.,.F.,.F.,(4,1,1,1,1,1,1,1,1,1,1,1,1,1,1,1,4),(0.,0.061118730951549,
0.121256055129858,0.180006083527218,0.238005053438174,0.297018789604433,
0.357117045245929,0.418427618673435,0.481989000029528,0.546317634828767,
0.60943610304537,0.672293553143001,0.734843019443179,0.798748354610704,
0.863634412336318,0.930516820075923,1.),.UNSPECIFIED.);
#193=B_SPLINE_CURVE_WITH_KNOTS('',3,(#9080,#9081,#9082,#9083,#9084,#9085,
#9086,#9087,#9088,#9089,#9090,#9091,#9092,#9093,#9094,#9095,#9096,#9097,
#9098),.UNSPECIFIED.,.F.,.F.,(4,1,1,1,1,1,1,1,1,1,1,1,1,1,1,1,4),(0.,0.0674340395740516,
0.131632478439736,0.194192405612117,0.254621255839665,0.314019159498484,
0.373066869533787,0.432114579569086,0.492431411481937,0.552949727073828,
0.612971829235786,0.673071500379228,0.73437932594392,0.797032871615796,
0.861516274936121,0.929421141476714,1.),.UNSPECIFIED.);
#194=B_SPLINE_CURVE_WITH_KNOTS('',3,(#9123,#9124,#9125,#9126,#9127,#9128,
#9129,#9130,#9131,#9132,#9133),.UNSPECIFIED.,.F.,.F.,(4,1,1,1,1,1,1,1,4),
(0.,0.101747278882779,0.210349959350606,0.323696807884666,0.444828201300266,
0.57220862980146,0.707969602482802,0.849568419801808,1.),.UNSPECIFIED.);
#195=B_SPLINE_CURVE_WITH_KNOTS('',3,(#9171,#9172,#9173,#9174,#9175,#9176,
#9177,#9178,#9179,#9180,#9181,#9182,#9183,#9184,#9185),.UNSPECIFIED.,.F.,
 .F.,(4,1,1,1,1,1,1,1,1,1,1,1,4),(0.,0.116976024930602,0.227844767636158,
0.336287059888792,0.445550119138074,0.502562385478689,0.561685414002619,
0.624831875932461,0.691013633774005,0.761924267109081,0.836143771588385,
0.915974375434688,1.),.UNSPECIFIED.);
#196=B_SPLINE_CURVE_WITH_KNOTS('',3,(#9230,#9231,#9232,#9233,#9234,#9235,
#9236,#9237,#9238,#9239,#9240,#9241,#9242,#9243,#9244,#9245,#9246,#9247,
#9248),.UNSPECIFIED.,.F.,.F.,(4,1,1,1,1,1,1,1,1,1,1,1,1,1,1,1,4),(0.,0.0731040040812817,
0.143317357305743,0.210640075401398,0.276106669236413,0.339669967214587,
0.401408508540526,0.462466499604525,0.523502587765368,0.583522502606167,
0.642599343721686,0.700712058175419,0.758797922754697,0.8174279514538,0.876993163421062,
0.937491995201359,1.),.UNSPECIFIED.);
#197=B_SPLINE_CURVE_WITH_KNOTS('',3,(#9281,#9282,#9283,#9284,#9285,#9286,
#9287,#9288,#9289,#9290,#9291,#9292,#9293,#9294,#9295),.UNSPECIFIED.,.F.,
 .F.,(4,1,1,1,1,1,1,1,1,1,1,1,4),(0.,0.0895256353555676,0.177155124376274,
0.264888189226713,0.353419549234982,0.440296624594285,0.524563958534733,
0.606824655172213,0.689074710063641,0.770052465774874,0.847420413688569,
0.924053706475409,1.),.UNSPECIFIED.);
#198=B_SPLINE_CURVE_WITH_KNOTS('',3,(#9320,#9321,#9322,#9323,#9324,#9325,
#9326,#9327,#9328,#9329,#9330),.UNSPECIFIED.,.F.,.F.,(4,1,1,1,1,1,1,1,4),
(0.,0.124032744383825,0.244159626791287,0.361106207910502,0.479490819188391,
0.600255559360017,0.725821091853709,0.858598509497749,1.),.UNSPECIFIED.);
#199=B_SPLINE_CURVE_WITH_KNOTS('',3,(#9347,#9348,#9349,#9350,#9351,#9352,
#9353),.UNSPECIFIED.,.F.,.F.,(4,1,1,1,4),(0.,0.257929157520406,0.507830730111765,
0.753014219124068,1.),.UNSPECIFIED.);
#200=B_SPLINE_CURVE_WITH_KNOTS('',3,(#9378,#9379,#9380,#9381,#9382,#9383,
#9384,#9385,#9386,#9387,#9388),.UNSPECIFIED.,.F.,.F.,(4,1,1,1,1,1,1,1,4),
(0.,0.130531535367929,0.258040337250552,0.382405548053315,0.505748585439769,
0.627647941159027,0.750489803456169,0.873989312444959,1.),.UNSPECIFIED.);
#201=B_SPLINE_CURVE_WITH_KNOTS('',3,(#9421,#9422,#9423,#9424,#9425,#9426,
#9427,#9428,#9429,#9430,#9431,#9432,#9433,#9434,#9435),.UNSPECIFIED.,.F.,
 .F.,(4,1,1,1,1,1,1,1,1,1,1,1,4),(0.,0.0805919986084216,0.160584337210984,
0.241766150622142,0.3252260665583,0.408780761508837,0.490866582907706,0.572262060322748,
0.655410554293562,0.739220966967287,0.8239324244398,0.91028297755757,1.),
 .UNSPECIFIED.);
#202=B_SPLINE_CURVE_WITH_KNOTS('',3,(#9476,#9477,#9478,#9479,#9480,#9481,
#9482,#9483,#9484,#9485,#9486,#9487,#9488,#9489,#9490,#9491,#9492,#9493,
#9494),.UNSPECIFIED.,.F.,.F.,(4,1,1,1,1,1,1,1,1,1,1,1,1,1,1,1,4),(0.,0.0655237994402102,
0.128335083063444,0.189372304141977,0.248861431425296,0.307224681910445,
0.365152495327706,0.422966112557844,0.481514359345054,0.540644609513286,
0.600123636897405,0.66126482293469,0.723826925079467,0.7883063116557,0.855533050554876,
0.925972971761475,1.),.UNSPECIFIED.);
#203=B_SPLINE_CURVE_WITH_KNOTS('',3,(#9523,#9524,#9525,#9526,#9527,#9528,
#9529,#9530,#9531,#9532,#9533),.UNSPECIFIED.,.F.,.F.,(4,1,1,1,1,1,1,1,4),
(0.,0.151092716830403,0.29424026167637,0.428589945666496,0.555719721135054,
0.676340357805856,0.789828191337085,0.897154190710723,1.),.UNSPECIFIED.);
#204=B_SPLINE_CURVE_WITH_KNOTS('',3,(#9558,#9559,#9560,#9561,#9562,#9563,
#9564,#9565,#9566,#9567,#9568),.UNSPECIFIED.,.F.,.F.,(4,1,1,1,1,1,1,1,4),
(0.,0.120705437957381,0.239288277908932,0.358426977969055,0.480464964954812,
0.603289939284369,0.731316717886949,0.862953428588224,1.),.UNSPECIFIED.);
#205=B_SPLINE_CURVE_WITH_KNOTS('',3,(#9609,#9610,#9611,#9612,#9613,#9614,
#9615,#9616,#9617,#9618,#9619,#9620,#9621,#9622,#9623,#9624,#9625,#9626,
#9627),.UNSPECIFIED.,.F.,.F.,(4,1,1,1,1,1,1,1,1,1,1,1,1,1,1,1,4),(0.,0.0731904672314549,
0.143304415723828,0.210250727769498,0.275301325257947,0.339272091171895,
0.40228767476751,0.465043329056269,0.528242886013264,0.590664153516916,
0.651126187727418,0.709977523116872,0.767773296196298,0.825099317400029,
0.88216894065278,0.940351963837239,1.),.UNSPECIFIED.);
#206=B_SPLINE_CURVE_WITH_KNOTS('',3,(#9668,#9669,#9670,#9671,#9672,#9673,
#9674,#9675,#9676,#9677,#9678,#9679,#9680,#9681,#9682,#9683,#9684,#9685,
#9686),.UNSPECIFIED.,.F.,.F.,(4,1,1,1,1,1,1,1,1,1,1,1,1,1,1,1,4),(0.,0.0705863649163652,
0.140280919131794,0.210492539063219,0.282822947393241,0.355671376566168,
0.427371890346616,0.499165577897559,0.572153160572799,0.611537759832787,
0.654103704279281,0.701092456009546,0.752301923478125,0.80755040722832,
0.867163879267168,0.931292162369945,1.),.UNSPECIFIED.);
#207=B_SPLINE_CURVE_WITH_KNOTS('',3,(#9723,#9724,#9725,#9726,#9727,#9728,
#9729,#9730,#9731,#9732,#9733,#9734,#9735,#9736,#9737),.UNSPECIFIED.,.F.,
 .F.,(4,1,1,1,1,1,1,1,1,1,1,1,4),(0.,0.105780906181243,0.20739394635013,
0.305714485145115,0.402814332700745,0.494231455903156,0.578035517639882,
0.655503453084106,0.72816229652764,0.797750823013474,0.864941663404822,
0.932135447599559,1.),.UNSPECIFIED.);
#208=B_SPLINE_CURVE_WITH_KNOTS('',3,(#9777,#9778,#9779,#9780,#9781,#9782,
#9783,#9784,#9785,#9786,#9787,#9788,#9789,#9790,#9791,#9792,#9793,#9794,
#9795),.UNSPECIFIED.,.F.,.F.,(4,1,1,1,1,1,1,1,1,1,1,1,1,1,1,1,4),(0.,0.059111179274687,
0.116836693027413,0.173959424363509,0.231495766662883,0.289126772307451,
0.347621493219678,0.409039208406469,0.472435335275629,0.53690153253039,
0.600297659399552,0.664241717067575,0.728032144903649,0.792802031761467,
0.859205081597923,0.928311351031651,1.),.UNSPECIFIED.);
#209=B_SPLINE_CURVE_WITH_KNOTS('',3,(#9854,#9855,#9856,#9857,#9858,#9859,
#9860,#9861,#9862,#9863,#9864,#9865,#9866,#9867,#9868,#9869,#9870,#9871,
#9872,#9873,#9874,#9875,#9876,#9877,#9878,#9879,#9880),.UNSPECIFIED.,.F.,
 .F.,(4,1,1,1,1,1,1,1,1,1,1,1,1,1,1,1,1,1,1,1,1,1,1,1,4),(0.,0.0338042767878954,
0.0667556514797477,0.0996088176419878,0.13197026236921,0.164234238363034,
0.196452543402235,0.229415087841578,0.262671648730532,0.296556896856741,
0.330749762055277,0.365650638978966,0.401488230625088,0.438473867368845,
0.476513878147538,0.516050231237842,0.556954393218751,0.600316586847779,
0.646932664244223,0.696772388754064,0.749998872506156,0.806895755890211,
0.86740806585894,0.931882750792495,1.),.UNSPECIFIED.);
#210=B_SPLINE_CURVE_WITH_KNOTS('',3,(#9937,#9938,#9939,#9940,#9941,#9942,
#9943,#9944,#9945,#9946,#9947,#9948,#9949,#9950,#9951,#9952,#9953,#9954,
#9955,#9956,#9957,#9958,#9959,#9960,#9961,#9962,#9963),.UNSPECIFIED.,.F.,
 .F.,(4,1,1,1,1,1,1,1,1,1,1,1,1,1,1,1,1,1,1,1,1,1,1,1,4),(0.,0.0685306082886126,
0.133112275176177,0.193882576777852,0.250837855491853,0.303833759730042,
0.353577855102698,0.3996291545651,0.44256890853774,0.483185796667693,0.522320370154994,
0.560193144406433,0.596728240548089,0.632637180296918,0.667602194246639,
0.702115118643757,0.736167556592426,0.769949384408587,0.802801915912123,
0.835488885984811,0.867985610167991,0.900406929985849,0.933015182828211,
0.966396147750129,1.),.UNSPECIFIED.);
#211=B_SPLINE_CURVE_WITH_KNOTS('',3,(#10020,#10021,#10022,#10023,#10024,
#10025,#10026,#10027,#10028,#10029,#10030,#10031,#10032,#10033,#10034,#10035,
#10036,#10037,#10038,#10039,#10040,#10041,#10042,#10043,#10044,#10045,#10046),
 .UNSPECIFIED.,.F.,.F.,(4,1,1,1,1,1,1,1,1,1,1,1,1,1,1,1,1,1,1,1,1,1,1,1,
4),(0.,0.0341571195522153,0.0674021993520472,0.100384852257342,0.133079602043545,
0.165911880115642,0.19882126528238,0.232144911614983,0.266142652050385,
0.300487707654066,0.335211377022901,0.370994090428495,0.407462811103643,
0.445013150000513,0.483878633849408,0.524490503451614,0.566434709630877,
0.610505199720813,0.65715316469304,0.706412812981127,0.759002385454252,
0.814315975935141,0.872820004455111,0.934730585782311,1.),.UNSPECIFIED.);
#212=B_SPLINE_CURVE_WITH_KNOTS('',3,(#10102,#10103,#10104,#10105,#10106,
#10107,#10108,#10109,#10110,#10111,#10112,#10113,#10114,#10115,#10116,#10117,
#10118,#10119,#10120,#10121,#10122,#10123,#10124,#10125,#10126,#10127,#10128),
 .UNSPECIFIED.,.F.,.F.,(4,1,1,1,1,1,1,1,1,1,1,1,1,1,1,1,1,1,1,1,1,1,1,1,
4),(0.,0.06518106658277,0.126594511588973,0.185100191989514,0.240394495395751,
0.292582500146312,0.341789188625838,0.388163654046052,0.431883974213142,
0.473496947001301,0.513728814425161,0.552739600939692,0.590191997108049,
0.626772693223138,0.662687694736508,0.697877523769891,0.732560002369505,
0.766679224290279,0.800461469701967,0.833535120152682,0.866667183159822,
0.899506144383405,0.932539576285301,0.965971811699688,1.),.UNSPECIFIED.);
#213=B_SPLINE_CURVE_WITH_KNOTS('',3,(#10132,#10133,#10134,#10135,#10136,
#10137,#10138,#10139,#10140,#10141,#10142,#10143,#10144,#10145,#10146,#10147,
#10148,#10149,#10150,#10151,#10152,#10153,#10154),.UNSPECIFIED.,.F.,.F.,
(4,1,1,1,1,1,1,1,1,1,1,1,1,1,1,1,1,1,1,1,4),(0.,0.0665569929056204,0.129664568559626,
0.190029235688209,0.247739550847344,0.302352393514342,0.354500361988799,
0.403967662538158,0.450974504553475,0.49558516665725,0.538422446009993,
0.57887728878184,0.617855182289757,0.65480432546868,0.69033972841472,0.725089639707113,
0.758539365380684,0.822766655000507,0.883255224570285,0.941941019633362,
1.),.UNSPECIFIED.);
#214=B_SPLINE_CURVE_WITH_KNOTS('',3,(#10156,#10157,#10158,#10159,#10160,
#10161,#10162,#10163,#10164,#10165,#10166),.UNSPECIFIED.,.F.,.F.,(4,1,1,
1,1,1,1,1,4),(0.,0.109923642023851,0.224060920794208,0.342154210131507,
0.46448641743345,0.590698016534999,0.722052344547609,0.858292638854702,
1.),.UNSPECIFIED.);
#215=B_SPLINE_CURVE_WITH_KNOTS('',3,(#10168,#10169,#10170,#10171,#10172,
#10173,#10174,#10175,#10176,#10177,#10178,#10179,#10180,#10181,#10182),
 .UNSPECIFIED.,.F.,.F.,(4,1,1,1,1,1,1,1,1,1,1,1,4),(0.,0.111359809865984,
0.222738313847994,0.336239993177689,0.455430124676666,0.517491414486805,
0.580190540236666,0.644294382419652,0.710044281567949,0.778226085791484,
0.849174570404733,0.923186977224356,1.),.UNSPECIFIED.);
#216=B_SPLINE_CURVE_WITH_KNOTS('',3,(#10184,#10185,#10186,#10187,#10188,
#10189,#10190,#10191,#10192,#10193,#10194,#10195,#10196,#10197,#10198,#10199,
#10200,#10201,#10202,#10203,#10204,#10205,#10206),.UNSPECIFIED.,.F.,.F.,
(4,1,1,1,1,1,1,1,1,1,1,1,1,1,1,1,1,1,1,1,4),(0.,0.0736918448072625,0.14311999547083,
0.207850092647586,0.268101092579546,0.32379937349192,0.375054091489259,
0.422452781020463,0.465792615244688,0.506380288177653,0.545204389764795,
0.582757740006491,0.619228734534015,0.654464295132874,0.689009078381147,
0.723168933677286,0.756627485617048,0.820871722674958,0.881963377490449,
0.940920433161974,1.),.UNSPECIFIED.);
#217=B_SPLINE_CURVE_WITH_KNOTS('',3,(#10207,#10208,#10209,#10210,#10211,
#10212,#10213,#10214,#10215,#10216,#10217,#10218,#10219,#10220,#10221,#10222,
#10223,#10224,#10225,#10226,#10227,#10228,#10229),.UNSPECIFIED.,.F.,.F.,
(4,1,1,1,1,1,1,1,1,1,1,1,1,1,1,1,1,1,1,1,4),(0.,0.0593873337686077,0.118458272668448,
0.178978673564102,0.242932487808294,0.276203334940158,0.309805011055399,
0.344144136865436,0.379197780544596,0.415506078637794,0.453248424630818,
0.492081824339724,0.532591495051421,0.575737948238997,0.623194865039003,
0.674883569183448,0.730886362708852,0.791358362334216,0.856392719256813,
0.925758218295268,1.),.UNSPECIFIED.);
#218=B_SPLINE_CURVE_WITH_KNOTS('',3,(#10278,#10279,#10280,#10281,#10282,
#10283,#10284,#10285,#10286,#10287,#10288,#10289,#10290,#10291,#10292,#10293,
#10294,#10295,#10296,#10297,#10298,#10299,#10300),.UNSPECIFIED.,.F.,.F.,
(4,1,1,1,1,1,1,1,1,1,1,1,1,1,1,1,1,1,1,1,4),(0.,0.0593873337686077,0.118458272668448,
0.178978673564102,0.242932487808294,0.276203334940158,0.309805011055399,
0.344144136865436,0.379197780544596,0.415506078637794,0.453248424630818,
0.492081824339724,0.532591495051421,0.575737948238997,0.623194865039003,
0.674883569183448,0.730886362708852,0.791358362334216,0.856392719256813,
0.925758218295268,1.),.UNSPECIFIED.);
#219=B_SPLINE_CURVE_WITH_KNOTS('',3,(#10350,#10351,#10352,#10353,#10354,
#10355,#10356,#10357,#10358,#10359,#10360,#10361,#10362,#10363,#10364,#10365,
#10366,#10367,#10368,#10369,#10370,#10371,#10372),.UNSPECIFIED.,.F.,.F.,
(4,1,1,1,1,1,1,1,1,1,1,1,1,1,1,1,1,1,1,1,4),(0.,0.0665569929056204,0.129664568559626,
0.190029235688209,0.247739550847344,0.302352393514342,0.354500361988799,
0.403967662538158,0.450974504553475,0.49558516665725,0.538422446009993,
0.57887728878184,0.617855182289757,0.65480432546868,0.69033972841472,0.725089639707113,
0.758539365380684,0.822766655000507,0.883255224570285,0.941941019633362,
1.),.UNSPECIFIED.);
#220=B_SPLINE_CURVE_WITH_KNOTS('',3,(#10397,#10398,#10399,#10400,#10401,
#10402,#10403,#10404,#10405,#10406,#10407),.UNSPECIFIED.,.F.,.F.,(4,1,1,
1,1,1,1,1,4),(0.,0.109923642023851,0.224060920794208,0.342154210131507,
0.46448641743345,0.590698016534999,0.722052344547609,0.858292638854702,
1.),.UNSPECIFIED.);
#221=B_SPLINE_CURVE_WITH_KNOTS('',3,(#10440,#10441,#10442,#10443,#10444,
#10445,#10446,#10447,#10448,#10449,#10450,#10451,#10452,#10453,#10454),
 .UNSPECIFIED.,.F.,.F.,(4,1,1,1,1,1,1,1,1,1,1,1,4),(0.,0.111359809865984,
0.222738313847994,0.336239993177689,0.455430124676666,0.517491414486805,
0.580190540236666,0.644294382419652,0.710044281567949,0.778226085791484,
0.849174570404733,0.923186977224356,1.),.UNSPECIFIED.);
#222=B_SPLINE_CURVE_WITH_KNOTS('',3,(#10502,#10503,#10504,#10505,#10506,
#10507,#10508,#10509,#10510,#10511,#10512,#10513,#10514,#10515,#10516,#10517,
#10518,#10519,#10520,#10521,#10522,#10523,#10524),.UNSPECIFIED.,.F.,.F.,
(4,1,1,1,1,1,1,1,1,1,1,1,1,1,1,1,1,1,1,1,4),(0.,0.0736918448072625,0.14311999547083,
0.207850092647586,0.268101092579546,0.32379937349192,0.375054091489259,
0.422452781020463,0.465792615244688,0.506380288177653,0.545204389764795,
0.582757740006491,0.619228734534015,0.654464295132874,0.689009078381147,
0.723168933677286,0.756627485617048,0.820871722674958,0.881963377490449,
0.940920433161974,1.),.UNSPECIFIED.);
#223=B_SPLINE_CURVE_WITH_KNOTS('',3,(#10619,#10620,#10621,#10622,#10623,
#10624,#10625),.UNSPECIFIED.,.F.,.F.,(4,1,1,1,4),(0.,0.274753767251302,
0.532138691159245,0.774678094505465,1.),.UNSPECIFIED.);
#224=B_SPLINE_CURVE_WITH_KNOTS('',3,(#10666,#10667,#10668,#10669,#10670,
#10671,#10672,#10673,#10674,#10675,#10676,#10677,#10678,#10679,#10680,#10681,
#10682,#10683,#10684),.UNSPECIFIED.,.F.,.F.,(4,1,1,1,1,1,1,1,1,1,1,1,1,
1,1,1,4),(0.,0.06612610893746,0.129373634213064,0.190870296983883,0.251228736829573,
0.311096546539462,0.371137196673439,0.431613059084327,0.493533414174375,
0.555550243519374,0.616728514362475,0.677556594875063,0.738875421835423,
0.80119612821942,0.865322289888155,0.931053035083838,1.),.UNSPECIFIED.);
#225=B_SPLINE_CURVE_WITH_KNOTS('',3,(#10733,#10734,#10735,#10736,#10737,
#10738,#10739,#10740,#10741,#10742,#10743,#10744,#10745,#10746,#10747,#10748,
#10749,#10750,#10751,#10752,#10753,#10754,#10755),.UNSPECIFIED.,.F.,.F.,
(4,1,1,1,1,1,1,1,1,1,1,1,1,1,1,1,1,1,1,1,4),(0.,0.0441706567465008,0.0874632391920987,
0.130041578548029,0.172275632081634,0.214269069858953,0.255918188791764,
0.298025773846997,0.340176084435931,0.423189719323858,0.503397376148573,
0.582390646981935,0.662166597278734,0.702355944754006,0.743175667930966,
0.784166516403906,0.825520065500441,0.867448363880249,0.910754803155049,
0.954796984059304,1.),.UNSPECIFIED.);
#226=B_SPLINE_CURVE_WITH_KNOTS('',3,(#10796,#10797,#10798,#10799,#10800,
#10801,#10802,#10803,#10804,#10805,#10806,#10807,#10808,#10809,#10810,#10811,
#10812,#10813,#10814),.UNSPECIFIED.,.F.,.F.,(4,1,1,1,1,1,1,1,1,1,1,1,1,
1,1,1,4),(0.,0.0668469602724105,0.131893909113338,0.194877086331918,0.257044438214097,
0.317937939927699,0.378578562672667,0.439769420804793,0.501862075229057,
0.564089120517384,0.625116273929836,0.685969114461419,0.746556992164629,
0.807633134206866,0.869999241917324,0.93410713514471,1.),.UNSPECIFIED.);
#227=B_SPLINE_CURVE_WITH_KNOTS('',3,(#10851,#10852,#10853,#10854,#10855,
#10856,#10857,#10858,#10859,#10860,#10861,#10862,#10863,#10864,#10865),
 .UNSPECIFIED.,.F.,.F.,(4,1,1,1,1,1,1,1,1,1,1,1,4),(0.,0.0959061663059694,
0.18447308410961,0.267387703117376,0.346126207100932,0.422794729752133,
0.500741752278346,0.580562299881896,0.664410677812528,0.749237508800749,
0.832667826733037,0.915851904928593,1.),.UNSPECIFIED.);
#228=B_SPLINE_CURVE_WITH_KNOTS('',3,(#10906,#10907,#10908,#10909,#10910,
#10911,#10912,#10913,#10914,#10915,#10916,#10917,#10918,#10919,#10920,#10921,
#10922,#10923,#10924),.UNSPECIFIED.,.F.,.F.,(4,1,1,1,1,1,1,1,1,1,1,1,1,
1,1,1,4),(0.,0.0612729185843853,0.120871444248739,0.179619341512702,0.237845044806191,
0.296619710554501,0.356376381033154,0.418177560931885,0.481675563303979,
0.545843000108383,0.609316225994249,0.672052054431788,0.734804595711034,
0.798461351068289,0.86365021348633,0.930426349574318,1.),.UNSPECIFIED.);
#229=B_SPLINE_CURVE_WITH_KNOTS('',3,(#10965,#10966,#10967,#10968,#10969,
#10970,#10971,#10972,#10973,#10974,#10975,#10976,#10977,#10978,#10979,#10980,
#10981,#10982,#10983),.UNSPECIFIED.,.F.,.F.,(4,1,1,1,1,1,1,1,1,1,1,1,1,
1,1,1,4),(0.,0.067294875985563,0.131942691705233,0.193703270975141,0.254666207246861,
0.31398132730156,0.373181730136924,0.432105900431531,0.492631143321857,
0.553183834737502,0.613366169826223,0.673390159838586,0.734325832380404,
0.796767525676269,0.861864767011871,0.929598196504573,1.),.UNSPECIFIED.);
#230=B_SPLINE_CURVE_WITH_KNOTS('',3,(#11008,#11009,#11010,#11011,#11012,
#11013,#11014,#11015,#11016,#11017,#11018),.UNSPECIFIED.,.F.,.F.,(4,1,1,
1,1,1,1,1,4),(0.,0.101843016485651,0.209965579569286,0.324222369689967,
0.445787272560117,0.572669121264752,0.707511736531929,0.849768605095309,
1.),.UNSPECIFIED.);
#231=B_SPLINE_CURVE_WITH_KNOTS('',3,(#11056,#11057,#11058,#11059,#11060,
#11061,#11062),.UNSPECIFIED.,.F.,.F.,(4,1,1,1,4),(0.,0.276247365542184,
0.532436992982384,0.775000575079965,1.),.UNSPECIFIED.);
#232=B_SPLINE_CURVE_WITH_KNOTS('',3,(#11103,#11104,#11105,#11106,#11107,
#11108,#11109,#11110,#11111,#11112,#11113,#11114,#11115,#11116,#11117,#11118,
#11119,#11120,#11121),.UNSPECIFIED.,.F.,.F.,(4,1,1,1,1,1,1,1,1,1,1,1,1,
1,1,1,4),(0.,0.0657403268992645,0.129203327902264,0.191000595513292,0.251331243061651,
0.310817693030201,0.370590409253833,0.431344637427655,0.493203543090026,
0.555536803414632,0.616405923427857,0.677271130244535,0.738508270722733,
0.801070380370133,0.86487773549678,0.931180860272323,1.),.UNSPECIFIED.);
#233=B_SPLINE_CURVE_WITH_KNOTS('',3,(#11170,#11171,#11172,#11173,#11174,
#11175,#11176,#11177,#11178,#11179,#11180,#11181,#11182,#11183,#11184,#11185,
#11186,#11187,#11188,#11189,#11190,#11191,#11192),.UNSPECIFIED.,.F.,.F.,
(4,1,1,1,1,1,1,1,1,1,1,1,1,1,1,1,1,1,1,1,4),(0.,0.0870660529741492,0.171881349190624,
0.255809360067424,0.339886823833847,0.381893151045772,0.42293648202522,
0.46342580853941,0.503201764004056,0.542959345273073,0.58270355815527,0.622325576145928,
0.662281484070449,0.702540475285803,0.743013392751088,0.783862050707449,
0.825184421163079,0.867405260903209,0.910527415713007,0.954684625181807,
1.),.UNSPECIFIED.);
#234=B_SPLINE_CURVE_WITH_KNOTS('',3,(#11233,#11234,#11235,#11236,#11237,
#11238,#11239,#11240,#11241,#11242,#11243,#11244,#11245,#11246,#11247,#11248,
#11249,#11250,#11251),.UNSPECIFIED.,.F.,.F.,(4,1,1,1,1,1,1,1,1,1,1,1,1,
1,1,1,4),(0.,0.067040740407624,0.132115934704455,0.194820442353383,0.256578537427693,
0.317933510744468,0.37858124226993,0.439857289446009,0.502014235412998,
0.564382858922492,0.625429949244976,0.686031823649993,0.746999589261536,
0.807891308846598,0.87020047073118,0.934423577289203,1.),.UNSPECIFIED.);
#235=B_SPLINE_CURVE_WITH_KNOTS('',3,(#11288,#11289,#11290,#11291,#11292,
#11293,#11294,#11295,#11296,#11297,#11298,#11299,#11300,#11301,#11302),
 .UNSPECIFIED.,.F.,.F.,(4,1,1,1,1,1,1,1,1,1,1,1,4),(0.,0.0958208952074818,
0.184131688717473,0.267252838190112,0.345953303649762,0.422537463715391,
0.500287190278818,0.580322947548088,0.664491609589213,0.749056957971918,
0.832926873983692,0.915762334797501,1.),.UNSPECIFIED.);
#236=B_SPLINE_CURVE_WITH_KNOTS('',3,(#11343,#11344,#11345,#11346,#11347,
#11348,#11349,#11350,#11351,#11352,#11353,#11354,#11355,#11356,#11357,#11358,
#11359,#11360,#11361),.UNSPECIFIED.,.F.,.F.,(4,1,1,1,1,1,1,1,1,1,1,1,1,
1,1,1,4),(0.,0.0612088750140283,0.121158461401048,0.179941648968758,0.238064480727243,
0.29667660251368,0.356691410591484,0.418081109854746,0.481754349281111,
0.546174830901687,0.609354631264742,0.672028786156246,0.735084623416824,
0.798484889779591,0.863415492879903,0.930371090093264,1.),.UNSPECIFIED.);
#237=B_SPLINE_CURVE_WITH_KNOTS('',3,(#11402,#11403,#11404,#11405,#11406,
#11407,#11408,#11409,#11410,#11411,#11412,#11413,#11414,#11415,#11416,#11417,
#11418,#11419,#11420),.UNSPECIFIED.,.F.,.F.,(4,1,1,1,1,1,1,1,1,1,1,1,1,
1,1,1,4),(0.,0.0672867669932743,0.13174121510629,0.19380005148378,0.254487144205953,
0.314094469300406,0.37264320052641,0.432331178275215,0.492260462737993,
0.552831013917327,0.612710106340763,0.673221060374299,0.734172639978683,
0.796742932420478,0.861560218774748,0.929103436171569,1.),.UNSPECIFIED.);
#238=B_SPLINE_CURVE_WITH_KNOTS('',3,(#11445,#11446,#11447,#11448,#11449,
#11450,#11451,#11452,#11453,#11454,#11455),.UNSPECIFIED.,.F.,.F.,(4,1,1,
1,1,1,1,1,4),(0.,0.101904499004389,0.210238342284446,0.32427094886986,0.445160859574435,
0.572054110995989,0.707610106195111,0.850013523340036,1.),.UNSPECIFIED.);
#239=B_SPLINE_CURVE_WITH_KNOTS('',3,(#11542,#11543,#11544,#11545,#11546,
#11547,#11548,#11549,#11550,#11551,#11552,#11553,#11554,#11555,#11556,#11557,
#11558,#11559,#11560,#11561,#11562,#11563,#11564,#11565,#11566,#11567,#11568),
 .UNSPECIFIED.,.F.,.F.,(4,1,1,1,1,1,1,1,1,1,1,1,1,1,1,1,1,1,1,1,1,1,1,1,
4),(0.,0.0336459300470159,0.0668070512998516,0.0994561352778275,0.131989780165473,
0.164196216891229,0.196665691550707,0.229559360068713,0.262794391787501,
0.296606427686079,0.330883334080905,0.3659772999792,0.401665200598892,0.438503381212237,
0.476671885940268,0.516093738771329,0.557161749277436,0.600558583938756,
0.64687197186602,0.69687093560486,0.750114004812507,0.806911380242653,0.867595584863074,
0.931775669824057,1.),.UNSPECIFIED.);
#240=B_SPLINE_CURVE_WITH_KNOTS('',3,(#11625,#11626,#11627,#11628,#11629,
#11630,#11631,#11632,#11633,#11634,#11635,#11636,#11637,#11638,#11639,#11640,
#11641,#11642,#11643,#11644,#11645,#11646,#11647,#11648,#11649,#11650,#11651),
 .UNSPECIFIED.,.F.,.F.,(4,1,1,1,1,1,1,1,1,1,1,1,1,1,1,1,1,1,1,1,1,1,1,1,
4),(0.,0.0684296828634253,0.133217518997163,0.19392006838964,0.250865827264653,
0.304032672183122,0.35363258702114,0.399642731930283,0.442675591777777,
0.483250266925981,0.522457108294902,0.560168801625233,0.596828000491365,
0.632667593956335,0.667529365392579,0.701872191106697,0.736091207007302,
0.76982253885497,0.802748149655924,0.835562017422851,0.868008176164831,
0.900333360769612,0.933149715848862,0.966233599988795,1.),.UNSPECIFIED.);
#241=B_SPLINE_CURVE_WITH_KNOTS('',3,(#11708,#11709,#11710,#11711,#11712,
#11713,#11714,#11715,#11716,#11717,#11718,#11719,#11720,#11721,#11722,#11723,
#11724,#11725,#11726,#11727,#11728,#11729,#11730,#11731,#11732,#11733,#11734),
 .UNSPECIFIED.,.F.,.F.,(4,1,1,1,1,1,1,1,1,1,1,1,1,1,1,1,1,1,1,1,1,1,1,1,
4),(0.,0.033993777803071,0.0673922053686696,0.100485905211218,0.133017231550849,
0.165836462234612,0.19887666745023,0.232057717924543,0.266142437291685,
0.300470441539003,0.335347989013316,0.370955605497602,0.407396855377185,
0.445189841615786,0.484161179055039,0.52435236260379,0.566548127460859,
0.61044184443673,0.657170331846464,0.706520707603282,0.759055388671469,
0.81429377653915,0.872903087405665,0.9348848467974,1.),.UNSPECIFIED.);
#242=B_SPLINE_CURVE_WITH_KNOTS('',3,(#11790,#11791,#11792,#11793,#11794,
#11795,#11796,#11797,#11798,#11799,#11800,#11801,#11802,#11803,#11804,#11805,
#11806,#11807,#11808,#11809,#11810,#11811,#11812,#11813,#11814,#11815,#11816),
 .UNSPECIFIED.,.F.,.F.,(4,1,1,1,1,1,1,1,1,1,1,1,1,1,1,1,1,1,1,1,1,1,1,1,
4),(0.,0.0649416736095419,0.126655399798198,0.185211749006721,0.240312841492979,
0.292585248215263,0.341617627229171,0.388097941954136,0.431928279487729,
0.473627761904104,0.514007354336163,0.552623713296597,0.590207633805473,
0.626989452053667,0.662804166267599,0.697914244963784,0.732552808869469,
0.766834656524653,0.800333998271365,0.833571240223765,0.866615117023042,
0.899339106023436,0.932537522243723,0.965812333422918,1.),.UNSPECIFIED.);
#243=B_SPLINE_CURVE_WITH_KNOTS('',3,(#11820,#11821,#11822,#11823,#11824,
#11825,#11826,#11827,#11828,#11829,#11830,#11831,#11832,#11833,#11834,#11835,
#11836,#11837,#11838,#11839,#11840,#11841,#11842),.UNSPECIFIED.,.F.,.F.,
(4,1,1,1,1,1,1,1,1,1,1,1,1,1,1,1,1,1,1,1,4),(0.,0.0663710976831638,0.129860843659651,
0.190139981891463,0.247685888530889,0.302375209752869,0.354541012797974,
0.403814740767301,0.450829430472839,0.495712572676178,0.538313421457821,
0.578877007644374,0.617658414040045,0.654647528517167,0.690394927631472,
0.724812378560248,0.758523941875376,0.822524819836347,0.883089757794266,
0.941855902210299,1.),.UNSPECIFIED.);
#244=B_SPLINE_CURVE_WITH_KNOTS('',3,(#11844,#11845,#11846,#11847,#11848,
#11849,#11850,#11851,#11852,#11853,#11854),.UNSPECIFIED.,.F.,.F.,(4,1,1,
1,1,1,1,1,4),(0.,0.109984614073883,0.223844313547292,0.341664531222753,
0.46465745798275,0.590639001851958,0.721923469987797,0.858313477198505,
1.),.UNSPECIFIED.);
#245=B_SPLINE_CURVE_WITH_KNOTS('',3,(#11856,#11857,#11858,#11859,#11860,
#11861,#11862,#11863,#11864,#11865,#11866,#11867,#11868,#11869,#11870),
 .UNSPECIFIED.,.F.,.F.,(4,1,1,1,1,1,1,1,1,1,1,1,4),(0.,0.111912711361643,
0.222558975273616,0.336599880780984,0.455560970474889,0.517113140305046,
0.580004204171325,0.6443214845534,0.710595090820709,0.77865679854579,0.849461455461989,
0.923387193554654,1.),.UNSPECIFIED.);
#246=B_SPLINE_CURVE_WITH_KNOTS('',3,(#11872,#11873,#11874,#11875,#11876,
#11877,#11878,#11879,#11880,#11881,#11882,#11883,#11884,#11885,#11886,#11887,
#11888,#11889,#11890,#11891,#11892,#11893,#11894),.UNSPECIFIED.,.F.,.F.,
(4,1,1,1,1,1,1,1,1,1,1,1,1,1,1,1,1,1,1,1,4),(0.,0.0737676060205091,0.142846321187149,
0.207598411286719,0.267876590494499,0.323894594874723,0.375088637272835,
0.422558443791838,0.465961804884943,0.506482478382059,0.545535368867035,
0.58298148676961,0.619299646518207,0.654693611692116,0.689161267718284,
0.723030633635437,0.756726556424954,0.821058013479772,0.881989330992937,
0.941076314083063,1.),.UNSPECIFIED.);
#247=B_SPLINE_CURVE_WITH_KNOTS('',3,(#11895,#11896,#11897,#11898,#11899,
#11900,#11901,#11902,#11903,#11904,#11905,#11906,#11907,#11908,#11909,#11910,
#11911,#11912,#11913,#11914,#11915,#11916,#11917),.UNSPECIFIED.,.F.,.F.,
(4,1,1,1,1,1,1,1,1,1,1,1,1,1,1,1,1,1,1,1,4),(0.,0.0593361018163827,0.118254121612235,
0.179011596996461,0.243213297499216,0.276311403029215,0.310003637036663,
0.344171351136893,0.379383582026575,0.415830428855545,0.453358914763462,
0.492157310643533,0.532661937334186,0.575893397642779,0.623260704172738,
0.674941713633543,0.730937534027242,0.791477268815721,0.856164507745965,
0.925865676865352,1.),.UNSPECIFIED.);
#248=B_SPLINE_CURVE_WITH_KNOTS('',3,(#11966,#11967,#11968,#11969,#11970,
#11971,#11972,#11973,#11974,#11975,#11976,#11977,#11978,#11979,#11980,#11981,
#11982,#11983,#11984,#11985,#11986,#11987,#11988),.UNSPECIFIED.,.F.,.F.,
(4,1,1,1,1,1,1,1,1,1,1,1,1,1,1,1,1,1,1,1,4),(0.,0.0593361018163827,0.118254121612235,
0.179011596996461,0.243213297499216,0.276311403029215,0.310003637036663,
0.344171351136893,0.379383582026575,0.415830428855545,0.453358914763462,
0.492157310643533,0.532661937334186,0.575893397642779,0.623260704172738,
0.674941713633543,0.730937534027242,0.791477268815721,0.856164507745965,
0.925865676865352,1.),.UNSPECIFIED.);
#249=B_SPLINE_CURVE_WITH_KNOTS('',3,(#12038,#12039,#12040,#12041,#12042,
#12043,#12044,#12045,#12046,#12047,#12048,#12049,#12050,#12051,#12052,#12053,
#12054,#12055,#12056,#12057,#12058,#12059,#12060),.UNSPECIFIED.,.F.,.F.,
(4,1,1,1,1,1,1,1,1,1,1,1,1,1,1,1,1,1,1,1,4),(0.,0.0663710976831638,0.129860843659651,
0.190139981891463,0.247685888530889,0.302375209752869,0.354541012797974,
0.403814740767301,0.450829430472839,0.495712572676178,0.538313421457821,
0.578877007644374,0.617658414040045,0.654647528517167,0.690394927631472,
0.724812378560248,0.758523941875376,0.822524819836347,0.883089757794266,
0.941855902210299,1.),.UNSPECIFIED.);
#250=B_SPLINE_CURVE_WITH_KNOTS('',3,(#12085,#12086,#12087,#12088,#12089,
#12090,#12091,#12092,#12093,#12094,#12095),.UNSPECIFIED.,.F.,.F.,(4,1,1,
1,1,1,1,1,4),(0.,0.109984614073883,0.223844313547292,0.341664531222753,
0.46465745798275,0.590639001851958,0.721923469987797,0.858313477198505,
1.),.UNSPECIFIED.);
#251=B_SPLINE_CURVE_WITH_KNOTS('',3,(#12128,#12129,#12130,#12131,#12132,
#12133,#12134,#12135,#12136,#12137,#12138,#12139,#12140,#12141,#12142),
 .UNSPECIFIED.,.F.,.F.,(4,1,1,1,1,1,1,1,1,1,1,1,4),(0.,0.111912711361643,
0.222558975273616,0.336599880780984,0.455560970474889,0.517113140305046,
0.580004204171325,0.6443214845534,0.710595090820709,0.77865679854579,0.849461455461989,
0.923387193554654,1.),.UNSPECIFIED.);
#252=B_SPLINE_CURVE_WITH_KNOTS('',3,(#12190,#12191,#12192,#12193,#12194,
#12195,#12196,#12197,#12198,#12199,#12200,#12201,#12202,#12203,#12204,#12205,
#12206,#12207,#12208,#12209,#12210,#12211,#12212),.UNSPECIFIED.,.F.,.F.,
(4,1,1,1,1,1,1,1,1,1,1,1,1,1,1,1,1,1,1,1,4),(0.,0.0737676060205091,0.142846321187149,
0.207598411286719,0.267876590494499,0.323894594874723,0.375088637272835,
0.422558443791838,0.465961804884943,0.506482478382059,0.545535368867035,
0.58298148676961,0.619299646518207,0.654693611692116,0.689161267718284,
0.723030633635437,0.756726556424954,0.821058013479772,0.881989330992937,
0.941076314083063,1.),.UNSPECIFIED.);
#253=B_SPLINE_CURVE_WITH_KNOTS('',3,(#12247,#12248,#12249,#12250,#12251,
#12252,#12253,#12254,#12255,#12256,#12257,#12258,#12259,#12260,#12261),
 .UNSPECIFIED.,.F.,.F.,(4,1,1,1,1,1,1,1,1,1,1,1,4),(0.,0.116724258270768,
0.228309321053176,0.337292869516598,0.446271291151917,0.50253625290614,
0.561818555749003,0.624735796775995,0.691466992003713,0.76174604089403,
0.83658744617374,0.916172160469379,1.),.UNSPECIFIED.);
#254=B_SPLINE_CURVE_WITH_KNOTS('',3,(#12306,#12307,#12308,#12309,#12310,
#12311,#12312,#12313,#12314,#12315,#12316,#12317,#12318,#12319,#12320,#12321,
#12322,#12323,#12324),.UNSPECIFIED.,.F.,.F.,(4,1,1,1,1,1,1,1,1,1,1,1,1,
1,1,1,4),(0.,0.0729582243842132,0.143325679083935,0.210962080306488,0.276221998514471,
0.339512292616945,0.401349081294908,0.462550031808388,0.523327061875805,
0.583468167571108,0.642377379800307,0.700528800016482,0.759077475751665,
0.817544247871215,0.87705948756428,0.937394844995012,1.),.UNSPECIFIED.);
#255=B_SPLINE_CURVE_WITH_KNOTS('',3,(#12357,#12358,#12359,#12360,#12361,
#12362,#12363,#12364,#12365,#12366,#12367,#12368,#12369,#12370,#12371),
 .UNSPECIFIED.,.F.,.F.,(4,1,1,1,1,1,1,1,1,1,1,1,4),(0.,0.0895167400715855,
0.177382436425834,0.265088675818674,0.35341368369955,0.440888944303702,
0.524625003495364,0.607048687661064,0.689297047303273,0.770003201452542,
0.847727380399552,0.923859381085146,1.),.UNSPECIFIED.);
#256=B_SPLINE_CURVE_WITH_KNOTS('',3,(#12396,#12397,#12398,#12399,#12400,
#12401,#12402,#12403,#12404,#12405,#12406),.UNSPECIFIED.,.F.,.F.,(4,1,1,
1,1,1,1,1,4),(0.,0.124224714939494,0.244006238382629,0.361172789562961,
0.479608043297342,0.600218514509883,0.725389569709295,0.85848145101914,
1.),.UNSPECIFIED.);
#257=B_SPLINE_CURVE_WITH_KNOTS('',3,(#12423,#12424,#12425,#12426,#12427,
#12428,#12429),.UNSPECIFIED.,.F.,.F.,(4,1,1,1,4),(0.,0.257544822165846,
0.507671152989087,0.754215998679079,1.),.UNSPECIFIED.);
#258=B_SPLINE_CURVE_WITH_KNOTS('',3,(#12454,#12455,#12456,#12457,#12458,
#12459,#12460,#12461,#12462,#12463,#12464),.UNSPECIFIED.,.F.,.F.,(4,1,1,
1,1,1,1,1,4),(0.,0.130455681018943,0.257409004185227,0.382711523558076,
0.504750983565775,0.627958898222095,0.749703390398163,0.873822586519256,
1.),.UNSPECIFIED.);
#259=B_SPLINE_CURVE_WITH_KNOTS('',3,(#12505,#12506,#12507,#12508,#12509,
#12510,#12511,#12512,#12513,#12514,#12515,#12516,#12517,#12518,#12519,#12520,
#12521,#12522,#12523),.UNSPECIFIED.,.F.,.F.,(4,1,1,1,1,1,1,1,1,1,1,1,1,
1,1,1,4),(0.,0.0805979192060216,0.160456769036944,0.241877898041763,0.325417534453645,
0.367534662367632,0.409072502340786,0.450211909829442,0.491230140596884,
0.531769071407878,0.572979592877856,0.614056674640339,0.655868532429047,
0.739626074726637,0.824103311151966,0.910428593321543,1.),.UNSPECIFIED.);
#260=B_SPLINE_CURVE_WITH_KNOTS('',3,(#12564,#12565,#12566,#12567,#12568,
#12569,#12570,#12571,#12572,#12573,#12574,#12575,#12576,#12577,#12578,#12579,
#12580,#12581,#12582),.UNSPECIFIED.,.F.,.F.,(4,1,1,1,1,1,1,1,1,1,1,1,1,
1,1,1,4),(0.,0.065620480507468,0.128357958477312,0.189554679357536,0.248853142908882,
0.307456874884962,0.365544082832386,0.423198063831665,0.481801795807744,
0.540697817537053,0.600462132120131,0.661096465779631,0.723855836872225,
0.788358555668229,0.855741380517629,0.926075625499398,1.),.UNSPECIFIED.);
#261=B_SPLINE_CURVE_WITH_KNOTS('',3,(#12611,#12612,#12613,#12614,#12615,
#12616,#12617,#12618,#12619,#12620,#12621),.UNSPECIFIED.,.F.,.F.,(4,1,1,
1,1,1,1,1,4),(0.,0.151331604432764,0.294097554523034,0.428948709426521,
0.555927924551617,0.676275322069445,0.789227369821995,0.897113457254615,
1.),.UNSPECIFIED.);
#262=B_SPLINE_CURVE_WITH_KNOTS('',3,(#12646,#12647,#12648,#12649,#12650,
#12651,#12652,#12653,#12654,#12655,#12656),.UNSPECIFIED.,.F.,.F.,(4,1,1,
1,1,1,1,1,4),(0.,0.120033486977937,0.23996936473265,0.358617403893473,0.479634038709935,
0.603775502723858,0.731467785507487,0.86294006756968,1.),.UNSPECIFIED.);
#263=B_SPLINE_CURVE_WITH_KNOTS('',3,(#12697,#12698,#12699,#12700,#12701,
#12702,#12703,#12704,#12705,#12706,#12707,#12708,#12709,#12710,#12711,#12712,
#12713,#12714,#12715),.UNSPECIFIED.,.F.,.F.,(4,1,1,1,1,1,1,1,1,1,1,1,1,
1,1,1,4),(0.,0.0732301334009236,0.143031874655757,0.210308601286735,0.275204235077091,
0.339153127626205,0.402039296826204,0.464560708091493,0.527951607238377,
0.590784411116425,0.6509975548674,0.710127253902433,0.767688939664606,0.824886567994865,
0.882233287398485,0.940479628444076,1.),.UNSPECIFIED.);
#264=B_SPLINE_CURVE_WITH_KNOTS('',3,(#12756,#12757,#12758,#12759,#12760,
#12761,#12762,#12763,#12764,#12765,#12766,#12767,#12768,#12769,#12770,#12771,
#12772,#12773,#12774),.UNSPECIFIED.,.F.,.F.,(4,1,1,1,1,1,1,1,1,1,1,1,1,
1,1,1,4),(0.,0.0703432638490935,0.139865328783186,0.210383198729877,0.282706511252857,
0.355597138620201,0.427428478280304,0.498769473127984,0.57208311287466,
0.610995292419278,0.653930674370206,0.701118623307107,0.751960389962559,
0.807323634619113,0.867317456604347,0.931378511255754,1.),.UNSPECIFIED.);
#265=B_SPLINE_CURVE_WITH_KNOTS('',3,(#12811,#12812,#12813,#12814,#12815,
#12816,#12817,#12818,#12819,#12820,#12821,#12822,#12823,#12824,#12825),
 .UNSPECIFIED.,.F.,.F.,(4,1,1,1,1,1,1,1,1,1,1,1,4),(0.,0.105504426733547,
0.207238216745943,0.305945090419027,0.402301463249897,0.493844928932753,
0.577631157492766,0.655368282581821,0.728027948713694,0.797815753442021,
0.865212160341906,0.932235128200064,1.),.UNSPECIFIED.);
#266=B_SPLINE_CURVE_WITH_KNOTS('',3,(#12865,#12866,#12867,#12868,#12869,
#12870,#12871,#12872,#12873,#12874,#12875,#12876,#12877,#12878,#12879,#12880,
#12881,#12882,#12883),.UNSPECIFIED.,.F.,.F.,(4,1,1,1,1,1,1,1,1,1,1,1,1,
1,1,1,4),(0.,0.0591791051521837,0.116945929111595,0.17437205454538,0.23110103812289,
0.288465432887598,0.347570806062669,0.409009463483297,0.472404308559421,
0.536856517855829,0.600504505684448,0.664036773699402,0.727958223529866,
0.793146236475886,0.859218772245899,0.928339418201373,1.),.UNSPECIFIED.);
#267=B_SPLINE_CURVE_WITH_KNOTS('',3,(#12918,#12919,#12920,#12921,#12922,
#12923,#12924),.UNSPECIFIED.,.F.,.F.,(4,1,1,1,4),(0.,0.274753767251294,
0.532138691159242,0.774678094505468,1.),.UNSPECIFIED.);
#268=B_SPLINE_CURVE_WITH_KNOTS('',3,(#12965,#12966,#12967,#12968,#12969,
#12970,#12971,#12972,#12973,#12974,#12975,#12976,#12977,#12978,#12979,#12980,
#12981,#12982,#12983),.UNSPECIFIED.,.F.,.F.,(4,1,1,1,1,1,1,1,1,1,1,1,1,
1,1,1,4),(0.,0.066136622215349,0.129394203107707,0.190900643128626,0.251268679260277,
0.311146007251678,0.371196203146774,0.43162760672358,0.493557806425845,
0.555584495721345,0.616705996527893,0.677649818177109,0.738833906081689,
0.80116452072908,0.865300877707478,0.93104207332284,1.),.UNSPECIFIED.);
#269=B_SPLINE_CURVE_WITH_KNOTS('',3,(#13032,#13033,#13034,#13035,#13036,
#13037,#13038,#13039,#13040,#13041,#13042,#13043,#13044,#13045,#13046,#13047,
#13048,#13049,#13050,#13051,#13052,#13053,#13054),.UNSPECIFIED.,.F.,.F.,
(4,1,1,1,1,1,1,1,1,1,1,1,1,1,1,1,1,1,1,1,4),(0.,0.0441695477899554,0.0874610433240963,
0.130038313700486,0.172271306898256,0.214263690380684,0.255911763663137,
0.298018291557676,0.340167543913238,0.423179094645737,0.503384737762424,
0.582740603134711,0.662514550561982,0.702702889036181,0.743182115809394,
0.784171935158633,0.825524446025436,0.867451691745753,0.910757043761206,
0.954798118934453,1.),.UNSPECIFIED.);
#270=B_SPLINE_CURVE_WITH_KNOTS('',3,(#13095,#13096,#13097,#13098,#13099,
#13100,#13101,#13102,#13103,#13104,#13105,#13106,#13107,#13108,#13109,#13110,
#13111,#13112,#13113),.UNSPECIFIED.,.F.,.F.,(4,1,1,1,1,1,1,1,1,1,1,1,1,
1,1,1,4),(0.,0.0668494235120087,0.131898769264021,0.194884267345892,0.25684285785367,
0.317912806664076,0.378555663951686,0.439748776902045,0.501843719374778,
0.564073057663738,0.625102459862076,0.685957542756302,0.746547653058554,
0.807626045691855,0.86999445152725,0.934104707062517,1.),.UNSPECIFIED.);
#271=B_SPLINE_CURVE_WITH_KNOTS('',3,(#13150,#13151,#13152,#13153,#13154,
#13155,#13156,#13157,#13158,#13159,#13160,#13161,#13162,#13163,#13164),
 .UNSPECIFIED.,.F.,.F.,(4,1,1,1,1,1,1,1,1,1,1,1,4),(0.,0.0958892720113906,
0.184440588361473,0.267562368612904,0.346287002461386,0.422896407008618,
0.500829698822711,0.580636185684421,0.664469793353129,0.74928168172059,
0.832697303034067,0.915866727987025,1.),.UNSPECIFIED.);
#272=B_SPLINE_CURVE_WITH_KNOTS('',3,(#13205,#13206,#13207,#13208,#13209,
#13210,#13211,#13212,#13213,#13214,#13215,#13216,#13217,#13218,#13219,#13220,
#13221,#13222,#13223),.UNSPECIFIED.,.F.,.F.,(4,1,1,1,1,1,1,1,1,1,1,1,1,
1,1,1,4),(0.,0.0612729185843873,0.120871444248742,0.179619341512704,0.237845044806193,
0.2966197105545,0.356376381033159,0.418177560931885,0.481675563303982,0.545843000108386,
0.609316225994255,0.672052054431791,0.734804595711038,0.798461351068293,
0.863650213486333,0.930426349574318,1.),.UNSPECIFIED.);
#273=B_SPLINE_CURVE_WITH_KNOTS('',3,(#13264,#13265,#13266,#13267,#13268,
#13269,#13270,#13271,#13272,#13273,#13274,#13275,#13276,#13277,#13278,#13279,
#13280,#13281,#13282),.UNSPECIFIED.,.F.,.F.,(4,1,1,1,1,1,1,1,1,1,1,1,1,
1,1,1,4),(0.,0.0672948759855688,0.131942691705236,0.193703270975144,0.254666207246866,
0.313981327301565,0.373181730136929,0.432105900431538,0.492631143321859,
0.553183834737507,0.613366169826231,0.673390159838589,0.734325832380406,
0.796767525676269,0.861864767011873,0.929598196504576,1.),.UNSPECIFIED.);
#274=B_SPLINE_CURVE_WITH_KNOTS('',3,(#13307,#13308,#13309,#13310,#13311,
#13312,#13313,#13314,#13315,#13316,#13317),.UNSPECIFIED.,.F.,.F.,(4,1,1,
1,1,1,1,1,4),(0.,0.101840799869323,0.209961009662098,0.324215312980285,
0.445007259960013,0.572678422134268,0.70751810254784,0.849771874886164,
1.),.UNSPECIFIED.);
#275=FACE_BOUND('',#726,.T.);
#276=FACE_BOUND('',#727,.T.);
#277=FACE_BOUND('',#728,.T.);
#278=FACE_BOUND('',#729,.T.);
#279=FACE_BOUND('',#730,.T.);
#280=FACE_BOUND('',#731,.T.);
#281=FACE_BOUND('',#732,.T.);
#282=FACE_BOUND('',#733,.T.);
#283=FACE_BOUND('',#734,.T.);
#284=FACE_BOUND('',#735,.T.);
#285=FACE_BOUND('',#736,.T.);
#286=FACE_BOUND('',#737,.T.);
#287=FACE_BOUND('',#738,.T.);
#288=FACE_BOUND('',#739,.T.);
#289=FACE_BOUND('',#740,.T.);
#290=FACE_BOUND('',#743,.T.);
#291=FACE_BOUND('',#744,.T.);
#292=FACE_BOUND('',#745,.T.);
#293=FACE_BOUND('',#750,.T.);
#294=FACE_BOUND('',#751,.T.);
#295=FACE_BOUND('',#752,.T.);
#296=FACE_BOUND('',#754,.T.);
#297=FACE_BOUND('',#755,.T.);
#298=FACE_BOUND('',#782,.T.);
#299=FACE_BOUND('',#784,.T.);
#300=FACE_BOUND('',#786,.T.);
#301=FACE_BOUND('',#792,.T.);
#302=FACE_BOUND('',#844,.T.);
#303=FACE_BOUND('',#862,.T.);
#304=FACE_BOUND('',#909,.T.);
#305=FACE_BOUND('',#960,.T.);
#306=PLANE('',#5055);
#307=PLANE('',#5058);
#308=PLANE('',#5059);
#309=PLANE('',#5060);
#310=PLANE('',#5061);
#311=PLANE('',#5062);
#312=PLANE('',#5063);
#313=PLANE('',#5064);
#314=PLANE('',#5067);
#315=PLANE('',#5069);
#316=PLANE('',#5071);
#317=PLANE('',#5072);
#318=PLANE('',#5073);
#319=PLANE('',#5074);
#320=PLANE('',#5075);
#321=PLANE('',#5076);
#322=PLANE('',#5077);
#323=PLANE('',#5078);
#324=PLANE('',#5079);
#325=PLANE('',#5080);
#326=PLANE('',#5081);
#327=PLANE('',#5082);
#328=PLANE('',#5083);
#329=PLANE('',#5084);
#330=PLANE('',#5085);
#331=PLANE('',#5086);
#332=PLANE('',#5087);
#333=PLANE('',#5088);
#334=PLANE('',#5089);
#335=PLANE('',#5090);
#336=PLANE('',#5091);
#337=PLANE('',#5092);
#338=PLANE('',#5093);
#339=PLANE('',#5094);
#340=PLANE('',#5095);
#341=PLANE('',#5096);
#342=PLANE('',#5097);
#343=PLANE('',#5098);
#344=PLANE('',#5099);
#345=PLANE('',#5100);
#346=PLANE('',#5101);
#347=PLANE('',#5102);
#348=PLANE('',#5103);
#349=PLANE('',#5104);
#350=PLANE('',#5105);
#351=PLANE('',#5106);
#352=PLANE('',#5107);
#353=PLANE('',#5108);
#354=PLANE('',#5109);
#355=PLANE('',#5110);
#356=PLANE('',#5111);
#357=PLANE('',#5112);
#358=PLANE('',#5113);
#359=PLANE('',#5114);
#360=PLANE('',#5115);
#361=PLANE('',#5116);
#362=PLANE('',#5117);
#363=PLANE('',#5118);
#364=PLANE('',#5119);
#365=PLANE('',#5120);
#366=PLANE('',#5121);
#367=PLANE('',#5122);
#368=PLANE('',#5123);
#369=PLANE('',#5124);
#370=PLANE('',#5125);
#371=PLANE('',#5126);
#372=PLANE('',#5127);
#373=PLANE('',#5128);
#374=PLANE('',#5129);
#375=PLANE('',#5130);
#376=PLANE('',#5131);
#377=PLANE('',#5132);
#378=PLANE('',#5133);
#379=PLANE('',#5134);
#380=PLANE('',#5135);
#381=PLANE('',#5136);
#382=PLANE('',#5137);
#383=PLANE('',#5138);
#384=PLANE('',#5139);
#385=PLANE('',#5140);
#386=PLANE('',#5141);
#387=PLANE('',#5142);
#388=PLANE('',#5143);
#389=PLANE('',#5144);
#390=PLANE('',#5145);
#391=PLANE('',#5146);
#392=PLANE('',#5147);
#393=PLANE('',#5148);
#394=PLANE('',#5149);
#395=PLANE('',#5150);
#396=PLANE('',#5151);
#397=PLANE('',#5152);
#398=PLANE('',#5153);
#399=PLANE('',#5154);
#400=PLANE('',#5155);
#401=PLANE('',#5156);
#402=PLANE('',#5157);
#403=PLANE('',#5158);
#404=PLANE('',#5159);
#405=PLANE('',#5160);
#406=PLANE('',#5161);
#407=PLANE('',#5162);
#408=PLANE('',#5163);
#409=PLANE('',#5164);
#410=PLANE('',#5165);
#411=PLANE('',#5166);
#412=PLANE('',#5167);
#413=PLANE('',#5168);
#414=PLANE('',#5169);
#415=PLANE('',#5170);
#416=PLANE('',#5171);
#417=PLANE('',#5172);
#418=PLANE('',#5173);
#419=PLANE('',#5174);
#420=PLANE('',#5175);
#421=PLANE('',#5176);
#422=PLANE('',#5177);
#423=PLANE('',#5178);
#424=PLANE('',#5179);
#425=PLANE('',#5180);
#426=PLANE('',#5181);
#427=PLANE('',#5182);
#428=PLANE('',#5183);
#429=PLANE('',#5184);
#430=PLANE('',#5185);
#431=PLANE('',#5186);
#432=PLANE('',#5187);
#433=PLANE('',#5188);
#434=PLANE('',#5189);
#435=PLANE('',#5190);
#436=PLANE('',#5191);
#437=PLANE('',#5192);
#438=PLANE('',#5193);
#439=PLANE('',#5194);
#440=PLANE('',#5195);
#441=PLANE('',#5196);
#442=PLANE('',#5197);
#443=PLANE('',#5198);
#444=PLANE('',#5199);
#445=PLANE('',#5200);
#446=PLANE('',#5201);
#447=PLANE('',#5202);
#448=PLANE('',#5203);
#449=PLANE('',#5204);
#450=PLANE('',#5205);
#451=PLANE('',#5206);
#452=PLANE('',#5207);
#453=PLANE('',#5208);
#454=CYLINDRICAL_SURFACE('',#4999,5.5);
#455=CYLINDRICAL_SURFACE('',#5004,3.29999999999999);
#456=CYLINDRICAL_SURFACE('',#5009,5.5);
#457=CYLINDRICAL_SURFACE('',#5014,3.29999999999999);
#458=CYLINDRICAL_SURFACE('',#5019,5.5);
#459=CYLINDRICAL_SURFACE('',#5024,3.3);
#460=CYLINDRICAL_SURFACE('',#5029,33.5);
#461=CYLINDRICAL_SURFACE('',#5032,3.5);
#462=CYLINDRICAL_SURFACE('',#5035,26.5);
#463=CYLINDRICAL_SURFACE('',#5052,10.25);
#464=CYLINDRICAL_SURFACE('',#5068,38.);
#465=CYLINDRICAL_SURFACE('',#5070,3.5);
#466=FACE_OUTER_BOUND('',#714,.T.);
#467=FACE_OUTER_BOUND('',#715,.T.);
#468=FACE_OUTER_BOUND('',#716,.T.);
#469=FACE_OUTER_BOUND('',#717,.T.);
#470=FACE_OUTER_BOUND('',#718,.T.);
#471=FACE_OUTER_BOUND('',#719,.T.);
#472=FACE_OUTER_BOUND('',#720,.T.);
#473=FACE_OUTER_BOUND('',#721,.T.);
#474=FACE_OUTER_BOUND('',#722,.T.);
#475=FACE_OUTER_BOUND('',#723,.T.);
#476=FACE_OUTER_BOUND('',#724,.T.);
#477=FACE_OUTER_BOUND('',#725,.T.);
#478=FACE_OUTER_BOUND('',#741,.T.);
#479=FACE_OUTER_BOUND('',#742,.T.);
#480=FACE_OUTER_BOUND('',#746,.T.);
#481=FACE_OUTER_BOUND('',#747,.T.);
#482=FACE_OUTER_BOUND('',#748,.T.);
#483=FACE_OUTER_BOUND('',#749,.T.);
#484=FACE_OUTER_BOUND('',#753,.T.);
#485=FACE_OUTER_BOUND('',#756,.T.);
#486=FACE_OUTER_BOUND('',#757,.T.);
#487=FACE_OUTER_BOUND('',#758,.T.);
#488=FACE_OUTER_BOUND('',#759,.T.);
#489=FACE_OUTER_BOUND('',#760,.T.);
#490=FACE_OUTER_BOUND('',#761,.T.);
#491=FACE_OUTER_BOUND('',#762,.T.);
#492=FACE_OUTER_BOUND('',#763,.T.);
#493=FACE_OUTER_BOUND('',#764,.T.);
#494=FACE_OUTER_BOUND('',#765,.T.);
#495=FACE_OUTER_BOUND('',#766,.T.);
#496=FACE_OUTER_BOUND('',#767,.T.);
#497=FACE_OUTER_BOUND('',#768,.T.);
#498=FACE_OUTER_BOUND('',#769,.T.);
#499=FACE_OUTER_BOUND('',#770,.T.);
#500=FACE_OUTER_BOUND('',#771,.T.);
#501=FACE_OUTER_BOUND('',#772,.T.);
#502=FACE_OUTER_BOUND('',#773,.T.);
#503=FACE_OUTER_BOUND('',#774,.T.);
#504=FACE_OUTER_BOUND('',#775,.T.);
#505=FACE_OUTER_BOUND('',#776,.T.);
#506=FACE_OUTER_BOUND('',#777,.T.);
#507=FACE_OUTER_BOUND('',#778,.T.);
#508=FACE_OUTER_BOUND('',#779,.T.);
#509=FACE_OUTER_BOUND('',#780,.T.);
#510=FACE_OUTER_BOUND('',#781,.T.);
#511=FACE_OUTER_BOUND('',#783,.T.);
#512=FACE_OUTER_BOUND('',#785,.T.);
#513=FACE_OUTER_BOUND('',#787,.T.);
#514=FACE_OUTER_BOUND('',#788,.T.);
#515=FACE_OUTER_BOUND('',#789,.T.);
#516=FACE_OUTER_BOUND('',#790,.T.);
#517=FACE_OUTER_BOUND('',#791,.T.);
#518=FACE_OUTER_BOUND('',#793,.T.);
#519=FACE_OUTER_BOUND('',#794,.T.);
#520=FACE_OUTER_BOUND('',#795,.T.);
#521=FACE_OUTER_BOUND('',#796,.T.);
#522=FACE_OUTER_BOUND('',#797,.T.);
#523=FACE_OUTER_BOUND('',#798,.T.);
#524=FACE_OUTER_BOUND('',#799,.T.);
#525=FACE_OUTER_BOUND('',#800,.T.);
#526=FACE_OUTER_BOUND('',#801,.T.);
#527=FACE_OUTER_BOUND('',#802,.T.);
#528=FACE_OUTER_BOUND('',#803,.T.);
#529=FACE_OUTER_BOUND('',#804,.T.);
#530=FACE_OUTER_BOUND('',#805,.T.);
#531=FACE_OUTER_BOUND('',#806,.T.);
#532=FACE_OUTER_BOUND('',#807,.T.);
#533=FACE_OUTER_BOUND('',#808,.T.);
#534=FACE_OUTER_BOUND('',#809,.T.);
#535=FACE_OUTER_BOUND('',#810,.T.);
#536=FACE_OUTER_BOUND('',#811,.T.);
#537=FACE_OUTER_BOUND('',#812,.T.);
#538=FACE_OUTER_BOUND('',#813,.T.);
#539=FACE_OUTER_BOUND('',#814,.T.);
#540=FACE_OUTER_BOUND('',#815,.T.);
#541=FACE_OUTER_BOUND('',#816,.T.);
#542=FACE_OUTER_BOUND('',#817,.T.);
#543=FACE_OUTER_BOUND('',#818,.T.);
#544=FACE_OUTER_BOUND('',#819,.T.);
#545=FACE_OUTER_BOUND('',#820,.T.);
#546=FACE_OUTER_BOUND('',#821,.T.);
#547=FACE_OUTER_BOUND('',#822,.T.);
#548=FACE_OUTER_BOUND('',#823,.T.);
#549=FACE_OUTER_BOUND('',#824,.T.);
#550=FACE_OUTER_BOUND('',#825,.T.);
#551=FACE_OUTER_BOUND('',#826,.T.);
#552=FACE_OUTER_BOUND('',#827,.T.);
#553=FACE_OUTER_BOUND('',#828,.T.);
#554=FACE_OUTER_BOUND('',#829,.T.);
#555=FACE_OUTER_BOUND('',#830,.T.);
#556=FACE_OUTER_BOUND('',#831,.T.);
#557=FACE_OUTER_BOUND('',#832,.T.);
#558=FACE_OUTER_BOUND('',#833,.T.);
#559=FACE_OUTER_BOUND('',#834,.T.);
#560=FACE_OUTER_BOUND('',#835,.T.);
#561=FACE_OUTER_BOUND('',#836,.T.);
#562=FACE_OUTER_BOUND('',#837,.T.);
#563=FACE_OUTER_BOUND('',#838,.T.);
#564=FACE_OUTER_BOUND('',#839,.T.);
#565=FACE_OUTER_BOUND('',#840,.T.);
#566=FACE_OUTER_BOUND('',#841,.T.);
#567=FACE_OUTER_BOUND('',#842,.T.);
#568=FACE_OUTER_BOUND('',#843,.T.);
#569=FACE_OUTER_BOUND('',#845,.T.);
#570=FACE_OUTER_BOUND('',#846,.T.);
#571=FACE_OUTER_BOUND('',#847,.T.);
#572=FACE_OUTER_BOUND('',#848,.T.);
#573=FACE_OUTER_BOUND('',#849,.T.);
#574=FACE_OUTER_BOUND('',#850,.T.);
#575=FACE_OUTER_BOUND('',#851,.T.);
#576=FACE_OUTER_BOUND('',#852,.T.);
#577=FACE_OUTER_BOUND('',#853,.T.);
#578=FACE_OUTER_BOUND('',#854,.T.);
#579=FACE_OUTER_BOUND('',#855,.T.);
#580=FACE_OUTER_BOUND('',#856,.T.);
#581=FACE_OUTER_BOUND('',#857,.T.);
#582=FACE_OUTER_BOUND('',#858,.T.);
#583=FACE_OUTER_BOUND('',#859,.T.);
#584=FACE_OUTER_BOUND('',#860,.T.);
#585=FACE_OUTER_BOUND('',#861,.T.);
#586=FACE_OUTER_BOUND('',#863,.T.);
#587=FACE_OUTER_BOUND('',#864,.T.);
#588=FACE_OUTER_BOUND('',#865,.T.);
#589=FACE_OUTER_BOUND('',#866,.T.);
#590=FACE_OUTER_BOUND('',#867,.T.);
#591=FACE_OUTER_BOUND('',#868,.T.);
#592=FACE_OUTER_BOUND('',#869,.T.);
#593=FACE_OUTER_BOUND('',#870,.T.);
#594=FACE_OUTER_BOUND('',#871,.T.);
#595=FACE_OUTER_BOUND('',#872,.T.);
#596=FACE_OUTER_BOUND('',#873,.T.);
#597=FACE_OUTER_BOUND('',#874,.T.);
#598=FACE_OUTER_BOUND('',#875,.T.);
#599=FACE_OUTER_BOUND('',#876,.T.);
#600=FACE_OUTER_BOUND('',#877,.T.);
#601=FACE_OUTER_BOUND('',#878,.T.);
#602=FACE_OUTER_BOUND('',#879,.T.);
#603=FACE_OUTER_BOUND('',#880,.T.);
#604=FACE_OUTER_BOUND('',#881,.T.);
#605=FACE_OUTER_BOUND('',#882,.T.);
#606=FACE_OUTER_BOUND('',#883,.T.);
#607=FACE_OUTER_BOUND('',#884,.T.);
#608=FACE_OUTER_BOUND('',#885,.T.);
#609=FACE_OUTER_BOUND('',#886,.T.);
#610=FACE_OUTER_BOUND('',#887,.T.);
#611=FACE_OUTER_BOUND('',#888,.T.);
#612=FACE_OUTER_BOUND('',#889,.T.);
#613=FACE_OUTER_BOUND('',#890,.T.);
#614=FACE_OUTER_BOUND('',#891,.T.);
#615=FACE_OUTER_BOUND('',#892,.T.);
#616=FACE_OUTER_BOUND('',#893,.T.);
#617=FACE_OUTER_BOUND('',#894,.T.);
#618=FACE_OUTER_BOUND('',#895,.T.);
#619=FACE_OUTER_BOUND('',#896,.T.);
#620=FACE_OUTER_BOUND('',#897,.T.);
#621=FACE_OUTER_BOUND('',#898,.T.);
#622=FACE_OUTER_BOUND('',#899,.T.);
#623=FACE_OUTER_BOUND('',#900,.T.);
#624=FACE_OUTER_BOUND('',#901,.T.);
#625=FACE_OUTER_BOUND('',#902,.T.);
#626=FACE_OUTER_BOUND('',#903,.T.);
#627=FACE_OUTER_BOUND('',#904,.T.);
#628=FACE_OUTER_BOUND('',#905,.T.);
#629=FACE_OUTER_BOUND('',#906,.T.);
#630=FACE_OUTER_BOUND('',#907,.T.);
#631=FACE_OUTER_BOUND('',#908,.T.);
#632=FACE_OUTER_BOUND('',#910,.T.);
#633=FACE_OUTER_BOUND('',#911,.T.);
#634=FACE_OUTER_BOUND('',#912,.T.);
#635=FACE_OUTER_BOUND('',#913,.T.);
#636=FACE_OUTER_BOUND('',#914,.T.);
#637=FACE_OUTER_BOUND('',#915,.T.);
#638=FACE_OUTER_BOUND('',#916,.T.);
#639=FACE_OUTER_BOUND('',#917,.T.);
#640=FACE_OUTER_BOUND('',#918,.T.);
#641=FACE_OUTER_BOUND('',#919,.T.);
#642=FACE_OUTER_BOUND('',#920,.T.);
#643=FACE_OUTER_BOUND('',#921,.T.);
#644=FACE_OUTER_BOUND('',#922,.T.);
#645=FACE_OUTER_BOUND('',#923,.T.);
#646=FACE_OUTER_BOUND('',#924,.T.);
#647=FACE_OUTER_BOUND('',#925,.T.);
#648=FACE_OUTER_BOUND('',#926,.T.);
#649=FACE_OUTER_BOUND('',#927,.T.);
#650=FACE_OUTER_BOUND('',#928,.T.);
#651=FACE_OUTER_BOUND('',#929,.T.);
#652=FACE_OUTER_BOUND('',#930,.T.);
#653=FACE_OUTER_BOUND('',#931,.T.);
#654=FACE_OUTER_BOUND('',#932,.T.);
#655=FACE_OUTER_BOUND('',#933,.T.);
#656=FACE_OUTER_BOUND('',#934,.T.);
#657=FACE_OUTER_BOUND('',#935,.T.);
#658=FACE_OUTER_BOUND('',#936,.T.);
#659=FACE_OUTER_BOUND('',#937,.T.);
#660=FACE_OUTER_BOUND('',#938,.T.);
#661=FACE_OUTER_BOUND('',#939,.T.);
#662=FACE_OUTER_BOUND('',#940,.T.);
#663=FACE_OUTER_BOUND('',#941,.T.);
#664=FACE_OUTER_BOUND('',#942,.T.);
#665=FACE_OUTER_BOUND('',#943,.T.);
#666=FACE_OUTER_BOUND('',#944,.T.);
#667=FACE_OUTER_BOUND('',#945,.T.);
#668=FACE_OUTER_BOUND('',#946,.T.);
#669=FACE_OUTER_BOUND('',#947,.T.);
#670=FACE_OUTER_BOUND('',#948,.T.);
#671=FACE_OUTER_BOUND('',#949,.T.);
#672=FACE_OUTER_BOUND('',#950,.T.);
#673=FACE_OUTER_BOUND('',#951,.T.);
#674=FACE_OUTER_BOUND('',#952,.T.);
#675=FACE_OUTER_BOUND('',#953,.T.);
#676=FACE_OUTER_BOUND('',#954,.T.);
#677=FACE_OUTER_BOUND('',#955,.T.);
#678=FACE_OUTER_BOUND('',#956,.T.);
#679=FACE_OUTER_BOUND('',#957,.T.);
#680=FACE_OUTER_BOUND('',#958,.T.);
#681=FACE_OUTER_BOUND('',#959,.T.);
#682=FACE_OUTER_BOUND('',#961,.T.);
#683=FACE_OUTER_BOUND('',#962,.T.);
#684=FACE_OUTER_BOUND('',#963,.T.);
#685=FACE_OUTER_BOUND('',#964,.T.);
#686=FACE_OUTER_BOUND('',#965,.T.);
#687=FACE_OUTER_BOUND('',#966,.T.);
#688=FACE_OUTER_BOUND('',#967,.T.);
#689=FACE_OUTER_BOUND('',#968,.T.);
#690=FACE_OUTER_BOUND('',#969,.T.);
#691=FACE_OUTER_BOUND('',#970,.T.);
#692=FACE_OUTER_BOUND('',#971,.T.);
#693=FACE_OUTER_BOUND('',#972,.T.);
#694=FACE_OUTER_BOUND('',#973,.T.);
#695=FACE_OUTER_BOUND('',#974,.T.);
#696=FACE_OUTER_BOUND('',#975,.T.);
#697=FACE_OUTER_BOUND('',#976,.T.);
#698=FACE_OUTER_BOUND('',#977,.T.);
#699=FACE_OUTER_BOUND('',#978,.T.);
#700=FACE_OUTER_BOUND('',#979,.T.);
#701=FACE_OUTER_BOUND('',#980,.T.);
#702=FACE_OUTER_BOUND('',#981,.T.);
#703=FACE_OUTER_BOUND('',#982,.T.);
#704=FACE_OUTER_BOUND('',#983,.T.);
#705=FACE_OUTER_BOUND('',#984,.T.);
#706=FACE_OUTER_BOUND('',#985,.T.);
#707=FACE_OUTER_BOUND('',#986,.T.);
#708=FACE_OUTER_BOUND('',#987,.T.);
#709=FACE_OUTER_BOUND('',#988,.T.);
#710=FACE_OUTER_BOUND('',#989,.T.);
#711=FACE_OUTER_BOUND('',#990,.T.);
#712=FACE_OUTER_BOUND('',#991,.T.);
#713=FACE_OUTER_BOUND('',#992,.T.);
#714=EDGE_LOOP('',(#3106,#3107,#3108,#3109,#3110,#3111));
#715=EDGE_LOOP('',(#3112,#3113,#3114,#3115,#3116,#3117));
#716=EDGE_LOOP('',(#3118,#3119,#3120,#3121,#3122,#3123));
#717=EDGE_LOOP('',(#3124,#3125,#3126,#3127,#3128,#3129));
#718=EDGE_LOOP('',(#3130,#3131,#3132,#3133,#3134,#3135));
#719=EDGE_LOOP('',(#3136,#3137,#3138,#3139,#3140,#3141));
#720=EDGE_LOOP('',(#3142,#3143,#3144,#3145,#3146,#3147));
#721=EDGE_LOOP('',(#3148,#3149,#3150,#3151));
#722=EDGE_LOOP('',(#3152,#3153,#3154,#3155));
#723=EDGE_LOOP('',(#3156,#3157,#3158,#3159,#3160,#3161,#3162,#3163,#3164,
#3165,#3166,#3167,#3168,#3169,#3170,#3171,#3172,#3173,#3174,#3175,#3176,
#3177,#3178,#3179,#3180,#3181,#3182,#3183,#3184,#3185,#3186,#3187));
#724=EDGE_LOOP('',(#3188,#3189,#3190,#3191,#3192,#3193));
#725=EDGE_LOOP('',(#3194,#3195,#3196,#3197,#3198,#3199,#3200,#3201));
#726=EDGE_LOOP('',(#3202,#3203));
#727=EDGE_LOOP('',(#3204,#3205,#3206,#3207));
#728=EDGE_LOOP('',(#3208,#3209,#3210,#3211,#3212,#3213));
#729=EDGE_LOOP('',(#3214,#3215,#3216,#3217,#3218,#3219,#3220,#3221,#3222,
#3223,#3224,#3225,#3226,#3227));
#730=EDGE_LOOP('',(#3228,#3229,#3230,#3231,#3232,#3233,#3234,#3235,#3236,
#3237,#3238,#3239,#3240,#3241,#3242,#3243,#3244));
#731=EDGE_LOOP('',(#3245,#3246,#3247,#3248,#3249,#3250,#3251,#3252,#3253,
#3254));
#732=EDGE_LOOP('',(#3255,#3256,#3257,#3258,#3259,#3260,#3261,#3262,#3263,
#3264,#3265,#3266,#3267,#3268));
#733=EDGE_LOOP('',(#3269,#3270,#3271,#3272,#3273,#3274,#3275,#3276,#3277,
#3278,#3279,#3280,#3281,#3282));
#734=EDGE_LOOP('',(#3283,#3284,#3285,#3286,#3287,#3288));
#735=EDGE_LOOP('',(#3289,#3290,#3291,#3292,#3293,#3294,#3295,#3296,#3297,
#3298));
#736=EDGE_LOOP('',(#3299,#3300,#3301,#3302,#3303,#3304,#3305,#3306,#3307,
#3308,#3309,#3310,#3311,#3312,#3313,#3314,#3315,#3316,#3317,#3318,#3319,
#3320,#3321,#3322,#3323,#3324,#3325,#3326,#3327,#3328,#3329,#3330));
#737=EDGE_LOOP('',(#3331,#3332,#3333,#3334,#3335,#3336,#3337,#3338,#3339,
#3340,#3341,#3342,#3343,#3344));
#738=EDGE_LOOP('',(#3345,#3346,#3347,#3348,#3349,#3350,#3351,#3352,#3353,
#3354,#3355,#3356,#3357,#3358,#3359,#3360,#3361));
#739=EDGE_LOOP('',(#3362,#3363,#3364,#3365));
#740=EDGE_LOOP('',(#3366,#3367,#3368,#3369));
#741=EDGE_LOOP('',(#3370,#3371,#3372,#3373,#3374,#3375,#3376,#3377,#3378,
#3379,#3380,#3381,#3382,#3383,#3384,#3385));
#742=EDGE_LOOP('',(#3386,#3387,#3388,#3389,#3390,#3391,#3392,#3393,#3394,
#3395,#3396,#3397));
#743=EDGE_LOOP('',(#3398,#3399));
#744=EDGE_LOOP('',(#3400,#3401));
#745=EDGE_LOOP('',(#3402,#3403));
#746=EDGE_LOOP('',(#3404,#3405,#3406,#3407,#3408,#3409,#3410,#3411,#3412,
#3413,#3414,#3415));
#747=EDGE_LOOP('',(#3416,#3417,#3418,#3419,#3420,#3421));
#748=EDGE_LOOP('',(#3422,#3423,#3424,#3425,#3426,#3427));
#749=EDGE_LOOP('',(#3428,#3429,#3430,#3431));
#750=EDGE_LOOP('',(#3432,#3433));
#751=EDGE_LOOP('',(#3434,#3435));
#752=EDGE_LOOP('',(#3436,#3437));
#753=EDGE_LOOP('',(#3438,#3439,#3440,#3441));
#754=EDGE_LOOP('',(#3442,#3443,#3444,#3445));
#755=EDGE_LOOP('',(#3446,#3447));
#756=EDGE_LOOP('',(#3448,#3449,#3450,#3451,#3452));
#757=EDGE_LOOP('',(#3453,#3454,#3455,#3456));
#758=EDGE_LOOP('',(#3457,#3458,#3459,#3460,#3461));
#759=EDGE_LOOP('',(#3462,#3463,#3464,#3465));
#760=EDGE_LOOP('',(#3466,#3467,#3468,#3469));
#761=EDGE_LOOP('',(#3470,#3471,#3472,#3473));
#762=EDGE_LOOP('',(#3474,#3475,#3476,#3477));
#763=EDGE_LOOP('',(#3478,#3479,#3480));
#764=EDGE_LOOP('',(#3481,#3482,#3483));
#765=EDGE_LOOP('',(#3484,#3485,#3486,#3487));
#766=EDGE_LOOP('',(#3488,#3489,#3490,#3491));
#767=EDGE_LOOP('',(#3492,#3493,#3494,#3495));
#768=EDGE_LOOP('',(#3496,#3497,#3498,#3499));
#769=EDGE_LOOP('',(#3500,#3501,#3502,#3503));
#770=EDGE_LOOP('',(#3504,#3505,#3506,#3507));
#771=EDGE_LOOP('',(#3508,#3509,#3510,#3511));
#772=EDGE_LOOP('',(#3512,#3513,#3514,#3515));
#773=EDGE_LOOP('',(#3516,#3517,#3518,#3519,#3520,#3521,#3522,#3523));
#774=EDGE_LOOP('',(#3524,#3525,#3526,#3527));
#775=EDGE_LOOP('',(#3528,#3529,#3530,#3531));
#776=EDGE_LOOP('',(#3532,#3533,#3534,#3535));
#777=EDGE_LOOP('',(#3536,#3537,#3538,#3539));
#778=EDGE_LOOP('',(#3540,#3541,#3542,#3543));
#779=EDGE_LOOP('',(#3544,#3545,#3546,#3547));
#780=EDGE_LOOP('',(#3548,#3549,#3550,#3551,#3552,#3553,#3554,#3555));
#781=EDGE_LOOP('',(#3556,#3557));
#782=EDGE_LOOP('',(#3558,#3559));
#783=EDGE_LOOP('',(#3560,#3561));
#784=EDGE_LOOP('',(#3562,#3563));
#785=EDGE_LOOP('',(#3564,#3565));
#786=EDGE_LOOP('',(#3566,#3567));
#787=EDGE_LOOP('',(#3568,#3569,#3570,#3571));
#788=EDGE_LOOP('',(#3572,#3573,#3574,#3575));
#789=EDGE_LOOP('',(#3576,#3577,#3578,#3579));
#790=EDGE_LOOP('',(#3580,#3581,#3582,#3583));
#791=EDGE_LOOP('',(#3584,#3585,#3586,#3587));
#792=EDGE_LOOP('',(#3588,#3589,#3590,#3591,#3592));
#793=EDGE_LOOP('',(#3593,#3594,#3595,#3596));
#794=EDGE_LOOP('',(#3597,#3598,#3599,#3600));
#795=EDGE_LOOP('',(#3601,#3602,#3603,#3604));
#796=EDGE_LOOP('',(#3605,#3606,#3607,#3608));
#797=EDGE_LOOP('',(#3609,#3610,#3611,#3612));
#798=EDGE_LOOP('',(#3613,#3614,#3615,#3616,#3617));
#799=EDGE_LOOP('',(#3618,#3619,#3620,#3621));
#800=EDGE_LOOP('',(#3622,#3623,#3624,#3625));
#801=EDGE_LOOP('',(#3626,#3627,#3628,#3629));
#802=EDGE_LOOP('',(#3630,#3631,#3632,#3633));
#803=EDGE_LOOP('',(#3634,#3635,#3636,#3637));
#804=EDGE_LOOP('',(#3638,#3639,#3640,#3641));
#805=EDGE_LOOP('',(#3642,#3643,#3644,#3645,#3646,#3647));
#806=EDGE_LOOP('',(#3648,#3649,#3650,#3651));
#807=EDGE_LOOP('',(#3652,#3653,#3654,#3655));
#808=EDGE_LOOP('',(#3656,#3657,#3658,#3659));
#809=EDGE_LOOP('',(#3660,#3661,#3662,#3663));
#810=EDGE_LOOP('',(#3664,#3665,#3666,#3667));
#811=EDGE_LOOP('',(#3668,#3669,#3670,#3671));
#812=EDGE_LOOP('',(#3672,#3673,#3674,#3675));
#813=EDGE_LOOP('',(#3676,#3677,#3678,#3679));
#814=EDGE_LOOP('',(#3680,#3681,#3682,#3683));
#815=EDGE_LOOP('',(#3684,#3685,#3686,#3687));
#816=EDGE_LOOP('',(#3688,#3689,#3690,#3691));
#817=EDGE_LOOP('',(#3692,#3693,#3694,#3695));
#818=EDGE_LOOP('',(#3696,#3697,#3698,#3699));
#819=EDGE_LOOP('',(#3700,#3701,#3702,#3703));
#820=EDGE_LOOP('',(#3704,#3705,#3706,#3707,#3708,#3709,#3710,#3711,#3712,
#3713,#3714,#3715,#3716,#3717));
#821=EDGE_LOOP('',(#3718,#3719,#3720,#3721));
#822=EDGE_LOOP('',(#3722,#3723,#3724,#3725));
#823=EDGE_LOOP('',(#3726,#3727,#3728,#3729));
#824=EDGE_LOOP('',(#3730,#3731,#3732,#3733));
#825=EDGE_LOOP('',(#3734,#3735,#3736,#3737));
#826=EDGE_LOOP('',(#3738,#3739,#3740,#3741));
#827=EDGE_LOOP('',(#3742,#3743,#3744,#3745));
#828=EDGE_LOOP('',(#3746,#3747,#3748,#3749));
#829=EDGE_LOOP('',(#3750,#3751,#3752,#3753));
#830=EDGE_LOOP('',(#3754,#3755,#3756,#3757));
#831=EDGE_LOOP('',(#3758,#3759,#3760,#3761));
#832=EDGE_LOOP('',(#3762,#3763,#3764,#3765));
#833=EDGE_LOOP('',(#3766,#3767,#3768,#3769));
#834=EDGE_LOOP('',(#3770,#3771,#3772,#3773));
#835=EDGE_LOOP('',(#3774,#3775,#3776,#3777));
#836=EDGE_LOOP('',(#3778,#3779,#3780,#3781));
#837=EDGE_LOOP('',(#3782,#3783,#3784,#3785));
#838=EDGE_LOOP('',(#3786,#3787,#3788,#3789,#3790,#3791,#3792,#3793,#3794,
#3795,#3796,#3797,#3798,#3799,#3800,#3801,#3802));
#839=EDGE_LOOP('',(#3803,#3804,#3805,#3806));
#840=EDGE_LOOP('',(#3807,#3808,#3809,#3810));
#841=EDGE_LOOP('',(#3811,#3812,#3813,#3814));
#842=EDGE_LOOP('',(#3815,#3816,#3817,#3818));
#843=EDGE_LOOP('',(#3819,#3820,#3821,#3822));
#844=EDGE_LOOP('',(#3823,#3824,#3825,#3826,#3827));
#845=EDGE_LOOP('',(#3828,#3829,#3830,#3831));
#846=EDGE_LOOP('',(#3832,#3833,#3834,#3835));
#847=EDGE_LOOP('',(#3836,#3837,#3838,#3839));
#848=EDGE_LOOP('',(#3840,#3841,#3842,#3843));
#849=EDGE_LOOP('',(#3844,#3845,#3846,#3847));
#850=EDGE_LOOP('',(#3848,#3849,#3850,#3851,#3852));
#851=EDGE_LOOP('',(#3853,#3854,#3855,#3856));
#852=EDGE_LOOP('',(#3857,#3858,#3859,#3860));
#853=EDGE_LOOP('',(#3861,#3862,#3863,#3864));
#854=EDGE_LOOP('',(#3865,#3866,#3867,#3868));
#855=EDGE_LOOP('',(#3869,#3870,#3871,#3872));
#856=EDGE_LOOP('',(#3873,#3874,#3875,#3876));
#857=EDGE_LOOP('',(#3877,#3878,#3879,#3880));
#858=EDGE_LOOP('',(#3881,#3882,#3883,#3884));
#859=EDGE_LOOP('',(#3885,#3886,#3887,#3888));
#860=EDGE_LOOP('',(#3889,#3890,#3891,#3892));
#861=EDGE_LOOP('',(#3893,#3894,#3895,#3896,#3897,#3898,#3899,#3900,#3901,
#3902));
#862=EDGE_LOOP('',(#3903,#3904,#3905));
#863=EDGE_LOOP('',(#3906,#3907,#3908,#3909));
#864=EDGE_LOOP('',(#3910,#3911,#3912,#3913));
#865=EDGE_LOOP('',(#3914,#3915,#3916,#3917));
#866=EDGE_LOOP('',(#3918,#3919,#3920));
#867=EDGE_LOOP('',(#3921,#3922,#3923,#3924));
#868=EDGE_LOOP('',(#3925,#3926,#3927,#3928));
#869=EDGE_LOOP('',(#3929,#3930,#3931,#3932));
#870=EDGE_LOOP('',(#3933,#3934,#3935,#3936));
#871=EDGE_LOOP('',(#3937,#3938,#3939,#3940));
#872=EDGE_LOOP('',(#3941,#3942,#3943,#3944));
#873=EDGE_LOOP('',(#3945,#3946,#3947,#3948));
#874=EDGE_LOOP('',(#3949,#3950,#3951,#3952));
#875=EDGE_LOOP('',(#3953,#3954,#3955,#3956));
#876=EDGE_LOOP('',(#3957,#3958,#3959,#3960));
#877=EDGE_LOOP('',(#3961,#3962,#3963,#3964));
#878=EDGE_LOOP('',(#3965,#3966,#3967,#3968));
#879=EDGE_LOOP('',(#3969,#3970,#3971,#3972));
#880=EDGE_LOOP('',(#3973,#3974,#3975,#3976));
#881=EDGE_LOOP('',(#3977,#3978,#3979,#3980,#3981,#3982,#3983,#3984,#3985,
#3986,#3987,#3988,#3989,#3990));
#882=EDGE_LOOP('',(#3991,#3992,#3993,#3994));
#883=EDGE_LOOP('',(#3995,#3996,#3997,#3998));
#884=EDGE_LOOP('',(#3999,#4000,#4001,#4002));
#885=EDGE_LOOP('',(#4003,#4004,#4005,#4006));
#886=EDGE_LOOP('',(#4007,#4008,#4009,#4010));
#887=EDGE_LOOP('',(#4011,#4012,#4013,#4014));
#888=EDGE_LOOP('',(#4015,#4016,#4017,#4018));
#889=EDGE_LOOP('',(#4019,#4020,#4021,#4022));
#890=EDGE_LOOP('',(#4023,#4024,#4025,#4026));
#891=EDGE_LOOP('',(#4027,#4028,#4029,#4030));
#892=EDGE_LOOP('',(#4031,#4032,#4033,#4034));
#893=EDGE_LOOP('',(#4035,#4036,#4037,#4038));
#894=EDGE_LOOP('',(#4039,#4040,#4041,#4042));
#895=EDGE_LOOP('',(#4043,#4044,#4045,#4046));
#896=EDGE_LOOP('',(#4047,#4048,#4049,#4050,#4051,#4052,#4053,#4054,#4055,
#4056,#4057,#4058,#4059,#4060));
#897=EDGE_LOOP('',(#4061,#4062,#4063,#4064));
#898=EDGE_LOOP('',(#4065,#4066,#4067,#4068));
#899=EDGE_LOOP('',(#4069,#4070,#4071,#4072));
#900=EDGE_LOOP('',(#4073,#4074,#4075,#4076));
#901=EDGE_LOOP('',(#4077,#4078,#4079,#4080));
#902=EDGE_LOOP('',(#4081,#4082,#4083,#4084));
#903=EDGE_LOOP('',(#4085,#4086,#4087,#4088,#4089,#4090));
#904=EDGE_LOOP('',(#4091,#4092,#4093,#4094));
#905=EDGE_LOOP('',(#4095,#4096,#4097,#4098));
#906=EDGE_LOOP('',(#4099,#4100,#4101,#4102));
#907=EDGE_LOOP('',(#4103,#4104,#4105,#4106));
#908=EDGE_LOOP('',(#4107,#4108,#4109,#4110));
#909=EDGE_LOOP('',(#4111,#4112,#4113,#4114,#4115));
#910=EDGE_LOOP('',(#4116,#4117,#4118,#4119));
#911=EDGE_LOOP('',(#4120,#4121,#4122,#4123));
#912=EDGE_LOOP('',(#4124,#4125,#4126,#4127));
#913=EDGE_LOOP('',(#4128,#4129,#4130,#4131));
#914=EDGE_LOOP('',(#4132,#4133,#4134,#4135));
#915=EDGE_LOOP('',(#4136,#4137,#4138,#4139,#4140));
#916=EDGE_LOOP('',(#4141,#4142,#4143,#4144));
#917=EDGE_LOOP('',(#4145,#4146,#4147,#4148));
#918=EDGE_LOOP('',(#4149,#4150,#4151,#4152));
#919=EDGE_LOOP('',(#4153,#4154,#4155,#4156));
#920=EDGE_LOOP('',(#4157,#4158,#4159,#4160));
#921=EDGE_LOOP('',(#4161,#4162,#4163,#4164));
#922=EDGE_LOOP('',(#4165,#4166,#4167,#4168));
#923=EDGE_LOOP('',(#4169,#4170,#4171,#4172));
#924=EDGE_LOOP('',(#4173,#4174,#4175,#4176));
#925=EDGE_LOOP('',(#4177,#4178,#4179,#4180));
#926=EDGE_LOOP('',(#4181,#4182,#4183,#4184));
#927=EDGE_LOOP('',(#4185,#4186,#4187,#4188));
#928=EDGE_LOOP('',(#4189,#4190,#4191,#4192));
#929=EDGE_LOOP('',(#4193,#4194,#4195,#4196));
#930=EDGE_LOOP('',(#4197,#4198,#4199,#4200));
#931=EDGE_LOOP('',(#4201,#4202,#4203,#4204));
#932=EDGE_LOOP('',(#4205,#4206,#4207,#4208));
#933=EDGE_LOOP('',(#4209,#4210,#4211,#4212,#4213,#4214,#4215,#4216,#4217,
#4218,#4219,#4220,#4221,#4222,#4223,#4224,#4225));
#934=EDGE_LOOP('',(#4226,#4227,#4228,#4229));
#935=EDGE_LOOP('',(#4230,#4231,#4232,#4233));
#936=EDGE_LOOP('',(#4234,#4235,#4236,#4237));
#937=EDGE_LOOP('',(#4238,#4239,#4240,#4241));
#938=EDGE_LOOP('',(#4242,#4243,#4244,#4245));
#939=EDGE_LOOP('',(#4246,#4247,#4248,#4249));
#940=EDGE_LOOP('',(#4250,#4251,#4252,#4253));
#941=EDGE_LOOP('',(#4254,#4255,#4256,#4257));
#942=EDGE_LOOP('',(#4258,#4259,#4260,#4261));
#943=EDGE_LOOP('',(#4262,#4263,#4264,#4265));
#944=EDGE_LOOP('',(#4266,#4267,#4268,#4269));
#945=EDGE_LOOP('',(#4270,#4271,#4272,#4273));
#946=EDGE_LOOP('',(#4274,#4275,#4276,#4277));
#947=EDGE_LOOP('',(#4278,#4279,#4280,#4281));
#948=EDGE_LOOP('',(#4282,#4283,#4284,#4285,#4286,#4287,#4288,#4289,#4290,
#4291,#4292,#4293,#4294,#4295));
#949=EDGE_LOOP('',(#4296,#4297,#4298,#4299));
#950=EDGE_LOOP('',(#4300,#4301,#4302,#4303));
#951=EDGE_LOOP('',(#4304,#4305,#4306,#4307));
#952=EDGE_LOOP('',(#4308,#4309,#4310,#4311));
#953=EDGE_LOOP('',(#4312,#4313,#4314,#4315));
#954=EDGE_LOOP('',(#4316,#4317,#4318,#4319));
#955=EDGE_LOOP('',(#4320,#4321,#4322,#4323));
#956=EDGE_LOOP('',(#4324,#4325,#4326,#4327));
#957=EDGE_LOOP('',(#4328,#4329,#4330,#4331));
#958=EDGE_LOOP('',(#4332,#4333,#4334,#4335));
#959=EDGE_LOOP('',(#4336,#4337,#4338,#4339,#4340,#4341,#4342,#4343,#4344,
#4345));
#960=EDGE_LOOP('',(#4346,#4347,#4348));
#961=EDGE_LOOP('',(#4349,#4350,#4351,#4352));
#962=EDGE_LOOP('',(#4353,#4354,#4355,#4356));
#963=EDGE_LOOP('',(#4357,#4358,#4359,#4360));
#964=EDGE_LOOP('',(#4361,#4362,#4363));
#965=EDGE_LOOP('',(#4364,#4365,#4366,#4367));
#966=EDGE_LOOP('',(#4368,#4369,#4370,#4371));
#967=EDGE_LOOP('',(#4372,#4373,#4374,#4375));
#968=EDGE_LOOP('',(#4376,#4377,#4378,#4379));
#969=EDGE_LOOP('',(#4380,#4381,#4382,#4383));
#970=EDGE_LOOP('',(#4384,#4385,#4386,#4387));
#971=EDGE_LOOP('',(#4388,#4389,#4390,#4391));
#972=EDGE_LOOP('',(#4392,#4393,#4394,#4395));
#973=EDGE_LOOP('',(#4396,#4397,#4398,#4399));
#974=EDGE_LOOP('',(#4400,#4401,#4402,#4403));
#975=EDGE_LOOP('',(#4404,#4405,#4406,#4407));
#976=EDGE_LOOP('',(#4408,#4409,#4410,#4411));
#977=EDGE_LOOP('',(#4412,#4413,#4414,#4415));
#978=EDGE_LOOP('',(#4416,#4417,#4418,#4419));
#979=EDGE_LOOP('',(#4420,#4421,#4422,#4423));
#980=EDGE_LOOP('',(#4424,#4425,#4426,#4427));
#981=EDGE_LOOP('',(#4428,#4429,#4430,#4431));
#982=EDGE_LOOP('',(#4432,#4433,#4434,#4435));
#983=EDGE_LOOP('',(#4436,#4437,#4438,#4439));
#984=EDGE_LOOP('',(#4440,#4441,#4442,#4443));
#985=EDGE_LOOP('',(#4444,#4445,#4446,#4447));
#986=EDGE_LOOP('',(#4448,#4449,#4450,#4451));
#987=EDGE_LOOP('',(#4452,#4453,#4454,#4455));
#988=EDGE_LOOP('',(#4456,#4457,#4458,#4459));
#989=EDGE_LOOP('',(#4460,#4461,#4462,#4463));
#990=EDGE_LOOP('',(#4464,#4465,#4466,#4467));
#991=EDGE_LOOP('',(#4468,#4469,#4470,#4471));
#992=EDGE_LOOP('',(#4472,#4473,#4474,#4475));
#993=LINE('',#6105,#1450);
#994=LINE('',#6115,#1451);
#995=LINE('',#6124,#1452);
#996=LINE('',#6135,#1453);
#997=LINE('',#6144,#1454);
#998=LINE('',#6155,#1455);
#999=LINE('',#6164,#1456);
#1000=LINE('',#6174,#1457);
#1001=LINE('',#6177,#1458);
#1002=LINE('',#6183,#1459);
#1003=LINE('',#6190,#1460);
#1004=LINE('',#6194,#1461);
#1005=LINE('',#6198,#1462);
#1006=LINE('',#6202,#1463);
#1007=LINE('',#6206,#1464);
#1008=LINE('',#6210,#1465);
#1009=LINE('',#6214,#1466);
#1010=LINE('',#6218,#1467);
#1011=LINE('',#6222,#1468);
#1012=LINE('',#6226,#1469);
#1013=LINE('',#6230,#1470);
#1014=LINE('',#6234,#1471);
#1015=LINE('',#6238,#1472);
#1016=LINE('',#6242,#1473);
#1017=LINE('',#6245,#1474);
#1018=LINE('',#6250,#1475);
#1019=LINE('',#6255,#1476);
#1020=LINE('',#6257,#1477);
#1021=LINE('',#6259,#1478);
#1022=LINE('',#6263,#1479);
#1023=LINE('',#6265,#1480);
#1024=LINE('',#6267,#1481);
#1025=LINE('',#6268,#1482);
#1026=LINE('',#6383,#1483);
#1027=LINE('',#6385,#1484);
#1028=LINE('',#6387,#1485);
#1029=LINE('',#6389,#1486);
#1030=LINE('',#6391,#1487);
#1031=LINE('',#6392,#1488);
#1032=LINE('',#6395,#1489);
#1033=LINE('',#6397,#1490);
#1034=LINE('',#6399,#1491);
#1035=LINE('',#6401,#1492);
#1036=LINE('',#6403,#1493);
#1037=LINE('',#6481,#1494);
#1038=LINE('',#6587,#1495);
#1039=LINE('',#6693,#1496);
#1040=LINE('',#6759,#1497);
#1041=LINE('',#6777,#1498);
#1042=LINE('',#6779,#1499);
#1043=LINE('',#6781,#1500);
#1044=LINE('',#6783,#1501);
#1045=LINE('',#6785,#1502);
#1046=LINE('',#6787,#1503);
#1047=LINE('',#6789,#1504);
#1048=LINE('',#6791,#1505);
#1049=LINE('',#6793,#1506);
#1050=LINE('',#6794,#1507);
#1051=LINE('',#6797,#1508);
#1052=LINE('',#6799,#1509);
#1053=LINE('',#6801,#1510);
#1054=LINE('',#6803,#1511);
#1055=LINE('',#6805,#1512);
#1056=LINE('',#6879,#1513);
#1057=LINE('',#6949,#1514);
#1058=LINE('',#6951,#1515);
#1059=LINE('',#6953,#1516);
#1060=LINE('',#6955,#1517);
#1061=LINE('',#6957,#1518);
#1062=LINE('',#7031,#1519);
#1063=LINE('',#7101,#1520);
#1064=LINE('',#7103,#1521);
#1065=LINE('',#7105,#1522);
#1066=LINE('',#7107,#1523);
#1067=LINE('',#7109,#1524);
#1068=LINE('',#7110,#1525);
#1069=LINE('',#7113,#1526);
#1070=LINE('',#7115,#1527);
#1071=LINE('',#7117,#1528);
#1072=LINE('',#7119,#1529);
#1073=LINE('',#7121,#1530);
#1074=LINE('',#7123,#1531);
#1075=LINE('',#7125,#1532);
#1076=LINE('',#7127,#1533);
#1077=LINE('',#7129,#1534);
#1078=LINE('',#7130,#1535);
#1079=LINE('',#7132,#1536);
#1080=LINE('',#7134,#1537);
#1081=LINE('',#7135,#1538);
#1082=LINE('',#7137,#1539);
#1083=LINE('',#7139,#1540);
#1084=LINE('',#7140,#1541);
#1085=LINE('',#7142,#1542);
#1086=LINE('',#7144,#1543);
#1087=LINE('',#7145,#1544);
#1088=LINE('',#7148,#1545);
#1089=LINE('',#7150,#1546);
#1090=LINE('',#7151,#1547);
#1091=LINE('',#7153,#1548);
#1092=LINE('',#7155,#1549);
#1093=LINE('',#7156,#1550);
#1094=LINE('',#7158,#1551);
#1095=LINE('',#7160,#1552);
#1096=LINE('',#7161,#1553);
#1097=LINE('',#7163,#1554);
#1098=LINE('',#7165,#1555);
#1099=LINE('',#7166,#1556);
#1100=LINE('',#7169,#1557);
#1101=LINE('',#7171,#1558);
#1102=LINE('',#7173,#1559);
#1103=LINE('',#7175,#1560);
#1104=LINE('',#7177,#1561);
#1105=LINE('',#7251,#1562);
#1106=LINE('',#7357,#1563);
#1107=LINE('',#7467,#1564);
#1108=LINE('',#7533,#1565);
#1109=LINE('',#7776,#1566);
#1110=LINE('',#7778,#1567);
#1111=LINE('',#7780,#1568);
#1112=LINE('',#7782,#1569);
#1113=LINE('',#7784,#1570);
#1114=LINE('',#7786,#1571);
#1115=LINE('',#7788,#1572);
#1116=LINE('',#7790,#1573);
#1117=LINE('',#7792,#1574);
#1118=LINE('',#7794,#1575);
#1119=LINE('',#7796,#1576);
#1120=LINE('',#7798,#1577);
#1121=LINE('',#7800,#1578);
#1122=LINE('',#7802,#1579);
#1123=LINE('',#7804,#1580);
#1124=LINE('',#7805,#1581);
#1125=LINE('',#7809,#1582);
#1126=LINE('',#7811,#1583);
#1127=LINE('',#7813,#1584);
#1128=LINE('',#7815,#1585);
#1129=LINE('',#7817,#1586);
#1130=LINE('',#7819,#1587);
#1131=LINE('',#7821,#1588);
#1132=LINE('',#7823,#1589);
#1133=LINE('',#7825,#1590);
#1134=LINE('',#7827,#1591);
#1135=LINE('',#7829,#1592);
#1136=LINE('',#7830,#1593);
#1137=LINE('',#7833,#1594);
#1138=LINE('',#7835,#1595);
#1139=LINE('',#7836,#1596);
#1140=LINE('',#7838,#1597);
#1141=LINE('',#7840,#1598);
#1142=LINE('',#7841,#1599);
#1143=LINE('',#7843,#1600);
#1144=LINE('',#7845,#1601);
#1145=LINE('',#7846,#1602);
#1146=LINE('',#7849,#1603);
#1147=LINE('',#7851,#1604);
#1148=LINE('',#7852,#1605);
#1149=LINE('',#7853,#1606);
#1150=LINE('',#7856,#1607);
#1151=LINE('',#7858,#1608);
#1152=LINE('',#7859,#1609);
#1153=LINE('',#7860,#1610);
#1154=LINE('',#7862,#1611);
#1155=LINE('',#7863,#1612);
#1156=LINE('',#7866,#1613);
#1157=LINE('',#7868,#1614);
#1158=LINE('',#7872,#1615);
#1159=LINE('',#7873,#1616);
#1160=LINE('',#7875,#1617);
#1161=LINE('',#7877,#1618);
#1162=LINE('',#7880,#1619);
#1163=LINE('',#7882,#1620);
#1164=LINE('',#7885,#1621);
#1165=LINE('',#7887,#1622);
#1166=LINE('',#7892,#1623);
#1167=LINE('',#7893,#1624);
#1168=LINE('',#7896,#1625);
#1169=LINE('',#7897,#1626);
#1170=LINE('',#7899,#1627);
#1171=LINE('',#7902,#1628);
#1172=LINE('',#7903,#1629);
#1173=LINE('',#7906,#1630);
#1174=LINE('',#7907,#1631);
#1175=LINE('',#7909,#1632);
#1176=LINE('',#7913,#1633);
#1177=LINE('',#7914,#1634);
#1178=LINE('',#7917,#1635);
#1179=LINE('',#7918,#1636);
#1180=LINE('',#7920,#1637);
#1181=LINE('',#7923,#1638);
#1182=LINE('',#7924,#1639);
#1183=LINE('',#7927,#1640);
#1184=LINE('',#7928,#1641);
#1185=LINE('',#7930,#1642);
#1186=LINE('',#7990,#1643);
#1187=LINE('',#8019,#1644);
#1188=LINE('',#8102,#1645);
#1189=LINE('',#8185,#1646);
#1190=LINE('',#8439,#1647);
#1191=LINE('',#8440,#1648);
#1192=LINE('',#8511,#1649);
#1193=LINE('',#8546,#1650);
#1194=LINE('',#8593,#1651);
#1195=LINE('',#8666,#1652);
#1196=LINE('',#8668,#1653);
#1197=LINE('',#8669,#1654);
#1198=LINE('',#8672,#1655);
#1199=LINE('',#8673,#1656);
#1200=LINE('',#8676,#1657);
#1201=LINE('',#8677,#1658);
#1202=LINE('',#8680,#1659);
#1203=LINE('',#8681,#1660);
#1204=LINE('',#8684,#1661);
#1205=LINE('',#8685,#1662);
#1206=LINE('',#8687,#1663);
#1207=LINE('',#8691,#1664);
#1208=LINE('',#8693,#1665);
#1209=LINE('',#8694,#1666);
#1210=LINE('',#8697,#1667);
#1211=LINE('',#8698,#1668);
#1212=LINE('',#8701,#1669);
#1213=LINE('',#8702,#1670);
#1214=LINE('',#8705,#1671);
#1215=LINE('',#8706,#1672);
#1216=LINE('',#8729,#1673);
#1217=LINE('',#8788,#1674);
#1218=LINE('',#8871,#1675);
#1219=LINE('',#8930,#1676);
#1220=LINE('',#8933,#1677);
#1221=LINE('',#8934,#1678);
#1222=LINE('',#8981,#1679);
#1223=LINE('',#9040,#1680);
#1224=LINE('',#9099,#1681);
#1225=LINE('',#9134,#1682);
#1226=LINE('',#9136,#1683);
#1227=LINE('',#9169,#1684);
#1228=LINE('',#9186,#1685);
#1229=LINE('',#9189,#1686);
#1230=LINE('',#9190,#1687);
#1231=LINE('',#9249,#1688);
#1232=LINE('',#9296,#1689);
#1233=LINE('',#9331,#1690);
#1234=LINE('',#9354,#1691);
#1235=LINE('',#9389,#1692);
#1236=LINE('',#9436,#1693);
#1237=LINE('',#9495,#1694);
#1238=LINE('',#9498,#1695);
#1239=LINE('',#9499,#1696);
#1240=LINE('',#9534,#1697);
#1241=LINE('',#9569,#1698);
#1242=LINE('',#9628,#1699);
#1243=LINE('',#9687,#1700);
#1244=LINE('',#9690,#1701);
#1245=LINE('',#9691,#1702);
#1246=LINE('',#9738,#1703);
#1247=LINE('',#9852,#1704);
#1248=LINE('',#9881,#1705);
#1249=LINE('',#9964,#1706);
#1250=LINE('',#10047,#1707);
#1251=LINE('',#10301,#1708);
#1252=LINE('',#10302,#1709);
#1253=LINE('',#10373,#1710);
#1254=LINE('',#10408,#1711);
#1255=LINE('',#10455,#1712);
#1256=LINE('',#10528,#1713);
#1257=LINE('',#10530,#1714);
#1258=LINE('',#10531,#1715);
#1259=LINE('',#10534,#1716);
#1260=LINE('',#10535,#1717);
#1261=LINE('',#10538,#1718);
#1262=LINE('',#10539,#1719);
#1263=LINE('',#10542,#1720);
#1264=LINE('',#10543,#1721);
#1265=LINE('',#10546,#1722);
#1266=LINE('',#10547,#1723);
#1267=LINE('',#10550,#1724);
#1268=LINE('',#10551,#1725);
#1269=LINE('',#10554,#1726);
#1270=LINE('',#10555,#1727);
#1271=LINE('',#10558,#1728);
#1272=LINE('',#10559,#1729);
#1273=LINE('',#10562,#1730);
#1274=LINE('',#10563,#1731);
#1275=LINE('',#10565,#1732);
#1276=LINE('',#10569,#1733);
#1277=LINE('',#10571,#1734);
#1278=LINE('',#10572,#1735);
#1279=LINE('',#10576,#1736);
#1280=LINE('',#10577,#1737);
#1281=LINE('',#10578,#1738);
#1282=LINE('',#10581,#1739);
#1283=LINE('',#10582,#1740);
#1284=LINE('',#10584,#1741);
#1285=LINE('',#10588,#1742);
#1286=LINE('',#10590,#1743);
#1287=LINE('',#10591,#1744);
#1288=LINE('',#10594,#1745);
#1289=LINE('',#10595,#1746);
#1290=LINE('',#10598,#1747);
#1291=LINE('',#10599,#1748);
#1292=LINE('',#10602,#1749);
#1293=LINE('',#10603,#1750);
#1294=LINE('',#10626,#1751);
#1295=LINE('',#10685,#1752);
#1296=LINE('',#10756,#1753);
#1297=LINE('',#10815,#1754);
#1298=LINE('',#10818,#1755);
#1299=LINE('',#10819,#1756);
#1300=LINE('',#10866,#1757);
#1301=LINE('',#10925,#1758);
#1302=LINE('',#10984,#1759);
#1303=LINE('',#11019,#1760);
#1304=LINE('',#11021,#1761);
#1305=LINE('',#11025,#1762);
#1306=LINE('',#11027,#1763);
#1307=LINE('',#11028,#1764);
#1308=LINE('',#11031,#1765);
#1309=LINE('',#11032,#1766);
#1310=LINE('',#11035,#1767);
#1311=LINE('',#11036,#1768);
#1312=LINE('',#11039,#1769);
#1313=LINE('',#11040,#1770);
#1314=LINE('',#11063,#1771);
#1315=LINE('',#11122,#1772);
#1316=LINE('',#11193,#1773);
#1317=LINE('',#11252,#1774);
#1318=LINE('',#11255,#1775);
#1319=LINE('',#11256,#1776);
#1320=LINE('',#11303,#1777);
#1321=LINE('',#11362,#1778);
#1322=LINE('',#11421,#1779);
#1323=LINE('',#11456,#1780);
#1324=LINE('',#11458,#1781);
#1325=LINE('',#11462,#1782);
#1326=LINE('',#11464,#1783);
#1327=LINE('',#11465,#1784);
#1328=LINE('',#11468,#1785);
#1329=LINE('',#11469,#1786);
#1330=LINE('',#11472,#1787);
#1331=LINE('',#11473,#1788);
#1332=LINE('',#11476,#1789);
#1333=LINE('',#11477,#1790);
#1334=LINE('',#11480,#1791);
#1335=LINE('',#11481,#1792);
#1336=LINE('',#11483,#1793);
#1337=LINE('',#11540,#1794);
#1338=LINE('',#11569,#1795);
#1339=LINE('',#11652,#1796);
#1340=LINE('',#11735,#1797);
#1341=LINE('',#11989,#1798);
#1342=LINE('',#11990,#1799);
#1343=LINE('',#12061,#1800);
#1344=LINE('',#12096,#1801);
#1345=LINE('',#12143,#1802);
#1346=LINE('',#12245,#1803);
#1347=LINE('',#12262,#1804);
#1348=LINE('',#12265,#1805);
#1349=LINE('',#12266,#1806);
#1350=LINE('',#12325,#1807);
#1351=LINE('',#12372,#1808);
#1352=LINE('',#12407,#1809);
#1353=LINE('',#12430,#1810);
#1354=LINE('',#12465,#1811);
#1355=LINE('',#12524,#1812);
#1356=LINE('',#12583,#1813);
#1357=LINE('',#12586,#1814);
#1358=LINE('',#12587,#1815);
#1359=LINE('',#12622,#1816);
#1360=LINE('',#12657,#1817);
#1361=LINE('',#12716,#1818);
#1362=LINE('',#12775,#1819);
#1363=LINE('',#12778,#1820);
#1364=LINE('',#12779,#1821);
#1365=LINE('',#12826,#1822);
#1366=LINE('',#12887,#1823);
#1367=LINE('',#12889,#1824);
#1368=LINE('',#12890,#1825);
#1369=LINE('',#12893,#1826);
#1370=LINE('',#12894,#1827);
#1371=LINE('',#12897,#1828);
#1372=LINE('',#12898,#1829);
#1373=LINE('',#12901,#1830);
#1374=LINE('',#12902,#1831);
#1375=LINE('',#12925,#1832);
#1376=LINE('',#12984,#1833);
#1377=LINE('',#13055,#1834);
#1378=LINE('',#13114,#1835);
#1379=LINE('',#13117,#1836);
#1380=LINE('',#13118,#1837);
#1381=LINE('',#13165,#1838);
#1382=LINE('',#13224,#1839);
#1383=LINE('',#13283,#1840);
#1384=LINE('',#13318,#1841);
#1385=LINE('',#13320,#1842);
#1386=LINE('',#13324,#1843);
#1387=LINE('',#13326,#1844);
#1388=LINE('',#13327,#1845);
#1389=LINE('',#13330,#1846);
#1390=LINE('',#13331,#1847);
#1391=LINE('',#13334,#1848);
#1392=LINE('',#13335,#1849);
#1393=LINE('',#13338,#1850);
#1394=LINE('',#13339,#1851);
#1395=LINE('',#13342,#1852);
#1396=LINE('',#13343,#1853);
#1397=LINE('',#13346,#1854);
#1398=LINE('',#13347,#1855);
#1399=LINE('',#13350,#1856);
#1400=LINE('',#13351,#1857);
#1401=LINE('',#13354,#1858);
#1402=LINE('',#13355,#1859);
#1403=LINE('',#13358,#1860);
#1404=LINE('',#13359,#1861);
#1405=LINE('',#13361,#1862);
#1406=LINE('',#13365,#1863);
#1407=LINE('',#13367,#1864);
#1408=LINE('',#13368,#1865);
#1409=LINE('',#13372,#1866);
#1410=LINE('',#13373,#1867);
#1411=LINE('',#13374,#1868);
#1412=LINE('',#13377,#1869);
#1413=LINE('',#13378,#1870);
#1414=LINE('',#13380,#1871);
#1415=LINE('',#13384,#1872);
#1416=LINE('',#13386,#1873);
#1417=LINE('',#13387,#1874);
#1418=LINE('',#13389,#1875);
#1419=LINE('',#13391,#1876);
#1420=LINE('',#13395,#1877);
#1421=LINE('',#13397,#1878);
#1422=LINE('',#13398,#1879);
#1423=LINE('',#13400,#1880);
#1424=LINE('',#13402,#1881);
#1425=LINE('',#13406,#1882);
#1426=LINE('',#13408,#1883);
#1427=LINE('',#13409,#1884);
#1428=LINE('',#13411,#1885);
#1429=LINE('',#13413,#1886);
#1430=LINE('',#13417,#1887);
#1431=LINE('',#13419,#1888);
#1432=LINE('',#13420,#1889);
#1433=LINE('',#13422,#1890);
#1434=LINE('',#13424,#1891);
#1435=LINE('',#13428,#1892);
#1436=LINE('',#13429,#1893);
#1437=LINE('',#13432,#1894);
#1438=LINE('',#13433,#1895);
#1439=LINE('',#13435,#1896);
#1440=LINE('',#13439,#1897);
#1441=LINE('',#13440,#1898);
#1442=LINE('',#13443,#1899);
#1443=LINE('',#13444,#1900);
#1444=LINE('',#13446,#1901);
#1445=LINE('',#13450,#1902);
#1446=LINE('',#13451,#1903);
#1447=LINE('',#13454,#1904);
#1448=LINE('',#13455,#1905);
#1449=LINE('',#13457,#1906);
#1450=VECTOR('',#5217,12.25);
#1451=VECTOR('',#5228,5.5);
#1452=VECTOR('',#5237,3.29999999999999);
#1453=VECTOR('',#5250,5.5);
#1454=VECTOR('',#5259,3.29999999999999);
#1455=VECTOR('',#5272,5.5);
#1456=VECTOR('',#5281,3.3);
#1457=VECTOR('',#5292,1000.);
#1458=VECTOR('',#5295,1000.);
#1459=VECTOR('',#5302,1000.);
#1460=VECTOR('',#5309,1000.);
#1461=VECTOR('',#5312,1000.);
#1462=VECTOR('',#5315,1000.);
#1463=VECTOR('',#5318,1000.);
#1464=VECTOR('',#5321,1000.);
#1465=VECTOR('',#5324,1000.);
#1466=VECTOR('',#5327,1000.);
#1467=VECTOR('',#5330,1000.);
#1468=VECTOR('',#5333,1000.);
#1469=VECTOR('',#5336,1000.);
#1470=VECTOR('',#5339,1000.);
#1471=VECTOR('',#5342,1000.);
#1472=VECTOR('',#5345,1000.);
#1473=VECTOR('',#5348,1000.);
#1474=VECTOR('',#5351,1000.);
#1475=VECTOR('',#5356,10.25);
#1476=VECTOR('',#5361,1000.);
#1477=VECTOR('',#5362,1000.);
#1478=VECTOR('',#5363,1000.);
#1479=VECTOR('',#5366,1000.);
#1480=VECTOR('',#5367,1000.);
#1481=VECTOR('',#5368,1000.);
#1482=VECTOR('',#5369,1000.);
#1483=VECTOR('',#5370,1000.);
#1484=VECTOR('',#5371,1000.);
#1485=VECTOR('',#5372,1000.);
#1486=VECTOR('',#5373,1000.);
#1487=VECTOR('',#5374,1000.);
#1488=VECTOR('',#5375,1000.);
#1489=VECTOR('',#5376,1000.);
#1490=VECTOR('',#5377,1000.);
#1491=VECTOR('',#5378,1000.);
#1492=VECTOR('',#5379,1000.);
#1493=VECTOR('',#5380,1000.);
#1494=VECTOR('',#5381,1000.);
#1495=VECTOR('',#5382,1000.);
#1496=VECTOR('',#5383,1000.);
#1497=VECTOR('',#5384,1000.);
#1498=VECTOR('',#5385,1000.);
#1499=VECTOR('',#5386,1000.);
#1500=VECTOR('',#5387,1000.);
#1501=VECTOR('',#5388,1000.);
#1502=VECTOR('',#5389,1000.);
#1503=VECTOR('',#5390,1000.);
#1504=VECTOR('',#5391,1000.);
#1505=VECTOR('',#5392,1000.);
#1506=VECTOR('',#5393,1000.);
#1507=VECTOR('',#5394,1000.);
#1508=VECTOR('',#5395,1000.);
#1509=VECTOR('',#5396,1000.);
#1510=VECTOR('',#5397,1000.);
#1511=VECTOR('',#5398,1000.);
#1512=VECTOR('',#5399,1000.);
#1513=VECTOR('',#5400,1000.);
#1514=VECTOR('',#5401,1000.);
#1515=VECTOR('',#5402,1000.);
#1516=VECTOR('',#5403,1000.);
#1517=VECTOR('',#5404,1000.);
#1518=VECTOR('',#5405,1000.);
#1519=VECTOR('',#5406,1000.);
#1520=VECTOR('',#5407,1000.);
#1521=VECTOR('',#5408,1000.);
#1522=VECTOR('',#5409,1000.);
#1523=VECTOR('',#5410,1000.);
#1524=VECTOR('',#5411,1000.);
#1525=VECTOR('',#5412,1000.);
#1526=VECTOR('',#5413,1000.);
#1527=VECTOR('',#5414,1000.);
#1528=VECTOR('',#5415,1000.);
#1529=VECTOR('',#5416,1000.);
#1530=VECTOR('',#5417,1000.);
#1531=VECTOR('',#5418,1000.);
#1532=VECTOR('',#5419,1000.);
#1533=VECTOR('',#5420,1000.);
#1534=VECTOR('',#5421,1000.);
#1535=VECTOR('',#5422,1000.);
#1536=VECTOR('',#5423,1000.);
#1537=VECTOR('',#5424,1000.);
#1538=VECTOR('',#5425,1000.);
#1539=VECTOR('',#5426,1000.);
#1540=VECTOR('',#5427,1000.);
#1541=VECTOR('',#5428,1000.);
#1542=VECTOR('',#5429,1000.);
#1543=VECTOR('',#5430,1000.);
#1544=VECTOR('',#5431,1000.);
#1545=VECTOR('',#5434,1000.);
#1546=VECTOR('',#5435,1000.);
#1547=VECTOR('',#5436,1000.);
#1548=VECTOR('',#5437,1000.);
#1549=VECTOR('',#5438,1000.);
#1550=VECTOR('',#5439,1000.);
#1551=VECTOR('',#5440,1000.);
#1552=VECTOR('',#5441,1000.);
#1553=VECTOR('',#5442,1000.);
#1554=VECTOR('',#5443,1000.);
#1555=VECTOR('',#5444,1000.);
#1556=VECTOR('',#5445,1000.);
#1557=VECTOR('',#5446,1000.);
#1558=VECTOR('',#5447,1000.);
#1559=VECTOR('',#5448,1000.);
#1560=VECTOR('',#5449,1000.);
#1561=VECTOR('',#5450,1000.);
#1562=VECTOR('',#5451,1000.);
#1563=VECTOR('',#5452,1000.);
#1564=VECTOR('',#5453,1000.);
#1565=VECTOR('',#5454,1000.);
#1566=VECTOR('',#5457,1000.);
#1567=VECTOR('',#5458,1000.);
#1568=VECTOR('',#5459,1000.);
#1569=VECTOR('',#5460,1000.);
#1570=VECTOR('',#5461,1000.);
#1571=VECTOR('',#5462,1000.);
#1572=VECTOR('',#5463,1000.);
#1573=VECTOR('',#5464,1000.);
#1574=VECTOR('',#5465,1000.);
#1575=VECTOR('',#5466,1000.);
#1576=VECTOR('',#5467,1000.);
#1577=VECTOR('',#5468,1000.);
#1578=VECTOR('',#5469,1000.);
#1579=VECTOR('',#5470,1000.);
#1580=VECTOR('',#5471,1000.);
#1581=VECTOR('',#5472,1000.);
#1582=VECTOR('',#5475,1000.);
#1583=VECTOR('',#5476,1000.);
#1584=VECTOR('',#5477,1000.);
#1585=VECTOR('',#5478,1000.);
#1586=VECTOR('',#5479,1000.);
#1587=VECTOR('',#5480,1000.);
#1588=VECTOR('',#5481,1000.);
#1589=VECTOR('',#5482,1000.);
#1590=VECTOR('',#5483,1000.);
#1591=VECTOR('',#5484,1000.);
#1592=VECTOR('',#5485,1000.);
#1593=VECTOR('',#5486,1000.);
#1594=VECTOR('',#5489,1000.);
#1595=VECTOR('',#5490,1000.);
#1596=VECTOR('',#5491,1000.);
#1597=VECTOR('',#5492,1000.);
#1598=VECTOR('',#5493,1000.);
#1599=VECTOR('',#5494,1000.);
#1600=VECTOR('',#5495,1000.);
#1601=VECTOR('',#5496,1000.);
#1602=VECTOR('',#5497,1000.);
#1603=VECTOR('',#5500,1000.);
#1604=VECTOR('',#5501,1000.);
#1605=VECTOR('',#5502,1000.);
#1606=VECTOR('',#5503,1000.);
#1607=VECTOR('',#5506,1000.);
#1608=VECTOR('',#5507,1000.);
#1609=VECTOR('',#5508,1000.);
#1610=VECTOR('',#5509,1000.);
#1611=VECTOR('',#5512,1000.);
#1612=VECTOR('',#5513,1000.);
#1613=VECTOR('',#5516,1000.);
#1614=VECTOR('',#5517,1000.);
#1615=VECTOR('',#5524,1000.);
#1616=VECTOR('',#5525,1000.);
#1617=VECTOR('',#5528,1000.);
#1618=VECTOR('',#5531,1000.);
#1619=VECTOR('',#5536,1000.);
#1620=VECTOR('',#5539,1000.);
#1621=VECTOR('',#5544,1000.);
#1622=VECTOR('',#5547,1000.);
#1623=VECTOR('',#5554,1000.);
#1624=VECTOR('',#5555,1000.);
#1625=VECTOR('',#5558,1000.);
#1626=VECTOR('',#5559,1000.);
#1627=VECTOR('',#5562,1000.);
#1628=VECTOR('',#5565,1000.);
#1629=VECTOR('',#5566,1000.);
#1630=VECTOR('',#5569,1000.);
#1631=VECTOR('',#5570,1000.);
#1632=VECTOR('',#5573,1000.);
#1633=VECTOR('',#5578,1000.);
#1634=VECTOR('',#5579,1000.);
#1635=VECTOR('',#5582,1000.);
#1636=VECTOR('',#5583,1000.);
#1637=VECTOR('',#5586,1000.);
#1638=VECTOR('',#5589,1000.);
#1639=VECTOR('',#5590,1000.);
#1640=VECTOR('',#5593,1000.);
#1641=VECTOR('',#5594,1000.);
#1642=VECTOR('',#5597,1000.);
#1643=VECTOR('',#5606,1000.);
#1644=VECTOR('',#5607,1000.);
#1645=VECTOR('',#5608,1000.);
#1646=VECTOR('',#5609,1000.);
#1647=VECTOR('',#5612,1000.);
#1648=VECTOR('',#5613,1000.);
#1649=VECTOR('',#5614,1000.);
#1650=VECTOR('',#5615,1000.);
#1651=VECTOR('',#5616,1000.);
#1652=VECTOR('',#5621,1000.);
#1653=VECTOR('',#5622,1000.);
#1654=VECTOR('',#5623,1000.);
#1655=VECTOR('',#5626,1000.);
#1656=VECTOR('',#5627,1000.);
#1657=VECTOR('',#5630,1000.);
#1658=VECTOR('',#5631,1000.);
#1659=VECTOR('',#5634,1000.);
#1660=VECTOR('',#5635,1000.);
#1661=VECTOR('',#5638,1000.);
#1662=VECTOR('',#5639,1000.);
#1663=VECTOR('',#5642,1000.);
#1664=VECTOR('',#5647,1000.);
#1665=VECTOR('',#5648,1000.);
#1666=VECTOR('',#5649,1000.);
#1667=VECTOR('',#5652,1000.);
#1668=VECTOR('',#5653,1000.);
#1669=VECTOR('',#5656,1000.);
#1670=VECTOR('',#5657,1000.);
#1671=VECTOR('',#5660,1000.);
#1672=VECTOR('',#5661,1000.);
#1673=VECTOR('',#5662,1000.);
#1674=VECTOR('',#5663,1000.);
#1675=VECTOR('',#5664,1000.);
#1676=VECTOR('',#5665,1000.);
#1677=VECTOR('',#5668,1000.);
#1678=VECTOR('',#5669,1000.);
#1679=VECTOR('',#5670,1000.);
#1680=VECTOR('',#5671,1000.);
#1681=VECTOR('',#5672,1000.);
#1682=VECTOR('',#5673,1000.);
#1683=VECTOR('',#5676,1000.);
#1684=VECTOR('',#5679,1000.);
#1685=VECTOR('',#5680,1000.);
#1686=VECTOR('',#5683,1000.);
#1687=VECTOR('',#5684,1000.);
#1688=VECTOR('',#5685,1000.);
#1689=VECTOR('',#5686,1000.);
#1690=VECTOR('',#5687,1000.);
#1691=VECTOR('',#5688,1000.);
#1692=VECTOR('',#5689,1000.);
#1693=VECTOR('',#5690,1000.);
#1694=VECTOR('',#5691,1000.);
#1695=VECTOR('',#5694,1000.);
#1696=VECTOR('',#5695,1000.);
#1697=VECTOR('',#5696,1000.);
#1698=VECTOR('',#5697,1000.);
#1699=VECTOR('',#5698,1000.);
#1700=VECTOR('',#5699,1000.);
#1701=VECTOR('',#5702,1000.);
#1702=VECTOR('',#5703,1000.);
#1703=VECTOR('',#5704,1000.);
#1704=VECTOR('',#5707,1000.);
#1705=VECTOR('',#5708,1000.);
#1706=VECTOR('',#5709,1000.);
#1707=VECTOR('',#5710,1000.);
#1708=VECTOR('',#5713,1000.);
#1709=VECTOR('',#5714,1000.);
#1710=VECTOR('',#5715,1000.);
#1711=VECTOR('',#5716,1000.);
#1712=VECTOR('',#5717,1000.);
#1713=VECTOR('',#5722,1000.);
#1714=VECTOR('',#5723,1000.);
#1715=VECTOR('',#5724,1000.);
#1716=VECTOR('',#5727,1000.);
#1717=VECTOR('',#5728,1000.);
#1718=VECTOR('',#5731,1000.);
#1719=VECTOR('',#5732,1000.);
#1720=VECTOR('',#5735,1000.);
#1721=VECTOR('',#5736,1000.);
#1722=VECTOR('',#5739,1000.);
#1723=VECTOR('',#5740,1000.);
#1724=VECTOR('',#5743,1000.);
#1725=VECTOR('',#5744,1000.);
#1726=VECTOR('',#5747,1000.);
#1727=VECTOR('',#5748,1000.);
#1728=VECTOR('',#5751,1000.);
#1729=VECTOR('',#5752,1000.);
#1730=VECTOR('',#5755,1000.);
#1731=VECTOR('',#5756,1000.);
#1732=VECTOR('',#5759,1000.);
#1733=VECTOR('',#5762,1000.);
#1734=VECTOR('',#5763,1000.);
#1735=VECTOR('',#5764,1000.);
#1736=VECTOR('',#5767,1000.);
#1737=VECTOR('',#5768,1000.);
#1738=VECTOR('',#5769,1000.);
#1739=VECTOR('',#5772,1000.);
#1740=VECTOR('',#5773,1000.);
#1741=VECTOR('',#5776,1000.);
#1742=VECTOR('',#5781,1000.);
#1743=VECTOR('',#5782,1000.);
#1744=VECTOR('',#5783,1000.);
#1745=VECTOR('',#5786,1000.);
#1746=VECTOR('',#5787,1000.);
#1747=VECTOR('',#5790,1000.);
#1748=VECTOR('',#5791,1000.);
#1749=VECTOR('',#5794,1000.);
#1750=VECTOR('',#5795,1000.);
#1751=VECTOR('',#5796,1000.);
#1752=VECTOR('',#5797,1000.);
#1753=VECTOR('',#5798,1000.);
#1754=VECTOR('',#5799,1000.);
#1755=VECTOR('',#5802,1000.);
#1756=VECTOR('',#5803,1000.);
#1757=VECTOR('',#5804,1000.);
#1758=VECTOR('',#5805,1000.);
#1759=VECTOR('',#5806,1000.);
#1760=VECTOR('',#5807,1000.);
#1761=VECTOR('',#5810,1000.);
#1762=VECTOR('',#5815,1000.);
#1763=VECTOR('',#5816,1000.);
#1764=VECTOR('',#5817,1000.);
#1765=VECTOR('',#5820,1000.);
#1766=VECTOR('',#5821,1000.);
#1767=VECTOR('',#5824,1000.);
#1768=VECTOR('',#5825,1000.);
#1769=VECTOR('',#5828,1000.);
#1770=VECTOR('',#5829,1000.);
#1771=VECTOR('',#5830,1000.);
#1772=VECTOR('',#5831,1000.);
#1773=VECTOR('',#5832,1000.);
#1774=VECTOR('',#5833,1000.);
#1775=VECTOR('',#5836,1000.);
#1776=VECTOR('',#5837,1000.);
#1777=VECTOR('',#5838,1000.);
#1778=VECTOR('',#5839,1000.);
#1779=VECTOR('',#5840,1000.);
#1780=VECTOR('',#5841,1000.);
#1781=VECTOR('',#5844,1000.);
#1782=VECTOR('',#5849,1000.);
#1783=VECTOR('',#5850,1000.);
#1784=VECTOR('',#5851,1000.);
#1785=VECTOR('',#5854,1000.);
#1786=VECTOR('',#5855,1000.);
#1787=VECTOR('',#5858,1000.);
#1788=VECTOR('',#5859,1000.);
#1789=VECTOR('',#5862,1000.);
#1790=VECTOR('',#5863,1000.);
#1791=VECTOR('',#5866,1000.);
#1792=VECTOR('',#5867,1000.);
#1793=VECTOR('',#5870,1000.);
#1794=VECTOR('',#5873,1000.);
#1795=VECTOR('',#5874,1000.);
#1796=VECTOR('',#5875,1000.);
#1797=VECTOR('',#5876,1000.);
#1798=VECTOR('',#5879,1000.);
#1799=VECTOR('',#5880,1000.);
#1800=VECTOR('',#5881,1000.);
#1801=VECTOR('',#5882,1000.);
#1802=VECTOR('',#5883,1000.);
#1803=VECTOR('',#5886,1000.);
#1804=VECTOR('',#5887,1000.);
#1805=VECTOR('',#5890,1000.);
#1806=VECTOR('',#5891,1000.);
#1807=VECTOR('',#5892,1000.);
#1808=VECTOR('',#5893,1000.);
#1809=VECTOR('',#5894,1000.);
#1810=VECTOR('',#5895,1000.);
#1811=VECTOR('',#5896,1000.);
#1812=VECTOR('',#5897,1000.);
#1813=VECTOR('',#5898,1000.);
#1814=VECTOR('',#5901,1000.);
#1815=VECTOR('',#5902,1000.);
#1816=VECTOR('',#5903,1000.);
#1817=VECTOR('',#5904,1000.);
#1818=VECTOR('',#5905,1000.);
#1819=VECTOR('',#5906,1000.);
#1820=VECTOR('',#5909,1000.);
#1821=VECTOR('',#5910,1000.);
#1822=VECTOR('',#5911,1000.);
#1823=VECTOR('',#5916,1000.);
#1824=VECTOR('',#5917,1000.);
#1825=VECTOR('',#5918,1000.);
#1826=VECTOR('',#5921,1000.);
#1827=VECTOR('',#5922,1000.);
#1828=VECTOR('',#5925,1000.);
#1829=VECTOR('',#5926,1000.);
#1830=VECTOR('',#5929,1000.);
#1831=VECTOR('',#5930,1000.);
#1832=VECTOR('',#5931,1000.);
#1833=VECTOR('',#5932,1000.);
#1834=VECTOR('',#5933,1000.);
#1835=VECTOR('',#5934,1000.);
#1836=VECTOR('',#5937,1000.);
#1837=VECTOR('',#5938,1000.);
#1838=VECTOR('',#5939,1000.);
#1839=VECTOR('',#5940,1000.);
#1840=VECTOR('',#5941,1000.);
#1841=VECTOR('',#5942,1000.);
#1842=VECTOR('',#5945,1000.);
#1843=VECTOR('',#5950,1000.);
#1844=VECTOR('',#5951,1000.);
#1845=VECTOR('',#5952,1000.);
#1846=VECTOR('',#5955,1000.);
#1847=VECTOR('',#5956,1000.);
#1848=VECTOR('',#5959,1000.);
#1849=VECTOR('',#5960,1000.);
#1850=VECTOR('',#5963,1000.);
#1851=VECTOR('',#5964,1000.);
#1852=VECTOR('',#5967,1000.);
#1853=VECTOR('',#5968,1000.);
#1854=VECTOR('',#5971,1000.);
#1855=VECTOR('',#5972,1000.);
#1856=VECTOR('',#5975,1000.);
#1857=VECTOR('',#5976,1000.);
#1858=VECTOR('',#5979,1000.);
#1859=VECTOR('',#5980,1000.);
#1860=VECTOR('',#5983,1000.);
#1861=VECTOR('',#5984,1000.);
#1862=VECTOR('',#5987,1000.);
#1863=VECTOR('',#5990,1000.);
#1864=VECTOR('',#5991,1000.);
#1865=VECTOR('',#5992,1000.);
#1866=VECTOR('',#5995,1000.);
#1867=VECTOR('',#5996,1000.);
#1868=VECTOR('',#5997,1000.);
#1869=VECTOR('',#6000,1000.);
#1870=VECTOR('',#6001,1000.);
#1871=VECTOR('',#6004,1000.);
#1872=VECTOR('',#6009,1000.);
#1873=VECTOR('',#6010,1000.);
#1874=VECTOR('',#6011,1000.);
#1875=VECTOR('',#6014,1000.);
#1876=VECTOR('',#6017,1000.);
#1877=VECTOR('',#6022,1000.);
#1878=VECTOR('',#6023,1000.);
#1879=VECTOR('',#6024,1000.);
#1880=VECTOR('',#6027,1000.);
#1881=VECTOR('',#6030,1000.);
#1882=VECTOR('',#6035,1000.);
#1883=VECTOR('',#6036,1000.);
#1884=VECTOR('',#6037,1000.);
#1885=VECTOR('',#6040,1000.);
#1886=VECTOR('',#6043,1000.);
#1887=VECTOR('',#6048,1000.);
#1888=VECTOR('',#6049,1000.);
#1889=VECTOR('',#6050,1000.);
#1890=VECTOR('',#6053,1000.);
#1891=VECTOR('',#6056,1000.);
#1892=VECTOR('',#6061,1000.);
#1893=VECTOR('',#6062,1000.);
#1894=VECTOR('',#6065,1000.);
#1895=VECTOR('',#6066,1000.);
#1896=VECTOR('',#6069,1000.);
#1897=VECTOR('',#6074,1000.);
#1898=VECTOR('',#6075,1000.);
#1899=VECTOR('',#6078,1000.);
#1900=VECTOR('',#6079,1000.);
#1901=VECTOR('',#6082,1000.);
#1902=VECTOR('',#6087,1000.);
#1903=VECTOR('',#6088,1000.);
#1904=VECTOR('',#6091,1000.);
#1905=VECTOR('',#6092,1000.);
#1906=VECTOR('',#6095,1000.);
#1907=CIRCLE('',#4995,10.25);
#1908=CIRCLE('',#4996,10.25);
#1909=CIRCLE('',#4997,12.25);
#1910=CIRCLE('',#4998,12.25);
#1911=CIRCLE('',#5000,5.5);
#1912=CIRCLE('',#5001,5.5);
#1913=CIRCLE('',#5002,5.5);
#1914=CIRCLE('',#5003,5.5);
#1915=CIRCLE('',#5005,3.29999999999999);
#1916=CIRCLE('',#5006,3.3);
#1917=CIRCLE('',#5007,3.3);
#1918=CIRCLE('',#5008,3.29999999999999);
#1919=CIRCLE('',#5010,5.5);
#1920=CIRCLE('',#5011,5.5);
#1921=CIRCLE('',#5012,5.5);
#1922=CIRCLE('',#5013,5.5);
#1923=CIRCLE('',#5015,3.29999999999999);
#1924=CIRCLE('',#5016,3.29999999999999);
#1925=CIRCLE('',#5017,3.29999999999999);
#1926=CIRCLE('',#5018,3.29999999999999);
#1927=CIRCLE('',#5020,5.5);
#1928=CIRCLE('',#5021,5.5);
#1929=CIRCLE('',#5022,5.5);
#1930=CIRCLE('',#5023,5.5);
#1931=CIRCLE('',#5025,3.3);
#1932=CIRCLE('',#5026,3.3);
#1933=CIRCLE('',#5027,3.3);
#1934=CIRCLE('',#5028,3.3);
#1935=CIRCLE('',#5030,33.5);
#1936=CIRCLE('',#5031,33.5);
#1937=CIRCLE('',#5033,3.5);
#1938=CIRCLE('',#5034,3.5);
#1939=CIRCLE('',#5036,26.5);
#1940=CIRCLE('',#5037,26.5);
#1941=CIRCLE('',#5038,26.5);
#1942=CIRCLE('',#5039,26.5);
#1943=CIRCLE('',#5040,26.5);
#1944=CIRCLE('',#5041,26.5);
#1945=CIRCLE('',#5042,26.5);
#1946=CIRCLE('',#5043,26.5);
#1947=CIRCLE('',#5044,26.5);
#1948=CIRCLE('',#5045,26.5);
#1949=CIRCLE('',#5046,26.5);
#1950=CIRCLE('',#5047,26.5);
#1951=CIRCLE('',#5048,26.5);
#1952=CIRCLE('',#5049,26.5);
#1953=CIRCLE('',#5050,26.5);
#1954=CIRCLE('',#5051,26.5);
#1955=CIRCLE('',#5053,10.25);
#1956=CIRCLE('',#5054,10.25);
#1957=CIRCLE('',#5056,38.);
#1958=CIRCLE('',#5057,3.5);
#1959=CIRCLE('',#5065,38.);
#1960=CIRCLE('',#5066,3.5);
#1961=VERTEX_POINT('',#6100);
#1962=VERTEX_POINT('',#6101);
#1963=VERTEX_POINT('',#6104);
#1964=VERTEX_POINT('',#6106);
#1965=VERTEX_POINT('',#6110);
#1966=VERTEX_POINT('',#6111);
#1967=VERTEX_POINT('',#6114);
#1968=VERTEX_POINT('',#6116);
#1969=VERTEX_POINT('',#6120);
#1970=VERTEX_POINT('',#6121);
#1971=VERTEX_POINT('',#6123);
#1972=VERTEX_POINT('',#6125);
#1973=VERTEX_POINT('',#6130);
#1974=VERTEX_POINT('',#6131);
#1975=VERTEX_POINT('',#6134);
#1976=VERTEX_POINT('',#6136);
#1977=VERTEX_POINT('',#6140);
#1978=VERTEX_POINT('',#6141);
#1979=VERTEX_POINT('',#6143);
#1980=VERTEX_POINT('',#6145);
#1981=VERTEX_POINT('',#6150);
#1982=VERTEX_POINT('',#6151);
#1983=VERTEX_POINT('',#6154);
#1984=VERTEX_POINT('',#6156);
#1985=VERTEX_POINT('',#6160);
#1986=VERTEX_POINT('',#6161);
#1987=VERTEX_POINT('',#6163);
#1988=VERTEX_POINT('',#6165);
#1989=VERTEX_POINT('',#6170);
#1990=VERTEX_POINT('',#6171);
#1991=VERTEX_POINT('',#6173);
#1992=VERTEX_POINT('',#6175);
#1993=VERTEX_POINT('',#6179);
#1994=VERTEX_POINT('',#6181);
#1995=VERTEX_POINT('',#6185);
#1996=VERTEX_POINT('',#6187);
#1997=VERTEX_POINT('',#6189);
#1998=VERTEX_POINT('',#6191);
#1999=VERTEX_POINT('',#6193);
#2000=VERTEX_POINT('',#6195);
#2001=VERTEX_POINT('',#6197);
#2002=VERTEX_POINT('',#6199);
#2003=VERTEX_POINT('',#6201);
#2004=VERTEX_POINT('',#6203);
#2005=VERTEX_POINT('',#6205);
#2006=VERTEX_POINT('',#6207);
#2007=VERTEX_POINT('',#6209);
#2008=VERTEX_POINT('',#6211);
#2009=VERTEX_POINT('',#6213);
#2010=VERTEX_POINT('',#6215);
#2011=VERTEX_POINT('',#6217);
#2012=VERTEX_POINT('',#6219);
#2013=VERTEX_POINT('',#6221);
#2014=VERTEX_POINT('',#6223);
#2015=VERTEX_POINT('',#6225);
#2016=VERTEX_POINT('',#6227);
#2017=VERTEX_POINT('',#6229);
#2018=VERTEX_POINT('',#6231);
#2019=VERTEX_POINT('',#6233);
#2020=VERTEX_POINT('',#6235);
#2021=VERTEX_POINT('',#6237);
#2022=VERTEX_POINT('',#6239);
#2023=VERTEX_POINT('',#6241);
#2024=VERTEX_POINT('',#6243);
#2025=VERTEX_POINT('',#6247);
#2026=VERTEX_POINT('',#6248);
#2027=VERTEX_POINT('',#6253);
#2028=VERTEX_POINT('',#6254);
#2029=VERTEX_POINT('',#6256);
#2030=VERTEX_POINT('',#6258);
#2031=VERTEX_POINT('',#6260);
#2032=VERTEX_POINT('',#6262);
#2033=VERTEX_POINT('',#6264);
#2034=VERTEX_POINT('',#6266);
#2035=VERTEX_POINT('',#6269);
#2036=VERTEX_POINT('',#6270);
#2037=VERTEX_POINT('',#6298);
#2038=VERTEX_POINT('',#6326);
#2039=VERTEX_POINT('',#6381);
#2040=VERTEX_POINT('',#6382);
#2041=VERTEX_POINT('',#6384);
#2042=VERTEX_POINT('',#6386);
#2043=VERTEX_POINT('',#6388);
#2044=VERTEX_POINT('',#6390);
#2045=VERTEX_POINT('',#6393);
#2046=VERTEX_POINT('',#6394);
#2047=VERTEX_POINT('',#6396);
#2048=VERTEX_POINT('',#6398);
#2049=VERTEX_POINT('',#6400);
#2050=VERTEX_POINT('',#6402);
#2051=VERTEX_POINT('',#6404);
#2052=VERTEX_POINT('',#6412);
#2053=VERTEX_POINT('',#6432);
#2054=VERTEX_POINT('',#6460);
#2055=VERTEX_POINT('',#6480);
#2056=VERTEX_POINT('',#6482);
#2057=VERTEX_POINT('',#6498);
#2058=VERTEX_POINT('',#6518);
#2059=VERTEX_POINT('',#6549);
#2060=VERTEX_POINT('',#6550);
#2061=VERTEX_POINT('',#6570);
#2062=VERTEX_POINT('',#6586);
#2063=VERTEX_POINT('',#6588);
#2064=VERTEX_POINT('',#6608);
#2065=VERTEX_POINT('',#6624);
#2066=VERTEX_POINT('',#6636);
#2067=VERTEX_POINT('',#6644);
#2068=VERTEX_POINT('',#6656);
#2069=VERTEX_POINT('',#6672);
#2070=VERTEX_POINT('',#6692);
#2071=VERTEX_POINT('',#6694);
#2072=VERTEX_POINT('',#6706);
#2073=VERTEX_POINT('',#6718);
#2074=VERTEX_POINT('',#6738);
#2075=VERTEX_POINT('',#6758);
#2076=VERTEX_POINT('',#6775);
#2077=VERTEX_POINT('',#6776);
#2078=VERTEX_POINT('',#6778);
#2079=VERTEX_POINT('',#6780);
#2080=VERTEX_POINT('',#6782);
#2081=VERTEX_POINT('',#6784);
#2082=VERTEX_POINT('',#6786);
#2083=VERTEX_POINT('',#6788);
#2084=VERTEX_POINT('',#6790);
#2085=VERTEX_POINT('',#6792);
#2086=VERTEX_POINT('',#6795);
#2087=VERTEX_POINT('',#6796);
#2088=VERTEX_POINT('',#6798);
#2089=VERTEX_POINT('',#6800);
#2090=VERTEX_POINT('',#6802);
#2091=VERTEX_POINT('',#6804);
#2092=VERTEX_POINT('',#6806);
#2093=VERTEX_POINT('',#6814);
#2094=VERTEX_POINT('',#6834);
#2095=VERTEX_POINT('',#6858);
#2096=VERTEX_POINT('',#6878);
#2097=VERTEX_POINT('',#6880);
#2098=VERTEX_POINT('',#6896);
#2099=VERTEX_POINT('',#6916);
#2100=VERTEX_POINT('',#6947);
#2101=VERTEX_POINT('',#6948);
#2102=VERTEX_POINT('',#6950);
#2103=VERTEX_POINT('',#6952);
#2104=VERTEX_POINT('',#6954);
#2105=VERTEX_POINT('',#6956);
#2106=VERTEX_POINT('',#6958);
#2107=VERTEX_POINT('',#6966);
#2108=VERTEX_POINT('',#6986);
#2109=VERTEX_POINT('',#7010);
#2110=VERTEX_POINT('',#7030);
#2111=VERTEX_POINT('',#7032);
#2112=VERTEX_POINT('',#7048);
#2113=VERTEX_POINT('',#7068);
#2114=VERTEX_POINT('',#7099);
#2115=VERTEX_POINT('',#7100);
#2116=VERTEX_POINT('',#7102);
#2117=VERTEX_POINT('',#7104);
#2118=VERTEX_POINT('',#7106);
#2119=VERTEX_POINT('',#7108);
#2120=VERTEX_POINT('',#7111);
#2121=VERTEX_POINT('',#7112);
#2122=VERTEX_POINT('',#7114);
#2123=VERTEX_POINT('',#7116);
#2124=VERTEX_POINT('',#7118);
#2125=VERTEX_POINT('',#7120);
#2126=VERTEX_POINT('',#7122);
#2127=VERTEX_POINT('',#7124);
#2128=VERTEX_POINT('',#7126);
#2129=VERTEX_POINT('',#7128);
#2130=VERTEX_POINT('',#7131);
#2131=VERTEX_POINT('',#7133);
#2132=VERTEX_POINT('',#7136);
#2133=VERTEX_POINT('',#7138);
#2134=VERTEX_POINT('',#7141);
#2135=VERTEX_POINT('',#7143);
#2136=VERTEX_POINT('',#7147);
#2137=VERTEX_POINT('',#7149);
#2138=VERTEX_POINT('',#7152);
#2139=VERTEX_POINT('',#7154);
#2140=VERTEX_POINT('',#7157);
#2141=VERTEX_POINT('',#7159);
#2142=VERTEX_POINT('',#7162);
#2143=VERTEX_POINT('',#7164);
#2144=VERTEX_POINT('',#7167);
#2145=VERTEX_POINT('',#7168);
#2146=VERTEX_POINT('',#7170);
#2147=VERTEX_POINT('',#7172);
#2148=VERTEX_POINT('',#7174);
#2149=VERTEX_POINT('',#7176);
#2150=VERTEX_POINT('',#7178);
#2151=VERTEX_POINT('',#7186);
#2152=VERTEX_POINT('',#7206);
#2153=VERTEX_POINT('',#7230);
#2154=VERTEX_POINT('',#7250);
#2155=VERTEX_POINT('',#7252);
#2156=VERTEX_POINT('',#7268);
#2157=VERTEX_POINT('',#7288);
#2158=VERTEX_POINT('',#7319);
#2159=VERTEX_POINT('',#7320);
#2160=VERTEX_POINT('',#7340);
#2161=VERTEX_POINT('',#7356);
#2162=VERTEX_POINT('',#7358);
#2163=VERTEX_POINT('',#7378);
#2164=VERTEX_POINT('',#7394);
#2165=VERTEX_POINT('',#7406);
#2166=VERTEX_POINT('',#7414);
#2167=VERTEX_POINT('',#7426);
#2168=VERTEX_POINT('',#7446);
#2169=VERTEX_POINT('',#7466);
#2170=VERTEX_POINT('',#7468);
#2171=VERTEX_POINT('',#7480);
#2172=VERTEX_POINT('',#7492);
#2173=VERTEX_POINT('',#7512);
#2174=VERTEX_POINT('',#7532);
#2175=VERTEX_POINT('',#7549);
#2176=VERTEX_POINT('',#7550);
#2177=VERTEX_POINT('',#7578);
#2178=VERTEX_POINT('',#7606);
#2179=VERTEX_POINT('',#7661);
#2180=VERTEX_POINT('',#7662);
#2181=VERTEX_POINT('',#7690);
#2182=VERTEX_POINT('',#7718);
#2183=VERTEX_POINT('',#7774);
#2184=VERTEX_POINT('',#7775);
#2185=VERTEX_POINT('',#7777);
#2186=VERTEX_POINT('',#7779);
#2187=VERTEX_POINT('',#7781);
#2188=VERTEX_POINT('',#7783);
#2189=VERTEX_POINT('',#7785);
#2190=VERTEX_POINT('',#7787);
#2191=VERTEX_POINT('',#7789);
#2192=VERTEX_POINT('',#7791);
#2193=VERTEX_POINT('',#7793);
#2194=VERTEX_POINT('',#7795);
#2195=VERTEX_POINT('',#7797);
#2196=VERTEX_POINT('',#7799);
#2197=VERTEX_POINT('',#7801);
#2198=VERTEX_POINT('',#7803);
#2199=VERTEX_POINT('',#7807);
#2200=VERTEX_POINT('',#7808);
#2201=VERTEX_POINT('',#7810);
#2202=VERTEX_POINT('',#7812);
#2203=VERTEX_POINT('',#7814);
#2204=VERTEX_POINT('',#7816);
#2205=VERTEX_POINT('',#7818);
#2206=VERTEX_POINT('',#7820);
#2207=VERTEX_POINT('',#7822);
#2208=VERTEX_POINT('',#7824);
#2209=VERTEX_POINT('',#7826);
#2210=VERTEX_POINT('',#7828);
#2211=VERTEX_POINT('',#7832);
#2212=VERTEX_POINT('',#7834);
#2213=VERTEX_POINT('',#7837);
#2214=VERTEX_POINT('',#7839);
#2215=VERTEX_POINT('',#7842);
#2216=VERTEX_POINT('',#7844);
#2217=VERTEX_POINT('',#7848);
#2218=VERTEX_POINT('',#7850);
#2219=VERTEX_POINT('',#7855);
#2220=VERTEX_POINT('',#7857);
#2221=VERTEX_POINT('',#7865);
#2222=VERTEX_POINT('',#7867);
#2223=VERTEX_POINT('',#7891);
#2224=VERTEX_POINT('',#7895);
#2225=VERTEX_POINT('',#7901);
#2226=VERTEX_POINT('',#7905);
#2227=VERTEX_POINT('',#7912);
#2228=VERTEX_POINT('',#7916);
#2229=VERTEX_POINT('',#7922);
#2230=VERTEX_POINT('',#7926);
#2231=VERTEX_POINT('',#7989);
#2232=VERTEX_POINT('',#7991);
#2233=VERTEX_POINT('',#8074);
#2234=VERTEX_POINT('',#8157);
#2235=VERTEX_POINT('',#8268);
#2236=VERTEX_POINT('',#8269);
#2237=VERTEX_POINT('',#8293);
#2238=VERTEX_POINT('',#8305);
#2239=VERTEX_POINT('',#8321);
#2240=VERTEX_POINT('',#8414);
#2241=VERTEX_POINT('',#8415);
#2242=VERTEX_POINT('',#8487);
#2243=VERTEX_POINT('',#8534);
#2244=VERTEX_POINT('',#8577);
#2245=VERTEX_POINT('',#8665);
#2246=VERTEX_POINT('',#8667);
#2247=VERTEX_POINT('',#8671);
#2248=VERTEX_POINT('',#8675);
#2249=VERTEX_POINT('',#8679);
#2250=VERTEX_POINT('',#8683);
#2251=VERTEX_POINT('',#8690);
#2252=VERTEX_POINT('',#8692);
#2253=VERTEX_POINT('',#8696);
#2254=VERTEX_POINT('',#8700);
#2255=VERTEX_POINT('',#8704);
#2256=VERTEX_POINT('',#8721);
#2257=VERTEX_POINT('',#8768);
#2258=VERTEX_POINT('',#8843);
#2259=VERTEX_POINT('',#8910);
#2260=VERTEX_POINT('',#8932);
#2261=VERTEX_POINT('',#8965);
#2262=VERTEX_POINT('',#9020);
#2263=VERTEX_POINT('',#9079);
#2264=VERTEX_POINT('',#9122);
#2265=VERTEX_POINT('',#9168);
#2266=VERTEX_POINT('',#9170);
#2267=VERTEX_POINT('',#9188);
#2268=VERTEX_POINT('',#9229);
#2269=VERTEX_POINT('',#9280);
#2270=VERTEX_POINT('',#9319);
#2271=VERTEX_POINT('',#9346);
#2272=VERTEX_POINT('',#9377);
#2273=VERTEX_POINT('',#9420);
#2274=VERTEX_POINT('',#9475);
#2275=VERTEX_POINT('',#9497);
#2276=VERTEX_POINT('',#9522);
#2277=VERTEX_POINT('',#9557);
#2278=VERTEX_POINT('',#9608);
#2279=VERTEX_POINT('',#9667);
#2280=VERTEX_POINT('',#9689);
#2281=VERTEX_POINT('',#9722);
#2282=VERTEX_POINT('',#9851);
#2283=VERTEX_POINT('',#9853);
#2284=VERTEX_POINT('',#9936);
#2285=VERTEX_POINT('',#10019);
#2286=VERTEX_POINT('',#10130);
#2287=VERTEX_POINT('',#10131);
#2288=VERTEX_POINT('',#10155);
#2289=VERTEX_POINT('',#10167);
#2290=VERTEX_POINT('',#10183);
#2291=VERTEX_POINT('',#10276);
#2292=VERTEX_POINT('',#10277);
#2293=VERTEX_POINT('',#10349);
#2294=VERTEX_POINT('',#10396);
#2295=VERTEX_POINT('',#10439);
#2296=VERTEX_POINT('',#10527);
#2297=VERTEX_POINT('',#10529);
#2298=VERTEX_POINT('',#10533);
#2299=VERTEX_POINT('',#10537);
#2300=VERTEX_POINT('',#10541);
#2301=VERTEX_POINT('',#10545);
#2302=VERTEX_POINT('',#10549);
#2303=VERTEX_POINT('',#10553);
#2304=VERTEX_POINT('',#10557);
#2305=VERTEX_POINT('',#10561);
#2306=VERTEX_POINT('',#10567);
#2307=VERTEX_POINT('',#10568);
#2308=VERTEX_POINT('',#10570);
#2309=VERTEX_POINT('',#10574);
#2310=VERTEX_POINT('',#10575);
#2311=VERTEX_POINT('',#10580);
#2312=VERTEX_POINT('',#10587);
#2313=VERTEX_POINT('',#10589);
#2314=VERTEX_POINT('',#10593);
#2315=VERTEX_POINT('',#10597);
#2316=VERTEX_POINT('',#10601);
#2317=VERTEX_POINT('',#10618);
#2318=VERTEX_POINT('',#10665);
#2319=VERTEX_POINT('',#10732);
#2320=VERTEX_POINT('',#10795);
#2321=VERTEX_POINT('',#10817);
#2322=VERTEX_POINT('',#10850);
#2323=VERTEX_POINT('',#10905);
#2324=VERTEX_POINT('',#10964);
#2325=VERTEX_POINT('',#11007);
#2326=VERTEX_POINT('',#11024);
#2327=VERTEX_POINT('',#11026);
#2328=VERTEX_POINT('',#11030);
#2329=VERTEX_POINT('',#11034);
#2330=VERTEX_POINT('',#11038);
#2331=VERTEX_POINT('',#11055);
#2332=VERTEX_POINT('',#11102);
#2333=VERTEX_POINT('',#11169);
#2334=VERTEX_POINT('',#11232);
#2335=VERTEX_POINT('',#11254);
#2336=VERTEX_POINT('',#11287);
#2337=VERTEX_POINT('',#11342);
#2338=VERTEX_POINT('',#11401);
#2339=VERTEX_POINT('',#11444);
#2340=VERTEX_POINT('',#11461);
#2341=VERTEX_POINT('',#11463);
#2342=VERTEX_POINT('',#11467);
#2343=VERTEX_POINT('',#11471);
#2344=VERTEX_POINT('',#11475);
#2345=VERTEX_POINT('',#11479);
#2346=VERTEX_POINT('',#11539);
#2347=VERTEX_POINT('',#11541);
#2348=VERTEX_POINT('',#11624);
#2349=VERTEX_POINT('',#11707);
#2350=VERTEX_POINT('',#11818);
#2351=VERTEX_POINT('',#11819);
#2352=VERTEX_POINT('',#11843);
#2353=VERTEX_POINT('',#11855);
#2354=VERTEX_POINT('',#11871);
#2355=VERTEX_POINT('',#11964);
#2356=VERTEX_POINT('',#11965);
#2357=VERTEX_POINT('',#12037);
#2358=VERTEX_POINT('',#12084);
#2359=VERTEX_POINT('',#12127);
#2360=VERTEX_POINT('',#12244);
#2361=VERTEX_POINT('',#12246);
#2362=VERTEX_POINT('',#12264);
#2363=VERTEX_POINT('',#12305);
#2364=VERTEX_POINT('',#12356);
#2365=VERTEX_POINT('',#12395);
#2366=VERTEX_POINT('',#12422);
#2367=VERTEX_POINT('',#12453);
#2368=VERTEX_POINT('',#12504);
#2369=VERTEX_POINT('',#12563);
#2370=VERTEX_POINT('',#12585);
#2371=VERTEX_POINT('',#12610);
#2372=VERTEX_POINT('',#12645);
#2373=VERTEX_POINT('',#12696);
#2374=VERTEX_POINT('',#12755);
#2375=VERTEX_POINT('',#12777);
#2376=VERTEX_POINT('',#12810);
#2377=VERTEX_POINT('',#12886);
#2378=VERTEX_POINT('',#12888);
#2379=VERTEX_POINT('',#12892);
#2380=VERTEX_POINT('',#12896);
#2381=VERTEX_POINT('',#12900);
#2382=VERTEX_POINT('',#12917);
#2383=VERTEX_POINT('',#12964);
#2384=VERTEX_POINT('',#13031);
#2385=VERTEX_POINT('',#13094);
#2386=VERTEX_POINT('',#13116);
#2387=VERTEX_POINT('',#13149);
#2388=VERTEX_POINT('',#13204);
#2389=VERTEX_POINT('',#13263);
#2390=VERTEX_POINT('',#13306);
#2391=VERTEX_POINT('',#13323);
#2392=VERTEX_POINT('',#13325);
#2393=VERTEX_POINT('',#13329);
#2394=VERTEX_POINT('',#13333);
#2395=VERTEX_POINT('',#13337);
#2396=VERTEX_POINT('',#13341);
#2397=VERTEX_POINT('',#13345);
#2398=VERTEX_POINT('',#13349);
#2399=VERTEX_POINT('',#13353);
#2400=VERTEX_POINT('',#13357);
#2401=VERTEX_POINT('',#13363);
#2402=VERTEX_POINT('',#13364);
#2403=VERTEX_POINT('',#13366);
#2404=VERTEX_POINT('',#13370);
#2405=VERTEX_POINT('',#13371);
#2406=VERTEX_POINT('',#13376);
#2407=VERTEX_POINT('',#13383);
#2408=VERTEX_POINT('',#13385);
#2409=VERTEX_POINT('',#13394);
#2410=VERTEX_POINT('',#13396);
#2411=VERTEX_POINT('',#13405);
#2412=VERTEX_POINT('',#13407);
#2413=VERTEX_POINT('',#13416);
#2414=VERTEX_POINT('',#13418);
#2415=VERTEX_POINT('',#13427);
#2416=VERTEX_POINT('',#13431);
#2417=VERTEX_POINT('',#13438);
#2418=VERTEX_POINT('',#13442);
#2419=VERTEX_POINT('',#13449);
#2420=VERTEX_POINT('',#13453);
#2421=EDGE_CURVE('',#1961,#1962,#1907,.T.);
#2422=EDGE_CURVE('',#1962,#1961,#1908,.T.);
#2423=EDGE_CURVE('',#1962,#1963,#993,.T.);
#2424=EDGE_CURVE('',#1964,#1963,#1909,.T.);
#2425=EDGE_CURVE('',#1963,#1964,#1910,.T.);
#2426=EDGE_CURVE('',#1965,#1966,#1911,.T.);
#2427=EDGE_CURVE('',#1966,#1965,#1912,.T.);
#2428=EDGE_CURVE('',#1966,#1967,#994,.T.);
#2429=EDGE_CURVE('',#1967,#1968,#1913,.T.);
#2430=EDGE_CURVE('',#1968,#1967,#1914,.T.);
#2431=EDGE_CURVE('',#1969,#1970,#1915,.T.);
#2432=EDGE_CURVE('',#1970,#1971,#995,.T.);
#2433=EDGE_CURVE('',#1971,#1972,#1916,.T.);
#2434=EDGE_CURVE('',#1972,#1971,#1917,.T.);
#2435=EDGE_CURVE('',#1970,#1969,#1918,.T.);
#2436=EDGE_CURVE('',#1973,#1974,#1919,.T.);
#2437=EDGE_CURVE('',#1974,#1973,#1920,.T.);
#2438=EDGE_CURVE('',#1974,#1975,#996,.T.);
#2439=EDGE_CURVE('',#1975,#1976,#1921,.T.);
#2440=EDGE_CURVE('',#1976,#1975,#1922,.T.);
#2441=EDGE_CURVE('',#1977,#1978,#1923,.T.);
#2442=EDGE_CURVE('',#1978,#1979,#997,.T.);
#2443=EDGE_CURVE('',#1979,#1980,#1924,.T.);
#2444=EDGE_CURVE('',#1980,#1979,#1925,.T.);
#2445=EDGE_CURVE('',#1978,#1977,#1926,.T.);
#2446=EDGE_CURVE('',#1981,#1982,#1927,.T.);
#2447=EDGE_CURVE('',#1982,#1981,#1928,.T.);
#2448=EDGE_CURVE('',#1982,#1983,#998,.T.);
#2449=EDGE_CURVE('',#1983,#1984,#1929,.T.);
#2450=EDGE_CURVE('',#1984,#1983,#1930,.T.);
#2451=EDGE_CURVE('',#1985,#1986,#1931,.T.);
#2452=EDGE_CURVE('',#1986,#1987,#999,.T.);
#2453=EDGE_CURVE('',#1987,#1988,#1932,.T.);
#2454=EDGE_CURVE('',#1988,#1987,#1933,.T.);
#2455=EDGE_CURVE('',#1986,#1985,#1934,.T.);
#2456=EDGE_CURVE('',#1989,#1990,#1935,.T.);
#2457=EDGE_CURVE('',#1990,#1991,#1000,.T.);
#2458=EDGE_CURVE('',#1992,#1991,#1936,.T.);
#2459=EDGE_CURVE('',#1989,#1992,#1001,.T.);
#2460=EDGE_CURVE('',#1993,#1989,#1937,.T.);
#2461=EDGE_CURVE('',#1994,#1992,#1938,.T.);
#2462=EDGE_CURVE('',#1993,#1994,#1002,.T.);
#2463=EDGE_CURVE('',#1995,#1993,#1939,.T.);
#2464=EDGE_CURVE('',#1996,#1994,#1940,.T.);
#2465=EDGE_CURVE('',#1997,#1996,#1003,.T.);
#2466=EDGE_CURVE('',#1997,#1998,#1941,.T.);
#2467=EDGE_CURVE('',#1999,#1998,#1004,.T.);
#2468=EDGE_CURVE('',#1999,#2000,#1942,.T.);
#2469=EDGE_CURVE('',#2001,#2000,#1005,.T.);
#2470=EDGE_CURVE('',#2001,#2002,#1943,.T.);
#2471=EDGE_CURVE('',#2003,#2002,#1006,.T.);
#2472=EDGE_CURVE('',#2003,#2004,#1944,.T.);
#2473=EDGE_CURVE('',#2005,#2004,#1007,.T.);
#2474=EDGE_CURVE('',#2005,#2006,#1945,.T.);
#2475=EDGE_CURVE('',#2007,#2006,#1008,.T.);
#2476=EDGE_CURVE('',#2007,#2008,#1946,.T.);
#2477=EDGE_CURVE('',#2009,#2008,#1009,.T.);
#2478=EDGE_CURVE('',#2009,#2010,#1947,.T.);
#2479=EDGE_CURVE('',#2011,#2010,#1010,.T.);
#2480=EDGE_CURVE('',#2011,#2012,#1948,.T.);
#2481=EDGE_CURVE('',#2013,#2012,#1011,.T.);
#2482=EDGE_CURVE('',#2013,#2014,#1949,.T.);
#2483=EDGE_CURVE('',#2015,#2014,#1012,.T.);
#2484=EDGE_CURVE('',#2015,#2016,#1950,.T.);
#2485=EDGE_CURVE('',#2017,#2016,#1013,.T.);
#2486=EDGE_CURVE('',#2017,#2018,#1951,.T.);
#2487=EDGE_CURVE('',#2019,#2018,#1014,.T.);
#2488=EDGE_CURVE('',#2019,#2020,#1952,.T.);
#2489=EDGE_CURVE('',#2021,#2020,#1015,.T.);
#2490=EDGE_CURVE('',#2021,#2022,#1953,.T.);
#2491=EDGE_CURVE('',#2023,#2022,#1016,.T.);
#2492=EDGE_CURVE('',#2023,#2024,#1954,.T.);
#2493=EDGE_CURVE('',#1995,#2024,#1017,.T.);
#2494=EDGE_CURVE('',#2025,#2026,#1955,.T.);
#2495=EDGE_CURVE('',#2026,#1962,#1018,.T.);
#2496=EDGE_CURVE('',#2026,#2025,#1956,.T.);
#2497=EDGE_CURVE('',#2027,#2028,#1019,.T.);
#2498=EDGE_CURVE('',#2029,#2027,#1020,.T.);
#2499=EDGE_CURVE('',#2029,#2030,#1021,.T.);
#2500=EDGE_CURVE('',#2030,#2031,#1957,.T.);
#2501=EDGE_CURVE('',#2031,#2032,#1022,.T.);
#2502=EDGE_CURVE('',#2033,#2032,#1023,.T.);
#2503=EDGE_CURVE('',#2034,#2033,#1024,.T.);
#2504=EDGE_CURVE('',#2034,#2028,#1025,.T.);
#2505=EDGE_CURVE('',#2035,#2036,#101,.T.);
#2506=EDGE_CURVE('',#2036,#2037,#102,.T.);
#2507=EDGE_CURVE('',#2037,#2038,#103,.T.);
#2508=EDGE_CURVE('',#2038,#2035,#104,.T.);
#2509=EDGE_CURVE('',#2039,#2040,#1026,.T.);
#2510=EDGE_CURVE('',#2040,#2041,#1027,.T.);
#2511=EDGE_CURVE('',#2041,#2042,#1028,.T.);
#2512=EDGE_CURVE('',#2042,#2043,#1029,.T.);
#2513=EDGE_CURVE('',#2043,#2044,#1030,.T.);
#2514=EDGE_CURVE('',#2044,#2039,#1031,.T.);
#2515=EDGE_CURVE('',#2045,#2046,#1032,.T.);
#2516=EDGE_CURVE('',#2046,#2047,#1033,.T.);
#2517=EDGE_CURVE('',#2047,#2048,#1034,.T.);
#2518=EDGE_CURVE('',#2048,#2049,#1035,.T.);
#2519=EDGE_CURVE('',#2049,#2050,#1036,.T.);
#2520=EDGE_CURVE('',#2050,#2051,#105,.T.);
#2521=EDGE_CURVE('',#2051,#2052,#106,.T.);
#2522=EDGE_CURVE('',#2052,#2053,#107,.T.);
#2523=EDGE_CURVE('',#2053,#2054,#108,.T.);
#2524=EDGE_CURVE('',#2054,#2055,#1037,.T.);
#2525=EDGE_CURVE('',#2055,#2056,#109,.T.);
#2526=EDGE_CURVE('',#2056,#2057,#110,.T.);
#2527=EDGE_CURVE('',#2057,#2058,#111,.T.);
#2528=EDGE_CURVE('',#2058,#2045,#112,.T.);
#2529=EDGE_CURVE('',#2059,#2060,#113,.T.);
#2530=EDGE_CURVE('',#2060,#2061,#114,.T.);
#2531=EDGE_CURVE('',#2061,#2062,#1038,.T.);
#2532=EDGE_CURVE('',#2062,#2063,#115,.T.);
#2533=EDGE_CURVE('',#2063,#2064,#116,.T.);
#2534=EDGE_CURVE('',#2064,#2065,#117,.T.);
#2535=EDGE_CURVE('',#2065,#2066,#118,.T.);
#2536=EDGE_CURVE('',#2066,#2067,#119,.T.);
#2537=EDGE_CURVE('',#2067,#2068,#120,.T.);
#2538=EDGE_CURVE('',#2068,#2069,#121,.T.);
#2539=EDGE_CURVE('',#2069,#2070,#1039,.T.);
#2540=EDGE_CURVE('',#2070,#2071,#122,.T.);
#2541=EDGE_CURVE('',#2071,#2072,#123,.T.);
#2542=EDGE_CURVE('',#2072,#2073,#124,.T.);
#2543=EDGE_CURVE('',#2073,#2074,#125,.T.);
#2544=EDGE_CURVE('',#2074,#2075,#1040,.T.);
#2545=EDGE_CURVE('',#2075,#2059,#126,.T.);
#2546=EDGE_CURVE('',#2076,#2077,#1041,.T.);
#2547=EDGE_CURVE('',#2077,#2078,#1042,.T.);
#2548=EDGE_CURVE('',#2078,#2079,#1043,.T.);
#2549=EDGE_CURVE('',#2079,#2080,#1044,.T.);
#2550=EDGE_CURVE('',#2080,#2081,#1045,.T.);
#2551=EDGE_CURVE('',#2081,#2082,#1046,.T.);
#2552=EDGE_CURVE('',#2082,#2083,#1047,.T.);
#2553=EDGE_CURVE('',#2083,#2084,#1048,.T.);
#2554=EDGE_CURVE('',#2084,#2085,#1049,.T.);
#2555=EDGE_CURVE('',#2085,#2076,#1050,.T.);
#2556=EDGE_CURVE('',#2086,#2087,#1051,.T.);
#2557=EDGE_CURVE('',#2087,#2088,#1052,.T.);
#2558=EDGE_CURVE('',#2088,#2089,#1053,.T.);
#2559=EDGE_CURVE('',#2089,#2090,#1054,.T.);
#2560=EDGE_CURVE('',#2090,#2091,#1055,.T.);
#2561=EDGE_CURVE('',#2091,#2092,#127,.T.);
#2562=EDGE_CURVE('',#2092,#2093,#128,.T.);
#2563=EDGE_CURVE('',#2093,#2094,#129,.T.);
#2564=EDGE_CURVE('',#2094,#2095,#130,.T.);
#2565=EDGE_CURVE('',#2095,#2096,#1056,.T.);
#2566=EDGE_CURVE('',#2096,#2097,#131,.T.);
#2567=EDGE_CURVE('',#2097,#2098,#132,.T.);
#2568=EDGE_CURVE('',#2098,#2099,#133,.T.);
#2569=EDGE_CURVE('',#2099,#2086,#134,.T.);
#2570=EDGE_CURVE('',#2100,#2101,#1057,.T.);
#2571=EDGE_CURVE('',#2101,#2102,#1058,.T.);
#2572=EDGE_CURVE('',#2102,#2103,#1059,.T.);
#2573=EDGE_CURVE('',#2103,#2104,#1060,.T.);
#2574=EDGE_CURVE('',#2104,#2105,#1061,.T.);
#2575=EDGE_CURVE('',#2105,#2106,#135,.T.);
#2576=EDGE_CURVE('',#2106,#2107,#136,.T.);
#2577=EDGE_CURVE('',#2107,#2108,#137,.T.);
#2578=EDGE_CURVE('',#2108,#2109,#138,.T.);
#2579=EDGE_CURVE('',#2109,#2110,#1062,.T.);
#2580=EDGE_CURVE('',#2110,#2111,#139,.T.);
#2581=EDGE_CURVE('',#2111,#2112,#140,.T.);
#2582=EDGE_CURVE('',#2112,#2113,#141,.T.);
#2583=EDGE_CURVE('',#2113,#2100,#142,.T.);
#2584=EDGE_CURVE('',#2114,#2115,#1063,.T.);
#2585=EDGE_CURVE('',#2115,#2116,#1064,.T.);
#2586=EDGE_CURVE('',#2116,#2117,#1065,.T.);
#2587=EDGE_CURVE('',#2117,#2118,#1066,.T.);
#2588=EDGE_CURVE('',#2118,#2119,#1067,.T.);
#2589=EDGE_CURVE('',#2119,#2114,#1068,.T.);
#2590=EDGE_CURVE('',#2120,#2121,#1069,.T.);
#2591=EDGE_CURVE('',#2121,#2122,#1070,.T.);
#2592=EDGE_CURVE('',#2122,#2123,#1071,.T.);
#2593=EDGE_CURVE('',#2123,#2124,#1072,.T.);
#2594=EDGE_CURVE('',#2124,#2125,#1073,.T.);
#2595=EDGE_CURVE('',#2125,#2126,#1074,.T.);
#2596=EDGE_CURVE('',#2126,#2127,#1075,.T.);
#2597=EDGE_CURVE('',#2127,#2128,#1076,.T.);
#2598=EDGE_CURVE('',#2128,#2129,#1077,.T.);
#2599=EDGE_CURVE('',#2129,#2120,#1078,.T.);
#2600=EDGE_CURVE('',#2130,#2009,#1079,.T.);
#2601=EDGE_CURVE('',#2131,#2130,#1080,.T.);
#2602=EDGE_CURVE('',#2006,#2131,#1081,.T.);
#2603=EDGE_CURVE('',#2132,#2005,#1082,.T.);
#2604=EDGE_CURVE('',#2133,#2132,#1083,.T.);
#2605=EDGE_CURVE('',#2002,#2133,#1084,.T.);
#2606=EDGE_CURVE('',#2134,#2001,#1085,.T.);
#2607=EDGE_CURVE('',#2135,#2134,#1086,.T.);
#2608=EDGE_CURVE('',#1998,#2135,#1087,.T.);
#2609=EDGE_CURVE('',#1990,#1997,#1958,.T.);
#2610=EDGE_CURVE('',#2136,#1995,#1088,.T.);
#2611=EDGE_CURVE('',#2137,#2136,#1089,.T.);
#2612=EDGE_CURVE('',#2022,#2137,#1090,.T.);
#2613=EDGE_CURVE('',#2138,#2021,#1091,.T.);
#2614=EDGE_CURVE('',#2139,#2138,#1092,.T.);
#2615=EDGE_CURVE('',#2018,#2139,#1093,.T.);
#2616=EDGE_CURVE('',#2140,#2017,#1094,.T.);
#2617=EDGE_CURVE('',#2141,#2140,#1095,.T.);
#2618=EDGE_CURVE('',#2014,#2141,#1096,.T.);
#2619=EDGE_CURVE('',#2142,#2013,#1097,.T.);
#2620=EDGE_CURVE('',#2143,#2142,#1098,.T.);
#2621=EDGE_CURVE('',#2010,#2143,#1099,.T.);
#2622=EDGE_CURVE('',#2144,#2145,#1100,.T.);
#2623=EDGE_CURVE('',#2145,#2146,#1101,.T.);
#2624=EDGE_CURVE('',#2146,#2147,#1102,.T.);
#2625=EDGE_CURVE('',#2147,#2148,#1103,.T.);
#2626=EDGE_CURVE('',#2148,#2149,#1104,.T.);
#2627=EDGE_CURVE('',#2149,#2150,#143,.T.);
#2628=EDGE_CURVE('',#2150,#2151,#144,.T.);
#2629=EDGE_CURVE('',#2151,#2152,#145,.T.);
#2630=EDGE_CURVE('',#2152,#2153,#146,.T.);
#2631=EDGE_CURVE('',#2153,#2154,#1105,.T.);
#2632=EDGE_CURVE('',#2154,#2155,#147,.T.);
#2633=EDGE_CURVE('',#2155,#2156,#148,.T.);
#2634=EDGE_CURVE('',#2156,#2157,#149,.T.);
#2635=EDGE_CURVE('',#2157,#2144,#150,.T.);
#2636=EDGE_CURVE('',#2158,#2159,#151,.T.);
#2637=EDGE_CURVE('',#2159,#2160,#152,.T.);
#2638=EDGE_CURVE('',#2160,#2161,#1106,.T.);
#2639=EDGE_CURVE('',#2161,#2162,#153,.T.);
#2640=EDGE_CURVE('',#2162,#2163,#154,.T.);
#2641=EDGE_CURVE('',#2163,#2164,#155,.T.);
#2642=EDGE_CURVE('',#2164,#2165,#156,.T.);
#2643=EDGE_CURVE('',#2165,#2166,#157,.T.);
#2644=EDGE_CURVE('',#2166,#2167,#158,.T.);
#2645=EDGE_CURVE('',#2167,#2168,#159,.T.);
#2646=EDGE_CURVE('',#2168,#2169,#1107,.T.);
#2647=EDGE_CURVE('',#2169,#2170,#160,.T.);
#2648=EDGE_CURVE('',#2170,#2171,#161,.T.);
#2649=EDGE_CURVE('',#2171,#2172,#162,.T.);
#2650=EDGE_CURVE('',#2172,#2173,#163,.T.);
#2651=EDGE_CURVE('',#2173,#2174,#1108,.T.);
#2652=EDGE_CURVE('',#2174,#2158,#164,.T.);
#2653=EDGE_CURVE('',#2175,#2176,#165,.T.);
#2654=EDGE_CURVE('',#2176,#2177,#166,.T.);
#2655=EDGE_CURVE('',#2177,#2178,#167,.T.);
#2656=EDGE_CURVE('',#2178,#2175,#168,.T.);
#2657=EDGE_CURVE('',#2179,#2180,#169,.T.);
#2658=EDGE_CURVE('',#2180,#2181,#170,.T.);
#2659=EDGE_CURVE('',#2181,#2182,#171,.T.);
#2660=EDGE_CURVE('',#2182,#2179,#172,.T.);
#2661=EDGE_CURVE('',#2183,#2184,#1109,.T.);
#2662=EDGE_CURVE('',#2184,#2185,#1110,.T.);
#2663=EDGE_CURVE('',#2186,#2185,#1111,.T.);
#2664=EDGE_CURVE('',#2186,#2187,#1112,.T.);
#2665=EDGE_CURVE('',#2187,#2188,#1113,.T.);
#2666=EDGE_CURVE('',#2189,#2188,#1114,.T.);
#2667=EDGE_CURVE('',#2190,#2189,#1115,.T.);
#2668=EDGE_CURVE('',#2191,#2190,#1116,.T.);
#2669=EDGE_CURVE('',#2192,#2191,#1117,.T.);
#2670=EDGE_CURVE('',#2192,#2193,#1118,.T.);
#2671=EDGE_CURVE('',#2194,#2193,#1119,.T.);
#2672=EDGE_CURVE('',#2195,#2194,#1120,.T.);
#2673=EDGE_CURVE('',#2195,#2196,#1121,.T.);
#2674=EDGE_CURVE('',#2196,#2197,#1122,.T.);
#2675=EDGE_CURVE('',#2198,#2197,#1123,.T.);
#2676=EDGE_CURVE('',#2183,#2198,#1124,.T.);
#2677=EDGE_CURVE('',#2199,#2200,#1125,.T.);
#2678=EDGE_CURVE('',#2201,#2199,#1126,.T.);
#2679=EDGE_CURVE('',#2201,#2202,#1127,.T.);
#2680=EDGE_CURVE('',#2202,#2203,#1128,.T.);
#2681=EDGE_CURVE('',#2204,#2203,#1129,.T.);
#2682=EDGE_CURVE('',#2205,#2204,#1130,.T.);
#2683=EDGE_CURVE('',#2205,#2206,#1131,.T.);
#2684=EDGE_CURVE('',#2206,#2207,#1132,.T.);
#2685=EDGE_CURVE('',#2208,#2207,#1133,.T.);
#2686=EDGE_CURVE('',#2209,#2208,#1134,.T.);
#2687=EDGE_CURVE('',#2210,#2209,#1135,.T.);
#2688=EDGE_CURVE('',#2210,#2200,#1136,.T.);
#2689=EDGE_CURVE('',#2185,#2211,#1137,.T.);
#2690=EDGE_CURVE('',#2211,#2212,#1138,.T.);
#2691=EDGE_CURVE('',#2212,#2199,#1139,.T.);
#2692=EDGE_CURVE('',#2213,#2200,#1140,.T.);
#2693=EDGE_CURVE('',#2214,#2213,#1141,.T.);
#2694=EDGE_CURVE('',#2190,#2214,#1142,.T.);
#2695=EDGE_CURVE('',#2215,#2189,#1143,.T.);
#2696=EDGE_CURVE('',#2215,#2216,#1144,.T.);
#2697=EDGE_CURVE('',#2186,#2216,#1145,.T.);
#2698=EDGE_CURVE('',#2203,#2217,#1146,.T.);
#2699=EDGE_CURVE('',#2217,#2218,#1147,.T.);
#2700=EDGE_CURVE('',#2218,#2198,#1148,.T.);
#2701=EDGE_CURVE('',#2197,#2204,#1149,.T.);
#2702=EDGE_CURVE('',#2219,#2193,#1150,.T.);
#2703=EDGE_CURVE('',#2220,#2219,#1151,.T.);
#2704=EDGE_CURVE('',#2208,#2220,#1152,.T.);
#2705=EDGE_CURVE('',#2207,#2194,#1153,.T.);
#2706=EDGE_CURVE('',#2215,#2028,#1154,.T.);
#2707=EDGE_CURVE('',#2216,#2034,#1155,.T.);
#2708=EDGE_CURVE('',#2188,#2221,#1156,.T.);
#2709=EDGE_CURVE('',#2222,#2187,#1157,.T.);
#2710=EDGE_CURVE('',#2221,#2222,#1959,.T.);
#2711=EDGE_CURVE('',#1991,#1996,#1960,.T.);
#2712=EDGE_CURVE('',#2029,#2189,#1158,.T.);
#2713=EDGE_CURVE('',#2030,#2221,#1159,.T.);
#2714=EDGE_CURVE('',#2031,#2222,#1160,.T.);
#2715=EDGE_CURVE('',#2186,#2032,#1161,.T.);
#2716=EDGE_CURVE('',#2206,#2195,#1162,.T.);
#2717=EDGE_CURVE('',#2196,#2205,#1163,.T.);
#2718=EDGE_CURVE('',#2033,#2216,#1164,.T.);
#2719=EDGE_CURVE('',#2215,#2027,#1165,.T.);
#2720=EDGE_CURVE('',#2223,#2192,#1166,.T.);
#2721=EDGE_CURVE('',#2223,#2219,#1167,.T.);
#2722=EDGE_CURVE('',#2224,#2223,#1168,.T.);
#2723=EDGE_CURVE('',#2224,#2220,#1169,.T.);
#2724=EDGE_CURVE('',#2209,#2224,#1170,.T.);
#2725=EDGE_CURVE('',#2225,#2210,#1171,.T.);
#2726=EDGE_CURVE('',#2225,#2213,#1172,.T.);
#2727=EDGE_CURVE('',#2226,#2225,#1173,.T.);
#2728=EDGE_CURVE('',#2226,#2214,#1174,.T.);
#2729=EDGE_CURVE('',#2191,#2226,#1175,.T.);
#2730=EDGE_CURVE('',#2184,#2227,#1176,.T.);
#2731=EDGE_CURVE('',#2227,#2211,#1177,.T.);
#2732=EDGE_CURVE('',#2227,#2228,#1178,.T.);
#2733=EDGE_CURVE('',#2228,#2212,#1179,.T.);
#2734=EDGE_CURVE('',#2228,#2201,#1180,.T.);
#2735=EDGE_CURVE('',#2202,#2229,#1181,.T.);
#2736=EDGE_CURVE('',#2229,#2217,#1182,.T.);
#2737=EDGE_CURVE('',#2229,#2230,#1183,.T.);
#2738=EDGE_CURVE('',#2230,#2218,#1184,.T.);
#2739=EDGE_CURVE('',#2230,#2183,#1185,.T.);
#2740=EDGE_CURVE('',#2231,#2036,#1186,.T.);
#2741=EDGE_CURVE('',#2231,#2232,#173,.T.);
#2742=EDGE_CURVE('',#2232,#2037,#1187,.T.);
#2743=EDGE_CURVE('',#2232,#2233,#174,.T.);
#2744=EDGE_CURVE('',#2233,#2038,#1188,.T.);
#2745=EDGE_CURVE('',#2233,#2234,#175,.T.);
#2746=EDGE_CURVE('',#2234,#2035,#1189,.T.);
#2747=EDGE_CURVE('',#2234,#2231,#176,.T.);
#2748=EDGE_CURVE('',#2235,#2236,#177,.T.);
#2749=EDGE_CURVE('',#2237,#2235,#178,.T.);
#2750=EDGE_CURVE('',#2238,#2237,#179,.T.);
#2751=EDGE_CURVE('',#2239,#2238,#180,.T.);
#2752=EDGE_CURVE('',#2236,#2239,#181,.T.);
#2753=EDGE_CURVE('',#2240,#2241,#182,.T.);
#2754=EDGE_CURVE('',#2236,#2240,#1190,.T.);
#2755=EDGE_CURVE('',#2239,#2241,#1191,.T.);
#2756=EDGE_CURVE('',#2242,#2240,#183,.T.);
#2757=EDGE_CURVE('',#2235,#2242,#1192,.T.);
#2758=EDGE_CURVE('',#2243,#2242,#184,.T.);
#2759=EDGE_CURVE('',#2237,#2243,#1193,.T.);
#2760=EDGE_CURVE('',#2244,#2243,#185,.T.);
#2761=EDGE_CURVE('',#2238,#2244,#1194,.T.);
#2762=EDGE_CURVE('',#2241,#2244,#186,.T.);
#2763=EDGE_CURVE('',#2245,#2040,#1195,.T.);
#2764=EDGE_CURVE('',#2245,#2246,#1196,.T.);
#2765=EDGE_CURVE('',#2246,#2041,#1197,.T.);
#2766=EDGE_CURVE('',#2246,#2247,#1198,.T.);
#2767=EDGE_CURVE('',#2247,#2042,#1199,.T.);
#2768=EDGE_CURVE('',#2247,#2248,#1200,.T.);
#2769=EDGE_CURVE('',#2248,#2043,#1201,.T.);
#2770=EDGE_CURVE('',#2248,#2249,#1202,.T.);
#2771=EDGE_CURVE('',#2249,#2044,#1203,.T.);
#2772=EDGE_CURVE('',#2249,#2250,#1204,.T.);
#2773=EDGE_CURVE('',#2250,#2039,#1205,.T.);
#2774=EDGE_CURVE('',#2250,#2245,#1206,.T.);
#2775=EDGE_CURVE('',#2251,#2046,#1207,.T.);
#2776=EDGE_CURVE('',#2251,#2252,#1208,.T.);
#2777=EDGE_CURVE('',#2252,#2047,#1209,.T.);
#2778=EDGE_CURVE('',#2252,#2253,#1210,.T.);
#2779=EDGE_CURVE('',#2253,#2048,#1211,.T.);
#2780=EDGE_CURVE('',#2253,#2254,#1212,.T.);
#2781=EDGE_CURVE('',#2254,#2049,#1213,.T.);
#2782=EDGE_CURVE('',#2254,#2255,#1214,.T.);
#2783=EDGE_CURVE('',#2255,#2050,#1215,.T.);
#2784=EDGE_CURVE('',#2255,#2256,#187,.T.);
#2785=EDGE_CURVE('',#2256,#2051,#1216,.T.);
#2786=EDGE_CURVE('',#2256,#2257,#188,.T.);
#2787=EDGE_CURVE('',#2257,#2052,#1217,.T.);
#2788=EDGE_CURVE('',#2257,#2258,#189,.T.);
#2789=EDGE_CURVE('',#2258,#2053,#1218,.T.);
#2790=EDGE_CURVE('',#2258,#2259,#190,.T.);
#2791=EDGE_CURVE('',#2259,#2054,#1219,.T.);
#2792=EDGE_CURVE('',#2259,#2260,#1220,.T.);
#2793=EDGE_CURVE('',#2260,#2055,#1221,.T.);
#2794=EDGE_CURVE('',#2260,#2261,#191,.T.);
#2795=EDGE_CURVE('',#2261,#2056,#1222,.T.);
#2796=EDGE_CURVE('',#2261,#2262,#192,.T.);
#2797=EDGE_CURVE('',#2262,#2057,#1223,.T.);
#2798=EDGE_CURVE('',#2262,#2263,#193,.T.);
#2799=EDGE_CURVE('',#2263,#2058,#1224,.T.);
#2800=EDGE_CURVE('',#2263,#2264,#194,.T.);
#2801=EDGE_CURVE('',#2264,#2045,#1225,.T.);
#2802=EDGE_CURVE('',#2264,#2251,#1226,.T.);
#2803=EDGE_CURVE('',#2265,#2060,#1227,.T.);
#2804=EDGE_CURVE('',#2265,#2266,#195,.T.);
#2805=EDGE_CURVE('',#2266,#2061,#1228,.T.);
#2806=EDGE_CURVE('',#2266,#2267,#1229,.T.);
#2807=EDGE_CURVE('',#2267,#2062,#1230,.T.);
#2808=EDGE_CURVE('',#2267,#2268,#196,.T.);
#2809=EDGE_CURVE('',#2268,#2063,#1231,.T.);
#2810=EDGE_CURVE('',#2268,#2269,#197,.T.);
#2811=EDGE_CURVE('',#2269,#2064,#1232,.T.);
#2812=EDGE_CURVE('',#2269,#2270,#198,.T.);
#2813=EDGE_CURVE('',#2270,#2065,#1233,.T.);
#2814=EDGE_CURVE('',#2270,#2271,#199,.T.);
#2815=EDGE_CURVE('',#2271,#2066,#1234,.T.);
#2816=EDGE_CURVE('',#2271,#2272,#200,.T.);
#2817=EDGE_CURVE('',#2272,#2067,#1235,.T.);
#2818=EDGE_CURVE('',#2272,#2273,#201,.T.);
#2819=EDGE_CURVE('',#2273,#2068,#1236,.T.);
#2820=EDGE_CURVE('',#2273,#2274,#202,.T.);
#2821=EDGE_CURVE('',#2274,#2069,#1237,.T.);
#2822=EDGE_CURVE('',#2274,#2275,#1238,.T.);
#2823=EDGE_CURVE('',#2275,#2070,#1239,.T.);
#2824=EDGE_CURVE('',#2275,#2276,#203,.T.);
#2825=EDGE_CURVE('',#2276,#2071,#1240,.T.);
#2826=EDGE_CURVE('',#2276,#2277,#204,.T.);
#2827=EDGE_CURVE('',#2277,#2072,#1241,.T.);
#2828=EDGE_CURVE('',#2277,#2278,#205,.T.);
#2829=EDGE_CURVE('',#2278,#2073,#1242,.T.);
#2830=EDGE_CURVE('',#2278,#2279,#206,.T.);
#2831=EDGE_CURVE('',#2279,#2074,#1243,.T.);
#2832=EDGE_CURVE('',#2279,#2280,#1244,.T.);
#2833=EDGE_CURVE('',#2280,#2075,#1245,.T.);
#2834=EDGE_CURVE('',#2280,#2281,#207,.T.);
#2835=EDGE_CURVE('',#2281,#2059,#1246,.T.);
#2836=EDGE_CURVE('',#2281,#2265,#208,.T.);
#2837=EDGE_CURVE('',#2282,#2180,#1247,.T.);
#2838=EDGE_CURVE('',#2282,#2283,#209,.T.);
#2839=EDGE_CURVE('',#2283,#2181,#1248,.T.);
#2840=EDGE_CURVE('',#2283,#2284,#210,.T.);
#2841=EDGE_CURVE('',#2284,#2182,#1249,.T.);
#2842=EDGE_CURVE('',#2284,#2285,#211,.T.);
#2843=EDGE_CURVE('',#2285,#2179,#1250,.T.);
#2844=EDGE_CURVE('',#2285,#2282,#212,.T.);
#2845=EDGE_CURVE('',#2286,#2287,#213,.T.);
#2846=EDGE_CURVE('',#2288,#2286,#214,.T.);
#2847=EDGE_CURVE('',#2289,#2288,#215,.T.);
#2848=EDGE_CURVE('',#2290,#2289,#216,.T.);
#2849=EDGE_CURVE('',#2287,#2290,#217,.T.);
#2850=EDGE_CURVE('',#2291,#2292,#218,.T.);
#2851=EDGE_CURVE('',#2287,#2291,#1251,.T.);
#2852=EDGE_CURVE('',#2290,#2292,#1252,.T.);
#2853=EDGE_CURVE('',#2293,#2291,#219,.T.);
#2854=EDGE_CURVE('',#2286,#2293,#1253,.T.);
#2855=EDGE_CURVE('',#2294,#2293,#220,.T.);
#2856=EDGE_CURVE('',#2288,#2294,#1254,.T.);
#2857=EDGE_CURVE('',#2295,#2294,#221,.T.);
#2858=EDGE_CURVE('',#2289,#2295,#1255,.T.);
#2859=EDGE_CURVE('',#2292,#2295,#222,.T.);
#2860=EDGE_CURVE('',#2296,#2077,#1256,.T.);
#2861=EDGE_CURVE('',#2296,#2297,#1257,.T.);
#2862=EDGE_CURVE('',#2297,#2078,#1258,.T.);
#2863=EDGE_CURVE('',#2297,#2298,#1259,.T.);
#2864=EDGE_CURVE('',#2298,#2079,#1260,.T.);
#2865=EDGE_CURVE('',#2298,#2299,#1261,.T.);
#2866=EDGE_CURVE('',#2299,#2080,#1262,.T.);
#2867=EDGE_CURVE('',#2299,#2300,#1263,.T.);
#2868=EDGE_CURVE('',#2300,#2081,#1264,.T.);
#2869=EDGE_CURVE('',#2300,#2301,#1265,.T.);
#2870=EDGE_CURVE('',#2301,#2082,#1266,.T.);
#2871=EDGE_CURVE('',#2301,#2302,#1267,.T.);
#2872=EDGE_CURVE('',#2302,#2083,#1268,.T.);
#2873=EDGE_CURVE('',#2302,#2303,#1269,.T.);
#2874=EDGE_CURVE('',#2303,#2084,#1270,.T.);
#2875=EDGE_CURVE('',#2303,#2304,#1271,.T.);
#2876=EDGE_CURVE('',#2304,#2085,#1272,.T.);
#2877=EDGE_CURVE('',#2304,#2305,#1273,.T.);
#2878=EDGE_CURVE('',#2305,#2076,#1274,.T.);
#2879=EDGE_CURVE('',#2305,#2296,#1275,.T.);
#2880=EDGE_CURVE('',#2306,#2307,#1276,.T.);
#2881=EDGE_CURVE('',#2308,#2306,#1277,.T.);
#2882=EDGE_CURVE('',#2307,#2308,#1278,.T.);
#2883=EDGE_CURVE('',#2309,#2310,#1279,.T.);
#2884=EDGE_CURVE('',#2306,#2309,#1280,.T.);
#2885=EDGE_CURVE('',#2307,#2310,#1281,.T.);
#2886=EDGE_CURVE('',#2311,#2309,#1282,.T.);
#2887=EDGE_CURVE('',#2308,#2311,#1283,.T.);
#2888=EDGE_CURVE('',#2310,#2311,#1284,.T.);
#2889=EDGE_CURVE('',#2312,#2087,#1285,.T.);
#2890=EDGE_CURVE('',#2312,#2313,#1286,.T.);
#2891=EDGE_CURVE('',#2313,#2088,#1287,.T.);
#2892=EDGE_CURVE('',#2313,#2314,#1288,.T.);
#2893=EDGE_CURVE('',#2314,#2089,#1289,.T.);
#2894=EDGE_CURVE('',#2314,#2315,#1290,.T.);
#2895=EDGE_CURVE('',#2315,#2090,#1291,.T.);
#2896=EDGE_CURVE('',#2315,#2316,#1292,.T.);
#2897=EDGE_CURVE('',#2316,#2091,#1293,.T.);
#2898=EDGE_CURVE('',#2316,#2317,#223,.T.);
#2899=EDGE_CURVE('',#2317,#2092,#1294,.T.);
#2900=EDGE_CURVE('',#2317,#2318,#224,.T.);
#2901=EDGE_CURVE('',#2318,#2093,#1295,.T.);
#2902=EDGE_CURVE('',#2318,#2319,#225,.T.);
#2903=EDGE_CURVE('',#2319,#2094,#1296,.T.);
#2904=EDGE_CURVE('',#2319,#2320,#226,.T.);
#2905=EDGE_CURVE('',#2320,#2095,#1297,.T.);
#2906=EDGE_CURVE('',#2320,#2321,#1298,.T.);
#2907=EDGE_CURVE('',#2321,#2096,#1299,.T.);
#2908=EDGE_CURVE('',#2321,#2322,#227,.T.);
#2909=EDGE_CURVE('',#2322,#2097,#1300,.T.);
#2910=EDGE_CURVE('',#2322,#2323,#228,.T.);
#2911=EDGE_CURVE('',#2323,#2098,#1301,.T.);
#2912=EDGE_CURVE('',#2323,#2324,#229,.T.);
#2913=EDGE_CURVE('',#2324,#2099,#1302,.T.);
#2914=EDGE_CURVE('',#2324,#2325,#230,.T.);
#2915=EDGE_CURVE('',#2325,#2086,#1303,.T.);
#2916=EDGE_CURVE('',#2325,#2312,#1304,.T.);
#2917=EDGE_CURVE('',#2326,#2101,#1305,.T.);
#2918=EDGE_CURVE('',#2326,#2327,#1306,.T.);
#2919=EDGE_CURVE('',#2327,#2102,#1307,.T.);
#2920=EDGE_CURVE('',#2327,#2328,#1308,.T.);
#2921=EDGE_CURVE('',#2328,#2103,#1309,.T.);
#2922=EDGE_CURVE('',#2328,#2329,#1310,.T.);
#2923=EDGE_CURVE('',#2329,#2104,#1311,.T.);
#2924=EDGE_CURVE('',#2329,#2330,#1312,.T.);
#2925=EDGE_CURVE('',#2330,#2105,#1313,.T.);
#2926=EDGE_CURVE('',#2330,#2331,#231,.T.);
#2927=EDGE_CURVE('',#2331,#2106,#1314,.T.);
#2928=EDGE_CURVE('',#2331,#2332,#232,.T.);
#2929=EDGE_CURVE('',#2332,#2107,#1315,.T.);
#2930=EDGE_CURVE('',#2332,#2333,#233,.T.);
#2931=EDGE_CURVE('',#2333,#2108,#1316,.T.);
#2932=EDGE_CURVE('',#2333,#2334,#234,.T.);
#2933=EDGE_CURVE('',#2334,#2109,#1317,.T.);
#2934=EDGE_CURVE('',#2334,#2335,#1318,.T.);
#2935=EDGE_CURVE('',#2335,#2110,#1319,.T.);
#2936=EDGE_CURVE('',#2335,#2336,#235,.T.);
#2937=EDGE_CURVE('',#2336,#2111,#1320,.T.);
#2938=EDGE_CURVE('',#2336,#2337,#236,.T.);
#2939=EDGE_CURVE('',#2337,#2112,#1321,.T.);
#2940=EDGE_CURVE('',#2337,#2338,#237,.T.);
#2941=EDGE_CURVE('',#2338,#2113,#1322,.T.);
#2942=EDGE_CURVE('',#2338,#2339,#238,.T.);
#2943=EDGE_CURVE('',#2339,#2100,#1323,.T.);
#2944=EDGE_CURVE('',#2339,#2326,#1324,.T.);
#2945=EDGE_CURVE('',#2340,#2115,#1325,.T.);
#2946=EDGE_CURVE('',#2340,#2341,#1326,.T.);
#2947=EDGE_CURVE('',#2341,#2116,#1327,.T.);
#2948=EDGE_CURVE('',#2341,#2342,#1328,.T.);
#2949=EDGE_CURVE('',#2342,#2117,#1329,.T.);
#2950=EDGE_CURVE('',#2342,#2343,#1330,.T.);
#2951=EDGE_CURVE('',#2343,#2118,#1331,.T.);
#2952=EDGE_CURVE('',#2343,#2344,#1332,.T.);
#2953=EDGE_CURVE('',#2344,#2119,#1333,.T.);
#2954=EDGE_CURVE('',#2344,#2345,#1334,.T.);
#2955=EDGE_CURVE('',#2345,#2114,#1335,.T.);
#2956=EDGE_CURVE('',#2345,#2340,#1336,.T.);
#2957=EDGE_CURVE('',#2346,#2176,#1337,.T.);
#2958=EDGE_CURVE('',#2346,#2347,#239,.T.);
#2959=EDGE_CURVE('',#2347,#2177,#1338,.T.);
#2960=EDGE_CURVE('',#2347,#2348,#240,.T.);
#2961=EDGE_CURVE('',#2348,#2178,#1339,.T.);
#2962=EDGE_CURVE('',#2348,#2349,#241,.T.);
#2963=EDGE_CURVE('',#2349,#2175,#1340,.T.);
#2964=EDGE_CURVE('',#2349,#2346,#242,.T.);
#2965=EDGE_CURVE('',#2350,#2351,#243,.T.);
#2966=EDGE_CURVE('',#2352,#2350,#244,.T.);
#2967=EDGE_CURVE('',#2353,#2352,#245,.T.);
#2968=EDGE_CURVE('',#2354,#2353,#246,.T.);
#2969=EDGE_CURVE('',#2351,#2354,#247,.T.);
#2970=EDGE_CURVE('',#2355,#2356,#248,.T.);
#2971=EDGE_CURVE('',#2351,#2355,#1341,.T.);
#2972=EDGE_CURVE('',#2354,#2356,#1342,.T.);
#2973=EDGE_CURVE('',#2357,#2355,#249,.T.);
#2974=EDGE_CURVE('',#2350,#2357,#1343,.T.);
#2975=EDGE_CURVE('',#2358,#2357,#250,.T.);
#2976=EDGE_CURVE('',#2352,#2358,#1344,.T.);
#2977=EDGE_CURVE('',#2359,#2358,#251,.T.);
#2978=EDGE_CURVE('',#2353,#2359,#1345,.T.);
#2979=EDGE_CURVE('',#2356,#2359,#252,.T.);
#2980=EDGE_CURVE('',#2360,#2159,#1346,.T.);
#2981=EDGE_CURVE('',#2360,#2361,#253,.T.);
#2982=EDGE_CURVE('',#2361,#2160,#1347,.T.);
#2983=EDGE_CURVE('',#2361,#2362,#1348,.T.);
#2984=EDGE_CURVE('',#2362,#2161,#1349,.T.);
#2985=EDGE_CURVE('',#2362,#2363,#254,.T.);
#2986=EDGE_CURVE('',#2363,#2162,#1350,.T.);
#2987=EDGE_CURVE('',#2363,#2364,#255,.T.);
#2988=EDGE_CURVE('',#2364,#2163,#1351,.T.);
#2989=EDGE_CURVE('',#2364,#2365,#256,.T.);
#2990=EDGE_CURVE('',#2365,#2164,#1352,.T.);
#2991=EDGE_CURVE('',#2365,#2366,#257,.T.);
#2992=EDGE_CURVE('',#2366,#2165,#1353,.T.);
#2993=EDGE_CURVE('',#2366,#2367,#258,.T.);
#2994=EDGE_CURVE('',#2367,#2166,#1354,.T.);
#2995=EDGE_CURVE('',#2367,#2368,#259,.T.);
#2996=EDGE_CURVE('',#2368,#2167,#1355,.T.);
#2997=EDGE_CURVE('',#2368,#2369,#260,.T.);
#2998=EDGE_CURVE('',#2369,#2168,#1356,.T.);
#2999=EDGE_CURVE('',#2369,#2370,#1357,.T.);
#3000=EDGE_CURVE('',#2370,#2169,#1358,.T.);
#3001=EDGE_CURVE('',#2370,#2371,#261,.T.);
#3002=EDGE_CURVE('',#2371,#2170,#1359,.T.);
#3003=EDGE_CURVE('',#2371,#2372,#262,.T.);
#3004=EDGE_CURVE('',#2372,#2171,#1360,.T.);
#3005=EDGE_CURVE('',#2372,#2373,#263,.T.);
#3006=EDGE_CURVE('',#2373,#2172,#1361,.T.);
#3007=EDGE_CURVE('',#2373,#2374,#264,.T.);
#3008=EDGE_CURVE('',#2374,#2173,#1362,.T.);
#3009=EDGE_CURVE('',#2374,#2375,#1363,.T.);
#3010=EDGE_CURVE('',#2375,#2174,#1364,.T.);
#3011=EDGE_CURVE('',#2375,#2376,#265,.T.);
#3012=EDGE_CURVE('',#2376,#2158,#1365,.T.);
#3013=EDGE_CURVE('',#2376,#2360,#266,.T.);
#3014=EDGE_CURVE('',#2377,#2145,#1366,.T.);
#3015=EDGE_CURVE('',#2377,#2378,#1367,.T.);
#3016=EDGE_CURVE('',#2378,#2146,#1368,.T.);
#3017=EDGE_CURVE('',#2378,#2379,#1369,.T.);
#3018=EDGE_CURVE('',#2379,#2147,#1370,.T.);
#3019=EDGE_CURVE('',#2379,#2380,#1371,.T.);
#3020=EDGE_CURVE('',#2380,#2148,#1372,.T.);
#3021=EDGE_CURVE('',#2380,#2381,#1373,.T.);
#3022=EDGE_CURVE('',#2381,#2149,#1374,.T.);
#3023=EDGE_CURVE('',#2381,#2382,#267,.T.);
#3024=EDGE_CURVE('',#2382,#2150,#1375,.T.);
#3025=EDGE_CURVE('',#2382,#2383,#268,.T.);
#3026=EDGE_CURVE('',#2383,#2151,#1376,.T.);
#3027=EDGE_CURVE('',#2383,#2384,#269,.T.);
#3028=EDGE_CURVE('',#2384,#2152,#1377,.T.);
#3029=EDGE_CURVE('',#2384,#2385,#270,.T.);
#3030=EDGE_CURVE('',#2385,#2153,#1378,.T.);
#3031=EDGE_CURVE('',#2385,#2386,#1379,.T.);
#3032=EDGE_CURVE('',#2386,#2154,#1380,.T.);
#3033=EDGE_CURVE('',#2386,#2387,#271,.T.);
#3034=EDGE_CURVE('',#2387,#2155,#1381,.T.);
#3035=EDGE_CURVE('',#2387,#2388,#272,.T.);
#3036=EDGE_CURVE('',#2388,#2156,#1382,.T.);
#3037=EDGE_CURVE('',#2388,#2389,#273,.T.);
#3038=EDGE_CURVE('',#2389,#2157,#1383,.T.);
#3039=EDGE_CURVE('',#2389,#2390,#274,.T.);
#3040=EDGE_CURVE('',#2390,#2144,#1384,.T.);
#3041=EDGE_CURVE('',#2390,#2377,#1385,.T.);
#3042=EDGE_CURVE('',#2391,#2121,#1386,.T.);
#3043=EDGE_CURVE('',#2391,#2392,#1387,.T.);
#3044=EDGE_CURVE('',#2392,#2122,#1388,.T.);
#3045=EDGE_CURVE('',#2392,#2393,#1389,.T.);
#3046=EDGE_CURVE('',#2393,#2123,#1390,.T.);
#3047=EDGE_CURVE('',#2393,#2394,#1391,.T.);
#3048=EDGE_CURVE('',#2394,#2124,#1392,.T.);
#3049=EDGE_CURVE('',#2394,#2395,#1393,.T.);
#3050=EDGE_CURVE('',#2395,#2125,#1394,.T.);
#3051=EDGE_CURVE('',#2395,#2396,#1395,.T.);
#3052=EDGE_CURVE('',#2396,#2126,#1396,.T.);
#3053=EDGE_CURVE('',#2396,#2397,#1397,.T.);
#3054=EDGE_CURVE('',#2397,#2127,#1398,.T.);
#3055=EDGE_CURVE('',#2397,#2398,#1399,.T.);
#3056=EDGE_CURVE('',#2398,#2128,#1400,.T.);
#3057=EDGE_CURVE('',#2398,#2399,#1401,.T.);
#3058=EDGE_CURVE('',#2399,#2129,#1402,.T.);
#3059=EDGE_CURVE('',#2399,#2400,#1403,.T.);
#3060=EDGE_CURVE('',#2400,#2120,#1404,.T.);
#3061=EDGE_CURVE('',#2400,#2391,#1405,.T.);
#3062=EDGE_CURVE('',#2401,#2402,#1406,.T.);
#3063=EDGE_CURVE('',#2403,#2401,#1407,.T.);
#3064=EDGE_CURVE('',#2402,#2403,#1408,.T.);
#3065=EDGE_CURVE('',#2404,#2405,#1409,.T.);
#3066=EDGE_CURVE('',#2401,#2404,#1410,.T.);
#3067=EDGE_CURVE('',#2402,#2405,#1411,.T.);
#3068=EDGE_CURVE('',#2406,#2404,#1412,.T.);
#3069=EDGE_CURVE('',#2403,#2406,#1413,.T.);
#3070=EDGE_CURVE('',#2405,#2406,#1414,.T.);
#3071=EDGE_CURVE('',#2407,#2142,#1415,.T.);
#3072=EDGE_CURVE('',#2408,#2407,#1416,.T.);
#3073=EDGE_CURVE('',#2408,#2143,#1417,.T.);
#3074=EDGE_CURVE('',#2011,#2408,#1418,.T.);
#3075=EDGE_CURVE('',#2407,#2012,#1419,.T.);
#3076=EDGE_CURVE('',#2409,#2140,#1420,.T.);
#3077=EDGE_CURVE('',#2410,#2409,#1421,.T.);
#3078=EDGE_CURVE('',#2410,#2141,#1422,.T.);
#3079=EDGE_CURVE('',#2015,#2410,#1423,.T.);
#3080=EDGE_CURVE('',#2409,#2016,#1424,.T.);
#3081=EDGE_CURVE('',#2411,#2138,#1425,.T.);
#3082=EDGE_CURVE('',#2412,#2411,#1426,.T.);
#3083=EDGE_CURVE('',#2412,#2139,#1427,.T.);
#3084=EDGE_CURVE('',#2019,#2412,#1428,.T.);
#3085=EDGE_CURVE('',#2411,#2020,#1429,.T.);
#3086=EDGE_CURVE('',#2413,#2136,#1430,.T.);
#3087=EDGE_CURVE('',#2414,#2413,#1431,.T.);
#3088=EDGE_CURVE('',#2414,#2137,#1432,.T.);
#3089=EDGE_CURVE('',#2023,#2414,#1433,.T.);
#3090=EDGE_CURVE('',#2413,#2024,#1434,.T.);
#3091=EDGE_CURVE('',#2415,#2000,#1435,.T.);
#3092=EDGE_CURVE('',#2415,#2134,#1436,.T.);
#3093=EDGE_CURVE('',#2416,#2415,#1437,.T.);
#3094=EDGE_CURVE('',#2416,#2135,#1438,.T.);
#3095=EDGE_CURVE('',#1999,#2416,#1439,.T.);
#3096=EDGE_CURVE('',#2417,#2004,#1440,.T.);
#3097=EDGE_CURVE('',#2417,#2132,#1441,.T.);
#3098=EDGE_CURVE('',#2418,#2417,#1442,.T.);
#3099=EDGE_CURVE('',#2418,#2133,#1443,.T.);
#3100=EDGE_CURVE('',#2003,#2418,#1444,.T.);
#3101=EDGE_CURVE('',#2419,#2008,#1445,.T.);
#3102=EDGE_CURVE('',#2419,#2130,#1446,.T.);
#3103=EDGE_CURVE('',#2420,#2419,#1447,.T.);
#3104=EDGE_CURVE('',#2420,#2131,#1448,.T.);
#3105=EDGE_CURVE('',#2007,#2420,#1449,.T.);
#3106=ORIENTED_EDGE('',*,*,#2421,.F.);
#3107=ORIENTED_EDGE('',*,*,#2422,.F.);
#3108=ORIENTED_EDGE('',*,*,#2423,.T.);
#3109=ORIENTED_EDGE('',*,*,#2424,.F.);
#3110=ORIENTED_EDGE('',*,*,#2425,.F.);
#3111=ORIENTED_EDGE('',*,*,#2423,.F.);
#3112=ORIENTED_EDGE('',*,*,#2426,.F.);
#3113=ORIENTED_EDGE('',*,*,#2427,.F.);
#3114=ORIENTED_EDGE('',*,*,#2428,.T.);
#3115=ORIENTED_EDGE('',*,*,#2429,.T.);
#3116=ORIENTED_EDGE('',*,*,#2430,.T.);
#3117=ORIENTED_EDGE('',*,*,#2428,.F.);
#3118=ORIENTED_EDGE('',*,*,#2431,.T.);
#3119=ORIENTED_EDGE('',*,*,#2432,.T.);
#3120=ORIENTED_EDGE('',*,*,#2433,.T.);
#3121=ORIENTED_EDGE('',*,*,#2434,.T.);
#3122=ORIENTED_EDGE('',*,*,#2432,.F.);
#3123=ORIENTED_EDGE('',*,*,#2435,.T.);
#3124=ORIENTED_EDGE('',*,*,#2436,.F.);
#3125=ORIENTED_EDGE('',*,*,#2437,.F.);
#3126=ORIENTED_EDGE('',*,*,#2438,.T.);
#3127=ORIENTED_EDGE('',*,*,#2439,.T.);
#3128=ORIENTED_EDGE('',*,*,#2440,.T.);
#3129=ORIENTED_EDGE('',*,*,#2438,.F.);
#3130=ORIENTED_EDGE('',*,*,#2441,.T.);
#3131=ORIENTED_EDGE('',*,*,#2442,.T.);
#3132=ORIENTED_EDGE('',*,*,#2443,.T.);
#3133=ORIENTED_EDGE('',*,*,#2444,.T.);
#3134=ORIENTED_EDGE('',*,*,#2442,.F.);
#3135=ORIENTED_EDGE('',*,*,#2445,.T.);
#3136=ORIENTED_EDGE('',*,*,#2446,.F.);
#3137=ORIENTED_EDGE('',*,*,#2447,.F.);
#3138=ORIENTED_EDGE('',*,*,#2448,.T.);
#3139=ORIENTED_EDGE('',*,*,#2449,.T.);
#3140=ORIENTED_EDGE('',*,*,#2450,.T.);
#3141=ORIENTED_EDGE('',*,*,#2448,.F.);
#3142=ORIENTED_EDGE('',*,*,#2451,.T.);
#3143=ORIENTED_EDGE('',*,*,#2452,.T.);
#3144=ORIENTED_EDGE('',*,*,#2453,.T.);
#3145=ORIENTED_EDGE('',*,*,#2454,.T.);
#3146=ORIENTED_EDGE('',*,*,#2452,.F.);
#3147=ORIENTED_EDGE('',*,*,#2455,.T.);
#3148=ORIENTED_EDGE('',*,*,#2456,.T.);
#3149=ORIENTED_EDGE('',*,*,#2457,.T.);
#3150=ORIENTED_EDGE('',*,*,#2458,.F.);
#3151=ORIENTED_EDGE('',*,*,#2459,.F.);
#3152=ORIENTED_EDGE('',*,*,#2460,.T.);
#3153=ORIENTED_EDGE('',*,*,#2459,.T.);
#3154=ORIENTED_EDGE('',*,*,#2461,.F.);
#3155=ORIENTED_EDGE('',*,*,#2462,.F.);
#3156=ORIENTED_EDGE('',*,*,#2463,.T.);
#3157=ORIENTED_EDGE('',*,*,#2462,.T.);
#3158=ORIENTED_EDGE('',*,*,#2464,.F.);
#3159=ORIENTED_EDGE('',*,*,#2465,.F.);
#3160=ORIENTED_EDGE('',*,*,#2466,.T.);
#3161=ORIENTED_EDGE('',*,*,#2467,.F.);
#3162=ORIENTED_EDGE('',*,*,#2468,.T.);
#3163=ORIENTED_EDGE('',*,*,#2469,.F.);
#3164=ORIENTED_EDGE('',*,*,#2470,.T.);
#3165=ORIENTED_EDGE('',*,*,#2471,.F.);
#3166=ORIENTED_EDGE('',*,*,#2472,.T.);
#3167=ORIENTED_EDGE('',*,*,#2473,.F.);
#3168=ORIENTED_EDGE('',*,*,#2474,.T.);
#3169=ORIENTED_EDGE('',*,*,#2475,.F.);
#3170=ORIENTED_EDGE('',*,*,#2476,.T.);
#3171=ORIENTED_EDGE('',*,*,#2477,.F.);
#3172=ORIENTED_EDGE('',*,*,#2478,.T.);
#3173=ORIENTED_EDGE('',*,*,#2479,.F.);
#3174=ORIENTED_EDGE('',*,*,#2480,.T.);
#3175=ORIENTED_EDGE('',*,*,#2481,.F.);
#3176=ORIENTED_EDGE('',*,*,#2482,.T.);
#3177=ORIENTED_EDGE('',*,*,#2483,.F.);
#3178=ORIENTED_EDGE('',*,*,#2484,.T.);
#3179=ORIENTED_EDGE('',*,*,#2485,.F.);
#3180=ORIENTED_EDGE('',*,*,#2486,.T.);
#3181=ORIENTED_EDGE('',*,*,#2487,.F.);
#3182=ORIENTED_EDGE('',*,*,#2488,.T.);
#3183=ORIENTED_EDGE('',*,*,#2489,.F.);
#3184=ORIENTED_EDGE('',*,*,#2490,.T.);
#3185=ORIENTED_EDGE('',*,*,#2491,.F.);
#3186=ORIENTED_EDGE('',*,*,#2492,.T.);
#3187=ORIENTED_EDGE('',*,*,#2493,.F.);
#3188=ORIENTED_EDGE('',*,*,#2494,.T.);
#3189=ORIENTED_EDGE('',*,*,#2495,.T.);
#3190=ORIENTED_EDGE('',*,*,#2422,.T.);
#3191=ORIENTED_EDGE('',*,*,#2421,.T.);
#3192=ORIENTED_EDGE('',*,*,#2495,.F.);
#3193=ORIENTED_EDGE('',*,*,#2496,.T.);
#3194=ORIENTED_EDGE('',*,*,#2497,.F.);
#3195=ORIENTED_EDGE('',*,*,#2498,.F.);
#3196=ORIENTED_EDGE('',*,*,#2499,.T.);
#3197=ORIENTED_EDGE('',*,*,#2500,.T.);
#3198=ORIENTED_EDGE('',*,*,#2501,.T.);
#3199=ORIENTED_EDGE('',*,*,#2502,.F.);
#3200=ORIENTED_EDGE('',*,*,#2503,.F.);
#3201=ORIENTED_EDGE('',*,*,#2504,.T.);
#3202=ORIENTED_EDGE('',*,*,#2494,.F.);
#3203=ORIENTED_EDGE('',*,*,#2496,.F.);
#3204=ORIENTED_EDGE('',*,*,#2505,.T.);
#3205=ORIENTED_EDGE('',*,*,#2506,.T.);
#3206=ORIENTED_EDGE('',*,*,#2507,.T.);
#3207=ORIENTED_EDGE('',*,*,#2508,.T.);
#3208=ORIENTED_EDGE('',*,*,#2509,.T.);
#3209=ORIENTED_EDGE('',*,*,#2510,.T.);
#3210=ORIENTED_EDGE('',*,*,#2511,.T.);
#3211=ORIENTED_EDGE('',*,*,#2512,.T.);
#3212=ORIENTED_EDGE('',*,*,#2513,.T.);
#3213=ORIENTED_EDGE('',*,*,#2514,.T.);
#3214=ORIENTED_EDGE('',*,*,#2515,.T.);
#3215=ORIENTED_EDGE('',*,*,#2516,.T.);
#3216=ORIENTED_EDGE('',*,*,#2517,.T.);
#3217=ORIENTED_EDGE('',*,*,#2518,.T.);
#3218=ORIENTED_EDGE('',*,*,#2519,.T.);
#3219=ORIENTED_EDGE('',*,*,#2520,.T.);
#3220=ORIENTED_EDGE('',*,*,#2521,.T.);
#3221=ORIENTED_EDGE('',*,*,#2522,.T.);
#3222=ORIENTED_EDGE('',*,*,#2523,.T.);
#3223=ORIENTED_EDGE('',*,*,#2524,.T.);
#3224=ORIENTED_EDGE('',*,*,#2525,.T.);
#3225=ORIENTED_EDGE('',*,*,#2526,.T.);
#3226=ORIENTED_EDGE('',*,*,#2527,.T.);
#3227=ORIENTED_EDGE('',*,*,#2528,.T.);
#3228=ORIENTED_EDGE('',*,*,#2529,.T.);
#3229=ORIENTED_EDGE('',*,*,#2530,.T.);
#3230=ORIENTED_EDGE('',*,*,#2531,.T.);
#3231=ORIENTED_EDGE('',*,*,#2532,.T.);
#3232=ORIENTED_EDGE('',*,*,#2533,.T.);
#3233=ORIENTED_EDGE('',*,*,#2534,.T.);
#3234=ORIENTED_EDGE('',*,*,#2535,.T.);
#3235=ORIENTED_EDGE('',*,*,#2536,.T.);
#3236=ORIENTED_EDGE('',*,*,#2537,.T.);
#3237=ORIENTED_EDGE('',*,*,#2538,.T.);
#3238=ORIENTED_EDGE('',*,*,#2539,.T.);
#3239=ORIENTED_EDGE('',*,*,#2540,.T.);
#3240=ORIENTED_EDGE('',*,*,#2541,.T.);
#3241=ORIENTED_EDGE('',*,*,#2542,.T.);
#3242=ORIENTED_EDGE('',*,*,#2543,.T.);
#3243=ORIENTED_EDGE('',*,*,#2544,.T.);
#3244=ORIENTED_EDGE('',*,*,#2545,.T.);
#3245=ORIENTED_EDGE('',*,*,#2546,.T.);
#3246=ORIENTED_EDGE('',*,*,#2547,.T.);
#3247=ORIENTED_EDGE('',*,*,#2548,.T.);
#3248=ORIENTED_EDGE('',*,*,#2549,.T.);
#3249=ORIENTED_EDGE('',*,*,#2550,.T.);
#3250=ORIENTED_EDGE('',*,*,#2551,.T.);
#3251=ORIENTED_EDGE('',*,*,#2552,.T.);
#3252=ORIENTED_EDGE('',*,*,#2553,.T.);
#3253=ORIENTED_EDGE('',*,*,#2554,.T.);
#3254=ORIENTED_EDGE('',*,*,#2555,.T.);
#3255=ORIENTED_EDGE('',*,*,#2556,.T.);
#3256=ORIENTED_EDGE('',*,*,#2557,.T.);
#3257=ORIENTED_EDGE('',*,*,#2558,.T.);
#3258=ORIENTED_EDGE('',*,*,#2559,.T.);
#3259=ORIENTED_EDGE('',*,*,#2560,.T.);
#3260=ORIENTED_EDGE('',*,*,#2561,.T.);
#3261=ORIENTED_EDGE('',*,*,#2562,.T.);
#3262=ORIENTED_EDGE('',*,*,#2563,.T.);
#3263=ORIENTED_EDGE('',*,*,#2564,.T.);
#3264=ORIENTED_EDGE('',*,*,#2565,.T.);
#3265=ORIENTED_EDGE('',*,*,#2566,.T.);
#3266=ORIENTED_EDGE('',*,*,#2567,.T.);
#3267=ORIENTED_EDGE('',*,*,#2568,.T.);
#3268=ORIENTED_EDGE('',*,*,#2569,.T.);
#3269=ORIENTED_EDGE('',*,*,#2570,.T.);
#3270=ORIENTED_EDGE('',*,*,#2571,.T.);
#3271=ORIENTED_EDGE('',*,*,#2572,.T.);
#3272=ORIENTED_EDGE('',*,*,#2573,.T.);
#3273=ORIENTED_EDGE('',*,*,#2574,.T.);
#3274=ORIENTED_EDGE('',*,*,#2575,.T.);
#3275=ORIENTED_EDGE('',*,*,#2576,.T.);
#3276=ORIENTED_EDGE('',*,*,#2577,.T.);
#3277=ORIENTED_EDGE('',*,*,#2578,.T.);
#3278=ORIENTED_EDGE('',*,*,#2579,.T.);
#3279=ORIENTED_EDGE('',*,*,#2580,.T.);
#3280=ORIENTED_EDGE('',*,*,#2581,.T.);
#3281=ORIENTED_EDGE('',*,*,#2582,.T.);
#3282=ORIENTED_EDGE('',*,*,#2583,.T.);
#3283=ORIENTED_EDGE('',*,*,#2584,.T.);
#3284=ORIENTED_EDGE('',*,*,#2585,.T.);
#3285=ORIENTED_EDGE('',*,*,#2586,.T.);
#3286=ORIENTED_EDGE('',*,*,#2587,.T.);
#3287=ORIENTED_EDGE('',*,*,#2588,.T.);
#3288=ORIENTED_EDGE('',*,*,#2589,.T.);
#3289=ORIENTED_EDGE('',*,*,#2590,.T.);
#3290=ORIENTED_EDGE('',*,*,#2591,.T.);
#3291=ORIENTED_EDGE('',*,*,#2592,.T.);
#3292=ORIENTED_EDGE('',*,*,#2593,.T.);
#3293=ORIENTED_EDGE('',*,*,#2594,.T.);
#3294=ORIENTED_EDGE('',*,*,#2595,.T.);
#3295=ORIENTED_EDGE('',*,*,#2596,.T.);
#3296=ORIENTED_EDGE('',*,*,#2597,.T.);
#3297=ORIENTED_EDGE('',*,*,#2598,.T.);
#3298=ORIENTED_EDGE('',*,*,#2599,.T.);
#3299=ORIENTED_EDGE('',*,*,#2600,.F.);
#3300=ORIENTED_EDGE('',*,*,#2601,.F.);
#3301=ORIENTED_EDGE('',*,*,#2602,.F.);
#3302=ORIENTED_EDGE('',*,*,#2474,.F.);
#3303=ORIENTED_EDGE('',*,*,#2603,.F.);
#3304=ORIENTED_EDGE('',*,*,#2604,.F.);
#3305=ORIENTED_EDGE('',*,*,#2605,.F.);
#3306=ORIENTED_EDGE('',*,*,#2470,.F.);
#3307=ORIENTED_EDGE('',*,*,#2606,.F.);
#3308=ORIENTED_EDGE('',*,*,#2607,.F.);
#3309=ORIENTED_EDGE('',*,*,#2608,.F.);
#3310=ORIENTED_EDGE('',*,*,#2466,.F.);
#3311=ORIENTED_EDGE('',*,*,#2609,.F.);
#3312=ORIENTED_EDGE('',*,*,#2456,.F.);
#3313=ORIENTED_EDGE('',*,*,#2460,.F.);
#3314=ORIENTED_EDGE('',*,*,#2463,.F.);
#3315=ORIENTED_EDGE('',*,*,#2610,.F.);
#3316=ORIENTED_EDGE('',*,*,#2611,.F.);
#3317=ORIENTED_EDGE('',*,*,#2612,.F.);
#3318=ORIENTED_EDGE('',*,*,#2490,.F.);
#3319=ORIENTED_EDGE('',*,*,#2613,.F.);
#3320=ORIENTED_EDGE('',*,*,#2614,.F.);
#3321=ORIENTED_EDGE('',*,*,#2615,.F.);
#3322=ORIENTED_EDGE('',*,*,#2486,.F.);
#3323=ORIENTED_EDGE('',*,*,#2616,.F.);
#3324=ORIENTED_EDGE('',*,*,#2617,.F.);
#3325=ORIENTED_EDGE('',*,*,#2618,.F.);
#3326=ORIENTED_EDGE('',*,*,#2482,.F.);
#3327=ORIENTED_EDGE('',*,*,#2619,.F.);
#3328=ORIENTED_EDGE('',*,*,#2620,.F.);
#3329=ORIENTED_EDGE('',*,*,#2621,.F.);
#3330=ORIENTED_EDGE('',*,*,#2478,.F.);
#3331=ORIENTED_EDGE('',*,*,#2622,.T.);
#3332=ORIENTED_EDGE('',*,*,#2623,.T.);
#3333=ORIENTED_EDGE('',*,*,#2624,.T.);
#3334=ORIENTED_EDGE('',*,*,#2625,.T.);
#3335=ORIENTED_EDGE('',*,*,#2626,.T.);
#3336=ORIENTED_EDGE('',*,*,#2627,.T.);
#3337=ORIENTED_EDGE('',*,*,#2628,.T.);
#3338=ORIENTED_EDGE('',*,*,#2629,.T.);
#3339=ORIENTED_EDGE('',*,*,#2630,.T.);
#3340=ORIENTED_EDGE('',*,*,#2631,.T.);
#3341=ORIENTED_EDGE('',*,*,#2632,.T.);
#3342=ORIENTED_EDGE('',*,*,#2633,.T.);
#3343=ORIENTED_EDGE('',*,*,#2634,.T.);
#3344=ORIENTED_EDGE('',*,*,#2635,.T.);
#3345=ORIENTED_EDGE('',*,*,#2636,.T.);
#3346=ORIENTED_EDGE('',*,*,#2637,.T.);
#3347=ORIENTED_EDGE('',*,*,#2638,.T.);
#3348=ORIENTED_EDGE('',*,*,#2639,.T.);
#3349=ORIENTED_EDGE('',*,*,#2640,.T.);
#3350=ORIENTED_EDGE('',*,*,#2641,.T.);
#3351=ORIENTED_EDGE('',*,*,#2642,.T.);
#3352=ORIENTED_EDGE('',*,*,#2643,.T.);
#3353=ORIENTED_EDGE('',*,*,#2644,.T.);
#3354=ORIENTED_EDGE('',*,*,#2645,.T.);
#3355=ORIENTED_EDGE('',*,*,#2646,.T.);
#3356=ORIENTED_EDGE('',*,*,#2647,.T.);
#3357=ORIENTED_EDGE('',*,*,#2648,.T.);
#3358=ORIENTED_EDGE('',*,*,#2649,.T.);
#3359=ORIENTED_EDGE('',*,*,#2650,.T.);
#3360=ORIENTED_EDGE('',*,*,#2651,.T.);
#3361=ORIENTED_EDGE('',*,*,#2652,.T.);
#3362=ORIENTED_EDGE('',*,*,#2653,.T.);
#3363=ORIENTED_EDGE('',*,*,#2654,.T.);
#3364=ORIENTED_EDGE('',*,*,#2655,.T.);
#3365=ORIENTED_EDGE('',*,*,#2656,.T.);
#3366=ORIENTED_EDGE('',*,*,#2657,.T.);
#3367=ORIENTED_EDGE('',*,*,#2658,.T.);
#3368=ORIENTED_EDGE('',*,*,#2659,.T.);
#3369=ORIENTED_EDGE('',*,*,#2660,.T.);
#3370=ORIENTED_EDGE('',*,*,#2661,.T.);
#3371=ORIENTED_EDGE('',*,*,#2662,.T.);
#3372=ORIENTED_EDGE('',*,*,#2663,.F.);
#3373=ORIENTED_EDGE('',*,*,#2664,.T.);
#3374=ORIENTED_EDGE('',*,*,#2665,.T.);
#3375=ORIENTED_EDGE('',*,*,#2666,.F.);
#3376=ORIENTED_EDGE('',*,*,#2667,.F.);
#3377=ORIENTED_EDGE('',*,*,#2668,.F.);
#3378=ORIENTED_EDGE('',*,*,#2669,.F.);
#3379=ORIENTED_EDGE('',*,*,#2670,.T.);
#3380=ORIENTED_EDGE('',*,*,#2671,.F.);
#3381=ORIENTED_EDGE('',*,*,#2672,.F.);
#3382=ORIENTED_EDGE('',*,*,#2673,.T.);
#3383=ORIENTED_EDGE('',*,*,#2674,.T.);
#3384=ORIENTED_EDGE('',*,*,#2675,.F.);
#3385=ORIENTED_EDGE('',*,*,#2676,.F.);
#3386=ORIENTED_EDGE('',*,*,#2677,.F.);
#3387=ORIENTED_EDGE('',*,*,#2678,.F.);
#3388=ORIENTED_EDGE('',*,*,#2679,.T.);
#3389=ORIENTED_EDGE('',*,*,#2680,.T.);
#3390=ORIENTED_EDGE('',*,*,#2681,.F.);
#3391=ORIENTED_EDGE('',*,*,#2682,.F.);
#3392=ORIENTED_EDGE('',*,*,#2683,.T.);
#3393=ORIENTED_EDGE('',*,*,#2684,.T.);
#3394=ORIENTED_EDGE('',*,*,#2685,.F.);
#3395=ORIENTED_EDGE('',*,*,#2686,.F.);
#3396=ORIENTED_EDGE('',*,*,#2687,.F.);
#3397=ORIENTED_EDGE('',*,*,#2688,.T.);
#3398=ORIENTED_EDGE('',*,*,#2431,.F.);
#3399=ORIENTED_EDGE('',*,*,#2435,.F.);
#3400=ORIENTED_EDGE('',*,*,#2441,.F.);
#3401=ORIENTED_EDGE('',*,*,#2445,.F.);
#3402=ORIENTED_EDGE('',*,*,#2451,.F.);
#3403=ORIENTED_EDGE('',*,*,#2455,.F.);
#3404=ORIENTED_EDGE('',*,*,#2689,.T.);
#3405=ORIENTED_EDGE('',*,*,#2690,.T.);
#3406=ORIENTED_EDGE('',*,*,#2691,.T.);
#3407=ORIENTED_EDGE('',*,*,#2677,.T.);
#3408=ORIENTED_EDGE('',*,*,#2692,.F.);
#3409=ORIENTED_EDGE('',*,*,#2693,.F.);
#3410=ORIENTED_EDGE('',*,*,#2694,.F.);
#3411=ORIENTED_EDGE('',*,*,#2667,.T.);
#3412=ORIENTED_EDGE('',*,*,#2695,.F.);
#3413=ORIENTED_EDGE('',*,*,#2696,.T.);
#3414=ORIENTED_EDGE('',*,*,#2697,.F.);
#3415=ORIENTED_EDGE('',*,*,#2663,.T.);
#3416=ORIENTED_EDGE('',*,*,#2698,.T.);
#3417=ORIENTED_EDGE('',*,*,#2699,.T.);
#3418=ORIENTED_EDGE('',*,*,#2700,.T.);
#3419=ORIENTED_EDGE('',*,*,#2675,.T.);
#3420=ORIENTED_EDGE('',*,*,#2701,.T.);
#3421=ORIENTED_EDGE('',*,*,#2681,.T.);
#3422=ORIENTED_EDGE('',*,*,#2671,.T.);
#3423=ORIENTED_EDGE('',*,*,#2702,.F.);
#3424=ORIENTED_EDGE('',*,*,#2703,.F.);
#3425=ORIENTED_EDGE('',*,*,#2704,.F.);
#3426=ORIENTED_EDGE('',*,*,#2685,.T.);
#3427=ORIENTED_EDGE('',*,*,#2705,.T.);
#3428=ORIENTED_EDGE('',*,*,#2696,.F.);
#3429=ORIENTED_EDGE('',*,*,#2706,.T.);
#3430=ORIENTED_EDGE('',*,*,#2504,.F.);
#3431=ORIENTED_EDGE('',*,*,#2707,.F.);
#3432=ORIENTED_EDGE('',*,*,#2430,.F.);
#3433=ORIENTED_EDGE('',*,*,#2429,.F.);
#3434=ORIENTED_EDGE('',*,*,#2440,.F.);
#3435=ORIENTED_EDGE('',*,*,#2439,.F.);
#3436=ORIENTED_EDGE('',*,*,#2450,.F.);
#3437=ORIENTED_EDGE('',*,*,#2449,.F.);
#3438=ORIENTED_EDGE('',*,*,#2708,.F.);
#3439=ORIENTED_EDGE('',*,*,#2665,.F.);
#3440=ORIENTED_EDGE('',*,*,#2709,.F.);
#3441=ORIENTED_EDGE('',*,*,#2710,.F.);
#3442=ORIENTED_EDGE('',*,*,#2711,.T.);
#3443=ORIENTED_EDGE('',*,*,#2464,.T.);
#3444=ORIENTED_EDGE('',*,*,#2461,.T.);
#3445=ORIENTED_EDGE('',*,*,#2458,.T.);
#3446=ORIENTED_EDGE('',*,*,#2424,.T.);
#3447=ORIENTED_EDGE('',*,*,#2425,.T.);
#3448=ORIENTED_EDGE('',*,*,#2499,.F.);
#3449=ORIENTED_EDGE('',*,*,#2712,.T.);
#3450=ORIENTED_EDGE('',*,*,#2666,.T.);
#3451=ORIENTED_EDGE('',*,*,#2708,.T.);
#3452=ORIENTED_EDGE('',*,*,#2713,.F.);
#3453=ORIENTED_EDGE('',*,*,#2710,.T.);
#3454=ORIENTED_EDGE('',*,*,#2714,.F.);
#3455=ORIENTED_EDGE('',*,*,#2500,.F.);
#3456=ORIENTED_EDGE('',*,*,#2713,.T.);
#3457=ORIENTED_EDGE('',*,*,#2664,.F.);
#3458=ORIENTED_EDGE('',*,*,#2715,.T.);
#3459=ORIENTED_EDGE('',*,*,#2501,.F.);
#3460=ORIENTED_EDGE('',*,*,#2714,.T.);
#3461=ORIENTED_EDGE('',*,*,#2709,.T.);
#3462=ORIENTED_EDGE('',*,*,#2711,.F.);
#3463=ORIENTED_EDGE('',*,*,#2457,.F.);
#3464=ORIENTED_EDGE('',*,*,#2609,.T.);
#3465=ORIENTED_EDGE('',*,*,#2465,.T.);
#3466=ORIENTED_EDGE('',*,*,#2672,.T.);
#3467=ORIENTED_EDGE('',*,*,#2705,.F.);
#3468=ORIENTED_EDGE('',*,*,#2684,.F.);
#3469=ORIENTED_EDGE('',*,*,#2716,.T.);
#3470=ORIENTED_EDGE('',*,*,#2682,.T.);
#3471=ORIENTED_EDGE('',*,*,#2701,.F.);
#3472=ORIENTED_EDGE('',*,*,#2674,.F.);
#3473=ORIENTED_EDGE('',*,*,#2717,.T.);
#3474=ORIENTED_EDGE('',*,*,#2673,.F.);
#3475=ORIENTED_EDGE('',*,*,#2716,.F.);
#3476=ORIENTED_EDGE('',*,*,#2683,.F.);
#3477=ORIENTED_EDGE('',*,*,#2717,.F.);
#3478=ORIENTED_EDGE('',*,*,#2503,.T.);
#3479=ORIENTED_EDGE('',*,*,#2718,.T.);
#3480=ORIENTED_EDGE('',*,*,#2707,.T.);
#3481=ORIENTED_EDGE('',*,*,#2706,.F.);
#3482=ORIENTED_EDGE('',*,*,#2719,.T.);
#3483=ORIENTED_EDGE('',*,*,#2497,.T.);
#3484=ORIENTED_EDGE('',*,*,#2498,.T.);
#3485=ORIENTED_EDGE('',*,*,#2719,.F.);
#3486=ORIENTED_EDGE('',*,*,#2695,.T.);
#3487=ORIENTED_EDGE('',*,*,#2712,.F.);
#3488=ORIENTED_EDGE('',*,*,#2697,.T.);
#3489=ORIENTED_EDGE('',*,*,#2718,.F.);
#3490=ORIENTED_EDGE('',*,*,#2502,.T.);
#3491=ORIENTED_EDGE('',*,*,#2715,.F.);
#3492=ORIENTED_EDGE('',*,*,#2702,.T.);
#3493=ORIENTED_EDGE('',*,*,#2670,.F.);
#3494=ORIENTED_EDGE('',*,*,#2720,.F.);
#3495=ORIENTED_EDGE('',*,*,#2721,.T.);
#3496=ORIENTED_EDGE('',*,*,#2703,.T.);
#3497=ORIENTED_EDGE('',*,*,#2721,.F.);
#3498=ORIENTED_EDGE('',*,*,#2722,.F.);
#3499=ORIENTED_EDGE('',*,*,#2723,.T.);
#3500=ORIENTED_EDGE('',*,*,#2704,.T.);
#3501=ORIENTED_EDGE('',*,*,#2723,.F.);
#3502=ORIENTED_EDGE('',*,*,#2724,.F.);
#3503=ORIENTED_EDGE('',*,*,#2686,.T.);
#3504=ORIENTED_EDGE('',*,*,#2692,.T.);
#3505=ORIENTED_EDGE('',*,*,#2688,.F.);
#3506=ORIENTED_EDGE('',*,*,#2725,.F.);
#3507=ORIENTED_EDGE('',*,*,#2726,.T.);
#3508=ORIENTED_EDGE('',*,*,#2693,.T.);
#3509=ORIENTED_EDGE('',*,*,#2726,.F.);
#3510=ORIENTED_EDGE('',*,*,#2727,.F.);
#3511=ORIENTED_EDGE('',*,*,#2728,.T.);
#3512=ORIENTED_EDGE('',*,*,#2694,.T.);
#3513=ORIENTED_EDGE('',*,*,#2728,.F.);
#3514=ORIENTED_EDGE('',*,*,#2729,.F.);
#3515=ORIENTED_EDGE('',*,*,#2668,.T.);
#3516=ORIENTED_EDGE('',*,*,#2669,.T.);
#3517=ORIENTED_EDGE('',*,*,#2729,.T.);
#3518=ORIENTED_EDGE('',*,*,#2727,.T.);
#3519=ORIENTED_EDGE('',*,*,#2725,.T.);
#3520=ORIENTED_EDGE('',*,*,#2687,.T.);
#3521=ORIENTED_EDGE('',*,*,#2724,.T.);
#3522=ORIENTED_EDGE('',*,*,#2722,.T.);
#3523=ORIENTED_EDGE('',*,*,#2720,.T.);
#3524=ORIENTED_EDGE('',*,*,#2689,.F.);
#3525=ORIENTED_EDGE('',*,*,#2662,.F.);
#3526=ORIENTED_EDGE('',*,*,#2730,.T.);
#3527=ORIENTED_EDGE('',*,*,#2731,.T.);
#3528=ORIENTED_EDGE('',*,*,#2690,.F.);
#3529=ORIENTED_EDGE('',*,*,#2731,.F.);
#3530=ORIENTED_EDGE('',*,*,#2732,.T.);
#3531=ORIENTED_EDGE('',*,*,#2733,.T.);
#3532=ORIENTED_EDGE('',*,*,#2691,.F.);
#3533=ORIENTED_EDGE('',*,*,#2733,.F.);
#3534=ORIENTED_EDGE('',*,*,#2734,.T.);
#3535=ORIENTED_EDGE('',*,*,#2678,.T.);
#3536=ORIENTED_EDGE('',*,*,#2698,.F.);
#3537=ORIENTED_EDGE('',*,*,#2680,.F.);
#3538=ORIENTED_EDGE('',*,*,#2735,.T.);
#3539=ORIENTED_EDGE('',*,*,#2736,.T.);
#3540=ORIENTED_EDGE('',*,*,#2699,.F.);
#3541=ORIENTED_EDGE('',*,*,#2736,.F.);
#3542=ORIENTED_EDGE('',*,*,#2737,.T.);
#3543=ORIENTED_EDGE('',*,*,#2738,.T.);
#3544=ORIENTED_EDGE('',*,*,#2700,.F.);
#3545=ORIENTED_EDGE('',*,*,#2738,.F.);
#3546=ORIENTED_EDGE('',*,*,#2739,.T.);
#3547=ORIENTED_EDGE('',*,*,#2676,.T.);
#3548=ORIENTED_EDGE('',*,*,#2661,.F.);
#3549=ORIENTED_EDGE('',*,*,#2739,.F.);
#3550=ORIENTED_EDGE('',*,*,#2737,.F.);
#3551=ORIENTED_EDGE('',*,*,#2735,.F.);
#3552=ORIENTED_EDGE('',*,*,#2679,.F.);
#3553=ORIENTED_EDGE('',*,*,#2734,.F.);
#3554=ORIENTED_EDGE('',*,*,#2732,.F.);
#3555=ORIENTED_EDGE('',*,*,#2730,.F.);
#3556=ORIENTED_EDGE('',*,*,#2446,.T.);
#3557=ORIENTED_EDGE('',*,*,#2447,.T.);
#3558=ORIENTED_EDGE('',*,*,#2454,.F.);
#3559=ORIENTED_EDGE('',*,*,#2453,.F.);
#3560=ORIENTED_EDGE('',*,*,#2436,.T.);
#3561=ORIENTED_EDGE('',*,*,#2437,.T.);
#3562=ORIENTED_EDGE('',*,*,#2444,.F.);
#3563=ORIENTED_EDGE('',*,*,#2443,.F.);
#3564=ORIENTED_EDGE('',*,*,#2426,.T.);
#3565=ORIENTED_EDGE('',*,*,#2427,.T.);
#3566=ORIENTED_EDGE('',*,*,#2434,.F.);
#3567=ORIENTED_EDGE('',*,*,#2433,.F.);
#3568=ORIENTED_EDGE('',*,*,#2506,.F.);
#3569=ORIENTED_EDGE('',*,*,#2740,.F.);
#3570=ORIENTED_EDGE('',*,*,#2741,.T.);
#3571=ORIENTED_EDGE('',*,*,#2742,.T.);
#3572=ORIENTED_EDGE('',*,*,#2507,.F.);
#3573=ORIENTED_EDGE('',*,*,#2742,.F.);
#3574=ORIENTED_EDGE('',*,*,#2743,.T.);
#3575=ORIENTED_EDGE('',*,*,#2744,.T.);
#3576=ORIENTED_EDGE('',*,*,#2508,.F.);
#3577=ORIENTED_EDGE('',*,*,#2744,.F.);
#3578=ORIENTED_EDGE('',*,*,#2745,.T.);
#3579=ORIENTED_EDGE('',*,*,#2746,.T.);
#3580=ORIENTED_EDGE('',*,*,#2505,.F.);
#3581=ORIENTED_EDGE('',*,*,#2746,.F.);
#3582=ORIENTED_EDGE('',*,*,#2747,.T.);
#3583=ORIENTED_EDGE('',*,*,#2740,.T.);
#3584=ORIENTED_EDGE('',*,*,#2741,.F.);
#3585=ORIENTED_EDGE('',*,*,#2747,.F.);
#3586=ORIENTED_EDGE('',*,*,#2745,.F.);
#3587=ORIENTED_EDGE('',*,*,#2743,.F.);
#3588=ORIENTED_EDGE('',*,*,#2748,.F.);
#3589=ORIENTED_EDGE('',*,*,#2749,.F.);
#3590=ORIENTED_EDGE('',*,*,#2750,.F.);
#3591=ORIENTED_EDGE('',*,*,#2751,.F.);
#3592=ORIENTED_EDGE('',*,*,#2752,.F.);
#3593=ORIENTED_EDGE('',*,*,#2753,.F.);
#3594=ORIENTED_EDGE('',*,*,#2754,.F.);
#3595=ORIENTED_EDGE('',*,*,#2752,.T.);
#3596=ORIENTED_EDGE('',*,*,#2755,.T.);
#3597=ORIENTED_EDGE('',*,*,#2756,.F.);
#3598=ORIENTED_EDGE('',*,*,#2757,.F.);
#3599=ORIENTED_EDGE('',*,*,#2748,.T.);
#3600=ORIENTED_EDGE('',*,*,#2754,.T.);
#3601=ORIENTED_EDGE('',*,*,#2758,.F.);
#3602=ORIENTED_EDGE('',*,*,#2759,.F.);
#3603=ORIENTED_EDGE('',*,*,#2749,.T.);
#3604=ORIENTED_EDGE('',*,*,#2757,.T.);
#3605=ORIENTED_EDGE('',*,*,#2760,.F.);
#3606=ORIENTED_EDGE('',*,*,#2761,.F.);
#3607=ORIENTED_EDGE('',*,*,#2750,.T.);
#3608=ORIENTED_EDGE('',*,*,#2759,.T.);
#3609=ORIENTED_EDGE('',*,*,#2762,.F.);
#3610=ORIENTED_EDGE('',*,*,#2755,.F.);
#3611=ORIENTED_EDGE('',*,*,#2751,.T.);
#3612=ORIENTED_EDGE('',*,*,#2761,.T.);
#3613=ORIENTED_EDGE('',*,*,#2756,.T.);
#3614=ORIENTED_EDGE('',*,*,#2753,.T.);
#3615=ORIENTED_EDGE('',*,*,#2762,.T.);
#3616=ORIENTED_EDGE('',*,*,#2760,.T.);
#3617=ORIENTED_EDGE('',*,*,#2758,.T.);
#3618=ORIENTED_EDGE('',*,*,#2510,.F.);
#3619=ORIENTED_EDGE('',*,*,#2763,.F.);
#3620=ORIENTED_EDGE('',*,*,#2764,.T.);
#3621=ORIENTED_EDGE('',*,*,#2765,.T.);
#3622=ORIENTED_EDGE('',*,*,#2511,.F.);
#3623=ORIENTED_EDGE('',*,*,#2765,.F.);
#3624=ORIENTED_EDGE('',*,*,#2766,.T.);
#3625=ORIENTED_EDGE('',*,*,#2767,.T.);
#3626=ORIENTED_EDGE('',*,*,#2512,.F.);
#3627=ORIENTED_EDGE('',*,*,#2767,.F.);
#3628=ORIENTED_EDGE('',*,*,#2768,.T.);
#3629=ORIENTED_EDGE('',*,*,#2769,.T.);
#3630=ORIENTED_EDGE('',*,*,#2513,.F.);
#3631=ORIENTED_EDGE('',*,*,#2769,.F.);
#3632=ORIENTED_EDGE('',*,*,#2770,.T.);
#3633=ORIENTED_EDGE('',*,*,#2771,.T.);
#3634=ORIENTED_EDGE('',*,*,#2514,.F.);
#3635=ORIENTED_EDGE('',*,*,#2771,.F.);
#3636=ORIENTED_EDGE('',*,*,#2772,.T.);
#3637=ORIENTED_EDGE('',*,*,#2773,.T.);
#3638=ORIENTED_EDGE('',*,*,#2509,.F.);
#3639=ORIENTED_EDGE('',*,*,#2773,.F.);
#3640=ORIENTED_EDGE('',*,*,#2774,.T.);
#3641=ORIENTED_EDGE('',*,*,#2763,.T.);
#3642=ORIENTED_EDGE('',*,*,#2764,.F.);
#3643=ORIENTED_EDGE('',*,*,#2774,.F.);
#3644=ORIENTED_EDGE('',*,*,#2772,.F.);
#3645=ORIENTED_EDGE('',*,*,#2770,.F.);
#3646=ORIENTED_EDGE('',*,*,#2768,.F.);
#3647=ORIENTED_EDGE('',*,*,#2766,.F.);
#3648=ORIENTED_EDGE('',*,*,#2516,.F.);
#3649=ORIENTED_EDGE('',*,*,#2775,.F.);
#3650=ORIENTED_EDGE('',*,*,#2776,.T.);
#3651=ORIENTED_EDGE('',*,*,#2777,.T.);
#3652=ORIENTED_EDGE('',*,*,#2517,.F.);
#3653=ORIENTED_EDGE('',*,*,#2777,.F.);
#3654=ORIENTED_EDGE('',*,*,#2778,.T.);
#3655=ORIENTED_EDGE('',*,*,#2779,.T.);
#3656=ORIENTED_EDGE('',*,*,#2518,.F.);
#3657=ORIENTED_EDGE('',*,*,#2779,.F.);
#3658=ORIENTED_EDGE('',*,*,#2780,.T.);
#3659=ORIENTED_EDGE('',*,*,#2781,.T.);
#3660=ORIENTED_EDGE('',*,*,#2519,.F.);
#3661=ORIENTED_EDGE('',*,*,#2781,.F.);
#3662=ORIENTED_EDGE('',*,*,#2782,.T.);
#3663=ORIENTED_EDGE('',*,*,#2783,.T.);
#3664=ORIENTED_EDGE('',*,*,#2520,.F.);
#3665=ORIENTED_EDGE('',*,*,#2783,.F.);
#3666=ORIENTED_EDGE('',*,*,#2784,.T.);
#3667=ORIENTED_EDGE('',*,*,#2785,.T.);
#3668=ORIENTED_EDGE('',*,*,#2521,.F.);
#3669=ORIENTED_EDGE('',*,*,#2785,.F.);
#3670=ORIENTED_EDGE('',*,*,#2786,.T.);
#3671=ORIENTED_EDGE('',*,*,#2787,.T.);
#3672=ORIENTED_EDGE('',*,*,#2522,.F.);
#3673=ORIENTED_EDGE('',*,*,#2787,.F.);
#3674=ORIENTED_EDGE('',*,*,#2788,.T.);
#3675=ORIENTED_EDGE('',*,*,#2789,.T.);
#3676=ORIENTED_EDGE('',*,*,#2523,.F.);
#3677=ORIENTED_EDGE('',*,*,#2789,.F.);
#3678=ORIENTED_EDGE('',*,*,#2790,.T.);
#3679=ORIENTED_EDGE('',*,*,#2791,.T.);
#3680=ORIENTED_EDGE('',*,*,#2524,.F.);
#3681=ORIENTED_EDGE('',*,*,#2791,.F.);
#3682=ORIENTED_EDGE('',*,*,#2792,.T.);
#3683=ORIENTED_EDGE('',*,*,#2793,.T.);
#3684=ORIENTED_EDGE('',*,*,#2525,.F.);
#3685=ORIENTED_EDGE('',*,*,#2793,.F.);
#3686=ORIENTED_EDGE('',*,*,#2794,.T.);
#3687=ORIENTED_EDGE('',*,*,#2795,.T.);
#3688=ORIENTED_EDGE('',*,*,#2526,.F.);
#3689=ORIENTED_EDGE('',*,*,#2795,.F.);
#3690=ORIENTED_EDGE('',*,*,#2796,.T.);
#3691=ORIENTED_EDGE('',*,*,#2797,.T.);
#3692=ORIENTED_EDGE('',*,*,#2527,.F.);
#3693=ORIENTED_EDGE('',*,*,#2797,.F.);
#3694=ORIENTED_EDGE('',*,*,#2798,.T.);
#3695=ORIENTED_EDGE('',*,*,#2799,.T.);
#3696=ORIENTED_EDGE('',*,*,#2528,.F.);
#3697=ORIENTED_EDGE('',*,*,#2799,.F.);
#3698=ORIENTED_EDGE('',*,*,#2800,.T.);
#3699=ORIENTED_EDGE('',*,*,#2801,.T.);
#3700=ORIENTED_EDGE('',*,*,#2515,.F.);
#3701=ORIENTED_EDGE('',*,*,#2801,.F.);
#3702=ORIENTED_EDGE('',*,*,#2802,.T.);
#3703=ORIENTED_EDGE('',*,*,#2775,.T.);
#3704=ORIENTED_EDGE('',*,*,#2776,.F.);
#3705=ORIENTED_EDGE('',*,*,#2802,.F.);
#3706=ORIENTED_EDGE('',*,*,#2800,.F.);
#3707=ORIENTED_EDGE('',*,*,#2798,.F.);
#3708=ORIENTED_EDGE('',*,*,#2796,.F.);
#3709=ORIENTED_EDGE('',*,*,#2794,.F.);
#3710=ORIENTED_EDGE('',*,*,#2792,.F.);
#3711=ORIENTED_EDGE('',*,*,#2790,.F.);
#3712=ORIENTED_EDGE('',*,*,#2788,.F.);
#3713=ORIENTED_EDGE('',*,*,#2786,.F.);
#3714=ORIENTED_EDGE('',*,*,#2784,.F.);
#3715=ORIENTED_EDGE('',*,*,#2782,.F.);
#3716=ORIENTED_EDGE('',*,*,#2780,.F.);
#3717=ORIENTED_EDGE('',*,*,#2778,.F.);
#3718=ORIENTED_EDGE('',*,*,#2530,.F.);
#3719=ORIENTED_EDGE('',*,*,#2803,.F.);
#3720=ORIENTED_EDGE('',*,*,#2804,.T.);
#3721=ORIENTED_EDGE('',*,*,#2805,.T.);
#3722=ORIENTED_EDGE('',*,*,#2531,.F.);
#3723=ORIENTED_EDGE('',*,*,#2805,.F.);
#3724=ORIENTED_EDGE('',*,*,#2806,.T.);
#3725=ORIENTED_EDGE('',*,*,#2807,.T.);
#3726=ORIENTED_EDGE('',*,*,#2532,.F.);
#3727=ORIENTED_EDGE('',*,*,#2807,.F.);
#3728=ORIENTED_EDGE('',*,*,#2808,.T.);
#3729=ORIENTED_EDGE('',*,*,#2809,.T.);
#3730=ORIENTED_EDGE('',*,*,#2533,.F.);
#3731=ORIENTED_EDGE('',*,*,#2809,.F.);
#3732=ORIENTED_EDGE('',*,*,#2810,.T.);
#3733=ORIENTED_EDGE('',*,*,#2811,.T.);
#3734=ORIENTED_EDGE('',*,*,#2534,.F.);
#3735=ORIENTED_EDGE('',*,*,#2811,.F.);
#3736=ORIENTED_EDGE('',*,*,#2812,.T.);
#3737=ORIENTED_EDGE('',*,*,#2813,.T.);
#3738=ORIENTED_EDGE('',*,*,#2535,.F.);
#3739=ORIENTED_EDGE('',*,*,#2813,.F.);
#3740=ORIENTED_EDGE('',*,*,#2814,.T.);
#3741=ORIENTED_EDGE('',*,*,#2815,.T.);
#3742=ORIENTED_EDGE('',*,*,#2536,.F.);
#3743=ORIENTED_EDGE('',*,*,#2815,.F.);
#3744=ORIENTED_EDGE('',*,*,#2816,.T.);
#3745=ORIENTED_EDGE('',*,*,#2817,.T.);
#3746=ORIENTED_EDGE('',*,*,#2537,.F.);
#3747=ORIENTED_EDGE('',*,*,#2817,.F.);
#3748=ORIENTED_EDGE('',*,*,#2818,.T.);
#3749=ORIENTED_EDGE('',*,*,#2819,.T.);
#3750=ORIENTED_EDGE('',*,*,#2538,.F.);
#3751=ORIENTED_EDGE('',*,*,#2819,.F.);
#3752=ORIENTED_EDGE('',*,*,#2820,.T.);
#3753=ORIENTED_EDGE('',*,*,#2821,.T.);
#3754=ORIENTED_EDGE('',*,*,#2539,.F.);
#3755=ORIENTED_EDGE('',*,*,#2821,.F.);
#3756=ORIENTED_EDGE('',*,*,#2822,.T.);
#3757=ORIENTED_EDGE('',*,*,#2823,.T.);
#3758=ORIENTED_EDGE('',*,*,#2540,.F.);
#3759=ORIENTED_EDGE('',*,*,#2823,.F.);
#3760=ORIENTED_EDGE('',*,*,#2824,.T.);
#3761=ORIENTED_EDGE('',*,*,#2825,.T.);
#3762=ORIENTED_EDGE('',*,*,#2541,.F.);
#3763=ORIENTED_EDGE('',*,*,#2825,.F.);
#3764=ORIENTED_EDGE('',*,*,#2826,.T.);
#3765=ORIENTED_EDGE('',*,*,#2827,.T.);
#3766=ORIENTED_EDGE('',*,*,#2542,.F.);
#3767=ORIENTED_EDGE('',*,*,#2827,.F.);
#3768=ORIENTED_EDGE('',*,*,#2828,.T.);
#3769=ORIENTED_EDGE('',*,*,#2829,.T.);
#3770=ORIENTED_EDGE('',*,*,#2543,.F.);
#3771=ORIENTED_EDGE('',*,*,#2829,.F.);
#3772=ORIENTED_EDGE('',*,*,#2830,.T.);
#3773=ORIENTED_EDGE('',*,*,#2831,.T.);
#3774=ORIENTED_EDGE('',*,*,#2544,.F.);
#3775=ORIENTED_EDGE('',*,*,#2831,.F.);
#3776=ORIENTED_EDGE('',*,*,#2832,.T.);
#3777=ORIENTED_EDGE('',*,*,#2833,.T.);
#3778=ORIENTED_EDGE('',*,*,#2545,.F.);
#3779=ORIENTED_EDGE('',*,*,#2833,.F.);
#3780=ORIENTED_EDGE('',*,*,#2834,.T.);
#3781=ORIENTED_EDGE('',*,*,#2835,.T.);
#3782=ORIENTED_EDGE('',*,*,#2529,.F.);
#3783=ORIENTED_EDGE('',*,*,#2835,.F.);
#3784=ORIENTED_EDGE('',*,*,#2836,.T.);
#3785=ORIENTED_EDGE('',*,*,#2803,.T.);
#3786=ORIENTED_EDGE('',*,*,#2804,.F.);
#3787=ORIENTED_EDGE('',*,*,#2836,.F.);
#3788=ORIENTED_EDGE('',*,*,#2834,.F.);
#3789=ORIENTED_EDGE('',*,*,#2832,.F.);
#3790=ORIENTED_EDGE('',*,*,#2830,.F.);
#3791=ORIENTED_EDGE('',*,*,#2828,.F.);
#3792=ORIENTED_EDGE('',*,*,#2826,.F.);
#3793=ORIENTED_EDGE('',*,*,#2824,.F.);
#3794=ORIENTED_EDGE('',*,*,#2822,.F.);
#3795=ORIENTED_EDGE('',*,*,#2820,.F.);
#3796=ORIENTED_EDGE('',*,*,#2818,.F.);
#3797=ORIENTED_EDGE('',*,*,#2816,.F.);
#3798=ORIENTED_EDGE('',*,*,#2814,.F.);
#3799=ORIENTED_EDGE('',*,*,#2812,.F.);
#3800=ORIENTED_EDGE('',*,*,#2810,.F.);
#3801=ORIENTED_EDGE('',*,*,#2808,.F.);
#3802=ORIENTED_EDGE('',*,*,#2806,.F.);
#3803=ORIENTED_EDGE('',*,*,#2658,.F.);
#3804=ORIENTED_EDGE('',*,*,#2837,.F.);
#3805=ORIENTED_EDGE('',*,*,#2838,.T.);
#3806=ORIENTED_EDGE('',*,*,#2839,.T.);
#3807=ORIENTED_EDGE('',*,*,#2659,.F.);
#3808=ORIENTED_EDGE('',*,*,#2839,.F.);
#3809=ORIENTED_EDGE('',*,*,#2840,.T.);
#3810=ORIENTED_EDGE('',*,*,#2841,.T.);
#3811=ORIENTED_EDGE('',*,*,#2660,.F.);
#3812=ORIENTED_EDGE('',*,*,#2841,.F.);
#3813=ORIENTED_EDGE('',*,*,#2842,.T.);
#3814=ORIENTED_EDGE('',*,*,#2843,.T.);
#3815=ORIENTED_EDGE('',*,*,#2657,.F.);
#3816=ORIENTED_EDGE('',*,*,#2843,.F.);
#3817=ORIENTED_EDGE('',*,*,#2844,.T.);
#3818=ORIENTED_EDGE('',*,*,#2837,.T.);
#3819=ORIENTED_EDGE('',*,*,#2838,.F.);
#3820=ORIENTED_EDGE('',*,*,#2844,.F.);
#3821=ORIENTED_EDGE('',*,*,#2842,.F.);
#3822=ORIENTED_EDGE('',*,*,#2840,.F.);
#3823=ORIENTED_EDGE('',*,*,#2845,.F.);
#3824=ORIENTED_EDGE('',*,*,#2846,.F.);
#3825=ORIENTED_EDGE('',*,*,#2847,.F.);
#3826=ORIENTED_EDGE('',*,*,#2848,.F.);
#3827=ORIENTED_EDGE('',*,*,#2849,.F.);
#3828=ORIENTED_EDGE('',*,*,#2850,.F.);
#3829=ORIENTED_EDGE('',*,*,#2851,.F.);
#3830=ORIENTED_EDGE('',*,*,#2849,.T.);
#3831=ORIENTED_EDGE('',*,*,#2852,.T.);
#3832=ORIENTED_EDGE('',*,*,#2853,.F.);
#3833=ORIENTED_EDGE('',*,*,#2854,.F.);
#3834=ORIENTED_EDGE('',*,*,#2845,.T.);
#3835=ORIENTED_EDGE('',*,*,#2851,.T.);
#3836=ORIENTED_EDGE('',*,*,#2855,.F.);
#3837=ORIENTED_EDGE('',*,*,#2856,.F.);
#3838=ORIENTED_EDGE('',*,*,#2846,.T.);
#3839=ORIENTED_EDGE('',*,*,#2854,.T.);
#3840=ORIENTED_EDGE('',*,*,#2857,.F.);
#3841=ORIENTED_EDGE('',*,*,#2858,.F.);
#3842=ORIENTED_EDGE('',*,*,#2847,.T.);
#3843=ORIENTED_EDGE('',*,*,#2856,.T.);
#3844=ORIENTED_EDGE('',*,*,#2859,.F.);
#3845=ORIENTED_EDGE('',*,*,#2852,.F.);
#3846=ORIENTED_EDGE('',*,*,#2848,.T.);
#3847=ORIENTED_EDGE('',*,*,#2858,.T.);
#3848=ORIENTED_EDGE('',*,*,#2853,.T.);
#3849=ORIENTED_EDGE('',*,*,#2850,.T.);
#3850=ORIENTED_EDGE('',*,*,#2859,.T.);
#3851=ORIENTED_EDGE('',*,*,#2857,.T.);
#3852=ORIENTED_EDGE('',*,*,#2855,.T.);
#3853=ORIENTED_EDGE('',*,*,#2547,.F.);
#3854=ORIENTED_EDGE('',*,*,#2860,.F.);
#3855=ORIENTED_EDGE('',*,*,#2861,.T.);
#3856=ORIENTED_EDGE('',*,*,#2862,.T.);
#3857=ORIENTED_EDGE('',*,*,#2548,.F.);
#3858=ORIENTED_EDGE('',*,*,#2862,.F.);
#3859=ORIENTED_EDGE('',*,*,#2863,.T.);
#3860=ORIENTED_EDGE('',*,*,#2864,.T.);
#3861=ORIENTED_EDGE('',*,*,#2549,.F.);
#3862=ORIENTED_EDGE('',*,*,#2864,.F.);
#3863=ORIENTED_EDGE('',*,*,#2865,.T.);
#3864=ORIENTED_EDGE('',*,*,#2866,.T.);
#3865=ORIENTED_EDGE('',*,*,#2550,.F.);
#3866=ORIENTED_EDGE('',*,*,#2866,.F.);
#3867=ORIENTED_EDGE('',*,*,#2867,.T.);
#3868=ORIENTED_EDGE('',*,*,#2868,.T.);
#3869=ORIENTED_EDGE('',*,*,#2551,.F.);
#3870=ORIENTED_EDGE('',*,*,#2868,.F.);
#3871=ORIENTED_EDGE('',*,*,#2869,.T.);
#3872=ORIENTED_EDGE('',*,*,#2870,.T.);
#3873=ORIENTED_EDGE('',*,*,#2552,.F.);
#3874=ORIENTED_EDGE('',*,*,#2870,.F.);
#3875=ORIENTED_EDGE('',*,*,#2871,.T.);
#3876=ORIENTED_EDGE('',*,*,#2872,.T.);
#3877=ORIENTED_EDGE('',*,*,#2553,.F.);
#3878=ORIENTED_EDGE('',*,*,#2872,.F.);
#3879=ORIENTED_EDGE('',*,*,#2873,.T.);
#3880=ORIENTED_EDGE('',*,*,#2874,.T.);
#3881=ORIENTED_EDGE('',*,*,#2554,.F.);
#3882=ORIENTED_EDGE('',*,*,#2874,.F.);
#3883=ORIENTED_EDGE('',*,*,#2875,.T.);
#3884=ORIENTED_EDGE('',*,*,#2876,.T.);
#3885=ORIENTED_EDGE('',*,*,#2555,.F.);
#3886=ORIENTED_EDGE('',*,*,#2876,.F.);
#3887=ORIENTED_EDGE('',*,*,#2877,.T.);
#3888=ORIENTED_EDGE('',*,*,#2878,.T.);
#3889=ORIENTED_EDGE('',*,*,#2546,.F.);
#3890=ORIENTED_EDGE('',*,*,#2878,.F.);
#3891=ORIENTED_EDGE('',*,*,#2879,.T.);
#3892=ORIENTED_EDGE('',*,*,#2860,.T.);
#3893=ORIENTED_EDGE('',*,*,#2861,.F.);
#3894=ORIENTED_EDGE('',*,*,#2879,.F.);
#3895=ORIENTED_EDGE('',*,*,#2877,.F.);
#3896=ORIENTED_EDGE('',*,*,#2875,.F.);
#3897=ORIENTED_EDGE('',*,*,#2873,.F.);
#3898=ORIENTED_EDGE('',*,*,#2871,.F.);
#3899=ORIENTED_EDGE('',*,*,#2869,.F.);
#3900=ORIENTED_EDGE('',*,*,#2867,.F.);
#3901=ORIENTED_EDGE('',*,*,#2865,.F.);
#3902=ORIENTED_EDGE('',*,*,#2863,.F.);
#3903=ORIENTED_EDGE('',*,*,#2880,.F.);
#3904=ORIENTED_EDGE('',*,*,#2881,.F.);
#3905=ORIENTED_EDGE('',*,*,#2882,.F.);
#3906=ORIENTED_EDGE('',*,*,#2883,.F.);
#3907=ORIENTED_EDGE('',*,*,#2884,.F.);
#3908=ORIENTED_EDGE('',*,*,#2880,.T.);
#3909=ORIENTED_EDGE('',*,*,#2885,.T.);
#3910=ORIENTED_EDGE('',*,*,#2886,.F.);
#3911=ORIENTED_EDGE('',*,*,#2887,.F.);
#3912=ORIENTED_EDGE('',*,*,#2881,.T.);
#3913=ORIENTED_EDGE('',*,*,#2884,.T.);
#3914=ORIENTED_EDGE('',*,*,#2888,.F.);
#3915=ORIENTED_EDGE('',*,*,#2885,.F.);
#3916=ORIENTED_EDGE('',*,*,#2882,.T.);
#3917=ORIENTED_EDGE('',*,*,#2887,.T.);
#3918=ORIENTED_EDGE('',*,*,#2886,.T.);
#3919=ORIENTED_EDGE('',*,*,#2883,.T.);
#3920=ORIENTED_EDGE('',*,*,#2888,.T.);
#3921=ORIENTED_EDGE('',*,*,#2557,.F.);
#3922=ORIENTED_EDGE('',*,*,#2889,.F.);
#3923=ORIENTED_EDGE('',*,*,#2890,.T.);
#3924=ORIENTED_EDGE('',*,*,#2891,.T.);
#3925=ORIENTED_EDGE('',*,*,#2558,.F.);
#3926=ORIENTED_EDGE('',*,*,#2891,.F.);
#3927=ORIENTED_EDGE('',*,*,#2892,.T.);
#3928=ORIENTED_EDGE('',*,*,#2893,.T.);
#3929=ORIENTED_EDGE('',*,*,#2559,.F.);
#3930=ORIENTED_EDGE('',*,*,#2893,.F.);
#3931=ORIENTED_EDGE('',*,*,#2894,.T.);
#3932=ORIENTED_EDGE('',*,*,#2895,.T.);
#3933=ORIENTED_EDGE('',*,*,#2560,.F.);
#3934=ORIENTED_EDGE('',*,*,#2895,.F.);
#3935=ORIENTED_EDGE('',*,*,#2896,.T.);
#3936=ORIENTED_EDGE('',*,*,#2897,.T.);
#3937=ORIENTED_EDGE('',*,*,#2561,.F.);
#3938=ORIENTED_EDGE('',*,*,#2897,.F.);
#3939=ORIENTED_EDGE('',*,*,#2898,.T.);
#3940=ORIENTED_EDGE('',*,*,#2899,.T.);
#3941=ORIENTED_EDGE('',*,*,#2562,.F.);
#3942=ORIENTED_EDGE('',*,*,#2899,.F.);
#3943=ORIENTED_EDGE('',*,*,#2900,.T.);
#3944=ORIENTED_EDGE('',*,*,#2901,.T.);
#3945=ORIENTED_EDGE('',*,*,#2563,.F.);
#3946=ORIENTED_EDGE('',*,*,#2901,.F.);
#3947=ORIENTED_EDGE('',*,*,#2902,.T.);
#3948=ORIENTED_EDGE('',*,*,#2903,.T.);
#3949=ORIENTED_EDGE('',*,*,#2564,.F.);
#3950=ORIENTED_EDGE('',*,*,#2903,.F.);
#3951=ORIENTED_EDGE('',*,*,#2904,.T.);
#3952=ORIENTED_EDGE('',*,*,#2905,.T.);
#3953=ORIENTED_EDGE('',*,*,#2565,.F.);
#3954=ORIENTED_EDGE('',*,*,#2905,.F.);
#3955=ORIENTED_EDGE('',*,*,#2906,.T.);
#3956=ORIENTED_EDGE('',*,*,#2907,.T.);
#3957=ORIENTED_EDGE('',*,*,#2566,.F.);
#3958=ORIENTED_EDGE('',*,*,#2907,.F.);
#3959=ORIENTED_EDGE('',*,*,#2908,.T.);
#3960=ORIENTED_EDGE('',*,*,#2909,.T.);
#3961=ORIENTED_EDGE('',*,*,#2567,.F.);
#3962=ORIENTED_EDGE('',*,*,#2909,.F.);
#3963=ORIENTED_EDGE('',*,*,#2910,.T.);
#3964=ORIENTED_EDGE('',*,*,#2911,.T.);
#3965=ORIENTED_EDGE('',*,*,#2568,.F.);
#3966=ORIENTED_EDGE('',*,*,#2911,.F.);
#3967=ORIENTED_EDGE('',*,*,#2912,.T.);
#3968=ORIENTED_EDGE('',*,*,#2913,.T.);
#3969=ORIENTED_EDGE('',*,*,#2569,.F.);
#3970=ORIENTED_EDGE('',*,*,#2913,.F.);
#3971=ORIENTED_EDGE('',*,*,#2914,.T.);
#3972=ORIENTED_EDGE('',*,*,#2915,.T.);
#3973=ORIENTED_EDGE('',*,*,#2556,.F.);
#3974=ORIENTED_EDGE('',*,*,#2915,.F.);
#3975=ORIENTED_EDGE('',*,*,#2916,.T.);
#3976=ORIENTED_EDGE('',*,*,#2889,.T.);
#3977=ORIENTED_EDGE('',*,*,#2890,.F.);
#3978=ORIENTED_EDGE('',*,*,#2916,.F.);
#3979=ORIENTED_EDGE('',*,*,#2914,.F.);
#3980=ORIENTED_EDGE('',*,*,#2912,.F.);
#3981=ORIENTED_EDGE('',*,*,#2910,.F.);
#3982=ORIENTED_EDGE('',*,*,#2908,.F.);
#3983=ORIENTED_EDGE('',*,*,#2906,.F.);
#3984=ORIENTED_EDGE('',*,*,#2904,.F.);
#3985=ORIENTED_EDGE('',*,*,#2902,.F.);
#3986=ORIENTED_EDGE('',*,*,#2900,.F.);
#3987=ORIENTED_EDGE('',*,*,#2898,.F.);
#3988=ORIENTED_EDGE('',*,*,#2896,.F.);
#3989=ORIENTED_EDGE('',*,*,#2894,.F.);
#3990=ORIENTED_EDGE('',*,*,#2892,.F.);
#3991=ORIENTED_EDGE('',*,*,#2571,.F.);
#3992=ORIENTED_EDGE('',*,*,#2917,.F.);
#3993=ORIENTED_EDGE('',*,*,#2918,.T.);
#3994=ORIENTED_EDGE('',*,*,#2919,.T.);
#3995=ORIENTED_EDGE('',*,*,#2572,.F.);
#3996=ORIENTED_EDGE('',*,*,#2919,.F.);
#3997=ORIENTED_EDGE('',*,*,#2920,.T.);
#3998=ORIENTED_EDGE('',*,*,#2921,.T.);
#3999=ORIENTED_EDGE('',*,*,#2573,.F.);
#4000=ORIENTED_EDGE('',*,*,#2921,.F.);
#4001=ORIENTED_EDGE('',*,*,#2922,.T.);
#4002=ORIENTED_EDGE('',*,*,#2923,.T.);
#4003=ORIENTED_EDGE('',*,*,#2574,.F.);
#4004=ORIENTED_EDGE('',*,*,#2923,.F.);
#4005=ORIENTED_EDGE('',*,*,#2924,.T.);
#4006=ORIENTED_EDGE('',*,*,#2925,.T.);
#4007=ORIENTED_EDGE('',*,*,#2575,.F.);
#4008=ORIENTED_EDGE('',*,*,#2925,.F.);
#4009=ORIENTED_EDGE('',*,*,#2926,.T.);
#4010=ORIENTED_EDGE('',*,*,#2927,.T.);
#4011=ORIENTED_EDGE('',*,*,#2576,.F.);
#4012=ORIENTED_EDGE('',*,*,#2927,.F.);
#4013=ORIENTED_EDGE('',*,*,#2928,.T.);
#4014=ORIENTED_EDGE('',*,*,#2929,.T.);
#4015=ORIENTED_EDGE('',*,*,#2577,.F.);
#4016=ORIENTED_EDGE('',*,*,#2929,.F.);
#4017=ORIENTED_EDGE('',*,*,#2930,.T.);
#4018=ORIENTED_EDGE('',*,*,#2931,.T.);
#4019=ORIENTED_EDGE('',*,*,#2578,.F.);
#4020=ORIENTED_EDGE('',*,*,#2931,.F.);
#4021=ORIENTED_EDGE('',*,*,#2932,.T.);
#4022=ORIENTED_EDGE('',*,*,#2933,.T.);
#4023=ORIENTED_EDGE('',*,*,#2579,.F.);
#4024=ORIENTED_EDGE('',*,*,#2933,.F.);
#4025=ORIENTED_EDGE('',*,*,#2934,.T.);
#4026=ORIENTED_EDGE('',*,*,#2935,.T.);
#4027=ORIENTED_EDGE('',*,*,#2580,.F.);
#4028=ORIENTED_EDGE('',*,*,#2935,.F.);
#4029=ORIENTED_EDGE('',*,*,#2936,.T.);
#4030=ORIENTED_EDGE('',*,*,#2937,.T.);
#4031=ORIENTED_EDGE('',*,*,#2581,.F.);
#4032=ORIENTED_EDGE('',*,*,#2937,.F.);
#4033=ORIENTED_EDGE('',*,*,#2938,.T.);
#4034=ORIENTED_EDGE('',*,*,#2939,.T.);
#4035=ORIENTED_EDGE('',*,*,#2582,.F.);
#4036=ORIENTED_EDGE('',*,*,#2939,.F.);
#4037=ORIENTED_EDGE('',*,*,#2940,.T.);
#4038=ORIENTED_EDGE('',*,*,#2941,.T.);
#4039=ORIENTED_EDGE('',*,*,#2583,.F.);
#4040=ORIENTED_EDGE('',*,*,#2941,.F.);
#4041=ORIENTED_EDGE('',*,*,#2942,.T.);
#4042=ORIENTED_EDGE('',*,*,#2943,.T.);
#4043=ORIENTED_EDGE('',*,*,#2570,.F.);
#4044=ORIENTED_EDGE('',*,*,#2943,.F.);
#4045=ORIENTED_EDGE('',*,*,#2944,.T.);
#4046=ORIENTED_EDGE('',*,*,#2917,.T.);
#4047=ORIENTED_EDGE('',*,*,#2918,.F.);
#4048=ORIENTED_EDGE('',*,*,#2944,.F.);
#4049=ORIENTED_EDGE('',*,*,#2942,.F.);
#4050=ORIENTED_EDGE('',*,*,#2940,.F.);
#4051=ORIENTED_EDGE('',*,*,#2938,.F.);
#4052=ORIENTED_EDGE('',*,*,#2936,.F.);
#4053=ORIENTED_EDGE('',*,*,#2934,.F.);
#4054=ORIENTED_EDGE('',*,*,#2932,.F.);
#4055=ORIENTED_EDGE('',*,*,#2930,.F.);
#4056=ORIENTED_EDGE('',*,*,#2928,.F.);
#4057=ORIENTED_EDGE('',*,*,#2926,.F.);
#4058=ORIENTED_EDGE('',*,*,#2924,.F.);
#4059=ORIENTED_EDGE('',*,*,#2922,.F.);
#4060=ORIENTED_EDGE('',*,*,#2920,.F.);
#4061=ORIENTED_EDGE('',*,*,#2585,.F.);
#4062=ORIENTED_EDGE('',*,*,#2945,.F.);
#4063=ORIENTED_EDGE('',*,*,#2946,.T.);
#4064=ORIENTED_EDGE('',*,*,#2947,.T.);
#4065=ORIENTED_EDGE('',*,*,#2586,.F.);
#4066=ORIENTED_EDGE('',*,*,#2947,.F.);
#4067=ORIENTED_EDGE('',*,*,#2948,.T.);
#4068=ORIENTED_EDGE('',*,*,#2949,.T.);
#4069=ORIENTED_EDGE('',*,*,#2587,.F.);
#4070=ORIENTED_EDGE('',*,*,#2949,.F.);
#4071=ORIENTED_EDGE('',*,*,#2950,.T.);
#4072=ORIENTED_EDGE('',*,*,#2951,.T.);
#4073=ORIENTED_EDGE('',*,*,#2588,.F.);
#4074=ORIENTED_EDGE('',*,*,#2951,.F.);
#4075=ORIENTED_EDGE('',*,*,#2952,.T.);
#4076=ORIENTED_EDGE('',*,*,#2953,.T.);
#4077=ORIENTED_EDGE('',*,*,#2589,.F.);
#4078=ORIENTED_EDGE('',*,*,#2953,.F.);
#4079=ORIENTED_EDGE('',*,*,#2954,.T.);
#4080=ORIENTED_EDGE('',*,*,#2955,.T.);
#4081=ORIENTED_EDGE('',*,*,#2584,.F.);
#4082=ORIENTED_EDGE('',*,*,#2955,.F.);
#4083=ORIENTED_EDGE('',*,*,#2956,.T.);
#4084=ORIENTED_EDGE('',*,*,#2945,.T.);
#4085=ORIENTED_EDGE('',*,*,#2946,.F.);
#4086=ORIENTED_EDGE('',*,*,#2956,.F.);
#4087=ORIENTED_EDGE('',*,*,#2954,.F.);
#4088=ORIENTED_EDGE('',*,*,#2952,.F.);
#4089=ORIENTED_EDGE('',*,*,#2950,.F.);
#4090=ORIENTED_EDGE('',*,*,#2948,.F.);
#4091=ORIENTED_EDGE('',*,*,#2654,.F.);
#4092=ORIENTED_EDGE('',*,*,#2957,.F.);
#4093=ORIENTED_EDGE('',*,*,#2958,.T.);
#4094=ORIENTED_EDGE('',*,*,#2959,.T.);
#4095=ORIENTED_EDGE('',*,*,#2655,.F.);
#4096=ORIENTED_EDGE('',*,*,#2959,.F.);
#4097=ORIENTED_EDGE('',*,*,#2960,.T.);
#4098=ORIENTED_EDGE('',*,*,#2961,.T.);
#4099=ORIENTED_EDGE('',*,*,#2656,.F.);
#4100=ORIENTED_EDGE('',*,*,#2961,.F.);
#4101=ORIENTED_EDGE('',*,*,#2962,.T.);
#4102=ORIENTED_EDGE('',*,*,#2963,.T.);
#4103=ORIENTED_EDGE('',*,*,#2653,.F.);
#4104=ORIENTED_EDGE('',*,*,#2963,.F.);
#4105=ORIENTED_EDGE('',*,*,#2964,.T.);
#4106=ORIENTED_EDGE('',*,*,#2957,.T.);
#4107=ORIENTED_EDGE('',*,*,#2958,.F.);
#4108=ORIENTED_EDGE('',*,*,#2964,.F.);
#4109=ORIENTED_EDGE('',*,*,#2962,.F.);
#4110=ORIENTED_EDGE('',*,*,#2960,.F.);
#4111=ORIENTED_EDGE('',*,*,#2965,.F.);
#4112=ORIENTED_EDGE('',*,*,#2966,.F.);
#4113=ORIENTED_EDGE('',*,*,#2967,.F.);
#4114=ORIENTED_EDGE('',*,*,#2968,.F.);
#4115=ORIENTED_EDGE('',*,*,#2969,.F.);
#4116=ORIENTED_EDGE('',*,*,#2970,.F.);
#4117=ORIENTED_EDGE('',*,*,#2971,.F.);
#4118=ORIENTED_EDGE('',*,*,#2969,.T.);
#4119=ORIENTED_EDGE('',*,*,#2972,.T.);
#4120=ORIENTED_EDGE('',*,*,#2973,.F.);
#4121=ORIENTED_EDGE('',*,*,#2974,.F.);
#4122=ORIENTED_EDGE('',*,*,#2965,.T.);
#4123=ORIENTED_EDGE('',*,*,#2971,.T.);
#4124=ORIENTED_EDGE('',*,*,#2975,.F.);
#4125=ORIENTED_EDGE('',*,*,#2976,.F.);
#4126=ORIENTED_EDGE('',*,*,#2966,.T.);
#4127=ORIENTED_EDGE('',*,*,#2974,.T.);
#4128=ORIENTED_EDGE('',*,*,#2977,.F.);
#4129=ORIENTED_EDGE('',*,*,#2978,.F.);
#4130=ORIENTED_EDGE('',*,*,#2967,.T.);
#4131=ORIENTED_EDGE('',*,*,#2976,.T.);
#4132=ORIENTED_EDGE('',*,*,#2979,.F.);
#4133=ORIENTED_EDGE('',*,*,#2972,.F.);
#4134=ORIENTED_EDGE('',*,*,#2968,.T.);
#4135=ORIENTED_EDGE('',*,*,#2978,.T.);
#4136=ORIENTED_EDGE('',*,*,#2973,.T.);
#4137=ORIENTED_EDGE('',*,*,#2970,.T.);
#4138=ORIENTED_EDGE('',*,*,#2979,.T.);
#4139=ORIENTED_EDGE('',*,*,#2977,.T.);
#4140=ORIENTED_EDGE('',*,*,#2975,.T.);
#4141=ORIENTED_EDGE('',*,*,#2637,.F.);
#4142=ORIENTED_EDGE('',*,*,#2980,.F.);
#4143=ORIENTED_EDGE('',*,*,#2981,.T.);
#4144=ORIENTED_EDGE('',*,*,#2982,.T.);
#4145=ORIENTED_EDGE('',*,*,#2638,.F.);
#4146=ORIENTED_EDGE('',*,*,#2982,.F.);
#4147=ORIENTED_EDGE('',*,*,#2983,.T.);
#4148=ORIENTED_EDGE('',*,*,#2984,.T.);
#4149=ORIENTED_EDGE('',*,*,#2639,.F.);
#4150=ORIENTED_EDGE('',*,*,#2984,.F.);
#4151=ORIENTED_EDGE('',*,*,#2985,.T.);
#4152=ORIENTED_EDGE('',*,*,#2986,.T.);
#4153=ORIENTED_EDGE('',*,*,#2640,.F.);
#4154=ORIENTED_EDGE('',*,*,#2986,.F.);
#4155=ORIENTED_EDGE('',*,*,#2987,.T.);
#4156=ORIENTED_EDGE('',*,*,#2988,.T.);
#4157=ORIENTED_EDGE('',*,*,#2641,.F.);
#4158=ORIENTED_EDGE('',*,*,#2988,.F.);
#4159=ORIENTED_EDGE('',*,*,#2989,.T.);
#4160=ORIENTED_EDGE('',*,*,#2990,.T.);
#4161=ORIENTED_EDGE('',*,*,#2642,.F.);
#4162=ORIENTED_EDGE('',*,*,#2990,.F.);
#4163=ORIENTED_EDGE('',*,*,#2991,.T.);
#4164=ORIENTED_EDGE('',*,*,#2992,.T.);
#4165=ORIENTED_EDGE('',*,*,#2643,.F.);
#4166=ORIENTED_EDGE('',*,*,#2992,.F.);
#4167=ORIENTED_EDGE('',*,*,#2993,.T.);
#4168=ORIENTED_EDGE('',*,*,#2994,.T.);
#4169=ORIENTED_EDGE('',*,*,#2644,.F.);
#4170=ORIENTED_EDGE('',*,*,#2994,.F.);
#4171=ORIENTED_EDGE('',*,*,#2995,.T.);
#4172=ORIENTED_EDGE('',*,*,#2996,.T.);
#4173=ORIENTED_EDGE('',*,*,#2645,.F.);
#4174=ORIENTED_EDGE('',*,*,#2996,.F.);
#4175=ORIENTED_EDGE('',*,*,#2997,.T.);
#4176=ORIENTED_EDGE('',*,*,#2998,.T.);
#4177=ORIENTED_EDGE('',*,*,#2646,.F.);
#4178=ORIENTED_EDGE('',*,*,#2998,.F.);
#4179=ORIENTED_EDGE('',*,*,#2999,.T.);
#4180=ORIENTED_EDGE('',*,*,#3000,.T.);
#4181=ORIENTED_EDGE('',*,*,#2647,.F.);
#4182=ORIENTED_EDGE('',*,*,#3000,.F.);
#4183=ORIENTED_EDGE('',*,*,#3001,.T.);
#4184=ORIENTED_EDGE('',*,*,#3002,.T.);
#4185=ORIENTED_EDGE('',*,*,#2648,.F.);
#4186=ORIENTED_EDGE('',*,*,#3002,.F.);
#4187=ORIENTED_EDGE('',*,*,#3003,.T.);
#4188=ORIENTED_EDGE('',*,*,#3004,.T.);
#4189=ORIENTED_EDGE('',*,*,#2649,.F.);
#4190=ORIENTED_EDGE('',*,*,#3004,.F.);
#4191=ORIENTED_EDGE('',*,*,#3005,.T.);
#4192=ORIENTED_EDGE('',*,*,#3006,.T.);
#4193=ORIENTED_EDGE('',*,*,#2650,.F.);
#4194=ORIENTED_EDGE('',*,*,#3006,.F.);
#4195=ORIENTED_EDGE('',*,*,#3007,.T.);
#4196=ORIENTED_EDGE('',*,*,#3008,.T.);
#4197=ORIENTED_EDGE('',*,*,#2651,.F.);
#4198=ORIENTED_EDGE('',*,*,#3008,.F.);
#4199=ORIENTED_EDGE('',*,*,#3009,.T.);
#4200=ORIENTED_EDGE('',*,*,#3010,.T.);
#4201=ORIENTED_EDGE('',*,*,#2652,.F.);
#4202=ORIENTED_EDGE('',*,*,#3010,.F.);
#4203=ORIENTED_EDGE('',*,*,#3011,.T.);
#4204=ORIENTED_EDGE('',*,*,#3012,.T.);
#4205=ORIENTED_EDGE('',*,*,#2636,.F.);
#4206=ORIENTED_EDGE('',*,*,#3012,.F.);
#4207=ORIENTED_EDGE('',*,*,#3013,.T.);
#4208=ORIENTED_EDGE('',*,*,#2980,.T.);
#4209=ORIENTED_EDGE('',*,*,#2981,.F.);
#4210=ORIENTED_EDGE('',*,*,#3013,.F.);
#4211=ORIENTED_EDGE('',*,*,#3011,.F.);
#4212=ORIENTED_EDGE('',*,*,#3009,.F.);
#4213=ORIENTED_EDGE('',*,*,#3007,.F.);
#4214=ORIENTED_EDGE('',*,*,#3005,.F.);
#4215=ORIENTED_EDGE('',*,*,#3003,.F.);
#4216=ORIENTED_EDGE('',*,*,#3001,.F.);
#4217=ORIENTED_EDGE('',*,*,#2999,.F.);
#4218=ORIENTED_EDGE('',*,*,#2997,.F.);
#4219=ORIENTED_EDGE('',*,*,#2995,.F.);
#4220=ORIENTED_EDGE('',*,*,#2993,.F.);
#4221=ORIENTED_EDGE('',*,*,#2991,.F.);
#4222=ORIENTED_EDGE('',*,*,#2989,.F.);
#4223=ORIENTED_EDGE('',*,*,#2987,.F.);
#4224=ORIENTED_EDGE('',*,*,#2985,.F.);
#4225=ORIENTED_EDGE('',*,*,#2983,.F.);
#4226=ORIENTED_EDGE('',*,*,#2623,.F.);
#4227=ORIENTED_EDGE('',*,*,#3014,.F.);
#4228=ORIENTED_EDGE('',*,*,#3015,.T.);
#4229=ORIENTED_EDGE('',*,*,#3016,.T.);
#4230=ORIENTED_EDGE('',*,*,#2624,.F.);
#4231=ORIENTED_EDGE('',*,*,#3016,.F.);
#4232=ORIENTED_EDGE('',*,*,#3017,.T.);
#4233=ORIENTED_EDGE('',*,*,#3018,.T.);
#4234=ORIENTED_EDGE('',*,*,#2625,.F.);
#4235=ORIENTED_EDGE('',*,*,#3018,.F.);
#4236=ORIENTED_EDGE('',*,*,#3019,.T.);
#4237=ORIENTED_EDGE('',*,*,#3020,.T.);
#4238=ORIENTED_EDGE('',*,*,#2626,.F.);
#4239=ORIENTED_EDGE('',*,*,#3020,.F.);
#4240=ORIENTED_EDGE('',*,*,#3021,.T.);
#4241=ORIENTED_EDGE('',*,*,#3022,.T.);
#4242=ORIENTED_EDGE('',*,*,#2627,.F.);
#4243=ORIENTED_EDGE('',*,*,#3022,.F.);
#4244=ORIENTED_EDGE('',*,*,#3023,.T.);
#4245=ORIENTED_EDGE('',*,*,#3024,.T.);
#4246=ORIENTED_EDGE('',*,*,#2628,.F.);
#4247=ORIENTED_EDGE('',*,*,#3024,.F.);
#4248=ORIENTED_EDGE('',*,*,#3025,.T.);
#4249=ORIENTED_EDGE('',*,*,#3026,.T.);
#4250=ORIENTED_EDGE('',*,*,#2629,.F.);
#4251=ORIENTED_EDGE('',*,*,#3026,.F.);
#4252=ORIENTED_EDGE('',*,*,#3027,.T.);
#4253=ORIENTED_EDGE('',*,*,#3028,.T.);
#4254=ORIENTED_EDGE('',*,*,#2630,.F.);
#4255=ORIENTED_EDGE('',*,*,#3028,.F.);
#4256=ORIENTED_EDGE('',*,*,#3029,.T.);
#4257=ORIENTED_EDGE('',*,*,#3030,.T.);
#4258=ORIENTED_EDGE('',*,*,#2631,.F.);
#4259=ORIENTED_EDGE('',*,*,#3030,.F.);
#4260=ORIENTED_EDGE('',*,*,#3031,.T.);
#4261=ORIENTED_EDGE('',*,*,#3032,.T.);
#4262=ORIENTED_EDGE('',*,*,#2632,.F.);
#4263=ORIENTED_EDGE('',*,*,#3032,.F.);
#4264=ORIENTED_EDGE('',*,*,#3033,.T.);
#4265=ORIENTED_EDGE('',*,*,#3034,.T.);
#4266=ORIENTED_EDGE('',*,*,#2633,.F.);
#4267=ORIENTED_EDGE('',*,*,#3034,.F.);
#4268=ORIENTED_EDGE('',*,*,#3035,.T.);
#4269=ORIENTED_EDGE('',*,*,#3036,.T.);
#4270=ORIENTED_EDGE('',*,*,#2634,.F.);
#4271=ORIENTED_EDGE('',*,*,#3036,.F.);
#4272=ORIENTED_EDGE('',*,*,#3037,.T.);
#4273=ORIENTED_EDGE('',*,*,#3038,.T.);
#4274=ORIENTED_EDGE('',*,*,#2635,.F.);
#4275=ORIENTED_EDGE('',*,*,#3038,.F.);
#4276=ORIENTED_EDGE('',*,*,#3039,.T.);
#4277=ORIENTED_EDGE('',*,*,#3040,.T.);
#4278=ORIENTED_EDGE('',*,*,#2622,.F.);
#4279=ORIENTED_EDGE('',*,*,#3040,.F.);
#4280=ORIENTED_EDGE('',*,*,#3041,.T.);
#4281=ORIENTED_EDGE('',*,*,#3014,.T.);
#4282=ORIENTED_EDGE('',*,*,#3015,.F.);
#4283=ORIENTED_EDGE('',*,*,#3041,.F.);
#4284=ORIENTED_EDGE('',*,*,#3039,.F.);
#4285=ORIENTED_EDGE('',*,*,#3037,.F.);
#4286=ORIENTED_EDGE('',*,*,#3035,.F.);
#4287=ORIENTED_EDGE('',*,*,#3033,.F.);
#4288=ORIENTED_EDGE('',*,*,#3031,.F.);
#4289=ORIENTED_EDGE('',*,*,#3029,.F.);
#4290=ORIENTED_EDGE('',*,*,#3027,.F.);
#4291=ORIENTED_EDGE('',*,*,#3025,.F.);
#4292=ORIENTED_EDGE('',*,*,#3023,.F.);
#4293=ORIENTED_EDGE('',*,*,#3021,.F.);
#4294=ORIENTED_EDGE('',*,*,#3019,.F.);
#4295=ORIENTED_EDGE('',*,*,#3017,.F.);
#4296=ORIENTED_EDGE('',*,*,#2591,.F.);
#4297=ORIENTED_EDGE('',*,*,#3042,.F.);
#4298=ORIENTED_EDGE('',*,*,#3043,.T.);
#4299=ORIENTED_EDGE('',*,*,#3044,.T.);
#4300=ORIENTED_EDGE('',*,*,#2592,.F.);
#4301=ORIENTED_EDGE('',*,*,#3044,.F.);
#4302=ORIENTED_EDGE('',*,*,#3045,.T.);
#4303=ORIENTED_EDGE('',*,*,#3046,.T.);
#4304=ORIENTED_EDGE('',*,*,#2593,.F.);
#4305=ORIENTED_EDGE('',*,*,#3046,.F.);
#4306=ORIENTED_EDGE('',*,*,#3047,.T.);
#4307=ORIENTED_EDGE('',*,*,#3048,.T.);
#4308=ORIENTED_EDGE('',*,*,#2594,.F.);
#4309=ORIENTED_EDGE('',*,*,#3048,.F.);
#4310=ORIENTED_EDGE('',*,*,#3049,.T.);
#4311=ORIENTED_EDGE('',*,*,#3050,.T.);
#4312=ORIENTED_EDGE('',*,*,#2595,.F.);
#4313=ORIENTED_EDGE('',*,*,#3050,.F.);
#4314=ORIENTED_EDGE('',*,*,#3051,.T.);
#4315=ORIENTED_EDGE('',*,*,#3052,.T.);
#4316=ORIENTED_EDGE('',*,*,#2596,.F.);
#4317=ORIENTED_EDGE('',*,*,#3052,.F.);
#4318=ORIENTED_EDGE('',*,*,#3053,.T.);
#4319=ORIENTED_EDGE('',*,*,#3054,.T.);
#4320=ORIENTED_EDGE('',*,*,#2597,.F.);
#4321=ORIENTED_EDGE('',*,*,#3054,.F.);
#4322=ORIENTED_EDGE('',*,*,#3055,.T.);
#4323=ORIENTED_EDGE('',*,*,#3056,.T.);
#4324=ORIENTED_EDGE('',*,*,#2598,.F.);
#4325=ORIENTED_EDGE('',*,*,#3056,.F.);
#4326=ORIENTED_EDGE('',*,*,#3057,.T.);
#4327=ORIENTED_EDGE('',*,*,#3058,.T.);
#4328=ORIENTED_EDGE('',*,*,#2599,.F.);
#4329=ORIENTED_EDGE('',*,*,#3058,.F.);
#4330=ORIENTED_EDGE('',*,*,#3059,.T.);
#4331=ORIENTED_EDGE('',*,*,#3060,.T.);
#4332=ORIENTED_EDGE('',*,*,#2590,.F.);
#4333=ORIENTED_EDGE('',*,*,#3060,.F.);
#4334=ORIENTED_EDGE('',*,*,#3061,.T.);
#4335=ORIENTED_EDGE('',*,*,#3042,.T.);
#4336=ORIENTED_EDGE('',*,*,#3043,.F.);
#4337=ORIENTED_EDGE('',*,*,#3061,.F.);
#4338=ORIENTED_EDGE('',*,*,#3059,.F.);
#4339=ORIENTED_EDGE('',*,*,#3057,.F.);
#4340=ORIENTED_EDGE('',*,*,#3055,.F.);
#4341=ORIENTED_EDGE('',*,*,#3053,.F.);
#4342=ORIENTED_EDGE('',*,*,#3051,.F.);
#4343=ORIENTED_EDGE('',*,*,#3049,.F.);
#4344=ORIENTED_EDGE('',*,*,#3047,.F.);
#4345=ORIENTED_EDGE('',*,*,#3045,.F.);
#4346=ORIENTED_EDGE('',*,*,#3062,.F.);
#4347=ORIENTED_EDGE('',*,*,#3063,.F.);
#4348=ORIENTED_EDGE('',*,*,#3064,.F.);
#4349=ORIENTED_EDGE('',*,*,#3065,.F.);
#4350=ORIENTED_EDGE('',*,*,#3066,.F.);
#4351=ORIENTED_EDGE('',*,*,#3062,.T.);
#4352=ORIENTED_EDGE('',*,*,#3067,.T.);
#4353=ORIENTED_EDGE('',*,*,#3068,.F.);
#4354=ORIENTED_EDGE('',*,*,#3069,.F.);
#4355=ORIENTED_EDGE('',*,*,#3063,.T.);
#4356=ORIENTED_EDGE('',*,*,#3066,.T.);
#4357=ORIENTED_EDGE('',*,*,#3070,.F.);
#4358=ORIENTED_EDGE('',*,*,#3067,.F.);
#4359=ORIENTED_EDGE('',*,*,#3064,.T.);
#4360=ORIENTED_EDGE('',*,*,#3069,.T.);
#4361=ORIENTED_EDGE('',*,*,#3068,.T.);
#4362=ORIENTED_EDGE('',*,*,#3065,.T.);
#4363=ORIENTED_EDGE('',*,*,#3070,.T.);
#4364=ORIENTED_EDGE('',*,*,#2620,.T.);
#4365=ORIENTED_EDGE('',*,*,#3071,.F.);
#4366=ORIENTED_EDGE('',*,*,#3072,.F.);
#4367=ORIENTED_EDGE('',*,*,#3073,.T.);
#4368=ORIENTED_EDGE('',*,*,#2479,.T.);
#4369=ORIENTED_EDGE('',*,*,#2621,.T.);
#4370=ORIENTED_EDGE('',*,*,#3073,.F.);
#4371=ORIENTED_EDGE('',*,*,#3074,.F.);
#4372=ORIENTED_EDGE('',*,*,#2481,.T.);
#4373=ORIENTED_EDGE('',*,*,#3075,.F.);
#4374=ORIENTED_EDGE('',*,*,#3071,.T.);
#4375=ORIENTED_EDGE('',*,*,#2619,.T.);
#4376=ORIENTED_EDGE('',*,*,#3074,.T.);
#4377=ORIENTED_EDGE('',*,*,#3072,.T.);
#4378=ORIENTED_EDGE('',*,*,#3075,.T.);
#4379=ORIENTED_EDGE('',*,*,#2480,.F.);
#4380=ORIENTED_EDGE('',*,*,#2617,.T.);
#4381=ORIENTED_EDGE('',*,*,#3076,.F.);
#4382=ORIENTED_EDGE('',*,*,#3077,.F.);
#4383=ORIENTED_EDGE('',*,*,#3078,.T.);
#4384=ORIENTED_EDGE('',*,*,#2483,.T.);
#4385=ORIENTED_EDGE('',*,*,#2618,.T.);
#4386=ORIENTED_EDGE('',*,*,#3078,.F.);
#4387=ORIENTED_EDGE('',*,*,#3079,.F.);
#4388=ORIENTED_EDGE('',*,*,#2485,.T.);
#4389=ORIENTED_EDGE('',*,*,#3080,.F.);
#4390=ORIENTED_EDGE('',*,*,#3076,.T.);
#4391=ORIENTED_EDGE('',*,*,#2616,.T.);
#4392=ORIENTED_EDGE('',*,*,#3079,.T.);
#4393=ORIENTED_EDGE('',*,*,#3077,.T.);
#4394=ORIENTED_EDGE('',*,*,#3080,.T.);
#4395=ORIENTED_EDGE('',*,*,#2484,.F.);
#4396=ORIENTED_EDGE('',*,*,#2614,.T.);
#4397=ORIENTED_EDGE('',*,*,#3081,.F.);
#4398=ORIENTED_EDGE('',*,*,#3082,.F.);
#4399=ORIENTED_EDGE('',*,*,#3083,.T.);
#4400=ORIENTED_EDGE('',*,*,#2487,.T.);
#4401=ORIENTED_EDGE('',*,*,#2615,.T.);
#4402=ORIENTED_EDGE('',*,*,#3083,.F.);
#4403=ORIENTED_EDGE('',*,*,#3084,.F.);
#4404=ORIENTED_EDGE('',*,*,#2489,.T.);
#4405=ORIENTED_EDGE('',*,*,#3085,.F.);
#4406=ORIENTED_EDGE('',*,*,#3081,.T.);
#4407=ORIENTED_EDGE('',*,*,#2613,.T.);
#4408=ORIENTED_EDGE('',*,*,#3084,.T.);
#4409=ORIENTED_EDGE('',*,*,#3082,.T.);
#4410=ORIENTED_EDGE('',*,*,#3085,.T.);
#4411=ORIENTED_EDGE('',*,*,#2488,.F.);
#4412=ORIENTED_EDGE('',*,*,#2611,.T.);
#4413=ORIENTED_EDGE('',*,*,#3086,.F.);
#4414=ORIENTED_EDGE('',*,*,#3087,.F.);
#4415=ORIENTED_EDGE('',*,*,#3088,.T.);
#4416=ORIENTED_EDGE('',*,*,#2491,.T.);
#4417=ORIENTED_EDGE('',*,*,#2612,.T.);
#4418=ORIENTED_EDGE('',*,*,#3088,.F.);
#4419=ORIENTED_EDGE('',*,*,#3089,.F.);
#4420=ORIENTED_EDGE('',*,*,#2493,.T.);
#4421=ORIENTED_EDGE('',*,*,#3090,.F.);
#4422=ORIENTED_EDGE('',*,*,#3086,.T.);
#4423=ORIENTED_EDGE('',*,*,#2610,.T.);
#4424=ORIENTED_EDGE('',*,*,#3089,.T.);
#4425=ORIENTED_EDGE('',*,*,#3087,.T.);
#4426=ORIENTED_EDGE('',*,*,#3090,.T.);
#4427=ORIENTED_EDGE('',*,*,#2492,.F.);
#4428=ORIENTED_EDGE('',*,*,#2469,.T.);
#4429=ORIENTED_EDGE('',*,*,#3091,.F.);
#4430=ORIENTED_EDGE('',*,*,#3092,.T.);
#4431=ORIENTED_EDGE('',*,*,#2606,.T.);
#4432=ORIENTED_EDGE('',*,*,#2607,.T.);
#4433=ORIENTED_EDGE('',*,*,#3092,.F.);
#4434=ORIENTED_EDGE('',*,*,#3093,.F.);
#4435=ORIENTED_EDGE('',*,*,#3094,.T.);
#4436=ORIENTED_EDGE('',*,*,#2467,.T.);
#4437=ORIENTED_EDGE('',*,*,#2608,.T.);
#4438=ORIENTED_EDGE('',*,*,#3094,.F.);
#4439=ORIENTED_EDGE('',*,*,#3095,.F.);
#4440=ORIENTED_EDGE('',*,*,#3095,.T.);
#4441=ORIENTED_EDGE('',*,*,#3093,.T.);
#4442=ORIENTED_EDGE('',*,*,#3091,.T.);
#4443=ORIENTED_EDGE('',*,*,#2468,.F.);
#4444=ORIENTED_EDGE('',*,*,#2473,.T.);
#4445=ORIENTED_EDGE('',*,*,#3096,.F.);
#4446=ORIENTED_EDGE('',*,*,#3097,.T.);
#4447=ORIENTED_EDGE('',*,*,#2603,.T.);
#4448=ORIENTED_EDGE('',*,*,#2604,.T.);
#4449=ORIENTED_EDGE('',*,*,#3097,.F.);
#4450=ORIENTED_EDGE('',*,*,#3098,.F.);
#4451=ORIENTED_EDGE('',*,*,#3099,.T.);
#4452=ORIENTED_EDGE('',*,*,#2471,.T.);
#4453=ORIENTED_EDGE('',*,*,#2605,.T.);
#4454=ORIENTED_EDGE('',*,*,#3099,.F.);
#4455=ORIENTED_EDGE('',*,*,#3100,.F.);
#4456=ORIENTED_EDGE('',*,*,#3100,.T.);
#4457=ORIENTED_EDGE('',*,*,#3098,.T.);
#4458=ORIENTED_EDGE('',*,*,#3096,.T.);
#4459=ORIENTED_EDGE('',*,*,#2472,.F.);
#4460=ORIENTED_EDGE('',*,*,#2477,.T.);
#4461=ORIENTED_EDGE('',*,*,#3101,.F.);
#4462=ORIENTED_EDGE('',*,*,#3102,.T.);
#4463=ORIENTED_EDGE('',*,*,#2600,.T.);
#4464=ORIENTED_EDGE('',*,*,#2601,.T.);
#4465=ORIENTED_EDGE('',*,*,#3102,.F.);
#4466=ORIENTED_EDGE('',*,*,#3103,.F.);
#4467=ORIENTED_EDGE('',*,*,#3104,.T.);
#4468=ORIENTED_EDGE('',*,*,#2475,.T.);
#4469=ORIENTED_EDGE('',*,*,#2602,.T.);
#4470=ORIENTED_EDGE('',*,*,#3104,.F.);
#4471=ORIENTED_EDGE('',*,*,#3105,.F.);
#4472=ORIENTED_EDGE('',*,*,#3105,.T.);
#4473=ORIENTED_EDGE('',*,*,#3103,.T.);
#4474=ORIENTED_EDGE('',*,*,#3101,.T.);
#4475=ORIENTED_EDGE('',*,*,#2476,.F.);
#4476=CONICAL_SURFACE('',#4994,12.25,0.785398163397444);
#4477=STYLED_ITEM('',(#13478),#4726);
#4478=STYLED_ITEM('',(#13478),#4727);
#4479=STYLED_ITEM('',(#13478),#4728);
#4480=STYLED_ITEM('',(#13478),#4729);
#4481=STYLED_ITEM('',(#13478),#4730);
#4482=STYLED_ITEM('',(#13478),#4731);
#4483=STYLED_ITEM('',(#13478),#4732);
#4484=STYLED_ITEM('',(#13478),#4733);
#4485=STYLED_ITEM('',(#13478),#4734);
#4486=STYLED_ITEM('',(#13478),#4735);
#4487=STYLED_ITEM('',(#13478),#4736);
#4488=STYLED_ITEM('',(#13478),#4737);
#4489=STYLED_ITEM('',(#13478),#4738);
#4490=STYLED_ITEM('',(#13478),#4739);
#4491=STYLED_ITEM('',(#13478),#4740);
#4492=STYLED_ITEM('',(#13478),#4741);
#4493=STYLED_ITEM('',(#13478),#4742);
#4494=STYLED_ITEM('',(#13478),#4743);
#4495=STYLED_ITEM('',(#13478),#4744);
#4496=STYLED_ITEM('',(#13478),#4745);
#4497=STYLED_ITEM('',(#13478),#4746);
#4498=STYLED_ITEM('',(#13478),#4747);
#4499=STYLED_ITEM('',(#13478),#4748);
#4500=STYLED_ITEM('',(#13478),#4749);
#4501=STYLED_ITEM('',(#13478),#4750);
#4502=STYLED_ITEM('',(#13478),#4751);
#4503=STYLED_ITEM('',(#13478),#4752);
#4504=STYLED_ITEM('',(#13478),#4753);
#4505=STYLED_ITEM('',(#13478),#4754);
#4506=STYLED_ITEM('',(#13478),#4755);
#4507=STYLED_ITEM('',(#13478),#4756);
#4508=STYLED_ITEM('',(#13478),#4757);
#4509=STYLED_ITEM('',(#13478),#4758);
#4510=STYLED_ITEM('',(#13478),#4759);
#4511=STYLED_ITEM('',(#13478),#4760);
#4512=STYLED_ITEM('',(#13478),#4761);
#4513=STYLED_ITEM('',(#13478),#4762);
#4514=STYLED_ITEM('',(#13478),#4763);
#4515=STYLED_ITEM('',(#13478),#4764);
#4516=STYLED_ITEM('',(#13478),#4765);
#4517=STYLED_ITEM('',(#13478),#4766);
#4518=STYLED_ITEM('',(#13478),#4767);
#4519=STYLED_ITEM('',(#13478),#4768);
#4520=STYLED_ITEM('',(#13478),#4769);
#4521=STYLED_ITEM('',(#13478),#4770);
#4522=STYLED_ITEM('',(#13478),#4771);
#4523=STYLED_ITEM('',(#13478),#4772);
#4524=STYLED_ITEM('',(#13478),#4773);
#4525=STYLED_ITEM('',(#13478),#4774);
#4526=STYLED_ITEM('',(#13478),#4775);
#4527=STYLED_ITEM('',(#13478),#4776);
#4528=STYLED_ITEM('',(#13478),#4777);
#4529=STYLED_ITEM('',(#13478),#4778);
#4530=STYLED_ITEM('',(#13478),#4779);
#4531=STYLED_ITEM('',(#13478),#4780);
#4532=STYLED_ITEM('',(#13478),#4781);
#4533=STYLED_ITEM('',(#13478),#4782);
#4534=STYLED_ITEM('',(#13478),#4783);
#4535=STYLED_ITEM('',(#13478),#4784);
#4536=STYLED_ITEM('',(#13478),#4785);
#4537=STYLED_ITEM('',(#13478),#4786);
#4538=STYLED_ITEM('',(#13478),#4787);
#4539=STYLED_ITEM('',(#13478),#4788);
#4540=STYLED_ITEM('',(#13478),#4789);
#4541=STYLED_ITEM('',(#13478),#4790);
#4542=STYLED_ITEM('',(#13478),#4791);
#4543=STYLED_ITEM('',(#13478),#4792);
#4544=STYLED_ITEM('',(#13478),#4793);
#4545=STYLED_ITEM('',(#13478),#4794);
#4546=STYLED_ITEM('',(#13478),#4795);
#4547=STYLED_ITEM('',(#13478),#4796);
#4548=STYLED_ITEM('',(#13478),#4797);
#4549=STYLED_ITEM('',(#13478),#4798);
#4550=STYLED_ITEM('',(#13478),#4799);
#4551=STYLED_ITEM('',(#13478),#4800);
#4552=STYLED_ITEM('',(#13478),#4801);
#4553=STYLED_ITEM('',(#13478),#4802);
#4554=STYLED_ITEM('',(#13478),#4803);
#4555=STYLED_ITEM('',(#13478),#4804);
#4556=STYLED_ITEM('',(#13478),#4805);
#4557=STYLED_ITEM('',(#13478),#4806);
#4558=STYLED_ITEM('',(#13478),#4807);
#4559=STYLED_ITEM('',(#13478),#4808);
#4560=STYLED_ITEM('',(#13478),#4809);
#4561=STYLED_ITEM('',(#13478),#4810);
#4562=STYLED_ITEM('',(#13478),#4811);
#4563=STYLED_ITEM('',(#13478),#4812);
#4564=STYLED_ITEM('',(#13478),#4813);
#4565=STYLED_ITEM('',(#13478),#4814);
#4566=STYLED_ITEM('',(#13478),#4815);
#4567=STYLED_ITEM('',(#13478),#4816);
#4568=STYLED_ITEM('',(#13478),#4817);
#4569=STYLED_ITEM('',(#13478),#4818);
#4570=STYLED_ITEM('',(#13478),#4819);
#4571=STYLED_ITEM('',(#13478),#4820);
#4572=STYLED_ITEM('',(#13478),#4821);
#4573=STYLED_ITEM('',(#13478),#4822);
#4574=STYLED_ITEM('',(#13478),#4823);
#4575=STYLED_ITEM('',(#13478),#4824);
#4576=STYLED_ITEM('',(#13478),#4825);
#4577=STYLED_ITEM('',(#13478),#4826);
#4578=STYLED_ITEM('',(#13478),#4827);
#4579=STYLED_ITEM('',(#13478),#4828);
#4580=STYLED_ITEM('',(#13478),#4829);
#4581=STYLED_ITEM('',(#13478),#4830);
#4582=STYLED_ITEM('',(#13478),#4831);
#4583=STYLED_ITEM('',(#13478),#4832);
#4584=STYLED_ITEM('',(#13478),#4833);
#4585=STYLED_ITEM('',(#13478),#4834);
#4586=STYLED_ITEM('',(#13478),#4835);
#4587=STYLED_ITEM('',(#13478),#4836);
#4588=STYLED_ITEM('',(#13478),#4837);
#4589=STYLED_ITEM('',(#13478),#4838);
#4590=STYLED_ITEM('',(#13478),#4839);
#4591=STYLED_ITEM('',(#13478),#4840);
#4592=STYLED_ITEM('',(#13478),#4841);
#4593=STYLED_ITEM('',(#13478),#4842);
#4594=STYLED_ITEM('',(#13478),#4843);
#4595=STYLED_ITEM('',(#13478),#4844);
#4596=STYLED_ITEM('',(#13478),#4845);
#4597=STYLED_ITEM('',(#13478),#4846);
#4598=STYLED_ITEM('',(#13478),#4847);
#4599=STYLED_ITEM('',(#13478),#4848);
#4600=STYLED_ITEM('',(#13478),#4849);
#4601=STYLED_ITEM('',(#13478),#4850);
#4602=STYLED_ITEM('',(#13478),#4851);
#4603=STYLED_ITEM('',(#13478),#4852);
#4604=STYLED_ITEM('',(#13478),#4853);
#4605=STYLED_ITEM('',(#13478),#4854);
#4606=STYLED_ITEM('',(#13478),#4855);
#4607=STYLED_ITEM('',(#13478),#4856);
#4608=STYLED_ITEM('',(#13478),#4857);
#4609=STYLED_ITEM('',(#13478),#4858);
#4610=STYLED_ITEM('',(#13478),#4859);
#4611=STYLED_ITEM('',(#13478),#4860);
#4612=STYLED_ITEM('',(#13478),#4861);
#4613=STYLED_ITEM('',(#13478),#4862);
#4614=STYLED_ITEM('',(#13478),#4863);
#4615=STYLED_ITEM('',(#13478),#4864);
#4616=STYLED_ITEM('',(#13478),#4865);
#4617=STYLED_ITEM('',(#13478),#4866);
#4618=STYLED_ITEM('',(#13478),#4867);
#4619=STYLED_ITEM('',(#13478),#4868);
#4620=STYLED_ITEM('',(#13478),#4869);
#4621=STYLED_ITEM('',(#13478),#4870);
#4622=STYLED_ITEM('',(#13478),#4871);
#4623=STYLED_ITEM('',(#13478),#4872);
#4624=STYLED_ITEM('',(#13478),#4873);
#4625=STYLED_ITEM('',(#13478),#4874);
#4626=STYLED_ITEM('',(#13478),#4875);
#4627=STYLED_ITEM('',(#13478),#4876);
#4628=STYLED_ITEM('',(#13478),#4877);
#4629=STYLED_ITEM('',(#13478),#4878);
#4630=STYLED_ITEM('',(#13478),#4879);
#4631=STYLED_ITEM('',(#13478),#4880);
#4632=STYLED_ITEM('',(#13478),#4881);
#4633=STYLED_ITEM('',(#13478),#4882);
#4634=STYLED_ITEM('',(#13478),#4883);
#4635=STYLED_ITEM('',(#13478),#4884);
#4636=STYLED_ITEM('',(#13478),#4885);
#4637=STYLED_ITEM('',(#13478),#4886);
#4638=STYLED_ITEM('',(#13478),#4887);
#4639=STYLED_ITEM('',(#13478),#4888);
#4640=STYLED_ITEM('',(#13478),#4889);
#4641=STYLED_ITEM('',(#13478),#4890);
#4642=STYLED_ITEM('',(#13478),#4891);
#4643=STYLED_ITEM('',(#13478),#4892);
#4644=STYLED_ITEM('',(#13478),#4893);
#4645=STYLED_ITEM('',(#13478),#4894);
#4646=STYLED_ITEM('',(#13478),#4895);
#4647=STYLED_ITEM('',(#13478),#4896);
#4648=STYLED_ITEM('',(#13478),#4897);
#4649=STYLED_ITEM('',(#13478),#4898);
#4650=STYLED_ITEM('',(#13478),#4899);
#4651=STYLED_ITEM('',(#13478),#4900);
#4652=STYLED_ITEM('',(#13478),#4901);
#4653=STYLED_ITEM('',(#13478),#4902);
#4654=STYLED_ITEM('',(#13478),#4903);
#4655=STYLED_ITEM('',(#13478),#4904);
#4656=STYLED_ITEM('',(#13478),#4905);
#4657=STYLED_ITEM('',(#13478),#4906);
#4658=STYLED_ITEM('',(#13478),#4907);
#4659=STYLED_ITEM('',(#13478),#4908);
#4660=STYLED_ITEM('',(#13478),#4909);
#4661=STYLED_ITEM('',(#13478),#4910);
#4662=STYLED_ITEM('',(#13478),#4911);
#4663=STYLED_ITEM('',(#13478),#4912);
#4664=STYLED_ITEM('',(#13478),#4913);
#4665=STYLED_ITEM('',(#13478),#4914);
#4666=STYLED_ITEM('',(#13478),#4915);
#4667=STYLED_ITEM('',(#13478),#4916);
#4668=STYLED_ITEM('',(#13478),#4917);
#4669=STYLED_ITEM('',(#13478),#4918);
#4670=STYLED_ITEM('',(#13478),#4919);
#4671=STYLED_ITEM('',(#13478),#4920);
#4672=STYLED_ITEM('',(#13478),#4921);
#4673=STYLED_ITEM('',(#13478),#4922);
#4674=STYLED_ITEM('',(#13478),#4923);
#4675=STYLED_ITEM('',(#13478),#4924);
#4676=STYLED_ITEM('',(#13478),#4925);
#4677=STYLED_ITEM('',(#13478),#4926);
#4678=STYLED_ITEM('',(#13478),#4927);
#4679=STYLED_ITEM('',(#13478),#4928);
#4680=STYLED_ITEM('',(#13478),#4929);
#4681=STYLED_ITEM('',(#13478),#4930);
#4682=STYLED_ITEM('',(#13478),#4931);
#4683=STYLED_ITEM('',(#13478),#4932);
#4684=STYLED_ITEM('',(#13478),#4933);
#4685=STYLED_ITEM('',(#13478),#4934);
#4686=STYLED_ITEM('',(#13478),#4935);
#4687=STYLED_ITEM('',(#13478),#4936);
#4688=STYLED_ITEM('',(#13478),#4937);
#4689=STYLED_ITEM('',(#13478),#4938);
#4690=STYLED_ITEM('',(#13478),#4939);
#4691=STYLED_ITEM('',(#13478),#4940);
#4692=STYLED_ITEM('',(#13478),#4941);
#4693=STYLED_ITEM('',(#13478),#4942);
#4694=STYLED_ITEM('',(#13478),#4943);
#4695=STYLED_ITEM('',(#13478),#4944);
#4696=STYLED_ITEM('',(#13478),#4945);
#4697=STYLED_ITEM('',(#13478),#4946);
#4698=STYLED_ITEM('',(#13478),#4947);
#4699=STYLED_ITEM('',(#13478),#4948);
#4700=STYLED_ITEM('',(#13478),#4949);
#4701=STYLED_ITEM('',(#13478),#4950);
#4702=STYLED_ITEM('',(#13478),#4951);
#4703=STYLED_ITEM('',(#13478),#4952);
#4704=STYLED_ITEM('',(#13478),#4953);
#4705=STYLED_ITEM('',(#13478),#4954);
#4706=STYLED_ITEM('',(#13478),#4955);
#4707=STYLED_ITEM('',(#13478),#4956);
#4708=STYLED_ITEM('',(#13478),#4957);
#4709=STYLED_ITEM('',(#13478),#4958);
#4710=STYLED_ITEM('',(#13478),#4959);
#4711=STYLED_ITEM('',(#13478),#4960);
#4712=STYLED_ITEM('',(#13478),#4961);
#4713=STYLED_ITEM('',(#13478),#4962);
#4714=STYLED_ITEM('',(#13478),#4963);
#4715=STYLED_ITEM('',(#13478),#4964);
#4716=STYLED_ITEM('',(#13478),#4965);
#4717=STYLED_ITEM('',(#13478),#4966);
#4718=STYLED_ITEM('',(#13478),#4967);
#4719=STYLED_ITEM('',(#13478),#4968);
#4720=STYLED_ITEM('',(#13478),#4969);
#4721=STYLED_ITEM('',(#13478),#4970);
#4722=STYLED_ITEM('',(#13478),#4971);
#4723=STYLED_ITEM('',(#13478),#4972);
#4724=STYLED_ITEM('',(#13478),#4973);
#4725=STYLED_ITEM('',(#13479),#13);
#4726=ADVANCED_FACE('',(#466),#4476,.F.);
#4727=ADVANCED_FACE('',(#467),#454,.F.);
#4728=ADVANCED_FACE('',(#468),#455,.F.);
#4729=ADVANCED_FACE('',(#469),#456,.F.);
#4730=ADVANCED_FACE('',(#470),#457,.F.);
#4731=ADVANCED_FACE('',(#471),#458,.F.);
#4732=ADVANCED_FACE('',(#472),#459,.F.);
#4733=ADVANCED_FACE('',(#473),#460,.F.);
#4734=ADVANCED_FACE('',(#474),#461,.F.);
#4735=ADVANCED_FACE('',(#475),#462,.T.);
#4736=ADVANCED_FACE('',(#476),#463,.F.);
#4737=ADVANCED_FACE('',(#477,#275,#276,#277,#278,#279,#280,#281,#282,#283,
#284,#285,#286,#287,#288,#289),#306,.T.);
#4738=ADVANCED_FACE('',(#478),#307,.T.);
#4739=ADVANCED_FACE('',(#479,#290,#291,#292),#308,.T.);
#4740=ADVANCED_FACE('',(#480),#309,.F.);
#4741=ADVANCED_FACE('',(#481),#310,.F.);
#4742=ADVANCED_FACE('',(#482),#311,.F.);
#4743=ADVANCED_FACE('',(#483,#293,#294,#295),#312,.T.);
#4744=ADVANCED_FACE('',(#484,#296,#297),#313,.F.);
#4745=ADVANCED_FACE('',(#485),#314,.F.);
#4746=ADVANCED_FACE('',(#486),#464,.T.);
#4747=ADVANCED_FACE('',(#487),#315,.F.);
#4748=ADVANCED_FACE('',(#488),#465,.F.);
#4749=ADVANCED_FACE('',(#489),#316,.T.);
#4750=ADVANCED_FACE('',(#490),#317,.T.);
#4751=ADVANCED_FACE('',(#491),#318,.T.);
#4752=ADVANCED_FACE('',(#492),#319,.F.);
#4753=ADVANCED_FACE('',(#493),#320,.F.);
#4754=ADVANCED_FACE('',(#494),#321,.F.);
#4755=ADVANCED_FACE('',(#495),#322,.F.);
#4756=ADVANCED_FACE('',(#496),#323,.F.);
#4757=ADVANCED_FACE('',(#497),#324,.F.);
#4758=ADVANCED_FACE('',(#498),#325,.F.);
#4759=ADVANCED_FACE('',(#499),#326,.F.);
#4760=ADVANCED_FACE('',(#500),#327,.F.);
#4761=ADVANCED_FACE('',(#501),#328,.F.);
#4762=ADVANCED_FACE('',(#502),#329,.F.);
#4763=ADVANCED_FACE('',(#503),#330,.T.);
#4764=ADVANCED_FACE('',(#504),#331,.T.);
#4765=ADVANCED_FACE('',(#505),#332,.T.);
#4766=ADVANCED_FACE('',(#506),#333,.T.);
#4767=ADVANCED_FACE('',(#507),#334,.T.);
#4768=ADVANCED_FACE('',(#508),#335,.T.);
#4769=ADVANCED_FACE('',(#509),#336,.F.);
#4770=ADVANCED_FACE('',(#510,#298),#337,.F.);
#4771=ADVANCED_FACE('',(#511,#299),#338,.F.);
#4772=ADVANCED_FACE('',(#512,#300),#339,.F.);
#4773=ADVANCED_FACE('',(#513),#14,.T.);
#4774=ADVANCED_FACE('',(#514),#15,.T.);
#4775=ADVANCED_FACE('',(#515),#16,.T.);
#4776=ADVANCED_FACE('',(#516),#17,.T.);
#4777=ADVANCED_FACE('',(#517,#301),#340,.T.);
#4778=ADVANCED_FACE('',(#518),#18,.T.);
#4779=ADVANCED_FACE('',(#519),#19,.T.);
#4780=ADVANCED_FACE('',(#520),#20,.T.);
#4781=ADVANCED_FACE('',(#521),#21,.T.);
#4782=ADVANCED_FACE('',(#522),#22,.T.);
#4783=ADVANCED_FACE('',(#523),#341,.T.);
#4784=ADVANCED_FACE('',(#524),#342,.T.);
#4785=ADVANCED_FACE('',(#525),#343,.T.);
#4786=ADVANCED_FACE('',(#526),#344,.T.);
#4787=ADVANCED_FACE('',(#527),#345,.T.);
#4788=ADVANCED_FACE('',(#528),#346,.T.);
#4789=ADVANCED_FACE('',(#529),#347,.T.);
#4790=ADVANCED_FACE('',(#530),#348,.T.);
#4791=ADVANCED_FACE('',(#531),#349,.T.);
#4792=ADVANCED_FACE('',(#532),#350,.T.);
#4793=ADVANCED_FACE('',(#533),#351,.T.);
#4794=ADVANCED_FACE('',(#534),#352,.T.);
#4795=ADVANCED_FACE('',(#535),#23,.T.);
#4796=ADVANCED_FACE('',(#536),#24,.T.);
#4797=ADVANCED_FACE('',(#537),#25,.T.);
#4798=ADVANCED_FACE('',(#538),#26,.T.);
#4799=ADVANCED_FACE('',(#539),#353,.T.);
#4800=ADVANCED_FACE('',(#540),#27,.T.);
#4801=ADVANCED_FACE('',(#541),#28,.T.);
#4802=ADVANCED_FACE('',(#542),#29,.T.);
#4803=ADVANCED_FACE('',(#543),#30,.T.);
#4804=ADVANCED_FACE('',(#544),#354,.T.);
#4805=ADVANCED_FACE('',(#545),#355,.T.);
#4806=ADVANCED_FACE('',(#546),#31,.T.);
#4807=ADVANCED_FACE('',(#547),#356,.T.);
#4808=ADVANCED_FACE('',(#548),#32,.T.);
#4809=ADVANCED_FACE('',(#549),#33,.T.);
#4810=ADVANCED_FACE('',(#550),#34,.T.);
#4811=ADVANCED_FACE('',(#551),#35,.T.);
#4812=ADVANCED_FACE('',(#552),#36,.T.);
#4813=ADVANCED_FACE('',(#553),#37,.T.);
#4814=ADVANCED_FACE('',(#554),#38,.T.);
#4815=ADVANCED_FACE('',(#555),#357,.T.);
#4816=ADVANCED_FACE('',(#556),#39,.T.);
#4817=ADVANCED_FACE('',(#557),#40,.T.);
#4818=ADVANCED_FACE('',(#558),#41,.T.);
#4819=ADVANCED_FACE('',(#559),#42,.T.);
#4820=ADVANCED_FACE('',(#560),#358,.T.);
#4821=ADVANCED_FACE('',(#561),#43,.T.);
#4822=ADVANCED_FACE('',(#562),#44,.T.);
#4823=ADVANCED_FACE('',(#563),#359,.F.);
#4824=ADVANCED_FACE('',(#564),#45,.T.);
#4825=ADVANCED_FACE('',(#565),#46,.T.);
#4826=ADVANCED_FACE('',(#566),#47,.T.);
#4827=ADVANCED_FACE('',(#567),#48,.T.);
#4828=ADVANCED_FACE('',(#568,#302),#360,.T.);
#4829=ADVANCED_FACE('',(#569),#49,.T.);
#4830=ADVANCED_FACE('',(#570),#50,.T.);
#4831=ADVANCED_FACE('',(#571),#51,.T.);
#4832=ADVANCED_FACE('',(#572),#52,.T.);
#4833=ADVANCED_FACE('',(#573),#53,.T.);
#4834=ADVANCED_FACE('',(#574),#361,.T.);
#4835=ADVANCED_FACE('',(#575),#362,.T.);
#4836=ADVANCED_FACE('',(#576),#363,.T.);
#4837=ADVANCED_FACE('',(#577),#364,.T.);
#4838=ADVANCED_FACE('',(#578),#365,.T.);
#4839=ADVANCED_FACE('',(#579),#366,.T.);
#4840=ADVANCED_FACE('',(#580),#367,.T.);
#4841=ADVANCED_FACE('',(#581),#368,.T.);
#4842=ADVANCED_FACE('',(#582),#369,.T.);
#4843=ADVANCED_FACE('',(#583),#370,.T.);
#4844=ADVANCED_FACE('',(#584),#371,.T.);
#4845=ADVANCED_FACE('',(#585,#303),#372,.F.);
#4846=ADVANCED_FACE('',(#586),#373,.T.);
#4847=ADVANCED_FACE('',(#587),#374,.T.);
#4848=ADVANCED_FACE('',(#588),#375,.T.);
#4849=ADVANCED_FACE('',(#589),#376,.T.);
#4850=ADVANCED_FACE('',(#590),#377,.T.);
#4851=ADVANCED_FACE('',(#591),#378,.T.);
#4852=ADVANCED_FACE('',(#592),#379,.T.);
#4853=ADVANCED_FACE('',(#593),#380,.T.);
#4854=ADVANCED_FACE('',(#594),#54,.T.);
#4855=ADVANCED_FACE('',(#595),#55,.T.);
#4856=ADVANCED_FACE('',(#596),#56,.T.);
#4857=ADVANCED_FACE('',(#597),#57,.T.);
#4858=ADVANCED_FACE('',(#598),#381,.T.);
#4859=ADVANCED_FACE('',(#599),#58,.T.);
#4860=ADVANCED_FACE('',(#600),#59,.T.);
#4861=ADVANCED_FACE('',(#601),#60,.T.);
#4862=ADVANCED_FACE('',(#602),#61,.T.);
#4863=ADVANCED_FACE('',(#603),#382,.T.);
#4864=ADVANCED_FACE('',(#604),#383,.T.);
#4865=ADVANCED_FACE('',(#605),#384,.T.);
#4866=ADVANCED_FACE('',(#606),#385,.T.);
#4867=ADVANCED_FACE('',(#607),#386,.T.);
#4868=ADVANCED_FACE('',(#608),#387,.T.);
#4869=ADVANCED_FACE('',(#609),#62,.T.);
#4870=ADVANCED_FACE('',(#610),#63,.T.);
#4871=ADVANCED_FACE('',(#611),#64,.T.);
#4872=ADVANCED_FACE('',(#612),#65,.T.);
#4873=ADVANCED_FACE('',(#613),#388,.T.);
#4874=ADVANCED_FACE('',(#614),#66,.T.);
#4875=ADVANCED_FACE('',(#615),#67,.T.);
#4876=ADVANCED_FACE('',(#616),#68,.T.);
#4877=ADVANCED_FACE('',(#617),#69,.T.);
#4878=ADVANCED_FACE('',(#618),#389,.T.);
#4879=ADVANCED_FACE('',(#619),#390,.T.);
#4880=ADVANCED_FACE('',(#620),#391,.T.);
#4881=ADVANCED_FACE('',(#621),#392,.T.);
#4882=ADVANCED_FACE('',(#622),#393,.T.);
#4883=ADVANCED_FACE('',(#623),#394,.T.);
#4884=ADVANCED_FACE('',(#624),#395,.T.);
#4885=ADVANCED_FACE('',(#625),#396,.T.);
#4886=ADVANCED_FACE('',(#626),#397,.T.);
#4887=ADVANCED_FACE('',(#627),#70,.T.);
#4888=ADVANCED_FACE('',(#628),#71,.T.);
#4889=ADVANCED_FACE('',(#629),#72,.T.);
#4890=ADVANCED_FACE('',(#630),#73,.T.);
#4891=ADVANCED_FACE('',(#631,#304),#398,.T.);
#4892=ADVANCED_FACE('',(#632),#74,.T.);
#4893=ADVANCED_FACE('',(#633),#75,.T.);
#4894=ADVANCED_FACE('',(#634),#76,.T.);
#4895=ADVANCED_FACE('',(#635),#77,.T.);
#4896=ADVANCED_FACE('',(#636),#78,.T.);
#4897=ADVANCED_FACE('',(#637),#399,.T.);
#4898=ADVANCED_FACE('',(#638),#79,.T.);
#4899=ADVANCED_FACE('',(#639),#400,.T.);
#4900=ADVANCED_FACE('',(#640),#80,.T.);
#4901=ADVANCED_FACE('',(#641),#81,.T.);
#4902=ADVANCED_FACE('',(#642),#82,.T.);
#4903=ADVANCED_FACE('',(#643),#83,.T.);
#4904=ADVANCED_FACE('',(#644),#84,.T.);
#4905=ADVANCED_FACE('',(#645),#85,.T.);
#4906=ADVANCED_FACE('',(#646),#86,.T.);
#4907=ADVANCED_FACE('',(#647),#401,.T.);
#4908=ADVANCED_FACE('',(#648),#87,.T.);
#4909=ADVANCED_FACE('',(#649),#88,.T.);
#4910=ADVANCED_FACE('',(#650),#89,.T.);
#4911=ADVANCED_FACE('',(#651),#90,.T.);
#4912=ADVANCED_FACE('',(#652),#402,.T.);
#4913=ADVANCED_FACE('',(#653),#91,.T.);
#4914=ADVANCED_FACE('',(#654),#92,.T.);
#4915=ADVANCED_FACE('',(#655),#403,.F.);
#4916=ADVANCED_FACE('',(#656),#404,.T.);
#4917=ADVANCED_FACE('',(#657),#405,.T.);
#4918=ADVANCED_FACE('',(#658),#406,.T.);
#4919=ADVANCED_FACE('',(#659),#407,.T.);
#4920=ADVANCED_FACE('',(#660),#93,.T.);
#4921=ADVANCED_FACE('',(#661),#94,.T.);
#4922=ADVANCED_FACE('',(#662),#95,.T.);
#4923=ADVANCED_FACE('',(#663),#96,.T.);
#4924=ADVANCED_FACE('',(#664),#408,.T.);
#4925=ADVANCED_FACE('',(#665),#97,.T.);
#4926=ADVANCED_FACE('',(#666),#98,.T.);
#4927=ADVANCED_FACE('',(#667),#99,.T.);
#4928=ADVANCED_FACE('',(#668),#100,.T.);
#4929=ADVANCED_FACE('',(#669),#409,.T.);
#4930=ADVANCED_FACE('',(#670),#410,.T.);
#4931=ADVANCED_FACE('',(#671),#411,.T.);
#4932=ADVANCED_FACE('',(#672),#412,.T.);
#4933=ADVANCED_FACE('',(#673),#413,.T.);
#4934=ADVANCED_FACE('',(#674),#414,.T.);
#4935=ADVANCED_FACE('',(#675),#415,.T.);
#4936=ADVANCED_FACE('',(#676),#416,.T.);
#4937=ADVANCED_FACE('',(#677),#417,.T.);
#4938=ADVANCED_FACE('',(#678),#418,.T.);
#4939=ADVANCED_FACE('',(#679),#419,.T.);
#4940=ADVANCED_FACE('',(#680),#420,.T.);
#4941=ADVANCED_FACE('',(#681,#305),#421,.F.);
#4942=ADVANCED_FACE('',(#682),#422,.T.);
#4943=ADVANCED_FACE('',(#683),#423,.T.);
#4944=ADVANCED_FACE('',(#684),#424,.T.);
#4945=ADVANCED_FACE('',(#685),#425,.T.);
#4946=ADVANCED_FACE('',(#686),#426,.F.);
#4947=ADVANCED_FACE('',(#687),#427,.F.);
#4948=ADVANCED_FACE('',(#688),#428,.F.);
#4949=ADVANCED_FACE('',(#689),#429,.T.);
#4950=ADVANCED_FACE('',(#690),#430,.F.);
#4951=ADVANCED_FACE('',(#691),#431,.F.);
#4952=ADVANCED_FACE('',(#692),#432,.F.);
#4953=ADVANCED_FACE('',(#693),#433,.T.);
#4954=ADVANCED_FACE('',(#694),#434,.F.);
#4955=ADVANCED_FACE('',(#695),#435,.F.);
#4956=ADVANCED_FACE('',(#696),#436,.F.);
#4957=ADVANCED_FACE('',(#697),#437,.T.);
#4958=ADVANCED_FACE('',(#698),#438,.F.);
#4959=ADVANCED_FACE('',(#699),#439,.F.);
#4960=ADVANCED_FACE('',(#700),#440,.F.);
#4961=ADVANCED_FACE('',(#701),#441,.T.);
#4962=ADVANCED_FACE('',(#702),#442,.F.);
#4963=ADVANCED_FACE('',(#703),#443,.F.);
#4964=ADVANCED_FACE('',(#704),#444,.F.);
#4965=ADVANCED_FACE('',(#705),#445,.T.);
#4966=ADVANCED_FACE('',(#706),#446,.F.);
#4967=ADVANCED_FACE('',(#707),#447,.F.);
#4968=ADVANCED_FACE('',(#708),#448,.F.);
#4969=ADVANCED_FACE('',(#709),#449,.T.);
#4970=ADVANCED_FACE('',(#710),#450,.F.);
#4971=ADVANCED_FACE('',(#711),#451,.F.);
#4972=ADVANCED_FACE('',(#712),#452,.F.);
#4973=ADVANCED_FACE('',(#713),#453,.T.);
#4974=CLOSED_SHELL('',(#4726,#4727,#4728,#4729,#4730,#4731,#4732,#4733,
#4734,#4735,#4736,#4737,#4738,#4739,#4740,#4741,#4742,#4743,#4744,#4745,
#4746,#4747,#4748,#4749,#4750,#4751,#4752,#4753,#4754,#4755,#4756,#4757,
#4758,#4759,#4760,#4761,#4762,#4763,#4764,#4765,#4766,#4767,#4768,#4769,
#4770,#4771,#4772,#4773,#4774,#4775,#4776,#4777,#4778,#4779,#4780,#4781,
#4782,#4783,#4784,#4785,#4786,#4787,#4788,#4789,#4790,#4791,#4792,#4793,
#4794,#4795,#4796,#4797,#4798,#4799,#4800,#4801,#4802,#4803,#4804,#4805,
#4806,#4807,#4808,#4809,#4810,#4811,#4812,#4813,#4814,#4815,#4816,#4817,
#4818,#4819,#4820,#4821,#4822,#4823,#4824,#4825,#4826,#4827,#4828,#4829,
#4830,#4831,#4832,#4833,#4834,#4835,#4836,#4837,#4838,#4839,#4840,#4841,
#4842,#4843,#4844,#4845,#4846,#4847,#4848,#4849,#4850,#4851,#4852,#4853,
#4854,#4855,#4856,#4857,#4858,#4859,#4860,#4861,#4862,#4863,#4864,#4865,
#4866,#4867,#4868,#4869,#4870,#4871,#4872,#4873,#4874,#4875,#4876,#4877,
#4878,#4879,#4880,#4881,#4882,#4883,#4884,#4885,#4886,#4887,#4888,#4889,
#4890,#4891,#4892,#4893,#4894,#4895,#4896,#4897,#4898,#4899,#4900,#4901,
#4902,#4903,#4904,#4905,#4906,#4907,#4908,#4909,#4910,#4911,#4912,#4913,
#4914,#4915,#4916,#4917,#4918,#4919,#4920,#4921,#4922,#4923,#4924,#4925,
#4926,#4927,#4928,#4929,#4930,#4931,#4932,#4933,#4934,#4935,#4936,#4937,
#4938,#4939,#4940,#4941,#4942,#4943,#4944,#4945,#4946,#4947,#4948,#4949,
#4950,#4951,#4952,#4953,#4954,#4955,#4956,#4957,#4958,#4959,#4960,#4961,
#4962,#4963,#4964,#4965,#4966,#4967,#4968,#4969,#4970,#4971,#4972,#4973));
#4975=DERIVED_UNIT_ELEMENT(#4977,1.);
#4976=DERIVED_UNIT_ELEMENT(#13464,3.);
#4977=(
MASS_UNIT()
NAMED_UNIT(*)
SI_UNIT($,.GRAM.)
);
#4978=DERIVED_UNIT((#4975,#4976));
#4979=MEASURE_REPRESENTATION_ITEM('density measure',
POSITIVE_RATIO_MEASURE(1.),#4978);
#4980=PROPERTY_DEFINITION_REPRESENTATION(#4985,#4982);
#4981=PROPERTY_DEFINITION_REPRESENTATION(#4986,#4983);
#4982=REPRESENTATION('material name',(#4984),#13461);
#4983=REPRESENTATION('density',(#4979),#13461);
#4984=DESCRIPTIVE_REPRESENTATION_ITEM('Generisch','Generisch');
#4985=PROPERTY_DEFINITION('material property','material name',#13471);
#4986=PROPERTY_DEFINITION('material property','density of part',#13471);
#4987=DATE_TIME_ROLE('creation_date');
#4988=APPLIED_DATE_AND_TIME_ASSIGNMENT(#4989,#4987,(#13471));
#4989=DATE_AND_TIME(#4990,#4991);
#4990=CALENDAR_DATE(2021,17,3);
#4991=LOCAL_TIME(16,1,8.,#4992);
#4992=COORDINATED_UNIVERSAL_TIME_OFFSET(0,0,.BEHIND.);
#4993=AXIS2_PLACEMENT_3D('placement',#6098,#5209,#5210);
#4994=AXIS2_PLACEMENT_3D('',#6099,#5211,#5212);
#4995=AXIS2_PLACEMENT_3D('',#6102,#5213,#5214);
#4996=AXIS2_PLACEMENT_3D('',#6103,#5215,#5216);
#4997=AXIS2_PLACEMENT_3D('',#6107,#5218,#5219);
#4998=AXIS2_PLACEMENT_3D('',#6108,#5220,#5221);
#4999=AXIS2_PLACEMENT_3D('',#6109,#5222,#5223);
#5000=AXIS2_PLACEMENT_3D('',#6112,#5224,#5225);
#5001=AXIS2_PLACEMENT_3D('',#6113,#5226,#5227);
#5002=AXIS2_PLACEMENT_3D('',#6117,#5229,#5230);
#5003=AXIS2_PLACEMENT_3D('',#6118,#5231,#5232);
#5004=AXIS2_PLACEMENT_3D('',#6119,#5233,#5234);
#5005=AXIS2_PLACEMENT_3D('',#6122,#5235,#5236);
#5006=AXIS2_PLACEMENT_3D('',#6126,#5238,#5239);
#5007=AXIS2_PLACEMENT_3D('',#6127,#5240,#5241);
#5008=AXIS2_PLACEMENT_3D('',#6128,#5242,#5243);
#5009=AXIS2_PLACEMENT_3D('',#6129,#5244,#5245);
#5010=AXIS2_PLACEMENT_3D('',#6132,#5246,#5247);
#5011=AXIS2_PLACEMENT_3D('',#6133,#5248,#5249);
#5012=AXIS2_PLACEMENT_3D('',#6137,#5251,#5252);
#5013=AXIS2_PLACEMENT_3D('',#6138,#5253,#5254);
#5014=AXIS2_PLACEMENT_3D('',#6139,#5255,#5256);
#5015=AXIS2_PLACEMENT_3D('',#6142,#5257,#5258);
#5016=AXIS2_PLACEMENT_3D('',#6146,#5260,#5261);
#5017=AXIS2_PLACEMENT_3D('',#6147,#5262,#5263);
#5018=AXIS2_PLACEMENT_3D('',#6148,#5264,#5265);
#5019=AXIS2_PLACEMENT_3D('',#6149,#5266,#5267);
#5020=AXIS2_PLACEMENT_3D('',#6152,#5268,#5269);
#5021=AXIS2_PLACEMENT_3D('',#6153,#5270,#5271);
#5022=AXIS2_PLACEMENT_3D('',#6157,#5273,#5274);
#5023=AXIS2_PLACEMENT_3D('',#6158,#5275,#5276);
#5024=AXIS2_PLACEMENT_3D('',#6159,#5277,#5278);
#5025=AXIS2_PLACEMENT_3D('',#6162,#5279,#5280);
#5026=AXIS2_PLACEMENT_3D('',#6166,#5282,#5283);
#5027=AXIS2_PLACEMENT_3D('',#6167,#5284,#5285);
#5028=AXIS2_PLACEMENT_3D('',#6168,#5286,#5287);
#5029=AXIS2_PLACEMENT_3D('',#6169,#5288,#5289);
#5030=AXIS2_PLACEMENT_3D('',#6172,#5290,#5291);
#5031=AXIS2_PLACEMENT_3D('',#6176,#5293,#5294);
#5032=AXIS2_PLACEMENT_3D('',#6178,#5296,#5297);
#5033=AXIS2_PLACEMENT_3D('',#6180,#5298,#5299);
#5034=AXIS2_PLACEMENT_3D('',#6182,#5300,#5301);
#5035=AXIS2_PLACEMENT_3D('',#6184,#5303,#5304);
#5036=AXIS2_PLACEMENT_3D('',#6186,#5305,#5306);
#5037=AXIS2_PLACEMENT_3D('',#6188,#5307,#5308);
#5038=AXIS2_PLACEMENT_3D('',#6192,#5310,#5311);
#5039=AXIS2_PLACEMENT_3D('',#6196,#5313,#5314);
#5040=AXIS2_PLACEMENT_3D('',#6200,#5316,#5317);
#5041=AXIS2_PLACEMENT_3D('',#6204,#5319,#5320);
#5042=AXIS2_PLACEMENT_3D('',#6208,#5322,#5323);
#5043=AXIS2_PLACEMENT_3D('',#6212,#5325,#5326);
#5044=AXIS2_PLACEMENT_3D('',#6216,#5328,#5329);
#5045=AXIS2_PLACEMENT_3D('',#6220,#5331,#5332);
#5046=AXIS2_PLACEMENT_3D('',#6224,#5334,#5335);
#5047=AXIS2_PLACEMENT_3D('',#6228,#5337,#5338);
#5048=AXIS2_PLACEMENT_3D('',#6232,#5340,#5341);
#5049=AXIS2_PLACEMENT_3D('',#6236,#5343,#5344);
#5050=AXIS2_PLACEMENT_3D('',#6240,#5346,#5347);
#5051=AXIS2_PLACEMENT_3D('',#6244,#5349,#5350);
#5052=AXIS2_PLACEMENT_3D('',#6246,#5352,#5353);
#5053=AXIS2_PLACEMENT_3D('',#6249,#5354,#5355);
#5054=AXIS2_PLACEMENT_3D('',#6251,#5357,#5358);
#5055=AXIS2_PLACEMENT_3D('',#6252,#5359,#5360);
#5056=AXIS2_PLACEMENT_3D('',#6261,#5364,#5365);
#5057=AXIS2_PLACEMENT_3D('',#7146,#5432,#5433);
#5058=AXIS2_PLACEMENT_3D('',#7773,#5455,#5456);
#5059=AXIS2_PLACEMENT_3D('',#7806,#5473,#5474);
#5060=AXIS2_PLACEMENT_3D('',#7831,#5487,#5488);
#5061=AXIS2_PLACEMENT_3D('',#7847,#5498,#5499);
#5062=AXIS2_PLACEMENT_3D('',#7854,#5504,#5505);
#5063=AXIS2_PLACEMENT_3D('',#7861,#5510,#5511);
#5064=AXIS2_PLACEMENT_3D('',#7864,#5514,#5515);
#5065=AXIS2_PLACEMENT_3D('',#7869,#5518,#5519);
#5066=AXIS2_PLACEMENT_3D('',#7870,#5520,#5521);
#5067=AXIS2_PLACEMENT_3D('',#7871,#5522,#5523);
#5068=AXIS2_PLACEMENT_3D('',#7874,#5526,#5527);
#5069=AXIS2_PLACEMENT_3D('',#7876,#5529,#5530);
#5070=AXIS2_PLACEMENT_3D('',#7878,#5532,#5533);
#5071=AXIS2_PLACEMENT_3D('',#7879,#5534,#5535);
#5072=AXIS2_PLACEMENT_3D('',#7881,#5537,#5538);
#5073=AXIS2_PLACEMENT_3D('',#7883,#5540,#5541);
#5074=AXIS2_PLACEMENT_3D('',#7884,#5542,#5543);
#5075=AXIS2_PLACEMENT_3D('',#7886,#5545,#5546);
#5076=AXIS2_PLACEMENT_3D('',#7888,#5548,#5549);
#5077=AXIS2_PLACEMENT_3D('',#7889,#5550,#5551);
#5078=AXIS2_PLACEMENT_3D('',#7890,#5552,#5553);
#5079=AXIS2_PLACEMENT_3D('',#7894,#5556,#5557);
#5080=AXIS2_PLACEMENT_3D('',#7898,#5560,#5561);
#5081=AXIS2_PLACEMENT_3D('',#7900,#5563,#5564);
#5082=AXIS2_PLACEMENT_3D('',#7904,#5567,#5568);
#5083=AXIS2_PLACEMENT_3D('',#7908,#5571,#5572);
#5084=AXIS2_PLACEMENT_3D('',#7910,#5574,#5575);
#5085=AXIS2_PLACEMENT_3D('',#7911,#5576,#5577);
#5086=AXIS2_PLACEMENT_3D('',#7915,#5580,#5581);
#5087=AXIS2_PLACEMENT_3D('',#7919,#5584,#5585);
#5088=AXIS2_PLACEMENT_3D('',#7921,#5587,#5588);
#5089=AXIS2_PLACEMENT_3D('',#7925,#5591,#5592);
#5090=AXIS2_PLACEMENT_3D('',#7929,#5595,#5596);
#5091=AXIS2_PLACEMENT_3D('',#7931,#5598,#5599);
#5092=AXIS2_PLACEMENT_3D('',#7932,#5600,#5601);
#5093=AXIS2_PLACEMENT_3D('',#7933,#5602,#5603);
#5094=AXIS2_PLACEMENT_3D('',#7934,#5604,#5605);
#5095=AXIS2_PLACEMENT_3D('',#8267,#5610,#5611);
#5096=AXIS2_PLACEMENT_3D('',#8663,#5617,#5618);
#5097=AXIS2_PLACEMENT_3D('',#8664,#5619,#5620);
#5098=AXIS2_PLACEMENT_3D('',#8670,#5624,#5625);
#5099=AXIS2_PLACEMENT_3D('',#8674,#5628,#5629);
#5100=AXIS2_PLACEMENT_3D('',#8678,#5632,#5633);
#5101=AXIS2_PLACEMENT_3D('',#8682,#5636,#5637);
#5102=AXIS2_PLACEMENT_3D('',#8686,#5640,#5641);
#5103=AXIS2_PLACEMENT_3D('',#8688,#5643,#5644);
#5104=AXIS2_PLACEMENT_3D('',#8689,#5645,#5646);
#5105=AXIS2_PLACEMENT_3D('',#8695,#5650,#5651);
#5106=AXIS2_PLACEMENT_3D('',#8699,#5654,#5655);
#5107=AXIS2_PLACEMENT_3D('',#8703,#5658,#5659);
#5108=AXIS2_PLACEMENT_3D('',#8931,#5666,#5667);
#5109=AXIS2_PLACEMENT_3D('',#9135,#5674,#5675);
#5110=AXIS2_PLACEMENT_3D('',#9137,#5677,#5678);
#5111=AXIS2_PLACEMENT_3D('',#9187,#5681,#5682);
#5112=AXIS2_PLACEMENT_3D('',#9496,#5692,#5693);
#5113=AXIS2_PLACEMENT_3D('',#9688,#5700,#5701);
#5114=AXIS2_PLACEMENT_3D('',#9796,#5705,#5706);
#5115=AXIS2_PLACEMENT_3D('',#10129,#5711,#5712);
#5116=AXIS2_PLACEMENT_3D('',#10525,#5718,#5719);
#5117=AXIS2_PLACEMENT_3D('',#10526,#5720,#5721);
#5118=AXIS2_PLACEMENT_3D('',#10532,#5725,#5726);
#5119=AXIS2_PLACEMENT_3D('',#10536,#5729,#5730);
#5120=AXIS2_PLACEMENT_3D('',#10540,#5733,#5734);
#5121=AXIS2_PLACEMENT_3D('',#10544,#5737,#5738);
#5122=AXIS2_PLACEMENT_3D('',#10548,#5741,#5742);
#5123=AXIS2_PLACEMENT_3D('',#10552,#5745,#5746);
#5124=AXIS2_PLACEMENT_3D('',#10556,#5749,#5750);
#5125=AXIS2_PLACEMENT_3D('',#10560,#5753,#5754);
#5126=AXIS2_PLACEMENT_3D('',#10564,#5757,#5758);
#5127=AXIS2_PLACEMENT_3D('',#10566,#5760,#5761);
#5128=AXIS2_PLACEMENT_3D('',#10573,#5765,#5766);
#5129=AXIS2_PLACEMENT_3D('',#10579,#5770,#5771);
#5130=AXIS2_PLACEMENT_3D('',#10583,#5774,#5775);
#5131=AXIS2_PLACEMENT_3D('',#10585,#5777,#5778);
#5132=AXIS2_PLACEMENT_3D('',#10586,#5779,#5780);
#5133=AXIS2_PLACEMENT_3D('',#10592,#5784,#5785);
#5134=AXIS2_PLACEMENT_3D('',#10596,#5788,#5789);
#5135=AXIS2_PLACEMENT_3D('',#10600,#5792,#5793);
#5136=AXIS2_PLACEMENT_3D('',#10816,#5800,#5801);
#5137=AXIS2_PLACEMENT_3D('',#11020,#5808,#5809);
#5138=AXIS2_PLACEMENT_3D('',#11022,#5811,#5812);
#5139=AXIS2_PLACEMENT_3D('',#11023,#5813,#5814);
#5140=AXIS2_PLACEMENT_3D('',#11029,#5818,#5819);
#5141=AXIS2_PLACEMENT_3D('',#11033,#5822,#5823);
#5142=AXIS2_PLACEMENT_3D('',#11037,#5826,#5827);
#5143=AXIS2_PLACEMENT_3D('',#11253,#5834,#5835);
#5144=AXIS2_PLACEMENT_3D('',#11457,#5842,#5843);
#5145=AXIS2_PLACEMENT_3D('',#11459,#5845,#5846);
#5146=AXIS2_PLACEMENT_3D('',#11460,#5847,#5848);
#5147=AXIS2_PLACEMENT_3D('',#11466,#5852,#5853);
#5148=AXIS2_PLACEMENT_3D('',#11470,#5856,#5857);
#5149=AXIS2_PLACEMENT_3D('',#11474,#5860,#5861);
#5150=AXIS2_PLACEMENT_3D('',#11478,#5864,#5865);
#5151=AXIS2_PLACEMENT_3D('',#11482,#5868,#5869);
#5152=AXIS2_PLACEMENT_3D('',#11484,#5871,#5872);
#5153=AXIS2_PLACEMENT_3D('',#11817,#5877,#5878);
#5154=AXIS2_PLACEMENT_3D('',#12213,#5884,#5885);
#5155=AXIS2_PLACEMENT_3D('',#12263,#5888,#5889);
#5156=AXIS2_PLACEMENT_3D('',#12584,#5899,#5900);
#5157=AXIS2_PLACEMENT_3D('',#12776,#5907,#5908);
#5158=AXIS2_PLACEMENT_3D('',#12884,#5912,#5913);
#5159=AXIS2_PLACEMENT_3D('',#12885,#5914,#5915);
#5160=AXIS2_PLACEMENT_3D('',#12891,#5919,#5920);
#5161=AXIS2_PLACEMENT_3D('',#12895,#5923,#5924);
#5162=AXIS2_PLACEMENT_3D('',#12899,#5927,#5928);
#5163=AXIS2_PLACEMENT_3D('',#13115,#5935,#5936);
#5164=AXIS2_PLACEMENT_3D('',#13319,#5943,#5944);
#5165=AXIS2_PLACEMENT_3D('',#13321,#5946,#5947);
#5166=AXIS2_PLACEMENT_3D('',#13322,#5948,#5949);
#5167=AXIS2_PLACEMENT_3D('',#13328,#5953,#5954);
#5168=AXIS2_PLACEMENT_3D('',#13332,#5957,#5958);
#5169=AXIS2_PLACEMENT_3D('',#13336,#5961,#5962);
#5170=AXIS2_PLACEMENT_3D('',#13340,#5965,#5966);
#5171=AXIS2_PLACEMENT_3D('',#13344,#5969,#5970);
#5172=AXIS2_PLACEMENT_3D('',#13348,#5973,#5974);
#5173=AXIS2_PLACEMENT_3D('',#13352,#5977,#5978);
#5174=AXIS2_PLACEMENT_3D('',#13356,#5981,#5982);
#5175=AXIS2_PLACEMENT_3D('',#13360,#5985,#5986);
#5176=AXIS2_PLACEMENT_3D('',#13362,#5988,#5989);
#5177=AXIS2_PLACEMENT_3D('',#13369,#5993,#5994);
#5178=AXIS2_PLACEMENT_3D('',#13375,#5998,#5999);
#5179=AXIS2_PLACEMENT_3D('',#13379,#6002,#6003);
#5180=AXIS2_PLACEMENT_3D('',#13381,#6005,#6006);
#5181=AXIS2_PLACEMENT_3D('',#13382,#6007,#6008);
#5182=AXIS2_PLACEMENT_3D('',#13388,#6012,#6013);
#5183=AXIS2_PLACEMENT_3D('',#13390,#6015,#6016);
#5184=AXIS2_PLACEMENT_3D('',#13392,#6018,#6019);
#5185=AXIS2_PLACEMENT_3D('',#13393,#6020,#6021);
#5186=AXIS2_PLACEMENT_3D('',#13399,#6025,#6026);
#5187=AXIS2_PLACEMENT_3D('',#13401,#6028,#6029);
#5188=AXIS2_PLACEMENT_3D('',#13403,#6031,#6032);
#5189=AXIS2_PLACEMENT_3D('',#13404,#6033,#6034);
#5190=AXIS2_PLACEMENT_3D('',#13410,#6038,#6039);
#5191=AXIS2_PLACEMENT_3D('',#13412,#6041,#6042);
#5192=AXIS2_PLACEMENT_3D('',#13414,#6044,#6045);
#5193=AXIS2_PLACEMENT_3D('',#13415,#6046,#6047);
#5194=AXIS2_PLACEMENT_3D('',#13421,#6051,#6052);
#5195=AXIS2_PLACEMENT_3D('',#13423,#6054,#6055);
#5196=AXIS2_PLACEMENT_3D('',#13425,#6057,#6058);
#5197=AXIS2_PLACEMENT_3D('',#13426,#6059,#6060);
#5198=AXIS2_PLACEMENT_3D('',#13430,#6063,#6064);
#5199=AXIS2_PLACEMENT_3D('',#13434,#6067,#6068);
#5200=AXIS2_PLACEMENT_3D('',#13436,#6070,#6071);
#5201=AXIS2_PLACEMENT_3D('',#13437,#6072,#6073);
#5202=AXIS2_PLACEMENT_3D('',#13441,#6076,#6077);
#5203=AXIS2_PLACEMENT_3D('',#13445,#6080,#6081);
#5204=AXIS2_PLACEMENT_3D('',#13447,#6083,#6084);
#5205=AXIS2_PLACEMENT_3D('',#13448,#6085,#6086);
#5206=AXIS2_PLACEMENT_3D('',#13452,#6089,#6090);
#5207=AXIS2_PLACEMENT_3D('',#13456,#6093,#6094);
#5208=AXIS2_PLACEMENT_3D('',#13458,#6096,#6097);
#5209=DIRECTION('axis',(0.,0.,1.));
#5210=DIRECTION('refdir',(1.,0.,0.));
#5211=DIRECTION('center_axis',(0.,-1.,0.));
#5212=DIRECTION('ref_axis',(0.,0.,-1.));
#5213=DIRECTION('center_axis',(0.,-1.,0.));
#5214=DIRECTION('ref_axis',(0.,0.,1.));
#5215=DIRECTION('center_axis',(0.,-1.,0.));
#5216=DIRECTION('ref_axis',(0.,0.,1.));
#5217=DIRECTION('',(-8.65956056235489E-17,-0.707106781186551,0.707106781186544));
#5218=DIRECTION('center_axis',(0.,1.,0.));
#5219=DIRECTION('ref_axis',(0.,0.,1.));
#5220=DIRECTION('center_axis',(0.,1.,0.));
#5221=DIRECTION('ref_axis',(0.,0.,1.));
#5222=DIRECTION('center_axis',(1.,0.,-1.22464679914735E-16));
#5223=DIRECTION('ref_axis',(-1.22464679914735E-16,0.,-1.));
#5224=DIRECTION('center_axis',(1.,0.,-1.22464679914735E-16));
#5225=DIRECTION('ref_axis',(-1.22464679914735E-16,0.,-1.));
#5226=DIRECTION('center_axis',(1.,0.,-1.22464679914735E-16));
#5227=DIRECTION('ref_axis',(-1.22464679914735E-16,0.,-1.));
#5228=DIRECTION('',(1.,0.,-1.22464679914735E-16));
#5229=DIRECTION('center_axis',(1.,0.,-1.22464679914735E-16));
#5230=DIRECTION('ref_axis',(-1.22464679914735E-16,0.,-1.));
#5231=DIRECTION('center_axis',(1.,0.,-1.22464679914735E-16));
#5232=DIRECTION('ref_axis',(-1.22464679914735E-16,0.,-1.));
#5233=DIRECTION('center_axis',(1.,0.,-1.22464679914735E-16));
#5234=DIRECTION('ref_axis',(-1.22464679914735E-16,0.,-1.));
#5235=DIRECTION('center_axis',(-1.,0.,1.21430643318376E-16));
#5236=DIRECTION('ref_axis',(1.21430643318376E-16,0.,1.));
#5237=DIRECTION('',(1.,0.,-1.22464679914735E-16));
#5238=DIRECTION('center_axis',(1.,0.,-1.22464679914735E-16));
#5239=DIRECTION('ref_axis',(-1.22464679914735E-16,0.,-1.));
#5240=DIRECTION('center_axis',(1.,0.,-1.22464679914735E-16));
#5241=DIRECTION('ref_axis',(-1.22464679914735E-16,0.,-1.));
#5242=DIRECTION('center_axis',(-1.,0.,1.21430643318376E-16));
#5243=DIRECTION('ref_axis',(1.21430643318376E-16,0.,1.));
#5244=DIRECTION('center_axis',(1.,0.,-1.22464679914735E-16));
#5245=DIRECTION('ref_axis',(-1.22464679914735E-16,0.,-1.));
#5246=DIRECTION('center_axis',(1.,0.,-1.22464679914735E-16));
#5247=DIRECTION('ref_axis',(-1.22464679914735E-16,0.,-1.));
#5248=DIRECTION('center_axis',(1.,0.,-1.22464679914735E-16));
#5249=DIRECTION('ref_axis',(-1.22464679914735E-16,0.,-1.));
#5250=DIRECTION('',(1.,0.,-1.22464679914735E-16));
#5251=DIRECTION('center_axis',(1.,0.,-1.22464679914735E-16));
#5252=DIRECTION('ref_axis',(-1.22464679914735E-16,0.,-1.));
#5253=DIRECTION('center_axis',(1.,0.,-1.22464679914735E-16));
#5254=DIRECTION('ref_axis',(-1.22464679914735E-16,0.,-1.));
#5255=DIRECTION('center_axis',(1.,0.,-1.22464679914735E-16));
#5256=DIRECTION('ref_axis',(-1.22464679914735E-16,0.,-1.));
#5257=DIRECTION('center_axis',(-1.,0.,1.21430643318376E-16));
#5258=DIRECTION('ref_axis',(1.21430643318376E-16,0.,1.));
#5259=DIRECTION('',(1.,0.,-1.22464679914735E-16));
#5260=DIRECTION('center_axis',(1.,0.,-1.22464679914735E-16));
#5261=DIRECTION('ref_axis',(-1.22464679914735E-16,0.,-1.));
#5262=DIRECTION('center_axis',(1.,0.,-1.22464679914735E-16));
#5263=DIRECTION('ref_axis',(-1.22464679914735E-16,0.,-1.));
#5264=DIRECTION('center_axis',(-1.,0.,1.21430643318376E-16));
#5265=DIRECTION('ref_axis',(1.21430643318376E-16,0.,1.));
#5266=DIRECTION('center_axis',(1.,0.,-1.22464679914735E-16));
#5267=DIRECTION('ref_axis',(-1.22464679914735E-16,0.,-1.));
#5268=DIRECTION('center_axis',(1.,0.,-1.22464679914735E-16));
#5269=DIRECTION('ref_axis',(-1.22464679914735E-16,0.,-1.));
#5270=DIRECTION('center_axis',(1.,0.,-1.22464679914735E-16));
#5271=DIRECTION('ref_axis',(-1.22464679914735E-16,0.,-1.));
#5272=DIRECTION('',(1.,0.,-1.22464679914735E-16));
#5273=DIRECTION('center_axis',(1.,0.,-1.22464679914735E-16));
#5274=DIRECTION('ref_axis',(-1.22464679914735E-16,0.,-1.));
#5275=DIRECTION('center_axis',(1.,0.,-1.22464679914735E-16));
#5276=DIRECTION('ref_axis',(-1.22464679914735E-16,0.,-1.));
#5277=DIRECTION('center_axis',(1.,0.,-1.22464679914735E-16));
#5278=DIRECTION('ref_axis',(-1.22464679914735E-16,0.,-1.));
#5279=DIRECTION('center_axis',(-1.,0.,1.21430643318376E-16));
#5280=DIRECTION('ref_axis',(1.21430643318376E-16,0.,1.));
#5281=DIRECTION('',(1.,0.,-1.22464679914735E-16));
#5282=DIRECTION('center_axis',(1.,0.,-1.22464679914735E-16));
#5283=DIRECTION('ref_axis',(-1.22464679914735E-16,0.,-1.));
#5284=DIRECTION('center_axis',(1.,0.,-1.22464679914735E-16));
#5285=DIRECTION('ref_axis',(-1.22464679914735E-16,0.,-1.));
#5286=DIRECTION('center_axis',(-1.,0.,1.21430643318376E-16));
#5287=DIRECTION('ref_axis',(1.21430643318376E-16,0.,1.));
#5288=DIRECTION('center_axis',(0.,-1.,0.));
#5289=DIRECTION('ref_axis',(1.,0.,-6.12323399573677E-17));
#5290=DIRECTION('center_axis',(0.,1.,0.));
#5291=DIRECTION('ref_axis',(0.,0.,1.));
#5292=DIRECTION('',(0.,-1.,0.));
#5293=DIRECTION('center_axis',(0.,1.,0.));
#5294=DIRECTION('ref_axis',(0.,0.,1.));
#5295=DIRECTION('',(0.,-1.,0.));
#5296=DIRECTION('center_axis',(0.,-1.,0.));
#5297=DIRECTION('ref_axis',(0.,0.,-1.));
#5298=DIRECTION('center_axis',(0.,1.,0.));
#5299=DIRECTION('ref_axis',(0.,0.,1.));
#5300=DIRECTION('center_axis',(0.,1.,0.));
#5301=DIRECTION('ref_axis',(0.,0.,1.));
#5302=DIRECTION('',(0.,-1.,0.));
#5303=DIRECTION('center_axis',(0.,-1.,0.));
#5304=DIRECTION('ref_axis',(1.,0.,1.60812264967664E-16));
#5305=DIRECTION('center_axis',(0.,-1.,0.));
#5306=DIRECTION('ref_axis',(0.,0.,1.));
#5307=DIRECTION('center_axis',(0.,-1.,0.));
#5308=DIRECTION('ref_axis',(0.,0.,1.));
#5309=DIRECTION('',(0.,-1.,0.));
#5310=DIRECTION('center_axis',(0.,-1.,0.));
#5311=DIRECTION('ref_axis',(0.,0.,1.));
#5312=DIRECTION('',(0.,1.,0.));
#5313=DIRECTION('center_axis',(0.,-1.,0.));
#5314=DIRECTION('ref_axis',(0.,0.,1.));
#5315=DIRECTION('',(0.,-1.,0.));
#5316=DIRECTION('center_axis',(0.,-1.,0.));
#5317=DIRECTION('ref_axis',(0.,0.,1.));
#5318=DIRECTION('',(0.,1.,0.));
#5319=DIRECTION('center_axis',(0.,-1.,0.));
#5320=DIRECTION('ref_axis',(0.,0.,1.));
#5321=DIRECTION('',(0.,-1.,0.));
#5322=DIRECTION('center_axis',(0.,-1.,0.));
#5323=DIRECTION('ref_axis',(0.,0.,1.));
#5324=DIRECTION('',(0.,1.,0.));
#5325=DIRECTION('center_axis',(0.,-1.,0.));
#5326=DIRECTION('ref_axis',(0.,0.,1.));
#5327=DIRECTION('',(0.,-1.,0.));
#5328=DIRECTION('center_axis',(0.,-1.,0.));
#5329=DIRECTION('ref_axis',(0.,0.,1.));
#5330=DIRECTION('',(0.,1.,0.));
#5331=DIRECTION('center_axis',(0.,-1.,0.));
#5332=DIRECTION('ref_axis',(0.,0.,1.));
#5333=DIRECTION('',(0.,-1.,0.));
#5334=DIRECTION('center_axis',(0.,-1.,0.));
#5335=DIRECTION('ref_axis',(0.,0.,1.));
#5336=DIRECTION('',(0.,1.,0.));
#5337=DIRECTION('center_axis',(0.,-1.,0.));
#5338=DIRECTION('ref_axis',(2.8410188248073E-14,0.,1.));
#5339=DIRECTION('',(0.,-1.,0.));
#5340=DIRECTION('center_axis',(0.,-1.,0.));
#5341=DIRECTION('ref_axis',(0.,0.,1.));
#5342=DIRECTION('',(0.,1.,0.));
#5343=DIRECTION('center_axis',(0.,-1.,0.));
#5344=DIRECTION('ref_axis',(3.02431036189164E-14,0.,1.));
#5345=DIRECTION('',(0.,-1.,0.));
#5346=DIRECTION('center_axis',(0.,-1.,0.));
#5347=DIRECTION('ref_axis',(0.,0.,1.));
#5348=DIRECTION('',(0.,1.,0.));
#5349=DIRECTION('center_axis',(0.,-1.,0.));
#5350=DIRECTION('ref_axis',(-9.67517470752347E-14,0.,1.));
#5351=DIRECTION('',(0.,-1.,0.));
#5352=DIRECTION('center_axis',(0.,-1.,0.));
#5353=DIRECTION('ref_axis',(0.,0.,-1.));
#5354=DIRECTION('center_axis',(0.,1.,0.));
#5355=DIRECTION('ref_axis',(0.,0.,1.));
#5356=DIRECTION('',(0.,-1.,0.));
#5357=DIRECTION('center_axis',(0.,1.,0.));
#5358=DIRECTION('ref_axis',(0.,0.,1.));
#5359=DIRECTION('center_axis',(0.,1.,0.));
#5360=DIRECTION('ref_axis',(0.,0.,1.));
#5361=DIRECTION('',(-0.733301280198992,0.,0.679903840596977));
#5362=DIRECTION('',(0.,0.,-1.));
#5363=DIRECTION('',(0.733301280198992,0.,-0.679903840596977));
#5364=DIRECTION('center_axis',(0.,1.,0.));
#5365=DIRECTION('ref_axis',(0.,0.,1.));
#5366=DIRECTION('',(-0.733301280198992,0.,-0.679903840596977));
#5367=DIRECTION('',(0.,0.,-1.));
#5368=DIRECTION('',(0.733301280198992,0.,0.679903840596977));
#5369=DIRECTION('',(0.,0.,1.));
#5370=DIRECTION('',(0.259742898765709,0.,-0.965677806797271));
#5371=DIRECTION('',(0.689258908464147,0.,0.724515118615763));
#5372=DIRECTION('',(-0.259198772776066,0.,0.965823998558423));
#5373=DIRECTION('',(-0.965929113775087,0.,-0.258806775725975));
#5374=DIRECTION('',(0.258803991931133,0.,-0.965929859648469));
#5375=DIRECTION('',(0.965907060281353,0.,0.25888907064346));
#5376=DIRECTION('',(0.902208686960471,0.,0.431299762546958));
#5377=DIRECTION('',(-0.258969313954333,0.,0.965885549343203));
#5378=DIRECTION('',(-0.965881701481419,0.,-0.2589836650126));
#5379=DIRECTION('',(0.258651026960991,0.,-0.965970830952998));
#5380=DIRECTION('',(-0.903990239885265,0.,-0.427553091664861));
#5381=DIRECTION('',(-0.259620784196893,0.,0.965710644247536));
#5382=DIRECTION('',(0.50057191401861,0.,-0.865694957185119));
#5383=DIRECTION('',(-0.501197541429559,0.,0.865332898060027));
#5384=DIRECTION('',(0.866221908718552,0.,0.499659488908184));
#5385=DIRECTION('',(0.707106781186549,0.,-0.707106781186546));
#5386=DIRECTION('',(0.17187877936303,0.,0.985118107236221));
#5387=DIRECTION('',(-0.707106781186523,0.,0.707106781186572));
#5388=DIRECTION('',(-0.707106781186547,0.,-0.707106781186547));
#5389=DIRECTION('',(-0.707106781186552,0.,0.707106781186543));
#5390=DIRECTION('',(-0.707106781186547,0.,-0.707106781186547));
#5391=DIRECTION('',(0.707106781186547,0.,-0.707106781186547));
#5392=DIRECTION('',(-0.70710678118655,0.,-0.707106781186545));
#5393=DIRECTION('',(0.707106781186553,0.,-0.707106781186543));
#5394=DIRECTION('',(0.707106781186545,0.,0.70710678118655));
#5395=DIRECTION('',(0.565660792267735,0.,0.824638022462607));
#5396=DIRECTION('',(-0.707106781186549,0.,0.707106781186546));
#5397=DIRECTION('',(-0.707106781186547,0.,-0.707106781186547));
#5398=DIRECTION('',(0.707106781186549,0.,-0.707106781186546));
#5399=DIRECTION('',(-0.569285978634303,0.,-0.822139571198457));
#5400=DIRECTION('',(-0.707106781186547,0.,0.707106781186547));
#5401=DIRECTION('',(0.996981050360114,0.,-0.0776452524166441));
#5402=DIRECTION('',(0.258969313954338,0.,0.965885549343202));
#5403=DIRECTION('',(-0.965881701481419,0.,0.2589836650126));
#5404=DIRECTION('',(-0.258651026960991,0.,-0.965970830952998));
#5405=DIRECTION('',(-0.996660440053618,0.,0.0816576220087831));
#5406=DIRECTION('',(0.259620784196893,0.,0.965710644247536));
#5407=DIRECTION('',(-0.259742898765708,0.,-0.965677806797271));
#5408=DIRECTION('',(0.959028574769665,0.,0.283309358785172));
#5409=DIRECTION('',(0.259198772776066,0.,0.965823998558423));
#5410=DIRECTION('',(-0.965929113775087,0.,0.258806775725975));
#5411=DIRECTION('',(-0.258803991931132,0.,-0.965929859648469));
#5412=DIRECTION('',(0.965907060281353,0.,-0.25888907064346));
#5413=DIRECTION('',(-0.707106781186548,0.,-0.707106781186548));
#5414=DIRECTION('',(0.985118107236221,0.,-0.171878779363029));
#5415=DIRECTION('',(0.707106781186523,0.,0.707106781186572));
#5416=DIRECTION('',(-0.707106781186548,0.,0.707106781186547));
#5417=DIRECTION('',(0.707106781186547,0.,0.707106781186547));
#5418=DIRECTION('',(-0.707106781186547,0.,0.707106781186547));
#5419=DIRECTION('',(-0.707106781186552,0.,-0.707106781186543));
#5420=DIRECTION('',(-0.70710678118655,0.,0.707106781186545));
#5421=DIRECTION('',(-0.707106781186553,0.,-0.707106781186543));
#5422=DIRECTION('',(0.70710678118655,0.,-0.707106781186545));
#5423=DIRECTION('',(0.965925826289068,0.,-0.258819045102521));
#5424=DIRECTION('',(0.25881904510252,0.,0.965925826289069));
#5425=DIRECTION('',(-0.965925826289068,0.,0.258819045102521));
#5426=DIRECTION('',(0.866025403784438,0.,-0.5));
#5427=DIRECTION('',(0.5,0.,0.866025403784439));
#5428=DIRECTION('',(-0.866025403784438,0.,0.5));
#5429=DIRECTION('',(0.707106781186547,0.,-0.707106781186548));
#5430=DIRECTION('',(0.707106781186547,0.,0.707106781186548));
#5431=DIRECTION('',(-0.707106781186546,0.,0.707106781186549));
#5432=DIRECTION('center_axis',(0.,1.,0.));
#5433=DIRECTION('ref_axis',(0.,0.,1.));
#5434=DIRECTION('',(0.707106781186546,0.,0.707106781186549));
#5435=DIRECTION('',(-0.707106781186547,0.,0.707106781186548));
#5436=DIRECTION('',(-0.707106781186547,0.,-0.707106781186548));
#5437=DIRECTION('',(0.866025403784438,0.,0.5));
#5438=DIRECTION('',(-0.5,0.,0.866025403784439));
#5439=DIRECTION('',(-0.866025403784438,0.,-0.5));
#5440=DIRECTION('',(0.965925826289068,0.,0.258819045102521));
#5441=DIRECTION('',(-0.25881904510252,0.,0.965925826289069));
#5442=DIRECTION('',(-0.965925826289068,0.,-0.258819045102521));
#5443=DIRECTION('',(1.,0.,5.42101086242752E-17));
#5444=DIRECTION('',(0.,0.,1.));
#5445=DIRECTION('',(-1.,0.,-5.42101086242752E-17));
#5446=DIRECTION('',(0.824638022462605,0.,-0.565660792267737));
#5447=DIRECTION('',(0.707106781186547,0.,0.707106781186547));
#5448=DIRECTION('',(-0.707106781186547,0.,0.707106781186547));
#5449=DIRECTION('',(-0.707106781186549,0.,-0.707106781186546));
#5450=DIRECTION('',(-0.822139571198455,0.,0.569285978634308));
#5451=DIRECTION('',(0.707106781186552,0.,0.707106781186543));
#5452=DIRECTION('',(-0.50057191401861,0.,-0.865694957185119));
#5453=DIRECTION('',(0.501197541429557,0.,0.865332898060029));
#5454=DIRECTION('',(0.866221908718558,0.,-0.499659488908175));
#5455=DIRECTION('center_axis',(1.,0.,-1.22464679914735E-16));
#5456=DIRECTION('ref_axis',(-1.22464679914735E-16,0.,-1.));
#5457=DIRECTION('',(0.,0.,1.));
#5458=DIRECTION('',(0.,1.,0.));
#5459=DIRECTION('',(-1.22464679914735E-16,0.,-1.));
#5460=DIRECTION('',(0.,-1.,0.));
#5461=DIRECTION('',(0.,0.,1.));
#5462=DIRECTION('',(0.,-1.,0.));
#5463=DIRECTION('',(-1.22464679914735E-16,0.,-1.));
#5464=DIRECTION('',(0.,1.,0.));
#5465=DIRECTION('',(0.,0.,-1.));
#5466=DIRECTION('',(0.,1.,0.));
#5467=DIRECTION('',(-1.22464679914735E-16,0.,-1.));
#5468=DIRECTION('',(0.,1.,0.));
#5469=DIRECTION('',(-1.22464679914735E-16,0.,-1.));
#5470=DIRECTION('',(0.,1.,0.));
#5471=DIRECTION('',(-1.22464679914735E-16,0.,-1.));
#5472=DIRECTION('',(0.,1.,0.));
#5473=DIRECTION('center_axis',(-1.,0.,1.21430643318376E-16));
#5474=DIRECTION('ref_axis',(1.21430643318376E-16,0.,1.));
#5475=DIRECTION('',(1.21430643318376E-16,0.,1.));
#5476=DIRECTION('',(0.,1.,0.));
#5477=DIRECTION('',(0.,0.,-1.));
#5478=DIRECTION('',(0.,1.,0.));
#5479=DIRECTION('',(1.21430643318376E-16,0.,1.));
#5480=DIRECTION('',(0.,1.,0.));
#5481=DIRECTION('',(1.21430643318376E-16,0.,1.));
#5482=DIRECTION('',(0.,1.,0.));
#5483=DIRECTION('',(1.21430643318376E-16,0.,1.));
#5484=DIRECTION('',(0.,1.,0.));
#5485=DIRECTION('',(0.,0.,1.));
#5486=DIRECTION('',(0.,1.,0.));
#5487=DIRECTION('center_axis',(0.,-1.,0.));
#5488=DIRECTION('ref_axis',(0.,0.,-1.));
#5489=DIRECTION('',(-1.,0.,0.));
#5490=DIRECTION('',(0.,0.,-1.));
#5491=DIRECTION('',(-1.,0.,2.77555756156289E-15));
#5492=DIRECTION('',(-1.,0.,-2.77555756156289E-15));
#5493=DIRECTION('',(0.,0.,1.));
#5494=DIRECTION('',(-1.,0.,0.));
#5495=DIRECTION('',(0.,0.,1.));
#5496=DIRECTION('',(-1.22464679914735E-16,0.,-1.));
#5497=DIRECTION('',(0.,0.,1.));
#5498=DIRECTION('center_axis',(0.,-1.,0.));
#5499=DIRECTION('ref_axis',(0.,0.,-1.));
#5500=DIRECTION('',(1.,0.,0.));
#5501=DIRECTION('',(0.,0.,-1.));
#5502=DIRECTION('',(1.,0.,0.));
#5503=DIRECTION('',(-1.,0.,0.));
#5504=DIRECTION('center_axis',(0.,-1.,0.));
#5505=DIRECTION('ref_axis',(0.,0.,-1.));
#5506=DIRECTION('',(1.,0.,0.));
#5507=DIRECTION('',(0.,0.,1.));
#5508=DIRECTION('',(1.,0.,0.));
#5509=DIRECTION('',(1.,0.,0.));
#5510=DIRECTION('center_axis',(1.,0.,-1.22464679914735E-16));
#5511=DIRECTION('ref_axis',(-1.22464679914735E-16,0.,-1.));
#5512=DIRECTION('',(0.,-1.,0.));
#5513=DIRECTION('',(0.,-1.,0.));
#5514=DIRECTION('center_axis',(0.,1.,0.));
#5515=DIRECTION('ref_axis',(0.,0.,1.));
#5516=DIRECTION('',(0.733301280198992,0.,-0.679903840596977));
#5517=DIRECTION('',(-0.733301280198992,0.,-0.679903840596977));
#5518=DIRECTION('center_axis',(0.,1.,0.));
#5519=DIRECTION('ref_axis',(0.,0.,1.));
#5520=DIRECTION('center_axis',(0.,1.,0.));
#5521=DIRECTION('ref_axis',(0.,0.,1.));
#5522=DIRECTION('center_axis',(-0.679903840596977,0.,-0.733301280198992));
#5523=DIRECTION('ref_axis',(-0.733301280198992,0.,0.679903840596977));
#5524=DIRECTION('',(-0.550509684308646,0.660611621170376,0.510422739948999));
#5525=DIRECTION('',(0.,-1.,0.));
#5526=DIRECTION('center_axis',(0.,-1.,0.));
#5527=DIRECTION('ref_axis',(0.,0.,-1.));
#5528=DIRECTION('',(0.,-1.,0.));
#5529=DIRECTION('center_axis',(-0.679903840596977,0.,0.733301280198992));
#5530=DIRECTION('ref_axis',(0.733301280198992,0.,0.679903840596977));
#5531=DIRECTION('',(0.550509684308646,-0.660611621170376,0.510422739948999));
#5532=DIRECTION('center_axis',(0.,-1.,0.));
#5533=DIRECTION('ref_axis',(-0.965925826289069,0.,0.258819045102517));
#5534=DIRECTION('center_axis',(0.,0.,1.));
#5535=DIRECTION('ref_axis',(1.,0.,0.));
#5536=DIRECTION('',(1.,0.,0.));
#5537=DIRECTION('center_axis',(0.,0.,-1.));
#5538=DIRECTION('ref_axis',(-1.,0.,0.));
#5539=DIRECTION('',(-1.,0.,0.));
#5540=DIRECTION('center_axis',(0.,-1.,0.));
#5541=DIRECTION('ref_axis',(0.,0.,-1.));
#5542=DIRECTION('center_axis',(0.679903840596977,0.,-0.733301280198992));
#5543=DIRECTION('ref_axis',(-0.733301280198992,0.,-0.679903840596977));
#5544=DIRECTION('',(-0.550509684308646,0.660611621170376,-0.510422739948998));
#5545=DIRECTION('center_axis',(0.679903840596977,0.,0.733301280198992));
#5546=DIRECTION('ref_axis',(0.733301280198992,0.,-0.679903840596977));
#5547=DIRECTION('',(0.550509684308646,-0.660611621170376,-0.510422739948999));
#5548=DIRECTION('center_axis',(-0.768221279597376,-0.640184399664479,0.));
#5549=DIRECTION('ref_axis',(0.640184399664479,-0.768221279597376,0.));
#5550=DIRECTION('center_axis',(-0.768221279597376,-0.640184399664479,0.));
#5551=DIRECTION('ref_axis',(0.640184399664479,-0.768221279597376,0.));
#5552=DIRECTION('center_axis',(0.,0.,1.));
#5553=DIRECTION('ref_axis',(1.,0.,0.));
#5554=DIRECTION('',(1.,0.,0.));
#5555=DIRECTION('',(0.,1.,0.));
#5556=DIRECTION('center_axis',(-1.,0.,0.));
#5557=DIRECTION('ref_axis',(0.,0.,1.));
#5558=DIRECTION('',(0.,0.,1.));
#5559=DIRECTION('',(0.,1.,0.));
#5560=DIRECTION('center_axis',(0.,0.,1.));
#5561=DIRECTION('ref_axis',(1.,0.,0.));
#5562=DIRECTION('',(1.,0.,0.));
#5563=DIRECTION('center_axis',(2.77555756156289E-15,0.,-1.));
#5564=DIRECTION('ref_axis',(-1.,0.,-2.77555756156289E-15));
#5565=DIRECTION('',(-1.,0.,-2.77555756156289E-15));
#5566=DIRECTION('',(0.,1.,0.));
#5567=DIRECTION('center_axis',(-1.,0.,0.));
#5568=DIRECTION('ref_axis',(0.,0.,1.));
#5569=DIRECTION('',(0.,0.,1.));
#5570=DIRECTION('',(0.,1.,0.));
#5571=DIRECTION('center_axis',(0.,0.,-1.));
#5572=DIRECTION('ref_axis',(-1.,0.,0.));
#5573=DIRECTION('',(-1.,0.,0.));
#5574=DIRECTION('center_axis',(0.,-1.,0.));
#5575=DIRECTION('ref_axis',(0.,0.,-1.));
#5576=DIRECTION('center_axis',(0.,0.,-1.));
#5577=DIRECTION('ref_axis',(-1.,0.,0.));
#5578=DIRECTION('',(-1.,0.,0.));
#5579=DIRECTION('',(0.,1.,0.));
#5580=DIRECTION('center_axis',(1.,0.,0.));
#5581=DIRECTION('ref_axis',(0.,0.,-1.));
#5582=DIRECTION('',(0.,0.,-1.));
#5583=DIRECTION('',(0.,1.,0.));
#5584=DIRECTION('center_axis',(-2.77555756156289E-15,0.,-1.));
#5585=DIRECTION('ref_axis',(-1.,0.,2.77555756156289E-15));
#5586=DIRECTION('',(-1.,0.,2.77555756156289E-15));
#5587=DIRECTION('center_axis',(0.,0.,1.));
#5588=DIRECTION('ref_axis',(1.,0.,0.));
#5589=DIRECTION('',(1.,0.,0.));
#5590=DIRECTION('',(0.,1.,0.));
#5591=DIRECTION('center_axis',(1.,0.,0.));
#5592=DIRECTION('ref_axis',(0.,0.,-1.));
#5593=DIRECTION('',(0.,0.,-1.));
#5594=DIRECTION('',(0.,1.,0.));
#5595=DIRECTION('center_axis',(0.,0.,1.));
#5596=DIRECTION('ref_axis',(1.,0.,0.));
#5597=DIRECTION('',(1.,0.,0.));
#5598=DIRECTION('center_axis',(0.,-1.,0.));
#5599=DIRECTION('ref_axis',(0.,0.,1.));
#5600=DIRECTION('center_axis',(-1.,0.,1.22464679914735E-16));
#5601=DIRECTION('ref_axis',(1.22464679914735E-16,0.,1.));
#5602=DIRECTION('center_axis',(-1.,0.,1.22464679914735E-16));
#5603=DIRECTION('ref_axis',(1.22464679914735E-16,0.,1.));
#5604=DIRECTION('center_axis',(-1.,0.,1.22464679914735E-16));
#5605=DIRECTION('ref_axis',(1.22464679914735E-16,0.,1.));
#5606=DIRECTION('',(0.,1.,0.));
#5607=DIRECTION('',(0.,1.,0.));
#5608=DIRECTION('',(0.,1.,0.));
#5609=DIRECTION('',(0.,1.,0.));
#5610=DIRECTION('center_axis',(-2.13850785807062E-13,1.,-3.63042348186483E-15));
#5611=DIRECTION('ref_axis',(-1.,-2.13850785807062E-13,0.));
#5612=DIRECTION('',(0.,1.,0.));
#5613=DIRECTION('',(0.,1.,0.));
#5614=DIRECTION('',(0.,1.,0.));
#5615=DIRECTION('',(0.,1.,0.));
#5616=DIRECTION('',(0.,1.,0.));
#5617=DIRECTION('center_axis',(0.,1.,0.));
#5618=DIRECTION('ref_axis',(0.,0.,1.));
#5619=DIRECTION('center_axis',(-0.724515118615763,0.,0.689258908464147));
#5620=DIRECTION('ref_axis',(0.689258908464147,0.,0.724515118615763));
#5621=DIRECTION('',(0.,1.,0.));
#5622=DIRECTION('',(0.689258908464147,0.,0.724515118615763));
#5623=DIRECTION('',(0.,1.,0.));
#5624=DIRECTION('center_axis',(-0.965823998558423,0.,-0.259198772776066));
#5625=DIRECTION('ref_axis',(-0.259198772776066,0.,0.965823998558423));
#5626=DIRECTION('',(-0.259198772776066,0.,0.965823998558423));
#5627=DIRECTION('',(0.,1.,0.));
#5628=DIRECTION('center_axis',(0.258806775725975,0.,-0.965929113775087));
#5629=DIRECTION('ref_axis',(-0.965929113775087,0.,-0.258806775725975));
#5630=DIRECTION('',(-0.965929113775087,0.,-0.258806775725975));
#5631=DIRECTION('',(0.,1.,0.));
#5632=DIRECTION('center_axis',(0.965929859648469,0.,0.258803991931133));
#5633=DIRECTION('ref_axis',(0.258803991931133,0.,-0.965929859648469));
#5634=DIRECTION('',(0.258803991931133,0.,-0.965929859648469));
#5635=DIRECTION('',(0.,1.,0.));
#5636=DIRECTION('center_axis',(-0.25888907064346,0.,0.965907060281353));
#5637=DIRECTION('ref_axis',(0.965907060281353,0.,0.25888907064346));
#5638=DIRECTION('',(0.965907060281353,0.,0.25888907064346));
#5639=DIRECTION('',(0.,1.,0.));
#5640=DIRECTION('center_axis',(0.965677806797271,0.,0.259742898765709));
#5641=DIRECTION('ref_axis',(0.259742898765709,0.,-0.965677806797271));
#5642=DIRECTION('',(0.259742898765709,0.,-0.965677806797271));
#5643=DIRECTION('center_axis',(0.,1.,0.));
#5644=DIRECTION('ref_axis',(0.,0.,1.));
#5645=DIRECTION('center_axis',(-0.965885549343203,0.,-0.258969313954333));
#5646=DIRECTION('ref_axis',(-0.258969313954333,0.,0.965885549343203));
#5647=DIRECTION('',(0.,1.,0.));
#5648=DIRECTION('',(-0.258969313954333,0.,0.965885549343203));
#5649=DIRECTION('',(0.,1.,0.));
#5650=DIRECTION('center_axis',(0.2589836650126,0.,-0.965881701481419));
#5651=DIRECTION('ref_axis',(-0.965881701481419,0.,-0.2589836650126));
#5652=DIRECTION('',(-0.965881701481419,0.,-0.2589836650126));
#5653=DIRECTION('',(0.,1.,0.));
#5654=DIRECTION('center_axis',(0.965970830952998,0.,0.258651026960991));
#5655=DIRECTION('ref_axis',(0.258651026960991,0.,-0.965970830952998));
#5656=DIRECTION('',(0.258651026960991,0.,-0.965970830952998));
#5657=DIRECTION('',(0.,1.,0.));
#5658=DIRECTION('center_axis',(0.427553091664861,0.,-0.903990239885265));
#5659=DIRECTION('ref_axis',(-0.903990239885265,0.,-0.427553091664861));
#5660=DIRECTION('',(-0.903990239885265,0.,-0.427553091664861));
#5661=DIRECTION('',(0.,1.,0.));
#5662=DIRECTION('',(0.,1.,0.));
#5663=DIRECTION('',(0.,1.,0.));
#5664=DIRECTION('',(0.,1.,0.));
#5665=DIRECTION('',(0.,1.,0.));
#5666=DIRECTION('center_axis',(-0.965710644247536,0.,-0.259620784196893));
#5667=DIRECTION('ref_axis',(-0.259620784196893,0.,0.965710644247536));
#5668=DIRECTION('',(-0.259620784196893,0.,0.965710644247536));
#5669=DIRECTION('',(0.,1.,0.));
#5670=DIRECTION('',(0.,1.,0.));
#5671=DIRECTION('',(0.,1.,0.));
#5672=DIRECTION('',(0.,1.,0.));
#5673=DIRECTION('',(0.,1.,0.));
#5674=DIRECTION('center_axis',(-0.431299762546958,0.,0.902208686960471));
#5675=DIRECTION('ref_axis',(0.902208686960471,0.,0.431299762546958));
#5676=DIRECTION('',(0.902208686960471,0.,0.431299762546958));
#5677=DIRECTION('center_axis',(-1.27511745493811E-12,1.,-3.72804935898232E-14));
#5678=DIRECTION('ref_axis',(-1.,-1.27511745493811E-12,0.));
#5679=DIRECTION('',(0.,1.,0.));
#5680=DIRECTION('',(0.,1.,0.));
#5681=DIRECTION('center_axis',(0.865694957185119,0.,0.50057191401861));
#5682=DIRECTION('ref_axis',(0.50057191401861,0.,-0.865694957185119));
#5683=DIRECTION('',(0.50057191401861,0.,-0.865694957185119));
#5684=DIRECTION('',(0.,1.,0.));
#5685=DIRECTION('',(0.,1.,0.));
#5686=DIRECTION('',(0.,1.,0.));
#5687=DIRECTION('',(0.,1.,0.));
#5688=DIRECTION('',(0.,1.,0.));
#5689=DIRECTION('',(0.,1.,0.));
#5690=DIRECTION('',(0.,1.,0.));
#5691=DIRECTION('',(0.,1.,0.));
#5692=DIRECTION('center_axis',(-0.865332898060027,0.,-0.501197541429559));
#5693=DIRECTION('ref_axis',(-0.501197541429559,0.,0.865332898060027));
#5694=DIRECTION('',(-0.501197541429559,0.,0.865332898060027));
#5695=DIRECTION('',(0.,1.,0.));
#5696=DIRECTION('',(0.,1.,0.));
#5697=DIRECTION('',(0.,1.,0.));
#5698=DIRECTION('',(0.,1.,0.));
#5699=DIRECTION('',(0.,1.,0.));
#5700=DIRECTION('center_axis',(-0.499659488908184,0.,0.866221908718552));
#5701=DIRECTION('ref_axis',(0.866221908718552,0.,0.499659488908184));
#5702=DIRECTION('',(0.866221908718552,0.,0.499659488908184));
#5703=DIRECTION('',(0.,1.,0.));
#5704=DIRECTION('',(0.,1.,0.));
#5705=DIRECTION('center_axis',(-3.85748079946168E-13,-1.,-1.48504575462157E-13));
#5706=DIRECTION('ref_axis',(1.,-3.85748079946168E-13,0.));
#5707=DIRECTION('',(0.,1.,0.));
#5708=DIRECTION('',(0.,1.,0.));
#5709=DIRECTION('',(0.,1.,0.));
#5710=DIRECTION('',(0.,1.,0.));
#5711=DIRECTION('center_axis',(2.14015316397521E-13,1.,1.3057763947423E-13));
#5712=DIRECTION('ref_axis',(-1.,2.14015316397522E-13,0.));
#5713=DIRECTION('',(0.,1.,0.));
#5714=DIRECTION('',(0.,1.,0.));
#5715=DIRECTION('',(0.,1.,0.));
#5716=DIRECTION('',(0.,1.,0.));
#5717=DIRECTION('',(0.,1.,0.));
#5718=DIRECTION('center_axis',(0.,1.,0.));
#5719=DIRECTION('ref_axis',(0.,0.,1.));
#5720=DIRECTION('center_axis',(-0.985118107236221,0.,0.17187877936303));
#5721=DIRECTION('ref_axis',(0.17187877936303,0.,0.985118107236221));
#5722=DIRECTION('',(0.,1.,0.));
#5723=DIRECTION('',(0.17187877936303,0.,0.985118107236221));
#5724=DIRECTION('',(0.,1.,0.));
#5725=DIRECTION('center_axis',(-0.707106781186572,0.,-0.707106781186523));
#5726=DIRECTION('ref_axis',(-0.707106781186523,0.,0.707106781186572));
#5727=DIRECTION('',(-0.707106781186523,0.,0.707106781186572));
#5728=DIRECTION('',(0.,1.,0.));
#5729=DIRECTION('center_axis',(0.707106781186548,0.,-0.707106781186548));
#5730=DIRECTION('ref_axis',(-0.707106781186548,0.,-0.707106781186548));
#5731=DIRECTION('',(-0.707106781186547,0.,-0.707106781186547));
#5732=DIRECTION('',(0.,1.,0.));
#5733=DIRECTION('center_axis',(-0.707106781186543,0.,-0.707106781186552));
#5734=DIRECTION('ref_axis',(-0.707106781186552,0.,0.707106781186543));
#5735=DIRECTION('',(-0.707106781186552,0.,0.707106781186543));
#5736=DIRECTION('',(0.,1.,0.));
#5737=DIRECTION('center_axis',(0.707106781186548,0.,-0.707106781186548));
#5738=DIRECTION('ref_axis',(-0.707106781186548,0.,-0.707106781186548));
#5739=DIRECTION('',(-0.707106781186547,0.,-0.707106781186547));
#5740=DIRECTION('',(0.,1.,0.));
#5741=DIRECTION('center_axis',(0.707106781186548,0.,0.707106781186548));
#5742=DIRECTION('ref_axis',(0.707106781186548,0.,-0.707106781186548));
#5743=DIRECTION('',(0.707106781186547,0.,-0.707106781186547));
#5744=DIRECTION('',(0.,1.,0.));
#5745=DIRECTION('center_axis',(0.707106781186545,0.,-0.70710678118655));
#5746=DIRECTION('ref_axis',(-0.70710678118655,0.,-0.707106781186545));
#5747=DIRECTION('',(-0.70710678118655,0.,-0.707106781186545));
#5748=DIRECTION('',(0.,1.,0.));
#5749=DIRECTION('center_axis',(0.707106781186543,0.,0.707106781186552));
#5750=DIRECTION('ref_axis',(0.707106781186553,0.,-0.707106781186543));
#5751=DIRECTION('',(0.707106781186553,0.,-0.707106781186543));
#5752=DIRECTION('',(0.,1.,0.));
#5753=DIRECTION('center_axis',(-0.70710678118655,0.,0.707106781186545));
#5754=DIRECTION('ref_axis',(0.707106781186545,0.,0.70710678118655));
#5755=DIRECTION('',(0.707106781186545,0.,0.70710678118655));
#5756=DIRECTION('',(0.,1.,0.));
#5757=DIRECTION('center_axis',(0.707106781186546,0.,0.707106781186549));
#5758=DIRECTION('ref_axis',(0.707106781186549,0.,-0.707106781186546));
#5759=DIRECTION('',(0.707106781186549,0.,-0.707106781186546));
#5760=DIRECTION('center_axis',(0.,-1.,0.));
#5761=DIRECTION('ref_axis',(0.,0.,-1.));
#5762=DIRECTION('',(-0.707106781186551,0.,0.707106781186544));
#5763=DIRECTION('',(-0.16980063207361,0.,-0.985478434744973));
#5764=DIRECTION('',(0.707106781186549,0.,0.707106781186546));
#5765=DIRECTION('center_axis',(-0.707106781186544,0.,-0.707106781186551));
#5766=DIRECTION('ref_axis',(-0.707106781186551,0.,0.707106781186544));
#5767=DIRECTION('',(-0.707106781186551,0.,0.707106781186544));
#5768=DIRECTION('',(0.,1.,0.));
#5769=DIRECTION('',(0.,1.,0.));
#5770=DIRECTION('center_axis',(0.985478434744973,0.,-0.16980063207361));
#5771=DIRECTION('ref_axis',(-0.16980063207361,0.,-0.985478434744973));
#5772=DIRECTION('',(-0.16980063207361,0.,-0.985478434744973));
#5773=DIRECTION('',(0.,1.,0.));
#5774=DIRECTION('center_axis',(-0.707106781186546,0.,0.707106781186549));
#5775=DIRECTION('ref_axis',(0.707106781186549,0.,0.707106781186546));
#5776=DIRECTION('',(0.707106781186549,0.,0.707106781186546));
#5777=DIRECTION('center_axis',(0.,1.,0.));
#5778=DIRECTION('ref_axis',(0.,0.,1.));
#5779=DIRECTION('center_axis',(-0.707106781186546,0.,-0.707106781186549));
#5780=DIRECTION('ref_axis',(-0.707106781186549,0.,0.707106781186546));
#5781=DIRECTION('',(0.,1.,0.));
#5782=DIRECTION('',(-0.707106781186549,0.,0.707106781186546));
#5783=DIRECTION('',(0.,1.,0.));
#5784=DIRECTION('center_axis',(0.707106781186548,0.,-0.707106781186548));
#5785=DIRECTION('ref_axis',(-0.707106781186548,0.,-0.707106781186548));
#5786=DIRECTION('',(-0.707106781186547,0.,-0.707106781186547));
#5787=DIRECTION('',(0.,1.,0.));
#5788=DIRECTION('center_axis',(0.707106781186546,0.,0.707106781186549));
#5789=DIRECTION('ref_axis',(0.707106781186549,0.,-0.707106781186546));
#5790=DIRECTION('',(0.707106781186549,0.,-0.707106781186546));
#5791=DIRECTION('',(0.,1.,0.));
#5792=DIRECTION('center_axis',(0.822139571198457,0.,-0.569285978634303));
#5793=DIRECTION('ref_axis',(-0.569285978634303,0.,-0.822139571198457));
#5794=DIRECTION('',(-0.569285978634303,0.,-0.822139571198457));
#5795=DIRECTION('',(0.,1.,0.));
#5796=DIRECTION('',(0.,1.,0.));
#5797=DIRECTION('',(0.,1.,0.));
#5798=DIRECTION('',(0.,1.,0.));
#5799=DIRECTION('',(0.,1.,0.));
#5800=DIRECTION('center_axis',(-0.707106781186548,0.,-0.707106781186548));
#5801=DIRECTION('ref_axis',(-0.707106781186548,0.,0.707106781186548));
#5802=DIRECTION('',(-0.707106781186547,0.,0.707106781186547));
#5803=DIRECTION('',(0.,1.,0.));
#5804=DIRECTION('',(0.,1.,0.));
#5805=DIRECTION('',(0.,1.,0.));
#5806=DIRECTION('',(0.,1.,0.));
#5807=DIRECTION('',(0.,1.,0.));
#5808=DIRECTION('center_axis',(-0.824638022462607,0.,0.565660792267735));
#5809=DIRECTION('ref_axis',(0.565660792267735,0.,0.824638022462607));
#5810=DIRECTION('',(0.565660792267735,0.,0.824638022462607));
#5811=DIRECTION('center_axis',(-3.47052075100015E-13,1.,-1.96800740711555E-13));
#5812=DIRECTION('ref_axis',(-1.,-3.47052075100015E-13,0.));
#5813=DIRECTION('center_axis',(-0.965885549343202,0.,0.258969313954338));
#5814=DIRECTION('ref_axis',(0.258969313954338,0.,0.965885549343202));
#5815=DIRECTION('',(0.,1.,0.));
#5816=DIRECTION('',(0.258969313954338,0.,0.965885549343202));
#5817=DIRECTION('',(0.,1.,0.));
#5818=DIRECTION('center_axis',(-0.2589836650126,0.,-0.965881701481419));
#5819=DIRECTION('ref_axis',(-0.965881701481419,0.,0.2589836650126));
#5820=DIRECTION('',(-0.965881701481419,0.,0.2589836650126));
#5821=DIRECTION('',(0.,1.,0.));
#5822=DIRECTION('center_axis',(0.965970830952998,0.,-0.258651026960991));
#5823=DIRECTION('ref_axis',(-0.258651026960991,0.,-0.965970830952998));
#5824=DIRECTION('',(-0.258651026960991,0.,-0.965970830952998));
#5825=DIRECTION('',(0.,1.,0.));
#5826=DIRECTION('center_axis',(-0.0816576220087831,0.,-0.996660440053618));
#5827=DIRECTION('ref_axis',(-0.996660440053618,0.,0.0816576220087831));
#5828=DIRECTION('',(-0.996660440053618,0.,0.0816576220087831));
#5829=DIRECTION('',(0.,1.,0.));
#5830=DIRECTION('',(0.,1.,0.));
#5831=DIRECTION('',(0.,1.,0.));
#5832=DIRECTION('',(0.,1.,0.));
#5833=DIRECTION('',(0.,1.,0.));
#5834=DIRECTION('center_axis',(-0.965710644247536,0.,0.259620784196893));
#5835=DIRECTION('ref_axis',(0.259620784196893,0.,0.965710644247536));
#5836=DIRECTION('',(0.259620784196893,0.,0.965710644247536));
#5837=DIRECTION('',(0.,1.,0.));
#5838=DIRECTION('',(0.,1.,0.));
#5839=DIRECTION('',(0.,1.,0.));
#5840=DIRECTION('',(0.,1.,0.));
#5841=DIRECTION('',(0.,1.,0.));
#5842=DIRECTION('center_axis',(0.0776452524166441,0.,0.996981050360114));
#5843=DIRECTION('ref_axis',(0.996981050360114,0.,-0.0776452524166441));
#5844=DIRECTION('',(0.996981050360114,0.,-0.0776452524166441));
#5845=DIRECTION('center_axis',(-1.27791080622099E-12,1.,6.98372742463044E-13));
#5846=DIRECTION('ref_axis',(-1.,-1.27791080622099E-12,0.));
#5847=DIRECTION('center_axis',(-0.283309358785172,0.,0.959028574769665));
#5848=DIRECTION('ref_axis',(0.959028574769665,0.,0.283309358785172));
#5849=DIRECTION('',(0.,1.,0.));
#5850=DIRECTION('',(0.959028574769665,0.,0.283309358785172));
#5851=DIRECTION('',(0.,1.,0.));
#5852=DIRECTION('center_axis',(-0.965823998558423,0.,0.259198772776066));
#5853=DIRECTION('ref_axis',(0.259198772776066,0.,0.965823998558423));
#5854=DIRECTION('',(0.259198772776066,0.,0.965823998558423));
#5855=DIRECTION('',(0.,1.,0.));
#5856=DIRECTION('center_axis',(-0.258806775725975,0.,-0.965929113775087));
#5857=DIRECTION('ref_axis',(-0.965929113775087,0.,0.258806775725975));
#5858=DIRECTION('',(-0.965929113775087,0.,0.258806775725975));
#5859=DIRECTION('',(0.,1.,0.));
#5860=DIRECTION('center_axis',(0.965929859648469,0.,-0.258803991931132));
#5861=DIRECTION('ref_axis',(-0.258803991931132,0.,-0.965929859648469));
#5862=DIRECTION('',(-0.258803991931132,0.,-0.965929859648469));
#5863=DIRECTION('',(0.,1.,0.));
#5864=DIRECTION('center_axis',(0.25888907064346,0.,0.965907060281353));
#5865=DIRECTION('ref_axis',(0.965907060281353,0.,-0.25888907064346));
#5866=DIRECTION('',(0.965907060281353,0.,-0.25888907064346));
#5867=DIRECTION('',(0.,1.,0.));
#5868=DIRECTION('center_axis',(0.965677806797271,0.,-0.259742898765708));
#5869=DIRECTION('ref_axis',(-0.259742898765708,0.,-0.965677806797271));
#5870=DIRECTION('',(-0.259742898765708,0.,-0.965677806797271));
#5871=DIRECTION('center_axis',(0.,1.,0.));
#5872=DIRECTION('ref_axis',(0.,0.,1.));
#5873=DIRECTION('',(0.,1.,0.));
#5874=DIRECTION('',(0.,1.,0.));
#5875=DIRECTION('',(0.,1.,0.));
#5876=DIRECTION('',(0.,1.,0.));
#5877=DIRECTION('center_axis',(1.19472813604782E-12,1.,-5.80485772858734E-13));
#5878=DIRECTION('ref_axis',(-1.,1.19472813604782E-12,0.));
#5879=DIRECTION('',(0.,1.,0.));
#5880=DIRECTION('',(0.,1.,0.));
#5881=DIRECTION('',(0.,1.,0.));
#5882=DIRECTION('',(0.,1.,0.));
#5883=DIRECTION('',(0.,1.,0.));
#5884=DIRECTION('center_axis',(0.,1.,0.));
#5885=DIRECTION('ref_axis',(0.,0.,1.));
#5886=DIRECTION('',(0.,1.,0.));
#5887=DIRECTION('',(0.,1.,0.));
#5888=DIRECTION('center_axis',(0.865694957185119,0.,-0.50057191401861));
#5889=DIRECTION('ref_axis',(-0.50057191401861,0.,-0.865694957185119));
#5890=DIRECTION('',(-0.50057191401861,0.,-0.865694957185119));
#5891=DIRECTION('',(0.,1.,0.));
#5892=DIRECTION('',(0.,1.,0.));
#5893=DIRECTION('',(0.,1.,0.));
#5894=DIRECTION('',(0.,1.,0.));
#5895=DIRECTION('',(0.,1.,0.));
#5896=DIRECTION('',(0.,1.,0.));
#5897=DIRECTION('',(0.,1.,0.));
#5898=DIRECTION('',(0.,1.,0.));
#5899=DIRECTION('center_axis',(-0.865332898060029,0.,0.501197541429557));
#5900=DIRECTION('ref_axis',(0.501197541429557,0.,0.865332898060029));
#5901=DIRECTION('',(0.501197541429557,0.,0.865332898060029));
#5902=DIRECTION('',(0.,1.,0.));
#5903=DIRECTION('',(0.,1.,0.));
#5904=DIRECTION('',(0.,1.,0.));
#5905=DIRECTION('',(0.,1.,0.));
#5906=DIRECTION('',(0.,1.,0.));
#5907=DIRECTION('center_axis',(0.499659488908175,0.,0.866221908718558));
#5908=DIRECTION('ref_axis',(0.866221908718558,0.,-0.499659488908175));
#5909=DIRECTION('',(0.866221908718558,0.,-0.499659488908175));
#5910=DIRECTION('',(0.,1.,0.));
#5911=DIRECTION('',(0.,1.,0.));
#5912=DIRECTION('center_axis',(2.25716400337255E-13,-1.,-1.43796798068183E-13));
#5913=DIRECTION('ref_axis',(1.,2.25716400337255E-13,0.));
#5914=DIRECTION('center_axis',(-0.707106781186548,0.,0.707106781186548));
#5915=DIRECTION('ref_axis',(0.707106781186548,0.,0.707106781186548));
#5916=DIRECTION('',(0.,1.,0.));
#5917=DIRECTION('',(0.707106781186547,0.,0.707106781186547));
#5918=DIRECTION('',(0.,1.,0.));
#5919=DIRECTION('center_axis',(-0.707106781186548,0.,-0.707106781186548));
#5920=DIRECTION('ref_axis',(-0.707106781186548,0.,0.707106781186548));
#5921=DIRECTION('',(-0.707106781186547,0.,0.707106781186547));
#5922=DIRECTION('',(0.,1.,0.));
#5923=DIRECTION('center_axis',(0.707106781186546,0.,-0.707106781186549));
#5924=DIRECTION('ref_axis',(-0.707106781186549,0.,-0.707106781186546));
#5925=DIRECTION('',(-0.707106781186549,0.,-0.707106781186546));
#5926=DIRECTION('',(0.,1.,0.));
#5927=DIRECTION('center_axis',(-0.569285978634307,0.,-0.822139571198455));
#5928=DIRECTION('ref_axis',(-0.822139571198455,0.,0.569285978634307));
#5929=DIRECTION('',(-0.822139571198455,0.,0.569285978634308));
#5930=DIRECTION('',(0.,1.,0.));
#5931=DIRECTION('',(0.,1.,0.));
#5932=DIRECTION('',(0.,1.,0.));
#5933=DIRECTION('',(0.,1.,0.));
#5934=DIRECTION('',(0.,1.,0.));
#5935=DIRECTION('center_axis',(-0.707106781186543,0.,0.707106781186552));
#5936=DIRECTION('ref_axis',(0.707106781186553,0.,0.707106781186543));
#5937=DIRECTION('',(0.707106781186552,0.,0.707106781186543));
#5938=DIRECTION('',(0.,1.,0.));
#5939=DIRECTION('',(0.,1.,0.));
#5940=DIRECTION('',(0.,1.,0.));
#5941=DIRECTION('',(0.,1.,0.));
#5942=DIRECTION('',(0.,1.,0.));
#5943=DIRECTION('center_axis',(0.565660792267737,0.,0.824638022462605));
#5944=DIRECTION('ref_axis',(0.824638022462605,0.,-0.565660792267737));
#5945=DIRECTION('',(0.824638022462605,0.,-0.565660792267737));
#5946=DIRECTION('center_axis',(-9.8400370355836E-14,1.,1.73526037550143E-13));
#5947=DIRECTION('ref_axis',(0.,-1.73526037550143E-13,1.));
#5948=DIRECTION('center_axis',(0.171878779363029,0.,0.985118107236221));
#5949=DIRECTION('ref_axis',(0.985118107236221,0.,-0.171878779363029));
#5950=DIRECTION('',(0.,1.,0.));
#5951=DIRECTION('',(0.985118107236221,0.,-0.171878779363029));
#5952=DIRECTION('',(0.,1.,0.));
#5953=DIRECTION('center_axis',(-0.707106781186572,0.,0.707106781186523));
#5954=DIRECTION('ref_axis',(0.707106781186523,0.,0.707106781186572));
#5955=DIRECTION('',(0.707106781186523,0.,0.707106781186572));
#5956=DIRECTION('',(0.,1.,0.));
#5957=DIRECTION('center_axis',(-0.707106781186547,0.,-0.707106781186548));
#5958=DIRECTION('ref_axis',(-0.707106781186548,0.,0.707106781186547));
#5959=DIRECTION('',(-0.707106781186548,0.,0.707106781186547));
#5960=DIRECTION('',(0.,1.,0.));
#5961=DIRECTION('center_axis',(-0.707106781186548,0.,0.707106781186548));
#5962=DIRECTION('ref_axis',(0.707106781186548,0.,0.707106781186548));
#5963=DIRECTION('',(0.707106781186547,0.,0.707106781186547));
#5964=DIRECTION('',(0.,1.,0.));
#5965=DIRECTION('center_axis',(-0.707106781186548,0.,-0.707106781186548));
#5966=DIRECTION('ref_axis',(-0.707106781186548,0.,0.707106781186548));
#5967=DIRECTION('',(-0.707106781186547,0.,0.707106781186547));
#5968=DIRECTION('',(0.,1.,0.));
#5969=DIRECTION('center_axis',(0.707106781186543,0.,-0.707106781186552));
#5970=DIRECTION('ref_axis',(-0.707106781186552,0.,-0.707106781186543));
#5971=DIRECTION('',(-0.707106781186552,0.,-0.707106781186543));
#5972=DIRECTION('',(0.,1.,0.));
#5973=DIRECTION('center_axis',(-0.707106781186545,0.,-0.70710678118655));
#5974=DIRECTION('ref_axis',(-0.70710678118655,0.,0.707106781186545));
#5975=DIRECTION('',(-0.70710678118655,0.,0.707106781186545));
#5976=DIRECTION('',(0.,1.,0.));
#5977=DIRECTION('center_axis',(0.707106781186543,0.,-0.707106781186552));
#5978=DIRECTION('ref_axis',(-0.707106781186553,0.,-0.707106781186543));
#5979=DIRECTION('',(-0.707106781186553,0.,-0.707106781186543));
#5980=DIRECTION('',(0.,1.,0.));
#5981=DIRECTION('center_axis',(0.707106781186545,0.,0.70710678118655));
#5982=DIRECTION('ref_axis',(0.70710678118655,0.,-0.707106781186545));
#5983=DIRECTION('',(0.70710678118655,0.,-0.707106781186545));
#5984=DIRECTION('',(0.,1.,0.));
#5985=DIRECTION('center_axis',(0.707106781186548,0.,-0.707106781186548));
#5986=DIRECTION('ref_axis',(-0.707106781186548,0.,-0.707106781186548));
#5987=DIRECTION('',(-0.707106781186548,0.,-0.707106781186548));
#5988=DIRECTION('center_axis',(0.,-1.,0.));
#5989=DIRECTION('ref_axis',(0.,0.,-1.));
#5990=DIRECTION('',(0.707106781186547,0.,0.707106781186547));
#5991=DIRECTION('',(-0.985478434744973,0.,0.16980063207361));
#5992=DIRECTION('',(0.70710678118655,0.,-0.707106781186545));
#5993=DIRECTION('center_axis',(-0.707106781186548,0.,0.707106781186548));
#5994=DIRECTION('ref_axis',(0.707106781186548,0.,0.707106781186548));
#5995=DIRECTION('',(0.707106781186548,0.,0.707106781186548));
#5996=DIRECTION('',(0.,1.,0.));
#5997=DIRECTION('',(0.,1.,0.));
#5998=DIRECTION('center_axis',(-0.16980063207361,0.,-0.985478434744973));
#5999=DIRECTION('ref_axis',(-0.985478434744973,0.,0.16980063207361));
#6000=DIRECTION('',(-0.985478434744973,0.,0.16980063207361));
#6001=DIRECTION('',(0.,1.,0.));
#6002=DIRECTION('center_axis',(0.707106781186545,0.,0.70710678118655));
#6003=DIRECTION('ref_axis',(0.70710678118655,0.,-0.707106781186545));
#6004=DIRECTION('',(0.70710678118655,0.,-0.707106781186545));
#6005=DIRECTION('center_axis',(0.,1.,0.));
#6006=DIRECTION('ref_axis',(0.,0.,1.));
#6007=DIRECTION('center_axis',(-1.,0.,0.));
#6008=DIRECTION('ref_axis',(0.,0.,1.));
#6009=DIRECTION('',(0.,1.,0.));
#6010=DIRECTION('',(0.,0.,1.));
#6011=DIRECTION('',(0.,1.,0.));
#6012=DIRECTION('center_axis',(5.42101086242752E-17,0.,-1.));
#6013=DIRECTION('ref_axis',(-1.,0.,-5.42101086242752E-17));
#6014=DIRECTION('',(-1.,0.,-5.42101086242752E-17));
#6015=DIRECTION('center_axis',(-5.42101086242752E-17,0.,1.));
#6016=DIRECTION('ref_axis',(1.,0.,5.42101086242752E-17));
#6017=DIRECTION('',(1.,0.,5.42101086242752E-17));
#6018=DIRECTION('center_axis',(0.,1.,0.));
#6019=DIRECTION('ref_axis',(0.,0.,1.));
#6020=DIRECTION('center_axis',(-0.965925826289069,0.,-0.25881904510252));
#6021=DIRECTION('ref_axis',(-0.25881904510252,0.,0.965925826289069));
#6022=DIRECTION('',(0.,1.,0.));
#6023=DIRECTION('',(-0.25881904510252,0.,0.965925826289069));
#6024=DIRECTION('',(0.,1.,0.));
#6025=DIRECTION('center_axis',(0.258819045102521,0.,-0.965925826289068));
#6026=DIRECTION('ref_axis',(-0.965925826289068,0.,-0.258819045102521));
#6027=DIRECTION('',(-0.965925826289068,0.,-0.258819045102521));
#6028=DIRECTION('center_axis',(-0.258819045102521,0.,0.965925826289068));
#6029=DIRECTION('ref_axis',(0.965925826289068,0.,0.258819045102521));
#6030=DIRECTION('',(0.965925826289068,0.,0.258819045102521));
#6031=DIRECTION('center_axis',(0.,1.,0.));
#6032=DIRECTION('ref_axis',(0.,0.,1.));
#6033=DIRECTION('center_axis',(-0.866025403784439,0.,-0.5));
#6034=DIRECTION('ref_axis',(-0.5,0.,0.866025403784439));
#6035=DIRECTION('',(0.,1.,0.));
#6036=DIRECTION('',(-0.5,0.,0.866025403784439));
#6037=DIRECTION('',(0.,1.,0.));
#6038=DIRECTION('center_axis',(0.5,0.,-0.866025403784439));
#6039=DIRECTION('ref_axis',(-0.866025403784439,0.,-0.5));
#6040=DIRECTION('',(-0.866025403784438,0.,-0.5));
#6041=DIRECTION('center_axis',(-0.5,0.,0.866025403784439));
#6042=DIRECTION('ref_axis',(0.866025403784439,0.,0.5));
#6043=DIRECTION('',(0.866025403784438,0.,0.5));
#6044=DIRECTION('center_axis',(0.,1.,0.));
#6045=DIRECTION('ref_axis',(0.,0.,1.));
#6046=DIRECTION('center_axis',(-0.707106781186548,0.,-0.707106781186547));
#6047=DIRECTION('ref_axis',(-0.707106781186547,0.,0.707106781186548));
#6048=DIRECTION('',(0.,1.,0.));
#6049=DIRECTION('',(-0.707106781186547,0.,0.707106781186548));
#6050=DIRECTION('',(0.,1.,0.));
#6051=DIRECTION('center_axis',(0.707106781186548,0.,-0.707106781186547));
#6052=DIRECTION('ref_axis',(-0.707106781186547,0.,-0.707106781186548));
#6053=DIRECTION('',(-0.707106781186547,0.,-0.707106781186548));
#6054=DIRECTION('center_axis',(-0.707106781186549,0.,0.707106781186546));
#6055=DIRECTION('ref_axis',(0.707106781186546,0.,0.707106781186549));
#6056=DIRECTION('',(0.707106781186546,0.,0.707106781186549));
#6057=DIRECTION('center_axis',(0.,1.,0.));
#6058=DIRECTION('ref_axis',(0.,0.,1.));
#6059=DIRECTION('center_axis',(0.707106781186548,0.,0.707106781186547));
#6060=DIRECTION('ref_axis',(0.707106781186547,0.,-0.707106781186548));
#6061=DIRECTION('',(0.707106781186547,0.,-0.707106781186548));
#6062=DIRECTION('',(0.,1.,0.));
#6063=DIRECTION('center_axis',(-0.707106781186548,0.,0.707106781186547));
#6064=DIRECTION('ref_axis',(0.707106781186547,0.,0.707106781186548));
#6065=DIRECTION('',(0.707106781186547,0.,0.707106781186548));
#6066=DIRECTION('',(0.,1.,0.));
#6067=DIRECTION('center_axis',(-0.707106781186549,0.,-0.707106781186546));
#6068=DIRECTION('ref_axis',(-0.707106781186546,0.,0.707106781186549));
#6069=DIRECTION('',(-0.707106781186546,0.,0.707106781186549));
#6070=DIRECTION('center_axis',(0.,1.,0.));
#6071=DIRECTION('ref_axis',(0.,0.,1.));
#6072=DIRECTION('center_axis',(0.5,0.,0.866025403784439));
#6073=DIRECTION('ref_axis',(0.866025403784439,0.,-0.5));
#6074=DIRECTION('',(0.866025403784438,0.,-0.5));
#6075=DIRECTION('',(0.,1.,0.));
#6076=DIRECTION('center_axis',(-0.866025403784439,0.,0.5));
#6077=DIRECTION('ref_axis',(0.5,0.,0.866025403784439));
#6078=DIRECTION('',(0.5,0.,0.866025403784439));
#6079=DIRECTION('',(0.,1.,0.));
#6080=DIRECTION('center_axis',(-0.5,0.,-0.866025403784439));
#6081=DIRECTION('ref_axis',(-0.866025403784439,0.,0.5));
#6082=DIRECTION('',(-0.866025403784438,0.,0.5));
#6083=DIRECTION('center_axis',(0.,1.,0.));
#6084=DIRECTION('ref_axis',(0.,0.,1.));
#6085=DIRECTION('center_axis',(0.258819045102521,0.,0.965925826289068));
#6086=DIRECTION('ref_axis',(0.965925826289068,0.,-0.258819045102521));
#6087=DIRECTION('',(0.965925826289068,0.,-0.258819045102521));
#6088=DIRECTION('',(0.,1.,0.));
#6089=DIRECTION('center_axis',(-0.965925826289069,0.,0.25881904510252));
#6090=DIRECTION('ref_axis',(0.25881904510252,0.,0.965925826289069));
#6091=DIRECTION('',(0.25881904510252,0.,0.965925826289069));
#6092=DIRECTION('',(0.,1.,0.));
#6093=DIRECTION('center_axis',(-0.258819045102522,0.,-0.965925826289068));
#6094=DIRECTION('ref_axis',(-0.965925826289068,0.,0.258819045102522));
#6095=DIRECTION('',(-0.965925826289068,0.,0.258819045102521));
#6096=DIRECTION('center_axis',(0.,1.,0.));
#6097=DIRECTION('ref_axis',(0.,0.,1.));
#6098=CARTESIAN_POINT('',(0.,0.,0.));
#6099=CARTESIAN_POINT('Origin',(25.,0.,0.));
#6100=CARTESIAN_POINT('',(25.,1.99999999999997,-10.25));
#6101=CARTESIAN_POINT('',(25.,1.99999999999998,10.25));
#6102=CARTESIAN_POINT('Origin',(25.,1.99999999999997,0.));
#6103=CARTESIAN_POINT('Origin',(25.,1.99999999999997,0.));
#6104=CARTESIAN_POINT('',(25.,-4.71299319961837E-16,12.25));
#6105=CARTESIAN_POINT('',(25.,0.,12.25));
#6106=CARTESIAN_POINT('',(25.,0.,-12.25));
#6107=CARTESIAN_POINT('Origin',(25.,0.,0.));
#6108=CARTESIAN_POINT('Origin',(25.,0.,0.));
#6109=CARTESIAN_POINT('Origin',(0.,30.,0.));
#6110=CARTESIAN_POINT('',(-6.4,30.,-5.5));
#6111=CARTESIAN_POINT('',(-6.4,30.,5.5));
#6112=CARTESIAN_POINT('Origin',(-6.4,30.,7.83773951454306E-16));
#6113=CARTESIAN_POINT('Origin',(-6.4,30.,7.83773951454306E-16));
#6114=CARTESIAN_POINT('',(6.73555739531044E-16,30.,5.5));
#6115=CARTESIAN_POINT('',(6.73555739531044E-16,30.,5.5));
#6116=CARTESIAN_POINT('',(-6.73555739531044E-16,30.,-5.5));
#6117=CARTESIAN_POINT('Origin',(0.,30.,0.));
#6118=CARTESIAN_POINT('Origin',(0.,30.,0.));
#6119=CARTESIAN_POINT('Origin',(0.,30.,0.));
#6120=CARTESIAN_POINT('',(-10.,30.,-3.29999999999999));
#6121=CARTESIAN_POINT('',(-10.,30.,3.3));
#6122=CARTESIAN_POINT('Origin',(-10.,30.,1.22464679914735E-15));
#6123=CARTESIAN_POINT('',(-6.4,30.,3.29999999999999));
#6124=CARTESIAN_POINT('',(4.04133443718626E-16,30.,3.29999999999999));
#6125=CARTESIAN_POINT('',(-6.4,30.,-3.3));
#6126=CARTESIAN_POINT('Origin',(-6.4,30.,7.83773951454306E-16));
#6127=CARTESIAN_POINT('Origin',(-6.4,30.,7.83773951454306E-16));
#6128=CARTESIAN_POINT('Origin',(-10.,30.,1.22464679914735E-15));
#6129=CARTESIAN_POINT('Origin',(6.12323399573677E-15,30.,50.));
#6130=CARTESIAN_POINT('',(-6.4,30.,44.5));
#6131=CARTESIAN_POINT('',(-6.4,30.,55.5));
#6132=CARTESIAN_POINT('Origin',(-6.4,30.,50.));
#6133=CARTESIAN_POINT('Origin',(-6.4,30.,50.));
#6134=CARTESIAN_POINT('',(6.79678973526781E-15,30.,55.5));
#6135=CARTESIAN_POINT('',(6.79678973526781E-15,30.,55.5));
#6136=CARTESIAN_POINT('',(5.44967825620572E-15,30.,44.5));
#6137=CARTESIAN_POINT('Origin',(6.12323399573677E-15,30.,50.));
#6138=CARTESIAN_POINT('Origin',(6.12323399573677E-15,30.,50.));
#6139=CARTESIAN_POINT('Origin',(6.12323399573677E-15,30.,50.));
#6140=CARTESIAN_POINT('',(-9.99999999999999,30.,46.7));
#6141=CARTESIAN_POINT('',(-9.99999999999999,30.,53.3));
#6142=CARTESIAN_POINT('Origin',(-9.99999999999999,30.,50.));
#6143=CARTESIAN_POINT('',(-6.4,30.,53.3));
#6144=CARTESIAN_POINT('',(6.52736743945539E-15,30.,53.3));
#6145=CARTESIAN_POINT('',(-6.4,30.,46.7));
#6146=CARTESIAN_POINT('Origin',(-6.4,30.,50.));
#6147=CARTESIAN_POINT('Origin',(-6.4,30.,50.));
#6148=CARTESIAN_POINT('Origin',(-9.99999999999999,30.,50.));
#6149=CARTESIAN_POINT('Origin',(-6.12323399573677E-15,30.,-50.));
#6150=CARTESIAN_POINT('',(-6.40000000000001,30.,-55.5));
#6151=CARTESIAN_POINT('',(-6.40000000000001,30.,-44.5));
#6152=CARTESIAN_POINT('Origin',(-6.40000000000001,30.,-50.));
#6153=CARTESIAN_POINT('Origin',(-6.40000000000001,30.,-50.));
#6154=CARTESIAN_POINT('',(-5.44967825620572E-15,30.,-44.5));
#6155=CARTESIAN_POINT('',(-5.44967825620572E-15,30.,-44.5));
#6156=CARTESIAN_POINT('',(-6.79678973526781E-15,30.,-55.5));
#6157=CARTESIAN_POINT('Origin',(-6.12323399573677E-15,30.,-50.));
#6158=CARTESIAN_POINT('Origin',(-6.12323399573677E-15,30.,-50.));
#6159=CARTESIAN_POINT('Origin',(-6.12323399573677E-15,30.,-50.));
#6160=CARTESIAN_POINT('',(-10.,30.,-53.3));
#6161=CARTESIAN_POINT('',(-10.,30.,-46.7));
#6162=CARTESIAN_POINT('Origin',(-10.,30.,-50.));
#6163=CARTESIAN_POINT('',(-6.40000000000001,30.,-46.7));
#6164=CARTESIAN_POINT('',(-5.71910055201814E-15,30.,-46.7));
#6165=CARTESIAN_POINT('',(-6.40000000000001,30.,-53.3));
#6166=CARTESIAN_POINT('Origin',(-6.40000000000001,30.,-50.));
#6167=CARTESIAN_POINT('Origin',(-6.40000000000001,30.,-50.));
#6168=CARTESIAN_POINT('Origin',(-10.,30.,-50.));
#6169=CARTESIAN_POINT('Origin',(25.,10.,0.));
#6170=CARTESIAN_POINT('',(16.3295619890657,10.,32.3585151806838));
#6171=CARTESIAN_POINT('',(16.3295619890657,10.,-32.3585151806838));
#6172=CARTESIAN_POINT('Origin',(25.,10.,0.));
#6173=CARTESIAN_POINT('',(16.3295619890657,0.,-32.3585151806838));
#6174=CARTESIAN_POINT('',(16.3295619890657,10.,-32.3585151806838));
#6175=CARTESIAN_POINT('',(16.3295619890657,0.,32.3585151806838));
#6176=CARTESIAN_POINT('Origin',(25.,0.,0.));
#6177=CARTESIAN_POINT('',(16.3295619890657,10.,32.3585151806838));
#6178=CARTESIAN_POINT('Origin',(17.2354286469245,10.,28.9777747886721));
#6179=CARTESIAN_POINT('',(18.1412953047833,10.,25.5970343966603));
#6180=CARTESIAN_POINT('Origin',(17.2354286469245,10.,28.9777747886721));
#6181=CARTESIAN_POINT('',(18.1412953047833,0.,25.5970343966603));
#6182=CARTESIAN_POINT('Origin',(17.2354286469245,0.,28.9777747886721));
#6183=CARTESIAN_POINT('',(18.1412953047833,10.,25.5970343966603));
#6184=CARTESIAN_POINT('Origin',(25.,10.,0.));
#6185=CARTESIAN_POINT('',(43.3814406046019,10.,19.0885473857885));
#6186=CARTESIAN_POINT('Origin',(25.,10.,0.));
#6187=CARTESIAN_POINT('',(18.1412953047833,0.,-25.5970343966603));
#6188=CARTESIAN_POINT('Origin',(25.,0.,0.));
#6189=CARTESIAN_POINT('',(18.1412953047833,10.,-25.5970343966603));
#6190=CARTESIAN_POINT('',(18.1412953047833,10.,-25.5970343966603));
#6191=CARTESIAN_POINT('',(43.3814406046019,10.,-19.0885473857885));
#6192=CARTESIAN_POINT('Origin',(25.,10.,0.));
#6193=CARTESIAN_POINT('',(43.3814406046019,9.,-19.0885473857885));
#6194=CARTESIAN_POINT('',(43.3814406046019,10.,-19.0885473857885));
#6195=CARTESIAN_POINT('',(44.0885473857885,9.,-18.3814406046019));
#6196=CARTESIAN_POINT('Origin',(25.,9.,0.));
#6197=CARTESIAN_POINT('',(44.0885473857885,10.,-18.3814406046019));
#6198=CARTESIAN_POINT('',(44.0885473857885,10.,-18.3814406046019));
#6199=CARTESIAN_POINT('',(47.6955878111676,10.,-13.680654001384));
#6200=CARTESIAN_POINT('Origin',(25.,10.,0.));
#6201=CARTESIAN_POINT('',(47.6955878111676,9.,-13.680654001384));
#6202=CARTESIAN_POINT('',(47.6955878111676,10.,-13.680654001384));
#6203=CARTESIAN_POINT('',(48.1955878111676,9.,-12.8146285975995));
#6204=CARTESIAN_POINT('Origin',(25.,9.,0.));
#6205=CARTESIAN_POINT('',(48.1955878111676,10.,-12.8146285975995));
#6206=CARTESIAN_POINT('',(48.1955878111676,10.,-12.8146285975995));
#6207=CARTESIAN_POINT('',(50.4630682146343,10.,-7.34044665513491));
#6208=CARTESIAN_POINT('Origin',(25.,10.,0.));
#6209=CARTESIAN_POINT('',(50.4630682146343,9.,-7.34044665513491));
#6210=CARTESIAN_POINT('',(50.4630682146343,10.,-7.34044665513491));
#6211=CARTESIAN_POINT('',(50.7218872597368,9.,-6.37452082884584));
#6212=CARTESIAN_POINT('Origin',(25.,9.,0.));
#6213=CARTESIAN_POINT('',(50.7218872597368,10.,-6.37452082884584));
#6214=CARTESIAN_POINT('',(50.7218872597368,10.,-6.37452082884584));
#6215=CARTESIAN_POINT('',(51.4952825989835,10.,-0.5));
#6216=CARTESIAN_POINT('Origin',(25.,10.,0.));
#6217=CARTESIAN_POINT('',(51.4952825989835,9.,-0.5));
#6218=CARTESIAN_POINT('',(51.4952825989835,10.,-0.5));
#6219=CARTESIAN_POINT('',(51.4952825989835,9.,0.5));
#6220=CARTESIAN_POINT('Origin',(25.,9.,0.));
#6221=CARTESIAN_POINT('',(51.4952825989835,10.,0.5));
#6222=CARTESIAN_POINT('',(51.4952825989835,10.,0.5));
#6223=CARTESIAN_POINT('',(50.7218872597368,10.,6.37452082884584));
#6224=CARTESIAN_POINT('Origin',(25.,10.,0.));
#6225=CARTESIAN_POINT('',(50.7218872597368,9.,6.37452082884584));
#6226=CARTESIAN_POINT('',(50.7218872597368,10.,6.37452082884584));
#6227=CARTESIAN_POINT('',(50.4630682146343,9.,7.34044665513491));
#6228=CARTESIAN_POINT('Origin',(25.,9.,0.));
#6229=CARTESIAN_POINT('',(50.4630682146343,10.,7.34044665513491));
#6230=CARTESIAN_POINT('',(50.4630682146343,10.,7.34044665513491));
#6231=CARTESIAN_POINT('',(48.1955878111676,10.,12.8146285975995));
#6232=CARTESIAN_POINT('Origin',(25.,10.,0.));
#6233=CARTESIAN_POINT('',(48.1955878111676,9.,12.8146285975995));
#6234=CARTESIAN_POINT('',(48.1955878111676,10.,12.8146285975995));
#6235=CARTESIAN_POINT('',(47.6955878111676,9.,13.680654001384));
#6236=CARTESIAN_POINT('Origin',(25.,9.,0.));
#6237=CARTESIAN_POINT('',(47.6955878111676,10.,13.680654001384));
#6238=CARTESIAN_POINT('',(47.6955878111676,10.,13.680654001384));
#6239=CARTESIAN_POINT('',(44.0885473857885,10.,18.3814406046019));
#6240=CARTESIAN_POINT('Origin',(25.,10.,0.));
#6241=CARTESIAN_POINT('',(44.0885473857885,9.,18.3814406046019));
#6242=CARTESIAN_POINT('',(44.0885473857885,10.,18.3814406046019));
#6243=CARTESIAN_POINT('',(43.3814406046019,9.,19.0885473857885));
#6244=CARTESIAN_POINT('Origin',(25.,9.,0.));
#6245=CARTESIAN_POINT('',(43.3814406046019,10.,19.0885473857885));
#6246=CARTESIAN_POINT('Origin',(25.,10.,0.));
#6247=CARTESIAN_POINT('',(25.,10.,-10.25));
#6248=CARTESIAN_POINT('',(25.,10.,10.25));
#6249=CARTESIAN_POINT('Origin',(25.,10.,0.));
#6250=CARTESIAN_POINT('',(25.,10.,10.25));
#6251=CARTESIAN_POINT('Origin',(25.,10.,0.));
#6252=CARTESIAN_POINT('Origin',(25.,10.,0.));
#6253=CARTESIAN_POINT('',(25.,10.,41.8204468287416));
#6254=CARTESIAN_POINT('',(-8.67361737988404E-16,10.,65.));
#6255=CARTESIAN_POINT('',(-8.67361737988404E-16,10.,65.));
#6256=CARTESIAN_POINT('',(25.,10.,51.8204468287416));
#6257=CARTESIAN_POINT('',(25.,10.,51.8204468287416));
#6258=CARTESIAN_POINT('',(50.8363459426851,10.,27.8654486475617));
#6259=CARTESIAN_POINT('',(2.77555756156289E-14,10.,75.));
#6260=CARTESIAN_POINT('',(50.8363459426851,10.,-27.8654486475617));
#6261=CARTESIAN_POINT('Origin',(25.,10.,0.));
#6262=CARTESIAN_POINT('',(25.,10.,-51.8204468287416));
#6263=CARTESIAN_POINT('',(2.77555756156289E-14,10.,-75.));
#6264=CARTESIAN_POINT('',(25.,10.,-41.8204468287416));
#6265=CARTESIAN_POINT('',(25.,10.,-41.8204468287416));
#6266=CARTESIAN_POINT('',(6.04165959032175E-14,10.,-64.9999999999999));
#6267=CARTESIAN_POINT('',(6.04165959032175E-14,10.,-64.9999999999999));
#6268=CARTESIAN_POINT('',(2.77555756156289E-14,10.,75.));
#6269=CARTESIAN_POINT('',(60.7485977564103,10.,1.16666666666667));
#6270=CARTESIAN_POINT('',(58.9102564102564,10.,-0.0413661858974365));
#6271=CARTESIAN_POINT('Ctrl Pts',(60.7485977564103,10.,1.16666666666667));
#6272=CARTESIAN_POINT('Ctrl Pts',(60.6950740485977,10.,1.1660142767973));
#6273=CARTESIAN_POINT('Ctrl Pts',(60.5907852866809,10.,1.16474312174202));
#6274=CARTESIAN_POINT('Ctrl Pts',(60.4382515464504,10.,1.1581755410972));
#6275=CARTESIAN_POINT('Ctrl Pts',(60.2942632170235,10.,1.14517782086936));
#6276=CARTESIAN_POINT('Ctrl Pts',(60.1584194896892,10.,1.12910169189124));
#6277=CARTESIAN_POINT('Ctrl Pts',(60.0315269123252,10.,1.10620146772274));
#6278=CARTESIAN_POINT('Ctrl Pts',(59.9123788900419,10.,1.08016794868519));
#6279=CARTESIAN_POINT('Ctrl Pts',(59.8020036510866,10.,1.04781107927332));
#6280=CARTESIAN_POINT('Ctrl Pts',(59.6992845963685,10.,1.01142686363952));
#6281=CARTESIAN_POINT('Ctrl Pts',(59.6045704512387,10.,0.969619488548733));
#6282=CARTESIAN_POINT('Ctrl Pts',(59.5156152673776,10.,0.924855286030593));
#6283=CARTESIAN_POINT('Ctrl Pts',(59.432898706197,10.,0.875586145699043));
#6284=CARTESIAN_POINT('Ctrl Pts',(59.3556147448684,10.,0.823220100633211));
#6285=CARTESIAN_POINT('Ctrl Pts',(59.2845619668707,10.,0.767026528472456));
#6286=CARTESIAN_POINT('Ctrl Pts',(59.2195647682429,10.,0.707086702940299));
#6287=CARTESIAN_POINT('Ctrl Pts',(59.1606660203266,10.,0.643355000435545));
#6288=CARTESIAN_POINT('Ctrl Pts',(59.1079735032218,10.,0.57598842004492));
#6289=CARTESIAN_POINT('Ctrl Pts',(59.0618923605283,10.,0.505567469444614));
#6290=CARTESIAN_POINT('Ctrl Pts',(59.0207032307813,10.,0.433601406278883));
#6291=CARTESIAN_POINT('Ctrl Pts',(58.9872808064003,10.,0.358653852038842));
#6292=CARTESIAN_POINT('Ctrl Pts',(58.9590616053512,10.,0.282390456055883));
#6293=CARTESIAN_POINT('Ctrl Pts',(58.9370902006882,10.,0.20409162322002));
#6294=CARTESIAN_POINT('Ctrl Pts',(58.9220465282114,10.,0.123834154220655));
#6295=CARTESIAN_POINT('Ctrl Pts',(58.9114665854286,10.,0.0418808892141549));
#6296=CARTESIAN_POINT('Ctrl Pts',(58.9106611987642,10.,-0.0135210771165419));
#6297=CARTESIAN_POINT('Ctrl Pts',(58.9102564102564,10.,-0.0413661858974365));
#6298=CARTESIAN_POINT('',(60.7485977564103,10.,-1.21153846153846));
#6299=CARTESIAN_POINT('Ctrl Pts',(58.9102564102564,10.,-0.0413661858974365));
#6300=CARTESIAN_POINT('Ctrl Pts',(58.9107250183422,10.,-0.0689696343309808));
#6301=CARTESIAN_POINT('Ctrl Pts',(58.9116490220202,10.,-0.123398246758427));
#6302=CARTESIAN_POINT('Ctrl Pts',(58.9211302162461,10.,-0.204060285520961));
#6303=CARTESIAN_POINT('Ctrl Pts',(58.9365908494532,10.,-0.28252800032918));
#6304=CARTESIAN_POINT('Ctrl Pts',(58.9575863126062,10.,-0.358958253780302));
#6305=CARTESIAN_POINT('Ctrl Pts',(58.9842703012863,10.,-0.433507462209666));
#6306=CARTESIAN_POINT('Ctrl Pts',(59.0182113463841,10.,-0.505445342349917));
#6307=CARTESIAN_POINT('Ctrl Pts',(59.0575776785491,10.,-0.575721946027576));
#6308=CARTESIAN_POINT('Ctrl Pts',(59.1023642483113,10.,-0.644016599304336));
#6309=CARTESIAN_POINT('Ctrl Pts',(59.1536884909646,10.,-0.709027646472716));
#6310=CARTESIAN_POINT('Ctrl Pts',(59.2104515789529,10.,-0.771127563222866));
#6311=CARTESIAN_POINT('Ctrl Pts',(59.274077246105,10.,-0.828748350390093));
#6312=CARTESIAN_POINT('Ctrl Pts',(59.3435470663194,10.,-0.882398652715233));
#6313=CARTESIAN_POINT('Ctrl Pts',(59.4182715876551,10.,-0.933309876508589));
#6314=CARTESIAN_POINT('Ctrl Pts',(59.4989869028541,10.,-0.980394708050301));
#6315=CARTESIAN_POINT('Ctrl Pts',(59.5862182124316,10.,-1.02275013932467));
#6316=CARTESIAN_POINT('Ctrl Pts',(59.6793080030392,10.,-1.06261053237732));
#6317=CARTESIAN_POINT('Ctrl Pts',(59.7804879507654,10.,-1.09774739350335));
#6318=CARTESIAN_POINT('Ctrl Pts',(59.890732525659,10.,-1.12855036034975));
#6319=CARTESIAN_POINT('Ctrl Pts',(60.0106515743457,10.,-1.15422894228086));
#6320=CARTESIAN_POINT('Ctrl Pts',(60.1398890930961,10.,-1.17487979080595));
#6321=CARTESIAN_POINT('Ctrl Pts',(60.2785418110507,10.,-1.1919043378817));
#6322=CARTESIAN_POINT('Ctrl Pts',(60.4268538533032,10.,-1.2034290845974));
#6323=CARTESIAN_POINT('Ctrl Pts',(60.5846972602254,10.,-1.21057890860514));
#6324=CARTESIAN_POINT('Ctrl Pts',(60.6929672897751,10.,-1.21121277382742));
#6325=CARTESIAN_POINT('Ctrl Pts',(60.7485977564103,10.,-1.21153846153846));
#6326=CARTESIAN_POINT('',(62.5897435897436,10.,-0.0413661858974365));
#6327=CARTESIAN_POINT('Ctrl Pts',(60.7485977564103,10.,-1.21153846153846));
#6328=CARTESIAN_POINT('Ctrl Pts',(60.804695144159,10.,-1.21121044339683));
#6329=CARTESIAN_POINT('Ctrl Pts',(60.9136651284346,10.,-1.21057326342873));
#6330=CARTESIAN_POINT('Ctrl Pts',(61.0724497703034,10.,-1.20348484227));
#6331=CARTESIAN_POINT('Ctrl Pts',(61.2214100599863,10.,-1.19170950070885));
#6332=CARTESIAN_POINT('Ctrl Pts',(61.3605531236999,10.,-1.17557212531652));
#6333=CARTESIAN_POINT('Ctrl Pts',(61.4899148960562,10.,-1.15593415366388));
#6334=CARTESIAN_POINT('Ctrl Pts',(61.6091496267993,10.,-1.12971863820328));
#6335=CARTESIAN_POINT('Ctrl Pts',(61.7188093218632,10.,-1.09990593230378));
#6336=CARTESIAN_POINT('Ctrl Pts',(61.8192510730194,10.,-1.06535316139287));
#6337=CARTESIAN_POINT('Ctrl Pts',(61.911829799938,10.,-1.02636649194024));
#6338=CARTESIAN_POINT('Ctrl Pts',(61.9982513903847,10.,-0.983928282986255));
#6339=CARTESIAN_POINT('Ctrl Pts',(62.0784061261753,10.,-0.936377488323097));
#6340=CARTESIAN_POINT('Ctrl Pts',(62.1534981449525,10.,-0.886350527011289));
#6341=CARTESIAN_POINT('Ctrl Pts',(62.222689384199,10.,-0.832019281014167));
#6342=CARTESIAN_POINT('Ctrl Pts',(62.2858488124048,10.,-0.773956811418571));
#6343=CARTESIAN_POINT('Ctrl Pts',(62.3430145664833,10.,-0.711587161432864));
#6344=CARTESIAN_POINT('Ctrl Pts',(62.3948670159187,10.,-0.646143860988225));
#6345=CARTESIAN_POINT('Ctrl Pts',(62.4400371094822,10.,-0.577213326813957));
#6346=CARTESIAN_POINT('Ctrl Pts',(62.4807383662876,10.,-0.506920457090942));
#6347=CARTESIAN_POINT('Ctrl Pts',(62.514144376572,10.,-0.434024877482095));
#6348=CARTESIAN_POINT('Ctrl Pts',(62.5415933963132,10.,-0.359191418495163));
#6349=CARTESIAN_POINT('Ctrl Pts',(62.5635876002892,10.,-0.282637703956239));
#6350=CARTESIAN_POINT('Ctrl Pts',(62.5788185439617,10.,-0.204047419715254));
#6351=CARTESIAN_POINT('Ctrl Pts',(62.5883642511834,10.,-0.123401579528754));
#6352=CARTESIAN_POINT('Ctrl Pts',(62.5892794480359,10.,-0.0689707557943803));
#6353=CARTESIAN_POINT('Ctrl Pts',(62.5897435897436,10.,-0.0413661858974365));
#6354=CARTESIAN_POINT('Ctrl Pts',(62.5897435897436,10.,-0.0413661858974365));
#6355=CARTESIAN_POINT('Ctrl Pts',(62.5892557745679,10.,-0.0135307074130953));
#6356=CARTESIAN_POINT('Ctrl Pts',(62.5882856636636,10.,0.0418253014825895));
#6357=CARTESIAN_POINT('Ctrl Pts',(62.578961721129,10.,0.123665676728505));
#6358=CARTESIAN_POINT('Ctrl Pts',(62.5634905980321,10.,0.203615358443104));
#6359=CARTESIAN_POINT('Ctrl Pts',(62.5415696234495,10.,0.281333497146589));
#6360=CARTESIAN_POINT('Ctrl Pts',(62.51437394679,10.,0.357458483614358));
#6361=CARTESIAN_POINT('Ctrl Pts',(62.4802868296808,10.,0.431394891260013));
#6362=CARTESIAN_POINT('Ctrl Pts',(62.4406079623364,10.,0.503601972902058));
#6363=CARTESIAN_POINT('Ctrl Pts',(62.3939840850298,10.,0.572932260421959));
#6364=CARTESIAN_POINT('Ctrl Pts',(62.342001808833,10.,0.640146875768039));
#6365=CARTESIAN_POINT('Ctrl Pts',(62.2832391400296,10.,0.703594838740136));
#6366=CARTESIAN_POINT('Ctrl Pts',(62.218289420761,10.,0.763281924637593));
#6367=CARTESIAN_POINT('Ctrl Pts',(62.1478475568744,10.,0.819957230023826));
#6368=CARTESIAN_POINT('Ctrl Pts',(62.0705624720408,10.,0.872012827223076));
#6369=CARTESIAN_POINT('Ctrl Pts',(61.9877783622267,10.,0.921586259458503));
#6370=CARTESIAN_POINT('Ctrl Pts',(61.8980474974329,10.,0.965958295360172));
#6371=CARTESIAN_POINT('Ctrl Pts',(61.8028670295918,10.,1.00869297053876));
#6372=CARTESIAN_POINT('Ctrl Pts',(61.6996033707851,10.,1.04557995727801));
#6373=CARTESIAN_POINT('Ctrl Pts',(61.5888386102671,10.,1.07884620255032));
#6374=CARTESIAN_POINT('Ctrl Pts',(61.4692644234137,10.,1.10572517112526));
#6375=CARTESIAN_POINT('Ctrl Pts',(61.3415081781186,10.,1.12811444346339));
#6376=CARTESIAN_POINT('Ctrl Pts',(61.2051006948784,10.,1.145459339409));
#6377=CARTESIAN_POINT('Ctrl Pts',(61.0603343793667,10.,1.15809198148755));
#6378=CARTESIAN_POINT('Ctrl Pts',(60.9071139887259,10.,1.16476506652889));
#6379=CARTESIAN_POINT('Ctrl Pts',(60.8023561395488,10.,1.16602176773556));
#6380=CARTESIAN_POINT('Ctrl Pts',(60.7485977564103,10.,1.16666666666667));
#6381=CARTESIAN_POINT('',(61.243226484489,10.,8.19957848193824));
#6382=CARTESIAN_POINT('',(61.3848530870531,10.,7.67303601398952));
#6383=CARTESIAN_POINT('',(61.243226484489,10.,8.19957848193824));
#6384=CARTESIAN_POINT('',(61.6589917088479,10.,7.96119707168183));
#6385=CARTESIAN_POINT('',(61.3848530870531,10.,7.67303601398952));
#6386=CARTESIAN_POINT('',(61.4823090165402,10.,8.61955043706645));
#6387=CARTESIAN_POINT('',(61.6589917088479,10.,7.96119707168183));
#6388=CARTESIAN_POINT('',(58.1302457152582,10.,7.72141341783568));
#6389=CARTESIAN_POINT('',(61.4823090165402,10.,8.61955043706645));
#6390=CARTESIAN_POINT('',(58.2192881832069,10.,7.38908168706645));
#6391=CARTESIAN_POINT('',(58.1302457152582,10.,7.72141341783568));
#6392=CARTESIAN_POINT('',(58.2192881832069,10.,7.38908168706645));
#6393=CARTESIAN_POINT('',(59.3867505297258,10.,9.78562477707548));
#6394=CARTESIAN_POINT('',(60.9677801771617,10.,10.5414340719473));
#6395=CARTESIAN_POINT('',(59.3867505297258,10.,9.78562477707548));
#6396=CARTESIAN_POINT('',(60.5786575810078,10.,11.9927561873319));
#6397=CARTESIAN_POINT('',(60.9677801771617,10.,10.5414340719473));
#6398=CARTESIAN_POINT('',(60.2596471643411,10.,11.9072193283575));
#6399=CARTESIAN_POINT('',(60.5786575810078,10.,11.9927561873319));
#6400=CARTESIAN_POINT('',(60.5793587028027,10.,10.7132089116909));
#6401=CARTESIAN_POINT('',(60.2596471643411,10.,11.9072193283575));
#6402=CARTESIAN_POINT('',(59.7106687989565,10.,10.302351539896));
#6403=CARTESIAN_POINT('',(60.5793587028027,10.,10.7132089116909));
#6404=CARTESIAN_POINT('',(59.6686014912642,10.,10.7132089116909));
#6405=CARTESIAN_POINT('Ctrl Pts',(59.7106687989565,10.,10.302351539896));
#6406=CARTESIAN_POINT('Ctrl Pts',(59.7109151425833,10.,10.3404574306932));
#6407=CARTESIAN_POINT('Ctrl Pts',(59.7113901896922,10.,10.4139405302786));
#6408=CARTESIAN_POINT('Ctrl Pts',(59.7042832505111,10.,10.5207586342806));
#6409=CARTESIAN_POINT('Ctrl Pts',(59.6910100155044,10.,10.6200411897299));
#6410=CARTESIAN_POINT('Ctrl Pts',(59.6758849655305,10.,10.682926475504));
#6411=CARTESIAN_POINT('Ctrl Pts',(59.6686014912642,10.,10.7132089116909));
#6412=CARTESIAN_POINT('',(58.2951038951104,10.,11.4732249373319));
#6413=CARTESIAN_POINT('Ctrl Pts',(59.6686014912642,10.,10.7132089116909));
#6414=CARTESIAN_POINT('Ctrl Pts',(59.657577073248,10.,10.7503593884773));
#6415=CARTESIAN_POINT('Ctrl Pts',(59.6359652052445,10.,10.8231878316111));
#6416=CARTESIAN_POINT('Ctrl Pts',(59.592844734318,10.,10.9267961972807));
#6417=CARTESIAN_POINT('Ctrl Pts',(59.5416265114957,10.,11.0227534493186));
#6418=CARTESIAN_POINT('Ctrl Pts',(59.4815472141563,10.,11.1110137223379));
#6419=CARTESIAN_POINT('Ctrl Pts',(59.4133895662922,10.,11.1918115887158));
#6420=CARTESIAN_POINT('Ctrl Pts',(59.3372036099388,10.,11.2653426729797));
#6421=CARTESIAN_POINT('Ctrl Pts',(59.2525037084109,10.,11.3308022649961));
#6422=CARTESIAN_POINT('Ctrl Pts',(59.1602961174638,10.,11.38790286016));
#6423=CARTESIAN_POINT('Ctrl Pts',(59.062623800333,10.,11.4360481401985));
#6424=CARTESIAN_POINT('Ctrl Pts',(58.9612975290914,10.,11.474380993766));
[truncated: 529,349 more chars]
