# Supplementary material for: Approach to standardized material characterization of the human lumbopelvic system—Specification, preparation and storage
Source: PLoS One. 2023 Aug 3;18(8):e0289482. doi: 10.1371/journal.pone.0289482 (PMC10399898; doi:10.1371/journal.pone.0289482)
Supplement: S2 File — Including 3D models and 3D-pdf overviews of preparation auxiliaries and storage boxes. (ZIP) [file pone.0289482.s002.zip › Preparation/Saw_Jig-Trabecular_Cube/Saw_jig-Cube_10mm-Holder.stp]

ISO-10303-21;
HEADER;
/* Generated by software containing ST-Developer
 * from STEP Tools, Inc. (www.steptools.com) 
 */

FILE_DESCRIPTION(
/* description */ (''),
/* implementation_level */ '2;1');

FILE_NAME(
/* name */ 
'D:\\Gebhardt\\Messeinrichtungen\\ZZ-Anderes\\Proben\\Pr\X\E4paration\\
Final\\Saw_Jig-Cancalous_Bone-Cube_10mm\\Saw_jig-Cube_10mm-Holder.stp',

/* time_stamp */ '2021-03-09T16:15:00+01:00',
/* author */ ('mgebhard'),
/* organization */ (''),
/* preprocessor_version */ 'ST-DEVELOPER v18.1',
/* originating_system */ 'Autodesk Inventor 2020',
/* authorisation */ '');

FILE_SCHEMA (('AUTOMOTIVE_DESIGN { 1 0 10303 214 3 1 1 }'));
ENDSEC;

DATA;
#10=MECHANICAL_DESIGN_GEOMETRIC_PRESENTATION_REPRESENTATION('',(#13),#2127);
#11=SHAPE_REPRESENTATION_RELATIONSHIP('SRR','None',#2134,#12);
#12=ADVANCED_BREP_SHAPE_REPRESENTATION('',(#14),#2126);
#13=STYLED_ITEM('',(#2143),#14);
#14=MANIFOLD_SOLID_BREP('Volumenk\X\F6rper1',#1340);
#15=FACE_OUTER_BOUND('',#80,.T.);
#16=FACE_OUTER_BOUND('',#81,.T.);
#17=FACE_OUTER_BOUND('',#82,.T.);
#18=FACE_OUTER_BOUND('',#83,.T.);
#19=FACE_OUTER_BOUND('',#84,.T.);
#20=FACE_OUTER_BOUND('',#85,.T.);
#21=FACE_OUTER_BOUND('',#86,.T.);
#22=FACE_OUTER_BOUND('',#87,.T.);
#23=FACE_OUTER_BOUND('',#88,.T.);
#24=FACE_OUTER_BOUND('',#89,.T.);
#25=FACE_OUTER_BOUND('',#90,.T.);
#26=FACE_OUTER_BOUND('',#91,.T.);
#27=FACE_OUTER_BOUND('',#92,.T.);
#28=FACE_OUTER_BOUND('',#93,.T.);
#29=FACE_OUTER_BOUND('',#94,.T.);
#30=FACE_OUTER_BOUND('',#95,.T.);
#31=FACE_OUTER_BOUND('',#96,.T.);
#32=FACE_OUTER_BOUND('',#97,.T.);
#33=FACE_OUTER_BOUND('',#98,.T.);
#34=FACE_OUTER_BOUND('',#99,.T.);
#35=FACE_OUTER_BOUND('',#100,.T.);
#36=FACE_OUTER_BOUND('',#101,.T.);
#37=FACE_OUTER_BOUND('',#102,.T.);
#38=FACE_OUTER_BOUND('',#103,.T.);
#39=FACE_OUTER_BOUND('',#104,.T.);
#40=FACE_OUTER_BOUND('',#105,.T.);
#41=FACE_OUTER_BOUND('',#106,.T.);
#42=FACE_OUTER_BOUND('',#107,.T.);
#43=FACE_OUTER_BOUND('',#108,.T.);
#44=FACE_OUTER_BOUND('',#109,.T.);
#45=FACE_OUTER_BOUND('',#110,.T.);
#46=FACE_OUTER_BOUND('',#111,.T.);
#47=FACE_OUTER_BOUND('',#112,.T.);
#48=FACE_OUTER_BOUND('',#113,.T.);
#49=FACE_OUTER_BOUND('',#114,.T.);
#50=FACE_OUTER_BOUND('',#115,.T.);
#51=FACE_OUTER_BOUND('',#116,.T.);
#52=FACE_OUTER_BOUND('',#117,.T.);
#53=FACE_OUTER_BOUND('',#118,.T.);
#54=FACE_OUTER_BOUND('',#119,.T.);
#55=FACE_OUTER_BOUND('',#120,.T.);
#56=FACE_OUTER_BOUND('',#121,.T.);
#57=FACE_OUTER_BOUND('',#122,.T.);
#58=FACE_OUTER_BOUND('',#123,.T.);
#59=FACE_OUTER_BOUND('',#124,.T.);
#60=FACE_OUTER_BOUND('',#125,.T.);
#61=FACE_OUTER_BOUND('',#126,.T.);
#62=FACE_OUTER_BOUND('',#127,.T.);
#63=FACE_OUTER_BOUND('',#128,.T.);
#64=FACE_OUTER_BOUND('',#129,.T.);
#65=FACE_OUTER_BOUND('',#130,.T.);
#66=FACE_OUTER_BOUND('',#131,.T.);
#67=FACE_OUTER_BOUND('',#132,.T.);
#68=FACE_OUTER_BOUND('',#133,.T.);
#69=FACE_OUTER_BOUND('',#134,.T.);
#70=FACE_OUTER_BOUND('',#135,.T.);
#71=FACE_OUTER_BOUND('',#136,.T.);
#72=FACE_OUTER_BOUND('',#137,.T.);
#73=FACE_OUTER_BOUND('',#138,.T.);
#74=FACE_OUTER_BOUND('',#139,.T.);
#75=FACE_OUTER_BOUND('',#140,.T.);
#76=FACE_OUTER_BOUND('',#141,.T.);
#77=FACE_OUTER_BOUND('',#142,.T.);
#78=FACE_OUTER_BOUND('',#143,.T.);
#79=FACE_OUTER_BOUND('',#144,.T.);
#80=EDGE_LOOP('',(#834,#835,#836,#837));
#81=EDGE_LOOP('',(#838,#839,#840,#841,#842,#843,#844));
#82=EDGE_LOOP('',(#845,#846,#847,#848,#849));
#83=EDGE_LOOP('',(#850,#851,#852,#853));
#84=EDGE_LOOP('',(#854,#855,#856,#857,#858,#859));
#85=EDGE_LOOP('',(#860,#861,#862,#863,#864,#865,#866));
#86=EDGE_LOOP('',(#867,#868,#869,#870));
#87=EDGE_LOOP('',(#871,#872,#873,#874));
#88=EDGE_LOOP('',(#875,#876,#877,#878,#879,#880,#881));
#89=EDGE_LOOP('',(#882,#883,#884,#885));
#90=EDGE_LOOP('',(#886,#887,#888,#889,#890,#891));
#91=EDGE_LOOP('',(#892,#893,#894,#895,#896,#897,#898));
#92=EDGE_LOOP('',(#899,#900,#901,#902));
#93=EDGE_LOOP('',(#903,#904,#905,#906));
#94=EDGE_LOOP('',(#907,#908,#909,#910));
#95=EDGE_LOOP('',(#911,#912,#913,#914));
#96=EDGE_LOOP('',(#915,#916,#917,#918));
#97=EDGE_LOOP('',(#919,#920,#921,#922));
#98=EDGE_LOOP('',(#923,#924,#925,#926));
#99=EDGE_LOOP('',(#927,#928,#929,#930));
#100=EDGE_LOOP('',(#931,#932,#933,#934));
#101=EDGE_LOOP('',(#935,#936,#937,#938));
#102=EDGE_LOOP('',(#939,#940,#941,#942));
#103=EDGE_LOOP('',(#943,#944,#945,#946));
#104=EDGE_LOOP('',(#947,#948,#949,#950));
#105=EDGE_LOOP('',(#951,#952,#953,#954));
#106=EDGE_LOOP('',(#955,#956,#957,#958));
#107=EDGE_LOOP('',(#959,#960,#961,#962,#963,#964,#965,#966,#967,#968,#969,
#970,#971,#972,#973));
#108=EDGE_LOOP('',(#974,#975,#976,#977));
#109=EDGE_LOOP('',(#978,#979,#980,#981,#982,#983,#984,#985,#986,#987,#988));
#110=EDGE_LOOP('',(#989,#990,#991,#992));
#111=EDGE_LOOP('',(#993,#994,#995,#996));
#112=EDGE_LOOP('',(#997,#998,#999,#1000));
#113=EDGE_LOOP('',(#1001,#1002,#1003,#1004,#1005,#1006,#1007,#1008,#1009,
#1010,#1011,#1012,#1013,#1014,#1015,#1016,#1017,#1018,#1019,#1020));
#114=EDGE_LOOP('',(#1021,#1022,#1023,#1024,#1025,#1026,#1027,#1028,#1029,
#1030,#1031));
#115=EDGE_LOOP('',(#1032,#1033,#1034,#1035));
#116=EDGE_LOOP('',(#1036,#1037,#1038,#1039,#1040,#1041,#1042));
#117=EDGE_LOOP('',(#1043,#1044,#1045,#1046));
#118=EDGE_LOOP('',(#1047,#1048,#1049,#1050,#1051,#1052,#1053,#1054,#1055,
#1056,#1057,#1058,#1059,#1060,#1061,#1062,#1063,#1064,#1065,#1066,#1067,
#1068,#1069,#1070,#1071,#1072,#1073,#1074));
#119=EDGE_LOOP('',(#1075,#1076,#1077,#1078));
#120=EDGE_LOOP('',(#1079,#1080,#1081,#1082));
#121=EDGE_LOOP('',(#1083,#1084,#1085,#1086));
#122=EDGE_LOOP('',(#1087,#1088,#1089,#1090));
#123=EDGE_LOOP('',(#1091,#1092,#1093,#1094));
#124=EDGE_LOOP('',(#1095,#1096,#1097,#1098));
#125=EDGE_LOOP('',(#1099,#1100,#1101,#1102,#1103,#1104,#1105));
#126=EDGE_LOOP('',(#1106,#1107,#1108,#1109));
#127=EDGE_LOOP('',(#1110,#1111,#1112,#1113));
#128=EDGE_LOOP('',(#1114,#1115,#1116,#1117,#1118,#1119,#1120));
#129=EDGE_LOOP('',(#1121,#1122,#1123,#1124));
#130=EDGE_LOOP('',(#1125,#1126,#1127,#1128));
#131=EDGE_LOOP('',(#1129,#1130,#1131,#1132,#1133,#1134,#1135));
#132=EDGE_LOOP('',(#1136,#1137,#1138,#1139));
#133=EDGE_LOOP('',(#1140,#1141,#1142,#1143));
#134=EDGE_LOOP('',(#1144,#1145,#1146,#1147,#1148,#1149));
#135=EDGE_LOOP('',(#1150,#1151,#1152,#1153,#1154,#1155));
#136=EDGE_LOOP('',(#1156,#1157,#1158,#1159));
#137=EDGE_LOOP('',(#1160,#1161,#1162,#1163));
#138=EDGE_LOOP('',(#1164,#1165,#1166,#1167));
#139=EDGE_LOOP('',(#1168,#1169,#1170,#1171));
#140=EDGE_LOOP('',(#1172,#1173,#1174,#1175));
#141=EDGE_LOOP('',(#1176,#1177,#1178,#1179,#1180,#1181,#1182,#1183,#1184,
#1185,#1186,#1187,#1188,#1189,#1190,#1191,#1192,#1193,#1194,#1195));
#142=EDGE_LOOP('',(#1196,#1197,#1198,#1199));
#143=EDGE_LOOP('',(#1200,#1201,#1202,#1203,#1204,#1205));
#144=EDGE_LOOP('',(#1206,#1207,#1208,#1209));
#145=LINE('',#1749,#333);
#146=LINE('',#1751,#334);
#147=LINE('',#1753,#335);
#148=LINE('',#1754,#336);
#149=LINE('',#1757,#337);
#150=LINE('',#1759,#338);
#151=LINE('',#1761,#339);
#152=LINE('',#1763,#340);
#153=LINE('',#1765,#341);
#154=LINE('',#1766,#342);
#155=LINE('',#1769,#343);
#156=LINE('',#1771,#344);
#157=LINE('',#1772,#345);
#158=LINE('',#1776,#346);
#159=LINE('',#1778,#347);
#160=LINE('',#1780,#348);
#161=LINE('',#1781,#349);
#162=LINE('',#1784,#350);
#163=LINE('',#1786,#351);
#164=LINE('',#1788,#352);
#165=LINE('',#1790,#353);
#166=LINE('',#1791,#354);
#167=LINE('',#1794,#355);
#168=LINE('',#1796,#356);
#169=LINE('',#1798,#357);
#170=LINE('',#1800,#358);
#171=LINE('',#1801,#359);
#172=LINE('',#1805,#360);
#173=LINE('',#1807,#361);
#174=LINE('',#1809,#362);
#175=LINE('',#1810,#363);
#176=LINE('',#1813,#364);
#177=LINE('',#1815,#365);
#178=LINE('',#1816,#366);
#179=LINE('',#1819,#367);
#180=LINE('',#1821,#368);
#181=LINE('',#1823,#369);
#182=LINE('',#1825,#370);
#183=LINE('',#1826,#371);
#184=LINE('',#1830,#372);
#185=LINE('',#1832,#373);
#186=LINE('',#1834,#374);
#187=LINE('',#1835,#375);
#188=LINE('',#1838,#376);
#189=LINE('',#1840,#377);
#190=LINE('',#1842,#378);
#191=LINE('',#1844,#379);
#192=LINE('',#1845,#380);
#193=LINE('',#1848,#381);
#194=LINE('',#1850,#382);
#195=LINE('',#1852,#383);
#196=LINE('',#1854,#384);
#197=LINE('',#1855,#385);
#198=LINE('',#1859,#386);
#199=LINE('',#1861,#387);
#200=LINE('',#1863,#388);
#201=LINE('',#1864,#389);
#202=LINE('',#1867,#390);
#203=LINE('',#1869,#391);
#204=LINE('',#1870,#392);
#205=LINE('',#1873,#393);
#206=LINE('',#1875,#394);
#207=LINE('',#1876,#395);
#208=LINE('',#1879,#396);
#209=LINE('',#1880,#397);
#210=LINE('',#1884,#398);
#211=LINE('',#1886,#399);
#212=LINE('',#1888,#400);
#213=LINE('',#1889,#401);
#214=LINE('',#1892,#402);
#215=LINE('',#1894,#403);
#216=LINE('',#1895,#404);
#217=LINE('',#1898,#405);
#218=LINE('',#1899,#406);
#219=LINE('',#1903,#407);
#220=LINE('',#1905,#408);
#221=LINE('',#1907,#409);
#222=LINE('',#1908,#410);
#223=LINE('',#1911,#411);
#224=LINE('',#1913,#412);
#225=LINE('',#1914,#413);
#226=LINE('',#1917,#414);
#227=LINE('',#1918,#415);
#228=LINE('',#1922,#416);
#229=LINE('',#1924,#417);
#230=LINE('',#1926,#418);
#231=LINE('',#1927,#419);
#232=LINE('',#1930,#420);
#233=LINE('',#1932,#421);
#234=LINE('',#1933,#422);
#235=LINE('',#1936,#423);
#236=LINE('',#1937,#424);
#237=LINE('',#1940,#425);
#238=LINE('',#1941,#426);
#239=LINE('',#1944,#427);
#240=LINE('',#1945,#428);
#241=LINE('',#1947,#429);
#242=LINE('',#1949,#430);
#243=LINE('',#1951,#431);
#244=LINE('',#1952,#432);
#245=LINE('',#1954,#433);
#246=LINE('',#1956,#434);
#247=LINE('',#1957,#435);
#248=LINE('',#1960,#436);
#249=LINE('',#1961,#437);
#250=LINE('',#1964,#438);
#251=LINE('',#1965,#439);
#252=LINE('',#1967,#440);
#253=LINE('',#1968,#441);
#254=LINE('',#1969,#442);
#255=LINE('',#1973,#443);
#256=LINE('',#1975,#444);
#257=LINE('',#1977,#445);
#258=LINE('',#1978,#446);
#259=LINE('',#1981,#447);
#260=LINE('',#1983,#448);
#261=LINE('',#1984,#449);
#262=LINE('',#1986,#450);
#263=LINE('',#1987,#451);
#264=LINE('',#1990,#452);
#265=LINE('',#1992,#453);
#266=LINE('',#1993,#454);
#267=LINE('',#1996,#455);
#268=LINE('',#1998,#456);
#269=LINE('',#2000,#457);
#270=LINE('',#2002,#458);
#271=LINE('',#2003,#459);
#272=LINE('',#2007,#460);
#273=LINE('',#2008,#461);
#274=LINE('',#2009,#462);
#275=LINE('',#2012,#463);
#276=LINE('',#2014,#464);
#277=LINE('',#2015,#465);
#278=LINE('',#2018,#466);
#279=LINE('',#2020,#467);
#280=LINE('',#2021,#468);
#281=LINE('',#2024,#469);
#282=LINE('',#2025,#470);
#283=LINE('',#2027,#471);
#284=LINE('',#2028,#472);
#285=LINE('',#2029,#473);
#286=LINE('',#2031,#474);
#287=LINE('',#2033,#475);
#288=LINE('',#2035,#476);
#289=LINE('',#2037,#477);
#290=LINE('',#2039,#478);
#291=LINE('',#2041,#479);
#292=LINE('',#2043,#480);
#293=LINE('',#2045,#481);
#294=LINE('',#2046,#482);
#295=LINE('',#2047,#483);
#296=LINE('',#2049,#484);
#297=LINE('',#2051,#485);
#298=LINE('',#2053,#486);
#299=LINE('',#2055,#487);
#300=LINE('',#2057,#488);
#301=LINE('',#2058,#489);
#302=LINE('',#2060,#490);
#303=LINE('',#2064,#491);
#304=LINE('',#2065,#492);
#305=LINE('',#2068,#493);
#306=LINE('',#2069,#494);
#307=LINE('',#2072,#495);
#308=LINE('',#2073,#496);
#309=LINE('',#2075,#497);
#310=LINE('',#2076,#498);
#311=LINE('',#2079,#499);
#312=LINE('',#2081,#500);
#313=LINE('',#2082,#501);
#314=LINE('',#2084,#502);
#315=LINE('',#2086,#503);
#316=LINE('',#2089,#504);
#317=LINE('',#2090,#505);
#318=LINE('',#2091,#506);
#319=LINE('',#2093,#507);
#320=LINE('',#2096,#508);
#321=LINE('',#2097,#509);
#322=LINE('',#2100,#510);
#323=LINE('',#2101,#511);
#324=LINE('',#2103,#512);
#325=LINE('',#2105,#513);
#326=LINE('',#2108,#514);
#327=LINE('',#2111,#515);
#328=LINE('',#2113,#516);
#329=LINE('',#2115,#517);
#330=LINE('',#2117,#518);
#331=LINE('',#2120,#519);
#332=LINE('',#2122,#520);
#333=VECTOR('',#1429,10.);
#334=VECTOR('',#1430,10.);
#335=VECTOR('',#1431,10.);
#336=VECTOR('',#1432,10.);
#337=VECTOR('',#1435,10.);
#338=VECTOR('',#1436,10.);
#339=VECTOR('',#1437,10.);
#340=VECTOR('',#1438,10.);
#341=VECTOR('',#1439,10.);
#342=VECTOR('',#1440,10.);
#343=VECTOR('',#1443,10.);
#344=VECTOR('',#1444,10.);
#345=VECTOR('',#1445,10.);
#346=VECTOR('',#1448,10.);
#347=VECTOR('',#1449,10.);
#348=VECTOR('',#1450,10.);
#349=VECTOR('',#1451,10.);
#350=VECTOR('',#1454,10.);
#351=VECTOR('',#1455,10.);
#352=VECTOR('',#1456,10.);
#353=VECTOR('',#1457,10.);
#354=VECTOR('',#1458,10.);
#355=VECTOR('',#1461,10.);
#356=VECTOR('',#1462,10.);
#357=VECTOR('',#1463,10.);
#358=VECTOR('',#1464,10.);
#359=VECTOR('',#1465,10.);
#360=VECTOR('',#1468,10.);
#361=VECTOR('',#1469,10.);
#362=VECTOR('',#1470,10.);
#363=VECTOR('',#1471,10.);
#364=VECTOR('',#1474,10.);
#365=VECTOR('',#1475,10.);
#366=VECTOR('',#1476,10.);
#367=VECTOR('',#1479,10.);
#368=VECTOR('',#1480,10.);
#369=VECTOR('',#1481,10.);
#370=VECTOR('',#1482,10.);
#371=VECTOR('',#1483,10.);
#372=VECTOR('',#1486,10.);
#373=VECTOR('',#1487,10.);
#374=VECTOR('',#1488,10.);
#375=VECTOR('',#1489,10.);
#376=VECTOR('',#1492,10.);
#377=VECTOR('',#1493,10.);
#378=VECTOR('',#1494,10.);
#379=VECTOR('',#1495,10.);
#380=VECTOR('',#1496,10.);
#381=VECTOR('',#1499,10.);
#382=VECTOR('',#1500,10.);
#383=VECTOR('',#1501,10.);
#384=VECTOR('',#1502,10.);
#385=VECTOR('',#1503,10.);
#386=VECTOR('',#1506,10.);
#387=VECTOR('',#1507,10.);
#388=VECTOR('',#1508,10.);
#389=VECTOR('',#1509,10.);
#390=VECTOR('',#1512,10.);
#391=VECTOR('',#1513,10.);
#392=VECTOR('',#1514,10.);
#393=VECTOR('',#1517,10.);
#394=VECTOR('',#1518,10.);
#395=VECTOR('',#1519,10.);
#396=VECTOR('',#1522,10.);
#397=VECTOR('',#1523,10.);
#398=VECTOR('',#1526,10.);
#399=VECTOR('',#1527,10.);
#400=VECTOR('',#1528,10.);
#401=VECTOR('',#1529,10.);
#402=VECTOR('',#1532,10.);
#403=VECTOR('',#1533,10.);
#404=VECTOR('',#1534,10.);
#405=VECTOR('',#1537,10.);
#406=VECTOR('',#1538,10.);
#407=VECTOR('',#1541,10.);
#408=VECTOR('',#1542,10.);
#409=VECTOR('',#1543,10.);
#410=VECTOR('',#1544,10.);
#411=VECTOR('',#1547,10.);
#412=VECTOR('',#1548,10.);
#413=VECTOR('',#1549,10.);
#414=VECTOR('',#1552,10.);
#415=VECTOR('',#1553,10.);
#416=VECTOR('',#1556,10.);
#417=VECTOR('',#1557,10.);
#418=VECTOR('',#1558,10.);
#419=VECTOR('',#1559,10.);
#420=VECTOR('',#1562,10.);
#421=VECTOR('',#1563,10.);
#422=VECTOR('',#1564,10.);
#423=VECTOR('',#1567,10.);
#424=VECTOR('',#1568,10.);
#425=VECTOR('',#1571,10.);
#426=VECTOR('',#1572,10.);
#427=VECTOR('',#1575,10.);
#428=VECTOR('',#1576,10.);
#429=VECTOR('',#1579,10.);
#430=VECTOR('',#1580,10.);
#431=VECTOR('',#1581,10.);
#432=VECTOR('',#1582,10.);
#433=VECTOR('',#1583,10.);
#434=VECTOR('',#1584,10.);
#435=VECTOR('',#1585,10.);
#436=VECTOR('',#1588,10.);
#437=VECTOR('',#1589,10.);
#438=VECTOR('',#1592,10.);
#439=VECTOR('',#1593,10.);
#440=VECTOR('',#1594,10.);
#441=VECTOR('',#1595,10.);
#442=VECTOR('',#1596,10.);
#443=VECTOR('',#1599,10.);
#444=VECTOR('',#1600,10.);
#445=VECTOR('',#1601,10.);
#446=VECTOR('',#1602,10.);
#447=VECTOR('',#1605,10.);
#448=VECTOR('',#1606,10.);
#449=VECTOR('',#1607,10.);
#450=VECTOR('',#1610,10.);
#451=VECTOR('',#1611,10.);
#452=VECTOR('',#1614,10.);
#453=VECTOR('',#1615,10.);
#454=VECTOR('',#1616,10.);
#455=VECTOR('',#1619,10.);
#456=VECTOR('',#1620,10.);
#457=VECTOR('',#1621,10.);
#458=VECTOR('',#1622,10.);
#459=VECTOR('',#1623,10.);
#460=VECTOR('',#1626,10.);
#461=VECTOR('',#1627,10.);
#462=VECTOR('',#1628,10.);
#463=VECTOR('',#1631,10.);
#464=VECTOR('',#1632,10.);
#465=VECTOR('',#1633,10.);
#466=VECTOR('',#1636,10.);
#467=VECTOR('',#1637,10.);
#468=VECTOR('',#1638,10.);
#469=VECTOR('',#1641,10.);
#470=VECTOR('',#1642,10.);
#471=VECTOR('',#1643,10.);
#472=VECTOR('',#1644,10.);
#473=VECTOR('',#1645,10.);
#474=VECTOR('',#1646,10.);
#475=VECTOR('',#1647,10.);
#476=VECTOR('',#1648,10.);
#477=VECTOR('',#1649,10.);
#478=VECTOR('',#1650,10.);
#479=VECTOR('',#1651,10.);
#480=VECTOR('',#1652,10.);
#481=VECTOR('',#1653,10.);
#482=VECTOR('',#1654,10.);
#483=VECTOR('',#1655,10.);
#484=VECTOR('',#1656,10.);
#485=VECTOR('',#1657,10.);
#486=VECTOR('',#1658,10.);
#487=VECTOR('',#1659,10.);
#488=VECTOR('',#1660,10.);
#489=VECTOR('',#1661,10.);
#490=VECTOR('',#1664,10.);
#491=VECTOR('',#1669,10.);
#492=VECTOR('',#1670,10.);
#493=VECTOR('',#1673,10.);
#494=VECTOR('',#1674,10.);
#495=VECTOR('',#1677,10.);
#496=VECTOR('',#1678,10.);
#497=VECTOR('',#1681,10.);
#498=VECTOR('',#1682,10.);
#499=VECTOR('',#1685,10.);
#500=VECTOR('',#1686,10.);
#501=VECTOR('',#1687,10.);
#502=VECTOR('',#1690,10.);
#503=VECTOR('',#1693,10.);
#504=VECTOR('',#1696,10.);
#505=VECTOR('',#1697,10.);
#506=VECTOR('',#1698,10.);
#507=VECTOR('',#1701,10.);
#508=VECTOR('',#1704,10.);
#509=VECTOR('',#1705,10.);
#510=VECTOR('',#1708,10.);
#511=VECTOR('',#1709,10.);
#512=VECTOR('',#1712,10.);
#513=VECTOR('',#1715,10.);
#514=VECTOR('',#1720,10.);
#515=VECTOR('',#1725,10.);
#516=VECTOR('',#1728,10.);
#517=VECTOR('',#1731,10.);
#518=VECTOR('',#1734,10.);
#519=VECTOR('',#1739,10.);
#520=VECTOR('',#1742,10.);
#521=VERTEX_POINT('',#1747);
#522=VERTEX_POINT('',#1748);
#523=VERTEX_POINT('',#1750);
#524=VERTEX_POINT('',#1752);
#525=VERTEX_POINT('',#1756);
#526=VERTEX_POINT('',#1758);
#527=VERTEX_POINT('',#1760);
#528=VERTEX_POINT('',#1762);
#529=VERTEX_POINT('',#1764);
#530=VERTEX_POINT('',#1768);
#531=VERTEX_POINT('',#1770);
#532=VERTEX_POINT('',#1774);
#533=VERTEX_POINT('',#1775);
#534=VERTEX_POINT('',#1777);
#535=VERTEX_POINT('',#1779);
#536=VERTEX_POINT('',#1783);
#537=VERTEX_POINT('',#1785);
#538=VERTEX_POINT('',#1787);
#539=VERTEX_POINT('',#1789);
#540=VERTEX_POINT('',#1793);
#541=VERTEX_POINT('',#1795);
#542=VERTEX_POINT('',#1797);
#543=VERTEX_POINT('',#1799);
#544=VERTEX_POINT('',#1803);
#545=VERTEX_POINT('',#1804);
#546=VERTEX_POINT('',#1806);
#547=VERTEX_POINT('',#1808);
#548=VERTEX_POINT('',#1812);
#549=VERTEX_POINT('',#1814);
#550=VERTEX_POINT('',#1818);
#551=VERTEX_POINT('',#1820);
#552=VERTEX_POINT('',#1822);
#553=VERTEX_POINT('',#1824);
#554=VERTEX_POINT('',#1828);
#555=VERTEX_POINT('',#1829);
#556=VERTEX_POINT('',#1831);
#557=VERTEX_POINT('',#1833);
#558=VERTEX_POINT('',#1837);
#559=VERTEX_POINT('',#1839);
#560=VERTEX_POINT('',#1841);
#561=VERTEX_POINT('',#1843);
#562=VERTEX_POINT('',#1847);
#563=VERTEX_POINT('',#1849);
#564=VERTEX_POINT('',#1851);
#565=VERTEX_POINT('',#1853);
#566=VERTEX_POINT('',#1857);
#567=VERTEX_POINT('',#1858);
#568=VERTEX_POINT('',#1860);
#569=VERTEX_POINT('',#1862);
#570=VERTEX_POINT('',#1866);
#571=VERTEX_POINT('',#1868);
#572=VERTEX_POINT('',#1872);
#573=VERTEX_POINT('',#1874);
#574=VERTEX_POINT('',#1878);
#575=VERTEX_POINT('',#1882);
#576=VERTEX_POINT('',#1883);
#577=VERTEX_POINT('',#1885);
#578=VERTEX_POINT('',#1887);
#579=VERTEX_POINT('',#1891);
#580=VERTEX_POINT('',#1893);
#581=VERTEX_POINT('',#1897);
#582=VERTEX_POINT('',#1901);
#583=VERTEX_POINT('',#1902);
#584=VERTEX_POINT('',#1904);
#585=VERTEX_POINT('',#1906);
#586=VERTEX_POINT('',#1910);
#587=VERTEX_POINT('',#1912);
#588=VERTEX_POINT('',#1916);
#589=VERTEX_POINT('',#1920);
#590=VERTEX_POINT('',#1921);
#591=VERTEX_POINT('',#1923);
#592=VERTEX_POINT('',#1925);
#593=VERTEX_POINT('',#1929);
#594=VERTEX_POINT('',#1931);
#595=VERTEX_POINT('',#1935);
#596=VERTEX_POINT('',#1939);
#597=VERTEX_POINT('',#1943);
#598=VERTEX_POINT('',#1948);
#599=VERTEX_POINT('',#1950);
#600=VERTEX_POINT('',#1953);
#601=VERTEX_POINT('',#1955);
#602=VERTEX_POINT('',#1959);
#603=VERTEX_POINT('',#1963);
#604=VERTEX_POINT('',#1966);
#605=VERTEX_POINT('',#1971);
#606=VERTEX_POINT('',#1972);
#607=VERTEX_POINT('',#1974);
#608=VERTEX_POINT('',#1976);
#609=VERTEX_POINT('',#1980);
#610=VERTEX_POINT('',#1982);
#611=VERTEX_POINT('',#1989);
#612=VERTEX_POINT('',#1991);
#613=VERTEX_POINT('',#1995);
#614=VERTEX_POINT('',#1997);
#615=VERTEX_POINT('',#1999);
#616=VERTEX_POINT('',#2001);
#617=VERTEX_POINT('',#2005);
#618=VERTEX_POINT('',#2006);
#619=VERTEX_POINT('',#2011);
#620=VERTEX_POINT('',#2013);
#621=VERTEX_POINT('',#2017);
#622=VERTEX_POINT('',#2019);
#623=VERTEX_POINT('',#2023);
#624=VERTEX_POINT('',#2026);
#625=VERTEX_POINT('',#2030);
#626=VERTEX_POINT('',#2032);
#627=VERTEX_POINT('',#2034);
#628=VERTEX_POINT('',#2036);
#629=VERTEX_POINT('',#2038);
#630=VERTEX_POINT('',#2040);
#631=VERTEX_POINT('',#2042);
#632=VERTEX_POINT('',#2044);
#633=VERTEX_POINT('',#2048);
#634=VERTEX_POINT('',#2050);
#635=VERTEX_POINT('',#2052);
#636=VERTEX_POINT('',#2054);
#637=VERTEX_POINT('',#2056);
#638=VERTEX_POINT('',#2063);
#639=VERTEX_POINT('',#2067);
#640=VERTEX_POINT('',#2071);
#641=VERTEX_POINT('',#2078);
#642=VERTEX_POINT('',#2080);
#643=VERTEX_POINT('',#2088);
#644=VERTEX_POINT('',#2095);
#645=VERTEX_POINT('',#2099);
#646=EDGE_CURVE('',#521,#522,#145,.T.);
#647=EDGE_CURVE('',#522,#523,#146,.T.);
#648=EDGE_CURVE('',#523,#524,#147,.F.);
#649=EDGE_CURVE('',#524,#521,#148,.T.);
#650=EDGE_CURVE('',#525,#521,#149,.T.);
#651=EDGE_CURVE('',#526,#525,#150,.T.);
#652=EDGE_CURVE('',#527,#526,#151,.T.);
#653=EDGE_CURVE('',#528,#527,#152,.T.);
#654=EDGE_CURVE('',#529,#528,#153,.T.);
#655=EDGE_CURVE('',#522,#529,#154,.T.);
#656=EDGE_CURVE('',#524,#530,#155,.T.);
#657=EDGE_CURVE('',#530,#531,#156,.T.);
#658=EDGE_CURVE('',#525,#531,#157,.T.);
#659=EDGE_CURVE('',#532,#533,#158,.T.);
#660=EDGE_CURVE('',#533,#534,#159,.T.);
#661=EDGE_CURVE('',#534,#535,#160,.T.);
#662=EDGE_CURVE('',#535,#532,#161,.T.);
#663=EDGE_CURVE('',#533,#536,#162,.T.);
#664=EDGE_CURVE('',#537,#536,#163,.T.);
#665=EDGE_CURVE('',#537,#538,#164,.T.);
#666=EDGE_CURVE('',#539,#538,#165,.T.);
#667=EDGE_CURVE('',#539,#534,#166,.T.);
#668=EDGE_CURVE('',#532,#540,#167,.T.);
#669=EDGE_CURVE('',#541,#540,#168,.T.);
#670=EDGE_CURVE('',#541,#542,#169,.T.);
#671=EDGE_CURVE('',#543,#542,#170,.T.);
#672=EDGE_CURVE('',#536,#543,#171,.T.);
#673=EDGE_CURVE('',#544,#545,#172,.T.);
#674=EDGE_CURVE('',#545,#546,#173,.T.);
#675=EDGE_CURVE('',#546,#547,#174,.T.);
#676=EDGE_CURVE('',#547,#544,#175,.T.);
#677=EDGE_CURVE('',#547,#548,#176,.T.);
#678=EDGE_CURVE('',#549,#548,#177,.T.);
#679=EDGE_CURVE('',#544,#549,#178,.T.);
#680=EDGE_CURVE('',#550,#546,#179,.T.);
#681=EDGE_CURVE('',#551,#550,#180,.T.);
#682=EDGE_CURVE('',#552,#551,#181,.T.);
#683=EDGE_CURVE('',#553,#552,#182,.T.);
#684=EDGE_CURVE('',#548,#553,#183,.T.);
#685=EDGE_CURVE('',#554,#555,#184,.T.);
#686=EDGE_CURVE('',#555,#556,#185,.T.);
#687=EDGE_CURVE('',#556,#557,#186,.T.);
#688=EDGE_CURVE('',#557,#554,#187,.T.);
#689=EDGE_CURVE('',#555,#558,#188,.T.);
#690=EDGE_CURVE('',#559,#558,#189,.T.);
#691=EDGE_CURVE('',#559,#560,#190,.T.);
#692=EDGE_CURVE('',#561,#560,#191,.T.);
#693=EDGE_CURVE('',#561,#556,#192,.T.);
#694=EDGE_CURVE('',#554,#562,#193,.T.);
#695=EDGE_CURVE('',#563,#562,#194,.T.);
#696=EDGE_CURVE('',#563,#564,#195,.T.);
#697=EDGE_CURVE('',#565,#564,#196,.T.);
#698=EDGE_CURVE('',#558,#565,#197,.T.);
#699=EDGE_CURVE('',#566,#567,#198,.T.);
#700=EDGE_CURVE('',#567,#568,#199,.T.);
#701=EDGE_CURVE('',#568,#569,#200,.T.);
#702=EDGE_CURVE('',#569,#566,#201,.T.);
#703=EDGE_CURVE('',#569,#570,#202,.T.);
#704=EDGE_CURVE('',#570,#571,#203,.F.);
#705=EDGE_CURVE('',#571,#566,#204,.T.);
#706=EDGE_CURVE('',#566,#572,#205,.T.);
#707=EDGE_CURVE('',#573,#572,#206,.T.);
#708=EDGE_CURVE('',#567,#573,#207,.T.);
#709=EDGE_CURVE('',#571,#574,#208,.T.);
#710=EDGE_CURVE('',#572,#574,#209,.T.);
#711=EDGE_CURVE('',#575,#576,#210,.T.);
#712=EDGE_CURVE('',#576,#577,#211,.T.);
#713=EDGE_CURVE('',#577,#578,#212,.T.);
#714=EDGE_CURVE('',#575,#578,#213,.T.);
#715=EDGE_CURVE('',#576,#579,#214,.T.);
#716=EDGE_CURVE('',#579,#580,#215,.T.);
#717=EDGE_CURVE('',#580,#577,#216,.T.);
#718=EDGE_CURVE('',#581,#575,#217,.T.);
#719=EDGE_CURVE('',#581,#579,#218,.T.);
#720=EDGE_CURVE('',#582,#583,#219,.T.);
#721=EDGE_CURVE('',#583,#584,#220,.T.);
#722=EDGE_CURVE('',#584,#585,#221,.T.);
#723=EDGE_CURVE('',#582,#585,#222,.T.);
#724=EDGE_CURVE('',#583,#586,#223,.T.);
#725=EDGE_CURVE('',#586,#587,#224,.T.);
#726=EDGE_CURVE('',#587,#584,#225,.T.);
#727=EDGE_CURVE('',#588,#582,#226,.T.);
#728=EDGE_CURVE('',#588,#586,#227,.T.);
#729=EDGE_CURVE('',#589,#590,#228,.T.);
#730=EDGE_CURVE('',#590,#591,#229,.T.);
#731=EDGE_CURVE('',#591,#592,#230,.T.);
#732=EDGE_CURVE('',#589,#592,#231,.T.);
#733=EDGE_CURVE('',#590,#593,#232,.T.);
#734=EDGE_CURVE('',#593,#594,#233,.T.);
#735=EDGE_CURVE('',#594,#591,#234,.T.);
#736=EDGE_CURVE('',#595,#589,#235,.T.);
#737=EDGE_CURVE('',#595,#593,#236,.T.);
#738=EDGE_CURVE('',#596,#580,#237,.T.);
#739=EDGE_CURVE('',#578,#596,#238,.T.);
#740=EDGE_CURVE('',#597,#587,#239,.T.);
#741=EDGE_CURVE('',#585,#597,#240,.T.);
#742=EDGE_CURVE('',#588,#596,#241,.T.);
#743=EDGE_CURVE('',#598,#597,#242,.T.);
#744=EDGE_CURVE('',#598,#599,#243,.T.);
#745=EDGE_CURVE('',#574,#599,#244,.T.);
#746=EDGE_CURVE('',#570,#600,#245,.T.);
#747=EDGE_CURVE('',#600,#601,#246,.T.);
#748=EDGE_CURVE('',#581,#601,#247,.T.);
#749=EDGE_CURVE('',#602,#594,#248,.T.);
#750=EDGE_CURVE('',#592,#602,#249,.T.);
#751=EDGE_CURVE('',#603,#602,#250,.T.);
#752=EDGE_CURVE('',#530,#603,#251,.T.);
#753=EDGE_CURVE('',#523,#604,#252,.T.);
#754=EDGE_CURVE('',#599,#604,#253,.T.);
#755=EDGE_CURVE('',#595,#598,#254,.T.);
#756=EDGE_CURVE('',#605,#606,#255,.T.);
#757=EDGE_CURVE('',#605,#607,#256,.T.);
#758=EDGE_CURVE('',#608,#607,#257,.T.);
#759=EDGE_CURVE('',#606,#608,#258,.T.);
#760=EDGE_CURVE('',#606,#609,#259,.T.);
#761=EDGE_CURVE('',#610,#608,#260,.T.);
#762=EDGE_CURVE('',#609,#610,#261,.T.);
#763=EDGE_CURVE('',#609,#600,#262,.T.);
#764=EDGE_CURVE('',#601,#610,#263,.T.);
#765=EDGE_CURVE('',#607,#611,#264,.T.);
#766=EDGE_CURVE('',#611,#612,#265,.T.);
#767=EDGE_CURVE('',#612,#603,#266,.T.);
#768=EDGE_CURVE('',#568,#613,#267,.T.);
#769=EDGE_CURVE('',#614,#613,#268,.T.);
#770=EDGE_CURVE('',#614,#615,#269,.T.);
#771=EDGE_CURVE('',#615,#616,#270,.T.);
#772=EDGE_CURVE('',#616,#605,#271,.T.);
#773=EDGE_CURVE('',#617,#618,#272,.T.);
#774=EDGE_CURVE('',#618,#614,#273,.T.);
#775=EDGE_CURVE('',#613,#617,#274,.T.);
#776=EDGE_CURVE('',#619,#573,#275,.T.);
#777=EDGE_CURVE('',#619,#620,#276,.T.);
#778=EDGE_CURVE('',#617,#620,#277,.T.);
#779=EDGE_CURVE('',#560,#621,#278,.T.);
#780=EDGE_CURVE('',#621,#622,#279,.T.);
#781=EDGE_CURVE('',#622,#561,#280,.T.);
#782=EDGE_CURVE('',#620,#623,#281,.T.);
#783=EDGE_CURVE('',#623,#622,#282,.T.);
#784=EDGE_CURVE('',#621,#624,#283,.T.);
#785=EDGE_CURVE('',#565,#624,#284,.T.);
#786=EDGE_CURVE('',#564,#552,#285,.T.);
#787=EDGE_CURVE('',#625,#551,#286,.T.);
#788=EDGE_CURVE('',#625,#626,#287,.T.);
#789=EDGE_CURVE('',#627,#626,#288,.T.);
#790=EDGE_CURVE('',#627,#628,#289,.T.);
#791=EDGE_CURVE('',#628,#629,#290,.T.);
#792=EDGE_CURVE('',#629,#630,#291,.T.);
#793=EDGE_CURVE('',#631,#630,#292,.T.);
#794=EDGE_CURVE('',#631,#632,#293,.T.);
#795=EDGE_CURVE('',#543,#632,#294,.T.);
#796=EDGE_CURVE('',#542,#527,#295,.T.);
#797=EDGE_CURVE('',#633,#526,#296,.T.);
#798=EDGE_CURVE('',#633,#634,#297,.T.);
#799=EDGE_CURVE('',#634,#635,#298,.T.);
#800=EDGE_CURVE('',#635,#636,#299,.T.);
#801=EDGE_CURVE('',#636,#637,#300,.T.);
#802=EDGE_CURVE('',#637,#618,#301,.T.);
#803=EDGE_CURVE('',#624,#559,#302,.T.);
#804=EDGE_CURVE('',#550,#638,#303,.T.);
#805=EDGE_CURVE('',#638,#625,#304,.T.);
#806=EDGE_CURVE('',#639,#638,#305,.T.);
#807=EDGE_CURVE('',#626,#639,#306,.T.);
#808=EDGE_CURVE('',#639,#640,#307,.T.);
#809=EDGE_CURVE('',#640,#627,#308,.T.);
#810=EDGE_CURVE('',#538,#631,#309,.T.);
#811=EDGE_CURVE('',#630,#539,#310,.T.);
#812=EDGE_CURVE('',#641,#629,#311,.T.);
#813=EDGE_CURVE('',#642,#641,#312,.T.);
#814=EDGE_CURVE('',#535,#642,#313,.T.);
#815=EDGE_CURVE('',#632,#537,#314,.T.);
#816=EDGE_CURVE('',#531,#633,#315,.T.);
#817=EDGE_CURVE('',#643,#549,#316,.T.);
#818=EDGE_CURVE('',#643,#628,#317,.T.);
#819=EDGE_CURVE('',#545,#640,#318,.T.);
#820=EDGE_CURVE('',#641,#643,#319,.T.);
#821=EDGE_CURVE('',#644,#619,#320,.T.);
#822=EDGE_CURVE('',#644,#623,#321,.T.);
#823=EDGE_CURVE('',#645,#644,#322,.T.);
#824=EDGE_CURVE('',#557,#645,#323,.T.);
#825=EDGE_CURVE('',#528,#541,#324,.T.);
#826=EDGE_CURVE('',#553,#563,#325,.T.);
#827=EDGE_CURVE('',#634,#612,#326,.T.);
#828=EDGE_CURVE('',#615,#637,#327,.T.);
#829=EDGE_CURVE('',#562,#645,#328,.T.);
#830=EDGE_CURVE('',#604,#529,#329,.T.);
#831=EDGE_CURVE('',#540,#642,#330,.T.);
#832=EDGE_CURVE('',#616,#636,#331,.T.);
#833=EDGE_CURVE('',#611,#635,#332,.T.);
#834=ORIENTED_EDGE('',*,*,#646,.T.);
#835=ORIENTED_EDGE('',*,*,#647,.T.);
#836=ORIENTED_EDGE('',*,*,#648,.T.);
#837=ORIENTED_EDGE('',*,*,#649,.T.);
#838=ORIENTED_EDGE('',*,*,#646,.F.);
#839=ORIENTED_EDGE('',*,*,#650,.F.);
#840=ORIENTED_EDGE('',*,*,#651,.F.);
#841=ORIENTED_EDGE('',*,*,#652,.F.);
#842=ORIENTED_EDGE('',*,*,#653,.F.);
#843=ORIENTED_EDGE('',*,*,#654,.F.);
#844=ORIENTED_EDGE('',*,*,#655,.F.);
#845=ORIENTED_EDGE('',*,*,#649,.F.);
#846=ORIENTED_EDGE('',*,*,#656,.T.);
#847=ORIENTED_EDGE('',*,*,#657,.T.);
#848=ORIENTED_EDGE('',*,*,#658,.F.);
#849=ORIENTED_EDGE('',*,*,#650,.T.);
#850=ORIENTED_EDGE('',*,*,#659,.T.);
#851=ORIENTED_EDGE('',*,*,#660,.T.);
#852=ORIENTED_EDGE('',*,*,#661,.T.);
#853=ORIENTED_EDGE('',*,*,#662,.T.);
#854=ORIENTED_EDGE('',*,*,#660,.F.);
#855=ORIENTED_EDGE('',*,*,#663,.T.);
#856=ORIENTED_EDGE('',*,*,#664,.F.);
#857=ORIENTED_EDGE('',*,*,#665,.T.);
#858=ORIENTED_EDGE('',*,*,#666,.F.);
#859=ORIENTED_EDGE('',*,*,#667,.T.);
#860=ORIENTED_EDGE('',*,*,#659,.F.);
#861=ORIENTED_EDGE('',*,*,#668,.T.);
#862=ORIENTED_EDGE('',*,*,#669,.F.);
#863=ORIENTED_EDGE('',*,*,#670,.T.);
#864=ORIENTED_EDGE('',*,*,#671,.F.);
#865=ORIENTED_EDGE('',*,*,#672,.F.);
#866=ORIENTED_EDGE('',*,*,#663,.F.);
#867=ORIENTED_EDGE('',*,*,#673,.T.);
#868=ORIENTED_EDGE('',*,*,#674,.T.);
#869=ORIENTED_EDGE('',*,*,#675,.T.);
#870=ORIENTED_EDGE('',*,*,#676,.T.);
#871=ORIENTED_EDGE('',*,*,#676,.F.);
#872=ORIENTED_EDGE('',*,*,#677,.T.);
#873=ORIENTED_EDGE('',*,*,#678,.F.);
#874=ORIENTED_EDGE('',*,*,#679,.F.);
#875=ORIENTED_EDGE('',*,*,#675,.F.);
#876=ORIENTED_EDGE('',*,*,#680,.F.);
#877=ORIENTED_EDGE('',*,*,#681,.F.);
#878=ORIENTED_EDGE('',*,*,#682,.F.);
#879=ORIENTED_EDGE('',*,*,#683,.F.);
#880=ORIENTED_EDGE('',*,*,#684,.F.);
#881=ORIENTED_EDGE('',*,*,#677,.F.);
#882=ORIENTED_EDGE('',*,*,#685,.T.);
#883=ORIENTED_EDGE('',*,*,#686,.T.);
#884=ORIENTED_EDGE('',*,*,#687,.T.);
#885=ORIENTED_EDGE('',*,*,#688,.T.);
#886=ORIENTED_EDGE('',*,*,#686,.F.);
#887=ORIENTED_EDGE('',*,*,#689,.T.);
#888=ORIENTED_EDGE('',*,*,#690,.F.);
#889=ORIENTED_EDGE('',*,*,#691,.T.);
#890=ORIENTED_EDGE('',*,*,#692,.F.);
#891=ORIENTED_EDGE('',*,*,#693,.T.);
#892=ORIENTED_EDGE('',*,*,#685,.F.);
#893=ORIENTED_EDGE('',*,*,#694,.T.);
#894=ORIENTED_EDGE('',*,*,#695,.F.);
#895=ORIENTED_EDGE('',*,*,#696,.T.);
#896=ORIENTED_EDGE('',*,*,#697,.F.);
#897=ORIENTED_EDGE('',*,*,#698,.F.);
#898=ORIENTED_EDGE('',*,*,#689,.F.);
#899=ORIENTED_EDGE('',*,*,#699,.T.);
#900=ORIENTED_EDGE('',*,*,#700,.T.);
#901=ORIENTED_EDGE('',*,*,#701,.T.);
#902=ORIENTED_EDGE('',*,*,#702,.T.);
#903=ORIENTED_EDGE('',*,*,#703,.T.);
#904=ORIENTED_EDGE('',*,*,#704,.T.);
#905=ORIENTED_EDGE('',*,*,#705,.T.);
#906=ORIENTED_EDGE('',*,*,#702,.F.);
#907=ORIENTED_EDGE('',*,*,#699,.F.);
#908=ORIENTED_EDGE('',*,*,#706,.T.);
#909=ORIENTED_EDGE('',*,*,#707,.F.);
#910=ORIENTED_EDGE('',*,*,#708,.F.);
#911=ORIENTED_EDGE('',*,*,#705,.F.);
#912=ORIENTED_EDGE('',*,*,#709,.T.);
#913=ORIENTED_EDGE('',*,*,#710,.F.);
#914=ORIENTED_EDGE('',*,*,#706,.F.);
#915=ORIENTED_EDGE('',*,*,#711,.T.);
#916=ORIENTED_EDGE('',*,*,#712,.T.);
#917=ORIENTED_EDGE('',*,*,#713,.T.);
#918=ORIENTED_EDGE('',*,*,#714,.F.);
#919=ORIENTED_EDGE('',*,*,#712,.F.);
#920=ORIENTED_EDGE('',*,*,#715,.T.);
#921=ORIENTED_EDGE('',*,*,#716,.T.);
#922=ORIENTED_EDGE('',*,*,#717,.T.);
#923=ORIENTED_EDGE('',*,*,#711,.F.);
#924=ORIENTED_EDGE('',*,*,#718,.F.);
#925=ORIENTED_EDGE('',*,*,#719,.T.);
#926=ORIENTED_EDGE('',*,*,#715,.F.);
#927=ORIENTED_EDGE('',*,*,#720,.T.);
#928=ORIENTED_EDGE('',*,*,#721,.T.);
#929=ORIENTED_EDGE('',*,*,#722,.T.);
#930=ORIENTED_EDGE('',*,*,#723,.F.);
#931=ORIENTED_EDGE('',*,*,#721,.F.);
#932=ORIENTED_EDGE('',*,*,#724,.T.);
#933=ORIENTED_EDGE('',*,*,#725,.T.);
#934=ORIENTED_EDGE('',*,*,#726,.T.);
#935=ORIENTED_EDGE('',*,*,#720,.F.);
#936=ORIENTED_EDGE('',*,*,#727,.F.);
#937=ORIENTED_EDGE('',*,*,#728,.T.);
#938=ORIENTED_EDGE('',*,*,#724,.F.);
#939=ORIENTED_EDGE('',*,*,#729,.T.);
#940=ORIENTED_EDGE('',*,*,#730,.T.);
#941=ORIENTED_EDGE('',*,*,#731,.T.);
#942=ORIENTED_EDGE('',*,*,#732,.F.);
#943=ORIENTED_EDGE('',*,*,#730,.F.);
#944=ORIENTED_EDGE('',*,*,#733,.T.);
#945=ORIENTED_EDGE('',*,*,#734,.T.);
#946=ORIENTED_EDGE('',*,*,#735,.T.);
#947=ORIENTED_EDGE('',*,*,#729,.F.);
#948=ORIENTED_EDGE('',*,*,#736,.F.);
#949=ORIENTED_EDGE('',*,*,#737,.T.);
#950=ORIENTED_EDGE('',*,*,#733,.F.);
#951=ORIENTED_EDGE('',*,*,#713,.F.);
#952=ORIENTED_EDGE('',*,*,#717,.F.);
#953=ORIENTED_EDGE('',*,*,#738,.F.);
#954=ORIENTED_EDGE('',*,*,#739,.F.);
#955=ORIENTED_EDGE('',*,*,#722,.F.);
#956=ORIENTED_EDGE('',*,*,#726,.F.);
#957=ORIENTED_EDGE('',*,*,#740,.F.);
#958=ORIENTED_EDGE('',*,*,#741,.F.);
#959=ORIENTED_EDGE('',*,*,#718,.T.);
#960=ORIENTED_EDGE('',*,*,#714,.T.);
#961=ORIENTED_EDGE('',*,*,#739,.T.);
#962=ORIENTED_EDGE('',*,*,#742,.F.);
#963=ORIENTED_EDGE('',*,*,#727,.T.);
#964=ORIENTED_EDGE('',*,*,#723,.T.);
#965=ORIENTED_EDGE('',*,*,#741,.T.);
#966=ORIENTED_EDGE('',*,*,#743,.F.);
#967=ORIENTED_EDGE('',*,*,#744,.T.);
#968=ORIENTED_EDGE('',*,*,#745,.F.);
#969=ORIENTED_EDGE('',*,*,#709,.F.);
#970=ORIENTED_EDGE('',*,*,#704,.F.);
#971=ORIENTED_EDGE('',*,*,#746,.T.);
#972=ORIENTED_EDGE('',*,*,#747,.T.);
#973=ORIENTED_EDGE('',*,*,#748,.F.);
#974=ORIENTED_EDGE('',*,*,#731,.F.);
#975=ORIENTED_EDGE('',*,*,#735,.F.);
#976=ORIENTED_EDGE('',*,*,#749,.F.);
#977=ORIENTED_EDGE('',*,*,#750,.F.);
#978=ORIENTED_EDGE('',*,*,#736,.T.);
#979=ORIENTED_EDGE('',*,*,#732,.T.);
#980=ORIENTED_EDGE('',*,*,#750,.T.);
#981=ORIENTED_EDGE('',*,*,#751,.F.);
#982=ORIENTED_EDGE('',*,*,#752,.F.);
#983=ORIENTED_EDGE('',*,*,#656,.F.);
#984=ORIENTED_EDGE('',*,*,#648,.F.);
#985=ORIENTED_EDGE('',*,*,#753,.T.);
#986=ORIENTED_EDGE('',*,*,#754,.F.);
#987=ORIENTED_EDGE('',*,*,#744,.F.);
#988=ORIENTED_EDGE('',*,*,#755,.F.);
#989=ORIENTED_EDGE('',*,*,#756,.F.);
#990=ORIENTED_EDGE('',*,*,#757,.T.);
#991=ORIENTED_EDGE('',*,*,#758,.F.);
#992=ORIENTED_EDGE('',*,*,#759,.F.);
#993=ORIENTED_EDGE('',*,*,#760,.F.);
#994=ORIENTED_EDGE('',*,*,#759,.T.);
#995=ORIENTED_EDGE('',*,*,#761,.F.);
#996=ORIENTED_EDGE('',*,*,#762,.F.);
#997=ORIENTED_EDGE('',*,*,#763,.F.);
#998=ORIENTED_EDGE('',*,*,#762,.T.);
#999=ORIENTED_EDGE('',*,*,#764,.F.);
#1000=ORIENTED_EDGE('',*,*,#747,.F.);
#1001=ORIENTED_EDGE('',*,*,#765,.T.);
#1002=ORIENTED_EDGE('',*,*,#766,.T.);
#1003=ORIENTED_EDGE('',*,*,#767,.T.);
#1004=ORIENTED_EDGE('',*,*,#751,.T.);
#1005=ORIENTED_EDGE('',*,*,#749,.T.);
#1006=ORIENTED_EDGE('',*,*,#734,.F.);
#1007=ORIENTED_EDGE('',*,*,#737,.F.);
#1008=ORIENTED_EDGE('',*,*,#755,.T.);
#1009=ORIENTED_EDGE('',*,*,#743,.T.);
#1010=ORIENTED_EDGE('',*,*,#740,.T.);
#1011=ORIENTED_EDGE('',*,*,#725,.F.);
#1012=ORIENTED_EDGE('',*,*,#728,.F.);
#1013=ORIENTED_EDGE('',*,*,#742,.T.);
#1014=ORIENTED_EDGE('',*,*,#738,.T.);
#1015=ORIENTED_EDGE('',*,*,#716,.F.);
#1016=ORIENTED_EDGE('',*,*,#719,.F.);
#1017=ORIENTED_EDGE('',*,*,#748,.T.);
#1018=ORIENTED_EDGE('',*,*,#764,.T.);
#1019=ORIENTED_EDGE('',*,*,#761,.T.);
#1020=ORIENTED_EDGE('',*,*,#758,.T.);
#1021=ORIENTED_EDGE('',*,*,#701,.F.);
#1022=ORIENTED_EDGE('',*,*,#768,.T.);
#1023=ORIENTED_EDGE('',*,*,#769,.F.);
#1024=ORIENTED_EDGE('',*,*,#770,.T.);
#1025=ORIENTED_EDGE('',*,*,#771,.T.);
#1026=ORIENTED_EDGE('',*,*,#772,.T.);
#1027=ORIENTED_EDGE('',*,*,#756,.T.);
#1028=ORIENTED_EDGE('',*,*,#760,.T.);
#1029=ORIENTED_EDGE('',*,*,#763,.T.);
#1030=ORIENTED_EDGE('',*,*,#746,.F.);
#1031=ORIENTED_EDGE('',*,*,#703,.F.);
#1032=ORIENTED_EDGE('',*,*,#773,.T.);
#1033=ORIENTED_EDGE('',*,*,#774,.T.);
#1034=ORIENTED_EDGE('',*,*,#769,.T.);
#1035=ORIENTED_EDGE('',*,*,#775,.T.);
#1036=ORIENTED_EDGE('',*,*,#700,.F.);
#1037=ORIENTED_EDGE('',*,*,#708,.T.);
#1038=ORIENTED_EDGE('',*,*,#776,.F.);
#1039=ORIENTED_EDGE('',*,*,#777,.T.);
#1040=ORIENTED_EDGE('',*,*,#778,.F.);
#1041=ORIENTED_EDGE('',*,*,#775,.F.);
#1042=ORIENTED_EDGE('',*,*,#768,.F.);
#1043=ORIENTED_EDGE('',*,*,#692,.T.);
#1044=ORIENTED_EDGE('',*,*,#779,.T.);
#1045=ORIENTED_EDGE('',*,*,#780,.T.);
#1046=ORIENTED_EDGE('',*,*,#781,.T.);
#1047=ORIENTED_EDGE('',*,*,#773,.F.);
#1048=ORIENTED_EDGE('',*,*,#778,.T.);
#1049=ORIENTED_EDGE('',*,*,#782,.T.);
#1050=ORIENTED_EDGE('',*,*,#783,.T.);
#1051=ORIENTED_EDGE('',*,*,#780,.F.);
#1052=ORIENTED_EDGE('',*,*,#784,.T.);
#1053=ORIENTED_EDGE('',*,*,#785,.F.);
#1054=ORIENTED_EDGE('',*,*,#697,.T.);
#1055=ORIENTED_EDGE('',*,*,#786,.T.);
#1056=ORIENTED_EDGE('',*,*,#682,.T.);
#1057=ORIENTED_EDGE('',*,*,#787,.F.);
#1058=ORIENTED_EDGE('',*,*,#788,.T.);
#1059=ORIENTED_EDGE('',*,*,#789,.F.);
#1060=ORIENTED_EDGE('',*,*,#790,.T.);
#1061=ORIENTED_EDGE('',*,*,#791,.T.);
#1062=ORIENTED_EDGE('',*,*,#792,.T.);
#1063=ORIENTED_EDGE('',*,*,#793,.F.);
#1064=ORIENTED_EDGE('',*,*,#794,.T.);
#1065=ORIENTED_EDGE('',*,*,#795,.F.);
#1066=ORIENTED_EDGE('',*,*,#671,.T.);
#1067=ORIENTED_EDGE('',*,*,#796,.T.);
#1068=ORIENTED_EDGE('',*,*,#652,.T.);
#1069=ORIENTED_EDGE('',*,*,#797,.F.);
#1070=ORIENTED_EDGE('',*,*,#798,.T.);
#1071=ORIENTED_EDGE('',*,*,#799,.T.);
#1072=ORIENTED_EDGE('',*,*,#800,.T.);
#1073=ORIENTED_EDGE('',*,*,#801,.T.);
#1074=ORIENTED_EDGE('',*,*,#802,.T.);
#1075=ORIENTED_EDGE('',*,*,#779,.F.);
#1076=ORIENTED_EDGE('',*,*,#691,.F.);
#1077=ORIENTED_EDGE('',*,*,#803,.F.);
#1078=ORIENTED_EDGE('',*,*,#784,.F.);
#1079=ORIENTED_EDGE('',*,*,#785,.T.);
#1080=ORIENTED_EDGE('',*,*,#803,.T.);
#1081=ORIENTED_EDGE('',*,*,#690,.T.);
#1082=ORIENTED_EDGE('',*,*,#698,.T.);
#1083=ORIENTED_EDGE('',*,*,#804,.T.);
#1084=ORIENTED_EDGE('',*,*,#805,.T.);
#1085=ORIENTED_EDGE('',*,*,#787,.T.);
#1086=ORIENTED_EDGE('',*,*,#681,.T.);
#1087=ORIENTED_EDGE('',*,*,#805,.F.);
#1088=ORIENTED_EDGE('',*,*,#806,.F.);
#1089=ORIENTED_EDGE('',*,*,#807,.F.);
#1090=ORIENTED_EDGE('',*,*,#788,.F.);
#1091=ORIENTED_EDGE('',*,*,#789,.T.);
#1092=ORIENTED_EDGE('',*,*,#807,.T.);
#1093=ORIENTED_EDGE('',*,*,#808,.T.);
#1094=ORIENTED_EDGE('',*,*,#809,.T.);
#1095=ORIENTED_EDGE('',*,*,#666,.T.);
#1096=ORIENTED_EDGE('',*,*,#810,.T.);
#1097=ORIENTED_EDGE('',*,*,#793,.T.);
#1098=ORIENTED_EDGE('',*,*,#811,.T.);
#1099=ORIENTED_EDGE('',*,*,#661,.F.);
#1100=ORIENTED_EDGE('',*,*,#667,.F.);
#1101=ORIENTED_EDGE('',*,*,#811,.F.);
#1102=ORIENTED_EDGE('',*,*,#792,.F.);
#1103=ORIENTED_EDGE('',*,*,#812,.F.);
#1104=ORIENTED_EDGE('',*,*,#813,.F.);
#1105=ORIENTED_EDGE('',*,*,#814,.F.);
#1106=ORIENTED_EDGE('',*,*,#795,.T.);
#1107=ORIENTED_EDGE('',*,*,#815,.T.);
#1108=ORIENTED_EDGE('',*,*,#664,.T.);
#1109=ORIENTED_EDGE('',*,*,#672,.T.);
#1110=ORIENTED_EDGE('',*,*,#658,.T.);
#1111=ORIENTED_EDGE('',*,*,#816,.T.);
#1112=ORIENTED_EDGE('',*,*,#797,.T.);
#1113=ORIENTED_EDGE('',*,*,#651,.T.);
#1114=ORIENTED_EDGE('',*,*,#673,.F.);
#1115=ORIENTED_EDGE('',*,*,#679,.T.);
#1116=ORIENTED_EDGE('',*,*,#817,.F.);
#1117=ORIENTED_EDGE('',*,*,#818,.T.);
#1118=ORIENTED_EDGE('',*,*,#790,.F.);
#1119=ORIENTED_EDGE('',*,*,#809,.F.);
#1120=ORIENTED_EDGE('',*,*,#819,.F.);
#1121=ORIENTED_EDGE('',*,*,#820,.F.);
#1122=ORIENTED_EDGE('',*,*,#812,.T.);
#1123=ORIENTED_EDGE('',*,*,#791,.F.);
#1124=ORIENTED_EDGE('',*,*,#818,.F.);
#1125=ORIENTED_EDGE('',*,*,#821,.F.);
#1126=ORIENTED_EDGE('',*,*,#822,.T.);
#1127=ORIENTED_EDGE('',*,*,#782,.F.);
#1128=ORIENTED_EDGE('',*,*,#777,.F.);
#1129=ORIENTED_EDGE('',*,*,#687,.F.);
#1130=ORIENTED_EDGE('',*,*,#693,.F.);
#1131=ORIENTED_EDGE('',*,*,#781,.F.);
#1132=ORIENTED_EDGE('',*,*,#783,.F.);
#1133=ORIENTED_EDGE('',*,*,#822,.F.);
#1134=ORIENTED_EDGE('',*,*,#823,.F.);
#1135=ORIENTED_EDGE('',*,*,#824,.F.);
#1136=ORIENTED_EDGE('',*,*,#825,.F.);
#1137=ORIENTED_EDGE('',*,*,#653,.T.);
#1138=ORIENTED_EDGE('',*,*,#796,.F.);
#1139=ORIENTED_EDGE('',*,*,#670,.F.);
#1140=ORIENTED_EDGE('',*,*,#826,.F.);
#1141=ORIENTED_EDGE('',*,*,#683,.T.);
#1142=ORIENTED_EDGE('',*,*,#786,.F.);
#1143=ORIENTED_EDGE('',*,*,#696,.F.);
#1144=ORIENTED_EDGE('',*,*,#674,.F.);
#1145=ORIENTED_EDGE('',*,*,#819,.T.);
#1146=ORIENTED_EDGE('',*,*,#808,.F.);
#1147=ORIENTED_EDGE('',*,*,#806,.T.);
#1148=ORIENTED_EDGE('',*,*,#804,.F.);
#1149=ORIENTED_EDGE('',*,*,#680,.T.);
#1150=ORIENTED_EDGE('',*,*,#816,.F.);
#1151=ORIENTED_EDGE('',*,*,#657,.F.);
#1152=ORIENTED_EDGE('',*,*,#752,.T.);
#1153=ORIENTED_EDGE('',*,*,#767,.F.);
#1154=ORIENTED_EDGE('',*,*,#827,.F.);
#1155=ORIENTED_EDGE('',*,*,#798,.F.);
#1156=ORIENTED_EDGE('',*,*,#810,.F.);
#1157=ORIENTED_EDGE('',*,*,#665,.F.);
#1158=ORIENTED_EDGE('',*,*,#815,.F.);
#1159=ORIENTED_EDGE('',*,*,#794,.F.);
#1160=ORIENTED_EDGE('',*,*,#774,.F.);
#1161=ORIENTED_EDGE('',*,*,#802,.F.);
#1162=ORIENTED_EDGE('',*,*,#828,.F.);
#1163=ORIENTED_EDGE('',*,*,#770,.F.);
#1164=ORIENTED_EDGE('',*,*,#688,.F.);
#1165=ORIENTED_EDGE('',*,*,#824,.T.);
#1166=ORIENTED_EDGE('',*,*,#829,.F.);
#1167=ORIENTED_EDGE('',*,*,#694,.F.);
#1168=ORIENTED_EDGE('',*,*,#647,.F.);
#1169=ORIENTED_EDGE('',*,*,#655,.T.);
#1170=ORIENTED_EDGE('',*,*,#830,.F.);
#1171=ORIENTED_EDGE('',*,*,#753,.F.);
#1172=ORIENTED_EDGE('',*,*,#662,.F.);
#1173=ORIENTED_EDGE('',*,*,#814,.T.);
#1174=ORIENTED_EDGE('',*,*,#831,.F.);
#1175=ORIENTED_EDGE('',*,*,#668,.F.);
#1176=ORIENTED_EDGE('',*,*,#830,.T.);
#1177=ORIENTED_EDGE('',*,*,#654,.T.);
#1178=ORIENTED_EDGE('',*,*,#825,.T.);
#1179=ORIENTED_EDGE('',*,*,#669,.T.);
#1180=ORIENTED_EDGE('',*,*,#831,.T.);
#1181=ORIENTED_EDGE('',*,*,#813,.T.);
#1182=ORIENTED_EDGE('',*,*,#820,.T.);
#1183=ORIENTED_EDGE('',*,*,#817,.T.);
#1184=ORIENTED_EDGE('',*,*,#678,.T.);
#1185=ORIENTED_EDGE('',*,*,#684,.T.);
#1186=ORIENTED_EDGE('',*,*,#826,.T.);
#1187=ORIENTED_EDGE('',*,*,#695,.T.);
#1188=ORIENTED_EDGE('',*,*,#829,.T.);
#1189=ORIENTED_EDGE('',*,*,#823,.T.);
#1190=ORIENTED_EDGE('',*,*,#821,.T.);
#1191=ORIENTED_EDGE('',*,*,#776,.T.);
#1192=ORIENTED_EDGE('',*,*,#707,.T.);
#1193=ORIENTED_EDGE('',*,*,#710,.T.);
#1194=ORIENTED_EDGE('',*,*,#745,.T.);
#1195=ORIENTED_EDGE('',*,*,#754,.T.);
#1196=ORIENTED_EDGE('',*,*,#828,.T.);
#1197=ORIENTED_EDGE('',*,*,#801,.F.);
#1198=ORIENTED_EDGE('',*,*,#832,.F.);
#1199=ORIENTED_EDGE('',*,*,#771,.F.);
#1200=ORIENTED_EDGE('',*,*,#832,.T.);
#1201=ORIENTED_EDGE('',*,*,#800,.F.);
#1202=ORIENTED_EDGE('',*,*,#833,.F.);
#1203=ORIENTED_EDGE('',*,*,#765,.F.);
#1204=ORIENTED_EDGE('',*,*,#757,.F.);
#1205=ORIENTED_EDGE('',*,*,#772,.F.);
#1206=ORIENTED_EDGE('',*,*,#833,.T.);
#1207=ORIENTED_EDGE('',*,*,#799,.F.);
#1208=ORIENTED_EDGE('',*,*,#827,.T.);
#1209=ORIENTED_EDGE('',*,*,#766,.F.);
#1210=PLANE('',#1360);
#1211=PLANE('',#1361);
#1212=PLANE('',#1362);
#1213=PLANE('',#1363);
#1214=PLANE('',#1364);
#1215=PLANE('',#1365);
#1216=PLANE('',#1366);
#1217=PLANE('',#1367);
#1218=PLANE('',#1368);
#1219=PLANE('',#1369);
#1220=PLANE('',#1370);
#1221=PLANE('',#1371);
#1222=PLANE('',#1372);
#1223=PLANE('',#1373);
#1224=PLANE('',#1374);
#1225=PLANE('',#1375);
#1226=PLANE('',#1376);
#1227=PLANE('',#1377);
#1228=PLANE('',#1378);
#1229=PLANE('',#1379);
#1230=PLANE('',#1380);
#1231=PLANE('',#1381);
#1232=PLANE('',#1382);
#1233=PLANE('',#1383);
#1234=PLANE('',#1384);
#1235=PLANE('',#1385);
#1236=PLANE('',#1386);
#1237=PLANE('',#1387);
#1238=PLANE('',#1388);
#1239=PLANE('',#1389);
#1240=PLANE('',#1390);
#1241=PLANE('',#1391);
#1242=PLANE('',#1392);
#1243=PLANE('',#1393);
#1244=PLANE('',#1394);
#1245=PLANE('',#1395);
#1246=PLANE('',#1396);
#1247=PLANE('',#1397);
#1248=PLANE('',#1398);
#1249=PLANE('',#1399);
#1250=PLANE('',#1400);
#1251=PLANE('',#1401);
#1252=PLANE('',#1402);
#1253=PLANE('',#1403);
#1254=PLANE('',#1404);
#1255=PLANE('',#1405);
#1256=PLANE('',#1406);
#1257=PLANE('',#1407);
#1258=PLANE('',#1408);
#1259=PLANE('',#1409);
#1260=PLANE('',#1410);
#1261=PLANE('',#1411);
#1262=PLANE('',#1412);
#1263=PLANE('',#1413);
#1264=PLANE('',#1414);
#1265=PLANE('',#1415);
#1266=PLANE('',#1416);
#1267=PLANE('',#1417);
#1268=PLANE('',#1418);
#1269=PLANE('',#1419);
#1270=PLANE('',#1420);
#1271=PLANE('',#1421);
#1272=PLANE('',#1422);
#1273=PLANE('',#1423);
#1274=PLANE('',#1424);
#1275=ADVANCED_FACE('',(#15),#1210,.T.);
#1276=ADVANCED_FACE('',(#16),#1211,.F.);
#1277=ADVANCED_FACE('',(#17),#1212,.T.);
#1278=ADVANCED_FACE('',(#18),#1213,.T.);
#1279=ADVANCED_FACE('',(#19),#1214,.T.);
#1280=ADVANCED_FACE('',(#20),#1215,.F.);
#1281=ADVANCED_FACE('',(#21),#1216,.T.);
#1282=ADVANCED_FACE('',(#22),#1217,.F.);
#1283=ADVANCED_FACE('',(#23),#1218,.F.);
#1284=ADVANCED_FACE('',(#24),#1219,.T.);
#1285=ADVANCED_FACE('',(#25),#1220,.T.);
#1286=ADVANCED_FACE('',(#26),#1221,.F.);
#1287=ADVANCED_FACE('',(#27),#1222,.T.);
#1288=ADVANCED_FACE('',(#28),#1223,.T.);
#1289=ADVANCED_FACE('',(#29),#1224,.F.);
#1290=ADVANCED_FACE('',(#30),#1225,.F.);
#1291=ADVANCED_FACE('',(#31),#1226,.T.);
#1292=ADVANCED_FACE('',(#32),#1227,.T.);
#1293=ADVANCED_FACE('',(#33),#1228,.T.);
#1294=ADVANCED_FACE('',(#34),#1229,.T.);
#1295=ADVANCED_FACE('',(#35),#1230,.T.);
#1296=ADVANCED_FACE('',(#36),#1231,.T.);
#1297=ADVANCED_FACE('',(#37),#1232,.T.);
#1298=ADVANCED_FACE('',(#38),#1233,.T.);
#1299=ADVANCED_FACE('',(#39),#1234,.T.);
#1300=ADVANCED_FACE('',(#40),#1235,.T.);
#1301=ADVANCED_FACE('',(#41),#1236,.T.);
#1302=ADVANCED_FACE('',(#42),#1237,.F.);
#1303=ADVANCED_FACE('',(#43),#1238,.T.);
#1304=ADVANCED_FACE('',(#44),#1239,.F.);
#1305=ADVANCED_FACE('',(#45),#1240,.T.);
#1306=ADVANCED_FACE('',(#46),#1241,.T.);
#1307=ADVANCED_FACE('',(#47),#1242,.T.);
#1308=ADVANCED_FACE('',(#48),#1243,.T.);
#1309=ADVANCED_FACE('',(#49),#1244,.T.);
#1310=ADVANCED_FACE('',(#50),#1245,.T.);
#1311=ADVANCED_FACE('',(#51),#1246,.F.);
#1312=ADVANCED_FACE('',(#52),#1247,.T.);
#1313=ADVANCED_FACE('',(#53),#1248,.T.);
#1314=ADVANCED_FACE('',(#54),#1249,.T.);
#1315=ADVANCED_FACE('',(#55),#1250,.T.);
#1316=ADVANCED_FACE('',(#56),#1251,.T.);
#1317=ADVANCED_FACE('',(#57),#1252,.T.);
#1318=ADVANCED_FACE('',(#58),#1253,.T.);
#1319=ADVANCED_FACE('',(#59),#1254,.T.);
#1320=ADVANCED_FACE('',(#60),#1255,.F.);
#1321=ADVANCED_FACE('',(#61),#1256,.T.);
#1322=ADVANCED_FACE('',(#62),#1257,.T.);
#1323=ADVANCED_FACE('',(#63),#1258,.F.);
#1324=ADVANCED_FACE('',(#64),#1259,.F.);
#1325=ADVANCED_FACE('',(#65),#1260,.F.);
#1326=ADVANCED_FACE('',(#66),#1261,.F.);
#1327=ADVANCED_FACE('',(#67),#1262,.F.);
#1328=ADVANCED_FACE('',(#68),#1263,.F.);
#1329=ADVANCED_FACE('',(#69),#1264,.T.);
#1330=ADVANCED_FACE('',(#70),#1265,.T.);
#1331=ADVANCED_FACE('',(#71),#1266,.T.);
#1332=ADVANCED_FACE('',(#72),#1267,.T.);
#1333=ADVANCED_FACE('',(#73),#1268,.F.);
#1334=ADVANCED_FACE('',(#74),#1269,.F.);
#1335=ADVANCED_FACE('',(#75),#1270,.F.);
#1336=ADVANCED_FACE('',(#76),#1271,.F.);
#1337=ADVANCED_FACE('',(#77),#1272,.T.);
#1338=ADVANCED_FACE('',(#78),#1273,.T.);
#1339=ADVANCED_FACE('',(#79),#1274,.T.);
#1340=CLOSED_SHELL('',(#1275,#1276,#1277,#1278,#1279,#1280,#1281,#1282,
#1283,#1284,#1285,#1286,#1287,#1288,#1289,#1290,#1291,#1292,#1293,#1294,
#1295,#1296,#1297,#1298,#1299,#1300,#1301,#1302,#1303,#1304,#1305,#1306,
#1307,#1308,#1309,#1310,#1311,#1312,#1313,#1314,#1315,#1316,#1317,#1318,
#1319,#1320,#1321,#1322,#1323,#1324,#1325,#1326,#1327,#1328,#1329,#1330,
#1331,#1332,#1333,#1334,#1335,#1336,#1337,#1338,#1339));
#1341=DERIVED_UNIT_ELEMENT(#1343,1.);
#1342=DERIVED_UNIT_ELEMENT(#2129,3.);
#1343=(
MASS_UNIT()
NAMED_UNIT(*)
SI_UNIT($,.GRAM.)
);
#1344=DERIVED_UNIT((#1341,#1342));
#1345=MEASURE_REPRESENTATION_ITEM('density measure',
POSITIVE_RATIO_MEASURE(1.),#1344);
#1346=PROPERTY_DEFINITION_REPRESENTATION(#1351,#1348);
#1347=PROPERTY_DEFINITION_REPRESENTATION(#1352,#1349);
#1348=REPRESENTATION('material name',(#1350),#2126);
#1349=REPRESENTATION('density',(#1345),#2126);
#1350=DESCRIPTIVE_REPRESENTATION_ITEM('Generic','Generic');
#1351=PROPERTY_DEFINITION('material property','material name',#2136);
#1352=PROPERTY_DEFINITION('material property','density of part',#2136);
#1353=DATE_TIME_ROLE('creation_date');
#1354=APPLIED_DATE_AND_TIME_ASSIGNMENT(#1355,#1353,(#2136));
#1355=DATE_AND_TIME(#1356,#1357);
#1356=CALENDAR_DATE(2019,24,9);
#1357=LOCAL_TIME(12,3,54.,#1358);
#1358=COORDINATED_UNIVERSAL_TIME_OFFSET(0,0,.BEHIND.);
#1359=AXIS2_PLACEMENT_3D('placement',#1745,#1425,#1426);
#1360=AXIS2_PLACEMENT_3D('',#1746,#1427,#1428);
#1361=AXIS2_PLACEMENT_3D('',#1755,#1433,#1434);
#1362=AXIS2_PLACEMENT_3D('',#1767,#1441,#1442);
#1363=AXIS2_PLACEMENT_3D('',#1773,#1446,#1447);
#1364=AXIS2_PLACEMENT_3D('',#1782,#1452,#1453);
#1365=AXIS2_PLACEMENT_3D('',#1792,#1459,#1460);
#1366=AXIS2_PLACEMENT_3D('',#1802,#1466,#1467);
#1367=AXIS2_PLACEMENT_3D('',#1811,#1472,#1473);
#1368=AXIS2_PLACEMENT_3D('',#1817,#1477,#1478);
#1369=AXIS2_PLACEMENT_3D('',#1827,#1484,#1485);
#1370=AXIS2_PLACEMENT_3D('',#1836,#1490,#1491);
#1371=AXIS2_PLACEMENT_3D('',#1846,#1497,#1498);
#1372=AXIS2_PLACEMENT_3D('',#1856,#1504,#1505);
#1373=AXIS2_PLACEMENT_3D('',#1865,#1510,#1511);
#1374=AXIS2_PLACEMENT_3D('',#1871,#1515,#1516);
#1375=AXIS2_PLACEMENT_3D('',#1877,#1520,#1521);
#1376=AXIS2_PLACEMENT_3D('',#1881,#1524,#1525);
#1377=AXIS2_PLACEMENT_3D('',#1890,#1530,#1531);
#1378=AXIS2_PLACEMENT_3D('',#1896,#1535,#1536);
#1379=AXIS2_PLACEMENT_3D('',#1900,#1539,#1540);
#1380=AXIS2_PLACEMENT_3D('',#1909,#1545,#1546);
#1381=AXIS2_PLACEMENT_3D('',#1915,#1550,#1551);
#1382=AXIS2_PLACEMENT_3D('',#1919,#1554,#1555);
#1383=AXIS2_PLACEMENT_3D('',#1928,#1560,#1561);
#1384=AXIS2_PLACEMENT_3D('',#1934,#1565,#1566);
#1385=AXIS2_PLACEMENT_3D('',#1938,#1569,#1570);
#1386=AXIS2_PLACEMENT_3D('',#1942,#1573,#1574);
#1387=AXIS2_PLACEMENT_3D('',#1946,#1577,#1578);
#1388=AXIS2_PLACEMENT_3D('',#1958,#1586,#1587);
#1389=AXIS2_PLACEMENT_3D('',#1962,#1590,#1591);
#1390=AXIS2_PLACEMENT_3D('',#1970,#1597,#1598);
#1391=AXIS2_PLACEMENT_3D('',#1979,#1603,#1604);
#1392=AXIS2_PLACEMENT_3D('',#1985,#1608,#1609);
#1393=AXIS2_PLACEMENT_3D('',#1988,#1612,#1613);
#1394=AXIS2_PLACEMENT_3D('',#1994,#1617,#1618);
#1395=AXIS2_PLACEMENT_3D('',#2004,#1624,#1625);
#1396=AXIS2_PLACEMENT_3D('',#2010,#1629,#1630);
#1397=AXIS2_PLACEMENT_3D('',#2016,#1634,#1635);
#1398=AXIS2_PLACEMENT_3D('',#2022,#1639,#1640);
#1399=AXIS2_PLACEMENT_3D('',#2059,#1662,#1663);
#1400=AXIS2_PLACEMENT_3D('',#2061,#1665,#1666);
#1401=AXIS2_PLACEMENT_3D('',#2062,#1667,#1668);
#1402=AXIS2_PLACEMENT_3D('',#2066,#1671,#1672);
#1403=AXIS2_PLACEMENT_3D('',#2070,#1675,#1676);
#1404=AXIS2_PLACEMENT_3D('',#2074,#1679,#1680);
#1405=AXIS2_PLACEMENT_3D('',#2077,#1683,#1684);
#1406=AXIS2_PLACEMENT_3D('',#2083,#1688,#1689);
#1407=AXIS2_PLACEMENT_3D('',#2085,#1691,#1692);
#1408=AXIS2_PLACEMENT_3D('',#2087,#1694,#1695);
#1409=AXIS2_PLACEMENT_3D('',#2092,#1699,#1700);
#1410=AXIS2_PLACEMENT_3D('',#2094,#1702,#1703);
#1411=AXIS2_PLACEMENT_3D('',#2098,#1706,#1707);
#1412=AXIS2_PLACEMENT_3D('',#2102,#1710,#1711);
#1413=AXIS2_PLACEMENT_3D('',#2104,#1713,#1714);
#1414=AXIS2_PLACEMENT_3D('',#2106,#1716,#1717);
#1415=AXIS2_PLACEMENT_3D('',#2107,#1718,#1719);
#1416=AXIS2_PLACEMENT_3D('',#2109,#1721,#1722);
#1417=AXIS2_PLACEMENT_3D('',#2110,#1723,#1724);
#1418=AXIS2_PLACEMENT_3D('',#2112,#1726,#1727);
#1419=AXIS2_PLACEMENT_3D('',#2114,#1729,#1730);
#1420=AXIS2_PLACEMENT_3D('',#2116,#1732,#1733);
#1421=AXIS2_PLACEMENT_3D('',#2118,#1735,#1736);
#1422=AXIS2_PLACEMENT_3D('',#2119,#1737,#1738);
#1423=AXIS2_PLACEMENT_3D('',#2121,#1740,#1741);
#1424=AXIS2_PLACEMENT_3D('',#2123,#1743,#1744);
#1425=DIRECTION('axis',(0.,0.,1.));
#1426=DIRECTION('refdir',(1.,0.,0.));
#1427=DIRECTION('center_axis',(-0.707106781186548,0.,-0.707106781186548));
#1428=DIRECTION('ref_axis',(-0.707106781186548,0.,0.707106781186548));
#1429=DIRECTION('',(-0.707106781186548,0.,0.707106781186548));
#1430=DIRECTION('',(0.,1.,0.));
#1431=DIRECTION('',(-0.707106781186548,0.,0.707106781186548));
#1432=DIRECTION('',(0.,-1.,0.));
#1433=DIRECTION('center_axis',(0.,1.,0.));
#1434=DIRECTION('ref_axis',(-1.,0.,0.));
#1435=DIRECTION('',(-1.,0.,0.));
#1436=DIRECTION('',(0.,0.,-1.));
#1437=DIRECTION('',(1.,0.,0.));
#1438=DIRECTION('',(0.,0.,1.));
#1439=DIRECTION('',(-1.,0.,0.));
#1440=DIRECTION('',(0.,0.,1.));
#1441=DIRECTION('center_axis',(0.,0.,-1.));
#1442=DIRECTION('ref_axis',(-1.,0.,0.));
#1443=DIRECTION('',(1.,1.45603019622971E-15,0.));
#1444=DIRECTION('',(7.76379737500109E-17,-1.,0.));
#1445=DIRECTION('',(0.964763821237732,0.263117405792109,0.));
#1446=DIRECTION('center_axis',(-0.707106781186548,0.,-0.707106781186548));
#1447=DIRECTION('ref_axis',(-0.707106781186548,0.,0.707106781186548));
#1448=DIRECTION('',(0.707106781186548,0.,-0.707106781186548));
#1449=DIRECTION('',(0.,-1.,0.));
#1450=DIRECTION('',(-0.707106781186548,-7.00934133340971E-17,0.707106781186548));
#1451=DIRECTION('',(0.,1.,0.));
#1452=DIRECTION('center_axis',(0.,0.,-1.));
#1453=DIRECTION('ref_axis',(-1.,0.,0.));
#1454=DIRECTION('',(1.,0.,0.));
#1455=DIRECTION('',(-0.964763821237732,0.263117405792109,0.));
#1456=DIRECTION('',(7.76379737500109E-17,-1.,0.));
#1457=DIRECTION('',(0.964763821237732,0.263117405792109,0.));
#1458=DIRECTION('',(-1.,-9.91270557701032E-17,0.));
#1459=DIRECTION('center_axis',(0.,-1.,0.));
#1460=DIRECTION('ref_axis',(1.,0.,0.));
#1461=DIRECTION('',(0.,0.,1.));
#1462=DIRECTION('',(1.,0.,0.));
#1463=DIRECTION('',(0.,0.,1.));
#1464=DIRECTION('',(-1.,0.,0.));
#1465=DIRECTION('',(0.,0.,1.));
#1466=DIRECTION('center_axis',(-0.707106781186548,0.,-0.707106781186548));
#1467=DIRECTION('ref_axis',(-0.707106781186548,0.,0.707106781186548));
#1468=DIRECTION('',(0.707106781186548,0.,-0.707106781186548));
#1469=DIRECTION('',(0.,-1.,0.));
#1470=DIRECTION('',(-0.707106781186548,-7.00934133340971E-17,0.707106781186548));
#1471=DIRECTION('',(0.,1.,0.));
#1472=DIRECTION('center_axis',(1.,0.,0.));
#1473=DIRECTION('ref_axis',(0.,1.,0.));
#1474=DIRECTION('',(0.,0.,1.));
#1475=DIRECTION('',(0.,-1.,0.));
#1476=DIRECTION('',(0.,0.,1.));
#1477=DIRECTION('center_axis',(-9.91270557701033E-17,1.,0.));
#1478=DIRECTION('ref_axis',(-1.,-9.91270557701032E-17,0.));
#1479=DIRECTION('',(-1.,-9.91270557701032E-17,0.));
#1480=DIRECTION('',(0.,0.,-1.));
#1481=DIRECTION('',(1.,9.91270557701032E-17,0.));
#1482=DIRECTION('',(0.,0.,1.));
#1483=DIRECTION('',(-1.,0.,0.));
#1484=DIRECTION('center_axis',(-0.707106781186548,0.,-0.707106781186548));
#1485=DIRECTION('ref_axis',(-0.707106781186548,0.,0.707106781186548));
#1486=DIRECTION('',(0.707106781186548,3.50467066670485E-17,-0.707106781186548));
#1487=DIRECTION('',(0.,-1.,0.));
#1488=DIRECTION('',(-0.707106781186548,-7.00934133340971E-17,0.707106781186548));
#1489=DIRECTION('',(0.,1.,0.));
#1490=DIRECTION('center_axis',(0.,0.,-1.));
#1491=DIRECTION('ref_axis',(-1.,0.,0.));
#1492=DIRECTION('',(1.,4.95635278850516E-17,0.));
#1493=DIRECTION('',(-0.964763821237732,0.263117405792109,0.));
#1494=DIRECTION('',(7.76379737500109E-17,-1.,0.));
#1495=DIRECTION('',(0.964763821237732,0.263117405792109,0.));
#1496=DIRECTION('',(-1.,-9.91270557701032E-17,0.));
#1497=DIRECTION('center_axis',(4.95635278850516E-17,-1.,0.));
#1498=DIRECTION('ref_axis',(1.,4.95635278850516E-17,0.));
#1499=DIRECTION('',(0.,0.,1.));
#1500=DIRECTION('',(1.,0.,0.));
#1501=DIRECTION('',(0.,0.,1.));
#1502=DIRECTION('',(-1.,-4.95635278850516E-17,0.));
#1503=DIRECTION('',(0.,0.,1.));
#1504=DIRECTION('center_axis',(-0.707106781186548,0.,-0.707106781186548));
#1505=DIRECTION('ref_axis',(-0.707106781186548,0.,0.707106781186548));
#1506=DIRECTION('',(0.,1.,0.));
#1507=DIRECTION('',(0.707106781186548,3.50467066670485E-17,-0.707106781186548));
#1508=DIRECTION('',(0.,-1.,0.));
#1509=DIRECTION('',(-0.577350269189624,0.577350269189627,0.577350269189627));
#1510=DIRECTION('center_axis',(0.,0.707106781186548,-0.707106781186548));
#1511=DIRECTION('ref_axis',(-1.,0.,0.));
#1512=DIRECTION('',(-1.,0.,0.));
#1513=DIRECTION('',(0.,-0.707106781186548,-0.707106781186548));
#1514=DIRECTION('',(1.,0.,0.));
#1515=DIRECTION('center_axis',(1.,0.,0.));
#1516=DIRECTION('ref_axis',(0.,1.,0.));
#1517=DIRECTION('',(0.,0.,1.));
#1518=DIRECTION('',(0.,-1.,0.));
#1519=DIRECTION('',(0.,0.,1.));
#1520=DIRECTION('center_axis',(0.,-1.,0.));
#1521=DIRECTION('ref_axis',(1.,0.,0.));
#1522=DIRECTION('',(0.,0.,1.));
#1523=DIRECTION('',(-1.,0.,0.));
#1524=DIRECTION('center_axis',(0.707106781186548,0.,0.707106781186548));
#1525=DIRECTION('ref_axis',(0.707106781186548,0.,-0.707106781186548));
#1526=DIRECTION('',(0.707106781186548,0.,-0.707106781186548));
#1527=DIRECTION('',(0.,1.,0.));
#1528=DIRECTION('',(-0.707106781186547,0.,0.707106781186547));
#1529=DIRECTION('',(0.,1.,0.));
#1530=DIRECTION('center_axis',(1.,0.,0.));
#1531=DIRECTION('ref_axis',(0.,0.,-1.));
#1532=DIRECTION('',(0.,0.,-1.));
#1533=DIRECTION('',(0.,1.,0.));
#1534=DIRECTION('',(0.,0.,1.));
#1535=DIRECTION('center_axis',(0.,-1.,0.));
#1536=DIRECTION('ref_axis',(0.,0.,-1.));
#1537=DIRECTION('',(0.,0.,1.));
#1538=DIRECTION('',(1.,0.,0.));
#1539=DIRECTION('center_axis',(0.707106781186548,0.,0.707106781186548));
#1540=DIRECTION('ref_axis',(0.707106781186548,0.,-0.707106781186548));
#1541=DIRECTION('',(0.707106781186548,0.,-0.707106781186548));
#1542=DIRECTION('',(0.,1.,0.));
#1543=DIRECTION('',(-0.707106781186548,0.,0.707106781186548));
#1544=DIRECTION('',(0.,1.,0.));
#1545=DIRECTION('center_axis',(1.,0.,0.));
#1546=DIRECTION('ref_axis',(0.,0.,-1.));
#1547=DIRECTION('',(0.,0.,-1.));
#1548=DIRECTION('',(0.,1.,0.));
#1549=DIRECTION('',(0.,0.,1.));
#1550=DIRECTION('center_axis',(0.,-1.,0.));
#1551=DIRECTION('ref_axis',(0.,0.,-1.));
#1552=DIRECTION('',(0.,0.,1.));
#1553=DIRECTION('',(1.,0.,0.));
#1554=DIRECTION('center_axis',(0.,-0.707106781186548,0.707106781186548));
#1555=DIRECTION('ref_axis',(1.,0.,0.));
#1556=DIRECTION('',(0.,-0.707106781186547,-0.707106781186547));
#1557=DIRECTION('',(1.,0.,0.));
#1558=DIRECTION('',(0.,0.707106781186547,0.707106781186547));
#1559=DIRECTION('',(1.,0.,0.));
#1560=DIRECTION('center_axis',(0.,-1.,0.));
#1561=DIRECTION('ref_axis',(0.,0.,-1.));
#1562=DIRECTION('',(0.,0.,-1.));
#1563=DIRECTION('',(1.,0.,0.));
#1564=DIRECTION('',(0.,0.,1.));
#1565=DIRECTION('center_axis',(-1.,0.,0.));
#1566=DIRECTION('ref_axis',(0.,0.,-1.));
#1567=DIRECTION('',(0.,0.,1.));
#1568=DIRECTION('',(0.,-1.,0.));
#1569=DIRECTION('center_axis',(0.,1.,0.));
#1570=DIRECTION('ref_axis',(0.,0.,1.));
#1571=DIRECTION('',(1.,0.,0.));
#1572=DIRECTION('',(0.,0.,-1.));
#1573=DIRECTION('center_axis',(0.,1.,0.));
#1574=DIRECTION('ref_axis',(0.,0.,1.));
#1575=DIRECTION('',(1.,0.,0.));
#1576=DIRECTION('',(0.,0.,-1.));
#1577=DIRECTION('center_axis',(-1.,0.,0.));
#1578=DIRECTION('ref_axis',(0.,-1.,0.));
#1579=DIRECTION('',(0.,-1.,0.));
#1580=DIRECTION('',(0.,-1.,0.));
#1581=DIRECTION('',(0.,0.,1.));
#1582=DIRECTION('',(0.,1.,0.));
#1583=DIRECTION('',(0.,1.,0.));
#1584=DIRECTION('',(0.,0.,-1.));
#1585=DIRECTION('',(0.,-1.,0.));
#1586=DIRECTION('center_axis',(1.,0.,0.));
#1587=DIRECTION('ref_axis',(0.,0.,1.));
#1588=DIRECTION('',(0.,-1.,0.));
#1589=DIRECTION('',(0.,0.,-1.));
#1590=DIRECTION('center_axis',(0.,1.,0.));
#1591=DIRECTION('ref_axis',(-1.,0.,0.));
#1592=DIRECTION('',(-1.,-1.45603019622971E-15,0.));
#1593=DIRECTION('',(0.,0.,-1.));
#1594=DIRECTION('',(0.,0.,1.));
#1595=DIRECTION('',(1.,0.,0.));
#1596=DIRECTION('',(-1.,-1.45603019622971E-15,0.));
#1597=DIRECTION('center_axis',(1.33226762955019E-15,-1.,0.));
#1598=DIRECTION('ref_axis',(-1.,-1.33226762955019E-15,0.));
#1599=DIRECTION('',(1.,1.33226762955019E-15,0.));
#1600=DIRECTION('',(0.,0.,-1.));
#1601=DIRECTION('',(-1.,-1.33226762955019E-15,0.));
#1602=DIRECTION('',(0.,0.,-1.));
#1603=DIRECTION('center_axis',(-1.,1.04344269231688E-16,0.));
#1604=DIRECTION('ref_axis',(1.04344269231688E-16,1.,0.));
#1605=DIRECTION('',(-1.04344269231688E-16,-1.,0.));
#1606=DIRECTION('',(1.04344269231688E-16,1.,0.));
#1607=DIRECTION('',(0.,0.,-1.));
#1608=DIRECTION('center_axis',(0.,-1.,0.));
#1609=DIRECTION('ref_axis',(-1.,0.,0.));
#1610=DIRECTION('',(1.,0.,0.));
#1611=DIRECTION('',(-1.,0.,0.));
#1612=DIRECTION('center_axis',(0.,0.,-1.));
#1613=DIRECTION('ref_axis',(-1.,0.,0.));
#1614=DIRECTION('',(0.,1.,0.));
#1615=DIRECTION('',(1.,0.,0.));
#1616=DIRECTION('',(1.11022302462518E-15,-1.,0.));
#1617=DIRECTION('center_axis',(0.,0.,-1.));
#1618=DIRECTION('ref_axis',(-1.,0.,0.));
#1619=DIRECTION('',(1.,4.95635278850516E-17,0.));
#1620=DIRECTION('',(-0.964763821237732,0.263117405792109,0.));
#1621=DIRECTION('',(7.76379737500109E-17,-1.,0.));
#1622=DIRECTION('',(-1.,-1.22002530178589E-16,0.));
#1623=DIRECTION('',(-1.94094934375027E-16,1.,0.));
#1624=DIRECTION('center_axis',(0.263117405792109,0.964763821237732,0.));
#1625=DIRECTION('ref_axis',(0.,0.,1.));
#1626=DIRECTION('',(0.964763821237732,-0.263117405792109,0.));
#1627=DIRECTION('',(0.,0.,-1.));
#1628=DIRECTION('',(0.,0.,1.));
#1629=DIRECTION('center_axis',(4.95635278850516E-17,-1.,0.));
#1630=DIRECTION('ref_axis',(1.,4.95635278850516E-17,0.));
#1631=DIRECTION('',(1.,0.,0.));
#1632=DIRECTION('',(0.,0.,1.));
#1633=DIRECTION('',(-1.,-4.95635278850516E-17,0.));
#1634=DIRECTION('center_axis',(0.263117405792109,-0.964763821237732,0.));
#1635=DIRECTION('ref_axis',(0.,0.,-1.));
#1636=DIRECTION('',(0.,0.,1.));
#1637=DIRECTION('',(-0.964763821237732,-0.263117405792109,0.));
#1638=DIRECTION('',(0.,0.,-1.));
#1639=DIRECTION('center_axis',(0.,0.,1.));
#1640=DIRECTION('ref_axis',(1.,0.,0.));
#1641=DIRECTION('',(0.,1.,0.));
#1642=DIRECTION('',(1.,9.91270557701032E-17,0.));
#1643=DIRECTION('',(-7.76379737500109E-17,1.,0.));
#1644=DIRECTION('',(0.964763821237732,-0.263117405792109,0.));
#1645=DIRECTION('',(0.,1.,0.));
#1646=DIRECTION('',(-0.964763821237732,-0.263117405792109,0.));
#1647=DIRECTION('',(-7.76379737500109E-17,1.,0.));
#1648=DIRECTION('',(0.964763821237732,-0.263117405792109,0.));
#1649=DIRECTION('',(-1.,0.,0.));
#1650=DIRECTION('',(0.,1.,0.));
#1651=DIRECTION('',(1.,9.91270557701032E-17,0.));
#1652=DIRECTION('',(-0.964763821237732,-0.263117405792109,0.));
#1653=DIRECTION('',(-7.76379737500109E-17,1.,0.));
#1654=DIRECTION('',(0.964763821237732,-0.263117405792109,0.));
#1655=DIRECTION('',(0.,1.,0.));
#1656=DIRECTION('',(-0.964763821237732,-0.263117405792109,0.));
#1657=DIRECTION('',(-7.76379737500109E-17,1.,0.));
#1658=DIRECTION('',(-1.,0.,0.));
#1659=DIRECTION('',(1.94094934375027E-16,-1.,0.));
#1660=DIRECTION('',(1.,1.22002530178589E-16,0.));
#1661=DIRECTION('',(-7.76379737500109E-17,1.,0.));
#1662=DIRECTION('center_axis',(1.,7.76379737500109E-17,0.));
#1663=DIRECTION('ref_axis',(-7.76379737500109E-17,1.,0.));
#1664=DIRECTION('',(0.,0.,-1.));
#1665=DIRECTION('center_axis',(0.263117405792109,0.964763821237732,0.));
#1666=DIRECTION('ref_axis',(0.,0.,1.));
#1667=DIRECTION('center_axis',(0.263117405792109,-0.964763821237732,0.));
#1668=DIRECTION('ref_axis',(0.,0.,-1.));
#1669=DIRECTION('',(0.964763821237732,0.263117405792109,0.));
#1670=DIRECTION('',(0.,0.,1.));
#1671=DIRECTION('center_axis',(1.,7.76379737500109E-17,0.));
#1672=DIRECTION('ref_axis',(-7.76379737500109E-17,1.,0.));
#1673=DIRECTION('',(7.76379737500109E-17,-1.,0.));
#1674=DIRECTION('',(0.,0.,-1.));
#1675=DIRECTION('center_axis',(0.263117405792109,0.964763821237732,0.));
#1676=DIRECTION('ref_axis',(0.,0.,1.));
#1677=DIRECTION('',(-0.964763821237732,0.263117405792109,0.));
#1678=DIRECTION('',(0.,0.,1.));
#1679=DIRECTION('center_axis',(0.263117405792109,-0.964763821237732,0.));
#1680=DIRECTION('ref_axis',(0.,0.,-1.));
#1681=DIRECTION('',(0.,0.,1.));
#1682=DIRECTION('',(0.,0.,-1.));
#1683=DIRECTION('center_axis',(-9.91270557701033E-17,1.,0.));
#1684=DIRECTION('ref_axis',(-1.,-9.91270557701032E-17,0.));
#1685=DIRECTION('',(0.,0.,1.));
#1686=DIRECTION('',(-1.,0.,0.));
#1687=DIRECTION('',(0.,0.,1.));
#1688=DIRECTION('center_axis',(0.263117405792109,0.964763821237732,0.));
#1689=DIRECTION('ref_axis',(0.,0.,1.));
#1690=DIRECTION('',(0.,0.,-1.));
#1691=DIRECTION('center_axis',(0.263117405792109,-0.964763821237732,0.));
#1692=DIRECTION('ref_axis',(0.,0.,-1.));
#1693=DIRECTION('',(0.,0.,1.));
#1694=DIRECTION('center_axis',(0.,-1.,0.));
#1695=DIRECTION('ref_axis',(1.,0.,0.));
#1696=DIRECTION('',(1.,0.,0.));
#1697=DIRECTION('',(0.,0.,1.));
#1698=DIRECTION('',(1.,0.,0.));
#1699=DIRECTION('center_axis',(-1.,0.,0.));
#1700=DIRECTION('ref_axis',(0.,-1.,0.));
#1701=DIRECTION('',(0.,-1.,0.));
#1702=DIRECTION('center_axis',(-1.,0.,0.));
#1703=DIRECTION('ref_axis',(0.,-1.,0.));
#1704=DIRECTION('',(0.,-1.,0.));
#1705=DIRECTION('',(0.,0.,1.));
#1706=DIRECTION('center_axis',(-9.91270557701033E-17,1.,0.));
#1707=DIRECTION('ref_axis',(-1.,-9.91270557701032E-17,0.));
#1708=DIRECTION('',(-1.,0.,0.));
#1709=DIRECTION('',(0.,0.,1.));
#1710=DIRECTION('center_axis',(-1.,0.,0.));
#1711=DIRECTION('ref_axis',(0.,-1.,0.));
#1712=DIRECTION('',(0.,-1.,0.));
#1713=DIRECTION('center_axis',(-1.,0.,0.));
#1714=DIRECTION('ref_axis',(0.,-1.,0.));
#1715=DIRECTION('',(0.,-1.,0.));
#1716=DIRECTION('center_axis',(0.,0.,-1.));
#1717=DIRECTION('ref_axis',(-1.,0.,0.));
#1718=DIRECTION('center_axis',(1.,7.76379737500109E-17,0.));
#1719=DIRECTION('ref_axis',(-7.76379737500109E-17,1.,0.));
#1720=DIRECTION('',(0.,0.,-1.));
#1721=DIRECTION('center_axis',(1.,7.76379737500109E-17,0.));
#1722=DIRECTION('ref_axis',(-7.76379737500109E-17,1.,0.));
#1723=DIRECTION('center_axis',(1.,7.76379737500109E-17,0.));
#1724=DIRECTION('ref_axis',(-7.76379737500109E-17,1.,0.));
#1725=DIRECTION('',(0.,0.,1.));
#1726=DIRECTION('center_axis',(1.,0.,0.));
#1727=DIRECTION('ref_axis',(0.,1.,0.));
#1728=DIRECTION('',(0.,-1.,0.));
#1729=DIRECTION('center_axis',(1.,0.,0.));
#1730=DIRECTION('ref_axis',(0.,1.,0.));
#1731=DIRECTION('',(0.,-1.,0.));
#1732=DIRECTION('center_axis',(1.,0.,0.));
#1733=DIRECTION('ref_axis',(0.,1.,0.));
#1734=DIRECTION('',(0.,-1.,0.));
#1735=DIRECTION('center_axis',(0.,0.,1.));
#1736=DIRECTION('ref_axis',(1.,0.,0.));
#1737=DIRECTION('center_axis',(1.22002530178589E-16,-1.,0.));
#1738=DIRECTION('ref_axis',(1.,1.22002530178589E-16,0.));
#1739=DIRECTION('',(0.,0.,1.));
#1740=DIRECTION('center_axis',(-1.,-1.94094934375027E-16,0.));
#1741=DIRECTION('ref_axis',(1.94094934375027E-16,-1.,0.));
#1742=DIRECTION('',(0.,0.,1.));
#1743=DIRECTION('center_axis',(0.,1.,0.));
#1744=DIRECTION('ref_axis',(-1.,0.,0.));
#1745=CARTESIAN_POINT('',(0.,0.,0.));
#1746=CARTESIAN_POINT('Origin',(6.3,19.1,-1.9));
#1747=CARTESIAN_POINT('',(6.4,27.4,-2.));
#1748=CARTESIAN_POINT('',(6.2,27.4,-1.8));
#1749=CARTESIAN_POINT('',(9.3,27.4,-4.9));
#1750=CARTESIAN_POINT('',(6.2,37.4,-1.8));
#1751=CARTESIAN_POINT('',(6.2,19.1,-1.8));
#1752=CARTESIAN_POINT('',(6.4,37.4,-2.));
#1753=CARTESIAN_POINT('',(6.3,37.4,-1.9));
#1754=CARTESIAN_POINT('',(6.4,19.1,-2.));
#1755=CARTESIAN_POINT('Origin',(18.2,27.4,-2.));
#1756=CARTESIAN_POINT('',(13.8,27.4,-2.));
#1757=CARTESIAN_POINT('',(9.1,27.4,-2.));
#1758=CARTESIAN_POINT('',(13.8,27.4,0.8));
#1759=CARTESIAN_POINT('',(13.8,27.4,-1.));
#1760=CARTESIAN_POINT('',(-4.2,27.4,0.8));
#1761=CARTESIAN_POINT('',(9.1,27.4,0.8));
#1762=CARTESIAN_POINT('',(-4.2,27.4,0.));
#1763=CARTESIAN_POINT('',(-4.2,27.4,-2.));
#1764=CARTESIAN_POINT('',(6.2,27.4,0.));
#1765=CARTESIAN_POINT('',(-2.1,27.4,0.));
#1766=CARTESIAN_POINT('',(6.2,27.4,-2.));
#1767=CARTESIAN_POINT('Origin',(-2.22044604925031E-15,10.8,-2.));
#1768=CARTESIAN_POINT('',(18.2,37.4,-2.));
#1769=CARTESIAN_POINT('',(9.09999999999998,37.4,-2.));
#1770=CARTESIAN_POINT('',(18.2,28.6,-2.));
#1771=CARTESIAN_POINT('',(18.2,-17.8,-2.));
#1772=CARTESIAN_POINT('',(6.37076923076923,25.3738461538462,-2.));
#1773=CARTESIAN_POINT('Origin',(6.3,13.7,-1.9));
#1774=CARTESIAN_POINT('',(6.2,26.6,-1.8));
#1775=CARTESIAN_POINT('',(6.4,26.6,-2.));
#1776=CARTESIAN_POINT('',(3.7,26.6,0.700000000000001));
#1777=CARTESIAN_POINT('',(6.4,16.6,-2.));
#1778=CARTESIAN_POINT('',(6.4,13.7,-2.));
#1779=CARTESIAN_POINT('',(6.2,16.6,-1.8));
#1780=CARTESIAN_POINT('',(9.3,16.6,-4.9));
#1781=CARTESIAN_POINT('',(6.2,13.7,-1.8));
#1782=CARTESIAN_POINT('Origin',(-2.22044604925031E-15,10.8,-2.));
#1783=CARTESIAN_POINT('',(13.8,26.6,-2.));
#1784=CARTESIAN_POINT('',(-2.1,26.6,-2.));
#1785=CARTESIAN_POINT('',(18.2,25.4,-2.));
#1786=CARTESIAN_POINT('',(10.4830769230769,27.5046153846154,-2.));
#1787=CARTESIAN_POINT('',(18.2,17.8,-2.));
#1788=CARTESIAN_POINT('',(18.2,-17.8,-2.));
#1789=CARTESIAN_POINT('',(13.8,16.6,-2.));
#1790=CARTESIAN_POINT('',(7.74153846153846,14.9476923076923,-2.));
#1791=CARTESIAN_POINT('',(9.1,16.6,-2.));
#1792=CARTESIAN_POINT('Origin',(-4.2,26.6,-2.));
#1793=CARTESIAN_POINT('',(6.2,26.6,0.));
#1794=CARTESIAN_POINT('',(6.2,26.6,-2.));
#1795=CARTESIAN_POINT('',(-4.2,26.6,0.));
#1796=CARTESIAN_POINT('',(3.1,26.6,0.));
#1797=CARTESIAN_POINT('',(-4.2,26.6,0.8));
#1798=CARTESIAN_POINT('',(-4.2,26.6,-2.));
#1799=CARTESIAN_POINT('',(13.8,26.6,0.8));
#1800=CARTESIAN_POINT('',(-2.1,26.6,0.8));
#1801=CARTESIAN_POINT('',(13.8,26.6,-1.));
#1802=CARTESIAN_POINT('Origin',(6.3,8.3,-1.9));
#1803=CARTESIAN_POINT('',(6.2,15.8,-1.8));
#1804=CARTESIAN_POINT('',(6.4,15.8,-2.));
#1805=CARTESIAN_POINT('',(3.7,15.8,0.700000000000001));
#1806=CARTESIAN_POINT('',(6.4,5.8,-2.));
#1807=CARTESIAN_POINT('',(6.4,8.3,-2.));
#1808=CARTESIAN_POINT('',(6.2,5.8,-1.8));
#1809=CARTESIAN_POINT('',(9.3,5.8,-4.9));
#1810=CARTESIAN_POINT('',(6.2,8.3,-1.8));
#1811=CARTESIAN_POINT('Origin',(6.2,5.8,-2.));
#1812=CARTESIAN_POINT('',(6.2,5.8,0.));
#1813=CARTESIAN_POINT('',(6.2,5.8,-2.));
#1814=CARTESIAN_POINT('',(6.2,15.8,0.));
#1815=CARTESIAN_POINT('',(6.2,8.3,0.));
#1816=CARTESIAN_POINT('',(6.2,15.8,-2.));
#1817=CARTESIAN_POINT('Origin',(18.2,5.8,-2.));
#1818=CARTESIAN_POINT('',(13.8,5.8,-2.));
#1819=CARTESIAN_POINT('',(9.1,5.8,-2.));
#1820=CARTESIAN_POINT('',(13.8,5.8,0.8));
#1821=CARTESIAN_POINT('',(13.8,5.8,-1.));
#1822=CARTESIAN_POINT('',(-4.2,5.8,0.8));
#1823=CARTESIAN_POINT('',(9.1,5.8,0.8));
#1824=CARTESIAN_POINT('',(-4.2,5.8,0.));
#1825=CARTESIAN_POINT('',(-4.2,5.8,-2.));
#1826=CARTESIAN_POINT('',(-2.1,5.8,0.));
#1827=CARTESIAN_POINT('Origin',(6.3,2.9,-1.9));
#1828=CARTESIAN_POINT('',(6.2,5.,-1.8));
#1829=CARTESIAN_POINT('',(6.4,5.,-2.));
#1830=CARTESIAN_POINT('',(3.7,5.,0.700000000000001));
#1831=CARTESIAN_POINT('',(6.4,-5.,-2.));
#1832=CARTESIAN_POINT('',(6.4,2.9,-2.));
#1833=CARTESIAN_POINT('',(6.2,-5.,-1.8));
#1834=CARTESIAN_POINT('',(9.3,-5.,-4.9));
#1835=CARTESIAN_POINT('',(6.2,2.9,-1.8));
#1836=CARTESIAN_POINT('Origin',(-2.22044604925031E-15,10.8,-2.));
#1837=CARTESIAN_POINT('',(13.8,5.,-2.));
#1838=CARTESIAN_POINT('',(-2.1,5.,-2.));
#1839=CARTESIAN_POINT('',(18.2,3.8,-2.));
#1840=CARTESIAN_POINT('',(7.74153846153846,6.6523076923077,-2.));
#1841=CARTESIAN_POINT('',(18.2,-3.8,-2.));
#1842=CARTESIAN_POINT('',(18.2,-17.8,-2.));
#1843=CARTESIAN_POINT('',(13.8,-5.,-2.));
#1844=CARTESIAN_POINT('',(10.4830769230769,-5.90461538461538,-2.));
#1845=CARTESIAN_POINT('',(9.1,-5.,-2.));
#1846=CARTESIAN_POINT('Origin',(-4.2,5.,-2.));
#1847=CARTESIAN_POINT('',(6.2,5.,0.));
#1848=CARTESIAN_POINT('',(6.2,5.,-2.));
#1849=CARTESIAN_POINT('',(-4.2,5.,0.));
#1850=CARTESIAN_POINT('',(3.1,5.,0.));
#1851=CARTESIAN_POINT('',(-4.2,5.,0.8));
#1852=CARTESIAN_POINT('',(-4.2,5.,-2.));
#1853=CARTESIAN_POINT('',(13.8,5.,0.8));
#1854=CARTESIAN_POINT('',(-2.1,5.,0.8));
#1855=CARTESIAN_POINT('',(13.8,5.,-1.));
#1856=CARTESIAN_POINT('Origin',(6.3,-2.5,-1.9));
#1857=CARTESIAN_POINT('',(6.2,-15.8,-1.8));
#1858=CARTESIAN_POINT('',(6.2,-5.8,-1.8));
#1859=CARTESIAN_POINT('',(6.2,-2.5,-1.8));
#1860=CARTESIAN_POINT('',(6.4,-5.8,-2.));
#1861=CARTESIAN_POINT('',(3.7,-5.8,0.700000000000001));
#1862=CARTESIAN_POINT('',(6.4,-16.,-2.));
#1863=CARTESIAN_POINT('',(6.4,-2.5,-2.));
#1864=CARTESIAN_POINT('',(6.4,-16.,-2.));
#1865=CARTESIAN_POINT('Origin',(-3.1,-15.9,-1.9));
#1866=CARTESIAN_POINT('',(-6.2,-16.,-2.));
#1867=CARTESIAN_POINT('',(-3.1,-16.,-2.));
#1868=CARTESIAN_POINT('',(-6.2,-15.8,-1.8));
#1869=CARTESIAN_POINT('',(-6.2,-2.6,11.4));
#1870=CARTESIAN_POINT('',(-3.1,-15.8,-1.8));
#1871=CARTESIAN_POINT('Origin',(6.2,-15.8,-2.));
#1872=CARTESIAN_POINT('',(6.2,-15.8,0.));
#1873=CARTESIAN_POINT('',(6.2,-15.8,-2.));
#1874=CARTESIAN_POINT('',(6.2,-5.8,0.));
#1875=CARTESIAN_POINT('',(6.2,-2.5,0.));
#1876=CARTESIAN_POINT('',(6.2,-5.8,-2.));
#1877=CARTESIAN_POINT('Origin',(-6.2,-15.8,-2.));
#1878=CARTESIAN_POINT('',(-6.2,-15.8,0.));
#1879=CARTESIAN_POINT('',(-6.2,-15.8,-2.));
#1880=CARTESIAN_POINT('',(-3.1,-15.8,0.));
#1881=CARTESIAN_POINT('Origin',(-6.,0.0996848492575009,-14.));
#1882=CARTESIAN_POINT('',(-6.2,-2.9003151507425,-13.8));
#1883=CARTESIAN_POINT('',(-5.8,-2.9003151507425,-14.2));
#1884=CARTESIAN_POINT('',(-6.1,-2.9003151507425,-13.9));
#1885=CARTESIAN_POINT('',(-5.8,1.0996848492575,-14.2));
#1886=CARTESIAN_POINT('',(-5.8,0.0996848492575009,-14.2));
#1887=CARTESIAN_POINT('',(-6.2,1.0996848492575,-13.8));
#1888=CARTESIAN_POINT('',(-5.95,1.0996848492575,-14.05));
#1889=CARTESIAN_POINT('',(-6.2,19.2498424246288,-13.8));
#1890=CARTESIAN_POINT('Origin',(-5.8,-0.900315150742499,-14.1));
#1891=CARTESIAN_POINT('',(-5.8,-2.9003151507425,-14.4));
#1892=CARTESIAN_POINT('',(-5.8,-2.9003151507425,-13.8));
#1893=CARTESIAN_POINT('',(-5.8,1.0996848492575,-14.4));
#1894=CARTESIAN_POINT('',(-5.8,-2.9003151507425,-14.4));
#1895=CARTESIAN_POINT('',(-5.8,1.0996848492575,-14.4));
#1896=CARTESIAN_POINT('Origin',(-6.2,-2.9003151507425,-13.8));
#1897=CARTESIAN_POINT('',(-6.2,-2.9003151507425,-14.4));
#1898=CARTESIAN_POINT('',(-6.2,-2.9003151507425,-7.9));
#1899=CARTESIAN_POINT('',(-6.2,-2.9003151507425,-14.4));
#1900=CARTESIAN_POINT('Origin',(-6.,23.6,-14.));
#1901=CARTESIAN_POINT('',(-6.2,20.6,-13.8));
#1902=CARTESIAN_POINT('',(-5.8,20.6,-14.2));
#1903=CARTESIAN_POINT('',(-6.1,20.6,-13.9));
#1904=CARTESIAN_POINT('',(-5.8,24.6,-14.2));
#1905=CARTESIAN_POINT('',(-5.8,23.6,-14.2));
#1906=CARTESIAN_POINT('',(-6.2,24.6,-13.8));
#1907=CARTESIAN_POINT('',(-5.95,24.6,-14.05));
#1908=CARTESIAN_POINT('',(-6.2,31.,-13.8));
#1909=CARTESIAN_POINT('Origin',(-5.8,22.6,-14.1));
#1910=CARTESIAN_POINT('',(-5.8,20.6,-14.4));
#1911=CARTESIAN_POINT('',(-5.8,20.6,-13.8));
#1912=CARTESIAN_POINT('',(-5.8,24.6,-14.4));
#1913=CARTESIAN_POINT('',(-5.8,20.6,-14.4));
#1914=CARTESIAN_POINT('',(-5.8,24.6,-14.4));
#1915=CARTESIAN_POINT('Origin',(-6.2,20.6,-13.8));
#1916=CARTESIAN_POINT('',(-6.2,20.6,-14.4));
#1917=CARTESIAN_POINT('',(-6.2,20.6,-7.9));
#1918=CARTESIAN_POINT('',(-6.2,20.6,-14.4));
#1919=CARTESIAN_POINT('Origin',(0.8,37.2,-14.));
#1920=CARTESIAN_POINT('',(-2.2,37.4,-13.8));
#1921=CARTESIAN_POINT('',(-2.2,37.,-14.2));
#1922=CARTESIAN_POINT('',(-2.2,37.3,-13.9));
#1923=CARTESIAN_POINT('',(1.8,37.,-14.2));
#1924=CARTESIAN_POINT('',(0.8,37.,-14.2));
#1925=CARTESIAN_POINT('',(1.8,37.4,-13.8));
#1926=CARTESIAN_POINT('',(1.8,37.15,-14.05));
#1927=CARTESIAN_POINT('',(4.,37.4,-13.8));
#1928=CARTESIAN_POINT('Origin',(-0.2,37.,-14.1));
#1929=CARTESIAN_POINT('',(-2.2,37.,-14.4));
#1930=CARTESIAN_POINT('',(-2.2,37.,-13.8));
#1931=CARTESIAN_POINT('',(1.8,37.,-14.4));
#1932=CARTESIAN_POINT('',(-2.2,37.,-14.4));
#1933=CARTESIAN_POINT('',(1.8,37.,-14.4));
#1934=CARTESIAN_POINT('Origin',(-2.2,37.4,-13.8));
#1935=CARTESIAN_POINT('',(-2.2,37.4,-14.4));
#1936=CARTESIAN_POINT('',(-2.2,37.4,-7.9));
#1937=CARTESIAN_POINT('',(-2.2,37.4,-14.4));
#1938=CARTESIAN_POINT('Origin',(-6.2,1.0996848492575,-14.4));
#1939=CARTESIAN_POINT('',(-6.2,1.0996848492575,-14.4));
#1940=CARTESIAN_POINT('',(-6.2,1.0996848492575,-14.4));
#1941=CARTESIAN_POINT('',(-6.2,1.0996848492575,-8.2));
#1942=CARTESIAN_POINT('Origin',(-6.2,24.6,-14.4));
#1943=CARTESIAN_POINT('',(-6.2,24.6,-14.4));
#1944=CARTESIAN_POINT('',(-6.2,24.6,-14.4));
#1945=CARTESIAN_POINT('',(-6.2,24.6,-8.2));
#1946=CARTESIAN_POINT('Origin',(-6.2,37.4,-2.));
#1947=CARTESIAN_POINT('',(-6.2,37.4,-14.4));
#1948=CARTESIAN_POINT('',(-6.2,37.4,-14.4));
#1949=CARTESIAN_POINT('',(-6.2,37.4,-14.4));
#1950=CARTESIAN_POINT('',(-6.2,37.4,0.));
#1951=CARTESIAN_POINT('',(-6.2,37.4,-2.));
#1952=CARTESIAN_POINT('',(-6.2,24.1,0.));
#1953=CARTESIAN_POINT('',(-6.2,-15.8,-2.));
#1954=CARTESIAN_POINT('',(-6.2,24.1,-2.));
#1955=CARTESIAN_POINT('',(-6.2,-15.8,-14.4));
#1956=CARTESIAN_POINT('',(-6.2,-15.8,-2.));
#1957=CARTESIAN_POINT('',(-6.2,37.4,-14.4));
#1958=CARTESIAN_POINT('Origin',(1.8,37.4,-14.4));
#1959=CARTESIAN_POINT('',(1.8,37.4,-14.4));
#1960=CARTESIAN_POINT('',(1.8,37.4,-14.4));
#1961=CARTESIAN_POINT('',(1.8,37.4,-8.2));
#1962=CARTESIAN_POINT('Origin',(6.2,37.4,-2.));
#1963=CARTESIAN_POINT('',(18.2,37.4,-14.4));
#1964=CARTESIAN_POINT('',(18.2,37.4,-14.4));
#1965=CARTESIAN_POINT('',(18.2,37.4,-2.));
#1966=CARTESIAN_POINT('',(6.2,37.4,0.));
#1967=CARTESIAN_POINT('',(6.2,37.4,-2.));
#1968=CARTESIAN_POINT('',(3.1,37.4,0.));
#1969=CARTESIAN_POINT('',(18.2,37.4,-14.4));
#1970=CARTESIAN_POINT('Origin',(-8.2,37.4,-2.));
#1971=CARTESIAN_POINT('',(-18.2,37.4,-2.));
#1972=CARTESIAN_POINT('',(-8.2,37.4,-2.));
#1973=CARTESIAN_POINT('',(-4.10000000000002,37.4,-2.));
#1974=CARTESIAN_POINT('',(-18.2,37.4,-14.4));
#1975=CARTESIAN_POINT('',(-18.2,37.4,-2.));
#1976=CARTESIAN_POINT('',(-8.2,37.4,-14.4));
#1977=CARTESIAN_POINT('',(-8.2,37.4,-14.4));
#1978=CARTESIAN_POINT('',(-8.2,37.4,-2.));
#1979=CARTESIAN_POINT('Origin',(-8.20000000000001,-15.8,-2.));
#1980=CARTESIAN_POINT('',(-8.20000000000001,-15.8,-2.));
#1981=CARTESIAN_POINT('',(-8.2,-2.5,-2.));
#1982=CARTESIAN_POINT('',(-8.20000000000001,-15.8,-14.4));
#1983=CARTESIAN_POINT('',(-8.20000000000001,-15.8,-14.4));
#1984=CARTESIAN_POINT('',(-8.20000000000001,-15.8,-2.));
#1985=CARTESIAN_POINT('Origin',(-6.2,-15.8,-2.));
#1986=CARTESIAN_POINT('',(-3.1,-15.8,-2.));
#1987=CARTESIAN_POINT('',(-6.2,-15.8,-14.4));
#1988=CARTESIAN_POINT('Origin',(0.,11.8,-14.4));
#1989=CARTESIAN_POINT('',(-18.2,39.4,-14.4));
#1990=CARTESIAN_POINT('',(-18.2,37.4,-14.4));
#1991=CARTESIAN_POINT('',(18.2,39.4,-14.4));
#1992=CARTESIAN_POINT('',(-18.2,39.4,-14.4));
#1993=CARTESIAN_POINT('',(18.2,39.4,-14.4));
#1994=CARTESIAN_POINT('Origin',(-2.22044604925031E-15,10.8,-2.));
#1995=CARTESIAN_POINT('',(13.8,-5.8,-2.));
#1996=CARTESIAN_POINT('',(-2.1,-5.8,-2.));
#1997=CARTESIAN_POINT('',(18.2,-7.,-2.));
#1998=CARTESIAN_POINT('',(6.37076923076923,-3.77384615384615,-2.));
#1999=CARTESIAN_POINT('',(18.2,-17.8,-2.));
#2000=CARTESIAN_POINT('',(18.2,-17.8,-2.));
#2001=CARTESIAN_POINT('',(-18.2,-17.8,-2.));
#2002=CARTESIAN_POINT('',(-18.2,-17.8,-2.));
#2003=CARTESIAN_POINT('',(-18.2,39.4,-2.));
#2004=CARTESIAN_POINT('Origin',(16.,-6.4,-1.));
#2005=CARTESIAN_POINT('',(13.8,-5.8,0.8));
#2006=CARTESIAN_POINT('',(18.2,-7.,0.8));
#2007=CARTESIAN_POINT('',(6.37076923076923,-3.77384615384615,0.8));
#2008=CARTESIAN_POINT('',(18.2,-7.,-1.));
#2009=CARTESIAN_POINT('',(13.8,-5.8,-1.));
#2010=CARTESIAN_POINT('Origin',(-4.2,-5.8,-2.));
#2011=CARTESIAN_POINT('',(-4.2,-5.8,0.));
#2012=CARTESIAN_POINT('',(3.1,-5.8,0.));
#2013=CARTESIAN_POINT('',(-4.2,-5.8,0.8));
#2014=CARTESIAN_POINT('',(-4.2,-5.8,-2.));
#2015=CARTESIAN_POINT('',(-2.1,-5.8,0.8));
#2016=CARTESIAN_POINT('Origin',(16.,-4.4,-1.));
#2017=CARTESIAN_POINT('',(18.2,-3.8,0.8));
#2018=CARTESIAN_POINT('',(18.2,-3.8,-1.));
#2019=CARTESIAN_POINT('',(13.8,-5.,0.8));
#2020=CARTESIAN_POINT('',(10.4830769230769,-5.90461538461538,0.8));
#2021=CARTESIAN_POINT('',(13.8,-5.,-1.));
#2022=CARTESIAN_POINT('Origin',(-2.22044604925031E-15,10.8,0.8));
#2023=CARTESIAN_POINT('',(-4.2,-5.,0.8));
#2024=CARTESIAN_POINT('',(-4.2,2.9,0.8));
#2025=CARTESIAN_POINT('',(9.1,-5.,0.8));
#2026=CARTESIAN_POINT('',(18.2,3.8,0.8));
#2027=CARTESIAN_POINT('',(18.2,-17.8,0.8));
#2028=CARTESIAN_POINT('',(7.74153846153846,6.6523076923077,0.8));
#2029=CARTESIAN_POINT('',(-4.2,8.3,0.8));
#2030=CARTESIAN_POINT('',(18.2,7.,0.8));
#2031=CARTESIAN_POINT('',(9.11230769230769,4.52153846153846,0.8));
#2032=CARTESIAN_POINT('',(18.2,14.6,0.8));
#2033=CARTESIAN_POINT('',(18.2,-17.8,0.8));
#2034=CARTESIAN_POINT('',(13.8,15.8,0.8));
#2035=CARTESIAN_POINT('',(9.11230769230769,17.0784615384615,0.8));
#2036=CARTESIAN_POINT('',(-4.2,15.8,0.8));
#2037=CARTESIAN_POINT('',(-2.1,15.8,0.8));
#2038=CARTESIAN_POINT('',(-4.2,16.6,0.8));
#2039=CARTESIAN_POINT('',(-4.2,13.7,0.8));
#2040=CARTESIAN_POINT('',(13.8,16.6,0.8));
#2041=CARTESIAN_POINT('',(9.1,16.6,0.8));
#2042=CARTESIAN_POINT('',(18.2,17.8,0.8));
#2043=CARTESIAN_POINT('',(7.74153846153846,14.9476923076923,0.8));
#2044=CARTESIAN_POINT('',(18.2,25.4,0.8));
#2045=CARTESIAN_POINT('',(18.2,-17.8,0.8));
#2046=CARTESIAN_POINT('',(10.4830769230769,27.5046153846154,0.8));
#2047=CARTESIAN_POINT('',(-4.2,19.1,0.8));
#2048=CARTESIAN_POINT('',(18.2,28.6,0.8));
#2049=CARTESIAN_POINT('',(6.37076923076923,25.3738461538462,0.8));
#2050=CARTESIAN_POINT('',(18.2,39.4,0.8));
#2051=CARTESIAN_POINT('',(18.2,-17.8,0.8));
#2052=CARTESIAN_POINT('',(-18.2,39.4,0.8));
#2053=CARTESIAN_POINT('',(18.2,39.4,0.8));
#2054=CARTESIAN_POINT('',(-18.2,-17.8,0.8));
#2055=CARTESIAN_POINT('',(-18.2,39.4,0.8));
#2056=CARTESIAN_POINT('',(18.2,-17.8,0.8));
#2057=CARTESIAN_POINT('',(-18.2,-17.8,0.8));
#2058=CARTESIAN_POINT('',(18.2,-17.8,0.8));
#2059=CARTESIAN_POINT('Origin',(18.2,-17.8,0.));
#2060=CARTESIAN_POINT('',(18.2,3.8,-1.));
#2061=CARTESIAN_POINT('Origin',(16.,4.4,-1.));
#2062=CARTESIAN_POINT('Origin',(16.,6.4,-1.));
#2063=CARTESIAN_POINT('',(18.2,7.,-2.));
#2064=CARTESIAN_POINT('',(9.11230769230769,4.52153846153846,-2.));
#2065=CARTESIAN_POINT('',(18.2,7.,-1.));
#2066=CARTESIAN_POINT('Origin',(18.2,-17.8,0.));
#2067=CARTESIAN_POINT('',(18.2,14.6,-2.));
#2068=CARTESIAN_POINT('',(18.2,-17.8,-2.));
#2069=CARTESIAN_POINT('',(18.2,14.6,-1.));
#2070=CARTESIAN_POINT('Origin',(16.,15.2,-1.));
#2071=CARTESIAN_POINT('',(13.8,15.8,-2.));
#2072=CARTESIAN_POINT('',(9.11230769230769,17.0784615384615,-2.));
#2073=CARTESIAN_POINT('',(13.8,15.8,-1.));
#2074=CARTESIAN_POINT('Origin',(16.,17.2,-1.));
#2075=CARTESIAN_POINT('',(18.2,17.8,-1.));
#2076=CARTESIAN_POINT('',(13.8,16.6,-1.));
#2077=CARTESIAN_POINT('Origin',(18.2,16.6,-2.));
#2078=CARTESIAN_POINT('',(-4.2,16.6,0.));
#2079=CARTESIAN_POINT('',(-4.2,16.6,-2.));
#2080=CARTESIAN_POINT('',(6.2,16.6,0.));
#2081=CARTESIAN_POINT('',(-2.1,16.6,0.));
#2082=CARTESIAN_POINT('',(6.2,16.6,-2.));
#2083=CARTESIAN_POINT('Origin',(16.,26.,-1.));
#2084=CARTESIAN_POINT('',(18.2,25.4,-1.));
#2085=CARTESIAN_POINT('Origin',(16.,28.,-1.));
#2086=CARTESIAN_POINT('',(18.2,28.6,-1.));
#2087=CARTESIAN_POINT('Origin',(-4.2,15.8,-2.));
#2088=CARTESIAN_POINT('',(-4.2,15.8,0.));
#2089=CARTESIAN_POINT('',(3.1,15.8,0.));
#2090=CARTESIAN_POINT('',(-4.2,15.8,-2.));
#2091=CARTESIAN_POINT('',(-2.1,15.8,-2.));
#2092=CARTESIAN_POINT('Origin',(-4.2,16.6,-2.));
#2093=CARTESIAN_POINT('',(-4.2,13.3,0.));
#2094=CARTESIAN_POINT('Origin',(-4.2,-5.,-2.));
#2095=CARTESIAN_POINT('',(-4.2,-5.,0.));
#2096=CARTESIAN_POINT('',(-4.2,2.5,0.));
#2097=CARTESIAN_POINT('',(-4.2,-5.,-2.));
#2098=CARTESIAN_POINT('Origin',(18.2,-5.,-2.));
#2099=CARTESIAN_POINT('',(6.2,-5.,0.));
#2100=CARTESIAN_POINT('',(-2.1,-5.,0.));
#2101=CARTESIAN_POINT('',(6.2,-5.,-2.));
#2102=CARTESIAN_POINT('Origin',(-4.2,27.4,-2.));
#2103=CARTESIAN_POINT('',(-4.2,18.7,0.));
#2104=CARTESIAN_POINT('Origin',(-4.2,5.8,-2.));
#2105=CARTESIAN_POINT('',(-4.2,7.9,0.));
#2106=CARTESIAN_POINT('Origin',(-2.22044604925031E-15,10.8,-2.));
#2107=CARTESIAN_POINT('Origin',(18.2,-17.8,0.));
#2108=CARTESIAN_POINT('',(18.2,39.4,0.));
#2109=CARTESIAN_POINT('Origin',(18.2,-17.8,0.));
#2110=CARTESIAN_POINT('Origin',(18.2,-17.8,0.));
#2111=CARTESIAN_POINT('',(18.2,-17.8,0.));
#2112=CARTESIAN_POINT('Origin',(6.2,-5.,-2.));
#2113=CARTESIAN_POINT('',(6.2,2.9,0.));
#2114=CARTESIAN_POINT('Origin',(6.2,27.4,-2.));
#2115=CARTESIAN_POINT('',(6.2,19.1,0.));
#2116=CARTESIAN_POINT('Origin',(6.2,16.6,-2.));
#2117=CARTESIAN_POINT('',(6.2,13.7,0.));
#2118=CARTESIAN_POINT('Origin',(0.,10.8,0.));
#2119=CARTESIAN_POINT('Origin',(-18.2,-17.8,0.));
#2120=CARTESIAN_POINT('',(-18.2,-17.8,0.));
#2121=CARTESIAN_POINT('Origin',(-18.2,39.4,0.));
#2122=CARTESIAN_POINT('',(-18.2,39.4,0.));
#2123=CARTESIAN_POINT('Origin',(18.2,39.4,0.));
#2124=UNCERTAINTY_MEASURE_WITH_UNIT(LENGTH_MEASURE(0.01),#2128,
'DISTANCE_ACCURACY_VALUE',
'Maximum model space distance between geometric entities at asserted c
onnectivities');
#2125=UNCERTAINTY_MEASURE_WITH_UNIT(LENGTH_MEASURE(0.01),#2128,
'DISTANCE_ACCURACY_VALUE',
'Maximum model space distance between geometric entities at asserted c
onnectivities');
#2126=(
GEOMETRIC_REPRESENTATION_CONTEXT(3)
GLOBAL_UNCERTAINTY_ASSIGNED_CONTEXT((#2124))
GLOBAL_UNIT_ASSIGNED_CONTEXT((#2128,#2130,#2131))
REPRESENTATION_CONTEXT('','3D')
);
#2127=(
GEOMETRIC_REPRESENTATION_CONTEXT(3)
GLOBAL_UNCERTAINTY_ASSIGNED_CONTEXT((#2125))
GLOBAL_UNIT_ASSIGNED_CONTEXT((#2128,#2130,#2131))
REPRESENTATION_CONTEXT('','3D')
);
#2128=(
LENGTH_UNIT()
NAMED_UNIT(*)
SI_UNIT(.MILLI.,.METRE.)
);
#2129=(
LENGTH_UNIT()
NAMED_UNIT(*)
SI_UNIT(.CENTI.,.METRE.)
);
#2130=(
NAMED_UNIT(*)
PLANE_ANGLE_UNIT()
SI_UNIT($,.RADIAN.)
);
#2131=(
NAMED_UNIT(*)
SI_UNIT($,.STERADIAN.)
SOLID_ANGLE_UNIT()
);
#2132=SHAPE_DEFINITION_REPRESENTATION(#2133,#2134);
#2133=PRODUCT_DEFINITION_SHAPE('',$,#2136);
#2134=SHAPE_REPRESENTATION('',(#1359),#2126);
#2135=PRODUCT_DEFINITION_CONTEXT('part definition',#2140,'design');
#2136=PRODUCT_DEFINITION('Saw_jig-Cube_10mm-Holder',
'Saw_jig-Cube_10mm-Holder',#2137,#2135);
#2137=PRODUCT_DEFINITION_FORMATION('2021-03-08-001',$,#2142);
#2138=PRODUCT_RELATED_PRODUCT_CATEGORY('Saw_jig-Cube_10mm-Holder',
'Saw_jig-Cube_10mm-Holder',(#2142));
#2139=APPLICATION_PROTOCOL_DEFINITION('international standard',
'automotive_design',2009,#2140);
#2140=APPLICATION_CONTEXT(
'Core Data for Automotive Mechanical Design Process');
#2141=PRODUCT_CONTEXT('part definition',#2140,'mechanical');
#2142=PRODUCT('Saw_jig-Cube_10mm-Holder','Saw_jig-Cube_10mm-Holder',$,(#2141));
#2143=PRESENTATION_STYLE_ASSIGNMENT((#2144));
#2144=SURFACE_STYLE_USAGE(.BOTH.,#2147);
#2145=SURFACE_STYLE_RENDERING_WITH_PROPERTIES($,#2151,(#2146));
#2146=SURFACE_STYLE_TRANSPARENT(0.);
#2147=SURFACE_SIDE_STYLE('',(#2148,#2145));
#2148=SURFACE_STYLE_FILL_AREA(#2149);
#2149=FILL_AREA_STYLE('',(#2150));
#2150=FILL_AREA_STYLE_COLOUR('',#2151);
#2151=COLOUR_RGB('',0.129411764705882,0.541176470588235,0.129411764705882);
ENDSEC;
END-ISO-10303-21;
