# Supplementary material for: Approach to standardized material characterization of the human lumbopelvic system—Specification, preparation and storage
Source: PLoS One. 2023 Aug 3;18(8):e0289482. doi: 10.1371/journal.pone.0289482 (PMC10399898; doi:10.1371/journal.pone.0289482)
Supplement: S2 File — Including 3D models and 3D-pdf overviews of preparation auxiliaries and storage boxes. (ZIP) [file pone.0289482.s002.zip › Preparation/Saw_Jig-Trabecular_Cube/Saw_jig-Cube_10mm-Inlay.stp]

ISO-10303-21;
HEADER;
/* Generated by software containing ST-Developer
 * from STEP Tools, Inc. (www.steptools.com) 
 */

FILE_DESCRIPTION(
/* description */ (''),
/* implementation_level */ '2;1');

FILE_NAME(
/* name */ 
'D:\\Gebhardt\\Messeinrichtungen\\ZZ-Anderes\\Proben\\Pr\X\E4paration\\
Final\\Saw_Jig-Cancalous_Bone-Cube_10mm\\Saw_jig-Cube_10mm-Inlay.stp',
/* time_stamp */ '2021-03-09T16:12:54+01:00',
/* author */ ('mgebhard'),
/* organization */ (''),
/* preprocessor_version */ 'ST-DEVELOPER v18.1',
/* originating_system */ 'Autodesk Inventor 2020',
/* authorisation */ '');

FILE_SCHEMA (('AUTOMOTIVE_DESIGN { 1 0 10303 214 3 1 1 }'));
ENDSEC;

DATA;
#10=MECHANICAL_DESIGN_GEOMETRIC_PRESENTATION_REPRESENTATION('',(#13),#1377);
#11=SHAPE_REPRESENTATION_RELATIONSHIP('SRR','None',#1384,#12);
#12=ADVANCED_BREP_SHAPE_REPRESENTATION('',(#14),#1376);
#13=STYLED_ITEM('',(#1393),#14);
#14=MANIFOLD_SOLID_BREP('Volumenk\X\F6rper1',#863);
#15=FACE_OUTER_BOUND('',#57,.T.);
#16=FACE_OUTER_BOUND('',#58,.T.);
#17=FACE_OUTER_BOUND('',#59,.T.);
#18=FACE_OUTER_BOUND('',#60,.T.);
#19=FACE_OUTER_BOUND('',#61,.T.);
#20=FACE_OUTER_BOUND('',#62,.T.);
#21=FACE_OUTER_BOUND('',#63,.T.);
#22=FACE_OUTER_BOUND('',#64,.T.);
#23=FACE_OUTER_BOUND('',#65,.T.);
#24=FACE_OUTER_BOUND('',#66,.T.);
#25=FACE_OUTER_BOUND('',#67,.T.);
#26=FACE_OUTER_BOUND('',#68,.T.);
#27=FACE_OUTER_BOUND('',#69,.T.);
#28=FACE_OUTER_BOUND('',#70,.T.);
#29=FACE_OUTER_BOUND('',#71,.T.);
#30=FACE_OUTER_BOUND('',#72,.T.);
#31=FACE_OUTER_BOUND('',#73,.T.);
#32=FACE_OUTER_BOUND('',#74,.T.);
#33=FACE_OUTER_BOUND('',#75,.T.);
#34=FACE_OUTER_BOUND('',#76,.T.);
#35=FACE_OUTER_BOUND('',#77,.T.);
#36=FACE_OUTER_BOUND('',#78,.T.);
#37=FACE_OUTER_BOUND('',#79,.T.);
#38=FACE_OUTER_BOUND('',#80,.T.);
#39=FACE_OUTER_BOUND('',#81,.T.);
#40=FACE_OUTER_BOUND('',#82,.T.);
#41=FACE_OUTER_BOUND('',#83,.T.);
#42=FACE_OUTER_BOUND('',#84,.T.);
#43=FACE_OUTER_BOUND('',#85,.T.);
#44=FACE_OUTER_BOUND('',#86,.T.);
#45=FACE_OUTER_BOUND('',#87,.T.);
#46=FACE_OUTER_BOUND('',#88,.T.);
#47=FACE_OUTER_BOUND('',#89,.T.);
#48=FACE_OUTER_BOUND('',#90,.T.);
#49=FACE_OUTER_BOUND('',#91,.T.);
#50=FACE_OUTER_BOUND('',#92,.T.);
#51=FACE_OUTER_BOUND('',#93,.T.);
#52=FACE_OUTER_BOUND('',#94,.T.);
#53=FACE_OUTER_BOUND('',#95,.T.);
#54=FACE_OUTER_BOUND('',#96,.T.);
#55=FACE_OUTER_BOUND('',#97,.T.);
#56=FACE_OUTER_BOUND('',#98,.T.);
#57=EDGE_LOOP('',(#539,#540,#541,#542,#543,#544,#545,#546));
#58=EDGE_LOOP('',(#547,#548,#549,#550,#551,#552,#553,#554));
#59=EDGE_LOOP('',(#555,#556,#557,#558));
#60=EDGE_LOOP('',(#559,#560,#561,#562,#563,#564,#565,#566));
#61=EDGE_LOOP('',(#567,#568,#569,#570));
#62=EDGE_LOOP('',(#571,#572,#573,#574));
#63=EDGE_LOOP('',(#575,#576,#577,#578));
#64=EDGE_LOOP('',(#579,#580,#581,#582));
#65=EDGE_LOOP('',(#583,#584,#585,#586));
#66=EDGE_LOOP('',(#587,#588,#589,#590));
#67=EDGE_LOOP('',(#591,#592,#593,#594));
#68=EDGE_LOOP('',(#595,#596,#597,#598));
#69=EDGE_LOOP('',(#599,#600,#601,#602));
#70=EDGE_LOOP('',(#603,#604,#605,#606));
#71=EDGE_LOOP('',(#607,#608,#609,#610,#611,#612,#613,#614));
#72=EDGE_LOOP('',(#615,#616,#617,#618));
#73=EDGE_LOOP('',(#619,#620,#621,#622));
#74=EDGE_LOOP('',(#623,#624,#625,#626,#627,#628,#629,#630,#631,#632,#633,
#634,#635,#636,#637,#638,#639,#640,#641,#642));
#75=EDGE_LOOP('',(#643,#644,#645,#646,#647,#648,#649,#650));
#76=EDGE_LOOP('',(#651,#652,#653,#654,#655,#656,#657,#658));
#77=EDGE_LOOP('',(#659,#660,#661,#662));
#78=EDGE_LOOP('',(#663,#664,#665,#666,#667,#668,#669,#670));
#79=EDGE_LOOP('',(#671,#672,#673,#674,#675,#676,#677,#678));
#80=EDGE_LOOP('',(#679,#680,#681,#682));
#81=EDGE_LOOP('',(#683,#684,#685,#686,#687,#688,#689,#690,#691,#692,#693,
#694,#695,#696,#697,#698,#699,#700,#701,#702));
#82=EDGE_LOOP('',(#703,#704,#705,#706));
#83=EDGE_LOOP('',(#707,#708,#709,#710));
#84=EDGE_LOOP('',(#711,#712,#713,#714));
#85=EDGE_LOOP('',(#715,#716,#717,#718));
#86=EDGE_LOOP('',(#719,#720,#721,#722));
#87=EDGE_LOOP('',(#723,#724,#725,#726));
#88=EDGE_LOOP('',(#727,#728,#729,#730));
#89=EDGE_LOOP('',(#731,#732,#733,#734));
#90=EDGE_LOOP('',(#735,#736,#737,#738));
#91=EDGE_LOOP('',(#739,#740,#741,#742));
#92=EDGE_LOOP('',(#743,#744,#745,#746));
#93=EDGE_LOOP('',(#747,#748,#749,#750));
#94=EDGE_LOOP('',(#751,#752,#753,#754));
#95=EDGE_LOOP('',(#755,#756,#757,#758));
#96=EDGE_LOOP('',(#759,#760,#761,#762,#763,#764,#765,#766));
#97=EDGE_LOOP('',(#767,#768,#769,#770,#771,#772,#773,#774));
#98=EDGE_LOOP('',(#775,#776,#777,#778));
#99=LINE('',#1135,#219);
#100=LINE('',#1137,#220);
#101=LINE('',#1139,#221);
#102=LINE('',#1141,#222);
#103=LINE('',#1143,#223);
#104=LINE('',#1145,#224);
#105=LINE('',#1147,#225);
#106=LINE('',#1148,#226);
#107=LINE('',#1152,#227);
#108=LINE('',#1154,#228);
#109=LINE('',#1156,#229);
#110=LINE('',#1158,#230);
#111=LINE('',#1160,#231);
#112=LINE('',#1162,#232);
#113=LINE('',#1164,#233);
#114=LINE('',#1165,#234);
#115=LINE('',#1167,#235);
#116=LINE('',#1168,#236);
#117=LINE('',#1172,#237);
#118=LINE('',#1174,#238);
#119=LINE('',#1176,#239);
#120=LINE('',#1178,#240);
#121=LINE('',#1180,#241);
#122=LINE('',#1182,#242);
#123=LINE('',#1184,#243);
#124=LINE('',#1185,#244);
#125=LINE('',#1189,#245);
#126=LINE('',#1190,#246);
#127=LINE('',#1191,#247);
#128=LINE('',#1194,#248);
#129=LINE('',#1196,#249);
#130=LINE('',#1197,#250);
#131=LINE('',#1199,#251);
#132=LINE('',#1200,#252);
#133=LINE('',#1203,#253);
#134=LINE('',#1205,#254);
#135=LINE('',#1206,#255);
#136=LINE('',#1209,#256);
#137=LINE('',#1210,#257);
#138=LINE('',#1213,#258);
#139=LINE('',#1214,#259);
#140=LINE('',#1216,#260);
#141=LINE('',#1218,#261);
#142=LINE('',#1220,#262);
#143=LINE('',#1221,#263);
#144=LINE('',#1225,#264);
#145=LINE('',#1227,#265);
#146=LINE('',#1228,#266);
#147=LINE('',#1230,#267);
#148=LINE('',#1233,#268);
#149=LINE('',#1235,#269);
#150=LINE('',#1236,#270);
#151=LINE('',#1240,#271);
#152=LINE('',#1242,#272);
#153=LINE('',#1244,#273);
#154=LINE('',#1246,#274);
#155=LINE('',#1248,#275);
#156=LINE('',#1250,#276);
#157=LINE('',#1252,#277);
#158=LINE('',#1253,#278);
#159=LINE('',#1255,#279);
#160=LINE('',#1257,#280);
#161=LINE('',#1258,#281);
#162=LINE('',#1262,#282);
#163=LINE('',#1263,#283);
#164=LINE('',#1265,#284);
#165=LINE('',#1267,#285);
#166=LINE('',#1269,#286);
#167=LINE('',#1271,#287);
#168=LINE('',#1272,#288);
#169=LINE('',#1276,#289);
#170=LINE('',#1278,#290);
#171=LINE('',#1280,#291);
#172=LINE('',#1282,#292);
#173=LINE('',#1284,#293);
#174=LINE('',#1285,#294);
#175=LINE('',#1286,#295);
#176=LINE('',#1288,#296);
#177=LINE('',#1292,#297);
#178=LINE('',#1294,#298);
#179=LINE('',#1296,#299);
#180=LINE('',#1297,#300);
#181=LINE('',#1299,#301);
#182=LINE('',#1301,#302);
#183=LINE('',#1302,#303);
#184=LINE('',#1306,#304);
#185=LINE('',#1308,#305);
#186=LINE('',#1310,#306);
#187=LINE('',#1311,#307);
#188=LINE('',#1313,#308);
#189=LINE('',#1315,#309);
#190=LINE('',#1316,#310);
#191=LINE('',#1318,#311);
#192=LINE('',#1321,#312);
#193=LINE('',#1322,#313);
#194=LINE('',#1323,#314);
#195=LINE('',#1325,#315);
#196=LINE('',#1326,#316);
#197=LINE('',#1329,#317);
#198=LINE('',#1330,#318);
#199=LINE('',#1333,#319);
#200=LINE('',#1334,#320);
#201=LINE('',#1337,#321);
#202=LINE('',#1338,#322);
#203=LINE('',#1340,#323);
#204=LINE('',#1343,#324);
#205=LINE('',#1344,#325);
#206=LINE('',#1347,#326);
#207=LINE('',#1348,#327);
#208=LINE('',#1351,#328);
#209=LINE('',#1352,#329);
#210=LINE('',#1354,#330);
#211=LINE('',#1356,#331);
#212=LINE('',#1358,#332);
#213=LINE('',#1359,#333);
#214=LINE('',#1363,#334);
#215=LINE('',#1364,#335);
#216=LINE('',#1367,#336);
#217=LINE('',#1368,#337);
#218=LINE('',#1370,#338);
#219=VECTOR('',#929,10.);
#220=VECTOR('',#930,10.);
#221=VECTOR('',#931,10.);
#222=VECTOR('',#932,10.);
#223=VECTOR('',#933,10.);
#224=VECTOR('',#934,10.);
#225=VECTOR('',#935,10.);
#226=VECTOR('',#936,10.);
#227=VECTOR('',#939,10.);
#228=VECTOR('',#940,10.);
#229=VECTOR('',#941,10.);
#230=VECTOR('',#942,10.);
#231=VECTOR('',#943,10.);
#232=VECTOR('',#944,10.);
#233=VECTOR('',#945,10.);
#234=VECTOR('',#946,10.);
#235=VECTOR('',#949,10.);
#236=VECTOR('',#950,10.);
#237=VECTOR('',#953,10.);
#238=VECTOR('',#954,10.);
#239=VECTOR('',#955,10.);
#240=VECTOR('',#956,10.);
#241=VECTOR('',#957,10.);
#242=VECTOR('',#958,10.);
#243=VECTOR('',#959,10.);
#244=VECTOR('',#960,10.);
#245=VECTOR('',#963,10.);
#246=VECTOR('',#964,10.);
#247=VECTOR('',#965,10.);
#248=VECTOR('',#968,10.);
#249=VECTOR('',#969,10.);
#250=VECTOR('',#970,10.);
#251=VECTOR('',#973,10.);
#252=VECTOR('',#974,10.);
#253=VECTOR('',#977,10.);
#254=VECTOR('',#978,10.);
#255=VECTOR('',#979,10.);
#256=VECTOR('',#982,10.);
#257=VECTOR('',#983,10.);
#258=VECTOR('',#986,10.);
#259=VECTOR('',#987,10.);
#260=VECTOR('',#990,10.);
#261=VECTOR('',#993,10.);
#262=VECTOR('',#996,10.);
#263=VECTOR('',#997,10.);
#264=VECTOR('',#1002,10.);
#265=VECTOR('',#1003,10.);
#266=VECTOR('',#1004,10.);
#267=VECTOR('',#1007,10.);
#268=VECTOR('',#1010,10.);
#269=VECTOR('',#1011,10.);
#270=VECTOR('',#1012,10.);
#271=VECTOR('',#1015,10.);
#272=VECTOR('',#1016,10.);
#273=VECTOR('',#1017,10.);
#274=VECTOR('',#1018,10.);
#275=VECTOR('',#1019,10.);
#276=VECTOR('',#1020,10.);
#277=VECTOR('',#1021,10.);
#278=VECTOR('',#1022,10.);
#279=VECTOR('',#1023,10.);
#280=VECTOR('',#1024,10.);
#281=VECTOR('',#1025,10.);
#282=VECTOR('',#1028,10.);
#283=VECTOR('',#1029,10.);
#284=VECTOR('',#1030,10.);
#285=VECTOR('',#1031,10.);
#286=VECTOR('',#1032,10.);
#287=VECTOR('',#1033,10.);
#288=VECTOR('',#1034,10.);
#289=VECTOR('',#1037,10.);
#290=VECTOR('',#1038,10.);
#291=VECTOR('',#1039,10.);
#292=VECTOR('',#1040,10.);
#293=VECTOR('',#1041,10.);
#294=VECTOR('',#1042,10.);
#295=VECTOR('',#1043,10.);
#296=VECTOR('',#1046,10.);
#297=VECTOR('',#1049,10.);
#298=VECTOR('',#1050,10.);
#299=VECTOR('',#1051,10.);
#300=VECTOR('',#1052,10.);
#301=VECTOR('',#1053,10.);
#302=VECTOR('',#1054,10.);
#303=VECTOR('',#1055,10.);
#304=VECTOR('',#1058,10.);
#305=VECTOR('',#1059,10.);
#306=VECTOR('',#1060,10.);
#307=VECTOR('',#1061,10.);
#308=VECTOR('',#1062,10.);
#309=VECTOR('',#1063,10.);
#310=VECTOR('',#1064,10.);
#311=VECTOR('',#1067,10.);
#312=VECTOR('',#1070,10.);
#313=VECTOR('',#1071,10.);
#314=VECTOR('',#1072,10.);
#315=VECTOR('',#1073,10.);
#316=VECTOR('',#1074,10.);
#317=VECTOR('',#1077,10.);
#318=VECTOR('',#1078,10.);
#319=VECTOR('',#1081,10.);
#320=VECTOR('',#1082,10.);
#321=VECTOR('',#1085,10.);
#322=VECTOR('',#1086,10.);
#323=VECTOR('',#1089,10.);
#324=VECTOR('',#1092,10.);
#325=VECTOR('',#1093,10.);
#326=VECTOR('',#1096,10.);
#327=VECTOR('',#1097,10.);
#328=VECTOR('',#1100,10.);
#329=VECTOR('',#1101,10.);
#330=VECTOR('',#1104,10.);
#331=VECTOR('',#1107,10.);
#332=VECTOR('',#1110,10.);
#333=VECTOR('',#1111,10.);
#334=VECTOR('',#1116,10.);
#335=VECTOR('',#1117,10.);
#336=VECTOR('',#1120,10.);
#337=VECTOR('',#1121,10.);
#338=VECTOR('',#1124,10.);
#339=VERTEX_POINT('',#1133);
#340=VERTEX_POINT('',#1134);
#341=VERTEX_POINT('',#1136);
#342=VERTEX_POINT('',#1138);
#343=VERTEX_POINT('',#1140);
#344=VERTEX_POINT('',#1142);
#345=VERTEX_POINT('',#1144);
#346=VERTEX_POINT('',#1146);
#347=VERTEX_POINT('',#1150);
#348=VERTEX_POINT('',#1151);
#349=VERTEX_POINT('',#1153);
#350=VERTEX_POINT('',#1155);
#351=VERTEX_POINT('',#1157);
#352=VERTEX_POINT('',#1159);
#353=VERTEX_POINT('',#1161);
#354=VERTEX_POINT('',#1163);
#355=VERTEX_POINT('',#1170);
#356=VERTEX_POINT('',#1171);
#357=VERTEX_POINT('',#1173);
#358=VERTEX_POINT('',#1175);
#359=VERTEX_POINT('',#1177);
#360=VERTEX_POINT('',#1179);
#361=VERTEX_POINT('',#1181);
#362=VERTEX_POINT('',#1183);
#363=VERTEX_POINT('',#1187);
#364=VERTEX_POINT('',#1188);
#365=VERTEX_POINT('',#1193);
#366=VERTEX_POINT('',#1195);
#367=VERTEX_POINT('',#1202);
#368=VERTEX_POINT('',#1204);
#369=VERTEX_POINT('',#1208);
#370=VERTEX_POINT('',#1212);
#371=VERTEX_POINT('',#1224);
#372=VERTEX_POINT('',#1226);
#373=VERTEX_POINT('',#1232);
#374=VERTEX_POINT('',#1234);
#375=VERTEX_POINT('',#1238);
#376=VERTEX_POINT('',#1239);
#377=VERTEX_POINT('',#1241);
#378=VERTEX_POINT('',#1243);
#379=VERTEX_POINT('',#1245);
#380=VERTEX_POINT('',#1247);
#381=VERTEX_POINT('',#1249);
#382=VERTEX_POINT('',#1251);
#383=VERTEX_POINT('',#1254);
#384=VERTEX_POINT('',#1256);
#385=VERTEX_POINT('',#1260);
#386=VERTEX_POINT('',#1261);
#387=VERTEX_POINT('',#1264);
#388=VERTEX_POINT('',#1266);
#389=VERTEX_POINT('',#1268);
#390=VERTEX_POINT('',#1270);
#391=VERTEX_POINT('',#1274);
#392=VERTEX_POINT('',#1275);
#393=VERTEX_POINT('',#1277);
#394=VERTEX_POINT('',#1279);
#395=VERTEX_POINT('',#1281);
#396=VERTEX_POINT('',#1283);
#397=VERTEX_POINT('',#1290);
#398=VERTEX_POINT('',#1291);
#399=VERTEX_POINT('',#1293);
#400=VERTEX_POINT('',#1295);
#401=VERTEX_POINT('',#1298);
#402=VERTEX_POINT('',#1300);
#403=VERTEX_POINT('',#1304);
#404=VERTEX_POINT('',#1305);
#405=VERTEX_POINT('',#1307);
#406=VERTEX_POINT('',#1309);
#407=VERTEX_POINT('',#1312);
#408=VERTEX_POINT('',#1314);
#409=VERTEX_POINT('',#1320);
#410=VERTEX_POINT('',#1324);
#411=VERTEX_POINT('',#1328);
#412=VERTEX_POINT('',#1332);
#413=VERTEX_POINT('',#1336);
#414=VERTEX_POINT('',#1342);
#415=VERTEX_POINT('',#1346);
#416=VERTEX_POINT('',#1350);
#417=VERTEX_POINT('',#1362);
#418=VERTEX_POINT('',#1366);
#419=EDGE_CURVE('',#339,#340,#99,.T.);
#420=EDGE_CURVE('',#341,#339,#100,.T.);
#421=EDGE_CURVE('',#342,#341,#101,.T.);
#422=EDGE_CURVE('',#342,#343,#102,.T.);
#423=EDGE_CURVE('',#344,#343,#103,.T.);
#424=EDGE_CURVE('',#345,#344,#104,.T.);
#425=EDGE_CURVE('',#345,#346,#105,.T.);
#426=EDGE_CURVE('',#346,#340,#106,.T.);
#427=EDGE_CURVE('',#347,#348,#107,.T.);
#428=EDGE_CURVE('',#348,#349,#108,.T.);
#429=EDGE_CURVE('',#350,#349,#109,.T.);
#430=EDGE_CURVE('',#351,#350,#110,.T.);
#431=EDGE_CURVE('',#352,#351,#111,.T.);
#432=EDGE_CURVE('',#352,#353,#112,.T.);
#433=EDGE_CURVE('',#354,#353,#113,.T.);
#434=EDGE_CURVE('',#347,#354,#114,.T.);
#435=EDGE_CURVE('',#343,#352,#115,.T.);
#436=EDGE_CURVE('',#353,#342,#116,.T.);
#437=EDGE_CURVE('',#355,#356,#117,.T.);
#438=EDGE_CURVE('',#357,#355,#118,.T.);
#439=EDGE_CURVE('',#358,#357,#119,.T.);
#440=EDGE_CURVE('',#358,#359,#120,.T.);
#441=EDGE_CURVE('',#360,#359,#121,.T.);
#442=EDGE_CURVE('',#361,#360,#122,.T.);
#443=EDGE_CURVE('',#361,#362,#123,.T.);
#444=EDGE_CURVE('',#362,#356,#124,.T.);
#445=EDGE_CURVE('',#363,#364,#125,.T.);
#446=EDGE_CURVE('',#359,#363,#126,.T.);
#447=EDGE_CURVE('',#364,#358,#127,.T.);
#448=EDGE_CURVE('',#350,#365,#128,.T.);
#449=EDGE_CURVE('',#366,#365,#129,.T.);
#450=EDGE_CURVE('',#366,#351,#130,.T.);
#451=EDGE_CURVE('',#344,#357,#131,.T.);
#452=EDGE_CURVE('',#355,#345,#132,.T.);
#453=EDGE_CURVE('',#367,#354,#133,.T.);
#454=EDGE_CURVE('',#368,#367,#134,.T.);
#455=EDGE_CURVE('',#368,#347,#135,.T.);
#456=EDGE_CURVE('',#369,#368,#136,.T.);
#457=EDGE_CURVE('',#369,#348,#137,.T.);
#458=EDGE_CURVE('',#349,#370,#138,.T.);
#459=EDGE_CURVE('',#365,#370,#139,.T.);
#460=EDGE_CURVE('',#370,#369,#140,.T.);
#461=EDGE_CURVE('',#356,#346,#141,.T.);
#462=EDGE_CURVE('',#339,#361,#142,.T.);
#463=EDGE_CURVE('',#340,#362,#143,.T.);
#464=EDGE_CURVE('',#371,#367,#144,.T.);
#465=EDGE_CURVE('',#372,#371,#145,.T.);
#466=EDGE_CURVE('',#372,#366,#146,.T.);
#467=EDGE_CURVE('',#341,#360,#147,.T.);
#468=EDGE_CURVE('',#373,#371,#148,.T.);
#469=EDGE_CURVE('',#374,#373,#149,.T.);
#470=EDGE_CURVE('',#374,#372,#150,.T.);
#471=EDGE_CURVE('',#375,#376,#151,.T.);
#472=EDGE_CURVE('',#376,#377,#152,.T.);
#473=EDGE_CURVE('',#377,#378,#153,.T.);
#474=EDGE_CURVE('',#378,#379,#154,.T.);
#475=EDGE_CURVE('',#379,#380,#155,.T.);
#476=EDGE_CURVE('',#380,#381,#156,.T.);
#477=EDGE_CURVE('',#381,#382,#157,.T.);
#478=EDGE_CURVE('',#382,#373,#158,.T.);
#479=EDGE_CURVE('',#363,#383,#159,.T.);
#480=EDGE_CURVE('',#383,#384,#160,.T.);
#481=EDGE_CURVE('',#384,#375,#161,.T.);
#482=EDGE_CURVE('',#385,#386,#162,.T.);
#483=EDGE_CURVE('',#377,#385,#163,.T.);
#484=EDGE_CURVE('',#376,#387,#164,.T.);
#485=EDGE_CURVE('',#388,#387,#165,.T.);
#486=EDGE_CURVE('',#389,#388,#166,.T.);
#487=EDGE_CURVE('',#389,#390,#167,.T.);
#488=EDGE_CURVE('',#390,#386,#168,.T.);
#489=EDGE_CURVE('',#391,#392,#169,.T.);
#490=EDGE_CURVE('',#392,#393,#170,.T.);
#491=EDGE_CURVE('',#394,#393,#171,.T.);
#492=EDGE_CURVE('',#395,#394,#172,.T.);
#493=EDGE_CURVE('',#396,#395,#173,.T.);
#494=EDGE_CURVE('',#396,#375,#174,.T.);
#495=EDGE_CURVE('',#391,#384,#175,.T.);
#496=EDGE_CURVE('',#387,#396,#176,.T.);
#497=EDGE_CURVE('',#397,#398,#177,.T.);
#498=EDGE_CURVE('',#399,#397,#178,.T.);
#499=EDGE_CURVE('',#400,#399,#179,.T.);
#500=EDGE_CURVE('',#400,#379,#180,.T.);
#501=EDGE_CURVE('',#401,#378,#181,.T.);
#502=EDGE_CURVE('',#401,#402,#182,.T.);
#503=EDGE_CURVE('',#402,#398,#183,.T.);
#504=EDGE_CURVE('',#403,#404,#184,.T.);
#505=EDGE_CURVE('',#404,#405,#185,.T.);
#506=EDGE_CURVE('',#406,#405,#186,.T.);
#507=EDGE_CURVE('',#381,#406,#187,.T.);
#508=EDGE_CURVE('',#380,#407,#188,.T.);
#509=EDGE_CURVE('',#408,#407,#189,.T.);
#510=EDGE_CURVE('',#403,#408,#190,.T.);
#511=EDGE_CURVE('',#407,#400,#191,.T.);
#512=EDGE_CURVE('',#409,#374,#192,.T.);
#513=EDGE_CURVE('',#408,#409,#193,.T.);
#514=EDGE_CURVE('',#388,#399,#194,.T.);
#515=EDGE_CURVE('',#410,#395,#195,.T.);
#516=EDGE_CURVE('',#364,#410,#196,.T.);
#517=EDGE_CURVE('',#406,#411,#197,.T.);
#518=EDGE_CURVE('',#411,#382,#198,.T.);
#519=EDGE_CURVE('',#409,#412,#199,.T.);
#520=EDGE_CURVE('',#412,#403,#200,.T.);
#521=EDGE_CURVE('',#394,#413,#201,.T.);
#522=EDGE_CURVE('',#410,#413,#202,.T.);
#523=EDGE_CURVE('',#397,#389,#203,.T.);
#524=EDGE_CURVE('',#414,#383,#204,.T.);
#525=EDGE_CURVE('',#414,#391,#205,.T.);
#526=EDGE_CURVE('',#415,#414,#206,.T.);
#527=EDGE_CURVE('',#415,#392,#207,.T.);
#528=EDGE_CURVE('',#393,#416,#208,.T.);
#529=EDGE_CURVE('',#413,#416,#209,.T.);
#530=EDGE_CURVE('',#416,#415,#210,.T.);
#531=EDGE_CURVE('',#398,#390,#211,.T.);
#532=EDGE_CURVE('',#385,#401,#212,.T.);
#533=EDGE_CURVE('',#386,#402,#213,.T.);
#534=EDGE_CURVE('',#417,#412,#214,.T.);
#535=EDGE_CURVE('',#417,#404,#215,.T.);
#536=EDGE_CURVE('',#405,#418,#216,.T.);
#537=EDGE_CURVE('',#411,#418,#217,.T.);
#538=EDGE_CURVE('',#418,#417,#218,.T.);
#539=ORIENTED_EDGE('',*,*,#419,.F.);
#540=ORIENTED_EDGE('',*,*,#420,.F.);
#541=ORIENTED_EDGE('',*,*,#421,.F.);
#542=ORIENTED_EDGE('',*,*,#422,.T.);
#543=ORIENTED_EDGE('',*,*,#423,.F.);
#544=ORIENTED_EDGE('',*,*,#424,.F.);
#545=ORIENTED_EDGE('',*,*,#425,.T.);
#546=ORIENTED_EDGE('',*,*,#426,.T.);
#547=ORIENTED_EDGE('',*,*,#427,.T.);
#548=ORIENTED_EDGE('',*,*,#428,.T.);
#549=ORIENTED_EDGE('',*,*,#429,.F.);
#550=ORIENTED_EDGE('',*,*,#430,.F.);
#551=ORIENTED_EDGE('',*,*,#431,.F.);
#552=ORIENTED_EDGE('',*,*,#432,.T.);
#553=ORIENTED_EDGE('',*,*,#433,.F.);
#554=ORIENTED_EDGE('',*,*,#434,.F.);
#555=ORIENTED_EDGE('',*,*,#435,.F.);
#556=ORIENTED_EDGE('',*,*,#422,.F.);
#557=ORIENTED_EDGE('',*,*,#436,.F.);
#558=ORIENTED_EDGE('',*,*,#432,.F.);
#559=ORIENTED_EDGE('',*,*,#437,.F.);
#560=ORIENTED_EDGE('',*,*,#438,.F.);
#561=ORIENTED_EDGE('',*,*,#439,.F.);
#562=ORIENTED_EDGE('',*,*,#440,.T.);
#563=ORIENTED_EDGE('',*,*,#441,.F.);
#564=ORIENTED_EDGE('',*,*,#442,.F.);
#565=ORIENTED_EDGE('',*,*,#443,.T.);
#566=ORIENTED_EDGE('',*,*,#444,.T.);
#567=ORIENTED_EDGE('',*,*,#445,.F.);
#568=ORIENTED_EDGE('',*,*,#446,.F.);
#569=ORIENTED_EDGE('',*,*,#440,.F.);
#570=ORIENTED_EDGE('',*,*,#447,.F.);
#571=ORIENTED_EDGE('',*,*,#430,.T.);
#572=ORIENTED_EDGE('',*,*,#448,.T.);
#573=ORIENTED_EDGE('',*,*,#449,.F.);
#574=ORIENTED_EDGE('',*,*,#450,.T.);
#575=ORIENTED_EDGE('',*,*,#424,.T.);
#576=ORIENTED_EDGE('',*,*,#451,.T.);
#577=ORIENTED_EDGE('',*,*,#438,.T.);
#578=ORIENTED_EDGE('',*,*,#452,.T.);
#579=ORIENTED_EDGE('',*,*,#434,.T.);
#580=ORIENTED_EDGE('',*,*,#453,.F.);
#581=ORIENTED_EDGE('',*,*,#454,.F.);
#582=ORIENTED_EDGE('',*,*,#455,.T.);
#583=ORIENTED_EDGE('',*,*,#455,.F.);
#584=ORIENTED_EDGE('',*,*,#456,.F.);
#585=ORIENTED_EDGE('',*,*,#457,.T.);
#586=ORIENTED_EDGE('',*,*,#427,.F.);
#587=ORIENTED_EDGE('',*,*,#448,.F.);
#588=ORIENTED_EDGE('',*,*,#429,.T.);
#589=ORIENTED_EDGE('',*,*,#458,.T.);
#590=ORIENTED_EDGE('',*,*,#459,.F.);
#591=ORIENTED_EDGE('',*,*,#428,.F.);
#592=ORIENTED_EDGE('',*,*,#457,.F.);
#593=ORIENTED_EDGE('',*,*,#460,.F.);
#594=ORIENTED_EDGE('',*,*,#458,.F.);
#595=ORIENTED_EDGE('',*,*,#452,.F.);
#596=ORIENTED_EDGE('',*,*,#437,.T.);
#597=ORIENTED_EDGE('',*,*,#461,.T.);
#598=ORIENTED_EDGE('',*,*,#425,.F.);
#599=ORIENTED_EDGE('',*,*,#462,.F.);
#600=ORIENTED_EDGE('',*,*,#419,.T.);
#601=ORIENTED_EDGE('',*,*,#463,.T.);
#602=ORIENTED_EDGE('',*,*,#443,.F.);
#603=ORIENTED_EDGE('',*,*,#426,.F.);
#604=ORIENTED_EDGE('',*,*,#461,.F.);
#605=ORIENTED_EDGE('',*,*,#444,.F.);
#606=ORIENTED_EDGE('',*,*,#463,.F.);
#607=ORIENTED_EDGE('',*,*,#459,.T.);
#608=ORIENTED_EDGE('',*,*,#460,.T.);
#609=ORIENTED_EDGE('',*,*,#456,.T.);
#610=ORIENTED_EDGE('',*,*,#454,.T.);
#611=ORIENTED_EDGE('',*,*,#464,.F.);
#612=ORIENTED_EDGE('',*,*,#465,.F.);
#613=ORIENTED_EDGE('',*,*,#466,.T.);
#614=ORIENTED_EDGE('',*,*,#449,.T.);
#615=ORIENTED_EDGE('',*,*,#420,.T.);
#616=ORIENTED_EDGE('',*,*,#462,.T.);
#617=ORIENTED_EDGE('',*,*,#442,.T.);
#618=ORIENTED_EDGE('',*,*,#467,.F.);
#619=ORIENTED_EDGE('',*,*,#468,.F.);
#620=ORIENTED_EDGE('',*,*,#469,.F.);
#621=ORIENTED_EDGE('',*,*,#470,.T.);
#622=ORIENTED_EDGE('',*,*,#465,.T.);
#623=ORIENTED_EDGE('',*,*,#471,.T.);
#624=ORIENTED_EDGE('',*,*,#472,.T.);
#625=ORIENTED_EDGE('',*,*,#473,.T.);
#626=ORIENTED_EDGE('',*,*,#474,.T.);
#627=ORIENTED_EDGE('',*,*,#475,.T.);
#628=ORIENTED_EDGE('',*,*,#476,.T.);
#629=ORIENTED_EDGE('',*,*,#477,.T.);
#630=ORIENTED_EDGE('',*,*,#478,.T.);
#631=ORIENTED_EDGE('',*,*,#468,.T.);
#632=ORIENTED_EDGE('',*,*,#464,.T.);
#633=ORIENTED_EDGE('',*,*,#453,.T.);
#634=ORIENTED_EDGE('',*,*,#433,.T.);
#635=ORIENTED_EDGE('',*,*,#436,.T.);
#636=ORIENTED_EDGE('',*,*,#421,.T.);
#637=ORIENTED_EDGE('',*,*,#467,.T.);
#638=ORIENTED_EDGE('',*,*,#441,.T.);
#639=ORIENTED_EDGE('',*,*,#446,.T.);
#640=ORIENTED_EDGE('',*,*,#479,.T.);
#641=ORIENTED_EDGE('',*,*,#480,.T.);
#642=ORIENTED_EDGE('',*,*,#481,.T.);
#643=ORIENTED_EDGE('',*,*,#482,.F.);
#644=ORIENTED_EDGE('',*,*,#483,.F.);
#645=ORIENTED_EDGE('',*,*,#472,.F.);
#646=ORIENTED_EDGE('',*,*,#484,.T.);
#647=ORIENTED_EDGE('',*,*,#485,.F.);
#648=ORIENTED_EDGE('',*,*,#486,.F.);
#649=ORIENTED_EDGE('',*,*,#487,.T.);
#650=ORIENTED_EDGE('',*,*,#488,.T.);
#651=ORIENTED_EDGE('',*,*,#489,.T.);
#652=ORIENTED_EDGE('',*,*,#490,.T.);
#653=ORIENTED_EDGE('',*,*,#491,.F.);
#654=ORIENTED_EDGE('',*,*,#492,.F.);
#655=ORIENTED_EDGE('',*,*,#493,.F.);
#656=ORIENTED_EDGE('',*,*,#494,.T.);
#657=ORIENTED_EDGE('',*,*,#481,.F.);
#658=ORIENTED_EDGE('',*,*,#495,.F.);
#659=ORIENTED_EDGE('',*,*,#496,.F.);
#660=ORIENTED_EDGE('',*,*,#484,.F.);
#661=ORIENTED_EDGE('',*,*,#471,.F.);
#662=ORIENTED_EDGE('',*,*,#494,.F.);
#663=ORIENTED_EDGE('',*,*,#497,.F.);
#664=ORIENTED_EDGE('',*,*,#498,.F.);
#665=ORIENTED_EDGE('',*,*,#499,.F.);
#666=ORIENTED_EDGE('',*,*,#500,.T.);
#667=ORIENTED_EDGE('',*,*,#474,.F.);
#668=ORIENTED_EDGE('',*,*,#501,.F.);
#669=ORIENTED_EDGE('',*,*,#502,.T.);
#670=ORIENTED_EDGE('',*,*,#503,.T.);
#671=ORIENTED_EDGE('',*,*,#504,.T.);
#672=ORIENTED_EDGE('',*,*,#505,.T.);
#673=ORIENTED_EDGE('',*,*,#506,.F.);
#674=ORIENTED_EDGE('',*,*,#507,.F.);
#675=ORIENTED_EDGE('',*,*,#476,.F.);
#676=ORIENTED_EDGE('',*,*,#508,.T.);
#677=ORIENTED_EDGE('',*,*,#509,.F.);
#678=ORIENTED_EDGE('',*,*,#510,.F.);
#679=ORIENTED_EDGE('',*,*,#508,.F.);
#680=ORIENTED_EDGE('',*,*,#475,.F.);
#681=ORIENTED_EDGE('',*,*,#500,.F.);
#682=ORIENTED_EDGE('',*,*,#511,.F.);
#683=ORIENTED_EDGE('',*,*,#470,.F.);
#684=ORIENTED_EDGE('',*,*,#512,.F.);
#685=ORIENTED_EDGE('',*,*,#513,.F.);
#686=ORIENTED_EDGE('',*,*,#509,.T.);
#687=ORIENTED_EDGE('',*,*,#511,.T.);
#688=ORIENTED_EDGE('',*,*,#499,.T.);
#689=ORIENTED_EDGE('',*,*,#514,.F.);
#690=ORIENTED_EDGE('',*,*,#485,.T.);
#691=ORIENTED_EDGE('',*,*,#496,.T.);
#692=ORIENTED_EDGE('',*,*,#493,.T.);
#693=ORIENTED_EDGE('',*,*,#515,.F.);
#694=ORIENTED_EDGE('',*,*,#516,.F.);
#695=ORIENTED_EDGE('',*,*,#447,.T.);
#696=ORIENTED_EDGE('',*,*,#439,.T.);
#697=ORIENTED_EDGE('',*,*,#451,.F.);
#698=ORIENTED_EDGE('',*,*,#423,.T.);
#699=ORIENTED_EDGE('',*,*,#435,.T.);
#700=ORIENTED_EDGE('',*,*,#431,.T.);
#701=ORIENTED_EDGE('',*,*,#450,.F.);
#702=ORIENTED_EDGE('',*,*,#466,.F.);
#703=ORIENTED_EDGE('',*,*,#507,.T.);
#704=ORIENTED_EDGE('',*,*,#517,.T.);
#705=ORIENTED_EDGE('',*,*,#518,.T.);
#706=ORIENTED_EDGE('',*,*,#477,.F.);
#707=ORIENTED_EDGE('',*,*,#510,.T.);
#708=ORIENTED_EDGE('',*,*,#513,.T.);
#709=ORIENTED_EDGE('',*,*,#519,.T.);
#710=ORIENTED_EDGE('',*,*,#520,.T.);
#711=ORIENTED_EDGE('',*,*,#492,.T.);
#712=ORIENTED_EDGE('',*,*,#521,.T.);
#713=ORIENTED_EDGE('',*,*,#522,.F.);
#714=ORIENTED_EDGE('',*,*,#515,.T.);
#715=ORIENTED_EDGE('',*,*,#486,.T.);
#716=ORIENTED_EDGE('',*,*,#514,.T.);
#717=ORIENTED_EDGE('',*,*,#498,.T.);
#718=ORIENTED_EDGE('',*,*,#523,.T.);
#719=ORIENTED_EDGE('',*,*,#495,.T.);
#720=ORIENTED_EDGE('',*,*,#480,.F.);
#721=ORIENTED_EDGE('',*,*,#524,.F.);
#722=ORIENTED_EDGE('',*,*,#525,.T.);
#723=ORIENTED_EDGE('',*,*,#525,.F.);
#724=ORIENTED_EDGE('',*,*,#526,.F.);
#725=ORIENTED_EDGE('',*,*,#527,.T.);
#726=ORIENTED_EDGE('',*,*,#489,.F.);
#727=ORIENTED_EDGE('',*,*,#521,.F.);
#728=ORIENTED_EDGE('',*,*,#491,.T.);
#729=ORIENTED_EDGE('',*,*,#528,.T.);
#730=ORIENTED_EDGE('',*,*,#529,.F.);
#731=ORIENTED_EDGE('',*,*,#490,.F.);
#732=ORIENTED_EDGE('',*,*,#527,.F.);
#733=ORIENTED_EDGE('',*,*,#530,.F.);
#734=ORIENTED_EDGE('',*,*,#528,.F.);
#735=ORIENTED_EDGE('',*,*,#523,.F.);
#736=ORIENTED_EDGE('',*,*,#497,.T.);
#737=ORIENTED_EDGE('',*,*,#531,.T.);
#738=ORIENTED_EDGE('',*,*,#487,.F.);
#739=ORIENTED_EDGE('',*,*,#532,.F.);
#740=ORIENTED_EDGE('',*,*,#482,.T.);
#741=ORIENTED_EDGE('',*,*,#533,.T.);
#742=ORIENTED_EDGE('',*,*,#502,.F.);
#743=ORIENTED_EDGE('',*,*,#488,.F.);
#744=ORIENTED_EDGE('',*,*,#531,.F.);
#745=ORIENTED_EDGE('',*,*,#503,.F.);
#746=ORIENTED_EDGE('',*,*,#533,.F.);
#747=ORIENTED_EDGE('',*,*,#520,.F.);
#748=ORIENTED_EDGE('',*,*,#534,.F.);
#749=ORIENTED_EDGE('',*,*,#535,.T.);
#750=ORIENTED_EDGE('',*,*,#504,.F.);
#751=ORIENTED_EDGE('',*,*,#517,.F.);
#752=ORIENTED_EDGE('',*,*,#506,.T.);
#753=ORIENTED_EDGE('',*,*,#536,.T.);
#754=ORIENTED_EDGE('',*,*,#537,.F.);
#755=ORIENTED_EDGE('',*,*,#536,.F.);
#756=ORIENTED_EDGE('',*,*,#505,.F.);
#757=ORIENTED_EDGE('',*,*,#535,.F.);
#758=ORIENTED_EDGE('',*,*,#538,.F.);
#759=ORIENTED_EDGE('',*,*,#445,.T.);
#760=ORIENTED_EDGE('',*,*,#516,.T.);
#761=ORIENTED_EDGE('',*,*,#522,.T.);
#762=ORIENTED_EDGE('',*,*,#529,.T.);
#763=ORIENTED_EDGE('',*,*,#530,.T.);
#764=ORIENTED_EDGE('',*,*,#526,.T.);
#765=ORIENTED_EDGE('',*,*,#524,.T.);
#766=ORIENTED_EDGE('',*,*,#479,.F.);
#767=ORIENTED_EDGE('',*,*,#537,.T.);
#768=ORIENTED_EDGE('',*,*,#538,.T.);
#769=ORIENTED_EDGE('',*,*,#534,.T.);
#770=ORIENTED_EDGE('',*,*,#519,.F.);
#771=ORIENTED_EDGE('',*,*,#512,.T.);
#772=ORIENTED_EDGE('',*,*,#469,.T.);
#773=ORIENTED_EDGE('',*,*,#478,.F.);
#774=ORIENTED_EDGE('',*,*,#518,.F.);
#775=ORIENTED_EDGE('',*,*,#483,.T.);
#776=ORIENTED_EDGE('',*,*,#532,.T.);
#777=ORIENTED_EDGE('',*,*,#501,.T.);
#778=ORIENTED_EDGE('',*,*,#473,.F.);
#779=PLANE('',#883);
#780=PLANE('',#884);
#781=PLANE('',#885);
#782=PLANE('',#886);
#783=PLANE('',#887);
#784=PLANE('',#888);
#785=PLANE('',#889);
#786=PLANE('',#890);
#787=PLANE('',#891);
#788=PLANE('',#892);
#789=PLANE('',#893);
#790=PLANE('',#894);
#791=PLANE('',#895);
#792=PLANE('',#896);
#793=PLANE('',#897);
#794=PLANE('',#898);
#795=PLANE('',#899);
#796=PLANE('',#900);
#797=PLANE('',#901);
#798=PLANE('',#902);
#799=PLANE('',#903);
#800=PLANE('',#904);
#801=PLANE('',#905);
#802=PLANE('',#906);
#803=PLANE('',#907);
#804=PLANE('',#908);
#805=PLANE('',#909);
#806=PLANE('',#910);
#807=PLANE('',#911);
#808=PLANE('',#912);
#809=PLANE('',#913);
#810=PLANE('',#914);
#811=PLANE('',#915);
#812=PLANE('',#916);
#813=PLANE('',#917);
#814=PLANE('',#918);
#815=PLANE('',#919);
#816=PLANE('',#920);
#817=PLANE('',#921);
#818=PLANE('',#922);
#819=PLANE('',#923);
#820=PLANE('',#924);
#821=ADVANCED_FACE('',(#15),#779,.F.);
#822=ADVANCED_FACE('',(#16),#780,.F.);
#823=ADVANCED_FACE('',(#17),#781,.F.);
#824=ADVANCED_FACE('',(#18),#782,.F.);
#825=ADVANCED_FACE('',(#19),#783,.F.);
#826=ADVANCED_FACE('',(#20),#784,.T.);
#827=ADVANCED_FACE('',(#21),#785,.T.);
#828=ADVANCED_FACE('',(#22),#786,.T.);
#829=ADVANCED_FACE('',(#23),#787,.F.);
#830=ADVANCED_FACE('',(#24),#788,.F.);
#831=ADVANCED_FACE('',(#25),#789,.F.);
#832=ADVANCED_FACE('',(#26),#790,.F.);
#833=ADVANCED_FACE('',(#27),#791,.F.);
#834=ADVANCED_FACE('',(#28),#792,.F.);
#835=ADVANCED_FACE('',(#29),#793,.T.);
#836=ADVANCED_FACE('',(#30),#794,.T.);
#837=ADVANCED_FACE('',(#31),#795,.T.);
#838=ADVANCED_FACE('',(#32),#796,.T.);
#839=ADVANCED_FACE('',(#33),#797,.F.);
#840=ADVANCED_FACE('',(#34),#798,.F.);
#841=ADVANCED_FACE('',(#35),#799,.F.);
#842=ADVANCED_FACE('',(#36),#800,.F.);
#843=ADVANCED_FACE('',(#37),#801,.F.);
#844=ADVANCED_FACE('',(#38),#802,.F.);
#845=ADVANCED_FACE('',(#39),#803,.F.);
#846=ADVANCED_FACE('',(#40),#804,.T.);
#847=ADVANCED_FACE('',(#41),#805,.T.);
#848=ADVANCED_FACE('',(#42),#806,.T.);
#849=ADVANCED_FACE('',(#43),#807,.T.);
#850=ADVANCED_FACE('',(#44),#808,.T.);
#851=ADVANCED_FACE('',(#45),#809,.F.);
#852=ADVANCED_FACE('',(#46),#810,.F.);
#853=ADVANCED_FACE('',(#47),#811,.F.);
#854=ADVANCED_FACE('',(#48),#812,.F.);
#855=ADVANCED_FACE('',(#49),#813,.F.);
#856=ADVANCED_FACE('',(#50),#814,.F.);
#857=ADVANCED_FACE('',(#51),#815,.F.);
#858=ADVANCED_FACE('',(#52),#816,.F.);
#859=ADVANCED_FACE('',(#53),#817,.F.);
#860=ADVANCED_FACE('',(#54),#818,.T.);
#861=ADVANCED_FACE('',(#55),#819,.T.);
#862=ADVANCED_FACE('',(#56),#820,.T.);
#863=CLOSED_SHELL('',(#821,#822,#823,#824,#825,#826,#827,#828,#829,#830,
#831,#832,#833,#834,#835,#836,#837,#838,#839,#840,#841,#842,#843,#844,#845,
#846,#847,#848,#849,#850,#851,#852,#853,#854,#855,#856,#857,#858,#859,#860,
#861,#862));
#864=DERIVED_UNIT_ELEMENT(#866,1.);
#865=DERIVED_UNIT_ELEMENT(#1379,3.);
#866=(
MASS_UNIT()
NAMED_UNIT(*)
SI_UNIT($,.GRAM.)
);
#867=DERIVED_UNIT((#864,#865));
#868=MEASURE_REPRESENTATION_ITEM('density measure',
POSITIVE_RATIO_MEASURE(1.),#867);
#869=PROPERTY_DEFINITION_REPRESENTATION(#874,#871);
#870=PROPERTY_DEFINITION_REPRESENTATION(#875,#872);
#871=REPRESENTATION('material name',(#873),#1376);
#872=REPRESENTATION('density',(#868),#1376);
#873=DESCRIPTIVE_REPRESENTATION_ITEM('Generic','Generic');
#874=PROPERTY_DEFINITION('material property','material name',#1386);
#875=PROPERTY_DEFINITION('material property','density of part',#1386);
#876=DATE_TIME_ROLE('creation_date');
#877=APPLIED_DATE_AND_TIME_ASSIGNMENT(#878,#876,(#1386));
#878=DATE_AND_TIME(#879,#880);
#879=CALENDAR_DATE(2019,24,9);
#880=LOCAL_TIME(8,8,43.,#881);
#881=COORDINATED_UNIVERSAL_TIME_OFFSET(0,0,.BEHIND.);
#882=AXIS2_PLACEMENT_3D('placement',#1131,#925,#926);
#883=AXIS2_PLACEMENT_3D('',#1132,#927,#928);
#884=AXIS2_PLACEMENT_3D('',#1149,#937,#938);
#885=AXIS2_PLACEMENT_3D('',#1166,#947,#948);
#886=AXIS2_PLACEMENT_3D('',#1169,#951,#952);
#887=AXIS2_PLACEMENT_3D('',#1186,#961,#962);
#888=AXIS2_PLACEMENT_3D('',#1192,#966,#967);
#889=AXIS2_PLACEMENT_3D('',#1198,#971,#972);
#890=AXIS2_PLACEMENT_3D('',#1201,#975,#976);
#891=AXIS2_PLACEMENT_3D('',#1207,#980,#981);
#892=AXIS2_PLACEMENT_3D('',#1211,#984,#985);
#893=AXIS2_PLACEMENT_3D('',#1215,#988,#989);
#894=AXIS2_PLACEMENT_3D('',#1217,#991,#992);
#895=AXIS2_PLACEMENT_3D('',#1219,#994,#995);
#896=AXIS2_PLACEMENT_3D('',#1222,#998,#999);
#897=AXIS2_PLACEMENT_3D('',#1223,#1000,#1001);
#898=AXIS2_PLACEMENT_3D('',#1229,#1005,#1006);
#899=AXIS2_PLACEMENT_3D('',#1231,#1008,#1009);
#900=AXIS2_PLACEMENT_3D('',#1237,#1013,#1014);
#901=AXIS2_PLACEMENT_3D('',#1259,#1026,#1027);
#902=AXIS2_PLACEMENT_3D('',#1273,#1035,#1036);
#903=AXIS2_PLACEMENT_3D('',#1287,#1044,#1045);
#904=AXIS2_PLACEMENT_3D('',#1289,#1047,#1048);
#905=AXIS2_PLACEMENT_3D('',#1303,#1056,#1057);
#906=AXIS2_PLACEMENT_3D('',#1317,#1065,#1066);
#907=AXIS2_PLACEMENT_3D('',#1319,#1068,#1069);
#908=AXIS2_PLACEMENT_3D('',#1327,#1075,#1076);
#909=AXIS2_PLACEMENT_3D('',#1331,#1079,#1080);
#910=AXIS2_PLACEMENT_3D('',#1335,#1083,#1084);
#911=AXIS2_PLACEMENT_3D('',#1339,#1087,#1088);
#912=AXIS2_PLACEMENT_3D('',#1341,#1090,#1091);
#913=AXIS2_PLACEMENT_3D('',#1345,#1094,#1095);
#914=AXIS2_PLACEMENT_3D('',#1349,#1098,#1099);
#915=AXIS2_PLACEMENT_3D('',#1353,#1102,#1103);
#916=AXIS2_PLACEMENT_3D('',#1355,#1105,#1106);
#917=AXIS2_PLACEMENT_3D('',#1357,#1108,#1109);
#918=AXIS2_PLACEMENT_3D('',#1360,#1112,#1113);
#919=AXIS2_PLACEMENT_3D('',#1361,#1114,#1115);
#920=AXIS2_PLACEMENT_3D('',#1365,#1118,#1119);
#921=AXIS2_PLACEMENT_3D('',#1369,#1122,#1123);
#922=AXIS2_PLACEMENT_3D('',#1371,#1125,#1126);
#923=AXIS2_PLACEMENT_3D('',#1372,#1127,#1128);
#924=AXIS2_PLACEMENT_3D('',#1373,#1129,#1130);
#925=DIRECTION('axis',(0.,0.,1.));
#926=DIRECTION('refdir',(1.,0.,0.));
#927=DIRECTION('center_axis',(0.,-1.,0.));
#928=DIRECTION('ref_axis',(0.,0.,-1.));
#929=DIRECTION('',(1.,0.,0.));
#930=DIRECTION('',(0.,0.,-1.));
#931=DIRECTION('',(-1.,0.,0.));
#932=DIRECTION('',(0.,0.,-1.));
#933=DIRECTION('',(1.,0.,0.));
#934=DIRECTION('',(0.,0.,-1.));
#935=DIRECTION('',(1.,0.,0.));
#936=DIRECTION('',(0.,0.,1.));
#937=DIRECTION('center_axis',(0.,1.,1.26882631385732E-15));
#938=DIRECTION('ref_axis',(0.,-1.26882631385732E-15,1.));
#939=DIRECTION('',(1.,0.,0.));
#940=DIRECTION('',(0.,0.,-1.));
#941=DIRECTION('',(1.,0.,0.));
#942=DIRECTION('',(0.,-1.26882631385732E-15,1.));
#943=DIRECTION('',(-1.,0.,0.));
#944=DIRECTION('',(0.,-1.26882631385732E-15,1.));
#945=DIRECTION('',(1.,0.,0.));
#946=DIRECTION('',(0.,-1.26882631385732E-15,1.));
#947=DIRECTION('center_axis',(1.,0.,0.));
#948=DIRECTION('ref_axis',(0.,0.,-1.));
#949=DIRECTION('',(0.,1.,0.));
#950=DIRECTION('',(0.,-1.,0.));
#951=DIRECTION('center_axis',(0.,1.,9.51619735392992E-16));
#952=DIRECTION('ref_axis',(0.,-9.51619735392992E-16,1.));
#953=DIRECTION('',(1.,0.,0.));
#954=DIRECTION('',(0.,-9.51619735392992E-16,1.));
#955=DIRECTION('',(-1.,0.,0.));
#956=DIRECTION('',(0.,-9.51619735392992E-16,1.));
#957=DIRECTION('',(1.,0.,0.));
#958=DIRECTION('',(0.,-9.51619735392992E-16,1.));
#959=DIRECTION('',(1.,0.,0.));
#960=DIRECTION('',(0.,0.,-1.));
#961=DIRECTION('center_axis',(1.,0.,0.));
#962=DIRECTION('ref_axis',(0.,0.,-1.));
#963=DIRECTION('',(0.,0.,-1.));
#964=DIRECTION('',(0.,-1.,0.));
#965=DIRECTION('',(0.,1.,0.));
#966=DIRECTION('center_axis',(-1.,0.,0.));
#967=DIRECTION('ref_axis',(0.,-1.,0.));
#968=DIRECTION('',(0.,1.,-2.4980018054066E-16));
#969=DIRECTION('',(0.,0.,1.));
#970=DIRECTION('',(0.,-1.,0.));
#971=DIRECTION('center_axis',(-1.,0.,0.));
#972=DIRECTION('ref_axis',(0.,-1.,0.));
#973=DIRECTION('',(0.,-1.,0.));
#974=DIRECTION('',(0.,1.,-2.4980018054066E-16));
#975=DIRECTION('center_axis',(-1.,0.,0.));
#976=DIRECTION('ref_axis',(0.,-1.,0.));
#977=DIRECTION('',(0.,-1.,0.));
#978=DIRECTION('',(0.,0.,1.));
#979=DIRECTION('',(0.,-1.,2.22044604925031E-16));
#980=DIRECTION('center_axis',(0.,2.22044604925031E-16,1.));
#981=DIRECTION('ref_axis',(0.,-1.,2.22044604925031E-16));
#982=DIRECTION('',(-1.,0.,0.));
#983=DIRECTION('',(0.,-1.,2.22044604925031E-16));
#984=DIRECTION('center_axis',(0.,-2.4980018054066E-16,-1.));
#985=DIRECTION('ref_axis',(0.,1.,-2.4980018054066E-16));
#986=DIRECTION('',(0.,1.,-2.4980018054066E-16));
#987=DIRECTION('',(1.,0.,0.));
#988=DIRECTION('center_axis',(1.,0.,0.));
#989=DIRECTION('ref_axis',(0.,0.,-1.));
#990=DIRECTION('',(0.,0.,1.));
#991=DIRECTION('center_axis',(0.,-2.4980018054066E-16,-1.));
#992=DIRECTION('ref_axis',(0.,1.,-2.4980018054066E-16));
#993=DIRECTION('',(0.,1.,-2.4980018054066E-16));
#994=DIRECTION('center_axis',(0.,2.22044604925031E-16,1.));
#995=DIRECTION('ref_axis',(0.,-1.,2.22044604925031E-16));
#996=DIRECTION('',(0.,-1.,2.22044604925031E-16));
#997=DIRECTION('',(0.,-1.,2.22044604925031E-16));
#998=DIRECTION('center_axis',(1.,0.,0.));
#999=DIRECTION('ref_axis',(0.,0.,-1.));
#1000=DIRECTION('center_axis',(0.,1.,0.));
#1001=DIRECTION('ref_axis',(-1.,0.,0.));
#1002=DIRECTION('',(-1.,0.,0.));
#1003=DIRECTION('',(0.,0.,1.));
#1004=DIRECTION('',(-1.,0.,0.));
#1005=DIRECTION('center_axis',(-1.,0.,0.));
#1006=DIRECTION('ref_axis',(0.,-1.,0.));
#1007=DIRECTION('',(0.,-1.,0.));
#1008=DIRECTION('center_axis',(1.,0.,0.));
#1009=DIRECTION('ref_axis',(0.,1.,0.));
#1010=DIRECTION('',(0.,1.,0.));
#1011=DIRECTION('',(0.,0.,1.));
#1012=DIRECTION('',(0.,1.,0.));
#1013=DIRECTION('center_axis',(0.,0.,1.));
#1014=DIRECTION('ref_axis',(1.,0.,0.));
#1015=DIRECTION('',(0.,-1.,0.));
#1016=DIRECTION('',(-1.,0.,0.));
#1017=DIRECTION('',(0.,-1.,0.));
#1018=DIRECTION('',(1.,0.,0.));
#1019=DIRECTION('',(0.,-1.,0.));
#1020=DIRECTION('',(-1.,0.,0.));
#1021=DIRECTION('',(0.,-1.,0.));
#1022=DIRECTION('',(1.,0.,0.));
#1023=DIRECTION('',(-1.,0.,0.));
#1024=DIRECTION('',(0.,-1.,0.));
#1025=DIRECTION('',(1.,0.,0.));
#1026=DIRECTION('center_axis',(0.,-1.,0.));
#1027=DIRECTION('ref_axis',(0.,0.,-1.));
#1028=DIRECTION('',(1.,0.,0.));
#1029=DIRECTION('',(0.,0.,-1.));
#1030=DIRECTION('',(0.,0.,-1.));
#1031=DIRECTION('',(1.,0.,0.));
#1032=DIRECTION('',(0.,0.,-1.));
#1033=DIRECTION('',(1.,0.,0.));
#1034=DIRECTION('',(0.,0.,1.));
#1035=DIRECTION('center_axis',(0.,1.,1.26882631385732E-15));
#1036=DIRECTION('ref_axis',(0.,-1.26882631385732E-15,1.));
#1037=DIRECTION('',(1.,0.,0.));
#1038=DIRECTION('',(0.,0.,-1.));
#1039=DIRECTION('',(1.,0.,0.));
#1040=DIRECTION('',(0.,-1.26882631385732E-15,1.));
#1041=DIRECTION('',(-1.,0.,0.));
#1042=DIRECTION('',(0.,-1.26882631385732E-15,1.));
#1043=DIRECTION('',(0.,-1.26882631385732E-15,1.));
#1044=DIRECTION('center_axis',(1.,0.,0.));
#1045=DIRECTION('ref_axis',(0.,0.,-1.));
#1046=DIRECTION('',(0.,1.,0.));
#1047=DIRECTION('center_axis',(0.,1.,9.51619735392992E-16));
#1048=DIRECTION('ref_axis',(0.,-9.51619735392992E-16,1.));
#1049=DIRECTION('',(1.,0.,0.));
#1050=DIRECTION('',(0.,-9.51619735392992E-16,1.));
#1051=DIRECTION('',(-1.,0.,0.));
#1052=DIRECTION('',(0.,-9.51619735392992E-16,1.));
#1053=DIRECTION('',(0.,-9.51619735392992E-16,1.));
#1054=DIRECTION('',(1.,0.,0.));
#1055=DIRECTION('',(0.,0.,-1.));
#1056=DIRECTION('center_axis',(0.,-1.,-1.3481279584734E-15));
#1057=DIRECTION('ref_axis',(0.,1.3481279584734E-15,-1.));
#1058=DIRECTION('',(1.,0.,0.));
#1059=DIRECTION('',(0.,1.11022302462516E-16,1.));
#1060=DIRECTION('',(1.,0.,0.));
#1061=DIRECTION('',(0.,1.3481279584734E-15,-1.));
#1062=DIRECTION('',(0.,1.3481279584734E-15,-1.));
#1063=DIRECTION('',(1.,0.,0.));
#1064=DIRECTION('',(0.,1.3481279584734E-15,-1.));
#1065=DIRECTION('center_axis',(1.,0.,0.));
#1066=DIRECTION('ref_axis',(0.,0.,-1.));
#1067=DIRECTION('',(0.,1.,0.));
#1068=DIRECTION('center_axis',(0.,0.,1.));
#1069=DIRECTION('ref_axis',(1.,0.,0.));
#1070=DIRECTION('',(1.,0.,0.));
#1071=DIRECTION('',(0.,-1.,0.));
#1072=DIRECTION('',(0.,-1.,0.));
#1073=DIRECTION('',(0.,-1.,0.));
#1074=DIRECTION('',(-1.,0.,0.));
#1075=DIRECTION('center_axis',(-1.,0.,0.));
#1076=DIRECTION('ref_axis',(0.,-1.,0.));
#1077=DIRECTION('',(0.,-1.,2.22044604925031E-16));
#1078=DIRECTION('',(0.,0.,1.));
#1079=DIRECTION('center_axis',(-1.,0.,0.));
#1080=DIRECTION('ref_axis',(0.,-1.,0.));
#1081=DIRECTION('',(0.,0.,1.));
#1082=DIRECTION('',(0.,1.,-2.4980018054066E-16));
#1083=DIRECTION('center_axis',(-1.,0.,0.));
#1084=DIRECTION('ref_axis',(0.,-1.,0.));
#1085=DIRECTION('',(0.,1.,-2.4980018054066E-16));
#1086=DIRECTION('',(0.,0.,1.));
#1087=DIRECTION('center_axis',(-1.,0.,0.));
#1088=DIRECTION('ref_axis',(0.,-1.,0.));
#1089=DIRECTION('',(0.,1.,-2.4980018054066E-16));
#1090=DIRECTION('center_axis',(-1.,0.,0.));
#1091=DIRECTION('ref_axis',(0.,-1.,0.));
#1092=DIRECTION('',(0.,0.,1.));
#1093=DIRECTION('',(0.,-1.,2.22044604925031E-16));
#1094=DIRECTION('center_axis',(0.,2.22044604925031E-16,1.));
#1095=DIRECTION('ref_axis',(0.,-1.,2.22044604925031E-16));
#1096=DIRECTION('',(-1.,0.,0.));
#1097=DIRECTION('',(0.,-1.,2.22044604925031E-16));
#1098=DIRECTION('center_axis',(0.,-2.4980018054066E-16,-1.));
#1099=DIRECTION('ref_axis',(0.,1.,-2.4980018054066E-16));
#1100=DIRECTION('',(0.,1.,-2.4980018054066E-16));
#1101=DIRECTION('',(1.,0.,0.));
#1102=DIRECTION('center_axis',(1.,0.,0.));
#1103=DIRECTION('ref_axis',(0.,0.,-1.));
#1104=DIRECTION('',(0.,0.,1.));
#1105=DIRECTION('center_axis',(0.,-2.4980018054066E-16,-1.));
#1106=DIRECTION('ref_axis',(0.,1.,-2.4980018054066E-16));
#1107=DIRECTION('',(0.,1.,-2.4980018054066E-16));
#1108=DIRECTION('center_axis',(0.,2.22044604925031E-16,1.));
#1109=DIRECTION('ref_axis',(0.,-1.,2.22044604925031E-16));
#1110=DIRECTION('',(0.,-1.,2.22044604925031E-16));
#1111=DIRECTION('',(0.,-1.,2.22044604925031E-16));
#1112=DIRECTION('center_axis',(1.,0.,0.));
#1113=DIRECTION('ref_axis',(0.,0.,-1.));
#1114=DIRECTION('center_axis',(0.,-2.4980018054066E-16,-1.));
#1115=DIRECTION('ref_axis',(0.,1.,-2.4980018054066E-16));
#1116=DIRECTION('',(-1.,0.,0.));
#1117=DIRECTION('',(0.,1.,-2.4980018054066E-16));
#1118=DIRECTION('center_axis',(0.,2.22044604925031E-16,1.));
#1119=DIRECTION('ref_axis',(0.,-1.,2.22044604925031E-16));
#1120=DIRECTION('',(0.,-1.,2.22044604925031E-16));
#1121=DIRECTION('',(1.,0.,0.));
#1122=DIRECTION('center_axis',(1.,0.,0.));
#1123=DIRECTION('ref_axis',(0.,0.,-1.));
#1124=DIRECTION('',(0.,0.,-1.));
#1125=DIRECTION('center_axis',(0.,1.,0.));
#1126=DIRECTION('ref_axis',(-1.,0.,0.));
#1127=DIRECTION('center_axis',(0.,-1.,0.));
#1128=DIRECTION('ref_axis',(1.,0.,0.));
#1129=DIRECTION('center_axis',(-1.,0.,0.));
#1130=DIRECTION('ref_axis',(0.,-1.,0.));
#1131=CARTESIAN_POINT('',(0.,0.,0.));
#1132=CARTESIAN_POINT('Origin',(-6.2,26.6,14.));
#1133=CARTESIAN_POINT('',(-6.2,26.6,12.));
#1134=CARTESIAN_POINT('',(3.8,26.6,12.));
#1135=CARTESIAN_POINT('',(-6.2,26.6,12.));
#1136=CARTESIAN_POINT('',(-6.2,26.6,14.));
#1137=CARTESIAN_POINT('',(-6.2,26.6,7.));
#1138=CARTESIAN_POINT('',(4.2,26.6,14.));
#1139=CARTESIAN_POINT('',(-3.1,26.6,14.));
#1140=CARTESIAN_POINT('',(4.2,26.6,-5.39568389967826E-15));
#1141=CARTESIAN_POINT('',(4.2,26.6,-5.39568389967826E-15));
#1142=CARTESIAN_POINT('',(-6.2,26.6,-5.39568389967826E-15));
#1143=CARTESIAN_POINT('',(-3.1,26.6,-5.39568389967826E-15));
#1144=CARTESIAN_POINT('',(-6.2,26.6,1.99999999999999));
#1145=CARTESIAN_POINT('',(-6.2,26.6,7.));
#1146=CARTESIAN_POINT('',(3.8,26.6,1.99999999999999));
#1147=CARTESIAN_POINT('',(-6.2,26.6,1.99999999999999));
#1148=CARTESIAN_POINT('',(3.8,26.6,12.));
#1149=CARTESIAN_POINT('Origin',(-6.2,27.4,-5.39568389967826E-15));
#1150=CARTESIAN_POINT('',(-6.2,27.4,12.));
#1151=CARTESIAN_POINT('',(3.8,27.4,12.));
#1152=CARTESIAN_POINT('',(-6.2,27.4,12.));
#1153=CARTESIAN_POINT('',(3.8,27.4,2.));
#1154=CARTESIAN_POINT('',(3.8,27.4,2.));
#1155=CARTESIAN_POINT('',(-6.2,27.4,2.));
#1156=CARTESIAN_POINT('',(-6.2,27.4,2.));
#1157=CARTESIAN_POINT('',(-6.2,27.4,-5.39568389967826E-15));
#1158=CARTESIAN_POINT('',(-6.2,27.4,-1.17398154689649E-14));
#1159=CARTESIAN_POINT('',(4.2,27.4,-5.39568389967826E-15));
#1160=CARTESIAN_POINT('',(-3.1,27.4,-5.39568389967826E-15));
#1161=CARTESIAN_POINT('',(4.2,27.4,14.));
#1162=CARTESIAN_POINT('',(4.2,27.4,14.));
#1163=CARTESIAN_POINT('',(-6.2,27.4,14.));
#1164=CARTESIAN_POINT('',(-3.1,27.4,14.));
#1165=CARTESIAN_POINT('',(-6.2,27.4,-1.17398154689649E-14));
#1166=CARTESIAN_POINT('Origin',(4.2,27.,7.));
#1167=CARTESIAN_POINT('',(4.2,24.3,-5.39568389967826E-15));
#1168=CARTESIAN_POINT('',(4.2,24.3,14.));
#1169=CARTESIAN_POINT('Origin',(-6.2,16.6,-5.39568389967826E-15));
#1170=CARTESIAN_POINT('',(-6.2,16.6,2.));
#1171=CARTESIAN_POINT('',(3.8,16.6,2.));
#1172=CARTESIAN_POINT('',(-6.2,16.6,2.));
#1173=CARTESIAN_POINT('',(-6.2,16.6,-5.39568389967826E-15));
#1174=CARTESIAN_POINT('',(-6.2,16.6,-1.52925291477654E-14));
#1175=CARTESIAN_POINT('',(4.2,16.6,-5.39568389967826E-15));
#1176=CARTESIAN_POINT('',(-3.1,16.6,-5.39568389967826E-15));
#1177=CARTESIAN_POINT('',(4.2,16.6,14.));
#1178=CARTESIAN_POINT('',(4.2,16.6,14.));
#1179=CARTESIAN_POINT('',(-6.2,16.6,14.));
#1180=CARTESIAN_POINT('',(-3.1,16.6,14.));
#1181=CARTESIAN_POINT('',(-6.2,16.6,12.));
#1182=CARTESIAN_POINT('',(-6.2,16.6,-1.52925291477654E-14));
#1183=CARTESIAN_POINT('',(3.8,16.6,12.));
#1184=CARTESIAN_POINT('',(-6.2,16.6,12.));
#1185=CARTESIAN_POINT('',(3.8,16.6,2.));
#1186=CARTESIAN_POINT('Origin',(4.2,16.2,6.99999999999999));
#1187=CARTESIAN_POINT('',(4.2,15.8,14.));
#1188=CARTESIAN_POINT('',(4.2,15.8,-5.39568389967826E-15));
#1189=CARTESIAN_POINT('',(4.2,15.8,3.5));
#1190=CARTESIAN_POINT('',(4.2,18.9,14.));
#1191=CARTESIAN_POINT('',(4.2,18.9,-5.39568389967826E-15));
#1192=CARTESIAN_POINT('Origin',(-6.2,37.4,-5.39568389967826E-15));
#1193=CARTESIAN_POINT('',(-6.2,37.4,1.99999999999999));
#1194=CARTESIAN_POINT('',(-6.2,32.4,2.));
#1195=CARTESIAN_POINT('',(-6.2,37.4,-5.39568389967826E-15));
#1196=CARTESIAN_POINT('',(-6.2,37.4,-5.39568389967826E-15));
#1197=CARTESIAN_POINT('',(-6.2,37.4,-5.39568389967826E-15));
#1198=CARTESIAN_POINT('Origin',(-6.2,37.4,-5.39568389967826E-15));
#1199=CARTESIAN_POINT('',(-6.2,37.4,-5.39568389967826E-15));
#1200=CARTESIAN_POINT('',(-6.2,27.,1.99999999999999));
#1201=CARTESIAN_POINT('Origin',(-6.2,37.4,-5.39568389967826E-15));
#1202=CARTESIAN_POINT('',(-6.2,37.4,14.));
#1203=CARTESIAN_POINT('',(-6.2,37.4,14.));
#1204=CARTESIAN_POINT('',(-6.2,37.4,12.));
#1205=CARTESIAN_POINT('',(-6.2,37.4,-5.39568389967826E-15));
#1206=CARTESIAN_POINT('',(-6.2,37.4,12.));
#1207=CARTESIAN_POINT('Origin',(-6.2,37.4,12.));
#1208=CARTESIAN_POINT('',(3.8,37.4,12.));
#1209=CARTESIAN_POINT('',(0.,37.4,12.));
#1210=CARTESIAN_POINT('',(3.8,27.4,12.));
#1211=CARTESIAN_POINT('Origin',(-6.2,27.4,2.));
#1212=CARTESIAN_POINT('',(3.8,37.4,1.99999999999999));
#1213=CARTESIAN_POINT('',(3.8,37.4,1.99999999999999));
#1214=CARTESIAN_POINT('',(0.,37.4,1.99999999999999));
#1215=CARTESIAN_POINT('Origin',(3.8,32.4,6.99999999999999));
#1216=CARTESIAN_POINT('',(3.8,37.4,3.49999999999999));
#1217=CARTESIAN_POINT('Origin',(-6.2,16.6,2.));
#1218=CARTESIAN_POINT('',(3.8,26.6,1.99999999999999));
#1219=CARTESIAN_POINT('Origin',(-6.2,26.6,12.));
#1220=CARTESIAN_POINT('',(-6.2,32.,12.));
#1221=CARTESIAN_POINT('',(3.8,16.6,12.));
#1222=CARTESIAN_POINT('Origin',(3.8,21.6,6.99999999999999));
#1223=CARTESIAN_POINT('Origin',(6.2,37.4,-5.39568389967826E-15));
#1224=CARTESIAN_POINT('',(6.2,37.4,14.));
#1225=CARTESIAN_POINT('',(6.2,37.4,14.));
#1226=CARTESIAN_POINT('',(6.2,37.4,-5.39568389967826E-15));
#1227=CARTESIAN_POINT('',(6.2,37.4,-5.39568389967826E-15));
#1228=CARTESIAN_POINT('',(6.2,37.4,-5.39568389967826E-15));
#1229=CARTESIAN_POINT('Origin',(-6.2,37.4,-5.39568389967826E-15));
#1230=CARTESIAN_POINT('',(-6.2,37.4,14.));
#1231=CARTESIAN_POINT('Origin',(6.2,-15.8,0.));
#1232=CARTESIAN_POINT('',(6.2,-15.8,14.));
#1233=CARTESIAN_POINT('',(6.2,-15.8,14.));
#1234=CARTESIAN_POINT('',(6.2,-15.8,0.));
#1235=CARTESIAN_POINT('',(6.2,-15.8,0.));
#1236=CARTESIAN_POINT('',(6.2,-15.8,0.));
#1237=CARTESIAN_POINT('Origin',(0.,0.,14.));
#1238=CARTESIAN_POINT('',(4.2,5.79999999999998,14.));
#1239=CARTESIAN_POINT('',(4.2,5.,14.));
#1240=CARTESIAN_POINT('',(4.2,2.7,14.));
#1241=CARTESIAN_POINT('',(-6.2,5.,14.));
#1242=CARTESIAN_POINT('',(-3.1,5.,14.));
#1243=CARTESIAN_POINT('',(-6.2,-5.00000000000002,14.));
#1244=CARTESIAN_POINT('',(-6.2,15.8,14.));
#1245=CARTESIAN_POINT('',(4.2,-5.00000000000002,14.));
#1246=CARTESIAN_POINT('',(-3.1,-5.00000000000002,14.));
#1247=CARTESIAN_POINT('',(4.2,-5.80000000000002,14.));
#1248=CARTESIAN_POINT('',(4.2,-2.70000000000001,14.));
#1249=CARTESIAN_POINT('',(-6.2,-5.80000000000002,14.));
#1250=CARTESIAN_POINT('',(-3.1,-5.80000000000002,14.));
#1251=CARTESIAN_POINT('',(-6.2,-15.8,14.));
#1252=CARTESIAN_POINT('',(-6.2,15.8,14.));
#1253=CARTESIAN_POINT('',(-6.2,-15.8,14.));
#1254=CARTESIAN_POINT('',(-6.2,15.8,14.));
#1255=CARTESIAN_POINT('',(6.2,15.8,14.));
#1256=CARTESIAN_POINT('',(-6.2,5.79999999999998,14.));
#1257=CARTESIAN_POINT('',(-6.2,15.8,14.));
#1258=CARTESIAN_POINT('',(-3.1,5.79999999999998,14.));
#1259=CARTESIAN_POINT('Origin',(-6.2,5.,14.));
#1260=CARTESIAN_POINT('',(-6.2,5.,12.));
#1261=CARTESIAN_POINT('',(3.8,5.,12.));
#1262=CARTESIAN_POINT('',(-6.2,5.,12.));
#1263=CARTESIAN_POINT('',(-6.2,5.,7.));
#1264=CARTESIAN_POINT('',(4.2,5.,0.));
#1265=CARTESIAN_POINT('',(4.2,5.,0.));
#1266=CARTESIAN_POINT('',(-6.2,5.,0.));
#1267=CARTESIAN_POINT('',(-3.1,5.,0.));
#1268=CARTESIAN_POINT('',(-6.2,5.,2.));
#1269=CARTESIAN_POINT('',(-6.2,5.,7.));
#1270=CARTESIAN_POINT('',(3.8,5.,2.));
#1271=CARTESIAN_POINT('',(-6.2,5.,2.));
#1272=CARTESIAN_POINT('',(3.8,5.,12.));
#1273=CARTESIAN_POINT('Origin',(-6.2,5.8,0.));
#1274=CARTESIAN_POINT('',(-6.2,5.8,12.));
#1275=CARTESIAN_POINT('',(3.8,5.8,12.));
#1276=CARTESIAN_POINT('',(-6.2,5.8,12.));
#1277=CARTESIAN_POINT('',(3.8,5.8,2.));
#1278=CARTESIAN_POINT('',(3.8,5.8,2.));
#1279=CARTESIAN_POINT('',(-6.2,5.8,2.));
#1280=CARTESIAN_POINT('',(-6.2,5.8,2.));
#1281=CARTESIAN_POINT('',(-6.2,5.8,0.));
#1282=CARTESIAN_POINT('',(-6.2,5.8,-6.34413156928661E-15));
#1283=CARTESIAN_POINT('',(4.2,5.8,0.));
#1284=CARTESIAN_POINT('',(-3.1,5.8,0.));
#1285=CARTESIAN_POINT('',(4.2,5.79999999999998,14.));
#1286=CARTESIAN_POINT('',(-6.2,5.8,-6.34413156928661E-15));
#1287=CARTESIAN_POINT('Origin',(4.2,5.4,7.));
#1288=CARTESIAN_POINT('',(4.2,2.7,0.));
#1289=CARTESIAN_POINT('Origin',(-6.2,-5.,0.));
#1290=CARTESIAN_POINT('',(-6.2,-5.,2.));
#1291=CARTESIAN_POINT('',(3.8,-5.,2.));
#1292=CARTESIAN_POINT('',(-6.2,-5.,2.));
#1293=CARTESIAN_POINT('',(-6.2,-5.,0.));
#1294=CARTESIAN_POINT('',(-6.2,-5.,-9.89684524808711E-15));
#1295=CARTESIAN_POINT('',(4.2,-5.,0.));
#1296=CARTESIAN_POINT('',(-3.1,-5.,0.));
#1297=CARTESIAN_POINT('',(4.2,-5.00000000000002,14.));
#1298=CARTESIAN_POINT('',(-6.2,-5.,12.));
#1299=CARTESIAN_POINT('',(-6.2,-5.,-9.89684524808711E-15));
#1300=CARTESIAN_POINT('',(3.8,-5.,12.));
#1301=CARTESIAN_POINT('',(-6.2,-5.,12.));
#1302=CARTESIAN_POINT('',(3.8,-5.,2.));
#1303=CARTESIAN_POINT('Origin',(-6.2,-5.80000000000002,14.));
#1304=CARTESIAN_POINT('',(-6.2,-5.8,2.));
#1305=CARTESIAN_POINT('',(3.8,-5.8,2.));
#1306=CARTESIAN_POINT('',(-6.2,-5.8,2.));
#1307=CARTESIAN_POINT('',(3.8,-5.8,12.));
#1308=CARTESIAN_POINT('',(3.8,-5.8,12.));
#1309=CARTESIAN_POINT('',(-6.2,-5.8,12.));
#1310=CARTESIAN_POINT('',(-6.2,-5.8,12.));
#1311=CARTESIAN_POINT('',(-6.2,-5.80000000000001,6.99999999999998));
#1312=CARTESIAN_POINT('',(4.2,-5.8,0.));
#1313=CARTESIAN_POINT('',(4.2,-5.8,0.));
#1314=CARTESIAN_POINT('',(-6.2,-5.8,0.));
#1315=CARTESIAN_POINT('',(-3.1,-5.8,0.));
#1316=CARTESIAN_POINT('',(-6.2,-5.80000000000001,6.99999999999998));
#1317=CARTESIAN_POINT('Origin',(4.2,-5.40000000000001,7.));
#1318=CARTESIAN_POINT('',(4.2,-2.70000000000001,0.));
#1319=CARTESIAN_POINT('Origin',(0.,0.,0.));
#1320=CARTESIAN_POINT('',(-6.2,-15.8,0.));
#1321=CARTESIAN_POINT('',(-6.2,-15.8,0.));
#1322=CARTESIAN_POINT('',(-6.2,15.8,0.));
#1323=CARTESIAN_POINT('',(-6.2,15.8,0.));
#1324=CARTESIAN_POINT('',(-6.2,15.8,0.));
#1325=CARTESIAN_POINT('',(-6.2,15.8,0.));
#1326=CARTESIAN_POINT('',(6.2,15.8,0.));
#1327=CARTESIAN_POINT('Origin',(-6.2,15.8,0.));
#1328=CARTESIAN_POINT('',(-6.2,-15.8,12.));
#1329=CARTESIAN_POINT('',(-6.2,5.,12.));
#1330=CARTESIAN_POINT('',(-6.2,-15.8,0.));
#1331=CARTESIAN_POINT('Origin',(-6.2,15.8,0.));
#1332=CARTESIAN_POINT('',(-6.2,-15.8,2.));
#1333=CARTESIAN_POINT('',(-6.2,-15.8,0.));
#1334=CARTESIAN_POINT('',(-6.2,2.4980018054066E-16,2.));
#1335=CARTESIAN_POINT('Origin',(-6.2,15.8,0.));
#1336=CARTESIAN_POINT('',(-6.2,15.8,2.));
#1337=CARTESIAN_POINT('',(-6.2,10.8,2.));
#1338=CARTESIAN_POINT('',(-6.2,15.8,0.));
#1339=CARTESIAN_POINT('Origin',(-6.2,15.8,0.));
#1340=CARTESIAN_POINT('',(-6.2,5.4,2.));
#1341=CARTESIAN_POINT('Origin',(-6.2,15.8,0.));
#1342=CARTESIAN_POINT('',(-6.2,15.8,12.));
#1343=CARTESIAN_POINT('',(-6.2,15.8,0.));
#1344=CARTESIAN_POINT('',(-6.2,15.8,12.));
#1345=CARTESIAN_POINT('Origin',(-6.2,15.8,12.));
#1346=CARTESIAN_POINT('',(3.8,15.8,12.));
#1347=CARTESIAN_POINT('',(0.,15.8,12.));
#1348=CARTESIAN_POINT('',(3.8,5.8,12.));
#1349=CARTESIAN_POINT('Origin',(-6.2,5.8,2.));
#1350=CARTESIAN_POINT('',(3.8,15.8,2.));
#1351=CARTESIAN_POINT('',(3.8,15.8,2.));
#1352=CARTESIAN_POINT('',(0.,15.8,2.));
#1353=CARTESIAN_POINT('Origin',(3.8,10.8,7.));
#1354=CARTESIAN_POINT('',(3.8,15.8,3.5));
#1355=CARTESIAN_POINT('Origin',(-6.2,-5.,2.));
#1356=CARTESIAN_POINT('',(3.8,5.,2.));
#1357=CARTESIAN_POINT('Origin',(-6.2,5.,12.));
#1358=CARTESIAN_POINT('',(-6.2,10.4,12.));
#1359=CARTESIAN_POINT('',(3.8,-5.,12.));
#1360=CARTESIAN_POINT('Origin',(3.8,0.,7.));
#1361=CARTESIAN_POINT('Origin',(-6.2,-15.8,2.));
#1362=CARTESIAN_POINT('',(3.8,-15.8,2.));
#1363=CARTESIAN_POINT('',(-6.2,-15.8,2.));
#1364=CARTESIAN_POINT('',(3.8,-5.8,2.));
#1365=CARTESIAN_POINT('Origin',(-6.2,-5.8,12.));
#1366=CARTESIAN_POINT('',(3.8,-15.8,12.));
#1367=CARTESIAN_POINT('',(3.8,-15.8,12.));
#1368=CARTESIAN_POINT('',(-6.2,-15.8,12.));
#1369=CARTESIAN_POINT('Origin',(3.8,-10.8,7.));
#1370=CARTESIAN_POINT('',(3.8,-15.8,3.5));
#1371=CARTESIAN_POINT('Origin',(6.2,15.8,0.));
#1372=CARTESIAN_POINT('Origin',(-6.2,-15.8,0.));
#1373=CARTESIAN_POINT('Origin',(-6.2,15.8,0.));
#1374=UNCERTAINTY_MEASURE_WITH_UNIT(LENGTH_MEASURE(0.01),#1378,
'DISTANCE_ACCURACY_VALUE',
'Maximum model space distance between geometric entities at asserted c
onnectivities');
#1375=UNCERTAINTY_MEASURE_WITH_UNIT(LENGTH_MEASURE(0.01),#1378,
'DISTANCE_ACCURACY_VALUE',
'Maximum model space distance between geometric entities at asserted c
onnectivities');
#1376=(
GEOMETRIC_REPRESENTATION_CONTEXT(3)
GLOBAL_UNCERTAINTY_ASSIGNED_CONTEXT((#1374))
GLOBAL_UNIT_ASSIGNED_CONTEXT((#1378,#1380,#1381))
REPRESENTATION_CONTEXT('','3D')
);
#1377=(
GEOMETRIC_REPRESENTATION_CONTEXT(3)
GLOBAL_UNCERTAINTY_ASSIGNED_CONTEXT((#1375))
GLOBAL_UNIT_ASSIGNED_CONTEXT((#1378,#1380,#1381))
REPRESENTATION_CONTEXT('','3D')
);
#1378=(
LENGTH_UNIT()
NAMED_UNIT(*)
SI_UNIT(.MILLI.,.METRE.)
);
#1379=(
LENGTH_UNIT()
NAMED_UNIT(*)
SI_UNIT(.CENTI.,.METRE.)
);
#1380=(
NAMED_UNIT(*)
PLANE_ANGLE_UNIT()
SI_UNIT($,.RADIAN.)
);
#1381=(
NAMED_UNIT(*)
SI_UNIT($,.STERADIAN.)
SOLID_ANGLE_UNIT()
);
#1382=SHAPE_DEFINITION_REPRESENTATION(#1383,#1384);
#1383=PRODUCT_DEFINITION_SHAPE('',$,#1386);
#1384=SHAPE_REPRESENTATION('',(#882),#1376);
#1385=PRODUCT_DEFINITION_CONTEXT('part definition',#1390,'design');
#1386=PRODUCT_DEFINITION('Saw_jig-Cube_10mm-Inlay',
'Saw_jig-Cube_10mm-Inlay',#1387,#1385);
#1387=PRODUCT_DEFINITION_FORMATION('2021-03-08-001',$,#1392);
#1388=PRODUCT_RELATED_PRODUCT_CATEGORY('Saw_jig-Cube_10mm-Inlay',
'Saw_jig-Cube_10mm-Inlay',(#1392));
#1389=APPLICATION_PROTOCOL_DEFINITION('international standard',
'automotive_design',2009,#1390);
#1390=APPLICATION_CONTEXT(
'Core Data for Automotive Mechanical Design Process');
#1391=PRODUCT_CONTEXT('part definition',#1390,'mechanical');
#1392=PRODUCT('Saw_jig-Cube_10mm-Inlay','Saw_jig-Cube_10mm-Inlay',$,(#1391));
#1393=PRESENTATION_STYLE_ASSIGNMENT((#1394));
#1394=SURFACE_STYLE_USAGE(.BOTH.,#1397);
#1395=SURFACE_STYLE_RENDERING_WITH_PROPERTIES($,#1401,(#1396));
#1396=SURFACE_STYLE_TRANSPARENT(0.);
#1397=SURFACE_SIDE_STYLE('',(#1398,#1395));
#1398=SURFACE_STYLE_FILL_AREA(#1399);
#1399=FILL_AREA_STYLE('',(#1400));
#1400=FILL_AREA_STYLE_COLOUR('',#1401);
#1401=COLOUR_RGB('',0.811764705882353,0.309803921568627,0.);
ENDSEC;
END-ISO-10303-21;
