# Supplementary material for: Approach to standardized material characterization of the human lumbopelvic system—Specification, preparation and storage
Source: PLoS One. 2023 Aug 3;18(8):e0289482. doi: 10.1371/journal.pone.0289482 (PMC10399898; doi:10.1371/journal.pone.0289482)
Supplement: S2 File — Including 3D models and 3D-pdf overviews of preparation auxiliaries and storage boxes. (ZIP) [file pone.0289482.s002.zip › Storage/Storage Box-Combined_Trabecular_and_Cortical_Bone/Storage_Box-Combined_Trabecular_Cortical_Bone-Bottom.stp]

ISO-10303-21;
HEADER;
/* Generated by software containing ST-Developer
 * from STEP Tools, Inc. (www.steptools.com) 
 */

FILE_DESCRIPTION(
/* description */ (''),
/* implementation_level */ '2;1');

FILE_NAME(
/* name */ 
'D:\\Gebhardt\\Messeinrichtungen\\ZZ-Anderes\\Proben\\Probenlagerung\\
Final\\Storage_Box-Combined_Spongy_Compact_Bone\\Storage_Box-Combined_
Spongy_Compact_Bone-Bottom.stp',
/* time_stamp */ '2021-03-09T13:37:23+01:00',
/* author */ ('mgebhard'),
/* organization */ (''),
/* preprocessor_version */ 'ST-DEVELOPER v18.1',
/* originating_system */ 'Autodesk Inventor 2020',
/* authorisation */ '');

FILE_SCHEMA (('AUTOMOTIVE_DESIGN { 1 0 10303 214 3 1 1 }'));
ENDSEC;

DATA;
#10=MECHANICAL_DESIGN_GEOMETRIC_PRESENTATION_REPRESENTATION('',(#3784,#3785,
#3786,#3787,#3788,#3789,#3790,#3791,#3792,#3793,#3794,#3795,#3796,#3797,
#3798,#3799,#3800,#3801,#3802,#3803,#3804,#3805,#3806,#3807,#3808,#3809,
#3810,#3811,#3812,#3813,#3814,#3815,#3816,#3817,#3818,#3819,#3820,#3821,
#3822,#3823,#3824,#3825,#3826,#3827,#3828,#3829,#3830,#3831,#3832,#3833,
#3834,#3835,#3836,#3837,#3838,#3839,#3840,#3841,#3842,#3843,#3844,#3845,
#3846,#3847,#3848,#3849,#3850,#3851,#3852,#3853,#3854,#3855,#3856,#3857,
#3858,#3859,#3860,#3861,#3862,#3863,#3864,#3865,#3866,#3867,#3868,#3869,
#3870,#3871,#3872,#3873,#3874,#3875,#3876,#3877,#3878,#3879,#3880,#3881,
#3882,#3883,#3884,#3885,#3886,#3887,#3888,#3889,#3890,#3891,#3892,#3893,
#3894,#3895,#3896,#3897,#3898,#3899,#3900,#3901,#3902,#3903,#3904,#3905,
#3906,#3907,#3908,#3909,#3910,#3911,#3912,#3913,#3914,#3915,#3916,#3917,
#3918,#3919,#3920,#3921,#3922,#3923,#3924,#3925,#3926,#3927,#3928,#3929,
#3930,#3931,#3932,#3933,#3934,#3935,#3936,#3937,#3938,#3939,#3940,#3941,
#3942,#3943,#3944,#3945,#3946,#3947,#3948,#3949,#3950,#3951,#3952,#3953,
#3954,#3955,#3956,#3957,#3958,#3959,#3960,#3961,#3962,#3963,#3964,#3965,
#3966,#3967,#3968,#3969,#3970,#3971,#3972,#3973,#3974,#3975,#3976,#3977,
#3978,#3979,#3980,#3981,#3982,#3983,#3984,#3985,#3986,#3987,#3988,#3989,
#3990,#3991,#3992,#3993,#3994,#3995,#3996,#3997,#3998,#3999,#4000,#4001,
#4002),#6801);
#11=SHAPE_REPRESENTATION_RELATIONSHIP('SRR','None',#6808,#12);
#12=ADVANCED_BREP_SHAPE_REPRESENTATION('',(#13),#6800);
#13=MANIFOLD_SOLID_BREP('Solid1',#4221);
#14=FACE_BOUND('',#596,.T.);
#15=FACE_BOUND('',#597,.T.);
#16=FACE_BOUND('',#598,.T.);
#17=FACE_BOUND('',#599,.T.);
#18=(
BOUNDED_SURFACE()
B_SPLINE_SURFACE(2,2,((#6097,#6098,#6099),(#6100,#6101,#6102),(#6103,#6104,
#6105)),.UNSPECIFIED.,.F.,.F.,.F.)
B_SPLINE_SURFACE_WITH_KNOTS((3,3),(3,3),(0.,1.57079632679492),(-3.14159265358979,
-1.5707963267949),.UNSPECIFIED.)
GEOMETRIC_REPRESENTATION_ITEM()
RATIONAL_B_SPLINE_SURFACE(((1.,0.707106781186548,1.),(0.707106781186548,
0.5,0.707106781186548),(1.,0.707106781186548,1.)))
REPRESENTATION_ITEM('')
SURFACE()
);
#19=(
BOUNDED_SURFACE()
B_SPLINE_SURFACE(2,2,((#6115,#6116,#6117),(#6118,#6119,#6120),(#6121,#6122,
#6123)),.UNSPECIFIED.,.F.,.F.,.F.)
B_SPLINE_SURFACE_WITH_KNOTS((3,3),(3,3),(-1.57079632679492,0.),(0.,1.5707963267949),
 .UNSPECIFIED.)
GEOMETRIC_REPRESENTATION_ITEM()
RATIONAL_B_SPLINE_SURFACE(((1.,0.707106781186548,1.),(0.70710678118657,
0.500000000000016,0.70710678118657),(1.,0.707106781186548,1.)))
REPRESENTATION_ITEM('')
SURFACE()
);
#20=TOROIDAL_SURFACE('',#4333,0.8,0.4);
#21=TOROIDAL_SURFACE('',#4339,0.8,0.4);
#22=TOROIDAL_SURFACE('',#4394,7.6,0.4);
#23=TOROIDAL_SURFACE('',#4400,7.6,0.4);
#24=TOROIDAL_SURFACE('',#4414,7.6,0.4);
#25=TOROIDAL_SURFACE('',#4419,7.6,0.4);
#26=B_SPLINE_CURVE_WITH_KNOTS('',3,(#5870,#5871,#5872,#5873,#5874,#5875),
 .UNSPECIFIED.,.F.,.F.,(4,2,4),(0.,0.0470251276531633,0.0776104182782313),
 .UNSPECIFIED.);
#27=B_SPLINE_CURVE_WITH_KNOTS('',3,(#5951,#5952,#5953,#5954,#5955,#5956),
 .UNSPECIFIED.,.F.,.F.,(4,2,4),(0.202212896015404,0.232798186640472,0.279823314293635),
 .UNSPECIFIED.);
#28=ELLIPSE('',#4300,0.282842712474616,0.2);
#29=ELLIPSE('',#4301,0.282842712474619,0.2);
#30=ELLIPSE('',#4307,0.565685424949239,0.4);
#31=ELLIPSE('',#4311,0.282842712474619,0.2);
#32=ELLIPSE('',#4312,0.282842712474614,0.2);
#33=ELLIPSE('',#4317,0.282842712474614,0.2);
#34=ELLIPSE('',#4318,0.282842712474619,0.2);
#35=ELLIPSE('',#4320,0.565685424949239,0.4);
#36=ELLIPSE('',#4329,0.282842712474619,0.2);
#37=ELLIPSE('',#4330,0.282842712474619,0.2);
#38=ELLIPSE('',#4344,0.282842712474619,0.2);
#39=ELLIPSE('',#4345,0.282842712474621,0.2);
#40=ELLIPSE('',#4348,0.282842712474621,0.2);
#41=ELLIPSE('',#4349,0.282842712474622,0.2);
#42=ELLIPSE('',#4351,0.282842712474618,0.2);
#43=ELLIPSE('',#4352,0.282842712474621,0.2);
#44=ELLIPSE('',#4357,0.282842712474619,0.2);
#45=ELLIPSE('',#4358,0.282842712474619,0.2);
#46=ELLIPSE('',#4366,0.28284271247462,0.2);
#47=ELLIPSE('',#4371,0.28284271247462,0.2);
#48=ELLIPSE('',#4377,0.565685424949238,0.4);
#49=ELLIPSE('',#4378,0.565685424949238,0.4);
#50=ELLIPSE('',#4382,0.565685424949238,0.4);
#51=ELLIPSE('',#4383,0.565685424949238,0.4);
#52=ELLIPSE('',#4388,0.432956880116958,0.4);
#53=ELLIPSE('',#4390,0.565685424949238,0.4);
#54=ELLIPSE('',#4391,0.565685424949238,0.4);
#55=ELLIPSE('',#4392,0.432956880116958,0.4);
#56=ELLIPSE('',#4405,0.432956880116958,0.4);
#57=ELLIPSE('',#4413,0.432956880116958,0.4);
#58=ELLIPSE('',#4423,0.432956880116957,0.4);
#59=ELLIPSE('',#4425,0.565685424949238,0.4);
#60=ELLIPSE('',#4426,0.565685424949238,0.4);
#61=ELLIPSE('',#4427,0.432956880116956,0.4);
#62=CYLINDRICAL_SURFACE('',#4299,0.2);
#63=CYLINDRICAL_SURFACE('',#4302,0.4);
#64=CYLINDRICAL_SURFACE('',#4308,0.4);
#65=CYLINDRICAL_SURFACE('',#4310,0.2);
#66=CYLINDRICAL_SURFACE('',#4316,0.2);
#67=CYLINDRICAL_SURFACE('',#4323,8.);
#68=CYLINDRICAL_SURFACE('',#4326,8.);
#69=CYLINDRICAL_SURFACE('',#4328,0.2);
#70=CYLINDRICAL_SURFACE('',#4337,0.4);
#71=CYLINDRICAL_SURFACE('',#4343,0.2);
#72=CYLINDRICAL_SURFACE('',#4346,0.2);
#73=CYLINDRICAL_SURFACE('',#4347,0.2);
#74=CYLINDRICAL_SURFACE('',#4350,0.2);
#75=CYLINDRICAL_SURFACE('',#4353,0.2);
#76=CYLINDRICAL_SURFACE('',#4356,0.2);
#77=CYLINDRICAL_SURFACE('',#4359,0.2);
#78=CYLINDRICAL_SURFACE('',#4360,0.2);
#79=CYLINDRICAL_SURFACE('',#4365,0.2);
#80=CYLINDRICAL_SURFACE('',#4370,0.2);
#81=CYLINDRICAL_SURFACE('',#4372,0.2);
#82=CYLINDRICAL_SURFACE('',#4373,0.2);
#83=CYLINDRICAL_SURFACE('',#4375,0.4);
#84=CYLINDRICAL_SURFACE('',#4376,0.4);
#85=CYLINDRICAL_SURFACE('',#4381,0.4);
#86=CYLINDRICAL_SURFACE('',#4386,0.4);
#87=CYLINDRICAL_SURFACE('',#4389,0.4);
#88=CYLINDRICAL_SURFACE('',#4393,0.4);
#89=CYLINDRICAL_SURFACE('',#4398,0.4);
#90=CYLINDRICAL_SURFACE('',#4404,0.4);
#91=CYLINDRICAL_SURFACE('',#4406,0.4);
#92=CYLINDRICAL_SURFACE('',#4411,0.4);
#93=CYLINDRICAL_SURFACE('',#4417,0.4);
#94=CYLINDRICAL_SURFACE('',#4422,0.4);
#95=CYLINDRICAL_SURFACE('',#4424,0.4);
#96=CYLINDRICAL_SURFACE('',#4428,0.4);
#97=CYLINDRICAL_SURFACE('',#4429,0.4);
#98=CYLINDRICAL_SURFACE('',#4539,8.);
#99=CYLINDRICAL_SURFACE('',#4541,8.);
#100=CIRCLE('',#4248,7.8);
#101=CIRCLE('',#4249,8.);
#102=CIRCLE('',#4252,7.8);
#103=CIRCLE('',#4253,8.);
#104=CIRCLE('',#4260,0.4);
#105=CIRCLE('',#4261,0.199999999999999);
#106=CIRCLE('',#4264,0.4);
#107=CIRCLE('',#4265,0.199999999999999);
#108=CIRCLE('',#4271,0.2);
#109=CIRCLE('',#4273,0.199999999999999);
#110=CIRCLE('',#4277,8.);
#111=CIRCLE('',#4278,7.8);
#112=CIRCLE('',#4281,8.);
#113=CIRCLE('',#4282,7.8);
#114=CIRCLE('',#4285,0.200000000000001);
#115=CIRCLE('',#4287,0.199999999999999);
#116=CIRCLE('',#4292,0.199999999999999);
#117=CIRCLE('',#4294,0.200000000000001);
#118=CIRCLE('',#4296,0.200000000000001);
#119=CIRCLE('',#4298,0.199999999999999);
#120=CIRCLE('',#4303,0.4);
#121=CIRCLE('',#4306,0.4);
#122=CIRCLE('',#4309,0.4);
#123=CIRCLE('',#4321,0.4);
#124=CIRCLE('',#4324,8.);
#125=CIRCLE('',#4327,8.);
#126=CIRCLE('',#4334,0.4);
#127=CIRCLE('',#4335,0.4);
#128=CIRCLE('',#4336,0.8);
#129=CIRCLE('',#4338,0.4);
#130=CIRCLE('',#4340,0.4);
#131=CIRCLE('',#4341,0.8);
#132=CIRCLE('',#4362,0.2);
#133=CIRCLE('',#4363,0.2);
#134=CIRCLE('',#4364,0.199999999999996);
#135=CIRCLE('',#4367,0.200000000000005);
#136=CIRCLE('',#4368,0.2);
#137=CIRCLE('',#4369,0.2);
#138=CIRCLE('',#4387,0.400000000000018);
#139=CIRCLE('',#4395,0.399999999999991);
#140=CIRCLE('',#4396,7.6);
#141=CIRCLE('',#4397,8.);
#142=CIRCLE('',#4399,0.4);
#143=CIRCLE('',#4401,0.400000000000003);
#144=CIRCLE('',#4402,7.6);
#145=CIRCLE('',#4403,8.);
#146=CIRCLE('',#4412,0.4);
#147=CIRCLE('',#4415,0.4);
#148=CIRCLE('',#4416,7.6);
#149=CIRCLE('',#4418,0.4);
#150=CIRCLE('',#4420,0.4);
#151=CIRCLE('',#4421,7.6);
#152=CONICAL_SURFACE('',#4247,7.9,0.785398163397451);
#153=CONICAL_SURFACE('',#4251,7.9,0.78539816339745);
#154=CONICAL_SURFACE('',#4259,0.3,0.78539816339745);
#155=CONICAL_SURFACE('',#4263,0.3,0.78539816339745);
#156=CONICAL_SURFACE('',#4270,0.2,0.785398163397449);
#157=CONICAL_SURFACE('',#4272,0.199999999999999,0.785398163397447);
#158=CONICAL_SURFACE('',#4276,7.9,0.785398163397451);
#159=CONICAL_SURFACE('',#4280,7.9,0.78539816339745);
#160=CONICAL_SURFACE('',#4284,0.200000000000001,0.78539816339745);
#161=CONICAL_SURFACE('',#4286,0.199999999999999,0.785398163397447);
#162=CONICAL_SURFACE('',#4291,0.199999999999999,0.785398163397447);
#163=CONICAL_SURFACE('',#4293,0.200000000000001,0.78539816339745);
#164=CONICAL_SURFACE('',#4295,0.200000000000001,0.78539816339745);
#165=CONICAL_SURFACE('',#4297,0.199999999999999,0.785398163397447);
#166=FACE_OUTER_BOUND('',#384,.T.);
#167=FACE_OUTER_BOUND('',#385,.T.);
#168=FACE_OUTER_BOUND('',#386,.T.);
#169=FACE_OUTER_BOUND('',#387,.T.);
#170=FACE_OUTER_BOUND('',#388,.T.);
#171=FACE_OUTER_BOUND('',#389,.T.);
#172=FACE_OUTER_BOUND('',#390,.T.);
#173=FACE_OUTER_BOUND('',#391,.T.);
#174=FACE_OUTER_BOUND('',#392,.T.);
#175=FACE_OUTER_BOUND('',#393,.T.);
#176=FACE_OUTER_BOUND('',#394,.T.);
#177=FACE_OUTER_BOUND('',#395,.T.);
#178=FACE_OUTER_BOUND('',#396,.T.);
#179=FACE_OUTER_BOUND('',#397,.T.);
#180=FACE_OUTER_BOUND('',#398,.T.);
#181=FACE_OUTER_BOUND('',#399,.T.);
#182=FACE_OUTER_BOUND('',#400,.T.);
#183=FACE_OUTER_BOUND('',#401,.T.);
#184=FACE_OUTER_BOUND('',#402,.T.);
#185=FACE_OUTER_BOUND('',#403,.T.);
#186=FACE_OUTER_BOUND('',#404,.T.);
#187=FACE_OUTER_BOUND('',#405,.T.);
#188=FACE_OUTER_BOUND('',#406,.T.);
#189=FACE_OUTER_BOUND('',#407,.T.);
#190=FACE_OUTER_BOUND('',#408,.T.);
#191=FACE_OUTER_BOUND('',#409,.T.);
#192=FACE_OUTER_BOUND('',#410,.T.);
#193=FACE_OUTER_BOUND('',#411,.T.);
#194=FACE_OUTER_BOUND('',#412,.T.);
#195=FACE_OUTER_BOUND('',#413,.T.);
#196=FACE_OUTER_BOUND('',#414,.T.);
#197=FACE_OUTER_BOUND('',#415,.T.);
#198=FACE_OUTER_BOUND('',#416,.T.);
#199=FACE_OUTER_BOUND('',#417,.T.);
#200=FACE_OUTER_BOUND('',#418,.T.);
#201=FACE_OUTER_BOUND('',#419,.T.);
#202=FACE_OUTER_BOUND('',#420,.T.);
#203=FACE_OUTER_BOUND('',#421,.T.);
#204=FACE_OUTER_BOUND('',#422,.T.);
#205=FACE_OUTER_BOUND('',#423,.T.);
#206=FACE_OUTER_BOUND('',#424,.T.);
#207=FACE_OUTER_BOUND('',#425,.T.);
#208=FACE_OUTER_BOUND('',#426,.T.);
#209=FACE_OUTER_BOUND('',#427,.T.);
#210=FACE_OUTER_BOUND('',#428,.T.);
#211=FACE_OUTER_BOUND('',#429,.T.);
#212=FACE_OUTER_BOUND('',#430,.T.);
#213=FACE_OUTER_BOUND('',#431,.T.);
#214=FACE_OUTER_BOUND('',#432,.T.);
#215=FACE_OUTER_BOUND('',#433,.T.);
#216=FACE_OUTER_BOUND('',#434,.T.);
#217=FACE_OUTER_BOUND('',#435,.T.);
#218=FACE_OUTER_BOUND('',#436,.T.);
#219=FACE_OUTER_BOUND('',#437,.T.);
#220=FACE_OUTER_BOUND('',#438,.T.);
#221=FACE_OUTER_BOUND('',#439,.T.);
#222=FACE_OUTER_BOUND('',#440,.T.);
#223=FACE_OUTER_BOUND('',#441,.T.);
#224=FACE_OUTER_BOUND('',#442,.T.);
#225=FACE_OUTER_BOUND('',#443,.T.);
#226=FACE_OUTER_BOUND('',#444,.T.);
#227=FACE_OUTER_BOUND('',#445,.T.);
#228=FACE_OUTER_BOUND('',#446,.T.);
#229=FACE_OUTER_BOUND('',#447,.T.);
#230=FACE_OUTER_BOUND('',#448,.T.);
#231=FACE_OUTER_BOUND('',#449,.T.);
#232=FACE_OUTER_BOUND('',#450,.T.);
#233=FACE_OUTER_BOUND('',#451,.T.);
#234=FACE_OUTER_BOUND('',#452,.T.);
#235=FACE_OUTER_BOUND('',#453,.T.);
#236=FACE_OUTER_BOUND('',#454,.T.);
#237=FACE_OUTER_BOUND('',#455,.T.);
#238=FACE_OUTER_BOUND('',#456,.T.);
#239=FACE_OUTER_BOUND('',#457,.T.);
#240=FACE_OUTER_BOUND('',#458,.T.);
#241=FACE_OUTER_BOUND('',#459,.T.);
#242=FACE_OUTER_BOUND('',#460,.T.);
#243=FACE_OUTER_BOUND('',#461,.T.);
#244=FACE_OUTER_BOUND('',#462,.T.);
#245=FACE_OUTER_BOUND('',#463,.T.);
#246=FACE_OUTER_BOUND('',#464,.T.);
#247=FACE_OUTER_BOUND('',#465,.T.);
#248=FACE_OUTER_BOUND('',#466,.T.);
#249=FACE_OUTER_BOUND('',#467,.T.);
#250=FACE_OUTER_BOUND('',#468,.T.);
#251=FACE_OUTER_BOUND('',#469,.T.);
#252=FACE_OUTER_BOUND('',#470,.T.);
#253=FACE_OUTER_BOUND('',#471,.T.);
#254=FACE_OUTER_BOUND('',#472,.T.);
#255=FACE_OUTER_BOUND('',#473,.T.);
#256=FACE_OUTER_BOUND('',#474,.T.);
#257=FACE_OUTER_BOUND('',#475,.T.);
#258=FACE_OUTER_BOUND('',#476,.T.);
#259=FACE_OUTER_BOUND('',#477,.T.);
#260=FACE_OUTER_BOUND('',#478,.T.);
#261=FACE_OUTER_BOUND('',#479,.T.);
#262=FACE_OUTER_BOUND('',#480,.T.);
#263=FACE_OUTER_BOUND('',#481,.T.);
#264=FACE_OUTER_BOUND('',#482,.T.);
#265=FACE_OUTER_BOUND('',#483,.T.);
#266=FACE_OUTER_BOUND('',#484,.T.);
#267=FACE_OUTER_BOUND('',#485,.T.);
#268=FACE_OUTER_BOUND('',#486,.T.);
#269=FACE_OUTER_BOUND('',#487,.T.);
#270=FACE_OUTER_BOUND('',#488,.T.);
#271=FACE_OUTER_BOUND('',#489,.T.);
#272=FACE_OUTER_BOUND('',#490,.T.);
#273=FACE_OUTER_BOUND('',#491,.T.);
#274=FACE_OUTER_BOUND('',#492,.T.);
#275=FACE_OUTER_BOUND('',#493,.T.);
#276=FACE_OUTER_BOUND('',#494,.T.);
#277=FACE_OUTER_BOUND('',#495,.T.);
#278=FACE_OUTER_BOUND('',#496,.T.);
#279=FACE_OUTER_BOUND('',#497,.T.);
#280=FACE_OUTER_BOUND('',#498,.T.);
#281=FACE_OUTER_BOUND('',#499,.T.);
#282=FACE_OUTER_BOUND('',#500,.T.);
#283=FACE_OUTER_BOUND('',#501,.T.);
#284=FACE_OUTER_BOUND('',#502,.T.);
#285=FACE_OUTER_BOUND('',#503,.T.);
#286=FACE_OUTER_BOUND('',#504,.T.);
#287=FACE_OUTER_BOUND('',#505,.T.);
#288=FACE_OUTER_BOUND('',#506,.T.);
#289=FACE_OUTER_BOUND('',#507,.T.);
#290=FACE_OUTER_BOUND('',#508,.T.);
#291=FACE_OUTER_BOUND('',#509,.T.);
#292=FACE_OUTER_BOUND('',#510,.T.);
#293=FACE_OUTER_BOUND('',#511,.T.);
#294=FACE_OUTER_BOUND('',#512,.T.);
#295=FACE_OUTER_BOUND('',#513,.T.);
#296=FACE_OUTER_BOUND('',#514,.T.);
#297=FACE_OUTER_BOUND('',#515,.T.);
#298=FACE_OUTER_BOUND('',#516,.T.);
#299=FACE_OUTER_BOUND('',#517,.T.);
#300=FACE_OUTER_BOUND('',#518,.T.);
#301=FACE_OUTER_BOUND('',#519,.T.);
#302=FACE_OUTER_BOUND('',#520,.T.);
#303=FACE_OUTER_BOUND('',#521,.T.);
#304=FACE_OUTER_BOUND('',#522,.T.);
#305=FACE_OUTER_BOUND('',#523,.T.);
#306=FACE_OUTER_BOUND('',#524,.T.);
#307=FACE_OUTER_BOUND('',#525,.T.);
#308=FACE_OUTER_BOUND('',#526,.T.);
#309=FACE_OUTER_BOUND('',#527,.T.);
#310=FACE_OUTER_BOUND('',#528,.T.);
#311=FACE_OUTER_BOUND('',#529,.T.);
#312=FACE_OUTER_BOUND('',#530,.T.);
#313=FACE_OUTER_BOUND('',#531,.T.);
#314=FACE_OUTER_BOUND('',#532,.T.);
#315=FACE_OUTER_BOUND('',#533,.T.);
#316=FACE_OUTER_BOUND('',#534,.T.);
#317=FACE_OUTER_BOUND('',#535,.T.);
#318=FACE_OUTER_BOUND('',#536,.T.);
#319=FACE_OUTER_BOUND('',#537,.T.);
#320=FACE_OUTER_BOUND('',#538,.T.);
#321=FACE_OUTER_BOUND('',#539,.T.);
#322=FACE_OUTER_BOUND('',#540,.T.);
#323=FACE_OUTER_BOUND('',#541,.T.);
#324=FACE_OUTER_BOUND('',#542,.T.);
#325=FACE_OUTER_BOUND('',#543,.T.);
#326=FACE_OUTER_BOUND('',#544,.T.);
#327=FACE_OUTER_BOUND('',#545,.T.);
#328=FACE_OUTER_BOUND('',#546,.T.);
#329=FACE_OUTER_BOUND('',#547,.T.);
#330=FACE_OUTER_BOUND('',#548,.T.);
#331=FACE_OUTER_BOUND('',#549,.T.);
#332=FACE_OUTER_BOUND('',#550,.T.);
#333=FACE_OUTER_BOUND('',#551,.T.);
#334=FACE_OUTER_BOUND('',#552,.T.);
#335=FACE_OUTER_BOUND('',#553,.T.);
#336=FACE_OUTER_BOUND('',#554,.T.);
#337=FACE_OUTER_BOUND('',#555,.T.);
#338=FACE_OUTER_BOUND('',#556,.T.);
#339=FACE_OUTER_BOUND('',#557,.T.);
#340=FACE_OUTER_BOUND('',#558,.T.);
#341=FACE_OUTER_BOUND('',#559,.T.);
#342=FACE_OUTER_BOUND('',#560,.T.);
#343=FACE_OUTER_BOUND('',#561,.T.);
#344=FACE_OUTER_BOUND('',#562,.T.);
#345=FACE_OUTER_BOUND('',#563,.T.);
#346=FACE_OUTER_BOUND('',#564,.T.);
#347=FACE_OUTER_BOUND('',#565,.T.);
#348=FACE_OUTER_BOUND('',#566,.T.);
#349=FACE_OUTER_BOUND('',#567,.T.);
#350=FACE_OUTER_BOUND('',#568,.T.);
#351=FACE_OUTER_BOUND('',#569,.T.);
#352=FACE_OUTER_BOUND('',#570,.T.);
#353=FACE_OUTER_BOUND('',#571,.T.);
#354=FACE_OUTER_BOUND('',#572,.T.);
#355=FACE_OUTER_BOUND('',#573,.T.);
#356=FACE_OUTER_BOUND('',#574,.T.);
#357=FACE_OUTER_BOUND('',#575,.T.);
#358=FACE_OUTER_BOUND('',#576,.T.);
#359=FACE_OUTER_BOUND('',#577,.T.);
#360=FACE_OUTER_BOUND('',#578,.T.);
#361=FACE_OUTER_BOUND('',#579,.T.);
#362=FACE_OUTER_BOUND('',#580,.T.);
#363=FACE_OUTER_BOUND('',#581,.T.);
#364=FACE_OUTER_BOUND('',#582,.T.);
#365=FACE_OUTER_BOUND('',#583,.T.);
#366=FACE_OUTER_BOUND('',#584,.T.);
#367=FACE_OUTER_BOUND('',#585,.T.);
#368=FACE_OUTER_BOUND('',#586,.T.);
#369=FACE_OUTER_BOUND('',#587,.T.);
#370=FACE_OUTER_BOUND('',#588,.T.);
#371=FACE_OUTER_BOUND('',#589,.T.);
#372=FACE_OUTER_BOUND('',#590,.T.);
#373=FACE_OUTER_BOUND('',#591,.T.);
#374=FACE_OUTER_BOUND('',#592,.T.);
#375=FACE_OUTER_BOUND('',#593,.T.);
#376=FACE_OUTER_BOUND('',#594,.T.);
#377=FACE_OUTER_BOUND('',#595,.T.);
#378=FACE_OUTER_BOUND('',#600,.T.);
#379=FACE_OUTER_BOUND('',#601,.T.);
#380=FACE_OUTER_BOUND('',#602,.T.);
#381=FACE_OUTER_BOUND('',#603,.T.);
#382=FACE_OUTER_BOUND('',#604,.T.);
#383=FACE_OUTER_BOUND('',#605,.T.);
#384=EDGE_LOOP('',(#2490,#2491,#2492,#2493));
#385=EDGE_LOOP('',(#2494,#2495,#2496,#2497));
#386=EDGE_LOOP('',(#2498,#2499,#2500,#2501));
#387=EDGE_LOOP('',(#2502,#2503,#2504,#2505));
#388=EDGE_LOOP('',(#2506,#2507,#2508,#2509));
#389=EDGE_LOOP('',(#2510,#2511,#2512,#2513));
#390=EDGE_LOOP('',(#2514,#2515,#2516,#2517));
#391=EDGE_LOOP('',(#2518,#2519,#2520,#2521));
#392=EDGE_LOOP('',(#2522,#2523,#2524,#2525));
#393=EDGE_LOOP('',(#2526,#2527,#2528,#2529));
#394=EDGE_LOOP('',(#2530,#2531,#2532,#2533));
#395=EDGE_LOOP('',(#2534,#2535,#2536,#2537));
#396=EDGE_LOOP('',(#2538,#2539,#2540,#2541));
#397=EDGE_LOOP('',(#2542,#2543,#2544,#2545));
#398=EDGE_LOOP('',(#2546,#2547,#2548,#2549));
#399=EDGE_LOOP('',(#2550,#2551,#2552,#2553));
#400=EDGE_LOOP('',(#2554,#2555,#2556,#2557));
#401=EDGE_LOOP('',(#2558,#2559,#2560,#2561));
#402=EDGE_LOOP('',(#2562,#2563,#2564,#2565));
#403=EDGE_LOOP('',(#2566,#2567,#2568,#2569));
#404=EDGE_LOOP('',(#2570,#2571,#2572,#2573));
#405=EDGE_LOOP('',(#2574,#2575,#2576));
#406=EDGE_LOOP('',(#2577,#2578,#2579));
#407=EDGE_LOOP('',(#2580,#2581,#2582,#2583));
#408=EDGE_LOOP('',(#2584,#2585,#2586,#2587));
#409=EDGE_LOOP('',(#2588,#2589,#2590,#2591));
#410=EDGE_LOOP('',(#2592,#2593,#2594,#2595));
#411=EDGE_LOOP('',(#2596,#2597,#2598,#2599));
#412=EDGE_LOOP('',(#2600,#2601,#2602,#2603));
#413=EDGE_LOOP('',(#2604,#2605,#2606));
#414=EDGE_LOOP('',(#2607,#2608,#2609));
#415=EDGE_LOOP('',(#2610,#2611,#2612,#2613));
#416=EDGE_LOOP('',(#2614,#2615,#2616,#2617));
#417=EDGE_LOOP('',(#2618,#2619,#2620,#2621));
#418=EDGE_LOOP('',(#2622,#2623,#2624));
#419=EDGE_LOOP('',(#2625,#2626,#2627));
#420=EDGE_LOOP('',(#2628,#2629,#2630));
#421=EDGE_LOOP('',(#2631,#2632,#2633));
#422=EDGE_LOOP('',(#2634,#2635,#2636,#2637,#2638));
#423=EDGE_LOOP('',(#2639,#2640,#2641,#2642));
#424=EDGE_LOOP('',(#2643,#2644,#2645,#2646));
#425=EDGE_LOOP('',(#2647,#2648,#2649,#2650,#2651,#2652,#2653,#2654,#2655,
#2656,#2657,#2658,#2659,#2660,#2661,#2662,#2663,#2664,#2665,#2666,#2667));
#426=EDGE_LOOP('',(#2668,#2669,#2670,#2671));
#427=EDGE_LOOP('',(#2672,#2673,#2674,#2675,#2676));
#428=EDGE_LOOP('',(#2677,#2678,#2679,#2680));
#429=EDGE_LOOP('',(#2681,#2682,#2683,#2684));
#430=EDGE_LOOP('',(#2685,#2686,#2687,#2688));
#431=EDGE_LOOP('',(#2689,#2690,#2691,#2692,#2693));
#432=EDGE_LOOP('',(#2694,#2695,#2696,#2697,#2698,#2699,#2700,#2701,#2702,
#2703,#2704,#2705,#2706,#2707,#2708,#2709,#2710,#2711,#2712,#2713,#2714));
#433=EDGE_LOOP('',(#2715,#2716,#2717,#2718,#2719));
#434=EDGE_LOOP('',(#2720,#2721,#2722,#2723));
#435=EDGE_LOOP('',(#2724,#2725,#2726,#2727));
#436=EDGE_LOOP('',(#2728,#2729,#2730,#2731));
#437=EDGE_LOOP('',(#2732,#2733,#2734,#2735,#2736));
#438=EDGE_LOOP('',(#2737,#2738,#2739,#2740));
#439=EDGE_LOOP('',(#2741,#2742,#2743,#2744,#2745,#2746,#2747,#2748,#2749,
#2750,#2751,#2752,#2753,#2754,#2755,#2756,#2757,#2758,#2759,#2760,#2761,
#2762,#2763,#2764,#2765,#2766,#2767,#2768,#2769,#2770));
#440=EDGE_LOOP('',(#2771,#2772,#2773,#2774));
#441=EDGE_LOOP('',(#2775,#2776,#2777,#2778));
#442=EDGE_LOOP('',(#2779,#2780,#2781,#2782));
#443=EDGE_LOOP('',(#2783,#2784,#2785,#2786,#2787,#2788));
#444=EDGE_LOOP('',(#2789,#2790,#2791,#2792,#2793));
#445=EDGE_LOOP('',(#2794,#2795,#2796,#2797));
#446=EDGE_LOOP('',(#2798,#2799,#2800,#2801,#2802));
#447=EDGE_LOOP('',(#2803,#2804,#2805,#2806,#2807));
#448=EDGE_LOOP('',(#2808,#2809,#2810,#2811));
#449=EDGE_LOOP('',(#2812,#2813,#2814,#2815));
#450=EDGE_LOOP('',(#2816,#2817,#2818,#2819,#2820,#2821,#2822,#2823,#2824,
#2825,#2826,#2827,#2828,#2829,#2830,#2831,#2832,#2833,#2834,#2835,#2836,
#2837,#2838,#2839,#2840,#2841,#2842,#2843,#2844,#2845));
#451=EDGE_LOOP('',(#2846,#2847,#2848,#2849,#2850));
#452=EDGE_LOOP('',(#2851,#2852,#2853,#2854));
#453=EDGE_LOOP('',(#2855,#2856,#2857,#2858));
#454=EDGE_LOOP('',(#2859,#2860,#2861,#2862,#2863,#2864));
#455=EDGE_LOOP('',(#2865,#2866,#2867,#2868));
#456=EDGE_LOOP('',(#2869,#2870,#2871,#2872));
#457=EDGE_LOOP('',(#2873,#2874,#2875,#2876));
#458=EDGE_LOOP('',(#2877,#2878,#2879,#2880));
#459=EDGE_LOOP('',(#2881,#2882,#2883,#2884));
#460=EDGE_LOOP('',(#2885,#2886,#2887,#2888));
#461=EDGE_LOOP('',(#2889,#2890,#2891,#2892,#2893,#2894));
#462=EDGE_LOOP('',(#2895,#2896,#2897,#2898));
#463=EDGE_LOOP('',(#2899,#2900,#2901,#2902,#2903));
#464=EDGE_LOOP('',(#2904,#2905,#2906,#2907,#2908));
#465=EDGE_LOOP('',(#2909,#2910,#2911,#2912,#2913,#2914,#2915,#2916,#2917,
#2918,#2919,#2920,#2921,#2922,#2923,#2924));
#466=EDGE_LOOP('',(#2925,#2926,#2927,#2928,#2929));
#467=EDGE_LOOP('',(#2930,#2931,#2932,#2933,#2934));
#468=EDGE_LOOP('',(#2935,#2936,#2937,#2938,#2939));
#469=EDGE_LOOP('',(#2940,#2941,#2942,#2943));
#470=EDGE_LOOP('',(#2944,#2945,#2946,#2947,#2948));
#471=EDGE_LOOP('',(#2949,#2950,#2951,#2952));
#472=EDGE_LOOP('',(#2953,#2954,#2955,#2956));
#473=EDGE_LOOP('',(#2957,#2958,#2959,#2960));
#474=EDGE_LOOP('',(#2961,#2962,#2963,#2964));
#475=EDGE_LOOP('',(#2965,#2966,#2967,#2968));
#476=EDGE_LOOP('',(#2969,#2970,#2971,#2972));
#477=EDGE_LOOP('',(#2973,#2974,#2975,#2976,#2977));
#478=EDGE_LOOP('',(#2978,#2979,#2980,#2981,#2982));
#479=EDGE_LOOP('',(#2983,#2984,#2985,#2986,#2987,#2988));
#480=EDGE_LOOP('',(#2989,#2990,#2991,#2992));
#481=EDGE_LOOP('',(#2993,#2994,#2995,#2996));
#482=EDGE_LOOP('',(#2997,#2998,#2999,#3000));
#483=EDGE_LOOP('',(#3001,#3002,#3003,#3004));
#484=EDGE_LOOP('',(#3005,#3006,#3007,#3008));
#485=EDGE_LOOP('',(#3009,#3010,#3011,#3012));
#486=EDGE_LOOP('',(#3013,#3014,#3015,#3016,#3017));
#487=EDGE_LOOP('',(#3018,#3019,#3020,#3021));
#488=EDGE_LOOP('',(#3022,#3023,#3024,#3025));
#489=EDGE_LOOP('',(#3026,#3027,#3028,#3029,#3030));
#490=EDGE_LOOP('',(#3031,#3032,#3033,#3034,#3035));
#491=EDGE_LOOP('',(#3036,#3037,#3038,#3039,#3040,#3041,#3042,#3043,#3044,
#3045,#3046,#3047,#3048,#3049));
#492=EDGE_LOOP('',(#3050,#3051,#3052,#3053,#3054));
#493=EDGE_LOOP('',(#3055,#3056,#3057,#3058));
#494=EDGE_LOOP('',(#3059,#3060,#3061,#3062,#3063));
#495=EDGE_LOOP('',(#3064,#3065,#3066,#3067));
#496=EDGE_LOOP('',(#3068,#3069,#3070,#3071,#3072));
#497=EDGE_LOOP('',(#3073,#3074,#3075,#3076,#3077));
#498=EDGE_LOOP('',(#3078,#3079,#3080,#3081,#3082));
#499=EDGE_LOOP('',(#3083,#3084,#3085,#3086,#3087,#3088));
#500=EDGE_LOOP('',(#3089,#3090,#3091,#3092,#3093));
#501=EDGE_LOOP('',(#3094,#3095,#3096,#3097));
#502=EDGE_LOOP('',(#3098,#3099,#3100,#3101,#3102));
#503=EDGE_LOOP('',(#3103,#3104,#3105,#3106));
#504=EDGE_LOOP('',(#3107,#3108,#3109,#3110,#3111));
#505=EDGE_LOOP('',(#3112,#3113,#3114,#3115,#3116));
#506=EDGE_LOOP('',(#3117,#3118,#3119,#3120));
#507=EDGE_LOOP('',(#3121,#3122,#3123,#3124));
#508=EDGE_LOOP('',(#3125,#3126,#3127,#3128));
#509=EDGE_LOOP('',(#3129,#3130,#3131,#3132));
#510=EDGE_LOOP('',(#3133,#3134,#3135,#3136));
#511=EDGE_LOOP('',(#3137,#3138,#3139,#3140));
#512=EDGE_LOOP('',(#3141,#3142,#3143,#3144));
#513=EDGE_LOOP('',(#3145,#3146,#3147,#3148));
#514=EDGE_LOOP('',(#3149,#3150,#3151,#3152));
#515=EDGE_LOOP('',(#3153,#3154,#3155,#3156));
#516=EDGE_LOOP('',(#3157,#3158,#3159,#3160));
#517=EDGE_LOOP('',(#3161,#3162,#3163,#3164));
#518=EDGE_LOOP('',(#3165,#3166,#3167,#3168));
#519=EDGE_LOOP('',(#3169,#3170,#3171,#3172));
#520=EDGE_LOOP('',(#3173,#3174,#3175,#3176));
#521=EDGE_LOOP('',(#3177,#3178,#3179,#3180));
#522=EDGE_LOOP('',(#3181,#3182,#3183,#3184));
#523=EDGE_LOOP('',(#3185,#3186,#3187,#3188,#3189,#3190));
#524=EDGE_LOOP('',(#3191,#3192,#3193,#3194,#3195,#3196));
#525=EDGE_LOOP('',(#3197,#3198,#3199,#3200));
#526=EDGE_LOOP('',(#3201,#3202,#3203,#3204));
#527=EDGE_LOOP('',(#3205,#3206,#3207,#3208,#3209,#3210));
#528=EDGE_LOOP('',(#3211,#3212,#3213,#3214));
#529=EDGE_LOOP('',(#3215,#3216,#3217,#3218));
#530=EDGE_LOOP('',(#3219,#3220,#3221,#3222,#3223,#3224));
#531=EDGE_LOOP('',(#3225,#3226,#3227,#3228));
#532=EDGE_LOOP('',(#3229,#3230,#3231,#3232));
#533=EDGE_LOOP('',(#3233,#3234,#3235,#3236));
#534=EDGE_LOOP('',(#3237,#3238,#3239,#3240));
#535=EDGE_LOOP('',(#3241,#3242,#3243,#3244));
#536=EDGE_LOOP('',(#3245,#3246,#3247,#3248,#3249));
#537=EDGE_LOOP('',(#3250,#3251,#3252,#3253,#3254));
#538=EDGE_LOOP('',(#3255,#3256,#3257,#3258));
#539=EDGE_LOOP('',(#3259,#3260,#3261,#3262,#3263));
#540=EDGE_LOOP('',(#3264,#3265,#3266,#3267,#3268));
#541=EDGE_LOOP('',(#3269,#3270,#3271,#3272));
#542=EDGE_LOOP('',(#3273,#3274,#3275,#3276));
#543=EDGE_LOOP('',(#3277,#3278,#3279,#3280));
#544=EDGE_LOOP('',(#3281,#3282,#3283,#3284));
#545=EDGE_LOOP('',(#3285,#3286,#3287,#3288,#3289));
#546=EDGE_LOOP('',(#3290,#3291,#3292,#3293));
#547=EDGE_LOOP('',(#3294,#3295,#3296,#3297));
#548=EDGE_LOOP('',(#3298,#3299,#3300,#3301));
#549=EDGE_LOOP('',(#3302,#3303,#3304,#3305));
#550=EDGE_LOOP('',(#3306,#3307,#3308,#3309,#3310));
#551=EDGE_LOOP('',(#3311,#3312,#3313,#3314));
#552=EDGE_LOOP('',(#3315,#3316,#3317,#3318));
#553=EDGE_LOOP('',(#3319,#3320,#3321,#3322));
#554=EDGE_LOOP('',(#3323,#3324,#3325,#3326));
#555=EDGE_LOOP('',(#3327,#3328,#3329,#3330));
#556=EDGE_LOOP('',(#3331,#3332,#3333,#3334,#3335));
#557=EDGE_LOOP('',(#3336,#3337,#3338,#3339));
#558=EDGE_LOOP('',(#3340,#3341,#3342,#3343,#3344));
#559=EDGE_LOOP('',(#3345,#3346,#3347,#3348));
#560=EDGE_LOOP('',(#3349,#3350,#3351,#3352));
#561=EDGE_LOOP('',(#3353,#3354,#3355,#3356));
#562=EDGE_LOOP('',(#3357,#3358,#3359,#3360));
#563=EDGE_LOOP('',(#3361,#3362,#3363,#3364));
#564=EDGE_LOOP('',(#3365,#3366,#3367,#3368,#3369,#3370,#3371,#3372,#3373,
#3374,#3375,#3376,#3377,#3378,#3379,#3380));
#565=EDGE_LOOP('',(#3381,#3382,#3383,#3384,#3385,#3386,#3387,#3388));
#566=EDGE_LOOP('',(#3389,#3390,#3391,#3392,#3393,#3394,#3395,#3396));
#567=EDGE_LOOP('',(#3397,#3398,#3399,#3400));
#568=EDGE_LOOP('',(#3401,#3402,#3403,#3404));
#569=EDGE_LOOP('',(#3405,#3406,#3407,#3408));
#570=EDGE_LOOP('',(#3409,#3410,#3411,#3412,#3413,#3414,#3415,#3416));
#571=EDGE_LOOP('',(#3417,#3418,#3419,#3420,#3421,#3422,#3423,#3424));
#572=EDGE_LOOP('',(#3425,#3426,#3427,#3428,#3429,#3430,#3431,#3432,#3433,
#3434,#3435,#3436,#3437,#3438));
#573=EDGE_LOOP('',(#3439,#3440,#3441,#3442,#3443,#3444));
#574=EDGE_LOOP('',(#3445,#3446,#3447,#3448));
#575=EDGE_LOOP('',(#3449,#3450,#3451,#3452));
#576=EDGE_LOOP('',(#3453,#3454,#3455,#3456));
#577=EDGE_LOOP('',(#3457,#3458,#3459,#3460));
#578=EDGE_LOOP('',(#3461,#3462,#3463,#3464));
#579=EDGE_LOOP('',(#3465,#3466,#3467,#3468,#3469,#3470,#3471,#3472));
#580=EDGE_LOOP('',(#3473,#3474,#3475,#3476,#3477,#3478,#3479,#3480));
#581=EDGE_LOOP('',(#3481,#3482,#3483,#3484));
#582=EDGE_LOOP('',(#3485,#3486,#3487,#3488));
#583=EDGE_LOOP('',(#3489,#3490,#3491,#3492));
#584=EDGE_LOOP('',(#3493,#3494,#3495,#3496));
#585=EDGE_LOOP('',(#3497,#3498,#3499,#3500));
#586=EDGE_LOOP('',(#3501,#3502,#3503,#3504));
#587=EDGE_LOOP('',(#3505,#3506,#3507,#3508));
#588=EDGE_LOOP('',(#3509,#3510,#3511,#3512,#3513,#3514,#3515,#3516));
#589=EDGE_LOOP('',(#3517,#3518,#3519,#3520,#3521,#3522,#3523,#3524));
#590=EDGE_LOOP('',(#3525,#3526,#3527,#3528));
#591=EDGE_LOOP('',(#3529,#3530,#3531,#3532));
#592=EDGE_LOOP('',(#3533,#3534,#3535,#3536));
#593=EDGE_LOOP('',(#3537,#3538,#3539,#3540,#3541,#3542,#3543,#3544));
#594=EDGE_LOOP('',(#3545,#3546,#3547,#3548));
#595=EDGE_LOOP('',(#3549,#3550,#3551,#3552,#3553,#3554,#3555,#3556,#3557,
#3558,#3559,#3560,#3561,#3562,#3563,#3564,#3565,#3566,#3567,#3568,#3569,
#3570,#3571,#3572,#3573,#3574,#3575,#3576));
#596=EDGE_LOOP('',(#3577,#3578,#3579,#3580));
#597=EDGE_LOOP('',(#3581,#3582,#3583,#3584,#3585,#3586,#3587,#3588));
#598=EDGE_LOOP('',(#3589,#3590,#3591,#3592,#3593,#3594,#3595,#3596));
#599=EDGE_LOOP('',(#3597,#3598,#3599,#3600));
#600=EDGE_LOOP('',(#3601,#3602,#3603,#3604));
#601=EDGE_LOOP('',(#3605,#3606,#3607,#3608));
#602=EDGE_LOOP('',(#3609,#3610,#3611,#3612));
#603=EDGE_LOOP('',(#3613,#3614,#3615,#3616));
#604=EDGE_LOOP('',(#3617,#3618,#3619,#3620));
#605=EDGE_LOOP('',(#3621,#3622,#3623,#3624,#3625));
#606=LINE('',#5633,#1086);
#607=LINE('',#5635,#1087);
#608=LINE('',#5637,#1088);
#609=LINE('',#5638,#1089);
#610=LINE('',#5642,#1090);
#611=LINE('',#5643,#1091);
#612=LINE('',#5645,#1092);
#613=LINE('',#5646,#1093);
#614=LINE('',#5650,#1094);
#615=LINE('',#5652,#1095);
#616=LINE('',#5654,#1096);
#617=LINE('',#5655,#1097);
#618=LINE('',#5657,#1098);
#619=LINE('',#5658,#1099);
#620=LINE('',#5662,#1100);
#621=LINE('',#5664,#1101);
#622=LINE('',#5666,#1102);
#623=LINE('',#5667,#1103);
#624=LINE('',#5670,#1104);
#625=LINE('',#5672,#1105);
#626=LINE('',#5673,#1106);
#627=LINE('',#5677,#1107);
#628=LINE('',#5683,#1108);
#629=LINE('',#5684,#1109);
#630=LINE('',#5685,#1110);
#631=LINE('',#5689,#1111);
#632=LINE('',#5694,#1112);
#633=LINE('',#5695,#1113);
#634=LINE('',#5696,#1114);
#635=LINE('',#5700,#1115);
#636=LINE('',#5701,#1116);
#637=LINE('',#5703,#1117);
#638=LINE('',#5704,#1118);
#639=LINE('',#5707,#1119);
#640=LINE('',#5709,#1120);
#641=LINE('',#5710,#1121);
#642=LINE('',#5713,#1122);
#643=LINE('',#5715,#1123);
#644=LINE('',#5716,#1124);
#645=LINE('',#5720,#1125);
#646=LINE('',#5722,#1126);
#647=LINE('',#5724,#1127);
#648=LINE('',#5725,#1128);
#649=LINE('',#5730,#1129);
#650=LINE('',#5734,#1130);
#651=LINE('',#5736,#1131);
#652=LINE('',#5737,#1132);
#653=LINE('',#5742,#1133);
#654=LINE('',#5746,#1134);
#655=LINE('',#5747,#1135);
#656=LINE('',#5748,#1136);
#657=LINE('',#5752,#1137);
#658=LINE('',#5753,#1138);
#659=LINE('',#5755,#1139);
#660=LINE('',#5756,#1140);
#661=LINE('',#5759,#1141);
#662=LINE('',#5761,#1142);
#663=LINE('',#5762,#1143);
#664=LINE('',#5765,#1144);
#665=LINE('',#5767,#1145);
#666=LINE('',#5768,#1146);
#667=LINE('',#5776,#1147);
#668=LINE('',#5777,#1148);
#669=LINE('',#5779,#1149);
#670=LINE('',#5780,#1150);
#671=LINE('',#5783,#1151);
#672=LINE('',#5785,#1152);
#673=LINE('',#5786,#1153);
#674=LINE('',#5790,#1154);
#675=LINE('',#5796,#1155);
#676=LINE('',#5797,#1156);
#677=LINE('',#5798,#1157);
#678=LINE('',#5802,#1158);
#679=LINE('',#5808,#1159);
#680=LINE('',#5809,#1160);
#681=LINE('',#5810,#1161);
#682=LINE('',#5817,#1162);
#683=LINE('',#5819,#1163);
#684=LINE('',#5821,#1164);
#685=LINE('',#5822,#1165);
#686=LINE('',#5826,#1166);
#687=LINE('',#5827,#1167);
#688=LINE('',#5829,#1168);
#689=LINE('',#5830,#1169);
#690=LINE('',#5832,#1170);
#691=LINE('',#5833,#1171);
#692=LINE('',#5844,#1172);
#693=LINE('',#5849,#1173);
#694=LINE('',#5852,#1174);
#695=LINE('',#5855,#1175);
#696=LINE('',#5858,#1176);
#697=LINE('',#5859,#1177);
#698=LINE('',#5862,#1178);
#699=LINE('',#5864,#1179);
#700=LINE('',#5868,#1180);
#701=LINE('',#5877,#1181);
#702=LINE('',#5879,#1182);
#703=LINE('',#5881,#1183);
#704=LINE('',#5883,#1184);
#705=LINE('',#5885,#1185);
#706=LINE('',#5887,#1186);
#707=LINE('',#5889,#1187);
#708=LINE('',#5891,#1188);
#709=LINE('',#5894,#1189);
#710=LINE('',#5896,#1190);
#711=LINE('',#5897,#1191);
#712=LINE('',#5900,#1192);
#713=LINE('',#5904,#1193);
#714=LINE('',#5909,#1194);
#715=LINE('',#5912,#1195);
#716=LINE('',#5913,#1196);
#717=LINE('',#5916,#1197);
#718=LINE('',#5917,#1198);
#719=LINE('',#5920,#1199);
#720=LINE('',#5921,#1200);
#721=LINE('',#5924,#1201);
#722=LINE('',#5929,#1202);
#723=LINE('',#5931,#1203);
#724=LINE('',#5935,#1204);
#725=LINE('',#5937,#1205);
#726=LINE('',#5939,#1206);
#727=LINE('',#5941,#1207);
#728=LINE('',#5943,#1208);
#729=LINE('',#5945,#1209);
#730=LINE('',#5947,#1210);
#731=LINE('',#5949,#1211);
#732=LINE('',#5958,#1212);
#733=LINE('',#5962,#1213);
#734=LINE('',#5963,#1214);
#735=LINE('',#5966,#1215);
#736=LINE('',#5968,#1216);
#737=LINE('',#5969,#1217);
#738=LINE('',#5972,#1218);
#739=LINE('',#5976,#1219);
#740=LINE('',#5977,#1220);
#741=LINE('',#5980,#1221);
#742=LINE('',#5984,#1222);
#743=LINE('',#5989,#1223);
#744=LINE('',#5992,#1224);
#745=LINE('',#5993,#1225);
#746=LINE('',#6005,#1226);
#747=LINE('',#6006,#1227);
#748=LINE('',#6011,#1228);
#749=LINE('',#6014,#1229);
#750=LINE('',#6019,#1230);
#751=LINE('',#6022,#1231);
#752=LINE('',#6027,#1232);
#753=LINE('',#6030,#1233);
#754=LINE('',#6035,#1234);
#755=LINE('',#6037,#1235);
#756=LINE('',#6038,#1236);
#757=LINE('',#6041,#1237);
#758=LINE('',#6042,#1238);
#759=LINE('',#6045,#1239);
#760=LINE('',#6047,#1240);
#761=LINE('',#6049,#1241);
#762=LINE('',#6051,#1242);
#763=LINE('',#6053,#1243);
#764=LINE('',#6055,#1244);
#765=LINE('',#6057,#1245);
#766=LINE('',#6059,#1246);
#767=LINE('',#6061,#1247);
#768=LINE('',#6063,#1248);
#769=LINE('',#6065,#1249);
#770=LINE('',#6067,#1250);
#771=LINE('',#6069,#1251);
#772=LINE('',#6071,#1252);
#773=LINE('',#6073,#1253);
#774=LINE('',#6075,#1254);
#775=LINE('',#6077,#1255);
#776=LINE('',#6079,#1256);
#777=LINE('',#6081,#1257);
#778=LINE('',#6082,#1258);
#779=LINE('',#6084,#1259);
#780=LINE('',#6085,#1260);
#781=LINE('',#6091,#1261);
#782=LINE('',#6093,#1262);
#783=LINE('',#6095,#1263);
#784=LINE('',#6113,#1264);
#785=LINE('',#6131,#1265);
#786=LINE('',#6134,#1266);
#787=LINE('',#6136,#1267);
#788=LINE('',#6137,#1268);
#789=LINE('',#6140,#1269);
#790=LINE('',#6143,#1270);
#791=LINE('',#6149,#1271);
#792=LINE('',#6151,#1272);
#793=LINE('',#6153,#1273);
#794=LINE('',#6154,#1274);
#795=LINE('',#6157,#1275);
#796=LINE('',#6159,#1276);
#797=LINE('',#6161,#1277);
#798=LINE('',#6163,#1278);
#799=LINE('',#6165,#1279);
#800=LINE('',#6167,#1280);
#801=LINE('',#6169,#1281);
#802=LINE('',#6171,#1282);
#803=LINE('',#6173,#1283);
#804=LINE('',#6175,#1284);
#805=LINE('',#6177,#1285);
#806=LINE('',#6179,#1286);
#807=LINE('',#6180,#1287);
#808=LINE('',#6187,#1288);
#809=LINE('',#6189,#1289);
#810=LINE('',#6190,#1290);
#811=LINE('',#6193,#1291);
#812=LINE('',#6194,#1292);
#813=LINE('',#6199,#1293);
#814=LINE('',#6207,#1294);
#815=LINE('',#6218,#1295);
#816=LINE('',#6219,#1296);
#817=LINE('',#6228,#1297);
#818=LINE('',#6230,#1298);
#819=LINE('',#6233,#1299);
#820=LINE('',#6234,#1300);
#821=LINE('',#6237,#1301);
#822=LINE('',#6239,#1302);
#823=LINE('',#6240,#1303);
#824=LINE('',#6243,#1304);
#825=LINE('',#6244,#1305);
#826=LINE('',#6246,#1306);
#827=LINE('',#6252,#1307);
#828=LINE('',#6261,#1308);
#829=LINE('',#6268,#1309);
#830=LINE('',#6276,#1310);
#831=LINE('',#6278,#1311);
#832=LINE('',#6281,#1312);
#833=LINE('',#6283,#1313);
#834=LINE('',#6284,#1314);
#835=LINE('',#6287,#1315);
#836=LINE('',#6288,#1316);
#837=LINE('',#6291,#1317);
#838=LINE('',#6293,#1318);
#839=LINE('',#6295,#1319);
#840=LINE('',#6297,#1320);
#841=LINE('',#6299,#1321);
#842=LINE('',#6301,#1322);
#843=LINE('',#6303,#1323);
#844=LINE('',#6305,#1324);
#845=LINE('',#6307,#1325);
#846=LINE('',#6309,#1326);
#847=LINE('',#6311,#1327);
#848=LINE('',#6312,#1328);
#849=LINE('',#6315,#1329);
#850=LINE('',#6316,#1330);
#851=LINE('',#6319,#1331);
#852=LINE('',#6321,#1332);
#853=LINE('',#6322,#1333);
#854=LINE('',#6325,#1334);
#855=LINE('',#6327,#1335);
#856=LINE('',#6328,#1336);
#857=LINE('',#6331,#1337);
#858=LINE('',#6333,#1338);
#859=LINE('',#6334,#1339);
#860=LINE('',#6337,#1340);
#861=LINE('',#6339,#1341);
#862=LINE('',#6340,#1342);
#863=LINE('',#6343,#1343);
#864=LINE('',#6345,#1344);
#865=LINE('',#6346,#1345);
#866=LINE('',#6349,#1346);
#867=LINE('',#6350,#1347);
#868=LINE('',#6353,#1348);
#869=LINE('',#6355,#1349);
#870=LINE('',#6357,#1350);
#871=LINE('',#6358,#1351);
#872=LINE('',#6361,#1352);
#873=LINE('',#6362,#1353);
#874=LINE('',#6365,#1354);
#875=LINE('',#6367,#1355);
#876=LINE('',#6368,#1356);
#877=LINE('',#6371,#1357);
#878=LINE('',#6373,#1358);
#879=LINE('',#6374,#1359);
#880=LINE('',#6377,#1360);
#881=LINE('',#6379,#1361);
#882=LINE('',#6380,#1362);
#883=LINE('',#6383,#1363);
#884=LINE('',#6385,#1364);
#885=LINE('',#6386,#1365);
#886=LINE('',#6389,#1366);
#887=LINE('',#6391,#1367);
#888=LINE('',#6392,#1368);
#889=LINE('',#6396,#1369);
#890=LINE('',#6398,#1370);
#891=LINE('',#6400,#1371);
#892=LINE('',#6401,#1372);
#893=LINE('',#6405,#1373);
#894=LINE('',#6407,#1374);
#895=LINE('',#6409,#1375);
#896=LINE('',#6410,#1376);
#897=LINE('',#6413,#1377);
#898=LINE('',#6415,#1378);
#899=LINE('',#6416,#1379);
#900=LINE('',#6420,#1380);
#901=LINE('',#6422,#1381);
#902=LINE('',#6424,#1382);
#903=LINE('',#6425,#1383);
#904=LINE('',#6429,#1384);
#905=LINE('',#6431,#1385);
#906=LINE('',#6433,#1386);
#907=LINE('',#6434,#1387);
#908=LINE('',#6438,#1388);
#909=LINE('',#6440,#1389);
#910=LINE('',#6442,#1390);
#911=LINE('',#6443,#1391);
#912=LINE('',#6446,#1392);
#913=LINE('',#6448,#1393);
#914=LINE('',#6449,#1394);
#915=LINE('',#6453,#1395);
#916=LINE('',#6455,#1396);
#917=LINE('',#6457,#1397);
#918=LINE('',#6458,#1398);
#919=LINE('',#6461,#1399);
#920=LINE('',#6463,#1400);
#921=LINE('',#6464,#1401);
#922=LINE('',#6468,#1402);
#923=LINE('',#6470,#1403);
#924=LINE('',#6472,#1404);
#925=LINE('',#6473,#1405);
#926=LINE('',#6477,#1406);
#927=LINE('',#6479,#1407);
#928=LINE('',#6481,#1408);
#929=LINE('',#6482,#1409);
#930=LINE('',#6486,#1410);
#931=LINE('',#6488,#1411);
#932=LINE('',#6490,#1412);
#933=LINE('',#6491,#1413);
#934=LINE('',#6494,#1414);
#935=LINE('',#6496,#1415);
#936=LINE('',#6497,#1416);
#937=LINE('',#6501,#1417);
#938=LINE('',#6503,#1418);
#939=LINE('',#6505,#1419);
#940=LINE('',#6506,#1420);
#941=LINE('',#6510,#1421);
#942=LINE('',#6512,#1422);
#943=LINE('',#6514,#1423);
#944=LINE('',#6515,#1424);
#945=LINE('',#6519,#1425);
#946=LINE('',#6521,#1426);
#947=LINE('',#6523,#1427);
#948=LINE('',#6524,#1428);
#949=LINE('',#6526,#1429);
#950=LINE('',#6530,#1430);
#951=LINE('',#6531,#1431);
#952=LINE('',#6533,#1432);
#953=LINE('',#6537,#1433);
#954=LINE('',#6538,#1434);
#955=LINE('',#6540,#1435);
#956=LINE('',#6544,#1436);
#957=LINE('',#6546,#1437);
#958=LINE('',#6547,#1438);
#959=LINE('',#6549,#1439);
#960=LINE('',#6551,#1440);
#961=LINE('',#6554,#1441);
#962=LINE('',#6555,#1442);
#963=LINE('',#6557,#1443);
#964=LINE('',#6560,#1444);
#965=LINE('',#6562,#1445);
#966=LINE('',#6563,#1446);
#967=LINE('',#6566,#1447);
#968=LINE('',#6567,#1448);
#969=LINE('',#6569,#1449);
#970=LINE('',#6572,#1450);
#971=LINE('',#6574,#1451);
#972=LINE('',#6575,#1452);
#973=LINE('',#6578,#1453);
#974=LINE('',#6579,#1454);
#975=LINE('',#6581,#1455);
#976=LINE('',#6584,#1456);
#977=LINE('',#6586,#1457);
#978=LINE('',#6587,#1458);
#979=LINE('',#6589,#1459);
#980=LINE('',#6590,#1460);
#981=LINE('',#6592,#1461);
#982=LINE('',#6595,#1462);
#983=LINE('',#6597,#1463);
#984=LINE('',#6598,#1464);
#985=LINE('',#6600,#1465);
#986=LINE('',#6602,#1466);
#987=LINE('',#6603,#1467);
#988=LINE('',#6605,#1468);
#989=LINE('',#6606,#1469);
#990=LINE('',#6608,#1470);
#991=LINE('',#6611,#1471);
#992=LINE('',#6613,#1472);
#993=LINE('',#6614,#1473);
#994=LINE('',#6616,#1474);
#995=LINE('',#6618,#1475);
#996=LINE('',#6620,#1476);
#997=LINE('',#6621,#1477);
#998=LINE('',#6624,#1478);
#999=LINE('',#6626,#1479);
#1000=LINE('',#6627,#1480);
#1001=LINE('',#6629,#1481);
#1002=LINE('',#6630,#1482);
#1003=LINE('',#6633,#1483);
#1004=LINE('',#6635,#1484);
#1005=LINE('',#6636,#1485);
#1006=LINE('',#6638,#1486);
#1007=LINE('',#6641,#1487);
#1008=LINE('',#6643,#1488);
#1009=LINE('',#6644,#1489);
#1010=LINE('',#6646,#1490);
#1011=LINE('',#6648,#1491);
#1012=LINE('',#6649,#1492);
#1013=LINE('',#6651,#1493);
#1014=LINE('',#6652,#1494);
#1015=LINE('',#6656,#1495);
#1016=LINE('',#6658,#1496);
#1017=LINE('',#6659,#1497);
#1018=LINE('',#6661,#1498);
#1019=LINE('',#6662,#1499);
#1020=LINE('',#6664,#1500);
#1021=LINE('',#6666,#1501);
#1022=LINE('',#6668,#1502);
#1023=LINE('',#6669,#1503);
#1024=LINE('',#6672,#1504);
#1025=LINE('',#6674,#1505);
#1026=LINE('',#6676,#1506);
#1027=LINE('',#6678,#1507);
#1028=LINE('',#6679,#1508);
#1029=LINE('',#6682,#1509);
#1030=LINE('',#6684,#1510);
#1031=LINE('',#6686,#1511);
#1032=LINE('',#6687,#1512);
#1033=LINE('',#6693,#1513);
#1034=LINE('',#6695,#1514);
#1035=LINE('',#6697,#1515);
#1036=LINE('',#6699,#1516);
#1037=LINE('',#6700,#1517);
#1038=LINE('',#6703,#1518);
#1039=LINE('',#6705,#1519);
#1040=LINE('',#6706,#1520);
#1041=LINE('',#6708,#1521);
#1042=LINE('',#6709,#1522);
#1043=LINE('',#6710,#1523);
#1044=LINE('',#6713,#1524);
#1045=LINE('',#6714,#1525);
#1046=LINE('',#6717,#1526);
#1047=LINE('',#6719,#1527);
#1048=LINE('',#6722,#1528);
#1049=LINE('',#6724,#1529);
#1050=LINE('',#6725,#1530);
#1051=LINE('',#6728,#1531);
#1052=LINE('',#6729,#1532);
#1053=LINE('',#6732,#1533);
#1054=LINE('',#6733,#1534);
#1055=LINE('',#6735,#1535);
#1056=LINE('',#6738,#1536);
#1057=LINE('',#6739,#1537);
#1058=LINE('',#6742,#1538);
#1059=LINE('',#6743,#1539);
#1060=LINE('',#6746,#1540);
#1061=LINE('',#6747,#1541);
#1062=LINE('',#6749,#1542);
#1063=LINE('',#6752,#1543);
#1064=LINE('',#6753,#1544);
#1065=LINE('',#6756,#1545);
#1066=LINE('',#6757,#1546);
#1067=LINE('',#6759,#1547);
#1068=LINE('',#6762,#1548);
#1069=LINE('',#6763,#1549);
#1070=LINE('',#6766,#1550);
#1071=LINE('',#6767,#1551);
#1072=LINE('',#6770,#1552);
#1073=LINE('',#6771,#1553);
#1074=LINE('',#6774,#1554);
#1075=LINE('',#6775,#1555);
#1076=LINE('',#6778,#1556);
#1077=LINE('',#6779,#1557);
#1078=LINE('',#6782,#1558);
#1079=LINE('',#6783,#1559);
#1080=LINE('',#6785,#1560);
#1081=LINE('',#6787,#1561);
#1082=LINE('',#6788,#1562);
#1083=LINE('',#6792,#1563);
#1084=LINE('',#6793,#1564);
#1085=LINE('',#6795,#1565);
#1086=VECTOR('',#4547,10.);
#1087=VECTOR('',#4548,10.);
#1088=VECTOR('',#4549,10.);
#1089=VECTOR('',#4550,10.);
#1090=VECTOR('',#4553,10.);
#1091=VECTOR('',#4554,10.);
#1092=VECTOR('',#4555,10.);
#1093=VECTOR('',#4556,10.);
#1094=VECTOR('',#4559,10.);
#1095=VECTOR('',#4560,10.);
#1096=VECTOR('',#4561,10.);
#1097=VECTOR('',#4562,10.);
#1098=VECTOR('',#4565,10.);
#1099=VECTOR('',#4566,10.);
#1100=VECTOR('',#4569,10.);
#1101=VECTOR('',#4570,10.);
#1102=VECTOR('',#4571,10.);
#1103=VECTOR('',#4572,10.);
#1104=VECTOR('',#4575,10.);
#1105=VECTOR('',#4576,10.);
#1106=VECTOR('',#4577,10.);
#1107=VECTOR('',#4580,10.);
#1108=VECTOR('',#4587,10.);
#1109=VECTOR('',#4588,10.);
#1110=VECTOR('',#4589,10.);
#1111=VECTOR('',#4592,10.);
#1112=VECTOR('',#4599,10.);
#1113=VECTOR('',#4600,10.);
#1114=VECTOR('',#4601,10.);
#1115=VECTOR('',#4604,10.);
#1116=VECTOR('',#4605,10.);
#1117=VECTOR('',#4606,10.);
#1118=VECTOR('',#4607,10.);
#1119=VECTOR('',#4610,10.);
#1120=VECTOR('',#4611,10.);
#1121=VECTOR('',#4612,10.);
#1122=VECTOR('',#4615,10.);
#1123=VECTOR('',#4616,10.);
#1124=VECTOR('',#4617,10.);
#1125=VECTOR('',#4620,10.);
#1126=VECTOR('',#4621,10.);
#1127=VECTOR('',#4622,10.);
#1128=VECTOR('',#4623,10.);
#1129=VECTOR('',#4628,10.);
#1130=VECTOR('',#4633,10.);
#1131=VECTOR('',#4634,10.);
#1132=VECTOR('',#4635,10.);
#1133=VECTOR('',#4640,10.);
#1134=VECTOR('',#4645,10.);
#1135=VECTOR('',#4646,10.);
#1136=VECTOR('',#4647,10.);
#1137=VECTOR('',#4650,10.);
#1138=VECTOR('',#4651,10.);
#1139=VECTOR('',#4652,10.);
#1140=VECTOR('',#4653,10.);
#1141=VECTOR('',#4656,10.);
#1142=VECTOR('',#4657,10.);
#1143=VECTOR('',#4658,10.);
#1144=VECTOR('',#4661,10.);
#1145=VECTOR('',#4662,10.);
#1146=VECTOR('',#4663,10.);
#1147=VECTOR('',#4674,10.);
#1148=VECTOR('',#4675,10.);
#1149=VECTOR('',#4676,10.);
#1150=VECTOR('',#4677,10.);
#1151=VECTOR('',#4680,10.);
#1152=VECTOR('',#4681,10.);
#1153=VECTOR('',#4682,10.);
#1154=VECTOR('',#4685,10.);
#1155=VECTOR('',#4692,10.);
#1156=VECTOR('',#4693,10.);
#1157=VECTOR('',#4694,10.);
#1158=VECTOR('',#4697,10.);
#1159=VECTOR('',#4704,10.);
#1160=VECTOR('',#4705,10.);
#1161=VECTOR('',#4706,10.);
#1162=VECTOR('',#4717,10.);
#1163=VECTOR('',#4718,10.);
#1164=VECTOR('',#4719,10.);
#1165=VECTOR('',#4720,10.);
#1166=VECTOR('',#4723,10.);
#1167=VECTOR('',#4724,10.);
#1168=VECTOR('',#4725,10.);
#1169=VECTOR('',#4726,10.);
#1170=VECTOR('',#4729,10.);
#1171=VECTOR('',#4730,10.);
#1172=VECTOR('',#4749,10.);
#1173=VECTOR('',#4754,10.);
#1174=VECTOR('',#4757,10.);
#1175=VECTOR('',#4760,10.);
#1176=VECTOR('',#4763,10.);
#1177=VECTOR('',#4764,10.);
#1178=VECTOR('',#4767,10.);
#1179=VECTOR('',#4768,10.);
#1180=VECTOR('',#4771,10.);
#1181=VECTOR('',#4772,10.);
#1182=VECTOR('',#4773,10.);
#1183=VECTOR('',#4774,10.);
#1184=VECTOR('',#4775,10.);
#1185=VECTOR('',#4776,10.);
#1186=VECTOR('',#4777,10.);
#1187=VECTOR('',#4778,10.);
#1188=VECTOR('',#4779,10.);
#1189=VECTOR('',#4782,10.);
#1190=VECTOR('',#4783,10.);
#1191=VECTOR('',#4784,10.);
#1192=VECTOR('',#4787,10.);
#1193=VECTOR('',#4792,10.);
#1194=VECTOR('',#4797,10.);
#1195=VECTOR('',#4800,10.);
#1196=VECTOR('',#4801,10.);
#1197=VECTOR('',#4804,10.);
#1198=VECTOR('',#4805,10.);
#1199=VECTOR('',#4808,10.);
#1200=VECTOR('',#4809,10.);
#1201=VECTOR('',#4812,10.);
#1202=VECTOR('',#4819,10.);
#1203=VECTOR('',#4820,10.);
#1204=VECTOR('',#4823,10.);
#1205=VECTOR('',#4824,10.);
#1206=VECTOR('',#4825,10.);
#1207=VECTOR('',#4826,10.);
#1208=VECTOR('',#4827,10.);
#1209=VECTOR('',#4828,10.);
#1210=VECTOR('',#4829,10.);
#1211=VECTOR('',#4830,10.);
#1212=VECTOR('',#4831,10.);
#1213=VECTOR('',#4834,10.);
#1214=VECTOR('',#4835,10.);
#1215=VECTOR('',#4838,10.);
#1216=VECTOR('',#4839,10.);
#1217=VECTOR('',#4840,10.);
#1218=VECTOR('',#4843,10.);
#1219=VECTOR('',#4848,10.);
#1220=VECTOR('',#4849,10.);
#1221=VECTOR('',#4852,10.);
#1222=VECTOR('',#4857,10.);
#1223=VECTOR('',#4862,10.);
#1224=VECTOR('',#4865,10.);
#1225=VECTOR('',#4866,10.);
#1226=VECTOR('',#4881,10.);
#1227=VECTOR('',#4882,10.);
#1228=VECTOR('',#4891,10.);
#1229=VECTOR('',#4894,10.);
#1230=VECTOR('',#4901,10.);
#1231=VECTOR('',#4904,10.);
#1232=VECTOR('',#4909,10.);
#1233=VECTOR('',#4912,10.);
#1234=VECTOR('',#4917,10.);
#1235=VECTOR('',#4920,10.);
#1236=VECTOR('',#4921,10.);
#1237=VECTOR('',#4924,10.);
#1238=VECTOR('',#4925,10.);
#1239=VECTOR('',#4928,10.);
#1240=VECTOR('',#4929,10.);
#1241=VECTOR('',#4930,10.);
#1242=VECTOR('',#4931,10.);
#1243=VECTOR('',#4932,10.);
#1244=VECTOR('',#4933,10.);
#1245=VECTOR('',#4934,10.);
#1246=VECTOR('',#4935,10.);
#1247=VECTOR('',#4936,10.);
#1248=VECTOR('',#4937,10.);
#1249=VECTOR('',#4938,10.);
#1250=VECTOR('',#4939,10.);
#1251=VECTOR('',#4940,10.);
#1252=VECTOR('',#4941,10.);
#1253=VECTOR('',#4942,10.);
#1254=VECTOR('',#4943,10.);
#1255=VECTOR('',#4944,10.);
#1256=VECTOR('',#4945,10.);
#1257=VECTOR('',#4946,10.);
#1258=VECTOR('',#4947,10.);
#1259=VECTOR('',#4948,10.);
#1260=VECTOR('',#4949,10.);
#1261=VECTOR('',#4956,10.);
#1262=VECTOR('',#4959,10.);
#1263=VECTOR('',#4962,10.);
#1264=VECTOR('',#4973,10.);
#1265=VECTOR('',#4984,10.);
#1266=VECTOR('',#4989,10.);
#1267=VECTOR('',#4992,10.);
#1268=VECTOR('',#4993,10.);
#1269=VECTOR('',#4998,10.);
#1270=VECTOR('',#5001,10.);
#1271=VECTOR('',#5008,10.);
#1272=VECTOR('',#5009,10.);
#1273=VECTOR('',#5010,10.);
#1274=VECTOR('',#5011,10.);
#1275=VECTOR('',#5014,10.);
#1276=VECTOR('',#5015,10.);
#1277=VECTOR('',#5016,10.);
#1278=VECTOR('',#5017,10.);
#1279=VECTOR('',#5018,10.);
#1280=VECTOR('',#5019,10.);
#1281=VECTOR('',#5020,10.);
#1282=VECTOR('',#5021,10.);
#1283=VECTOR('',#5022,10.);
#1284=VECTOR('',#5023,10.);
#1285=VECTOR('',#5024,10.);
#1286=VECTOR('',#5025,10.);
#1287=VECTOR('',#5026,10.);
#1288=VECTOR('',#5035,10.);
#1289=VECTOR('',#5036,10.);
#1290=VECTOR('',#5037,10.);
#1291=VECTOR('',#5040,10.);
#1292=VECTOR('',#5041,10.);
#1293=VECTOR('',#5046,10.);
#1294=VECTOR('',#5059,10.);
#1295=VECTOR('',#5072,10.);
#1296=VECTOR('',#5073,10.);
#1297=VECTOR('',#5084,10.);
#1298=VECTOR('',#5085,10.);
#1299=VECTOR('',#5090,10.);
#1300=VECTOR('',#5091,10.);
#1301=VECTOR('',#5094,10.);
#1302=VECTOR('',#5095,10.);
#1303=VECTOR('',#5096,10.);
#1304=VECTOR('',#5099,10.);
#1305=VECTOR('',#5100,10.);
#1306=VECTOR('',#5103,10.);
#1307=VECTOR('',#5110,10.);
#1308=VECTOR('',#5123,10.);
#1309=VECTOR('',#5132,10.);
#1310=VECTOR('',#5145,10.);
#1311=VECTOR('',#5148,10.);
#1312=VECTOR('',#5151,10.);
#1313=VECTOR('',#5152,10.);
#1314=VECTOR('',#5153,10.);
#1315=VECTOR('',#5156,10.);
#1316=VECTOR('',#5157,10.);
#1317=VECTOR('',#5160,10.);
#1318=VECTOR('',#5161,10.);
#1319=VECTOR('',#5162,10.);
#1320=VECTOR('',#5163,10.);
#1321=VECTOR('',#5164,10.);
#1322=VECTOR('',#5165,10.);
#1323=VECTOR('',#5166,10.);
#1324=VECTOR('',#5167,10.);
#1325=VECTOR('',#5168,10.);
#1326=VECTOR('',#5169,10.);
#1327=VECTOR('',#5170,10.);
#1328=VECTOR('',#5171,10.);
#1329=VECTOR('',#5174,10.);
#1330=VECTOR('',#5175,10.);
#1331=VECTOR('',#5178,10.);
#1332=VECTOR('',#5179,10.);
#1333=VECTOR('',#5180,10.);
#1334=VECTOR('',#5183,10.);
#1335=VECTOR('',#5184,10.);
#1336=VECTOR('',#5185,10.);
#1337=VECTOR('',#5188,10.);
#1338=VECTOR('',#5189,10.);
#1339=VECTOR('',#5190,10.);
#1340=VECTOR('',#5193,10.);
#1341=VECTOR('',#5194,10.);
#1342=VECTOR('',#5195,10.);
#1343=VECTOR('',#5198,10.);
#1344=VECTOR('',#5199,10.);
#1345=VECTOR('',#5200,10.);
#1346=VECTOR('',#5203,10.);
#1347=VECTOR('',#5204,10.);
#1348=VECTOR('',#5207,10.);
#1349=VECTOR('',#5208,10.);
#1350=VECTOR('',#5209,10.);
#1351=VECTOR('',#5210,10.);
#1352=VECTOR('',#5213,10.);
#1353=VECTOR('',#5214,10.);
#1354=VECTOR('',#5217,10.);
#1355=VECTOR('',#5218,10.);
#1356=VECTOR('',#5219,10.);
#1357=VECTOR('',#5222,10.);
#1358=VECTOR('',#5223,10.);
#1359=VECTOR('',#5224,10.);
#1360=VECTOR('',#5227,10.);
#1361=VECTOR('',#5228,10.);
#1362=VECTOR('',#5229,10.);
#1363=VECTOR('',#5232,10.);
#1364=VECTOR('',#5233,10.);
#1365=VECTOR('',#5234,10.);
#1366=VECTOR('',#5237,10.);
#1367=VECTOR('',#5238,10.);
#1368=VECTOR('',#5239,10.);
#1369=VECTOR('',#5242,10.);
#1370=VECTOR('',#5243,10.);
#1371=VECTOR('',#5244,10.);
#1372=VECTOR('',#5245,10.);
#1373=VECTOR('',#5248,10.);
#1374=VECTOR('',#5249,10.);
#1375=VECTOR('',#5250,10.);
#1376=VECTOR('',#5251,10.);
#1377=VECTOR('',#5254,10.);
#1378=VECTOR('',#5255,10.);
#1379=VECTOR('',#5256,10.);
#1380=VECTOR('',#5259,10.);
#1381=VECTOR('',#5260,10.);
#1382=VECTOR('',#5261,10.);
#1383=VECTOR('',#5262,10.);
#1384=VECTOR('',#5265,10.);
#1385=VECTOR('',#5266,10.);
#1386=VECTOR('',#5267,10.);
#1387=VECTOR('',#5268,10.);
#1388=VECTOR('',#5271,10.);
#1389=VECTOR('',#5272,10.);
#1390=VECTOR('',#5273,10.);
#1391=VECTOR('',#5274,10.);
#1392=VECTOR('',#5277,10.);
#1393=VECTOR('',#5278,10.);
#1394=VECTOR('',#5279,10.);
#1395=VECTOR('',#5282,10.);
#1396=VECTOR('',#5283,10.);
#1397=VECTOR('',#5284,10.);
#1398=VECTOR('',#5285,10.);
#1399=VECTOR('',#5288,10.);
#1400=VECTOR('',#5289,10.);
#1401=VECTOR('',#5290,10.);
#1402=VECTOR('',#5293,10.);
#1403=VECTOR('',#5294,10.);
#1404=VECTOR('',#5295,10.);
#1405=VECTOR('',#5296,10.);
#1406=VECTOR('',#5299,10.);
#1407=VECTOR('',#5300,10.);
#1408=VECTOR('',#5301,10.);
#1409=VECTOR('',#5302,10.);
#1410=VECTOR('',#5305,10.);
#1411=VECTOR('',#5306,10.);
#1412=VECTOR('',#5307,10.);
#1413=VECTOR('',#5308,10.);
#1414=VECTOR('',#5311,10.);
#1415=VECTOR('',#5312,10.);
#1416=VECTOR('',#5313,10.);
#1417=VECTOR('',#5316,10.);
#1418=VECTOR('',#5317,10.);
#1419=VECTOR('',#5318,10.);
#1420=VECTOR('',#5319,10.);
#1421=VECTOR('',#5322,10.);
#1422=VECTOR('',#5323,10.);
#1423=VECTOR('',#5324,10.);
#1424=VECTOR('',#5325,10.);
#1425=VECTOR('',#5328,10.);
#1426=VECTOR('',#5329,10.);
#1427=VECTOR('',#5330,10.);
#1428=VECTOR('',#5331,10.);
#1429=VECTOR('',#5334,10.);
#1430=VECTOR('',#5339,10.);
#1431=VECTOR('',#5340,10.);
#1432=VECTOR('',#5343,10.);
#1433=VECTOR('',#5348,10.);
#1434=VECTOR('',#5349,10.);
#1435=VECTOR('',#5352,10.);
#1436=VECTOR('',#5357,10.);
#1437=VECTOR('',#5358,10.);
#1438=VECTOR('',#5359,10.);
#1439=VECTOR('',#5362,10.);
#1440=VECTOR('',#5365,10.);
#1441=VECTOR('',#5370,10.);
#1442=VECTOR('',#5371,10.);
#1443=VECTOR('',#5374,10.);
#1444=VECTOR('',#5377,10.);
#1445=VECTOR('',#5378,10.);
#1446=VECTOR('',#5379,10.);
#1447=VECTOR('',#5382,10.);
#1448=VECTOR('',#5383,10.);
#1449=VECTOR('',#5386,10.);
#1450=VECTOR('',#5389,10.);
#1451=VECTOR('',#5390,10.);
#1452=VECTOR('',#5391,10.);
#1453=VECTOR('',#5394,10.);
#1454=VECTOR('',#5395,10.);
#1455=VECTOR('',#5398,10.);
#1456=VECTOR('',#5401,10.);
#1457=VECTOR('',#5402,10.);
#1458=VECTOR('',#5403,10.);
#1459=VECTOR('',#5406,10.);
#1460=VECTOR('',#5407,10.);
#1461=VECTOR('',#5410,10.);
#1462=VECTOR('',#5413,10.);
#1463=VECTOR('',#5414,10.);
#1464=VECTOR('',#5415,10.);
#1465=VECTOR('',#5418,10.);
#1466=VECTOR('',#5421,10.);
#1467=VECTOR('',#5422,10.);
#1468=VECTOR('',#5425,10.);
#1469=VECTOR('',#5426,10.);
#1470=VECTOR('',#5429,10.);
#1471=VECTOR('',#5432,10.);
#1472=VECTOR('',#5433,10.);
#1473=VECTOR('',#5434,10.);
#1474=VECTOR('',#5437,10.);
#1475=VECTOR('',#5440,10.);
#1476=VECTOR('',#5443,10.);
#1477=VECTOR('',#5444,10.);
#1478=VECTOR('',#5447,10.);
#1479=VECTOR('',#5448,10.);
#1480=VECTOR('',#5449,10.);
#1481=VECTOR('',#5452,10.);
#1482=VECTOR('',#5453,10.);
#1483=VECTOR('',#5456,10.);
#1484=VECTOR('',#5457,10.);
#1485=VECTOR('',#5458,10.);
#1486=VECTOR('',#5461,10.);
#1487=VECTOR('',#5464,10.);
#1488=VECTOR('',#5465,10.);
#1489=VECTOR('',#5466,10.);
#1490=VECTOR('',#5469,10.);
#1491=VECTOR('',#5472,10.);
#1492=VECTOR('',#5473,10.);
#1493=VECTOR('',#5476,10.);
#1494=VECTOR('',#5477,10.);
#1495=VECTOR('',#5482,10.);
#1496=VECTOR('',#5483,10.);
#1497=VECTOR('',#5484,10.);
#1498=VECTOR('',#5487,10.);
#1499=VECTOR('',#5488,10.);
#1500=VECTOR('',#5489,10.);
#1501=VECTOR('',#5490,10.);
#1502=VECTOR('',#5491,10.);
#1503=VECTOR('',#5492,10.);
#1504=VECTOR('',#5495,10.);
#1505=VECTOR('',#5496,10.);
#1506=VECTOR('',#5497,10.);
#1507=VECTOR('',#5498,10.);
#1508=VECTOR('',#5499,10.);
#1509=VECTOR('',#5502,10.);
#1510=VECTOR('',#5503,10.);
#1511=VECTOR('',#5504,10.);
#1512=VECTOR('',#5505,10.);
#1513=VECTOR('',#5514,10.);
#1514=VECTOR('',#5515,10.);
#1515=VECTOR('',#5516,10.);
#1516=VECTOR('',#5517,10.);
#1517=VECTOR('',#5518,10.);
#1518=VECTOR('',#5521,10.);
#1519=VECTOR('',#5522,10.);
#1520=VECTOR('',#5523,10.);
#1521=VECTOR('',#5526,10.);
#1522=VECTOR('',#5527,10.);
#1523=VECTOR('',#5528,10.);
#1524=VECTOR('',#5531,10.);
#1525=VECTOR('',#5532,10.);
#1526=VECTOR('',#5537,10.);
#1527=VECTOR('',#5540,10.);
#1528=VECTOR('',#5543,10.);
#1529=VECTOR('',#5544,10.);
#1530=VECTOR('',#5545,10.);
#1531=VECTOR('',#5548,10.);
#1532=VECTOR('',#5549,10.);
#1533=VECTOR('',#5552,10.);
#1534=VECTOR('',#5553,10.);
#1535=VECTOR('',#5556,10.);
#1536=VECTOR('',#5559,10.);
#1537=VECTOR('',#5560,10.);
#1538=VECTOR('',#5563,10.);
#1539=VECTOR('',#5564,10.);
#1540=VECTOR('',#5567,10.);
#1541=VECTOR('',#5568,10.);
#1542=VECTOR('',#5571,10.);
#1543=VECTOR('',#5574,10.);
#1544=VECTOR('',#5575,10.);
#1545=VECTOR('',#5578,10.);
#1546=VECTOR('',#5579,10.);
#1547=VECTOR('',#5582,10.);
#1548=VECTOR('',#5585,10.);
#1549=VECTOR('',#5586,10.);
#1550=VECTOR('',#5589,10.);
#1551=VECTOR('',#5590,10.);
#1552=VECTOR('',#5593,10.);
#1553=VECTOR('',#5594,10.);
#1554=VECTOR('',#5597,10.);
#1555=VECTOR('',#5598,10.);
#1556=VECTOR('',#5601,10.);
#1557=VECTOR('',#5602,10.);
#1558=VECTOR('',#5605,10.);
#1559=VECTOR('',#5606,10.);
#1560=VECTOR('',#5609,10.);
#1561=VECTOR('',#5612,10.);
#1562=VECTOR('',#5613,10.);
#1563=VECTOR('',#5620,10.);
#1564=VECTOR('',#5621,10.);
#1565=VECTOR('',#5624,10.);
#1566=VERTEX_POINT('',#5631);
#1567=VERTEX_POINT('',#5632);
#1568=VERTEX_POINT('',#5634);
#1569=VERTEX_POINT('',#5636);
#1570=VERTEX_POINT('',#5640);
#1571=VERTEX_POINT('',#5641);
#1572=VERTEX_POINT('',#5644);
#1573=VERTEX_POINT('',#5648);
#1574=VERTEX_POINT('',#5649);
#1575=VERTEX_POINT('',#5651);
#1576=VERTEX_POINT('',#5653);
#1577=VERTEX_POINT('',#5660);
#1578=VERTEX_POINT('',#5661);
#1579=VERTEX_POINT('',#5663);
#1580=VERTEX_POINT('',#5665);
#1581=VERTEX_POINT('',#5669);
#1582=VERTEX_POINT('',#5671);
#1583=VERTEX_POINT('',#5675);
#1584=VERTEX_POINT('',#5676);
#1585=VERTEX_POINT('',#5681);
#1586=VERTEX_POINT('',#5682);
#1587=VERTEX_POINT('',#5687);
#1588=VERTEX_POINT('',#5688);
#1589=VERTEX_POINT('',#5693);
#1590=VERTEX_POINT('',#5698);
#1591=VERTEX_POINT('',#5699);
#1592=VERTEX_POINT('',#5702);
#1593=VERTEX_POINT('',#5706);
#1594=VERTEX_POINT('',#5708);
#1595=VERTEX_POINT('',#5712);
#1596=VERTEX_POINT('',#5714);
#1597=VERTEX_POINT('',#5718);
#1598=VERTEX_POINT('',#5719);
#1599=VERTEX_POINT('',#5721);
#1600=VERTEX_POINT('',#5723);
#1601=VERTEX_POINT('',#5727);
#1602=VERTEX_POINT('',#5729);
#1603=VERTEX_POINT('',#5733);
#1604=VERTEX_POINT('',#5735);
#1605=VERTEX_POINT('',#5739);
#1606=VERTEX_POINT('',#5741);
#1607=VERTEX_POINT('',#5745);
#1608=VERTEX_POINT('',#5750);
#1609=VERTEX_POINT('',#5751);
#1610=VERTEX_POINT('',#5754);
#1611=VERTEX_POINT('',#5758);
#1612=VERTEX_POINT('',#5760);
#1613=VERTEX_POINT('',#5764);
#1614=VERTEX_POINT('',#5766);
#1615=VERTEX_POINT('',#5774);
#1616=VERTEX_POINT('',#5775);
#1617=VERTEX_POINT('',#5778);
#1618=VERTEX_POINT('',#5782);
#1619=VERTEX_POINT('',#5784);
#1620=VERTEX_POINT('',#5788);
#1621=VERTEX_POINT('',#5789);
#1622=VERTEX_POINT('',#5794);
#1623=VERTEX_POINT('',#5795);
#1624=VERTEX_POINT('',#5800);
#1625=VERTEX_POINT('',#5801);
#1626=VERTEX_POINT('',#5806);
#1627=VERTEX_POINT('',#5807);
#1628=VERTEX_POINT('',#5816);
#1629=VERTEX_POINT('',#5818);
#1630=VERTEX_POINT('',#5820);
#1631=VERTEX_POINT('',#5824);
#1632=VERTEX_POINT('',#5825);
#1633=VERTEX_POINT('',#5828);
#1634=VERTEX_POINT('',#5843);
#1635=VERTEX_POINT('',#5845);
#1636=VERTEX_POINT('',#5847);
#1637=VERTEX_POINT('',#5851);
#1638=VERTEX_POINT('',#5853);
#1639=VERTEX_POINT('',#5857);
#1640=VERTEX_POINT('',#5861);
#1641=VERTEX_POINT('',#5863);
#1642=VERTEX_POINT('',#5865);
#1643=VERTEX_POINT('',#5867);
#1644=VERTEX_POINT('',#5869);
#1645=VERTEX_POINT('',#5876);
#1646=VERTEX_POINT('',#5878);
#1647=VERTEX_POINT('',#5880);
#1648=VERTEX_POINT('',#5882);
#1649=VERTEX_POINT('',#5884);
#1650=VERTEX_POINT('',#5886);
#1651=VERTEX_POINT('',#5888);
#1652=VERTEX_POINT('',#5890);
#1653=VERTEX_POINT('',#5892);
#1654=VERTEX_POINT('',#5895);
#1655=VERTEX_POINT('',#5899);
#1656=VERTEX_POINT('',#5903);
#1657=VERTEX_POINT('',#5905);
#1658=VERTEX_POINT('',#5907);
#1659=VERTEX_POINT('',#5911);
#1660=VERTEX_POINT('',#5915);
#1661=VERTEX_POINT('',#5919);
#1662=VERTEX_POINT('',#5923);
#1663=VERTEX_POINT('',#5925);
#1664=VERTEX_POINT('',#5930);
#1665=VERTEX_POINT('',#5932);
#1666=VERTEX_POINT('',#5934);
#1667=VERTEX_POINT('',#5936);
#1668=VERTEX_POINT('',#5938);
#1669=VERTEX_POINT('',#5940);
#1670=VERTEX_POINT('',#5942);
#1671=VERTEX_POINT('',#5944);
#1672=VERTEX_POINT('',#5946);
#1673=VERTEX_POINT('',#5948);
#1674=VERTEX_POINT('',#5950);
#1675=VERTEX_POINT('',#5957);
#1676=VERTEX_POINT('',#5959);
#1677=VERTEX_POINT('',#5961);
#1678=VERTEX_POINT('',#5965);
#1679=VERTEX_POINT('',#5967);
#1680=VERTEX_POINT('',#5971);
#1681=VERTEX_POINT('',#5975);
#1682=VERTEX_POINT('',#5979);
#1683=VERTEX_POINT('',#5983);
#1684=VERTEX_POINT('',#5985);
#1685=VERTEX_POINT('',#5987);
#1686=VERTEX_POINT('',#5991);
#1687=VERTEX_POINT('',#5996);
#1688=VERTEX_POINT('',#5997);
#1689=VERTEX_POINT('',#6002);
#1690=VERTEX_POINT('',#6003);
#1691=VERTEX_POINT('',#6013);
#1692=VERTEX_POINT('',#6015);
#1693=VERTEX_POINT('',#6021);
#1694=VERTEX_POINT('',#6023);
#1695=VERTEX_POINT('',#6025);
#1696=VERTEX_POINT('',#6029);
#1697=VERTEX_POINT('',#6031);
#1698=VERTEX_POINT('',#6033);
#1699=VERTEX_POINT('',#6040);
#1700=VERTEX_POINT('',#6044);
#1701=VERTEX_POINT('',#6046);
#1702=VERTEX_POINT('',#6048);
#1703=VERTEX_POINT('',#6050);
#1704=VERTEX_POINT('',#6052);
#1705=VERTEX_POINT('',#6054);
#1706=VERTEX_POINT('',#6056);
#1707=VERTEX_POINT('',#6058);
#1708=VERTEX_POINT('',#6060);
#1709=VERTEX_POINT('',#6062);
#1710=VERTEX_POINT('',#6064);
#1711=VERTEX_POINT('',#6066);
#1712=VERTEX_POINT('',#6068);
#1713=VERTEX_POINT('',#6070);
#1714=VERTEX_POINT('',#6072);
#1715=VERTEX_POINT('',#6074);
#1716=VERTEX_POINT('',#6076);
#1717=VERTEX_POINT('',#6078);
#1718=VERTEX_POINT('',#6080);
#1719=VERTEX_POINT('',#6083);
#1720=VERTEX_POINT('',#6087);
#1721=VERTEX_POINT('',#6089);
#1722=VERTEX_POINT('',#6106);
#1723=VERTEX_POINT('',#6108);
#1724=VERTEX_POINT('',#6112);
#1725=VERTEX_POINT('',#6124);
#1726=VERTEX_POINT('',#6125);
#1727=VERTEX_POINT('',#6130);
#1728=VERTEX_POINT('',#6142);
#1729=VERTEX_POINT('',#6144);
#1730=VERTEX_POINT('',#6148);
#1731=VERTEX_POINT('',#6150);
#1732=VERTEX_POINT('',#6152);
#1733=VERTEX_POINT('',#6156);
#1734=VERTEX_POINT('',#6158);
#1735=VERTEX_POINT('',#6160);
#1736=VERTEX_POINT('',#6162);
#1737=VERTEX_POINT('',#6164);
#1738=VERTEX_POINT('',#6166);
#1739=VERTEX_POINT('',#6168);
#1740=VERTEX_POINT('',#6170);
#1741=VERTEX_POINT('',#6172);
#1742=VERTEX_POINT('',#6174);
#1743=VERTEX_POINT('',#6176);
#1744=VERTEX_POINT('',#6178);
#1745=VERTEX_POINT('',#6182);
#1746=VERTEX_POINT('',#6186);
#1747=VERTEX_POINT('',#6188);
#1748=VERTEX_POINT('',#6192);
#1749=VERTEX_POINT('',#6196);
#1750=VERTEX_POINT('',#6198);
#1751=VERTEX_POINT('',#6202);
#1752=VERTEX_POINT('',#6209);
#1753=VERTEX_POINT('',#6210);
#1754=VERTEX_POINT('',#6215);
#1755=VERTEX_POINT('',#6216);
#1756=VERTEX_POINT('',#6221);
#1757=VERTEX_POINT('',#6222);
#1758=VERTEX_POINT('',#6227);
#1759=VERTEX_POINT('',#6229);
#1760=VERTEX_POINT('',#6236);
#1761=VERTEX_POINT('',#6238);
#1762=VERTEX_POINT('',#6242);
#1763=VERTEX_POINT('',#6249);
#1764=VERTEX_POINT('',#6251);
#1765=VERTEX_POINT('',#6255);
#1766=VERTEX_POINT('',#6259);
#1767=VERTEX_POINT('',#6263);
#1768=VERTEX_POINT('',#6267);
#1769=VERTEX_POINT('',#6271);
#1770=VERTEX_POINT('',#6280);
#1771=VERTEX_POINT('',#6282);
#1772=VERTEX_POINT('',#6286);
#1773=VERTEX_POINT('',#6290);
#1774=VERTEX_POINT('',#6292);
#1775=VERTEX_POINT('',#6294);
#1776=VERTEX_POINT('',#6296);
#1777=VERTEX_POINT('',#6298);
#1778=VERTEX_POINT('',#6300);
#1779=VERTEX_POINT('',#6302);
#1780=VERTEX_POINT('',#6304);
#1781=VERTEX_POINT('',#6306);
#1782=VERTEX_POINT('',#6308);
#1783=VERTEX_POINT('',#6310);
#1784=VERTEX_POINT('',#6314);
#1785=VERTEX_POINT('',#6318);
#1786=VERTEX_POINT('',#6320);
#1787=VERTEX_POINT('',#6324);
#1788=VERTEX_POINT('',#6326);
#1789=VERTEX_POINT('',#6330);
#1790=VERTEX_POINT('',#6332);
#1791=VERTEX_POINT('',#6336);
#1792=VERTEX_POINT('',#6338);
#1793=VERTEX_POINT('',#6342);
#1794=VERTEX_POINT('',#6344);
#1795=VERTEX_POINT('',#6348);
#1796=VERTEX_POINT('',#6352);
#1797=VERTEX_POINT('',#6354);
#1798=VERTEX_POINT('',#6356);
#1799=VERTEX_POINT('',#6360);
#1800=VERTEX_POINT('',#6364);
#1801=VERTEX_POINT('',#6366);
#1802=VERTEX_POINT('',#6370);
#1803=VERTEX_POINT('',#6372);
#1804=VERTEX_POINT('',#6376);
#1805=VERTEX_POINT('',#6378);
#1806=VERTEX_POINT('',#6382);
#1807=VERTEX_POINT('',#6384);
#1808=VERTEX_POINT('',#6388);
#1809=VERTEX_POINT('',#6390);
#1810=VERTEX_POINT('',#6394);
#1811=VERTEX_POINT('',#6395);
#1812=VERTEX_POINT('',#6397);
#1813=VERTEX_POINT('',#6399);
#1814=VERTEX_POINT('',#6403);
#1815=VERTEX_POINT('',#6404);
#1816=VERTEX_POINT('',#6406);
#1817=VERTEX_POINT('',#6408);
#1818=VERTEX_POINT('',#6412);
#1819=VERTEX_POINT('',#6414);
#1820=VERTEX_POINT('',#6418);
#1821=VERTEX_POINT('',#6419);
#1822=VERTEX_POINT('',#6421);
#1823=VERTEX_POINT('',#6423);
#1824=VERTEX_POINT('',#6427);
#1825=VERTEX_POINT('',#6428);
#1826=VERTEX_POINT('',#6430);
#1827=VERTEX_POINT('',#6432);
#1828=VERTEX_POINT('',#6436);
#1829=VERTEX_POINT('',#6437);
#1830=VERTEX_POINT('',#6439);
#1831=VERTEX_POINT('',#6441);
#1832=VERTEX_POINT('',#6445);
#1833=VERTEX_POINT('',#6447);
#1834=VERTEX_POINT('',#6451);
#1835=VERTEX_POINT('',#6452);
#1836=VERTEX_POINT('',#6454);
#1837=VERTEX_POINT('',#6456);
#1838=VERTEX_POINT('',#6460);
#1839=VERTEX_POINT('',#6462);
#1840=VERTEX_POINT('',#6466);
#1841=VERTEX_POINT('',#6467);
#1842=VERTEX_POINT('',#6469);
#1843=VERTEX_POINT('',#6471);
#1844=VERTEX_POINT('',#6475);
#1845=VERTEX_POINT('',#6476);
#1846=VERTEX_POINT('',#6478);
#1847=VERTEX_POINT('',#6480);
#1848=VERTEX_POINT('',#6484);
#1849=VERTEX_POINT('',#6485);
#1850=VERTEX_POINT('',#6487);
#1851=VERTEX_POINT('',#6489);
#1852=VERTEX_POINT('',#6493);
#1853=VERTEX_POINT('',#6495);
#1854=VERTEX_POINT('',#6499);
#1855=VERTEX_POINT('',#6500);
#1856=VERTEX_POINT('',#6502);
#1857=VERTEX_POINT('',#6504);
#1858=VERTEX_POINT('',#6508);
#1859=VERTEX_POINT('',#6509);
#1860=VERTEX_POINT('',#6511);
#1861=VERTEX_POINT('',#6513);
#1862=VERTEX_POINT('',#6517);
#1863=VERTEX_POINT('',#6518);
#1864=VERTEX_POINT('',#6520);
#1865=VERTEX_POINT('',#6522);
#1866=VERTEX_POINT('',#6529);
#1867=VERTEX_POINT('',#6536);
#1868=VERTEX_POINT('',#6543);
#1869=VERTEX_POINT('',#6545);
#1870=VERTEX_POINT('',#6559);
#1871=VERTEX_POINT('',#6561);
#1872=VERTEX_POINT('',#6565);
#1873=VERTEX_POINT('',#6571);
#1874=VERTEX_POINT('',#6573);
#1875=VERTEX_POINT('',#6577);
#1876=VERTEX_POINT('',#6583);
#1877=VERTEX_POINT('',#6585);
#1878=VERTEX_POINT('',#6594);
#1879=VERTEX_POINT('',#6596);
#1880=VERTEX_POINT('',#6610);
#1881=VERTEX_POINT('',#6612);
#1882=VERTEX_POINT('',#6623);
#1883=VERTEX_POINT('',#6625);
#1884=VERTEX_POINT('',#6632);
#1885=VERTEX_POINT('',#6634);
#1886=VERTEX_POINT('',#6640);
#1887=VERTEX_POINT('',#6642);
#1888=VERTEX_POINT('',#6655);
#1889=VERTEX_POINT('',#6657);
#1890=VERTEX_POINT('',#6663);
#1891=VERTEX_POINT('',#6665);
#1892=VERTEX_POINT('',#6667);
#1893=VERTEX_POINT('',#6671);
#1894=VERTEX_POINT('',#6673);
#1895=VERTEX_POINT('',#6675);
#1896=VERTEX_POINT('',#6677);
#1897=VERTEX_POINT('',#6681);
#1898=VERTEX_POINT('',#6683);
#1899=VERTEX_POINT('',#6685);
#1900=VERTEX_POINT('',#6692);
#1901=VERTEX_POINT('',#6694);
#1902=VERTEX_POINT('',#6696);
#1903=VERTEX_POINT('',#6698);
#1904=VERTEX_POINT('',#6702);
#1905=VERTEX_POINT('',#6704);
#1906=VERTEX_POINT('',#6712);
#1907=VERTEX_POINT('',#6721);
#1908=VERTEX_POINT('',#6723);
#1909=VERTEX_POINT('',#6727);
#1910=VERTEX_POINT('',#6731);
#1911=VERTEX_POINT('',#6737);
#1912=VERTEX_POINT('',#6741);
#1913=VERTEX_POINT('',#6745);
#1914=VERTEX_POINT('',#6751);
#1915=VERTEX_POINT('',#6755);
#1916=VERTEX_POINT('',#6761);
#1917=VERTEX_POINT('',#6765);
#1918=VERTEX_POINT('',#6769);
#1919=VERTEX_POINT('',#6773);
#1920=VERTEX_POINT('',#6777);
#1921=VERTEX_POINT('',#6781);
#1922=EDGE_CURVE('',#1566,#1567,#606,.T.);
#1923=EDGE_CURVE('',#1567,#1568,#607,.T.);
#1924=EDGE_CURVE('',#1568,#1569,#608,.T.);
#1925=EDGE_CURVE('',#1569,#1566,#609,.T.);
#1926=EDGE_CURVE('',#1570,#1571,#610,.T.);
#1927=EDGE_CURVE('',#1571,#1566,#611,.T.);
#1928=EDGE_CURVE('',#1566,#1572,#612,.T.);
#1929=EDGE_CURVE('',#1572,#1570,#613,.T.);
#1930=EDGE_CURVE('',#1573,#1574,#614,.T.);
#1931=EDGE_CURVE('',#1574,#1575,#615,.T.);
#1932=EDGE_CURVE('',#1575,#1576,#616,.T.);
#1933=EDGE_CURVE('',#1576,#1573,#617,.T.);
#1934=EDGE_CURVE('',#1572,#1573,#618,.T.);
#1935=EDGE_CURVE('',#1576,#1570,#619,.T.);
#1936=EDGE_CURVE('',#1577,#1578,#620,.T.);
#1937=EDGE_CURVE('',#1578,#1579,#621,.T.);
#1938=EDGE_CURVE('',#1579,#1580,#622,.T.);
#1939=EDGE_CURVE('',#1580,#1577,#623,.T.);
#1940=EDGE_CURVE('',#1580,#1581,#624,.T.);
#1941=EDGE_CURVE('',#1581,#1582,#625,.T.);
#1942=EDGE_CURVE('',#1582,#1577,#626,.T.);
#1943=EDGE_CURVE('',#1583,#1584,#627,.T.);
#1944=EDGE_CURVE('',#1584,#1579,#100,.T.);
#1945=EDGE_CURVE('',#1578,#1583,#101,.T.);
#1946=EDGE_CURVE('',#1585,#1586,#628,.T.);
#1947=EDGE_CURVE('',#1586,#1584,#629,.T.);
#1948=EDGE_CURVE('',#1583,#1585,#630,.T.);
#1949=EDGE_CURVE('',#1587,#1588,#631,.T.);
#1950=EDGE_CURVE('',#1588,#1586,#102,.T.);
#1951=EDGE_CURVE('',#1585,#1587,#103,.T.);
#1952=EDGE_CURVE('',#1587,#1589,#632,.T.);
#1953=EDGE_CURVE('',#1589,#1574,#633,.T.);
#1954=EDGE_CURVE('',#1574,#1588,#634,.T.);
#1955=EDGE_CURVE('',#1590,#1591,#635,.T.);
#1956=EDGE_CURVE('',#1591,#1581,#636,.T.);
#1957=EDGE_CURVE('',#1581,#1592,#637,.T.);
#1958=EDGE_CURVE('',#1592,#1590,#638,.T.);
#1959=EDGE_CURVE('',#1592,#1593,#639,.T.);
#1960=EDGE_CURVE('',#1593,#1594,#640,.T.);
#1961=EDGE_CURVE('',#1594,#1590,#641,.T.);
#1962=EDGE_CURVE('',#1593,#1595,#642,.T.);
#1963=EDGE_CURVE('',#1595,#1596,#643,.T.);
#1964=EDGE_CURVE('',#1596,#1594,#644,.T.);
#1965=EDGE_CURVE('',#1597,#1598,#645,.T.);
#1966=EDGE_CURVE('',#1598,#1599,#646,.T.);
#1967=EDGE_CURVE('',#1599,#1600,#647,.T.);
#1968=EDGE_CURVE('',#1600,#1597,#648,.T.);
#1969=EDGE_CURVE('',#1599,#1601,#104,.T.);
#1970=EDGE_CURVE('',#1601,#1602,#649,.T.);
#1971=EDGE_CURVE('',#1602,#1600,#105,.T.);
#1972=EDGE_CURVE('',#1601,#1603,#650,.T.);
#1973=EDGE_CURVE('',#1603,#1604,#651,.T.);
#1974=EDGE_CURVE('',#1604,#1602,#652,.T.);
#1975=EDGE_CURVE('',#1603,#1605,#106,.T.);
#1976=EDGE_CURVE('',#1605,#1606,#653,.T.);
#1977=EDGE_CURVE('',#1606,#1604,#107,.T.);
#1978=EDGE_CURVE('',#1605,#1607,#654,.T.);
#1979=EDGE_CURVE('',#1607,#1595,#655,.T.);
#1980=EDGE_CURVE('',#1595,#1606,#656,.T.);
#1981=EDGE_CURVE('',#1608,#1609,#657,.T.);
#1982=EDGE_CURVE('',#1609,#1597,#658,.T.);
#1983=EDGE_CURVE('',#1597,#1610,#659,.T.);
#1984=EDGE_CURVE('',#1610,#1608,#660,.T.);
#1985=EDGE_CURVE('',#1611,#1608,#661,.T.);
#1986=EDGE_CURVE('',#1610,#1612,#662,.T.);
#1987=EDGE_CURVE('',#1612,#1611,#663,.T.);
#1988=EDGE_CURVE('',#1612,#1613,#664,.T.);
#1989=EDGE_CURVE('',#1613,#1614,#665,.T.);
#1990=EDGE_CURVE('',#1614,#1611,#666,.T.);
#1991=EDGE_CURVE('',#1609,#1598,#108,.T.);
#1992=EDGE_CURVE('',#1607,#1596,#109,.T.);
#1993=EDGE_CURVE('',#1615,#1616,#667,.T.);
#1994=EDGE_CURVE('',#1616,#1613,#668,.T.);
#1995=EDGE_CURVE('',#1613,#1617,#669,.T.);
#1996=EDGE_CURVE('',#1617,#1615,#670,.T.);
#1997=EDGE_CURVE('',#1617,#1618,#671,.T.);
#1998=EDGE_CURVE('',#1618,#1619,#672,.T.);
#1999=EDGE_CURVE('',#1619,#1615,#673,.T.);
#2000=EDGE_CURVE('',#1620,#1621,#674,.T.);
#2001=EDGE_CURVE('',#1621,#1619,#110,.T.);
#2002=EDGE_CURVE('',#1618,#1620,#111,.T.);
#2003=EDGE_CURVE('',#1622,#1623,#675,.T.);
#2004=EDGE_CURVE('',#1623,#1621,#676,.T.);
#2005=EDGE_CURVE('',#1620,#1622,#677,.T.);
#2006=EDGE_CURVE('',#1624,#1625,#678,.T.);
#2007=EDGE_CURVE('',#1625,#1623,#112,.T.);
#2008=EDGE_CURVE('',#1622,#1624,#113,.T.);
#2009=EDGE_CURVE('',#1626,#1627,#679,.T.);
#2010=EDGE_CURVE('',#1627,#1625,#680,.T.);
#2011=EDGE_CURVE('',#1624,#1626,#681,.T.);
#2012=EDGE_CURVE('',#1616,#1614,#114,.T.);
#2013=EDGE_CURVE('',#1591,#1582,#115,.T.);
#2014=EDGE_CURVE('',#1628,#1569,#682,.T.);
#2015=EDGE_CURVE('',#1569,#1629,#683,.T.);
#2016=EDGE_CURVE('',#1629,#1630,#684,.T.);
#2017=EDGE_CURVE('',#1630,#1628,#685,.T.);
#2018=EDGE_CURVE('',#1631,#1632,#686,.T.);
#2019=EDGE_CURVE('',#1632,#1626,#687,.T.);
#2020=EDGE_CURVE('',#1626,#1633,#688,.T.);
#2021=EDGE_CURVE('',#1633,#1631,#689,.T.);
#2022=EDGE_CURVE('',#1630,#1631,#690,.T.);
#2023=EDGE_CURVE('',#1633,#1628,#691,.T.);
#2024=EDGE_CURVE('',#1632,#1627,#116,.T.);
#2025=EDGE_CURVE('',#1589,#1575,#117,.T.);
#2026=EDGE_CURVE('',#1571,#1567,#118,.T.);
#2027=EDGE_CURVE('',#1568,#1629,#119,.T.);
#2028=EDGE_CURVE('',#1607,#1634,#692,.T.);
#2029=EDGE_CURVE('',#1634,#1635,#28,.T.);
#2030=EDGE_CURVE('',#1635,#1636,#29,.T.);
#2031=EDGE_CURVE('',#1636,#1596,#693,.T.);
#2032=EDGE_CURVE('',#1603,#1637,#694,.T.);
#2033=EDGE_CURVE('',#1637,#1638,#120,.F.);
#2034=EDGE_CURVE('',#1638,#1605,#695,.T.);
#2035=EDGE_CURVE('',#1639,#1601,#696,.T.);
#2036=EDGE_CURVE('',#1637,#1639,#697,.T.);
#2037=EDGE_CURVE('',#1640,#1638,#698,.T.);
#2038=EDGE_CURVE('',#1640,#1641,#699,.T.);
#2039=EDGE_CURVE('',#1642,#1641,#121,.T.);
#2040=EDGE_CURVE('',#1642,#1643,#700,.T.);
#2041=EDGE_CURVE('',#1644,#1643,#26,.T.);
#2042=EDGE_CURVE('',#1645,#1644,#701,.T.);
#2043=EDGE_CURVE('',#1646,#1645,#702,.T.);
#2044=EDGE_CURVE('',#1646,#1647,#703,.T.);
#2045=EDGE_CURVE('',#1647,#1648,#704,.T.);
#2046=EDGE_CURVE('',#1648,#1649,#705,.T.);
#2047=EDGE_CURVE('',#1650,#1649,#706,.T.);
#2048=EDGE_CURVE('',#1651,#1650,#707,.T.);
#2049=EDGE_CURVE('',#1652,#1651,#708,.T.);
#2050=EDGE_CURVE('',#1653,#1652,#30,.F.);
#2051=EDGE_CURVE('',#1653,#1577,#709,.T.);
#2052=EDGE_CURVE('',#1654,#1582,#710,.T.);
#2053=EDGE_CURVE('',#1634,#1654,#711,.T.);
#2054=EDGE_CURVE('',#1599,#1655,#712,.T.);
#2055=EDGE_CURVE('',#1655,#1639,#122,.F.);
#2056=EDGE_CURVE('',#1609,#1656,#713,.T.);
#2057=EDGE_CURVE('',#1656,#1657,#31,.T.);
#2058=EDGE_CURVE('',#1657,#1658,#32,.T.);
#2059=EDGE_CURVE('',#1658,#1598,#714,.T.);
#2060=EDGE_CURVE('',#1608,#1659,#715,.T.);
#2061=EDGE_CURVE('',#1659,#1656,#716,.T.);
#2062=EDGE_CURVE('',#1611,#1660,#717,.T.);
#2063=EDGE_CURVE('',#1659,#1660,#718,.T.);
#2064=EDGE_CURVE('',#1661,#1614,#719,.T.);
#2065=EDGE_CURVE('',#1661,#1660,#720,.T.);
#2066=EDGE_CURVE('',#1616,#1662,#721,.T.);
#2067=EDGE_CURVE('',#1662,#1663,#33,.T.);
#2068=EDGE_CURVE('',#1663,#1661,#34,.T.);
#2069=EDGE_CURVE('',#1662,#1658,#722,.T.);
#2070=EDGE_CURVE('',#1664,#1615,#723,.T.);
#2071=EDGE_CURVE('',#1665,#1664,#35,.F.);
#2072=EDGE_CURVE('',#1666,#1665,#724,.T.);
#2073=EDGE_CURVE('',#1667,#1666,#725,.T.);
#2074=EDGE_CURVE('',#1668,#1667,#726,.T.);
#2075=EDGE_CURVE('',#1668,#1669,#727,.T.);
#2076=EDGE_CURVE('',#1669,#1670,#728,.T.);
#2077=EDGE_CURVE('',#1670,#1671,#729,.T.);
#2078=EDGE_CURVE('',#1672,#1671,#730,.T.);
#2079=EDGE_CURVE('',#1673,#1672,#731,.T.);
#2080=EDGE_CURVE('',#1674,#1673,#27,.T.);
#2081=EDGE_CURVE('',#1674,#1675,#732,.T.);
#2082=EDGE_CURVE('',#1676,#1675,#123,.T.);
#2083=EDGE_CURVE('',#1676,#1677,#733,.T.);
#2084=EDGE_CURVE('',#1655,#1677,#734,.T.);
#2085=EDGE_CURVE('',#1678,#1619,#735,.T.);
#2086=EDGE_CURVE('',#1679,#1678,#736,.T.);
#2087=EDGE_CURVE('',#1664,#1679,#737,.T.);
#2088=EDGE_CURVE('',#1621,#1680,#738,.T.);
#2089=EDGE_CURVE('',#1678,#1680,#124,.T.);
#2090=EDGE_CURVE('',#1681,#1623,#739,.T.);
#2091=EDGE_CURVE('',#1680,#1681,#740,.T.);
#2092=EDGE_CURVE('',#1625,#1682,#741,.T.);
#2093=EDGE_CURVE('',#1681,#1682,#125,.T.);
#2094=EDGE_CURVE('',#1632,#1683,#742,.T.);
#2095=EDGE_CURVE('',#1683,#1684,#36,.T.);
#2096=EDGE_CURVE('',#1684,#1685,#37,.T.);
#2097=EDGE_CURVE('',#1685,#1627,#743,.T.);
#2098=EDGE_CURVE('',#1631,#1686,#744,.T.);
#2099=EDGE_CURVE('',#1686,#1683,#745,.T.);
#2100=EDGE_CURVE('',#1687,#1688,#126,.T.);
#2101=EDGE_CURVE('',#1688,#1644,#127,.T.);
#2102=EDGE_CURVE('',#1643,#1687,#128,.T.);
#2103=EDGE_CURVE('',#1689,#1690,#129,.T.);
#2104=EDGE_CURVE('',#1690,#1688,#746,.T.);
#2105=EDGE_CURVE('',#1687,#1689,#747,.T.);
#2106=EDGE_CURVE('',#1673,#1690,#130,.T.);
#2107=EDGE_CURVE('',#1689,#1674,#131,.T.);
#2108=EDGE_CURVE('',#1675,#1642,#748,.T.);
#2109=EDGE_CURVE('',#1591,#1691,#749,.T.);
#2110=EDGE_CURVE('',#1691,#1692,#38,.T.);
#2111=EDGE_CURVE('',#1692,#1654,#39,.T.);
#2112=EDGE_CURVE('',#1692,#1635,#750,.T.);
#2113=EDGE_CURVE('',#1571,#1693,#751,.T.);
#2114=EDGE_CURVE('',#1693,#1694,#40,.T.);
#2115=EDGE_CURVE('',#1694,#1695,#41,.T.);
#2116=EDGE_CURVE('',#1695,#1567,#752,.T.);
#2117=EDGE_CURVE('',#1589,#1696,#753,.T.);
#2118=EDGE_CURVE('',#1696,#1697,#42,.T.);
#2119=EDGE_CURVE('',#1697,#1698,#43,.T.);
#2120=EDGE_CURVE('',#1698,#1575,#754,.T.);
#2121=EDGE_CURVE('',#1694,#1697,#755,.T.);
#2122=EDGE_CURVE('',#1696,#1695,#756,.T.);
#2123=EDGE_CURVE('',#1570,#1699,#757,.T.);
#2124=EDGE_CURVE('',#1699,#1693,#758,.T.);
#2125=EDGE_CURVE('',#1587,#1700,#759,.T.);
#2126=EDGE_CURVE('',#1701,#1700,#760,.T.);
#2127=EDGE_CURVE('',#1702,#1701,#761,.T.);
#2128=EDGE_CURVE('',#1703,#1702,#762,.T.);
#2129=EDGE_CURVE('',#1704,#1703,#763,.T.);
#2130=EDGE_CURVE('',#1704,#1705,#764,.T.);
#2131=EDGE_CURVE('',#1705,#1706,#765,.T.);
#2132=EDGE_CURVE('',#1706,#1707,#766,.T.);
#2133=EDGE_CURVE('',#1708,#1707,#767,.T.);
#2134=EDGE_CURVE('',#1708,#1709,#768,.T.);
#2135=EDGE_CURVE('',#1709,#1710,#769,.T.);
#2136=EDGE_CURVE('',#1710,#1711,#770,.T.);
#2137=EDGE_CURVE('',#1712,#1711,#771,.T.);
#2138=EDGE_CURVE('',#1712,#1713,#772,.T.);
#2139=EDGE_CURVE('',#1713,#1714,#773,.T.);
#2140=EDGE_CURVE('',#1714,#1715,#774,.T.);
#2141=EDGE_CURVE('',#1716,#1715,#775,.T.);
#2142=EDGE_CURVE('',#1717,#1716,#776,.T.);
#2143=EDGE_CURVE('',#1718,#1717,#777,.T.);
#2144=EDGE_CURVE('',#1682,#1718,#778,.T.);
#2145=EDGE_CURVE('',#1719,#1685,#779,.T.);
#2146=EDGE_CURVE('',#1568,#1719,#780,.T.);
#2147=EDGE_CURVE('',#1719,#1720,#44,.T.);
#2148=EDGE_CURVE('',#1720,#1721,#45,.T.);
#2149=EDGE_CURVE('',#1721,#1629,#781,.T.);
#2150=EDGE_CURVE('',#1684,#1720,#782,.T.);
#2151=EDGE_CURVE('',#1657,#1663,#783,.T.);
#2152=EDGE_CURVE('',#1722,#1655,#132,.T.);
#2153=EDGE_CURVE('',#1722,#1723,#133,.T.);
#2154=EDGE_CURVE('',#1639,#1723,#134,.T.);
#2155=EDGE_CURVE('',#1724,#1722,#784,.T.);
#2156=EDGE_CURVE('',#1724,#1677,#46,.T.);
#2157=EDGE_CURVE('',#1725,#1726,#135,.T.);
#2158=EDGE_CURVE('',#1638,#1726,#136,.T.);
#2159=EDGE_CURVE('',#1725,#1637,#137,.T.);
#2160=EDGE_CURVE('',#1726,#1727,#785,.T.);
#2161=EDGE_CURVE('',#1727,#1640,#47,.T.);
#2162=EDGE_CURVE('',#1723,#1725,#786,.T.);
#2163=EDGE_CURVE('',#1677,#1640,#787,.T.);
#2164=EDGE_CURVE('',#1727,#1724,#788,.T.);
#2165=EDGE_CURVE('',#1641,#1676,#789,.T.);
#2166=EDGE_CURVE('',#1688,#1728,#790,.T.);
#2167=EDGE_CURVE('',#1728,#1729,#48,.T.);
#2168=EDGE_CURVE('',#1729,#1645,#49,.T.);
#2169=EDGE_CURVE('',#1728,#1730,#791,.T.);
#2170=EDGE_CURVE('',#1730,#1731,#792,.T.);
#2171=EDGE_CURVE('',#1731,#1732,#793,.T.);
#2172=EDGE_CURVE('',#1732,#1729,#794,.T.);
#2173=EDGE_CURVE('',#1733,#1690,#795,.T.);
#2174=EDGE_CURVE('',#1734,#1733,#796,.T.);
#2175=EDGE_CURVE('',#1734,#1735,#797,.T.);
#2176=EDGE_CURVE('',#1735,#1736,#798,.T.);
#2177=EDGE_CURVE('',#1736,#1737,#799,.T.);
#2178=EDGE_CURVE('',#1738,#1737,#800,.T.);
#2179=EDGE_CURVE('',#1738,#1739,#801,.T.);
#2180=EDGE_CURVE('',#1739,#1740,#802,.T.);
#2181=EDGE_CURVE('',#1740,#1741,#803,.T.);
#2182=EDGE_CURVE('',#1742,#1741,#804,.T.);
#2183=EDGE_CURVE('',#1742,#1743,#805,.T.);
#2184=EDGE_CURVE('',#1743,#1744,#806,.T.);
#2185=EDGE_CURVE('',#1744,#1730,#807,.T.);
#2186=EDGE_CURVE('',#1672,#1745,#50,.T.);
#2187=EDGE_CURVE('',#1745,#1733,#51,.T.);
#2188=EDGE_CURVE('',#1746,#1745,#808,.T.);
#2189=EDGE_CURVE('',#1746,#1747,#809,.T.);
#2190=EDGE_CURVE('',#1747,#1734,#810,.T.);
#2191=EDGE_CURVE('',#1671,#1748,#811,.T.);
#2192=EDGE_CURVE('',#1748,#1746,#812,.T.);
#2193=EDGE_CURVE('',#1700,#1749,#138,.T.);
#2194=EDGE_CURVE('',#1749,#1750,#813,.T.);
#2195=EDGE_CURVE('',#1750,#1701,#52,.T.);
#2196=EDGE_CURVE('',#1650,#1751,#53,.T.);
#2197=EDGE_CURVE('',#1751,#1703,#54,.T.);
#2198=EDGE_CURVE('',#1702,#1651,#55,.T.);
#2199=EDGE_CURVE('',#1750,#1651,#814,.T.);
#2200=EDGE_CURVE('',#1752,#1753,#139,.T.);
#2201=EDGE_CURVE('',#1753,#1749,#140,.T.);
#2202=EDGE_CURVE('',#1700,#1752,#141,.T.);
#2203=EDGE_CURVE('',#1754,#1755,#142,.T.);
#2204=EDGE_CURVE('',#1755,#1753,#815,.T.);
#2205=EDGE_CURVE('',#1752,#1754,#816,.T.);
#2206=EDGE_CURVE('',#1756,#1757,#143,.T.);
#2207=EDGE_CURVE('',#1757,#1755,#144,.T.);
#2208=EDGE_CURVE('',#1754,#1756,#145,.T.);
#2209=EDGE_CURVE('',#1758,#1757,#817,.T.);
#2210=EDGE_CURVE('',#1756,#1759,#818,.T.);
#2211=EDGE_CURVE('',#1759,#1758,#56,.T.);
#2212=EDGE_CURVE('',#1759,#1653,#819,.T.);
#2213=EDGE_CURVE('',#1652,#1758,#820,.T.);
#2214=EDGE_CURVE('',#1760,#1751,#821,.T.);
#2215=EDGE_CURVE('',#1760,#1761,#822,.T.);
#2216=EDGE_CURVE('',#1761,#1704,#823,.T.);
#2217=EDGE_CURVE('',#1649,#1762,#824,.T.);
#2218=EDGE_CURVE('',#1762,#1760,#825,.T.);
#2219=EDGE_CURVE('',#1750,#1758,#826,.T.);
#2220=EDGE_CURVE('',#1678,#1763,#146,.T.);
#2221=EDGE_CURVE('',#1763,#1764,#827,.T.);
#2222=EDGE_CURVE('',#1764,#1679,#57,.T.);
#2223=EDGE_CURVE('',#1680,#1765,#147,.T.);
#2224=EDGE_CURVE('',#1765,#1763,#148,.T.);
#2225=EDGE_CURVE('',#1681,#1766,#149,.T.);
#2226=EDGE_CURVE('',#1766,#1765,#828,.T.);
#2227=EDGE_CURVE('',#1682,#1767,#150,.T.);
#2228=EDGE_CURVE('',#1767,#1766,#151,.T.);
#2229=EDGE_CURVE('',#1768,#1767,#829,.T.);
#2230=EDGE_CURVE('',#1718,#1768,#58,.T.);
#2231=EDGE_CURVE('',#1716,#1769,#59,.T.);
#2232=EDGE_CURVE('',#1769,#1667,#60,.T.);
#2233=EDGE_CURVE('',#1666,#1717,#61,.T.);
#2234=EDGE_CURVE('',#1666,#1768,#830,.T.);
#2235=EDGE_CURVE('',#1764,#1665,#831,.T.);
#2236=EDGE_CURVE('',#1715,#1770,#832,.T.);
#2237=EDGE_CURVE('',#1770,#1771,#833,.T.);
#2238=EDGE_CURVE('',#1771,#1769,#834,.T.);
#2239=EDGE_CURVE('',#1771,#1772,#835,.T.);
#2240=EDGE_CURVE('',#1772,#1668,#836,.T.);
#2241=EDGE_CURVE('',#1770,#1773,#837,.T.);
#2242=EDGE_CURVE('',#1773,#1774,#838,.T.);
#2243=EDGE_CURVE('',#1774,#1775,#839,.T.);
#2244=EDGE_CURVE('',#1775,#1776,#840,.T.);
#2245=EDGE_CURVE('',#1776,#1777,#841,.T.);
#2246=EDGE_CURVE('',#1777,#1778,#842,.T.);
#2247=EDGE_CURVE('',#1778,#1779,#843,.T.);
#2248=EDGE_CURVE('',#1779,#1780,#844,.T.);
#2249=EDGE_CURVE('',#1780,#1781,#845,.T.);
#2250=EDGE_CURVE('',#1781,#1782,#846,.T.);
#2251=EDGE_CURVE('',#1782,#1783,#847,.T.);
#2252=EDGE_CURVE('',#1783,#1772,#848,.T.);
#2253=EDGE_CURVE('',#1714,#1784,#849,.T.);
#2254=EDGE_CURVE('',#1773,#1784,#850,.T.);
#2255=EDGE_CURVE('',#1711,#1785,#851,.T.);
#2256=EDGE_CURVE('',#1785,#1786,#852,.T.);
#2257=EDGE_CURVE('',#1786,#1712,#853,.T.);
#2258=EDGE_CURVE('',#1710,#1787,#854,.T.);
#2259=EDGE_CURVE('',#1788,#1787,#855,.T.);
#2260=EDGE_CURVE('',#1785,#1788,#856,.T.);
#2261=EDGE_CURVE('',#1707,#1789,#857,.T.);
#2262=EDGE_CURVE('',#1789,#1790,#858,.T.);
#2263=EDGE_CURVE('',#1790,#1708,#859,.T.);
#2264=EDGE_CURVE('',#1706,#1791,#860,.T.);
#2265=EDGE_CURVE('',#1792,#1791,#861,.T.);
#2266=EDGE_CURVE('',#1789,#1792,#862,.T.);
#2267=EDGE_CURVE('',#1793,#1761,#863,.T.);
#2268=EDGE_CURVE('',#1794,#1793,#864,.T.);
#2269=EDGE_CURVE('',#1794,#1705,#865,.T.);
#2270=EDGE_CURVE('',#1732,#1795,#866,.T.);
#2271=EDGE_CURVE('',#1795,#1646,#867,.T.);
#2272=EDGE_CURVE('',#1731,#1796,#868,.T.);
#2273=EDGE_CURVE('',#1796,#1797,#869,.T.);
#2274=EDGE_CURVE('',#1797,#1798,#870,.T.);
#2275=EDGE_CURVE('',#1798,#1795,#871,.T.);
#2276=EDGE_CURVE('',#1744,#1799,#872,.T.);
#2277=EDGE_CURVE('',#1796,#1799,#873,.T.);
#2278=EDGE_CURVE('',#1741,#1800,#874,.T.);
#2279=EDGE_CURVE('',#1800,#1801,#875,.T.);
#2280=EDGE_CURVE('',#1801,#1742,#876,.T.);
#2281=EDGE_CURVE('',#1740,#1802,#877,.T.);
#2282=EDGE_CURVE('',#1803,#1802,#878,.T.);
#2283=EDGE_CURVE('',#1800,#1803,#879,.T.);
#2284=EDGE_CURVE('',#1737,#1804,#880,.T.);
#2285=EDGE_CURVE('',#1804,#1805,#881,.T.);
#2286=EDGE_CURVE('',#1805,#1738,#882,.T.);
#2287=EDGE_CURVE('',#1736,#1806,#883,.T.);
#2288=EDGE_CURVE('',#1807,#1806,#884,.T.);
#2289=EDGE_CURVE('',#1804,#1807,#885,.T.);
#2290=EDGE_CURVE('',#1808,#1747,#886,.T.);
#2291=EDGE_CURVE('',#1809,#1808,#887,.T.);
#2292=EDGE_CURVE('',#1809,#1735,#888,.T.);
#2293=EDGE_CURVE('',#1810,#1811,#889,.T.);
#2294=EDGE_CURVE('',#1811,#1812,#890,.T.);
#2295=EDGE_CURVE('',#1813,#1812,#891,.T.);
#2296=EDGE_CURVE('',#1810,#1813,#892,.T.);
#2297=EDGE_CURVE('',#1814,#1815,#893,.T.);
#2298=EDGE_CURVE('',#1816,#1815,#894,.T.);
#2299=EDGE_CURVE('',#1816,#1817,#895,.T.);
#2300=EDGE_CURVE('',#1817,#1814,#896,.T.);
#2301=EDGE_CURVE('',#1781,#1818,#897,.T.);
#2302=EDGE_CURVE('',#1818,#1819,#898,.T.);
#2303=EDGE_CURVE('',#1782,#1819,#899,.T.);
#2304=EDGE_CURVE('',#1820,#1821,#900,.T.);
#2305=EDGE_CURVE('',#1822,#1821,#901,.T.);
#2306=EDGE_CURVE('',#1822,#1823,#902,.T.);
#2307=EDGE_CURVE('',#1823,#1820,#903,.T.);
#2308=EDGE_CURVE('',#1824,#1825,#904,.T.);
#2309=EDGE_CURVE('',#1826,#1825,#905,.T.);
#2310=EDGE_CURVE('',#1826,#1827,#906,.T.);
#2311=EDGE_CURVE('',#1827,#1824,#907,.T.);
#2312=EDGE_CURVE('',#1828,#1829,#908,.T.);
#2313=EDGE_CURVE('',#1830,#1829,#909,.T.);
#2314=EDGE_CURVE('',#1830,#1831,#910,.T.);
#2315=EDGE_CURVE('',#1831,#1828,#911,.T.);
#2316=EDGE_CURVE('',#1832,#1780,#912,.T.);
#2317=EDGE_CURVE('',#1779,#1833,#913,.T.);
#2318=EDGE_CURVE('',#1833,#1832,#914,.T.);
#2319=EDGE_CURVE('',#1834,#1835,#915,.T.);
#2320=EDGE_CURVE('',#1835,#1836,#916,.T.);
#2321=EDGE_CURVE('',#1836,#1837,#917,.T.);
#2322=EDGE_CURVE('',#1834,#1837,#918,.T.);
#2323=EDGE_CURVE('',#1838,#1776,#919,.T.);
#2324=EDGE_CURVE('',#1775,#1839,#920,.T.);
#2325=EDGE_CURVE('',#1839,#1838,#921,.T.);
#2326=EDGE_CURVE('',#1840,#1841,#922,.T.);
#2327=EDGE_CURVE('',#1841,#1842,#923,.T.);
#2328=EDGE_CURVE('',#1843,#1842,#924,.T.);
#2329=EDGE_CURVE('',#1840,#1843,#925,.T.);
#2330=EDGE_CURVE('',#1844,#1845,#926,.T.);
#2331=EDGE_CURVE('',#1845,#1846,#927,.T.);
#2332=EDGE_CURVE('',#1846,#1847,#928,.T.);
#2333=EDGE_CURVE('',#1844,#1847,#929,.T.);
#2334=EDGE_CURVE('',#1848,#1849,#930,.T.);
#2335=EDGE_CURVE('',#1850,#1849,#931,.T.);
#2336=EDGE_CURVE('',#1850,#1851,#932,.T.);
#2337=EDGE_CURVE('',#1851,#1848,#933,.T.);
#2338=EDGE_CURVE('',#1777,#1852,#934,.T.);
#2339=EDGE_CURVE('',#1852,#1853,#935,.T.);
#2340=EDGE_CURVE('',#1778,#1853,#936,.T.);
#2341=EDGE_CURVE('',#1854,#1855,#937,.T.);
#2342=EDGE_CURVE('',#1856,#1855,#938,.T.);
#2343=EDGE_CURVE('',#1856,#1857,#939,.T.);
#2344=EDGE_CURVE('',#1857,#1854,#940,.T.);
#2345=EDGE_CURVE('',#1858,#1859,#941,.T.);
#2346=EDGE_CURVE('',#1860,#1859,#942,.T.);
#2347=EDGE_CURVE('',#1860,#1861,#943,.T.);
#2348=EDGE_CURVE('',#1861,#1858,#944,.T.);
#2349=EDGE_CURVE('',#1862,#1863,#945,.T.);
#2350=EDGE_CURVE('',#1863,#1864,#946,.T.);
#2351=EDGE_CURVE('',#1864,#1865,#947,.T.);
#2352=EDGE_CURVE('',#1862,#1865,#948,.T.);
#2353=EDGE_CURVE('',#1764,#1768,#949,.T.);
#2354=EDGE_CURVE('',#1686,#1866,#950,.T.);
#2355=EDGE_CURVE('',#1721,#1866,#951,.T.);
#2356=EDGE_CURVE('',#1630,#1866,#952,.T.);
#2357=EDGE_CURVE('',#1699,#1867,#953,.T.);
#2358=EDGE_CURVE('',#1698,#1867,#954,.T.);
#2359=EDGE_CURVE('',#1576,#1867,#955,.T.);
#2360=EDGE_CURVE('',#1868,#1691,#956,.T.);
#2361=EDGE_CURVE('',#1868,#1869,#957,.T.);
#2362=EDGE_CURVE('',#1636,#1869,#958,.T.);
#2363=EDGE_CURVE('',#1594,#1869,#959,.T.);
#2364=EDGE_CURVE('',#1590,#1868,#960,.T.);
#2365=EDGE_CURVE('',#1865,#1850,#961,.T.);
#2366=EDGE_CURVE('',#1851,#1864,#962,.T.);
#2367=EDGE_CURVE('',#1852,#1838,#963,.T.);
#2368=EDGE_CURVE('',#1648,#1870,#964,.T.);
#2369=EDGE_CURVE('',#1871,#1870,#965,.T.);
#2370=EDGE_CURVE('',#1762,#1871,#966,.T.);
#2371=EDGE_CURVE('',#1872,#1798,#967,.T.);
#2372=EDGE_CURVE('',#1872,#1647,#968,.T.);
#2373=EDGE_CURVE('',#1870,#1872,#969,.T.);
#2374=EDGE_CURVE('',#1670,#1873,#970,.T.);
#2375=EDGE_CURVE('',#1874,#1873,#971,.T.);
#2376=EDGE_CURVE('',#1748,#1874,#972,.T.);
#2377=EDGE_CURVE('',#1875,#1783,#973,.T.);
#2378=EDGE_CURVE('',#1875,#1669,#974,.T.);
#2379=EDGE_CURVE('',#1873,#1875,#975,.T.);
#2380=EDGE_CURVE('',#1815,#1876,#976,.T.);
#2381=EDGE_CURVE('',#1877,#1814,#977,.T.);
#2382=EDGE_CURVE('',#1876,#1877,#978,.T.);
#2383=EDGE_CURVE('',#1829,#1810,#979,.T.);
#2384=EDGE_CURVE('',#1811,#1828,#980,.T.);
#2385=EDGE_CURVE('',#1806,#1809,#981,.T.);
#2386=EDGE_CURVE('',#1878,#1786,#982,.T.);
#2387=EDGE_CURVE('',#1879,#1878,#983,.T.);
#2388=EDGE_CURVE('',#1879,#1713,#984,.T.);
#2389=EDGE_CURVE('',#1784,#1879,#985,.T.);
#2390=EDGE_CURVE('',#1859,#1844,#986,.T.);
#2391=EDGE_CURVE('',#1845,#1858,#987,.T.);
#2392=EDGE_CURVE('',#1849,#1862,#988,.T.);
#2393=EDGE_CURVE('',#1863,#1848,#989,.T.);
#2394=EDGE_CURVE('',#1791,#1794,#990,.T.);
#2395=EDGE_CURVE('',#1880,#1801,#991,.T.);
#2396=EDGE_CURVE('',#1881,#1880,#992,.T.);
#2397=EDGE_CURVE('',#1881,#1743,#993,.T.);
#2398=EDGE_CURVE('',#1799,#1881,#994,.T.);
#2399=EDGE_CURVE('',#1818,#1832,#995,.T.);
#2400=EDGE_CURVE('',#1821,#1834,#996,.T.);
#2401=EDGE_CURVE('',#1835,#1820,#997,.T.);
#2402=EDGE_CURVE('',#1837,#1882,#998,.T.);
#2403=EDGE_CURVE('',#1883,#1836,#999,.T.);
#2404=EDGE_CURVE('',#1882,#1883,#1000,.T.);
#2405=EDGE_CURVE('',#1825,#1830,#1001,.T.);
#2406=EDGE_CURVE('',#1831,#1824,#1002,.T.);
#2407=EDGE_CURVE('',#1884,#1805,#1003,.T.);
#2408=EDGE_CURVE('',#1885,#1884,#1004,.T.);
#2409=EDGE_CURVE('',#1885,#1739,#1005,.T.);
#2410=EDGE_CURVE('',#1802,#1885,#1006,.T.);
#2411=EDGE_CURVE('',#1886,#1790,#1007,.T.);
#2412=EDGE_CURVE('',#1887,#1886,#1008,.T.);
#2413=EDGE_CURVE('',#1887,#1709,#1009,.T.);
#2414=EDGE_CURVE('',#1787,#1887,#1010,.T.);
#2415=EDGE_CURVE('',#1855,#1840,#1011,.T.);
#2416=EDGE_CURVE('',#1841,#1854,#1012,.T.);
#2417=EDGE_CURVE('',#1847,#1860,#1013,.T.);
#2418=EDGE_CURVE('',#1861,#1846,#1014,.T.);
#2419=EDGE_CURVE('',#1877,#1888,#1015,.T.);
#2420=EDGE_CURVE('',#1889,#1888,#1016,.T.);
#2421=EDGE_CURVE('',#1876,#1889,#1017,.T.);
#2422=EDGE_CURVE('',#1788,#1878,#1018,.T.);
#2423=EDGE_CURVE('',#1792,#1886,#1019,.T.);
#2424=EDGE_CURVE('',#1890,#1793,#1020,.T.);
#2425=EDGE_CURVE('',#1890,#1891,#1021,.T.);
#2426=EDGE_CURVE('',#1891,#1892,#1022,.T.);
#2427=EDGE_CURVE('',#1774,#1892,#1023,.T.);
#2428=EDGE_CURVE('',#1803,#1893,#1024,.T.);
#2429=EDGE_CURVE('',#1893,#1894,#1025,.T.);
#2430=EDGE_CURVE('',#1894,#1895,#1026,.T.);
#2431=EDGE_CURVE('',#1895,#1896,#1027,.T.);
#2432=EDGE_CURVE('',#1896,#1880,#1028,.T.);
#2433=EDGE_CURVE('',#1882,#1897,#1029,.T.);
#2434=EDGE_CURVE('',#1897,#1898,#1030,.T.);
#2435=EDGE_CURVE('',#1898,#1899,#1031,.T.);
#2436=EDGE_CURVE('',#1899,#1822,#1032,.T.);
#2437=EDGE_CURVE('',#1807,#1900,#1033,.T.);
#2438=EDGE_CURVE('',#1900,#1901,#1034,.T.);
#2439=EDGE_CURVE('',#1901,#1902,#1035,.T.);
#2440=EDGE_CURVE('',#1902,#1903,#1036,.T.);
#2441=EDGE_CURVE('',#1903,#1884,#1037,.T.);
#2442=EDGE_CURVE('',#1813,#1904,#1038,.T.);
#2443=EDGE_CURVE('',#1904,#1905,#1039,.T.);
#2444=EDGE_CURVE('',#1905,#1826,#1040,.T.);
#2445=EDGE_CURVE('',#1871,#1816,#1041,.T.);
#2446=EDGE_CURVE('',#1889,#1856,#1042,.T.);
#2447=EDGE_CURVE('',#1843,#1890,#1043,.T.);
#2448=EDGE_CURVE('',#1874,#1906,#1044,.T.);
#2449=EDGE_CURVE('',#1906,#1808,#1045,.T.);
#2450=EDGE_CURVE('',#1892,#1839,#1046,.T.);
#2451=EDGE_CURVE('',#1842,#1891,#1047,.T.);
#2452=EDGE_CURVE('',#1901,#1907,#1048,.T.);
#2453=EDGE_CURVE('',#1907,#1908,#1049,.T.);
#2454=EDGE_CURVE('',#1902,#1908,#1050,.T.);
#2455=EDGE_CURVE('',#1900,#1909,#1051,.T.);
#2456=EDGE_CURVE('',#1909,#1907,#1052,.T.);
#2457=EDGE_CURVE('',#1906,#1910,#1053,.T.);
#2458=EDGE_CURVE('',#1910,#1909,#1054,.T.);
#2459=EDGE_CURVE('',#1819,#1910,#1055,.T.);
#2460=EDGE_CURVE('',#1899,#1911,#1056,.T.);
#2461=EDGE_CURVE('',#1911,#1823,#1057,.T.);
#2462=EDGE_CURVE('',#1898,#1912,#1058,.T.);
#2463=EDGE_CURVE('',#1912,#1911,#1059,.T.);
#2464=EDGE_CURVE('',#1897,#1913,#1060,.T.);
#2465=EDGE_CURVE('',#1913,#1912,#1061,.T.);
#2466=EDGE_CURVE('',#1883,#1913,#1062,.T.);
#2467=EDGE_CURVE('',#1905,#1914,#1063,.T.);
#2468=EDGE_CURVE('',#1914,#1827,#1064,.T.);
#2469=EDGE_CURVE('',#1904,#1915,#1065,.T.);
#2470=EDGE_CURVE('',#1915,#1914,#1066,.T.);
#2471=EDGE_CURVE('',#1812,#1915,#1067,.T.);
#2472=EDGE_CURVE('',#1797,#1916,#1068,.T.);
#2473=EDGE_CURVE('',#1916,#1817,#1069,.T.);
#2474=EDGE_CURVE('',#1896,#1917,#1070,.T.);
#2475=EDGE_CURVE('',#1917,#1916,#1071,.T.);
#2476=EDGE_CURVE('',#1895,#1918,#1072,.T.);
#2477=EDGE_CURVE('',#1918,#1917,#1073,.T.);
#2478=EDGE_CURVE('',#1894,#1919,#1074,.T.);
#2479=EDGE_CURVE('',#1919,#1918,#1075,.T.);
#2480=EDGE_CURVE('',#1893,#1920,#1076,.T.);
#2481=EDGE_CURVE('',#1920,#1919,#1077,.T.);
#2482=EDGE_CURVE('',#1903,#1921,#1078,.T.);
#2483=EDGE_CURVE('',#1921,#1920,#1079,.T.);
#2484=EDGE_CURVE('',#1908,#1921,#1080,.T.);
#2485=EDGE_CURVE('',#1853,#1833,#1081,.T.);
#2486=EDGE_CURVE('',#1888,#1857,#1082,.T.);
#2487=EDGE_CURVE('',#1756,#1578,#1083,.T.);
#2488=EDGE_CURVE('',#1583,#1754,#1084,.T.);
#2489=EDGE_CURVE('',#1752,#1585,#1085,.T.);
#2490=ORIENTED_EDGE('',*,*,#1922,.T.);
#2491=ORIENTED_EDGE('',*,*,#1923,.T.);
#2492=ORIENTED_EDGE('',*,*,#1924,.T.);
#2493=ORIENTED_EDGE('',*,*,#1925,.T.);
#2494=ORIENTED_EDGE('',*,*,#1926,.T.);
#2495=ORIENTED_EDGE('',*,*,#1927,.T.);
#2496=ORIENTED_EDGE('',*,*,#1928,.T.);
#2497=ORIENTED_EDGE('',*,*,#1929,.T.);
#2498=ORIENTED_EDGE('',*,*,#1930,.T.);
#2499=ORIENTED_EDGE('',*,*,#1931,.T.);
#2500=ORIENTED_EDGE('',*,*,#1932,.T.);
#2501=ORIENTED_EDGE('',*,*,#1933,.T.);
#2502=ORIENTED_EDGE('',*,*,#1934,.T.);
#2503=ORIENTED_EDGE('',*,*,#1933,.F.);
#2504=ORIENTED_EDGE('',*,*,#1935,.T.);
#2505=ORIENTED_EDGE('',*,*,#1929,.F.);
#2506=ORIENTED_EDGE('',*,*,#1936,.T.);
#2507=ORIENTED_EDGE('',*,*,#1937,.T.);
#2508=ORIENTED_EDGE('',*,*,#1938,.T.);
#2509=ORIENTED_EDGE('',*,*,#1939,.T.);
#2510=ORIENTED_EDGE('',*,*,#1940,.T.);
#2511=ORIENTED_EDGE('',*,*,#1941,.T.);
#2512=ORIENTED_EDGE('',*,*,#1942,.T.);
#2513=ORIENTED_EDGE('',*,*,#1939,.F.);
#2514=ORIENTED_EDGE('',*,*,#1943,.T.);
#2515=ORIENTED_EDGE('',*,*,#1944,.T.);
#2516=ORIENTED_EDGE('',*,*,#1937,.F.);
#2517=ORIENTED_EDGE('',*,*,#1945,.T.);
#2518=ORIENTED_EDGE('',*,*,#1946,.T.);
#2519=ORIENTED_EDGE('',*,*,#1947,.T.);
#2520=ORIENTED_EDGE('',*,*,#1943,.F.);
#2521=ORIENTED_EDGE('',*,*,#1948,.T.);
#2522=ORIENTED_EDGE('',*,*,#1949,.T.);
#2523=ORIENTED_EDGE('',*,*,#1950,.T.);
#2524=ORIENTED_EDGE('',*,*,#1946,.F.);
#2525=ORIENTED_EDGE('',*,*,#1951,.T.);
#2526=ORIENTED_EDGE('',*,*,#1949,.F.);
#2527=ORIENTED_EDGE('',*,*,#1952,.T.);
#2528=ORIENTED_EDGE('',*,*,#1953,.T.);
#2529=ORIENTED_EDGE('',*,*,#1954,.T.);
#2530=ORIENTED_EDGE('',*,*,#1955,.T.);
#2531=ORIENTED_EDGE('',*,*,#1956,.T.);
#2532=ORIENTED_EDGE('',*,*,#1957,.T.);
#2533=ORIENTED_EDGE('',*,*,#1958,.T.);
#2534=ORIENTED_EDGE('',*,*,#1959,.T.);
#2535=ORIENTED_EDGE('',*,*,#1960,.T.);
#2536=ORIENTED_EDGE('',*,*,#1961,.T.);
#2537=ORIENTED_EDGE('',*,*,#1958,.F.);
#2538=ORIENTED_EDGE('',*,*,#1962,.T.);
#2539=ORIENTED_EDGE('',*,*,#1963,.T.);
#2540=ORIENTED_EDGE('',*,*,#1964,.T.);
#2541=ORIENTED_EDGE('',*,*,#1960,.F.);
#2542=ORIENTED_EDGE('',*,*,#1965,.T.);
#2543=ORIENTED_EDGE('',*,*,#1966,.T.);
#2544=ORIENTED_EDGE('',*,*,#1967,.T.);
#2545=ORIENTED_EDGE('',*,*,#1968,.T.);
#2546=ORIENTED_EDGE('',*,*,#1967,.F.);
#2547=ORIENTED_EDGE('',*,*,#1969,.T.);
#2548=ORIENTED_EDGE('',*,*,#1970,.T.);
#2549=ORIENTED_EDGE('',*,*,#1971,.T.);
#2550=ORIENTED_EDGE('',*,*,#1970,.F.);
#2551=ORIENTED_EDGE('',*,*,#1972,.T.);
#2552=ORIENTED_EDGE('',*,*,#1973,.T.);
#2553=ORIENTED_EDGE('',*,*,#1974,.T.);
#2554=ORIENTED_EDGE('',*,*,#1973,.F.);
#2555=ORIENTED_EDGE('',*,*,#1975,.T.);
#2556=ORIENTED_EDGE('',*,*,#1976,.T.);
#2557=ORIENTED_EDGE('',*,*,#1977,.T.);
#2558=ORIENTED_EDGE('',*,*,#1976,.F.);
#2559=ORIENTED_EDGE('',*,*,#1978,.T.);
#2560=ORIENTED_EDGE('',*,*,#1979,.T.);
#2561=ORIENTED_EDGE('',*,*,#1980,.T.);
#2562=ORIENTED_EDGE('',*,*,#1981,.T.);
#2563=ORIENTED_EDGE('',*,*,#1982,.T.);
#2564=ORIENTED_EDGE('',*,*,#1983,.T.);
#2565=ORIENTED_EDGE('',*,*,#1984,.T.);
#2566=ORIENTED_EDGE('',*,*,#1985,.T.);
#2567=ORIENTED_EDGE('',*,*,#1984,.F.);
#2568=ORIENTED_EDGE('',*,*,#1986,.T.);
#2569=ORIENTED_EDGE('',*,*,#1987,.T.);
#2570=ORIENTED_EDGE('',*,*,#1988,.T.);
#2571=ORIENTED_EDGE('',*,*,#1989,.T.);
#2572=ORIENTED_EDGE('',*,*,#1990,.T.);
#2573=ORIENTED_EDGE('',*,*,#1987,.F.);
#2574=ORIENTED_EDGE('',*,*,#1982,.F.);
#2575=ORIENTED_EDGE('',*,*,#1991,.T.);
#2576=ORIENTED_EDGE('',*,*,#1965,.F.);
#2577=ORIENTED_EDGE('',*,*,#1979,.F.);
#2578=ORIENTED_EDGE('',*,*,#1992,.T.);
#2579=ORIENTED_EDGE('',*,*,#1963,.F.);
#2580=ORIENTED_EDGE('',*,*,#1993,.T.);
#2581=ORIENTED_EDGE('',*,*,#1994,.T.);
#2582=ORIENTED_EDGE('',*,*,#1995,.T.);
#2583=ORIENTED_EDGE('',*,*,#1996,.T.);
#2584=ORIENTED_EDGE('',*,*,#1997,.T.);
#2585=ORIENTED_EDGE('',*,*,#1998,.T.);
#2586=ORIENTED_EDGE('',*,*,#1999,.T.);
#2587=ORIENTED_EDGE('',*,*,#1996,.F.);
#2588=ORIENTED_EDGE('',*,*,#2000,.T.);
#2589=ORIENTED_EDGE('',*,*,#2001,.T.);
#2590=ORIENTED_EDGE('',*,*,#1998,.F.);
#2591=ORIENTED_EDGE('',*,*,#2002,.T.);
#2592=ORIENTED_EDGE('',*,*,#2003,.T.);
#2593=ORIENTED_EDGE('',*,*,#2004,.T.);
#2594=ORIENTED_EDGE('',*,*,#2000,.F.);
#2595=ORIENTED_EDGE('',*,*,#2005,.T.);
#2596=ORIENTED_EDGE('',*,*,#2006,.T.);
#2597=ORIENTED_EDGE('',*,*,#2007,.T.);
#2598=ORIENTED_EDGE('',*,*,#2003,.F.);
#2599=ORIENTED_EDGE('',*,*,#2008,.T.);
#2600=ORIENTED_EDGE('',*,*,#2009,.T.);
#2601=ORIENTED_EDGE('',*,*,#2010,.T.);
#2602=ORIENTED_EDGE('',*,*,#2006,.F.);
#2603=ORIENTED_EDGE('',*,*,#2011,.T.);
#2604=ORIENTED_EDGE('',*,*,#1994,.F.);
#2605=ORIENTED_EDGE('',*,*,#2012,.T.);
#2606=ORIENTED_EDGE('',*,*,#1989,.F.);
#2607=ORIENTED_EDGE('',*,*,#1956,.F.);
#2608=ORIENTED_EDGE('',*,*,#2013,.T.);
#2609=ORIENTED_EDGE('',*,*,#1941,.F.);
#2610=ORIENTED_EDGE('',*,*,#2014,.T.);
#2611=ORIENTED_EDGE('',*,*,#2015,.T.);
#2612=ORIENTED_EDGE('',*,*,#2016,.T.);
#2613=ORIENTED_EDGE('',*,*,#2017,.T.);
#2614=ORIENTED_EDGE('',*,*,#2018,.T.);
#2615=ORIENTED_EDGE('',*,*,#2019,.T.);
#2616=ORIENTED_EDGE('',*,*,#2020,.T.);
#2617=ORIENTED_EDGE('',*,*,#2021,.T.);
#2618=ORIENTED_EDGE('',*,*,#2022,.T.);
#2619=ORIENTED_EDGE('',*,*,#2021,.F.);
#2620=ORIENTED_EDGE('',*,*,#2023,.T.);
#2621=ORIENTED_EDGE('',*,*,#2017,.F.);
#2622=ORIENTED_EDGE('',*,*,#2019,.F.);
#2623=ORIENTED_EDGE('',*,*,#2024,.T.);
#2624=ORIENTED_EDGE('',*,*,#2009,.F.);
#2625=ORIENTED_EDGE('',*,*,#1953,.F.);
#2626=ORIENTED_EDGE('',*,*,#2025,.T.);
#2627=ORIENTED_EDGE('',*,*,#1931,.F.);
#2628=ORIENTED_EDGE('',*,*,#1927,.F.);
#2629=ORIENTED_EDGE('',*,*,#2026,.T.);
#2630=ORIENTED_EDGE('',*,*,#1922,.F.);
#2631=ORIENTED_EDGE('',*,*,#1924,.F.);
#2632=ORIENTED_EDGE('',*,*,#2027,.T.);
#2633=ORIENTED_EDGE('',*,*,#2015,.F.);
#2634=ORIENTED_EDGE('',*,*,#1992,.F.);
#2635=ORIENTED_EDGE('',*,*,#2028,.T.);
#2636=ORIENTED_EDGE('',*,*,#2029,.T.);
#2637=ORIENTED_EDGE('',*,*,#2030,.T.);
#2638=ORIENTED_EDGE('',*,*,#2031,.T.);
#2639=ORIENTED_EDGE('',*,*,#1975,.F.);
#2640=ORIENTED_EDGE('',*,*,#2032,.T.);
#2641=ORIENTED_EDGE('',*,*,#2033,.T.);
#2642=ORIENTED_EDGE('',*,*,#2034,.T.);
#2643=ORIENTED_EDGE('',*,*,#1972,.F.);
#2644=ORIENTED_EDGE('',*,*,#2035,.F.);
#2645=ORIENTED_EDGE('',*,*,#2036,.F.);
#2646=ORIENTED_EDGE('',*,*,#2032,.F.);
#2647=ORIENTED_EDGE('',*,*,#1978,.F.);
#2648=ORIENTED_EDGE('',*,*,#2034,.F.);
#2649=ORIENTED_EDGE('',*,*,#2037,.F.);
#2650=ORIENTED_EDGE('',*,*,#2038,.T.);
#2651=ORIENTED_EDGE('',*,*,#2039,.F.);
#2652=ORIENTED_EDGE('',*,*,#2040,.T.);
#2653=ORIENTED_EDGE('',*,*,#2041,.F.);
#2654=ORIENTED_EDGE('',*,*,#2042,.F.);
#2655=ORIENTED_EDGE('',*,*,#2043,.F.);
#2656=ORIENTED_EDGE('',*,*,#2044,.T.);
#2657=ORIENTED_EDGE('',*,*,#2045,.T.);
#2658=ORIENTED_EDGE('',*,*,#2046,.T.);
#2659=ORIENTED_EDGE('',*,*,#2047,.F.);
#2660=ORIENTED_EDGE('',*,*,#2048,.F.);
#2661=ORIENTED_EDGE('',*,*,#2049,.F.);
#2662=ORIENTED_EDGE('',*,*,#2050,.F.);
#2663=ORIENTED_EDGE('',*,*,#2051,.T.);
#2664=ORIENTED_EDGE('',*,*,#1942,.F.);
#2665=ORIENTED_EDGE('',*,*,#2052,.F.);
#2666=ORIENTED_EDGE('',*,*,#2053,.F.);
#2667=ORIENTED_EDGE('',*,*,#2028,.F.);
#2668=ORIENTED_EDGE('',*,*,#1969,.F.);
#2669=ORIENTED_EDGE('',*,*,#2054,.T.);
#2670=ORIENTED_EDGE('',*,*,#2055,.T.);
#2671=ORIENTED_EDGE('',*,*,#2035,.T.);
#2672=ORIENTED_EDGE('',*,*,#1991,.F.);
#2673=ORIENTED_EDGE('',*,*,#2056,.T.);
#2674=ORIENTED_EDGE('',*,*,#2057,.T.);
#2675=ORIENTED_EDGE('',*,*,#2058,.T.);
#2676=ORIENTED_EDGE('',*,*,#2059,.T.);
#2677=ORIENTED_EDGE('',*,*,#1981,.F.);
#2678=ORIENTED_EDGE('',*,*,#2060,.T.);
#2679=ORIENTED_EDGE('',*,*,#2061,.T.);
#2680=ORIENTED_EDGE('',*,*,#2056,.F.);
#2681=ORIENTED_EDGE('',*,*,#1985,.F.);
#2682=ORIENTED_EDGE('',*,*,#2062,.T.);
#2683=ORIENTED_EDGE('',*,*,#2063,.F.);
#2684=ORIENTED_EDGE('',*,*,#2060,.F.);
#2685=ORIENTED_EDGE('',*,*,#1990,.F.);
#2686=ORIENTED_EDGE('',*,*,#2064,.F.);
#2687=ORIENTED_EDGE('',*,*,#2065,.T.);
#2688=ORIENTED_EDGE('',*,*,#2062,.F.);
#2689=ORIENTED_EDGE('',*,*,#2012,.F.);
#2690=ORIENTED_EDGE('',*,*,#2066,.T.);
#2691=ORIENTED_EDGE('',*,*,#2067,.T.);
#2692=ORIENTED_EDGE('',*,*,#2068,.T.);
#2693=ORIENTED_EDGE('',*,*,#2064,.T.);
#2694=ORIENTED_EDGE('',*,*,#1966,.F.);
#2695=ORIENTED_EDGE('',*,*,#2059,.F.);
#2696=ORIENTED_EDGE('',*,*,#2069,.F.);
#2697=ORIENTED_EDGE('',*,*,#2066,.F.);
#2698=ORIENTED_EDGE('',*,*,#1993,.F.);
#2699=ORIENTED_EDGE('',*,*,#2070,.F.);
#2700=ORIENTED_EDGE('',*,*,#2071,.F.);
#2701=ORIENTED_EDGE('',*,*,#2072,.F.);
#2702=ORIENTED_EDGE('',*,*,#2073,.F.);
#2703=ORIENTED_EDGE('',*,*,#2074,.F.);
#2704=ORIENTED_EDGE('',*,*,#2075,.T.);
#2705=ORIENTED_EDGE('',*,*,#2076,.T.);
#2706=ORIENTED_EDGE('',*,*,#2077,.T.);
#2707=ORIENTED_EDGE('',*,*,#2078,.F.);
#2708=ORIENTED_EDGE('',*,*,#2079,.F.);
#2709=ORIENTED_EDGE('',*,*,#2080,.F.);
#2710=ORIENTED_EDGE('',*,*,#2081,.T.);
#2711=ORIENTED_EDGE('',*,*,#2082,.F.);
#2712=ORIENTED_EDGE('',*,*,#2083,.T.);
#2713=ORIENTED_EDGE('',*,*,#2084,.F.);
#2714=ORIENTED_EDGE('',*,*,#2054,.F.);
#2715=ORIENTED_EDGE('',*,*,#1999,.F.);
#2716=ORIENTED_EDGE('',*,*,#2085,.F.);
#2717=ORIENTED_EDGE('',*,*,#2086,.F.);
#2718=ORIENTED_EDGE('',*,*,#2087,.F.);
#2719=ORIENTED_EDGE('',*,*,#2070,.T.);
#2720=ORIENTED_EDGE('',*,*,#2001,.F.);
#2721=ORIENTED_EDGE('',*,*,#2088,.T.);
#2722=ORIENTED_EDGE('',*,*,#2089,.F.);
#2723=ORIENTED_EDGE('',*,*,#2085,.T.);
#2724=ORIENTED_EDGE('',*,*,#2004,.F.);
#2725=ORIENTED_EDGE('',*,*,#2090,.F.);
#2726=ORIENTED_EDGE('',*,*,#2091,.F.);
#2727=ORIENTED_EDGE('',*,*,#2088,.F.);
#2728=ORIENTED_EDGE('',*,*,#2007,.F.);
#2729=ORIENTED_EDGE('',*,*,#2092,.T.);
#2730=ORIENTED_EDGE('',*,*,#2093,.F.);
#2731=ORIENTED_EDGE('',*,*,#2090,.T.);
#2732=ORIENTED_EDGE('',*,*,#2024,.F.);
#2733=ORIENTED_EDGE('',*,*,#2094,.T.);
#2734=ORIENTED_EDGE('',*,*,#2095,.T.);
#2735=ORIENTED_EDGE('',*,*,#2096,.T.);
#2736=ORIENTED_EDGE('',*,*,#2097,.T.);
#2737=ORIENTED_EDGE('',*,*,#2018,.F.);
#2738=ORIENTED_EDGE('',*,*,#2098,.T.);
#2739=ORIENTED_EDGE('',*,*,#2099,.T.);
#2740=ORIENTED_EDGE('',*,*,#2094,.F.);
#2741=ORIENTED_EDGE('',*,*,#1968,.F.);
#2742=ORIENTED_EDGE('',*,*,#1971,.F.);
#2743=ORIENTED_EDGE('',*,*,#1974,.F.);
#2744=ORIENTED_EDGE('',*,*,#1977,.F.);
#2745=ORIENTED_EDGE('',*,*,#1980,.F.);
#2746=ORIENTED_EDGE('',*,*,#1962,.F.);
#2747=ORIENTED_EDGE('',*,*,#1959,.F.);
#2748=ORIENTED_EDGE('',*,*,#1957,.F.);
#2749=ORIENTED_EDGE('',*,*,#1940,.F.);
#2750=ORIENTED_EDGE('',*,*,#1938,.F.);
#2751=ORIENTED_EDGE('',*,*,#1944,.F.);
#2752=ORIENTED_EDGE('',*,*,#1947,.F.);
#2753=ORIENTED_EDGE('',*,*,#1950,.F.);
#2754=ORIENTED_EDGE('',*,*,#1954,.F.);
#2755=ORIENTED_EDGE('',*,*,#1930,.F.);
#2756=ORIENTED_EDGE('',*,*,#1934,.F.);
#2757=ORIENTED_EDGE('',*,*,#1928,.F.);
#2758=ORIENTED_EDGE('',*,*,#1925,.F.);
#2759=ORIENTED_EDGE('',*,*,#2014,.F.);
#2760=ORIENTED_EDGE('',*,*,#2023,.F.);
#2761=ORIENTED_EDGE('',*,*,#2020,.F.);
#2762=ORIENTED_EDGE('',*,*,#2011,.F.);
#2763=ORIENTED_EDGE('',*,*,#2008,.F.);
#2764=ORIENTED_EDGE('',*,*,#2005,.F.);
#2765=ORIENTED_EDGE('',*,*,#2002,.F.);
#2766=ORIENTED_EDGE('',*,*,#1997,.F.);
#2767=ORIENTED_EDGE('',*,*,#1995,.F.);
#2768=ORIENTED_EDGE('',*,*,#1988,.F.);
#2769=ORIENTED_EDGE('',*,*,#1986,.F.);
#2770=ORIENTED_EDGE('',*,*,#1983,.F.);
#2771=ORIENTED_EDGE('',*,*,#2100,.T.);
#2772=ORIENTED_EDGE('',*,*,#2101,.T.);
#2773=ORIENTED_EDGE('',*,*,#2041,.T.);
#2774=ORIENTED_EDGE('',*,*,#2102,.T.);
#2775=ORIENTED_EDGE('',*,*,#2103,.T.);
#2776=ORIENTED_EDGE('',*,*,#2104,.T.);
#2777=ORIENTED_EDGE('',*,*,#2100,.F.);
#2778=ORIENTED_EDGE('',*,*,#2105,.T.);
#2779=ORIENTED_EDGE('',*,*,#2080,.T.);
#2780=ORIENTED_EDGE('',*,*,#2106,.T.);
#2781=ORIENTED_EDGE('',*,*,#2103,.F.);
#2782=ORIENTED_EDGE('',*,*,#2107,.T.);
#2783=ORIENTED_EDGE('',*,*,#2107,.F.);
#2784=ORIENTED_EDGE('',*,*,#2105,.F.);
#2785=ORIENTED_EDGE('',*,*,#2102,.F.);
#2786=ORIENTED_EDGE('',*,*,#2040,.F.);
#2787=ORIENTED_EDGE('',*,*,#2108,.F.);
#2788=ORIENTED_EDGE('',*,*,#2081,.F.);
#2789=ORIENTED_EDGE('',*,*,#2013,.F.);
#2790=ORIENTED_EDGE('',*,*,#2109,.T.);
#2791=ORIENTED_EDGE('',*,*,#2110,.T.);
#2792=ORIENTED_EDGE('',*,*,#2111,.T.);
#2793=ORIENTED_EDGE('',*,*,#2052,.T.);
#2794=ORIENTED_EDGE('',*,*,#2112,.T.);
#2795=ORIENTED_EDGE('',*,*,#2029,.F.);
#2796=ORIENTED_EDGE('',*,*,#2053,.T.);
#2797=ORIENTED_EDGE('',*,*,#2111,.F.);
#2798=ORIENTED_EDGE('',*,*,#2026,.F.);
#2799=ORIENTED_EDGE('',*,*,#2113,.T.);
#2800=ORIENTED_EDGE('',*,*,#2114,.T.);
#2801=ORIENTED_EDGE('',*,*,#2115,.T.);
#2802=ORIENTED_EDGE('',*,*,#2116,.T.);
#2803=ORIENTED_EDGE('',*,*,#2025,.F.);
#2804=ORIENTED_EDGE('',*,*,#2117,.T.);
#2805=ORIENTED_EDGE('',*,*,#2118,.T.);
#2806=ORIENTED_EDGE('',*,*,#2119,.T.);
#2807=ORIENTED_EDGE('',*,*,#2120,.T.);
#2808=ORIENTED_EDGE('',*,*,#2121,.T.);
#2809=ORIENTED_EDGE('',*,*,#2118,.F.);
#2810=ORIENTED_EDGE('',*,*,#2122,.T.);
#2811=ORIENTED_EDGE('',*,*,#2115,.F.);
#2812=ORIENTED_EDGE('',*,*,#1926,.F.);
#2813=ORIENTED_EDGE('',*,*,#2123,.T.);
#2814=ORIENTED_EDGE('',*,*,#2124,.T.);
#2815=ORIENTED_EDGE('',*,*,#2113,.F.);
#2816=ORIENTED_EDGE('',*,*,#1952,.F.);
#2817=ORIENTED_EDGE('',*,*,#2125,.T.);
#2818=ORIENTED_EDGE('',*,*,#2126,.F.);
#2819=ORIENTED_EDGE('',*,*,#2127,.F.);
#2820=ORIENTED_EDGE('',*,*,#2128,.F.);
#2821=ORIENTED_EDGE('',*,*,#2129,.F.);
#2822=ORIENTED_EDGE('',*,*,#2130,.T.);
#2823=ORIENTED_EDGE('',*,*,#2131,.T.);
#2824=ORIENTED_EDGE('',*,*,#2132,.T.);
#2825=ORIENTED_EDGE('',*,*,#2133,.F.);
#2826=ORIENTED_EDGE('',*,*,#2134,.T.);
#2827=ORIENTED_EDGE('',*,*,#2135,.T.);
#2828=ORIENTED_EDGE('',*,*,#2136,.T.);
#2829=ORIENTED_EDGE('',*,*,#2137,.F.);
#2830=ORIENTED_EDGE('',*,*,#2138,.T.);
#2831=ORIENTED_EDGE('',*,*,#2139,.T.);
#2832=ORIENTED_EDGE('',*,*,#2140,.T.);
#2833=ORIENTED_EDGE('',*,*,#2141,.F.);
#2834=ORIENTED_EDGE('',*,*,#2142,.F.);
#2835=ORIENTED_EDGE('',*,*,#2143,.F.);
#2836=ORIENTED_EDGE('',*,*,#2144,.F.);
#2837=ORIENTED_EDGE('',*,*,#2092,.F.);
#2838=ORIENTED_EDGE('',*,*,#2010,.F.);
#2839=ORIENTED_EDGE('',*,*,#2097,.F.);
#2840=ORIENTED_EDGE('',*,*,#2145,.F.);
#2841=ORIENTED_EDGE('',*,*,#2146,.F.);
#2842=ORIENTED_EDGE('',*,*,#1923,.F.);
#2843=ORIENTED_EDGE('',*,*,#2116,.F.);
#2844=ORIENTED_EDGE('',*,*,#2122,.F.);
#2845=ORIENTED_EDGE('',*,*,#2117,.F.);
#2846=ORIENTED_EDGE('',*,*,#2027,.F.);
#2847=ORIENTED_EDGE('',*,*,#2146,.T.);
#2848=ORIENTED_EDGE('',*,*,#2147,.T.);
#2849=ORIENTED_EDGE('',*,*,#2148,.T.);
#2850=ORIENTED_EDGE('',*,*,#2149,.T.);
#2851=ORIENTED_EDGE('',*,*,#2150,.T.);
#2852=ORIENTED_EDGE('',*,*,#2147,.F.);
#2853=ORIENTED_EDGE('',*,*,#2145,.T.);
#2854=ORIENTED_EDGE('',*,*,#2096,.F.);
#2855=ORIENTED_EDGE('',*,*,#2069,.T.);
#2856=ORIENTED_EDGE('',*,*,#2058,.F.);
#2857=ORIENTED_EDGE('',*,*,#2151,.T.);
#2858=ORIENTED_EDGE('',*,*,#2067,.F.);
#2859=ORIENTED_EDGE('',*,*,#2151,.F.);
#2860=ORIENTED_EDGE('',*,*,#2057,.F.);
#2861=ORIENTED_EDGE('',*,*,#2061,.F.);
#2862=ORIENTED_EDGE('',*,*,#2063,.T.);
#2863=ORIENTED_EDGE('',*,*,#2065,.F.);
#2864=ORIENTED_EDGE('',*,*,#2068,.F.);
#2865=ORIENTED_EDGE('',*,*,#2055,.F.);
#2866=ORIENTED_EDGE('',*,*,#2152,.F.);
#2867=ORIENTED_EDGE('',*,*,#2153,.T.);
#2868=ORIENTED_EDGE('',*,*,#2154,.F.);
#2869=ORIENTED_EDGE('',*,*,#2155,.T.);
#2870=ORIENTED_EDGE('',*,*,#2152,.T.);
#2871=ORIENTED_EDGE('',*,*,#2084,.T.);
#2872=ORIENTED_EDGE('',*,*,#2156,.F.);
#2873=ORIENTED_EDGE('',*,*,#2157,.T.);
#2874=ORIENTED_EDGE('',*,*,#2158,.F.);
#2875=ORIENTED_EDGE('',*,*,#2033,.F.);
#2876=ORIENTED_EDGE('',*,*,#2159,.F.);
#2877=ORIENTED_EDGE('',*,*,#2037,.T.);
#2878=ORIENTED_EDGE('',*,*,#2158,.T.);
#2879=ORIENTED_EDGE('',*,*,#2160,.T.);
#2880=ORIENTED_EDGE('',*,*,#2161,.T.);
#2881=ORIENTED_EDGE('',*,*,#2159,.T.);
#2882=ORIENTED_EDGE('',*,*,#2036,.T.);
#2883=ORIENTED_EDGE('',*,*,#2154,.T.);
#2884=ORIENTED_EDGE('',*,*,#2162,.T.);
#2885=ORIENTED_EDGE('',*,*,#2163,.T.);
#2886=ORIENTED_EDGE('',*,*,#2161,.F.);
#2887=ORIENTED_EDGE('',*,*,#2164,.T.);
#2888=ORIENTED_EDGE('',*,*,#2156,.T.);
#2889=ORIENTED_EDGE('',*,*,#2157,.F.);
#2890=ORIENTED_EDGE('',*,*,#2162,.F.);
#2891=ORIENTED_EDGE('',*,*,#2153,.F.);
#2892=ORIENTED_EDGE('',*,*,#2155,.F.);
#2893=ORIENTED_EDGE('',*,*,#2164,.F.);
#2894=ORIENTED_EDGE('',*,*,#2160,.F.);
#2895=ORIENTED_EDGE('',*,*,#2082,.T.);
#2896=ORIENTED_EDGE('',*,*,#2108,.T.);
#2897=ORIENTED_EDGE('',*,*,#2039,.T.);
#2898=ORIENTED_EDGE('',*,*,#2165,.T.);
#2899=ORIENTED_EDGE('',*,*,#2101,.F.);
#2900=ORIENTED_EDGE('',*,*,#2166,.T.);
#2901=ORIENTED_EDGE('',*,*,#2167,.T.);
#2902=ORIENTED_EDGE('',*,*,#2168,.T.);
#2903=ORIENTED_EDGE('',*,*,#2042,.T.);
#2904=ORIENTED_EDGE('',*,*,#2167,.F.);
#2905=ORIENTED_EDGE('',*,*,#2169,.T.);
#2906=ORIENTED_EDGE('',*,*,#2170,.T.);
#2907=ORIENTED_EDGE('',*,*,#2171,.T.);
#2908=ORIENTED_EDGE('',*,*,#2172,.T.);
#2909=ORIENTED_EDGE('',*,*,#2104,.F.);
#2910=ORIENTED_EDGE('',*,*,#2173,.F.);
#2911=ORIENTED_EDGE('',*,*,#2174,.F.);
#2912=ORIENTED_EDGE('',*,*,#2175,.T.);
#2913=ORIENTED_EDGE('',*,*,#2176,.T.);
#2914=ORIENTED_EDGE('',*,*,#2177,.T.);
#2915=ORIENTED_EDGE('',*,*,#2178,.F.);
#2916=ORIENTED_EDGE('',*,*,#2179,.T.);
#2917=ORIENTED_EDGE('',*,*,#2180,.T.);
#2918=ORIENTED_EDGE('',*,*,#2181,.T.);
#2919=ORIENTED_EDGE('',*,*,#2182,.F.);
#2920=ORIENTED_EDGE('',*,*,#2183,.T.);
#2921=ORIENTED_EDGE('',*,*,#2184,.T.);
#2922=ORIENTED_EDGE('',*,*,#2185,.T.);
#2923=ORIENTED_EDGE('',*,*,#2169,.F.);
#2924=ORIENTED_EDGE('',*,*,#2166,.F.);
#2925=ORIENTED_EDGE('',*,*,#2106,.F.);
#2926=ORIENTED_EDGE('',*,*,#2079,.T.);
#2927=ORIENTED_EDGE('',*,*,#2186,.T.);
#2928=ORIENTED_EDGE('',*,*,#2187,.T.);
#2929=ORIENTED_EDGE('',*,*,#2173,.T.);
#2930=ORIENTED_EDGE('',*,*,#2187,.F.);
#2931=ORIENTED_EDGE('',*,*,#2188,.F.);
#2932=ORIENTED_EDGE('',*,*,#2189,.T.);
#2933=ORIENTED_EDGE('',*,*,#2190,.T.);
#2934=ORIENTED_EDGE('',*,*,#2174,.T.);
#2935=ORIENTED_EDGE('',*,*,#2186,.F.);
#2936=ORIENTED_EDGE('',*,*,#2078,.T.);
#2937=ORIENTED_EDGE('',*,*,#2191,.T.);
#2938=ORIENTED_EDGE('',*,*,#2192,.T.);
#2939=ORIENTED_EDGE('',*,*,#2188,.T.);
#2940=ORIENTED_EDGE('',*,*,#2126,.T.);
#2941=ORIENTED_EDGE('',*,*,#2193,.T.);
#2942=ORIENTED_EDGE('',*,*,#2194,.T.);
#2943=ORIENTED_EDGE('',*,*,#2195,.T.);
#2944=ORIENTED_EDGE('',*,*,#2048,.T.);
#2945=ORIENTED_EDGE('',*,*,#2196,.T.);
#2946=ORIENTED_EDGE('',*,*,#2197,.T.);
#2947=ORIENTED_EDGE('',*,*,#2128,.T.);
#2948=ORIENTED_EDGE('',*,*,#2198,.T.);
#2949=ORIENTED_EDGE('',*,*,#2199,.T.);
#2950=ORIENTED_EDGE('',*,*,#2198,.F.);
#2951=ORIENTED_EDGE('',*,*,#2127,.T.);
#2952=ORIENTED_EDGE('',*,*,#2195,.F.);
#2953=ORIENTED_EDGE('',*,*,#2200,.T.);
#2954=ORIENTED_EDGE('',*,*,#2201,.T.);
#2955=ORIENTED_EDGE('',*,*,#2193,.F.);
#2956=ORIENTED_EDGE('',*,*,#2202,.T.);
#2957=ORIENTED_EDGE('',*,*,#2203,.T.);
#2958=ORIENTED_EDGE('',*,*,#2204,.T.);
#2959=ORIENTED_EDGE('',*,*,#2200,.F.);
#2960=ORIENTED_EDGE('',*,*,#2205,.T.);
#2961=ORIENTED_EDGE('',*,*,#2206,.T.);
#2962=ORIENTED_EDGE('',*,*,#2207,.T.);
#2963=ORIENTED_EDGE('',*,*,#2203,.F.);
#2964=ORIENTED_EDGE('',*,*,#2208,.T.);
#2965=ORIENTED_EDGE('',*,*,#2209,.T.);
#2966=ORIENTED_EDGE('',*,*,#2206,.F.);
#2967=ORIENTED_EDGE('',*,*,#2210,.T.);
#2968=ORIENTED_EDGE('',*,*,#2211,.T.);
#2969=ORIENTED_EDGE('',*,*,#2212,.T.);
#2970=ORIENTED_EDGE('',*,*,#2050,.T.);
#2971=ORIENTED_EDGE('',*,*,#2213,.T.);
#2972=ORIENTED_EDGE('',*,*,#2211,.F.);
#2973=ORIENTED_EDGE('',*,*,#2197,.F.);
#2974=ORIENTED_EDGE('',*,*,#2214,.F.);
#2975=ORIENTED_EDGE('',*,*,#2215,.T.);
#2976=ORIENTED_EDGE('',*,*,#2216,.T.);
#2977=ORIENTED_EDGE('',*,*,#2129,.T.);
#2978=ORIENTED_EDGE('',*,*,#2196,.F.);
#2979=ORIENTED_EDGE('',*,*,#2047,.T.);
#2980=ORIENTED_EDGE('',*,*,#2217,.T.);
#2981=ORIENTED_EDGE('',*,*,#2218,.T.);
#2982=ORIENTED_EDGE('',*,*,#2214,.T.);
#2983=ORIENTED_EDGE('',*,*,#2194,.F.);
#2984=ORIENTED_EDGE('',*,*,#2201,.F.);
#2985=ORIENTED_EDGE('',*,*,#2204,.F.);
#2986=ORIENTED_EDGE('',*,*,#2207,.F.);
#2987=ORIENTED_EDGE('',*,*,#2209,.F.);
#2988=ORIENTED_EDGE('',*,*,#2219,.F.);
#2989=ORIENTED_EDGE('',*,*,#2199,.F.);
#2990=ORIENTED_EDGE('',*,*,#2219,.T.);
#2991=ORIENTED_EDGE('',*,*,#2213,.F.);
#2992=ORIENTED_EDGE('',*,*,#2049,.T.);
#2993=ORIENTED_EDGE('',*,*,#2086,.T.);
#2994=ORIENTED_EDGE('',*,*,#2220,.T.);
#2995=ORIENTED_EDGE('',*,*,#2221,.T.);
#2996=ORIENTED_EDGE('',*,*,#2222,.T.);
#2997=ORIENTED_EDGE('',*,*,#2223,.T.);
#2998=ORIENTED_EDGE('',*,*,#2224,.T.);
#2999=ORIENTED_EDGE('',*,*,#2220,.F.);
#3000=ORIENTED_EDGE('',*,*,#2089,.T.);
#3001=ORIENTED_EDGE('',*,*,#2225,.T.);
#3002=ORIENTED_EDGE('',*,*,#2226,.T.);
#3003=ORIENTED_EDGE('',*,*,#2223,.F.);
#3004=ORIENTED_EDGE('',*,*,#2091,.T.);
#3005=ORIENTED_EDGE('',*,*,#2227,.T.);
#3006=ORIENTED_EDGE('',*,*,#2228,.T.);
#3007=ORIENTED_EDGE('',*,*,#2225,.F.);
#3008=ORIENTED_EDGE('',*,*,#2093,.T.);
#3009=ORIENTED_EDGE('',*,*,#2229,.T.);
#3010=ORIENTED_EDGE('',*,*,#2227,.F.);
#3011=ORIENTED_EDGE('',*,*,#2144,.T.);
#3012=ORIENTED_EDGE('',*,*,#2230,.T.);
#3013=ORIENTED_EDGE('',*,*,#2142,.T.);
#3014=ORIENTED_EDGE('',*,*,#2231,.T.);
#3015=ORIENTED_EDGE('',*,*,#2232,.T.);
#3016=ORIENTED_EDGE('',*,*,#2073,.T.);
#3017=ORIENTED_EDGE('',*,*,#2233,.T.);
#3018=ORIENTED_EDGE('',*,*,#2143,.T.);
#3019=ORIENTED_EDGE('',*,*,#2233,.F.);
#3020=ORIENTED_EDGE('',*,*,#2234,.T.);
#3021=ORIENTED_EDGE('',*,*,#2230,.F.);
#3022=ORIENTED_EDGE('',*,*,#2235,.T.);
#3023=ORIENTED_EDGE('',*,*,#2071,.T.);
#3024=ORIENTED_EDGE('',*,*,#2087,.T.);
#3025=ORIENTED_EDGE('',*,*,#2222,.F.);
#3026=ORIENTED_EDGE('',*,*,#2231,.F.);
#3027=ORIENTED_EDGE('',*,*,#2141,.T.);
#3028=ORIENTED_EDGE('',*,*,#2236,.T.);
#3029=ORIENTED_EDGE('',*,*,#2237,.T.);
#3030=ORIENTED_EDGE('',*,*,#2238,.T.);
#3031=ORIENTED_EDGE('',*,*,#2232,.F.);
#3032=ORIENTED_EDGE('',*,*,#2238,.F.);
#3033=ORIENTED_EDGE('',*,*,#2239,.T.);
#3034=ORIENTED_EDGE('',*,*,#2240,.T.);
#3035=ORIENTED_EDGE('',*,*,#2074,.T.);
#3036=ORIENTED_EDGE('',*,*,#2239,.F.);
#3037=ORIENTED_EDGE('',*,*,#2237,.F.);
#3038=ORIENTED_EDGE('',*,*,#2241,.T.);
#3039=ORIENTED_EDGE('',*,*,#2242,.T.);
#3040=ORIENTED_EDGE('',*,*,#2243,.T.);
#3041=ORIENTED_EDGE('',*,*,#2244,.T.);
#3042=ORIENTED_EDGE('',*,*,#2245,.T.);
#3043=ORIENTED_EDGE('',*,*,#2246,.T.);
#3044=ORIENTED_EDGE('',*,*,#2247,.T.);
#3045=ORIENTED_EDGE('',*,*,#2248,.T.);
#3046=ORIENTED_EDGE('',*,*,#2249,.T.);
#3047=ORIENTED_EDGE('',*,*,#2250,.T.);
#3048=ORIENTED_EDGE('',*,*,#2251,.T.);
#3049=ORIENTED_EDGE('',*,*,#2252,.T.);
#3050=ORIENTED_EDGE('',*,*,#2236,.F.);
#3051=ORIENTED_EDGE('',*,*,#2140,.F.);
#3052=ORIENTED_EDGE('',*,*,#2253,.T.);
#3053=ORIENTED_EDGE('',*,*,#2254,.F.);
#3054=ORIENTED_EDGE('',*,*,#2241,.F.);
#3055=ORIENTED_EDGE('',*,*,#2255,.T.);
#3056=ORIENTED_EDGE('',*,*,#2256,.T.);
#3057=ORIENTED_EDGE('',*,*,#2257,.T.);
#3058=ORIENTED_EDGE('',*,*,#2137,.T.);
#3059=ORIENTED_EDGE('',*,*,#2255,.F.);
#3060=ORIENTED_EDGE('',*,*,#2136,.F.);
#3061=ORIENTED_EDGE('',*,*,#2258,.T.);
#3062=ORIENTED_EDGE('',*,*,#2259,.F.);
#3063=ORIENTED_EDGE('',*,*,#2260,.F.);
#3064=ORIENTED_EDGE('',*,*,#2261,.T.);
#3065=ORIENTED_EDGE('',*,*,#2262,.T.);
#3066=ORIENTED_EDGE('',*,*,#2263,.T.);
#3067=ORIENTED_EDGE('',*,*,#2133,.T.);
#3068=ORIENTED_EDGE('',*,*,#2261,.F.);
#3069=ORIENTED_EDGE('',*,*,#2132,.F.);
#3070=ORIENTED_EDGE('',*,*,#2264,.T.);
#3071=ORIENTED_EDGE('',*,*,#2265,.F.);
#3072=ORIENTED_EDGE('',*,*,#2266,.F.);
#3073=ORIENTED_EDGE('',*,*,#2216,.F.);
#3074=ORIENTED_EDGE('',*,*,#2267,.F.);
#3075=ORIENTED_EDGE('',*,*,#2268,.F.);
#3076=ORIENTED_EDGE('',*,*,#2269,.T.);
#3077=ORIENTED_EDGE('',*,*,#2130,.F.);
#3078=ORIENTED_EDGE('',*,*,#2168,.F.);
#3079=ORIENTED_EDGE('',*,*,#2172,.F.);
#3080=ORIENTED_EDGE('',*,*,#2270,.T.);
#3081=ORIENTED_EDGE('',*,*,#2271,.T.);
#3082=ORIENTED_EDGE('',*,*,#2043,.T.);
#3083=ORIENTED_EDGE('',*,*,#2270,.F.);
#3084=ORIENTED_EDGE('',*,*,#2171,.F.);
#3085=ORIENTED_EDGE('',*,*,#2272,.T.);
#3086=ORIENTED_EDGE('',*,*,#2273,.T.);
#3087=ORIENTED_EDGE('',*,*,#2274,.T.);
#3088=ORIENTED_EDGE('',*,*,#2275,.T.);
#3089=ORIENTED_EDGE('',*,*,#2170,.F.);
#3090=ORIENTED_EDGE('',*,*,#2185,.F.);
#3091=ORIENTED_EDGE('',*,*,#2276,.T.);
#3092=ORIENTED_EDGE('',*,*,#2277,.F.);
#3093=ORIENTED_EDGE('',*,*,#2272,.F.);
#3094=ORIENTED_EDGE('',*,*,#2278,.T.);
#3095=ORIENTED_EDGE('',*,*,#2279,.T.);
#3096=ORIENTED_EDGE('',*,*,#2280,.T.);
#3097=ORIENTED_EDGE('',*,*,#2182,.T.);
#3098=ORIENTED_EDGE('',*,*,#2278,.F.);
#3099=ORIENTED_EDGE('',*,*,#2181,.F.);
#3100=ORIENTED_EDGE('',*,*,#2281,.T.);
#3101=ORIENTED_EDGE('',*,*,#2282,.F.);
#3102=ORIENTED_EDGE('',*,*,#2283,.F.);
#3103=ORIENTED_EDGE('',*,*,#2284,.T.);
#3104=ORIENTED_EDGE('',*,*,#2285,.T.);
#3105=ORIENTED_EDGE('',*,*,#2286,.T.);
#3106=ORIENTED_EDGE('',*,*,#2178,.T.);
#3107=ORIENTED_EDGE('',*,*,#2284,.F.);
#3108=ORIENTED_EDGE('',*,*,#2177,.F.);
#3109=ORIENTED_EDGE('',*,*,#2287,.T.);
#3110=ORIENTED_EDGE('',*,*,#2288,.F.);
#3111=ORIENTED_EDGE('',*,*,#2289,.F.);
#3112=ORIENTED_EDGE('',*,*,#2190,.F.);
#3113=ORIENTED_EDGE('',*,*,#2290,.F.);
#3114=ORIENTED_EDGE('',*,*,#2291,.F.);
#3115=ORIENTED_EDGE('',*,*,#2292,.T.);
#3116=ORIENTED_EDGE('',*,*,#2175,.F.);
#3117=ORIENTED_EDGE('',*,*,#2293,.T.);
#3118=ORIENTED_EDGE('',*,*,#2294,.T.);
#3119=ORIENTED_EDGE('',*,*,#2295,.F.);
#3120=ORIENTED_EDGE('',*,*,#2296,.F.);
#3121=ORIENTED_EDGE('',*,*,#2297,.T.);
#3122=ORIENTED_EDGE('',*,*,#2298,.F.);
#3123=ORIENTED_EDGE('',*,*,#2299,.T.);
#3124=ORIENTED_EDGE('',*,*,#2300,.T.);
#3125=ORIENTED_EDGE('',*,*,#2301,.T.);
#3126=ORIENTED_EDGE('',*,*,#2302,.T.);
#3127=ORIENTED_EDGE('',*,*,#2303,.F.);
#3128=ORIENTED_EDGE('',*,*,#2250,.F.);
#3129=ORIENTED_EDGE('',*,*,#2304,.T.);
#3130=ORIENTED_EDGE('',*,*,#2305,.F.);
#3131=ORIENTED_EDGE('',*,*,#2306,.T.);
#3132=ORIENTED_EDGE('',*,*,#2307,.T.);
#3133=ORIENTED_EDGE('',*,*,#2308,.T.);
#3134=ORIENTED_EDGE('',*,*,#2309,.F.);
#3135=ORIENTED_EDGE('',*,*,#2310,.T.);
#3136=ORIENTED_EDGE('',*,*,#2311,.T.);
#3137=ORIENTED_EDGE('',*,*,#2312,.T.);
#3138=ORIENTED_EDGE('',*,*,#2313,.F.);
#3139=ORIENTED_EDGE('',*,*,#2314,.T.);
#3140=ORIENTED_EDGE('',*,*,#2315,.T.);
#3141=ORIENTED_EDGE('',*,*,#2316,.T.);
#3142=ORIENTED_EDGE('',*,*,#2248,.F.);
#3143=ORIENTED_EDGE('',*,*,#2317,.T.);
#3144=ORIENTED_EDGE('',*,*,#2318,.T.);
#3145=ORIENTED_EDGE('',*,*,#2319,.T.);
#3146=ORIENTED_EDGE('',*,*,#2320,.T.);
#3147=ORIENTED_EDGE('',*,*,#2321,.T.);
#3148=ORIENTED_EDGE('',*,*,#2322,.F.);
#3149=ORIENTED_EDGE('',*,*,#2323,.T.);
#3150=ORIENTED_EDGE('',*,*,#2244,.F.);
#3151=ORIENTED_EDGE('',*,*,#2324,.T.);
#3152=ORIENTED_EDGE('',*,*,#2325,.T.);
#3153=ORIENTED_EDGE('',*,*,#2326,.T.);
#3154=ORIENTED_EDGE('',*,*,#2327,.T.);
#3155=ORIENTED_EDGE('',*,*,#2328,.F.);
#3156=ORIENTED_EDGE('',*,*,#2329,.F.);
#3157=ORIENTED_EDGE('',*,*,#2330,.T.);
#3158=ORIENTED_EDGE('',*,*,#2331,.T.);
#3159=ORIENTED_EDGE('',*,*,#2332,.T.);
#3160=ORIENTED_EDGE('',*,*,#2333,.F.);
#3161=ORIENTED_EDGE('',*,*,#2334,.T.);
#3162=ORIENTED_EDGE('',*,*,#2335,.F.);
#3163=ORIENTED_EDGE('',*,*,#2336,.T.);
#3164=ORIENTED_EDGE('',*,*,#2337,.T.);
#3165=ORIENTED_EDGE('',*,*,#2338,.T.);
#3166=ORIENTED_EDGE('',*,*,#2339,.T.);
#3167=ORIENTED_EDGE('',*,*,#2340,.F.);
#3168=ORIENTED_EDGE('',*,*,#2246,.F.);
#3169=ORIENTED_EDGE('',*,*,#2341,.T.);
#3170=ORIENTED_EDGE('',*,*,#2342,.F.);
#3171=ORIENTED_EDGE('',*,*,#2343,.T.);
#3172=ORIENTED_EDGE('',*,*,#2344,.T.);
#3173=ORIENTED_EDGE('',*,*,#2345,.T.);
#3174=ORIENTED_EDGE('',*,*,#2346,.F.);
#3175=ORIENTED_EDGE('',*,*,#2347,.T.);
#3176=ORIENTED_EDGE('',*,*,#2348,.T.);
#3177=ORIENTED_EDGE('',*,*,#2349,.T.);
#3178=ORIENTED_EDGE('',*,*,#2350,.T.);
#3179=ORIENTED_EDGE('',*,*,#2351,.T.);
#3180=ORIENTED_EDGE('',*,*,#2352,.F.);
#3181=ORIENTED_EDGE('',*,*,#2234,.F.);
#3182=ORIENTED_EDGE('',*,*,#2072,.T.);
#3183=ORIENTED_EDGE('',*,*,#2235,.F.);
#3184=ORIENTED_EDGE('',*,*,#2353,.T.);
#3185=ORIENTED_EDGE('',*,*,#2229,.F.);
#3186=ORIENTED_EDGE('',*,*,#2353,.F.);
#3187=ORIENTED_EDGE('',*,*,#2221,.F.);
#3188=ORIENTED_EDGE('',*,*,#2224,.F.);
#3189=ORIENTED_EDGE('',*,*,#2226,.F.);
#3190=ORIENTED_EDGE('',*,*,#2228,.F.);
#3191=ORIENTED_EDGE('',*,*,#2150,.F.);
#3192=ORIENTED_EDGE('',*,*,#2095,.F.);
#3193=ORIENTED_EDGE('',*,*,#2099,.F.);
#3194=ORIENTED_EDGE('',*,*,#2354,.T.);
#3195=ORIENTED_EDGE('',*,*,#2355,.F.);
#3196=ORIENTED_EDGE('',*,*,#2148,.F.);
#3197=ORIENTED_EDGE('',*,*,#2016,.F.);
#3198=ORIENTED_EDGE('',*,*,#2149,.F.);
#3199=ORIENTED_EDGE('',*,*,#2355,.T.);
#3200=ORIENTED_EDGE('',*,*,#2356,.F.);
#3201=ORIENTED_EDGE('',*,*,#2022,.F.);
#3202=ORIENTED_EDGE('',*,*,#2356,.T.);
#3203=ORIENTED_EDGE('',*,*,#2354,.F.);
#3204=ORIENTED_EDGE('',*,*,#2098,.F.);
#3205=ORIENTED_EDGE('',*,*,#2121,.F.);
#3206=ORIENTED_EDGE('',*,*,#2114,.F.);
#3207=ORIENTED_EDGE('',*,*,#2124,.F.);
#3208=ORIENTED_EDGE('',*,*,#2357,.T.);
#3209=ORIENTED_EDGE('',*,*,#2358,.F.);
#3210=ORIENTED_EDGE('',*,*,#2119,.F.);
#3211=ORIENTED_EDGE('',*,*,#1932,.F.);
#3212=ORIENTED_EDGE('',*,*,#2120,.F.);
#3213=ORIENTED_EDGE('',*,*,#2358,.T.);
#3214=ORIENTED_EDGE('',*,*,#2359,.F.);
#3215=ORIENTED_EDGE('',*,*,#1935,.F.);
#3216=ORIENTED_EDGE('',*,*,#2359,.T.);
#3217=ORIENTED_EDGE('',*,*,#2357,.F.);
#3218=ORIENTED_EDGE('',*,*,#2123,.F.);
#3219=ORIENTED_EDGE('',*,*,#2112,.F.);
#3220=ORIENTED_EDGE('',*,*,#2110,.F.);
#3221=ORIENTED_EDGE('',*,*,#2360,.F.);
#3222=ORIENTED_EDGE('',*,*,#2361,.T.);
#3223=ORIENTED_EDGE('',*,*,#2362,.F.);
#3224=ORIENTED_EDGE('',*,*,#2030,.F.);
#3225=ORIENTED_EDGE('',*,*,#1964,.F.);
#3226=ORIENTED_EDGE('',*,*,#2031,.F.);
#3227=ORIENTED_EDGE('',*,*,#2362,.T.);
#3228=ORIENTED_EDGE('',*,*,#2363,.F.);
#3229=ORIENTED_EDGE('',*,*,#1961,.F.);
#3230=ORIENTED_EDGE('',*,*,#2363,.T.);
#3231=ORIENTED_EDGE('',*,*,#2361,.F.);
#3232=ORIENTED_EDGE('',*,*,#2364,.F.);
#3233=ORIENTED_EDGE('',*,*,#1955,.F.);
#3234=ORIENTED_EDGE('',*,*,#2364,.T.);
#3235=ORIENTED_EDGE('',*,*,#2360,.T.);
#3236=ORIENTED_EDGE('',*,*,#2109,.F.);
#3237=ORIENTED_EDGE('',*,*,#2365,.F.);
#3238=ORIENTED_EDGE('',*,*,#2351,.F.);
#3239=ORIENTED_EDGE('',*,*,#2366,.F.);
#3240=ORIENTED_EDGE('',*,*,#2336,.F.);
#3241=ORIENTED_EDGE('',*,*,#2245,.F.);
#3242=ORIENTED_EDGE('',*,*,#2323,.F.);
#3243=ORIENTED_EDGE('',*,*,#2367,.F.);
#3244=ORIENTED_EDGE('',*,*,#2338,.F.);
#3245=ORIENTED_EDGE('',*,*,#2217,.F.);
#3246=ORIENTED_EDGE('',*,*,#2046,.F.);
#3247=ORIENTED_EDGE('',*,*,#2368,.T.);
#3248=ORIENTED_EDGE('',*,*,#2369,.F.);
#3249=ORIENTED_EDGE('',*,*,#2370,.F.);
#3250=ORIENTED_EDGE('',*,*,#2271,.F.);
#3251=ORIENTED_EDGE('',*,*,#2275,.F.);
#3252=ORIENTED_EDGE('',*,*,#2371,.F.);
#3253=ORIENTED_EDGE('',*,*,#2372,.T.);
#3254=ORIENTED_EDGE('',*,*,#2044,.F.);
#3255=ORIENTED_EDGE('',*,*,#2372,.F.);
#3256=ORIENTED_EDGE('',*,*,#2373,.F.);
#3257=ORIENTED_EDGE('',*,*,#2368,.F.);
#3258=ORIENTED_EDGE('',*,*,#2045,.F.);
#3259=ORIENTED_EDGE('',*,*,#2191,.F.);
#3260=ORIENTED_EDGE('',*,*,#2077,.F.);
#3261=ORIENTED_EDGE('',*,*,#2374,.T.);
#3262=ORIENTED_EDGE('',*,*,#2375,.F.);
#3263=ORIENTED_EDGE('',*,*,#2376,.F.);
#3264=ORIENTED_EDGE('',*,*,#2240,.F.);
#3265=ORIENTED_EDGE('',*,*,#2252,.F.);
#3266=ORIENTED_EDGE('',*,*,#2377,.F.);
#3267=ORIENTED_EDGE('',*,*,#2378,.T.);
#3268=ORIENTED_EDGE('',*,*,#2075,.F.);
#3269=ORIENTED_EDGE('',*,*,#2378,.F.);
#3270=ORIENTED_EDGE('',*,*,#2379,.F.);
#3271=ORIENTED_EDGE('',*,*,#2374,.F.);
#3272=ORIENTED_EDGE('',*,*,#2076,.F.);
#3273=ORIENTED_EDGE('',*,*,#2380,.F.);
#3274=ORIENTED_EDGE('',*,*,#2297,.F.);
#3275=ORIENTED_EDGE('',*,*,#2381,.F.);
#3276=ORIENTED_EDGE('',*,*,#2382,.F.);
#3277=ORIENTED_EDGE('',*,*,#2383,.F.);
#3278=ORIENTED_EDGE('',*,*,#2312,.F.);
#3279=ORIENTED_EDGE('',*,*,#2384,.F.);
#3280=ORIENTED_EDGE('',*,*,#2293,.F.);
#3281=ORIENTED_EDGE('',*,*,#2176,.F.);
#3282=ORIENTED_EDGE('',*,*,#2292,.F.);
#3283=ORIENTED_EDGE('',*,*,#2385,.F.);
#3284=ORIENTED_EDGE('',*,*,#2287,.F.);
#3285=ORIENTED_EDGE('',*,*,#2257,.F.);
#3286=ORIENTED_EDGE('',*,*,#2386,.F.);
#3287=ORIENTED_EDGE('',*,*,#2387,.F.);
#3288=ORIENTED_EDGE('',*,*,#2388,.T.);
#3289=ORIENTED_EDGE('',*,*,#2138,.F.);
#3290=ORIENTED_EDGE('',*,*,#2253,.F.);
#3291=ORIENTED_EDGE('',*,*,#2139,.F.);
#3292=ORIENTED_EDGE('',*,*,#2388,.F.);
#3293=ORIENTED_EDGE('',*,*,#2389,.F.);
#3294=ORIENTED_EDGE('',*,*,#2390,.F.);
#3295=ORIENTED_EDGE('',*,*,#2345,.F.);
#3296=ORIENTED_EDGE('',*,*,#2391,.F.);
#3297=ORIENTED_EDGE('',*,*,#2330,.F.);
#3298=ORIENTED_EDGE('',*,*,#2392,.F.);
#3299=ORIENTED_EDGE('',*,*,#2334,.F.);
#3300=ORIENTED_EDGE('',*,*,#2393,.F.);
#3301=ORIENTED_EDGE('',*,*,#2349,.F.);
#3302=ORIENTED_EDGE('',*,*,#2269,.F.);
#3303=ORIENTED_EDGE('',*,*,#2394,.F.);
#3304=ORIENTED_EDGE('',*,*,#2264,.F.);
#3305=ORIENTED_EDGE('',*,*,#2131,.F.);
#3306=ORIENTED_EDGE('',*,*,#2280,.F.);
#3307=ORIENTED_EDGE('',*,*,#2395,.F.);
#3308=ORIENTED_EDGE('',*,*,#2396,.F.);
#3309=ORIENTED_EDGE('',*,*,#2397,.T.);
#3310=ORIENTED_EDGE('',*,*,#2183,.F.);
#3311=ORIENTED_EDGE('',*,*,#2184,.F.);
#3312=ORIENTED_EDGE('',*,*,#2397,.F.);
#3313=ORIENTED_EDGE('',*,*,#2398,.F.);
#3314=ORIENTED_EDGE('',*,*,#2276,.F.);
#3315=ORIENTED_EDGE('',*,*,#2249,.F.);
#3316=ORIENTED_EDGE('',*,*,#2316,.F.);
#3317=ORIENTED_EDGE('',*,*,#2399,.F.);
#3318=ORIENTED_EDGE('',*,*,#2301,.F.);
#3319=ORIENTED_EDGE('',*,*,#2400,.F.);
#3320=ORIENTED_EDGE('',*,*,#2304,.F.);
#3321=ORIENTED_EDGE('',*,*,#2401,.F.);
#3322=ORIENTED_EDGE('',*,*,#2319,.F.);
#3323=ORIENTED_EDGE('',*,*,#2402,.F.);
#3324=ORIENTED_EDGE('',*,*,#2321,.F.);
#3325=ORIENTED_EDGE('',*,*,#2403,.F.);
#3326=ORIENTED_EDGE('',*,*,#2404,.F.);
#3327=ORIENTED_EDGE('',*,*,#2405,.F.);
#3328=ORIENTED_EDGE('',*,*,#2308,.F.);
#3329=ORIENTED_EDGE('',*,*,#2406,.F.);
#3330=ORIENTED_EDGE('',*,*,#2314,.F.);
#3331=ORIENTED_EDGE('',*,*,#2286,.F.);
#3332=ORIENTED_EDGE('',*,*,#2407,.F.);
#3333=ORIENTED_EDGE('',*,*,#2408,.F.);
#3334=ORIENTED_EDGE('',*,*,#2409,.T.);
#3335=ORIENTED_EDGE('',*,*,#2179,.F.);
#3336=ORIENTED_EDGE('',*,*,#2409,.F.);
#3337=ORIENTED_EDGE('',*,*,#2410,.F.);
#3338=ORIENTED_EDGE('',*,*,#2281,.F.);
#3339=ORIENTED_EDGE('',*,*,#2180,.F.);
#3340=ORIENTED_EDGE('',*,*,#2263,.F.);
#3341=ORIENTED_EDGE('',*,*,#2411,.F.);
#3342=ORIENTED_EDGE('',*,*,#2412,.F.);
#3343=ORIENTED_EDGE('',*,*,#2413,.T.);
#3344=ORIENTED_EDGE('',*,*,#2134,.F.);
#3345=ORIENTED_EDGE('',*,*,#2135,.F.);
#3346=ORIENTED_EDGE('',*,*,#2413,.F.);
#3347=ORIENTED_EDGE('',*,*,#2414,.F.);
#3348=ORIENTED_EDGE('',*,*,#2258,.F.);
#3349=ORIENTED_EDGE('',*,*,#2415,.F.);
#3350=ORIENTED_EDGE('',*,*,#2341,.F.);
#3351=ORIENTED_EDGE('',*,*,#2416,.F.);
#3352=ORIENTED_EDGE('',*,*,#2326,.F.);
#3353=ORIENTED_EDGE('',*,*,#2417,.F.);
#3354=ORIENTED_EDGE('',*,*,#2332,.F.);
#3355=ORIENTED_EDGE('',*,*,#2418,.F.);
#3356=ORIENTED_EDGE('',*,*,#2347,.F.);
#3357=ORIENTED_EDGE('',*,*,#2163,.F.);
#3358=ORIENTED_EDGE('',*,*,#2083,.F.);
#3359=ORIENTED_EDGE('',*,*,#2165,.F.);
#3360=ORIENTED_EDGE('',*,*,#2038,.F.);
#3361=ORIENTED_EDGE('',*,*,#2382,.T.);
#3362=ORIENTED_EDGE('',*,*,#2419,.T.);
#3363=ORIENTED_EDGE('',*,*,#2420,.F.);
#3364=ORIENTED_EDGE('',*,*,#2421,.F.);
#3365=ORIENTED_EDGE('',*,*,#2254,.T.);
#3366=ORIENTED_EDGE('',*,*,#2389,.T.);
#3367=ORIENTED_EDGE('',*,*,#2387,.T.);
#3368=ORIENTED_EDGE('',*,*,#2422,.F.);
#3369=ORIENTED_EDGE('',*,*,#2259,.T.);
#3370=ORIENTED_EDGE('',*,*,#2414,.T.);
#3371=ORIENTED_EDGE('',*,*,#2412,.T.);
#3372=ORIENTED_EDGE('',*,*,#2423,.F.);
#3373=ORIENTED_EDGE('',*,*,#2265,.T.);
#3374=ORIENTED_EDGE('',*,*,#2394,.T.);
#3375=ORIENTED_EDGE('',*,*,#2268,.T.);
#3376=ORIENTED_EDGE('',*,*,#2424,.F.);
#3377=ORIENTED_EDGE('',*,*,#2425,.T.);
#3378=ORIENTED_EDGE('',*,*,#2426,.T.);
#3379=ORIENTED_EDGE('',*,*,#2427,.F.);
#3380=ORIENTED_EDGE('',*,*,#2242,.F.);
#3381=ORIENTED_EDGE('',*,*,#2279,.F.);
#3382=ORIENTED_EDGE('',*,*,#2283,.T.);
#3383=ORIENTED_EDGE('',*,*,#2428,.T.);
#3384=ORIENTED_EDGE('',*,*,#2429,.T.);
#3385=ORIENTED_EDGE('',*,*,#2430,.T.);
#3386=ORIENTED_EDGE('',*,*,#2431,.T.);
#3387=ORIENTED_EDGE('',*,*,#2432,.T.);
#3388=ORIENTED_EDGE('',*,*,#2395,.T.);
#3389=ORIENTED_EDGE('',*,*,#2400,.T.);
#3390=ORIENTED_EDGE('',*,*,#2322,.T.);
#3391=ORIENTED_EDGE('',*,*,#2402,.T.);
#3392=ORIENTED_EDGE('',*,*,#2433,.T.);
#3393=ORIENTED_EDGE('',*,*,#2434,.T.);
#3394=ORIENTED_EDGE('',*,*,#2435,.T.);
#3395=ORIENTED_EDGE('',*,*,#2436,.T.);
#3396=ORIENTED_EDGE('',*,*,#2305,.T.);
#3397=ORIENTED_EDGE('',*,*,#2262,.F.);
#3398=ORIENTED_EDGE('',*,*,#2266,.T.);
#3399=ORIENTED_EDGE('',*,*,#2423,.T.);
#3400=ORIENTED_EDGE('',*,*,#2411,.T.);
#3401=ORIENTED_EDGE('',*,*,#2390,.T.);
#3402=ORIENTED_EDGE('',*,*,#2333,.T.);
#3403=ORIENTED_EDGE('',*,*,#2417,.T.);
#3404=ORIENTED_EDGE('',*,*,#2346,.T.);
#3405=ORIENTED_EDGE('',*,*,#2256,.F.);
#3406=ORIENTED_EDGE('',*,*,#2260,.T.);
#3407=ORIENTED_EDGE('',*,*,#2422,.T.);
#3408=ORIENTED_EDGE('',*,*,#2386,.T.);
#3409=ORIENTED_EDGE('',*,*,#2285,.F.);
#3410=ORIENTED_EDGE('',*,*,#2289,.T.);
#3411=ORIENTED_EDGE('',*,*,#2437,.T.);
#3412=ORIENTED_EDGE('',*,*,#2438,.T.);
#3413=ORIENTED_EDGE('',*,*,#2439,.T.);
#3414=ORIENTED_EDGE('',*,*,#2440,.T.);
#3415=ORIENTED_EDGE('',*,*,#2441,.T.);
#3416=ORIENTED_EDGE('',*,*,#2407,.T.);
#3417=ORIENTED_EDGE('',*,*,#2383,.T.);
#3418=ORIENTED_EDGE('',*,*,#2296,.T.);
#3419=ORIENTED_EDGE('',*,*,#2442,.T.);
#3420=ORIENTED_EDGE('',*,*,#2443,.T.);
#3421=ORIENTED_EDGE('',*,*,#2444,.T.);
#3422=ORIENTED_EDGE('',*,*,#2309,.T.);
#3423=ORIENTED_EDGE('',*,*,#2405,.T.);
#3424=ORIENTED_EDGE('',*,*,#2313,.T.);
#3425=ORIENTED_EDGE('',*,*,#2218,.F.);
#3426=ORIENTED_EDGE('',*,*,#2370,.T.);
#3427=ORIENTED_EDGE('',*,*,#2445,.T.);
#3428=ORIENTED_EDGE('',*,*,#2298,.T.);
#3429=ORIENTED_EDGE('',*,*,#2380,.T.);
#3430=ORIENTED_EDGE('',*,*,#2421,.T.);
#3431=ORIENTED_EDGE('',*,*,#2446,.T.);
#3432=ORIENTED_EDGE('',*,*,#2342,.T.);
#3433=ORIENTED_EDGE('',*,*,#2415,.T.);
#3434=ORIENTED_EDGE('',*,*,#2329,.T.);
#3435=ORIENTED_EDGE('',*,*,#2447,.T.);
#3436=ORIENTED_EDGE('',*,*,#2424,.T.);
#3437=ORIENTED_EDGE('',*,*,#2267,.T.);
#3438=ORIENTED_EDGE('',*,*,#2215,.F.);
#3439=ORIENTED_EDGE('',*,*,#2192,.F.);
#3440=ORIENTED_EDGE('',*,*,#2376,.T.);
#3441=ORIENTED_EDGE('',*,*,#2448,.T.);
#3442=ORIENTED_EDGE('',*,*,#2449,.T.);
#3443=ORIENTED_EDGE('',*,*,#2290,.T.);
#3444=ORIENTED_EDGE('',*,*,#2189,.F.);
#3445=ORIENTED_EDGE('',*,*,#2365,.T.);
#3446=ORIENTED_EDGE('',*,*,#2335,.T.);
#3447=ORIENTED_EDGE('',*,*,#2392,.T.);
#3448=ORIENTED_EDGE('',*,*,#2352,.T.);
#3449=ORIENTED_EDGE('',*,*,#2243,.F.);
#3450=ORIENTED_EDGE('',*,*,#2427,.T.);
#3451=ORIENTED_EDGE('',*,*,#2450,.T.);
#3452=ORIENTED_EDGE('',*,*,#2324,.F.);
#3453=ORIENTED_EDGE('',*,*,#2447,.F.);
#3454=ORIENTED_EDGE('',*,*,#2328,.T.);
#3455=ORIENTED_EDGE('',*,*,#2451,.T.);
#3456=ORIENTED_EDGE('',*,*,#2425,.F.);
#3457=ORIENTED_EDGE('',*,*,#2439,.F.);
#3458=ORIENTED_EDGE('',*,*,#2452,.T.);
#3459=ORIENTED_EDGE('',*,*,#2453,.T.);
#3460=ORIENTED_EDGE('',*,*,#2454,.F.);
#3461=ORIENTED_EDGE('',*,*,#2438,.F.);
#3462=ORIENTED_EDGE('',*,*,#2455,.T.);
#3463=ORIENTED_EDGE('',*,*,#2456,.T.);
#3464=ORIENTED_EDGE('',*,*,#2452,.F.);
#3465=ORIENTED_EDGE('',*,*,#2291,.T.);
#3466=ORIENTED_EDGE('',*,*,#2449,.F.);
#3467=ORIENTED_EDGE('',*,*,#2457,.T.);
#3468=ORIENTED_EDGE('',*,*,#2458,.T.);
#3469=ORIENTED_EDGE('',*,*,#2455,.F.);
#3470=ORIENTED_EDGE('',*,*,#2437,.F.);
#3471=ORIENTED_EDGE('',*,*,#2288,.T.);
#3472=ORIENTED_EDGE('',*,*,#2385,.T.);
#3473=ORIENTED_EDGE('',*,*,#2377,.T.);
#3474=ORIENTED_EDGE('',*,*,#2251,.F.);
#3475=ORIENTED_EDGE('',*,*,#2303,.T.);
#3476=ORIENTED_EDGE('',*,*,#2459,.T.);
#3477=ORIENTED_EDGE('',*,*,#2457,.F.);
#3478=ORIENTED_EDGE('',*,*,#2448,.F.);
#3479=ORIENTED_EDGE('',*,*,#2375,.T.);
#3480=ORIENTED_EDGE('',*,*,#2379,.T.);
#3481=ORIENTED_EDGE('',*,*,#2436,.F.);
#3482=ORIENTED_EDGE('',*,*,#2460,.T.);
#3483=ORIENTED_EDGE('',*,*,#2461,.T.);
#3484=ORIENTED_EDGE('',*,*,#2306,.F.);
#3485=ORIENTED_EDGE('',*,*,#2435,.F.);
#3486=ORIENTED_EDGE('',*,*,#2462,.T.);
#3487=ORIENTED_EDGE('',*,*,#2463,.T.);
#3488=ORIENTED_EDGE('',*,*,#2460,.F.);
#3489=ORIENTED_EDGE('',*,*,#2434,.F.);
#3490=ORIENTED_EDGE('',*,*,#2464,.T.);
#3491=ORIENTED_EDGE('',*,*,#2465,.T.);
#3492=ORIENTED_EDGE('',*,*,#2462,.F.);
#3493=ORIENTED_EDGE('',*,*,#2404,.T.);
#3494=ORIENTED_EDGE('',*,*,#2466,.T.);
#3495=ORIENTED_EDGE('',*,*,#2464,.F.);
#3496=ORIENTED_EDGE('',*,*,#2433,.F.);
#3497=ORIENTED_EDGE('',*,*,#2444,.F.);
#3498=ORIENTED_EDGE('',*,*,#2467,.T.);
#3499=ORIENTED_EDGE('',*,*,#2468,.T.);
#3500=ORIENTED_EDGE('',*,*,#2310,.F.);
#3501=ORIENTED_EDGE('',*,*,#2443,.F.);
#3502=ORIENTED_EDGE('',*,*,#2469,.T.);
#3503=ORIENTED_EDGE('',*,*,#2470,.T.);
#3504=ORIENTED_EDGE('',*,*,#2467,.F.);
#3505=ORIENTED_EDGE('',*,*,#2442,.F.);
#3506=ORIENTED_EDGE('',*,*,#2295,.T.);
#3507=ORIENTED_EDGE('',*,*,#2471,.T.);
#3508=ORIENTED_EDGE('',*,*,#2469,.F.);
#3509=ORIENTED_EDGE('',*,*,#2371,.T.);
#3510=ORIENTED_EDGE('',*,*,#2274,.F.);
#3511=ORIENTED_EDGE('',*,*,#2472,.T.);
#3512=ORIENTED_EDGE('',*,*,#2473,.T.);
#3513=ORIENTED_EDGE('',*,*,#2299,.F.);
#3514=ORIENTED_EDGE('',*,*,#2445,.F.);
#3515=ORIENTED_EDGE('',*,*,#2369,.T.);
#3516=ORIENTED_EDGE('',*,*,#2373,.T.);
#3517=ORIENTED_EDGE('',*,*,#2396,.T.);
#3518=ORIENTED_EDGE('',*,*,#2432,.F.);
#3519=ORIENTED_EDGE('',*,*,#2474,.T.);
#3520=ORIENTED_EDGE('',*,*,#2475,.T.);
#3521=ORIENTED_EDGE('',*,*,#2472,.F.);
#3522=ORIENTED_EDGE('',*,*,#2273,.F.);
#3523=ORIENTED_EDGE('',*,*,#2277,.T.);
#3524=ORIENTED_EDGE('',*,*,#2398,.T.);
#3525=ORIENTED_EDGE('',*,*,#2431,.F.);
#3526=ORIENTED_EDGE('',*,*,#2476,.T.);
#3527=ORIENTED_EDGE('',*,*,#2477,.T.);
#3528=ORIENTED_EDGE('',*,*,#2474,.F.);
#3529=ORIENTED_EDGE('',*,*,#2430,.F.);
#3530=ORIENTED_EDGE('',*,*,#2478,.T.);
#3531=ORIENTED_EDGE('',*,*,#2479,.T.);
#3532=ORIENTED_EDGE('',*,*,#2476,.F.);
#3533=ORIENTED_EDGE('',*,*,#2429,.F.);
#3534=ORIENTED_EDGE('',*,*,#2480,.T.);
#3535=ORIENTED_EDGE('',*,*,#2481,.T.);
#3536=ORIENTED_EDGE('',*,*,#2478,.F.);
#3537=ORIENTED_EDGE('',*,*,#2408,.T.);
#3538=ORIENTED_EDGE('',*,*,#2441,.F.);
#3539=ORIENTED_EDGE('',*,*,#2482,.T.);
#3540=ORIENTED_EDGE('',*,*,#2483,.T.);
#3541=ORIENTED_EDGE('',*,*,#2480,.F.);
#3542=ORIENTED_EDGE('',*,*,#2428,.F.);
#3543=ORIENTED_EDGE('',*,*,#2282,.T.);
#3544=ORIENTED_EDGE('',*,*,#2410,.T.);
#3545=ORIENTED_EDGE('',*,*,#2440,.F.);
#3546=ORIENTED_EDGE('',*,*,#2454,.T.);
#3547=ORIENTED_EDGE('',*,*,#2484,.T.);
#3548=ORIENTED_EDGE('',*,*,#2482,.F.);
#3549=ORIENTED_EDGE('',*,*,#2381,.T.);
#3550=ORIENTED_EDGE('',*,*,#2300,.F.);
#3551=ORIENTED_EDGE('',*,*,#2473,.F.);
#3552=ORIENTED_EDGE('',*,*,#2475,.F.);
#3553=ORIENTED_EDGE('',*,*,#2477,.F.);
#3554=ORIENTED_EDGE('',*,*,#2479,.F.);
#3555=ORIENTED_EDGE('',*,*,#2481,.F.);
#3556=ORIENTED_EDGE('',*,*,#2483,.F.);
#3557=ORIENTED_EDGE('',*,*,#2484,.F.);
#3558=ORIENTED_EDGE('',*,*,#2453,.F.);
#3559=ORIENTED_EDGE('',*,*,#2456,.F.);
#3560=ORIENTED_EDGE('',*,*,#2458,.F.);
#3561=ORIENTED_EDGE('',*,*,#2459,.F.);
#3562=ORIENTED_EDGE('',*,*,#2302,.F.);
#3563=ORIENTED_EDGE('',*,*,#2399,.T.);
#3564=ORIENTED_EDGE('',*,*,#2318,.F.);
#3565=ORIENTED_EDGE('',*,*,#2485,.F.);
#3566=ORIENTED_EDGE('',*,*,#2339,.F.);
#3567=ORIENTED_EDGE('',*,*,#2367,.T.);
#3568=ORIENTED_EDGE('',*,*,#2325,.F.);
#3569=ORIENTED_EDGE('',*,*,#2450,.F.);
#3570=ORIENTED_EDGE('',*,*,#2426,.F.);
#3571=ORIENTED_EDGE('',*,*,#2451,.F.);
#3572=ORIENTED_EDGE('',*,*,#2327,.F.);
#3573=ORIENTED_EDGE('',*,*,#2416,.T.);
#3574=ORIENTED_EDGE('',*,*,#2344,.F.);
#3575=ORIENTED_EDGE('',*,*,#2486,.F.);
#3576=ORIENTED_EDGE('',*,*,#2419,.F.);
#3577=ORIENTED_EDGE('',*,*,#2337,.F.);
#3578=ORIENTED_EDGE('',*,*,#2366,.T.);
#3579=ORIENTED_EDGE('',*,*,#2350,.F.);
#3580=ORIENTED_EDGE('',*,*,#2393,.T.);
#3581=ORIENTED_EDGE('',*,*,#2315,.F.);
#3582=ORIENTED_EDGE('',*,*,#2406,.T.);
#3583=ORIENTED_EDGE('',*,*,#2311,.F.);
#3584=ORIENTED_EDGE('',*,*,#2468,.F.);
#3585=ORIENTED_EDGE('',*,*,#2470,.F.);
#3586=ORIENTED_EDGE('',*,*,#2471,.F.);
#3587=ORIENTED_EDGE('',*,*,#2294,.F.);
#3588=ORIENTED_EDGE('',*,*,#2384,.T.);
#3589=ORIENTED_EDGE('',*,*,#2307,.F.);
#3590=ORIENTED_EDGE('',*,*,#2461,.F.);
#3591=ORIENTED_EDGE('',*,*,#2463,.F.);
#3592=ORIENTED_EDGE('',*,*,#2465,.F.);
#3593=ORIENTED_EDGE('',*,*,#2466,.F.);
#3594=ORIENTED_EDGE('',*,*,#2403,.T.);
#3595=ORIENTED_EDGE('',*,*,#2320,.F.);
#3596=ORIENTED_EDGE('',*,*,#2401,.T.);
#3597=ORIENTED_EDGE('',*,*,#2391,.T.);
#3598=ORIENTED_EDGE('',*,*,#2348,.F.);
#3599=ORIENTED_EDGE('',*,*,#2418,.T.);
#3600=ORIENTED_EDGE('',*,*,#2331,.F.);
#3601=ORIENTED_EDGE('',*,*,#2247,.F.);
#3602=ORIENTED_EDGE('',*,*,#2340,.T.);
#3603=ORIENTED_EDGE('',*,*,#2485,.T.);
#3604=ORIENTED_EDGE('',*,*,#2317,.F.);
#3605=ORIENTED_EDGE('',*,*,#2446,.F.);
#3606=ORIENTED_EDGE('',*,*,#2420,.T.);
#3607=ORIENTED_EDGE('',*,*,#2486,.T.);
#3608=ORIENTED_EDGE('',*,*,#2343,.F.);
#3609=ORIENTED_EDGE('',*,*,#1945,.F.);
#3610=ORIENTED_EDGE('',*,*,#2487,.F.);
#3611=ORIENTED_EDGE('',*,*,#2208,.F.);
#3612=ORIENTED_EDGE('',*,*,#2488,.F.);
#3613=ORIENTED_EDGE('',*,*,#1948,.F.);
#3614=ORIENTED_EDGE('',*,*,#2488,.T.);
#3615=ORIENTED_EDGE('',*,*,#2205,.F.);
#3616=ORIENTED_EDGE('',*,*,#2489,.T.);
#3617=ORIENTED_EDGE('',*,*,#1951,.F.);
#3618=ORIENTED_EDGE('',*,*,#2489,.F.);
#3619=ORIENTED_EDGE('',*,*,#2202,.F.);
#3620=ORIENTED_EDGE('',*,*,#2125,.F.);
#3621=ORIENTED_EDGE('',*,*,#1936,.F.);
#3622=ORIENTED_EDGE('',*,*,#2051,.F.);
#3623=ORIENTED_EDGE('',*,*,#2212,.F.);
#3624=ORIENTED_EDGE('',*,*,#2210,.F.);
#3625=ORIENTED_EDGE('',*,*,#2487,.T.);
#3626=PLANE('',#4241);
#3627=PLANE('',#4242);
#3628=PLANE('',#4243);
#3629=PLANE('',#4244);
#3630=PLANE('',#4245);
#3631=PLANE('',#4246);
#3632=PLANE('',#4250);
#3633=PLANE('',#4254);
#3634=PLANE('',#4255);
#3635=PLANE('',#4256);
#3636=PLANE('',#4257);
#3637=PLANE('',#4258);
#3638=PLANE('',#4262);
#3639=PLANE('',#4266);
#3640=PLANE('',#4267);
#3641=PLANE('',#4268);
#3642=PLANE('',#4269);
#3643=PLANE('',#4274);
#3644=PLANE('',#4275);
#3645=PLANE('',#4279);
#3646=PLANE('',#4283);
#3647=PLANE('',#4288);
#3648=PLANE('',#4289);
#3649=PLANE('',#4290);
#3650=PLANE('',#4304);
#3651=PLANE('',#4305);
#3652=PLANE('',#4313);
#3653=PLANE('',#4314);
#3654=PLANE('',#4315);
#3655=PLANE('',#4319);
#3656=PLANE('',#4322);
#3657=PLANE('',#4325);
#3658=PLANE('',#4331);
#3659=PLANE('',#4332);
#3660=PLANE('',#4342);
#3661=PLANE('',#4354);
#3662=PLANE('',#4355);
#3663=PLANE('',#4361);
#3664=PLANE('',#4374);
#3665=PLANE('',#4379);
#3666=PLANE('',#4380);
#3667=PLANE('',#4384);
#3668=PLANE('',#4385);
#3669=PLANE('',#4407);
#3670=PLANE('',#4408);
#3671=PLANE('',#4409);
#3672=PLANE('',#4410);
#3673=PLANE('',#4430);
#3674=PLANE('',#4431);
#3675=PLANE('',#4432);
#3676=PLANE('',#4433);
#3677=PLANE('',#4434);
#3678=PLANE('',#4435);
#3679=PLANE('',#4436);
#3680=PLANE('',#4437);
#3681=PLANE('',#4438);
#3682=PLANE('',#4439);
#3683=PLANE('',#4440);
#3684=PLANE('',#4441);
#3685=PLANE('',#4442);
#3686=PLANE('',#4443);
#3687=PLANE('',#4444);
#3688=PLANE('',#4445);
#3689=PLANE('',#4446);
#3690=PLANE('',#4447);
#3691=PLANE('',#4448);
#3692=PLANE('',#4449);
#3693=PLANE('',#4450);
#3694=PLANE('',#4451);
#3695=PLANE('',#4452);
#3696=PLANE('',#4453);
#3697=PLANE('',#4454);
#3698=PLANE('',#4455);
#3699=PLANE('',#4456);
#3700=PLANE('',#4457);
#3701=PLANE('',#4458);
#3702=PLANE('',#4459);
#3703=PLANE('',#4460);
#3704=PLANE('',#4461);
#3705=PLANE('',#4462);
#3706=PLANE('',#4463);
#3707=PLANE('',#4464);
#3708=PLANE('',#4465);
#3709=PLANE('',#4466);
#3710=PLANE('',#4467);
#3711=PLANE('',#4468);
#3712=PLANE('',#4469);
#3713=PLANE('',#4470);
#3714=PLANE('',#4471);
#3715=PLANE('',#4472);
#3716=PLANE('',#4473);
#3717=PLANE('',#4474);
#3718=PLANE('',#4475);
#3719=PLANE('',#4476);
#3720=PLANE('',#4477);
#3721=PLANE('',#4478);
#3722=PLANE('',#4479);
#3723=PLANE('',#4480);
#3724=PLANE('',#4481);
#3725=PLANE('',#4482);
#3726=PLANE('',#4483);
#3727=PLANE('',#4484);
#3728=PLANE('',#4485);
#3729=PLANE('',#4486);
#3730=PLANE('',#4487);
#3731=PLANE('',#4488);
#3732=PLANE('',#4489);
#3733=PLANE('',#4490);
#3734=PLANE('',#4491);
#3735=PLANE('',#4492);
#3736=PLANE('',#4493);
#3737=PLANE('',#4494);
#3738=PLANE('',#4495);
#3739=PLANE('',#4496);
#3740=PLANE('',#4497);
#3741=PLANE('',#4498);
#3742=PLANE('',#4499);
#3743=PLANE('',#4500);
#3744=PLANE('',#4501);
#3745=PLANE('',#4502);
#3746=PLANE('',#4503);
#3747=PLANE('',#4504);
#3748=PLANE('',#4505);
#3749=PLANE('',#4506);
#3750=PLANE('',#4507);
#3751=PLANE('',#4508);
#3752=PLANE('',#4509);
#3753=PLANE('',#4510);
#3754=PLANE('',#4511);
#3755=PLANE('',#4512);
#3756=PLANE('',#4513);
#3757=PLANE('',#4514);
#3758=PLANE('',#4515);
#3759=PLANE('',#4516);
#3760=PLANE('',#4517);
#3761=PLANE('',#4518);
#3762=PLANE('',#4519);
#3763=PLANE('',#4520);
#3764=PLANE('',#4521);
#3765=PLANE('',#4522);
#3766=PLANE('',#4523);
#3767=PLANE('',#4524);
#3768=PLANE('',#4525);
#3769=PLANE('',#4526);
#3770=PLANE('',#4527);
#3771=PLANE('',#4528);
#3772=PLANE('',#4529);
#3773=PLANE('',#4530);
#3774=PLANE('',#4531);
#3775=PLANE('',#4532);
#3776=PLANE('',#4533);
#3777=PLANE('',#4534);
#3778=PLANE('',#4535);
#3779=PLANE('',#4536);
#3780=PLANE('',#4537);
#3781=PLANE('',#4538);
#3782=PLANE('',#4540);
#3783=PLANE('',#4542);
#3784=STYLED_ITEM('',(#6818),#4003);
#3785=STYLED_ITEM('',(#6818),#4004);
#3786=STYLED_ITEM('',(#6818),#4005);
#3787=STYLED_ITEM('',(#6818),#4006);
#3788=STYLED_ITEM('',(#6818),#4007);
#3789=STYLED_ITEM('',(#6818),#4008);
#3790=STYLED_ITEM('',(#6818),#4009);
#3791=STYLED_ITEM('',(#6818),#4010);
#3792=STYLED_ITEM('',(#6818),#4011);
#3793=STYLED_ITEM('',(#6818),#4012);
#3794=STYLED_ITEM('',(#6818),#4013);
#3795=STYLED_ITEM('',(#6818),#4014);
#3796=STYLED_ITEM('',(#6818),#4015);
#3797=STYLED_ITEM('',(#6818),#4016);
#3798=STYLED_ITEM('',(#6818),#4017);
#3799=STYLED_ITEM('',(#6818),#4018);
#3800=STYLED_ITEM('',(#6818),#4019);
#3801=STYLED_ITEM('',(#6818),#4020);
#3802=STYLED_ITEM('',(#6818),#4021);
#3803=STYLED_ITEM('',(#6818),#4022);
#3804=STYLED_ITEM('',(#6818),#4023);
#3805=STYLED_ITEM('',(#6818),#4024);
#3806=STYLED_ITEM('',(#6818),#4025);
#3807=STYLED_ITEM('',(#6818),#4026);
#3808=STYLED_ITEM('',(#6818),#4027);
#3809=STYLED_ITEM('',(#6818),#4028);
#3810=STYLED_ITEM('',(#6818),#4029);
#3811=STYLED_ITEM('',(#6818),#4030);
#3812=STYLED_ITEM('',(#6818),#4031);
#3813=STYLED_ITEM('',(#6818),#4032);
#3814=STYLED_ITEM('',(#6818),#4033);
#3815=STYLED_ITEM('',(#6818),#4034);
#3816=STYLED_ITEM('',(#6818),#4035);
#3817=STYLED_ITEM('',(#6818),#4036);
#3818=STYLED_ITEM('',(#6818),#4037);
#3819=STYLED_ITEM('',(#6818),#4038);
#3820=STYLED_ITEM('',(#6818),#4039);
#3821=STYLED_ITEM('',(#6818),#4040);
#3822=STYLED_ITEM('',(#6818),#4041);
#3823=STYLED_ITEM('',(#6818),#4042);
#3824=STYLED_ITEM('',(#6818),#4043);
#3825=STYLED_ITEM('',(#6818),#4044);
#3826=STYLED_ITEM('',(#6818),#4045);
#3827=STYLED_ITEM('',(#6818),#4046);
#3828=STYLED_ITEM('',(#6818),#4047);
#3829=STYLED_ITEM('',(#6818),#4048);
#3830=STYLED_ITEM('',(#6818),#4049);
#3831=STYLED_ITEM('',(#6818),#4050);
#3832=STYLED_ITEM('',(#6818),#4051);
#3833=STYLED_ITEM('',(#6818),#4052);
#3834=STYLED_ITEM('',(#6818),#4053);
#3835=STYLED_ITEM('',(#6818),#4054);
#3836=STYLED_ITEM('',(#6818),#4055);
#3837=STYLED_ITEM('',(#6818),#4056);
#3838=STYLED_ITEM('',(#6818),#4057);
#3839=STYLED_ITEM('',(#6818),#4058);
#3840=STYLED_ITEM('',(#6818),#4059);
#3841=STYLED_ITEM('',(#6818),#4060);
#3842=STYLED_ITEM('',(#6818),#4061);
#3843=STYLED_ITEM('',(#6818),#4062);
#3844=STYLED_ITEM('',(#6818),#4063);
#3845=STYLED_ITEM('',(#6818),#4064);
#3846=STYLED_ITEM('',(#6818),#4065);
#3847=STYLED_ITEM('',(#6818),#4066);
#3848=STYLED_ITEM('',(#6818),#4067);
#3849=STYLED_ITEM('',(#6818),#4068);
#3850=STYLED_ITEM('',(#6818),#4069);
#3851=STYLED_ITEM('',(#6818),#4070);
#3852=STYLED_ITEM('',(#6818),#4071);
#3853=STYLED_ITEM('',(#6818),#4072);
#3854=STYLED_ITEM('',(#6818),#4073);
#3855=STYLED_ITEM('',(#6818),#4074);
#3856=STYLED_ITEM('',(#6818),#4075);
#3857=STYLED_ITEM('',(#6818),#4076);
#3858=STYLED_ITEM('',(#6818),#4077);
#3859=STYLED_ITEM('',(#6818),#4078);
#3860=STYLED_ITEM('',(#6818),#4079);
#3861=STYLED_ITEM('',(#6818),#4080);
#3862=STYLED_ITEM('',(#6818),#4081);
#3863=STYLED_ITEM('',(#6818),#4082);
#3864=STYLED_ITEM('',(#6818),#4083);
#3865=STYLED_ITEM('',(#6818),#4084);
#3866=STYLED_ITEM('',(#6818),#4085);
#3867=STYLED_ITEM('',(#6818),#4086);
#3868=STYLED_ITEM('',(#6818),#4087);
#3869=STYLED_ITEM('',(#6818),#4088);
#3870=STYLED_ITEM('',(#6818),#4089);
#3871=STYLED_ITEM('',(#6818),#4090);
#3872=STYLED_ITEM('',(#6818),#4091);
#3873=STYLED_ITEM('',(#6818),#4092);
#3874=STYLED_ITEM('',(#6818),#4093);
#3875=STYLED_ITEM('',(#6818),#4094);
#3876=STYLED_ITEM('',(#6818),#4095);
#3877=STYLED_ITEM('',(#6818),#4096);
#3878=STYLED_ITEM('',(#6818),#4097);
#3879=STYLED_ITEM('',(#6818),#4098);
#3880=STYLED_ITEM('',(#6818),#4099);
#3881=STYLED_ITEM('',(#6818),#4100);
#3882=STYLED_ITEM('',(#6818),#4101);
#3883=STYLED_ITEM('',(#6818),#4102);
#3884=STYLED_ITEM('',(#6818),#4103);
#3885=STYLED_ITEM('',(#6818),#4104);
#3886=STYLED_ITEM('',(#6818),#4105);
#3887=STYLED_ITEM('',(#6818),#4106);
#3888=STYLED_ITEM('',(#6818),#4107);
#3889=STYLED_ITEM('',(#6818),#4108);
#3890=STYLED_ITEM('',(#6818),#4109);
#3891=STYLED_ITEM('',(#6818),#4110);
#3892=STYLED_ITEM('',(#6818),#4111);
#3893=STYLED_ITEM('',(#6818),#4112);
#3894=STYLED_ITEM('',(#6818),#4113);
#3895=STYLED_ITEM('',(#6818),#4114);
#3896=STYLED_ITEM('',(#6818),#4115);
#3897=STYLED_ITEM('',(#6818),#4116);
#3898=STYLED_ITEM('',(#6818),#4117);
#3899=STYLED_ITEM('',(#6818),#4118);
#3900=STYLED_ITEM('',(#6818),#4119);
#3901=STYLED_ITEM('',(#6818),#4120);
#3902=STYLED_ITEM('',(#6818),#4121);
#3903=STYLED_ITEM('',(#6818),#4122);
#3904=STYLED_ITEM('',(#6818),#4123);
#3905=STYLED_ITEM('',(#6818),#4124);
#3906=STYLED_ITEM('',(#6818),#4125);
#3907=STYLED_ITEM('',(#6818),#4126);
#3908=STYLED_ITEM('',(#6818),#4127);
#3909=STYLED_ITEM('',(#6818),#4128);
#3910=STYLED_ITEM('',(#6818),#4129);
#3911=STYLED_ITEM('',(#6818),#4130);
#3912=STYLED_ITEM('',(#6818),#4131);
#3913=STYLED_ITEM('',(#6818),#4132);
#3914=STYLED_ITEM('',(#6818),#4133);
#3915=STYLED_ITEM('',(#6818),#4134);
#3916=STYLED_ITEM('',(#6818),#4135);
#3917=STYLED_ITEM('',(#6818),#4136);
#3918=STYLED_ITEM('',(#6818),#4137);
#3919=STYLED_ITEM('',(#6818),#4138);
#3920=STYLED_ITEM('',(#6818),#4139);
#3921=STYLED_ITEM('',(#6818),#4140);
#3922=STYLED_ITEM('',(#6818),#4141);
#3923=STYLED_ITEM('',(#6818),#4142);
#3924=STYLED_ITEM('',(#6818),#4143);
#3925=STYLED_ITEM('',(#6818),#4144);
#3926=STYLED_ITEM('',(#6818),#4145);
#3927=STYLED_ITEM('',(#6818),#4146);
#3928=STYLED_ITEM('',(#6818),#4147);
#3929=STYLED_ITEM('',(#6818),#4148);
#3930=STYLED_ITEM('',(#6818),#4149);
#3931=STYLED_ITEM('',(#6818),#4150);
#3932=STYLED_ITEM('',(#6818),#4151);
#3933=STYLED_ITEM('',(#6818),#4152);
#3934=STYLED_ITEM('',(#6818),#4153);
#3935=STYLED_ITEM('',(#6818),#4154);
#3936=STYLED_ITEM('',(#6818),#4155);
#3937=STYLED_ITEM('',(#6818),#4156);
#3938=STYLED_ITEM('',(#6818),#4157);
#3939=STYLED_ITEM('',(#6818),#4158);
#3940=STYLED_ITEM('',(#6818),#4159);
#3941=STYLED_ITEM('',(#6818),#4160);
#3942=STYLED_ITEM('',(#6818),#4161);
#3943=STYLED_ITEM('',(#6818),#4162);
#3944=STYLED_ITEM('',(#6818),#4163);
#3945=STYLED_ITEM('',(#6818),#4164);
#3946=STYLED_ITEM('',(#6818),#4165);
#3947=STYLED_ITEM('',(#6818),#4166);
#3948=STYLED_ITEM('',(#6818),#4167);
#3949=STYLED_ITEM('',(#6818),#4168);
#3950=STYLED_ITEM('',(#6818),#4169);
#3951=STYLED_ITEM('',(#6818),#4170);
#3952=STYLED_ITEM('',(#6818),#4171);
#3953=STYLED_ITEM('',(#6818),#4172);
#3954=STYLED_ITEM('',(#6818),#4173);
#3955=STYLED_ITEM('',(#6818),#4174);
#3956=STYLED_ITEM('',(#6818),#4175);
#3957=STYLED_ITEM('',(#6818),#4176);
#3958=STYLED_ITEM('',(#6818),#4177);
#3959=STYLED_ITEM('',(#6818),#4178);
#3960=STYLED_ITEM('',(#6818),#4179);
#3961=STYLED_ITEM('',(#6818),#4180);
#3962=STYLED_ITEM('',(#6818),#4181);
#3963=STYLED_ITEM('',(#6818),#4182);
#3964=STYLED_ITEM('',(#6818),#4183);
#3965=STYLED_ITEM('',(#6818),#4184);
#3966=STYLED_ITEM('',(#6818),#4185);
#3967=STYLED_ITEM('',(#6818),#4186);
#3968=STYLED_ITEM('',(#6818),#4187);
#3969=STYLED_ITEM('',(#6818),#4188);
#3970=STYLED_ITEM('',(#6818),#4189);
#3971=STYLED_ITEM('',(#6818),#4190);
#3972=STYLED_ITEM('',(#6818),#4191);
#3973=STYLED_ITEM('',(#6818),#4192);
#3974=STYLED_ITEM('',(#6818),#4193);
#3975=STYLED_ITEM('',(#6818),#4194);
#3976=STYLED_ITEM('',(#6818),#4195);
#3977=STYLED_ITEM('',(#6818),#4196);
#3978=STYLED_ITEM('',(#6818),#4197);
#3979=STYLED_ITEM('',(#6818),#4198);
#3980=STYLED_ITEM('',(#6818),#4199);
#3981=STYLED_ITEM('',(#6818),#4200);
#3982=STYLED_ITEM('',(#6818),#4201);
#3983=STYLED_ITEM('',(#6818),#4202);
#3984=STYLED_ITEM('',(#6818),#4203);
#3985=STYLED_ITEM('',(#6818),#4204);
#3986=STYLED_ITEM('',(#6818),#4205);
#3987=STYLED_ITEM('',(#6818),#4206);
#3988=STYLED_ITEM('',(#6818),#4207);
#3989=STYLED_ITEM('',(#6818),#4208);
#3990=STYLED_ITEM('',(#6818),#4209);
#3991=STYLED_ITEM('',(#6818),#4210);
#3992=STYLED_ITEM('',(#6818),#4211);
#3993=STYLED_ITEM('',(#6818),#4212);
#3994=STYLED_ITEM('',(#6818),#4213);
#3995=STYLED_ITEM('',(#6818),#4214);
#3996=STYLED_ITEM('',(#6818),#4215);
#3997=STYLED_ITEM('',(#6818),#4216);
#3998=STYLED_ITEM('',(#6818),#4217);
#3999=STYLED_ITEM('',(#6818),#4218);
#4000=STYLED_ITEM('',(#6818),#4219);
#4001=STYLED_ITEM('',(#6818),#4220);
#4002=STYLED_ITEM('',(#6817),#13);
#4003=ADVANCED_FACE('',(#166),#3626,.T.);
#4004=ADVANCED_FACE('',(#167),#3627,.T.);
#4005=ADVANCED_FACE('',(#168),#3628,.T.);
#4006=ADVANCED_FACE('',(#169),#3629,.T.);
#4007=ADVANCED_FACE('',(#170),#3630,.T.);
#4008=ADVANCED_FACE('',(#171),#3631,.T.);
#4009=ADVANCED_FACE('',(#172),#152,.T.);
#4010=ADVANCED_FACE('',(#173),#3632,.T.);
#4011=ADVANCED_FACE('',(#174),#153,.T.);
#4012=ADVANCED_FACE('',(#175),#3633,.T.);
#4013=ADVANCED_FACE('',(#176),#3634,.T.);
#4014=ADVANCED_FACE('',(#177),#3635,.T.);
#4015=ADVANCED_FACE('',(#178),#3636,.T.);
#4016=ADVANCED_FACE('',(#179),#3637,.T.);
#4017=ADVANCED_FACE('',(#180),#154,.T.);
#4018=ADVANCED_FACE('',(#181),#3638,.T.);
#4019=ADVANCED_FACE('',(#182),#155,.T.);
#4020=ADVANCED_FACE('',(#183),#3639,.T.);
#4021=ADVANCED_FACE('',(#184),#3640,.T.);
#4022=ADVANCED_FACE('',(#185),#3641,.T.);
#4023=ADVANCED_FACE('',(#186),#3642,.T.);
#4024=ADVANCED_FACE('',(#187),#156,.T.);
#4025=ADVANCED_FACE('',(#188),#157,.T.);
#4026=ADVANCED_FACE('',(#189),#3643,.T.);
#4027=ADVANCED_FACE('',(#190),#3644,.T.);
#4028=ADVANCED_FACE('',(#191),#158,.T.);
#4029=ADVANCED_FACE('',(#192),#3645,.T.);
#4030=ADVANCED_FACE('',(#193),#159,.T.);
#4031=ADVANCED_FACE('',(#194),#3646,.T.);
#4032=ADVANCED_FACE('',(#195),#160,.T.);
#4033=ADVANCED_FACE('',(#196),#161,.T.);
#4034=ADVANCED_FACE('',(#197),#3647,.T.);
#4035=ADVANCED_FACE('',(#198),#3648,.T.);
#4036=ADVANCED_FACE('',(#199),#3649,.T.);
#4037=ADVANCED_FACE('',(#200),#162,.T.);
#4038=ADVANCED_FACE('',(#201),#163,.T.);
#4039=ADVANCED_FACE('',(#202),#164,.T.);
#4040=ADVANCED_FACE('',(#203),#165,.T.);
#4041=ADVANCED_FACE('',(#204),#62,.T.);
#4042=ADVANCED_FACE('',(#205),#63,.T.);
#4043=ADVANCED_FACE('',(#206),#3650,.T.);
#4044=ADVANCED_FACE('',(#207),#3651,.T.);
#4045=ADVANCED_FACE('',(#208),#64,.T.);
#4046=ADVANCED_FACE('',(#209),#65,.T.);
#4047=ADVANCED_FACE('',(#210),#3652,.F.);
#4048=ADVANCED_FACE('',(#211),#3653,.F.);
#4049=ADVANCED_FACE('',(#212),#3654,.F.);
#4050=ADVANCED_FACE('',(#213),#66,.T.);
#4051=ADVANCED_FACE('',(#214),#3655,.T.);
#4052=ADVANCED_FACE('',(#215),#3656,.T.);
#4053=ADVANCED_FACE('',(#216),#67,.T.);
#4054=ADVANCED_FACE('',(#217),#3657,.T.);
#4055=ADVANCED_FACE('',(#218),#68,.T.);
#4056=ADVANCED_FACE('',(#219),#69,.T.);
#4057=ADVANCED_FACE('',(#220),#3658,.F.);
#4058=ADVANCED_FACE('',(#221),#3659,.T.);
#4059=ADVANCED_FACE('',(#222),#20,.F.);
#4060=ADVANCED_FACE('',(#223),#70,.F.);
#4061=ADVANCED_FACE('',(#224),#21,.F.);
#4062=ADVANCED_FACE('',(#225),#3660,.F.);
#4063=ADVANCED_FACE('',(#226),#71,.T.);
#4064=ADVANCED_FACE('',(#227),#72,.T.);
#4065=ADVANCED_FACE('',(#228),#73,.T.);
#4066=ADVANCED_FACE('',(#229),#74,.T.);
#4067=ADVANCED_FACE('',(#230),#75,.T.);
#4068=ADVANCED_FACE('',(#231),#3661,.F.);
#4069=ADVANCED_FACE('',(#232),#3662,.T.);
#4070=ADVANCED_FACE('',(#233),#76,.T.);
#4071=ADVANCED_FACE('',(#234),#77,.T.);
#4072=ADVANCED_FACE('',(#235),#78,.T.);
#4073=ADVANCED_FACE('',(#236),#3663,.T.);
#4074=ADVANCED_FACE('',(#237),#18,.F.);
#4075=ADVANCED_FACE('',(#238),#79,.T.);
#4076=ADVANCED_FACE('',(#239),#19,.F.);
#4077=ADVANCED_FACE('',(#240),#80,.T.);
#4078=ADVANCED_FACE('',(#241),#81,.T.);
#4079=ADVANCED_FACE('',(#242),#82,.T.);
#4080=ADVANCED_FACE('',(#243),#3664,.F.);
#4081=ADVANCED_FACE('',(#244),#83,.F.);
#4082=ADVANCED_FACE('',(#245),#84,.T.);
#4083=ADVANCED_FACE('',(#246),#3665,.T.);
#4084=ADVANCED_FACE('',(#247),#3666,.F.);
#4085=ADVANCED_FACE('',(#248),#85,.T.);
#4086=ADVANCED_FACE('',(#249),#3667,.T.);
#4087=ADVANCED_FACE('',(#250),#3668,.T.);
#4088=ADVANCED_FACE('',(#251),#86,.T.);
#4089=ADVANCED_FACE('',(#252),#87,.T.);
#4090=ADVANCED_FACE('',(#253),#88,.T.);
#4091=ADVANCED_FACE('',(#254),#22,.T.);
#4092=ADVANCED_FACE('',(#255),#89,.T.);
#4093=ADVANCED_FACE('',(#256),#23,.T.);
#4094=ADVANCED_FACE('',(#257),#90,.T.);
#4095=ADVANCED_FACE('',(#258),#91,.T.);
#4096=ADVANCED_FACE('',(#259),#3669,.T.);
#4097=ADVANCED_FACE('',(#260),#3670,.T.);
#4098=ADVANCED_FACE('',(#261),#3671,.F.);
#4099=ADVANCED_FACE('',(#262),#3672,.T.);
#4100=ADVANCED_FACE('',(#263),#92,.T.);
#4101=ADVANCED_FACE('',(#264),#24,.T.);
#4102=ADVANCED_FACE('',(#265),#93,.T.);
#4103=ADVANCED_FACE('',(#266),#25,.T.);
#4104=ADVANCED_FACE('',(#267),#94,.T.);
#4105=ADVANCED_FACE('',(#268),#95,.T.);
#4106=ADVANCED_FACE('',(#269),#96,.T.);
#4107=ADVANCED_FACE('',(#270),#97,.T.);
#4108=ADVANCED_FACE('',(#271),#3673,.T.);
#4109=ADVANCED_FACE('',(#272),#3674,.T.);
#4110=ADVANCED_FACE('',(#273),#3675,.T.);
#4111=ADVANCED_FACE('',(#274),#3676,.F.);
#4112=ADVANCED_FACE('',(#275),#3677,.T.);
#4113=ADVANCED_FACE('',(#276),#3678,.F.);
#4114=ADVANCED_FACE('',(#277),#3679,.T.);
#4115=ADVANCED_FACE('',(#278),#3680,.F.);
#4116=ADVANCED_FACE('',(#279),#3681,.F.);
#4117=ADVANCED_FACE('',(#280),#3682,.T.);
#4118=ADVANCED_FACE('',(#281),#3683,.T.);
#4119=ADVANCED_FACE('',(#282),#3684,.F.);
#4120=ADVANCED_FACE('',(#283),#3685,.T.);
#4121=ADVANCED_FACE('',(#284),#3686,.F.);
#4122=ADVANCED_FACE('',(#285),#3687,.T.);
#4123=ADVANCED_FACE('',(#286),#3688,.F.);
#4124=ADVANCED_FACE('',(#287),#3689,.F.);
#4125=ADVANCED_FACE('',(#288),#3690,.F.);
#4126=ADVANCED_FACE('',(#289),#3691,.F.);
#4127=ADVANCED_FACE('',(#290),#3692,.F.);
#4128=ADVANCED_FACE('',(#291),#3693,.F.);
#4129=ADVANCED_FACE('',(#292),#3694,.F.);
#4130=ADVANCED_FACE('',(#293),#3695,.F.);
#4131=ADVANCED_FACE('',(#294),#3696,.F.);
#4132=ADVANCED_FACE('',(#295),#3697,.F.);
#4133=ADVANCED_FACE('',(#296),#3698,.F.);
#4134=ADVANCED_FACE('',(#297),#3699,.F.);
#4135=ADVANCED_FACE('',(#298),#3700,.F.);
#4136=ADVANCED_FACE('',(#299),#3701,.F.);
#4137=ADVANCED_FACE('',(#300),#3702,.F.);
#4138=ADVANCED_FACE('',(#301),#3703,.F.);
#4139=ADVANCED_FACE('',(#302),#3704,.F.);
#4140=ADVANCED_FACE('',(#303),#3705,.F.);
#4141=ADVANCED_FACE('',(#304),#3706,.T.);
#4142=ADVANCED_FACE('',(#305),#3707,.T.);
#4143=ADVANCED_FACE('',(#306),#3708,.T.);
#4144=ADVANCED_FACE('',(#307),#3709,.F.);
#4145=ADVANCED_FACE('',(#308),#3710,.F.);
#4146=ADVANCED_FACE('',(#309),#3711,.T.);
#4147=ADVANCED_FACE('',(#310),#3712,.F.);
#4148=ADVANCED_FACE('',(#311),#3713,.F.);
#4149=ADVANCED_FACE('',(#312),#3714,.T.);
#4150=ADVANCED_FACE('',(#313),#3715,.F.);
#4151=ADVANCED_FACE('',(#314),#3716,.F.);
#4152=ADVANCED_FACE('',(#315),#3717,.F.);
#4153=ADVANCED_FACE('',(#316),#3718,.F.);
#4154=ADVANCED_FACE('',(#317),#3719,.F.);
#4155=ADVANCED_FACE('',(#318),#3720,.F.);
#4156=ADVANCED_FACE('',(#319),#3721,.F.);
#4157=ADVANCED_FACE('',(#320),#3722,.F.);
#4158=ADVANCED_FACE('',(#321),#3723,.F.);
#4159=ADVANCED_FACE('',(#322),#3724,.F.);
#4160=ADVANCED_FACE('',(#323),#3725,.F.);
#4161=ADVANCED_FACE('',(#324),#3726,.F.);
#4162=ADVANCED_FACE('',(#325),#3727,.F.);
#4163=ADVANCED_FACE('',(#326),#3728,.F.);
#4164=ADVANCED_FACE('',(#327),#3729,.F.);
#4165=ADVANCED_FACE('',(#328),#3730,.F.);
#4166=ADVANCED_FACE('',(#329),#3731,.F.);
#4167=ADVANCED_FACE('',(#330),#3732,.F.);
#4168=ADVANCED_FACE('',(#331),#3733,.F.);
#4169=ADVANCED_FACE('',(#332),#3734,.F.);
#4170=ADVANCED_FACE('',(#333),#3735,.F.);
#4171=ADVANCED_FACE('',(#334),#3736,.F.);
#4172=ADVANCED_FACE('',(#335),#3737,.F.);
#4173=ADVANCED_FACE('',(#336),#3738,.F.);
#4174=ADVANCED_FACE('',(#337),#3739,.F.);
#4175=ADVANCED_FACE('',(#338),#3740,.F.);
#4176=ADVANCED_FACE('',(#339),#3741,.F.);
#4177=ADVANCED_FACE('',(#340),#3742,.F.);
#4178=ADVANCED_FACE('',(#341),#3743,.F.);
#4179=ADVANCED_FACE('',(#342),#3744,.F.);
#4180=ADVANCED_FACE('',(#343),#3745,.F.);
#4181=ADVANCED_FACE('',(#344),#3746,.F.);
#4182=ADVANCED_FACE('',(#345),#3747,.F.);
#4183=ADVANCED_FACE('',(#346),#3748,.F.);
#4184=ADVANCED_FACE('',(#347),#3749,.T.);
#4185=ADVANCED_FACE('',(#348),#3750,.T.);
#4186=ADVANCED_FACE('',(#349),#3751,.T.);
#4187=ADVANCED_FACE('',(#350),#3752,.T.);
#4188=ADVANCED_FACE('',(#351),#3753,.T.);
#4189=ADVANCED_FACE('',(#352),#3754,.T.);
#4190=ADVANCED_FACE('',(#353),#3755,.T.);
#4191=ADVANCED_FACE('',(#354),#3756,.T.);
#4192=ADVANCED_FACE('',(#355),#3757,.T.);
#4193=ADVANCED_FACE('',(#356),#3758,.T.);
#4194=ADVANCED_FACE('',(#357),#3759,.F.);
#4195=ADVANCED_FACE('',(#358),#3760,.F.);
#4196=ADVANCED_FACE('',(#359),#3761,.F.);
#4197=ADVANCED_FACE('',(#360),#3762,.F.);
#4198=ADVANCED_FACE('',(#361),#3763,.F.);
#4199=ADVANCED_FACE('',(#362),#3764,.F.);
#4200=ADVANCED_FACE('',(#363),#3765,.F.);
#4201=ADVANCED_FACE('',(#364),#3766,.F.);
#4202=ADVANCED_FACE('',(#365),#3767,.F.);
#4203=ADVANCED_FACE('',(#366),#3768,.F.);
#4204=ADVANCED_FACE('',(#367),#3769,.F.);
#4205=ADVANCED_FACE('',(#368),#3770,.F.);
#4206=ADVANCED_FACE('',(#369),#3771,.F.);
#4207=ADVANCED_FACE('',(#370),#3772,.F.);
#4208=ADVANCED_FACE('',(#371),#3773,.F.);
#4209=ADVANCED_FACE('',(#372),#3774,.F.);
#4210=ADVANCED_FACE('',(#373),#3775,.F.);
#4211=ADVANCED_FACE('',(#374),#3776,.F.);
#4212=ADVANCED_FACE('',(#375),#3777,.F.);
#4213=ADVANCED_FACE('',(#376),#3778,.F.);
#4214=ADVANCED_FACE('',(#377,#14,#15,#16,#17),#3779,.F.);
#4215=ADVANCED_FACE('',(#378),#3780,.F.);
#4216=ADVANCED_FACE('',(#379),#3781,.F.);
#4217=ADVANCED_FACE('',(#380),#98,.T.);
#4218=ADVANCED_FACE('',(#381),#3782,.F.);
#4219=ADVANCED_FACE('',(#382),#99,.T.);
#4220=ADVANCED_FACE('',(#383),#3783,.F.);
#4221=CLOSED_SHELL('',(#4003,#4004,#4005,#4006,#4007,#4008,#4009,#4010,
#4011,#4012,#4013,#4014,#4015,#4016,#4017,#4018,#4019,#4020,#4021,#4022,
#4023,#4024,#4025,#4026,#4027,#4028,#4029,#4030,#4031,#4032,#4033,#4034,
#4035,#4036,#4037,#4038,#4039,#4040,#4041,#4042,#4043,#4044,#4045,#4046,
#4047,#4048,#4049,#4050,#4051,#4052,#4053,#4054,#4055,#4056,#4057,#4058,
#4059,#4060,#4061,#4062,#4063,#4064,#4065,#4066,#4067,#4068,#4069,#4070,
#4071,#4072,#4073,#4074,#4075,#4076,#4077,#4078,#4079,#4080,#4081,#4082,
#4083,#4084,#4085,#4086,#4087,#4088,#4089,#4090,#4091,#4092,#4093,#4094,
#4095,#4096,#4097,#4098,#4099,#4100,#4101,#4102,#4103,#4104,#4105,#4106,
#4107,#4108,#4109,#4110,#4111,#4112,#4113,#4114,#4115,#4116,#4117,#4118,
#4119,#4120,#4121,#4122,#4123,#4124,#4125,#4126,#4127,#4128,#4129,#4130,
#4131,#4132,#4133,#4134,#4135,#4136,#4137,#4138,#4139,#4140,#4141,#4142,
#4143,#4144,#4145,#4146,#4147,#4148,#4149,#4150,#4151,#4152,#4153,#4154,
#4155,#4156,#4157,#4158,#4159,#4160,#4161,#4162,#4163,#4164,#4165,#4166,
#4167,#4168,#4169,#4170,#4171,#4172,#4173,#4174,#4175,#4176,#4177,#4178,
#4179,#4180,#4181,#4182,#4183,#4184,#4185,#4186,#4187,#4188,#4189,#4190,
#4191,#4192,#4193,#4194,#4195,#4196,#4197,#4198,#4199,#4200,#4201,#4202,
#4203,#4204,#4205,#4206,#4207,#4208,#4209,#4210,#4211,#4212,#4213,#4214,
#4215,#4216,#4217,#4218,#4219,#4220));
#4222=DERIVED_UNIT_ELEMENT(#4224,1.);
#4223=DERIVED_UNIT_ELEMENT(#6803,3.);
#4224=(
MASS_UNIT()
NAMED_UNIT(*)
SI_UNIT($,.GRAM.)
);
#4225=DERIVED_UNIT((#4222,#4223));
#4226=MEASURE_REPRESENTATION_ITEM('density measure',
POSITIVE_RATIO_MEASURE(1.),#4225);
#4227=PROPERTY_DEFINITION_REPRESENTATION(#4232,#4229);
#4228=PROPERTY_DEFINITION_REPRESENTATION(#4233,#4230);
#4229=REPRESENTATION('material name',(#4231),#6800);
#4230=REPRESENTATION('density',(#4226),#6800);
#4231=DESCRIPTIVE_REPRESENTATION_ITEM('Generic','Generic');
#4232=PROPERTY_DEFINITION('material property','material name',#6810);
#4233=PROPERTY_DEFINITION('material property','density of part',#6810);
#4234=DATE_TIME_ROLE('creation_date');
#4235=APPLIED_DATE_AND_TIME_ASSIGNMENT(#4236,#4234,(#6810));
#4236=DATE_AND_TIME(#4237,#4238);
#4237=CALENDAR_DATE(2021,9,3);
#4238=LOCAL_TIME(12,36,34.,#4239);
#4239=COORDINATED_UNIVERSAL_TIME_OFFSET(0,0,.BEHIND.);
#4240=AXIS2_PLACEMENT_3D('placement',#5629,#4543,#4544);
#4241=AXIS2_PLACEMENT_3D('',#5630,#4545,#4546);
#4242=AXIS2_PLACEMENT_3D('',#5639,#4551,#4552);
#4243=AXIS2_PLACEMENT_3D('',#5647,#4557,#4558);
#4244=AXIS2_PLACEMENT_3D('',#5656,#4563,#4564);
#4245=AXIS2_PLACEMENT_3D('',#5659,#4567,#4568);
#4246=AXIS2_PLACEMENT_3D('',#5668,#4573,#4574);
#4247=AXIS2_PLACEMENT_3D('',#5674,#4578,#4579);
#4248=AXIS2_PLACEMENT_3D('',#5678,#4581,#4582);
#4249=AXIS2_PLACEMENT_3D('',#5679,#4583,#4584);
#4250=AXIS2_PLACEMENT_3D('',#5680,#4585,#4586);
#4251=AXIS2_PLACEMENT_3D('',#5686,#4590,#4591);
#4252=AXIS2_PLACEMENT_3D('',#5690,#4593,#4594);
#4253=AXIS2_PLACEMENT_3D('',#5691,#4595,#4596);
#4254=AXIS2_PLACEMENT_3D('',#5692,#4597,#4598);
#4255=AXIS2_PLACEMENT_3D('',#5697,#4602,#4603);
#4256=AXIS2_PLACEMENT_3D('',#5705,#4608,#4609);
#4257=AXIS2_PLACEMENT_3D('',#5711,#4613,#4614);
#4258=AXIS2_PLACEMENT_3D('',#5717,#4618,#4619);
#4259=AXIS2_PLACEMENT_3D('',#5726,#4624,#4625);
#4260=AXIS2_PLACEMENT_3D('',#5728,#4626,#4627);
#4261=AXIS2_PLACEMENT_3D('',#5731,#4629,#4630);
#4262=AXIS2_PLACEMENT_3D('',#5732,#4631,#4632);
#4263=AXIS2_PLACEMENT_3D('',#5738,#4636,#4637);
#4264=AXIS2_PLACEMENT_3D('',#5740,#4638,#4639);
#4265=AXIS2_PLACEMENT_3D('',#5743,#4641,#4642);
#4266=AXIS2_PLACEMENT_3D('',#5744,#4643,#4644);
#4267=AXIS2_PLACEMENT_3D('',#5749,#4648,#4649);
#4268=AXIS2_PLACEMENT_3D('',#5757,#4654,#4655);
#4269=AXIS2_PLACEMENT_3D('',#5763,#4659,#4660);
#4270=AXIS2_PLACEMENT_3D('',#5769,#4664,#4665);
#4271=AXIS2_PLACEMENT_3D('',#5770,#4666,#4667);
#4272=AXIS2_PLACEMENT_3D('',#5771,#4668,#4669);
#4273=AXIS2_PLACEMENT_3D('',#5772,#4670,#4671);
#4274=AXIS2_PLACEMENT_3D('',#5773,#4672,#4673);
#4275=AXIS2_PLACEMENT_3D('',#5781,#4678,#4679);
#4276=AXIS2_PLACEMENT_3D('',#5787,#4683,#4684);
#4277=AXIS2_PLACEMENT_3D('',#5791,#4686,#4687);
#4278=AXIS2_PLACEMENT_3D('',#5792,#4688,#4689);
#4279=AXIS2_PLACEMENT_3D('',#5793,#4690,#4691);
#4280=AXIS2_PLACEMENT_3D('',#5799,#4695,#4696);
#4281=AXIS2_PLACEMENT_3D('',#5803,#4698,#4699);
#4282=AXIS2_PLACEMENT_3D('',#5804,#4700,#4701);
#4283=AXIS2_PLACEMENT_3D('',#5805,#4702,#4703);
#4284=AXIS2_PLACEMENT_3D('',#5811,#4707,#4708);
#4285=AXIS2_PLACEMENT_3D('',#5812,#4709,#4710);
#4286=AXIS2_PLACEMENT_3D('',#5813,#4711,#4712);
#4287=AXIS2_PLACEMENT_3D('',#5814,#4713,#4714);
#4288=AXIS2_PLACEMENT_3D('',#5815,#4715,#4716);
#4289=AXIS2_PLACEMENT_3D('',#5823,#4721,#4722);
#4290=AXIS2_PLACEMENT_3D('',#5831,#4727,#4728);
#4291=AXIS2_PLACEMENT_3D('',#5834,#4731,#4732);
#4292=AXIS2_PLACEMENT_3D('',#5835,#4733,#4734);
#4293=AXIS2_PLACEMENT_3D('',#5836,#4735,#4736);
#4294=AXIS2_PLACEMENT_3D('',#5837,#4737,#4738);
#4295=AXIS2_PLACEMENT_3D('',#5838,#4739,#4740);
#4296=AXIS2_PLACEMENT_3D('',#5839,#4741,#4742);
#4297=AXIS2_PLACEMENT_3D('',#5840,#4743,#4744);
#4298=AXIS2_PLACEMENT_3D('',#5841,#4745,#4746);
#4299=AXIS2_PLACEMENT_3D('',#5842,#4747,#4748);
#4300=AXIS2_PLACEMENT_3D('',#5846,#4750,#4751);
#4301=AXIS2_PLACEMENT_3D('',#5848,#4752,#4753);
#4302=AXIS2_PLACEMENT_3D('',#5850,#4755,#4756);
#4303=AXIS2_PLACEMENT_3D('',#5854,#4758,#4759);
#4304=AXIS2_PLACEMENT_3D('',#5856,#4761,#4762);
#4305=AXIS2_PLACEMENT_3D('',#5860,#4765,#4766);
#4306=AXIS2_PLACEMENT_3D('',#5866,#4769,#4770);
#4307=AXIS2_PLACEMENT_3D('',#5893,#4780,#4781);
#4308=AXIS2_PLACEMENT_3D('',#5898,#4785,#4786);
#4309=AXIS2_PLACEMENT_3D('',#5901,#4788,#4789);
#4310=AXIS2_PLACEMENT_3D('',#5902,#4790,#4791);
#4311=AXIS2_PLACEMENT_3D('',#5906,#4793,#4794);
#4312=AXIS2_PLACEMENT_3D('',#5908,#4795,#4796);
#4313=AXIS2_PLACEMENT_3D('',#5910,#4798,#4799);
#4314=AXIS2_PLACEMENT_3D('',#5914,#4802,#4803);
#4315=AXIS2_PLACEMENT_3D('',#5918,#4806,#4807);
#4316=AXIS2_PLACEMENT_3D('',#5922,#4810,#4811);
#4317=AXIS2_PLACEMENT_3D('',#5926,#4813,#4814);
#4318=AXIS2_PLACEMENT_3D('',#5927,#4815,#4816);
#4319=AXIS2_PLACEMENT_3D('',#5928,#4817,#4818);
#4320=AXIS2_PLACEMENT_3D('',#5933,#4821,#4822);
#4321=AXIS2_PLACEMENT_3D('',#5960,#4832,#4833);
#4322=AXIS2_PLACEMENT_3D('',#5964,#4836,#4837);
#4323=AXIS2_PLACEMENT_3D('',#5970,#4841,#4842);
#4324=AXIS2_PLACEMENT_3D('',#5973,#4844,#4845);
#4325=AXIS2_PLACEMENT_3D('',#5974,#4846,#4847);
#4326=AXIS2_PLACEMENT_3D('',#5978,#4850,#4851);
#4327=AXIS2_PLACEMENT_3D('',#5981,#4853,#4854);
#4328=AXIS2_PLACEMENT_3D('',#5982,#4855,#4856);
#4329=AXIS2_PLACEMENT_3D('',#5986,#4858,#4859);
#4330=AXIS2_PLACEMENT_3D('',#5988,#4860,#4861);
#4331=AXIS2_PLACEMENT_3D('',#5990,#4863,#4864);
#4332=AXIS2_PLACEMENT_3D('',#5994,#4867,#4868);
#4333=AXIS2_PLACEMENT_3D('',#5995,#4869,#4870);
#4334=AXIS2_PLACEMENT_3D('',#5998,#4871,#4872);
#4335=AXIS2_PLACEMENT_3D('',#5999,#4873,#4874);
#4336=AXIS2_PLACEMENT_3D('',#6000,#4875,#4876);
#4337=AXIS2_PLACEMENT_3D('',#6001,#4877,#4878);
#4338=AXIS2_PLACEMENT_3D('',#6004,#4879,#4880);
#4339=AXIS2_PLACEMENT_3D('',#6007,#4883,#4884);
#4340=AXIS2_PLACEMENT_3D('',#6008,#4885,#4886);
#4341=AXIS2_PLACEMENT_3D('',#6009,#4887,#4888);
#4342=AXIS2_PLACEMENT_3D('',#6010,#4889,#4890);
#4343=AXIS2_PLACEMENT_3D('',#6012,#4892,#4893);
#4344=AXIS2_PLACEMENT_3D('',#6016,#4895,#4896);
#4345=AXIS2_PLACEMENT_3D('',#6017,#4897,#4898);
#4346=AXIS2_PLACEMENT_3D('',#6018,#4899,#4900);
#4347=AXIS2_PLACEMENT_3D('',#6020,#4902,#4903);
#4348=AXIS2_PLACEMENT_3D('',#6024,#4905,#4906);
#4349=AXIS2_PLACEMENT_3D('',#6026,#4907,#4908);
#4350=AXIS2_PLACEMENT_3D('',#6028,#4910,#4911);
#4351=AXIS2_PLACEMENT_3D('',#6032,#4913,#4914);
#4352=AXIS2_PLACEMENT_3D('',#6034,#4915,#4916);
#4353=AXIS2_PLACEMENT_3D('',#6036,#4918,#4919);
#4354=AXIS2_PLACEMENT_3D('',#6039,#4922,#4923);
#4355=AXIS2_PLACEMENT_3D('',#6043,#4926,#4927);
#4356=AXIS2_PLACEMENT_3D('',#6086,#4950,#4951);
#4357=AXIS2_PLACEMENT_3D('',#6088,#4952,#4953);
#4358=AXIS2_PLACEMENT_3D('',#6090,#4954,#4955);
#4359=AXIS2_PLACEMENT_3D('',#6092,#4957,#4958);
#4360=AXIS2_PLACEMENT_3D('',#6094,#4960,#4961);
#4361=AXIS2_PLACEMENT_3D('',#6096,#4963,#4964);
#4362=AXIS2_PLACEMENT_3D('',#6107,#4965,#4966);
#4363=AXIS2_PLACEMENT_3D('',#6109,#4967,#4968);
#4364=AXIS2_PLACEMENT_3D('',#6110,#4969,#4970);
#4365=AXIS2_PLACEMENT_3D('',#6111,#4971,#4972);
#4366=AXIS2_PLACEMENT_3D('',#6114,#4974,#4975);
#4367=AXIS2_PLACEMENT_3D('',#6126,#4976,#4977);
#4368=AXIS2_PLACEMENT_3D('',#6127,#4978,#4979);
#4369=AXIS2_PLACEMENT_3D('',#6128,#4980,#4981);
#4370=AXIS2_PLACEMENT_3D('',#6129,#4982,#4983);
#4371=AXIS2_PLACEMENT_3D('',#6132,#4985,#4986);
#4372=AXIS2_PLACEMENT_3D('',#6133,#4987,#4988);
#4373=AXIS2_PLACEMENT_3D('',#6135,#4990,#4991);
#4374=AXIS2_PLACEMENT_3D('',#6138,#4994,#4995);
#4375=AXIS2_PLACEMENT_3D('',#6139,#4996,#4997);
#4376=AXIS2_PLACEMENT_3D('',#6141,#4999,#5000);
#4377=AXIS2_PLACEMENT_3D('',#6145,#5002,#5003);
#4378=AXIS2_PLACEMENT_3D('',#6146,#5004,#5005);
#4379=AXIS2_PLACEMENT_3D('',#6147,#5006,#5007);
#4380=AXIS2_PLACEMENT_3D('',#6155,#5012,#5013);
#4381=AXIS2_PLACEMENT_3D('',#6181,#5027,#5028);
#4382=AXIS2_PLACEMENT_3D('',#6183,#5029,#5030);
#4383=AXIS2_PLACEMENT_3D('',#6184,#5031,#5032);
#4384=AXIS2_PLACEMENT_3D('',#6185,#5033,#5034);
#4385=AXIS2_PLACEMENT_3D('',#6191,#5038,#5039);
#4386=AXIS2_PLACEMENT_3D('',#6195,#5042,#5043);
#4387=AXIS2_PLACEMENT_3D('',#6197,#5044,#5045);
#4388=AXIS2_PLACEMENT_3D('',#6200,#5047,#5048);
#4389=AXIS2_PLACEMENT_3D('',#6201,#5049,#5050);
#4390=AXIS2_PLACEMENT_3D('',#6203,#5051,#5052);
#4391=AXIS2_PLACEMENT_3D('',#6204,#5053,#5054);
#4392=AXIS2_PLACEMENT_3D('',#6205,#5055,#5056);
#4393=AXIS2_PLACEMENT_3D('',#6206,#5057,#5058);
#4394=AXIS2_PLACEMENT_3D('',#6208,#5060,#5061);
#4395=AXIS2_PLACEMENT_3D('',#6211,#5062,#5063);
#4396=AXIS2_PLACEMENT_3D('',#6212,#5064,#5065);
#4397=AXIS2_PLACEMENT_3D('',#6213,#5066,#5067);
#4398=AXIS2_PLACEMENT_3D('',#6214,#5068,#5069);
#4399=AXIS2_PLACEMENT_3D('',#6217,#5070,#5071);
#4400=AXIS2_PLACEMENT_3D('',#6220,#5074,#5075);
#4401=AXIS2_PLACEMENT_3D('',#6223,#5076,#5077);
#4402=AXIS2_PLACEMENT_3D('',#6224,#5078,#5079);
#4403=AXIS2_PLACEMENT_3D('',#6225,#5080,#5081);
#4404=AXIS2_PLACEMENT_3D('',#6226,#5082,#5083);
#4405=AXIS2_PLACEMENT_3D('',#6231,#5086,#5087);
#4406=AXIS2_PLACEMENT_3D('',#6232,#5088,#5089);
#4407=AXIS2_PLACEMENT_3D('',#6235,#5092,#5093);
#4408=AXIS2_PLACEMENT_3D('',#6241,#5097,#5098);
#4409=AXIS2_PLACEMENT_3D('',#6245,#5101,#5102);
#4410=AXIS2_PLACEMENT_3D('',#6247,#5104,#5105);
#4411=AXIS2_PLACEMENT_3D('',#6248,#5106,#5107);
#4412=AXIS2_PLACEMENT_3D('',#6250,#5108,#5109);
#4413=AXIS2_PLACEMENT_3D('',#6253,#5111,#5112);
#4414=AXIS2_PLACEMENT_3D('',#6254,#5113,#5114);
#4415=AXIS2_PLACEMENT_3D('',#6256,#5115,#5116);
#4416=AXIS2_PLACEMENT_3D('',#6257,#5117,#5118);
#4417=AXIS2_PLACEMENT_3D('',#6258,#5119,#5120);
#4418=AXIS2_PLACEMENT_3D('',#6260,#5121,#5122);
#4419=AXIS2_PLACEMENT_3D('',#6262,#5124,#5125);
#4420=AXIS2_PLACEMENT_3D('',#6264,#5126,#5127);
#4421=AXIS2_PLACEMENT_3D('',#6265,#5128,#5129);
#4422=AXIS2_PLACEMENT_3D('',#6266,#5130,#5131);
#4423=AXIS2_PLACEMENT_3D('',#6269,#5133,#5134);
#4424=AXIS2_PLACEMENT_3D('',#6270,#5135,#5136);
#4425=AXIS2_PLACEMENT_3D('',#6272,#5137,#5138);
#4426=AXIS2_PLACEMENT_3D('',#6273,#5139,#5140);
#4427=AXIS2_PLACEMENT_3D('',#6274,#5141,#5142);
#4428=AXIS2_PLACEMENT_3D('',#6275,#5143,#5144);
#4429=AXIS2_PLACEMENT_3D('',#6277,#5146,#5147);
#4430=AXIS2_PLACEMENT_3D('',#6279,#5149,#5150);
#4431=AXIS2_PLACEMENT_3D('',#6285,#5154,#5155);
#4432=AXIS2_PLACEMENT_3D('',#6289,#5158,#5159);
#4433=AXIS2_PLACEMENT_3D('',#6313,#5172,#5173);
#4434=AXIS2_PLACEMENT_3D('',#6317,#5176,#5177);
#4435=AXIS2_PLACEMENT_3D('',#6323,#5181,#5182);
#4436=AXIS2_PLACEMENT_3D('',#6329,#5186,#5187);
#4437=AXIS2_PLACEMENT_3D('',#6335,#5191,#5192);
#4438=AXIS2_PLACEMENT_3D('',#6341,#5196,#5197);
#4439=AXIS2_PLACEMENT_3D('',#6347,#5201,#5202);
#4440=AXIS2_PLACEMENT_3D('',#6351,#5205,#5206);
#4441=AXIS2_PLACEMENT_3D('',#6359,#5211,#5212);
#4442=AXIS2_PLACEMENT_3D('',#6363,#5215,#5216);
#4443=AXIS2_PLACEMENT_3D('',#6369,#5220,#5221);
#4444=AXIS2_PLACEMENT_3D('',#6375,#5225,#5226);
#4445=AXIS2_PLACEMENT_3D('',#6381,#5230,#5231);
#4446=AXIS2_PLACEMENT_3D('',#6387,#5235,#5236);
#4447=AXIS2_PLACEMENT_3D('',#6393,#5240,#5241);
#4448=AXIS2_PLACEMENT_3D('',#6402,#5246,#5247);
#4449=AXIS2_PLACEMENT_3D('',#6411,#5252,#5253);
#4450=AXIS2_PLACEMENT_3D('',#6417,#5257,#5258);
#4451=AXIS2_PLACEMENT_3D('',#6426,#5263,#5264);
#4452=AXIS2_PLACEMENT_3D('',#6435,#5269,#5270);
#4453=AXIS2_PLACEMENT_3D('',#6444,#5275,#5276);
#4454=AXIS2_PLACEMENT_3D('',#6450,#5280,#5281);
#4455=AXIS2_PLACEMENT_3D('',#6459,#5286,#5287);
#4456=AXIS2_PLACEMENT_3D('',#6465,#5291,#5292);
#4457=AXIS2_PLACEMENT_3D('',#6474,#5297,#5298);
#4458=AXIS2_PLACEMENT_3D('',#6483,#5303,#5304);
#4459=AXIS2_PLACEMENT_3D('',#6492,#5309,#5310);
#4460=AXIS2_PLACEMENT_3D('',#6498,#5314,#5315);
#4461=AXIS2_PLACEMENT_3D('',#6507,#5320,#5321);
#4462=AXIS2_PLACEMENT_3D('',#6516,#5326,#5327);
#4463=AXIS2_PLACEMENT_3D('',#6525,#5332,#5333);
#4464=AXIS2_PLACEMENT_3D('',#6527,#5335,#5336);
#4465=AXIS2_PLACEMENT_3D('',#6528,#5337,#5338);
#4466=AXIS2_PLACEMENT_3D('',#6532,#5341,#5342);
#4467=AXIS2_PLACEMENT_3D('',#6534,#5344,#5345);
#4468=AXIS2_PLACEMENT_3D('',#6535,#5346,#5347);
#4469=AXIS2_PLACEMENT_3D('',#6539,#5350,#5351);
#4470=AXIS2_PLACEMENT_3D('',#6541,#5353,#5354);
#4471=AXIS2_PLACEMENT_3D('',#6542,#5355,#5356);
#4472=AXIS2_PLACEMENT_3D('',#6548,#5360,#5361);
#4473=AXIS2_PLACEMENT_3D('',#6550,#5363,#5364);
#4474=AXIS2_PLACEMENT_3D('',#6552,#5366,#5367);
#4475=AXIS2_PLACEMENT_3D('',#6553,#5368,#5369);
#4476=AXIS2_PLACEMENT_3D('',#6556,#5372,#5373);
#4477=AXIS2_PLACEMENT_3D('',#6558,#5375,#5376);
#4478=AXIS2_PLACEMENT_3D('',#6564,#5380,#5381);
#4479=AXIS2_PLACEMENT_3D('',#6568,#5384,#5385);
#4480=AXIS2_PLACEMENT_3D('',#6570,#5387,#5388);
#4481=AXIS2_PLACEMENT_3D('',#6576,#5392,#5393);
#4482=AXIS2_PLACEMENT_3D('',#6580,#5396,#5397);
#4483=AXIS2_PLACEMENT_3D('',#6582,#5399,#5400);
#4484=AXIS2_PLACEMENT_3D('',#6588,#5404,#5405);
#4485=AXIS2_PLACEMENT_3D('',#6591,#5408,#5409);
#4486=AXIS2_PLACEMENT_3D('',#6593,#5411,#5412);
#4487=AXIS2_PLACEMENT_3D('',#6599,#5416,#5417);
#4488=AXIS2_PLACEMENT_3D('',#6601,#5419,#5420);
#4489=AXIS2_PLACEMENT_3D('',#6604,#5423,#5424);
#4490=AXIS2_PLACEMENT_3D('',#6607,#5427,#5428);
#4491=AXIS2_PLACEMENT_3D('',#6609,#5430,#5431);
#4492=AXIS2_PLACEMENT_3D('',#6615,#5435,#5436);
#4493=AXIS2_PLACEMENT_3D('',#6617,#5438,#5439);
#4494=AXIS2_PLACEMENT_3D('',#6619,#5441,#5442);
#4495=AXIS2_PLACEMENT_3D('',#6622,#5445,#5446);
#4496=AXIS2_PLACEMENT_3D('',#6628,#5450,#5451);
#4497=AXIS2_PLACEMENT_3D('',#6631,#5454,#5455);
#4498=AXIS2_PLACEMENT_3D('',#6637,#5459,#5460);
#4499=AXIS2_PLACEMENT_3D('',#6639,#5462,#5463);
#4500=AXIS2_PLACEMENT_3D('',#6645,#5467,#5468);
#4501=AXIS2_PLACEMENT_3D('',#6647,#5470,#5471);
#4502=AXIS2_PLACEMENT_3D('',#6650,#5474,#5475);
#4503=AXIS2_PLACEMENT_3D('',#6653,#5478,#5479);
#4504=AXIS2_PLACEMENT_3D('',#6654,#5480,#5481);
#4505=AXIS2_PLACEMENT_3D('',#6660,#5485,#5486);
#4506=AXIS2_PLACEMENT_3D('',#6670,#5493,#5494);
#4507=AXIS2_PLACEMENT_3D('',#6680,#5500,#5501);
#4508=AXIS2_PLACEMENT_3D('',#6688,#5506,#5507);
#4509=AXIS2_PLACEMENT_3D('',#6689,#5508,#5509);
#4510=AXIS2_PLACEMENT_3D('',#6690,#5510,#5511);
#4511=AXIS2_PLACEMENT_3D('',#6691,#5512,#5513);
#4512=AXIS2_PLACEMENT_3D('',#6701,#5519,#5520);
#4513=AXIS2_PLACEMENT_3D('',#6707,#5524,#5525);
#4514=AXIS2_PLACEMENT_3D('',#6711,#5529,#5530);
#4515=AXIS2_PLACEMENT_3D('',#6715,#5533,#5534);
#4516=AXIS2_PLACEMENT_3D('',#6716,#5535,#5536);
#4517=AXIS2_PLACEMENT_3D('',#6718,#5538,#5539);
#4518=AXIS2_PLACEMENT_3D('',#6720,#5541,#5542);
#4519=AXIS2_PLACEMENT_3D('',#6726,#5546,#5547);
#4520=AXIS2_PLACEMENT_3D('',#6730,#5550,#5551);
#4521=AXIS2_PLACEMENT_3D('',#6734,#5554,#5555);
#4522=AXIS2_PLACEMENT_3D('',#6736,#5557,#5558);
#4523=AXIS2_PLACEMENT_3D('',#6740,#5561,#5562);
#4524=AXIS2_PLACEMENT_3D('',#6744,#5565,#5566);
#4525=AXIS2_PLACEMENT_3D('',#6748,#5569,#5570);
#4526=AXIS2_PLACEMENT_3D('',#6750,#5572,#5573);
#4527=AXIS2_PLACEMENT_3D('',#6754,#5576,#5577);
#4528=AXIS2_PLACEMENT_3D('',#6758,#5580,#5581);
#4529=AXIS2_PLACEMENT_3D('',#6760,#5583,#5584);
#4530=AXIS2_PLACEMENT_3D('',#6764,#5587,#5588);
#4531=AXIS2_PLACEMENT_3D('',#6768,#5591,#5592);
#4532=AXIS2_PLACEMENT_3D('',#6772,#5595,#5596);
#4533=AXIS2_PLACEMENT_3D('',#6776,#5599,#5600);
#4534=AXIS2_PLACEMENT_3D('',#6780,#5603,#5604);
#4535=AXIS2_PLACEMENT_3D('',#6784,#5607,#5608);
#4536=AXIS2_PLACEMENT_3D('',#6786,#5610,#5611);
#4537=AXIS2_PLACEMENT_3D('',#6789,#5614,#5615);
#4538=AXIS2_PLACEMENT_3D('',#6790,#5616,#5617);
#4539=AXIS2_PLACEMENT_3D('',#6791,#5618,#5619);
#4540=AXIS2_PLACEMENT_3D('',#6794,#5622,#5623);
#4541=AXIS2_PLACEMENT_3D('',#6796,#5625,#5626);
#4542=AXIS2_PLACEMENT_3D('',#6797,#5627,#5628);
#4543=DIRECTION('axis',(0.,0.,1.));
#4544=DIRECTION('refdir',(1.,0.,0.));
#4545=DIRECTION('center_axis',(0.707106781186547,1.57009245868377E-16,-0.707106781186548));
#4546=DIRECTION('ref_axis',(-0.707106781186548,0.,-0.707106781186547));
#4547=DIRECTION('',(0.707106781186548,0.,0.707106781186547));
#4548=DIRECTION('',(2.22044604925031E-16,-1.,0.));
#4549=DIRECTION('',(-0.707106781186548,0.,-0.707106781186547));
#4550=DIRECTION('',(-2.22044604925031E-16,1.,0.));
#4551=DIRECTION('center_axis',(2.25257299831451E-32,0.707106781186547,-0.707106781186548));
#4552=DIRECTION('ref_axis',(-1.,0.,-3.1856192844518E-32));
#4553=DIRECTION('',(1.,0.,3.1856192844518E-32));
#4554=DIRECTION('',(0.,-0.707106781186548,-0.707106781186547));
#4555=DIRECTION('',(-1.,0.,-3.1856192844518E-32));
#4556=DIRECTION('',(0.577350269189626,0.577350269189626,0.577350269189626));
#4557=DIRECTION('center_axis',(3.92523114670941E-15,-0.707106781186543,
-0.707106781186552));
#4558=DIRECTION('ref_axis',(-1.,0.,-5.55111512312571E-15));
#4559=DIRECTION('',(1.,5.55111512312578E-15,3.1856192844518E-32));
#4560=DIRECTION('',(0.,-0.707106781186556,0.707106781186539));
#4561=DIRECTION('',(-1.,-5.55111512312578E-15,-3.1856192844518E-32));
#4562=DIRECTION('',(-0.577350269189624,0.57735026918963,-0.577350269189623));
#4563=DIRECTION('center_axis',(0.707106781186547,5.00171681475537E-48,-0.707106781186548));
#4564=DIRECTION('ref_axis',(-0.707106781186548,0.,-0.707106781186547));
#4565=DIRECTION('',(0.,1.,7.07349575457661E-48));
#4566=DIRECTION('',(0.,-1.,-7.07349575457661E-48));
#4567=DIRECTION('center_axis',(-0.707106781186548,1.57009245868378E-16,
-0.707106781186548));
#4568=DIRECTION('ref_axis',(-0.707106781186548,0.,0.707106781186548));
#4569=DIRECTION('',(2.22044604925031E-16,1.,1.41469915091532E-47));
#4570=DIRECTION('',(0.707106781186548,0.,-0.707106781186548));
#4571=DIRECTION('',(-2.22044604925031E-16,-1.,-1.41469915091532E-47));
#4572=DIRECTION('',(-0.57735026918963,0.577350269189617,0.57735026918963));
#4573=DIRECTION('center_axis',(2.25257299831451E-32,0.707106781186547,-0.707106781186548));
#4574=DIRECTION('ref_axis',(-1.,0.,-3.1856192844518E-32));
#4575=DIRECTION('',(-1.,0.,-3.1856192844518E-32));
#4576=DIRECTION('',(0.,0.707106781186548,0.707106781186547));
#4577=DIRECTION('',(1.,0.,3.1856192844518E-32));
#4578=DIRECTION('center_axis',(0.,0.,1.));
#4579=DIRECTION('ref_axis',(-0.707106781186548,0.707106781186547,-1.11202970802868E-32));
#4580=DIRECTION('',(0.,-0.70710678118654,-0.707106781186555));
#4581=DIRECTION('center_axis',(-3.1856192844518E-32,-7.07349575457661E-48,
1.));
#4582=DIRECTION('ref_axis',(-0.707106781186548,0.707106781186547,-2.25257299831451E-32));
#4583=DIRECTION('center_axis',(3.1856192844518E-32,7.07349575457661E-48,
-1.));
#4584=DIRECTION('ref_axis',(-0.707106781186548,0.707106781186547,0.));
#4585=DIRECTION('center_axis',(1.57009245868379E-16,0.707106781186555,-0.70710678118654));
#4586=DIRECTION('ref_axis',(-1.,0.,-2.22044604925036E-16));
#4587=DIRECTION('',(0.,-0.70710678118654,-0.707106781186555));
#4588=DIRECTION('',(-1.,2.22044604925031E-16,-3.1856192844518E-32));
#4589=DIRECTION('',(1.,-2.22044604925031E-16,3.1856192844518E-32));
#4590=DIRECTION('center_axis',(0.,0.,1.));
#4591=DIRECTION('ref_axis',(0.707106781186548,0.707106781186548,1.11202970802868E-32));
#4592=DIRECTION('',(-0.707106781186548,0.,-0.707106781186547));
#4593=DIRECTION('center_axis',(-3.1856192844518E-32,-7.07349575457661E-48,
1.));
#4594=DIRECTION('ref_axis',(0.707106781186547,0.707106781186547,2.2525729983145E-32));
#4595=DIRECTION('center_axis',(3.1856192844518E-32,7.07349575457661E-48,
-1.));
#4596=DIRECTION('ref_axis',(0.707106781186548,0.707106781186548,0.));
#4597=DIRECTION('center_axis',(0.707106781186563,1.57009245868381E-16,-0.707106781186532));
#4598=DIRECTION('ref_axis',(-0.707106781186532,0.,-0.707106781186563));
#4599=DIRECTION('',(2.22044604925031E-16,-1.,0.));
#4600=DIRECTION('',(-0.707106781186532,0.,-0.707106781186563));
#4601=DIRECTION('',(-2.22044604925031E-16,1.,0.));
#4602=DIRECTION('center_axis',(-0.707106781186547,-3.92523114670939E-15,
-0.707106781186548));
#4603=DIRECTION('ref_axis',(-0.707106781186548,0.,0.707106781186547));
#4604=DIRECTION('',(-5.55111512312572E-15,1.,-1.69763898109836E-46));
#4605=DIRECTION('',(0.707106781186546,0.,-0.707106781186549));
#4606=DIRECTION('',(5.55111512312572E-15,-1.,1.69763898109836E-46));
#4607=DIRECTION('',(-0.577350269189626,0.577350269189626,0.577350269189626));
#4608=DIRECTION('center_axis',(2.25257299831451E-32,0.707106781186547,-0.707106781186548));
#4609=DIRECTION('ref_axis',(-1.,0.,-3.1856192844518E-32));
#4610=DIRECTION('',(-1.,0.,-3.1856192844518E-32));
#4611=DIRECTION('',(0.577350269189626,0.577350269189626,0.577350269189626));
#4612=DIRECTION('',(1.,0.,3.1856192844518E-32));
#4613=DIRECTION('center_axis',(0.707106781186547,5.00171681475537E-48,-0.707106781186548));
#4614=DIRECTION('ref_axis',(-0.707106781186548,0.,-0.707106781186547));
#4615=DIRECTION('',(0.,1.,7.07349575457661E-48));
#4616=DIRECTION('',(0.707106781186548,0.,0.707106781186547));
#4617=DIRECTION('',(0.,-1.,-7.07349575457661E-48));
#4618=DIRECTION('center_axis',(8.26364451938829E-17,-0.707106781186547,
-0.707106781186548));
#4619=DIRECTION('ref_axis',(-1.,0.,-1.1686558153949E-16));
#4620=DIRECTION('',(3.92523114670948E-15,-0.70710678118654,0.707106781186555));
#4621=DIRECTION('',(-1.,-1.1686558153949E-16,-3.1856192844518E-32));
#4622=DIRECTION('',(0.,0.707106781186548,-0.707106781186547));
#4623=DIRECTION('',(1.,1.1686558153949E-16,3.1856192844518E-32));
#4624=DIRECTION('center_axis',(0.,0.,1.));
#4625=DIRECTION('ref_axis',(-0.707106781186547,-0.707106781186547,-7.50857666104833E-33));
#4626=DIRECTION('center_axis',(3.1856192844518E-32,7.07349575457661E-48,
-1.));
#4627=DIRECTION('ref_axis',(-0.707106781186548,-0.707106781186548,0.));
#4628=DIRECTION('',(0.707106781186556,0.,-0.707106781186539));
#4629=DIRECTION('center_axis',(-3.1856192844518E-32,-7.07349575457661E-48,
1.));
#4630=DIRECTION('ref_axis',(-0.707106781186547,-0.707106781186547,-2.2525729983145E-32));
#4631=DIRECTION('center_axis',(-0.707106781186547,-1.42735678062161E-16,
-0.707106781186548));
#4632=DIRECTION('ref_axis',(-0.707106781186548,0.,0.707106781186547));
#4633=DIRECTION('',(-2.01858731750028E-16,1.,6.43045068597873E-49));
#4634=DIRECTION('',(0.707106781186548,0.,-0.707106781186547));
#4635=DIRECTION('',(2.01858731750028E-16,-1.,-6.43045068597873E-49));
#4636=DIRECTION('center_axis',(0.,0.,1.));
#4637=DIRECTION('ref_axis',(-0.707106781186547,0.707106781186547,-7.50857666104832E-33));
#4638=DIRECTION('center_axis',(3.1856192844518E-32,7.07349575457661E-48,
-1.));
#4639=DIRECTION('ref_axis',(-0.707106781186548,0.707106781186548,0.));
#4640=DIRECTION('',(0.,-0.707106781186556,-0.707106781186539));
#4641=DIRECTION('center_axis',(-3.1856192844518E-32,-7.07349575457661E-48,
1.));
#4642=DIRECTION('ref_axis',(-0.707106781186547,0.707106781186547,-2.2525729983145E-32));
#4643=DIRECTION('center_axis',(2.25257299831451E-32,0.707106781186547,-0.707106781186548));
#4644=DIRECTION('ref_axis',(-1.,0.,-3.1856192844518E-32));
#4645=DIRECTION('',(1.,0.,3.1856192844518E-32));
#4646=DIRECTION('',(0.,-0.707106781186548,-0.707106781186547));
#4647=DIRECTION('',(-1.,0.,-3.1856192844518E-32));
#4648=DIRECTION('center_axis',(0.707106781186549,-1.17756934401282E-14,
-0.707106781186546));
#4649=DIRECTION('ref_axis',(-0.707106781186546,0.,-0.707106781186549));
#4650=DIRECTION('',(-1.66533453693771E-14,-1.,-5.37585677347816E-46));
#4651=DIRECTION('',(-0.707106781186546,1.57009245868378E-14,-0.707106781186549));
#4652=DIRECTION('',(1.66533453693771E-14,1.,5.37585677347816E-46));
#4653=DIRECTION('',(0.577350269189617,-0.57735026918963,0.57735026918963));
#4654=DIRECTION('center_axis',(2.25257299831451E-32,-0.707106781186547,
-0.707106781186548));
#4655=DIRECTION('ref_axis',(-1.,0.,-3.1856192844518E-32));
#4656=DIRECTION('',(-1.,0.,-3.1856192844518E-32));
#4657=DIRECTION('',(1.,0.,3.1856192844518E-32));
#4658=DIRECTION('',(-0.577350269189635,-0.577350269189622,0.577350269189621));
#4659=DIRECTION('center_axis',(-0.707106781186543,1.1775693440128E-14,-0.707106781186552));
#4660=DIRECTION('ref_axis',(-0.707106781186552,0.,0.707106781186543));
#4661=DIRECTION('',(-1.6653345369377E-14,-1.,-5.3758567734781E-46));
#4662=DIRECTION('',(-0.70710678118655,1.57009245868377E-14,0.707106781186545));
#4663=DIRECTION('',(1.6653345369377E-14,1.,5.3758567734781E-46));
#4664=DIRECTION('center_axis',(0.,0.,1.));
#4665=DIRECTION('ref_axis',(0.707106781186545,-0.70710678118655,0.));
#4666=DIRECTION('center_axis',(0.,0.,-1.));
#4667=DIRECTION('ref_axis',(0.707106781186545,-0.70710678118655,0.));
#4668=DIRECTION('center_axis',(0.,0.,1.));
#4669=DIRECTION('ref_axis',(0.707106781186542,0.707106781186553,0.));
#4670=DIRECTION('center_axis',(0.,0.,-1.));
#4671=DIRECTION('ref_axis',(0.707106781186542,0.707106781186553,0.));
#4672=DIRECTION('center_axis',(8.26364451938829E-17,-0.707106781186547,
-0.707106781186548));
#4673=DIRECTION('ref_axis',(-1.,0.,-1.1686558153949E-16));
#4674=DIRECTION('',(-1.,-1.1686558153949E-16,-3.1856192844518E-32));
#4675=DIRECTION('',(0.,0.70710678118654,-0.707106781186555));
#4676=DIRECTION('',(1.,1.1686558153949E-16,3.1856192844518E-32));
#4677=DIRECTION('',(-0.57735026918963,-0.577350269189617,0.57735026918963));
#4678=DIRECTION('center_axis',(-0.707106781186547,-1.57009245868377E-16,
-0.707106781186548));
#4679=DIRECTION('ref_axis',(-0.707106781186548,0.,0.707106781186547));
#4680=DIRECTION('',(2.22044604925031E-16,-1.,0.));
#4681=DIRECTION('',(-0.707106781186548,0.,0.707106781186547));
#4682=DIRECTION('',(-2.22044604925031E-16,1.,0.));
#4683=DIRECTION('center_axis',(0.,0.,1.));
#4684=DIRECTION('ref_axis',(-0.707106781186548,-0.707106781186547,-1.11202970802868E-32));
#4685=DIRECTION('',(0.,-0.70710678118654,0.707106781186555));
#4686=DIRECTION('center_axis',(3.1856192844518E-32,7.07349575457661E-48,
-1.));
#4687=DIRECTION('ref_axis',(-0.707106781186548,-0.707106781186547,0.));
#4688=DIRECTION('center_axis',(-3.1856192844518E-32,-7.07349575457661E-48,
1.));
#4689=DIRECTION('ref_axis',(-0.707106781186548,-0.707106781186547,-2.25257299831451E-32));
#4690=DIRECTION('center_axis',(1.57009245868379E-16,-0.707106781186555,
-0.70710678118654));
#4691=DIRECTION('ref_axis',(-1.,0.,-2.22044604925036E-16));
#4692=DIRECTION('',(0.,-0.70710678118654,0.707106781186555));
#4693=DIRECTION('',(-1.,-2.22044604925031E-16,-3.1856192844518E-32));
#4694=DIRECTION('',(1.,2.22044604925031E-16,3.1856192844518E-32));
#4695=DIRECTION('center_axis',(0.,0.,1.));
#4696=DIRECTION('ref_axis',(0.707106781186548,-0.707106781186548,1.11202970802868E-32));
#4697=DIRECTION('',(0.707106781186548,0.,0.707106781186547));
#4698=DIRECTION('center_axis',(3.1856192844518E-32,7.07349575457661E-48,
-1.));
#4699=DIRECTION('ref_axis',(0.707106781186548,-0.707106781186548,0.));
#4700=DIRECTION('center_axis',(-3.1856192844518E-32,-7.07349575457661E-48,
1.));
#4701=DIRECTION('ref_axis',(0.707106781186547,-0.707106781186547,2.2525729983145E-32));
#4702=DIRECTION('center_axis',(0.707106781186547,1.57009245868377E-16,-0.707106781186548));
#4703=DIRECTION('ref_axis',(-0.707106781186548,0.,-0.707106781186547));
#4704=DIRECTION('',(0.707106781186548,0.,0.707106781186547));
#4705=DIRECTION('',(2.22044604925031E-16,-1.,0.));
#4706=DIRECTION('',(-2.22044604925031E-16,1.,0.));
#4707=DIRECTION('center_axis',(0.,0.,1.));
#4708=DIRECTION('ref_axis',(-0.70710678118657,-0.707106781186525,0.));
#4709=DIRECTION('center_axis',(0.,0.,-1.));
#4710=DIRECTION('ref_axis',(-0.70710678118657,-0.707106781186525,0.));
#4711=DIRECTION('center_axis',(0.,0.,1.));
#4712=DIRECTION('ref_axis',(-0.707106781186542,0.707106781186553,0.));
#4713=DIRECTION('center_axis',(0.,0.,-1.));
#4714=DIRECTION('ref_axis',(-0.707106781186542,0.707106781186553,0.));
#4715=DIRECTION('center_axis',(2.25257299831451E-32,-0.707106781186547,
-0.707106781186548));
#4716=DIRECTION('ref_axis',(-1.,0.,-3.1856192844518E-32));
#4717=DIRECTION('',(1.,0.,3.1856192844518E-32));
#4718=DIRECTION('',(0.,-0.707106781186548,0.707106781186547));
#4719=DIRECTION('',(-1.,0.,-3.1856192844518E-32));
#4720=DIRECTION('',(-0.577350269189626,0.577350269189626,-0.577350269189626));
#4721=DIRECTION('center_axis',(3.92523114670943E-15,0.707106781186547,-0.707106781186548));
#4722=DIRECTION('ref_axis',(-1.,0.,-5.55111512312577E-15));
#4723=DIRECTION('',(1.,-5.55111512312578E-15,3.1856192844518E-32));
#4724=DIRECTION('',(0.,-0.707106781186552,-0.707106781186543));
#4725=DIRECTION('',(-1.,5.55111512312578E-15,-3.1856192844518E-32));
#4726=DIRECTION('',(0.577350269189626,0.577350269189626,0.577350269189626));
#4727=DIRECTION('center_axis',(0.707106781186547,5.00171681475537E-48,-0.707106781186548));
#4728=DIRECTION('ref_axis',(-0.707106781186548,0.,-0.707106781186547));
#4729=DIRECTION('',(0.,-1.,-7.07349575457661E-48));
#4730=DIRECTION('',(0.,1.,7.07349575457661E-48));
#4731=DIRECTION('center_axis',(-3.24367148528377E-32,1.80059938364106E-46,
1.));
#4732=DIRECTION('ref_axis',(0.707106781186553,0.707106781186542,0.));
#4733=DIRECTION('center_axis',(3.24367148528377E-32,-1.80059938364106E-46,
-1.));
#4734=DIRECTION('ref_axis',(0.707106781186553,0.707106781186542,0.));
#4735=DIRECTION('center_axis',(-3.24367148528377E-32,-1.80059938364106E-46,
1.));
#4736=DIRECTION('ref_axis',(0.707106781186547,-0.707106781186547,0.));
#4737=DIRECTION('center_axis',(3.24367148528377E-32,1.80059938364106E-46,
-1.));
#4738=DIRECTION('ref_axis',(0.707106781186547,-0.707106781186547,0.));
#4739=DIRECTION('center_axis',(-3.24367148528377E-32,0.,1.));
#4740=DIRECTION('ref_axis',(0.707106781186547,0.707106781186547,0.));
#4741=DIRECTION('center_axis',(3.24367148528377E-32,0.,-1.));
#4742=DIRECTION('ref_axis',(0.707106781186547,0.707106781186547,0.));
#4743=DIRECTION('center_axis',(-3.24367148528377E-32,0.,1.));
#4744=DIRECTION('ref_axis',(0.707106781186553,-0.707106781186542,0.));
#4745=DIRECTION('center_axis',(3.24367148528377E-32,0.,-1.));
#4746=DIRECTION('ref_axis',(0.707106781186553,-0.707106781186542,0.));
#4747=DIRECTION('center_axis',(0.,0.,-1.));
#4748=DIRECTION('ref_axis',(0.70710678118654,0.707106781186555,0.));
#4749=DIRECTION('',(0.,0.,1.));
#4750=DIRECTION('center_axis',(-0.707106781186539,0.,-0.707106781186557));
#4751=DIRECTION('ref_axis',(-0.707106781186556,0.,0.707106781186538));
#4752=DIRECTION('center_axis',(0.,0.707106781186547,-0.707106781186548));
#4753=DIRECTION('ref_axis',(0.,0.707106781186548,0.707106781186547));
#4754=DIRECTION('',(0.,0.,-1.));
#4755=DIRECTION('center_axis',(0.,0.,1.));
#4756=DIRECTION('ref_axis',(-0.707106781186548,0.707106781186548,0.));
#4757=DIRECTION('',(0.,0.,1.));
#4758=DIRECTION('center_axis',(0.,0.,1.));
#4759=DIRECTION('ref_axis',(-1.,0.,0.));
#4760=DIRECTION('',(0.,0.,-1.));
#4761=DIRECTION('center_axis',(-1.,-2.01858731750028E-16,0.));
#4762=DIRECTION('ref_axis',(2.01858731750028E-16,-1.,0.));
#4763=DIRECTION('',(0.,0.,-1.));
#4764=DIRECTION('',(2.01858731750028E-16,-1.,0.));
#4765=DIRECTION('center_axis',(0.,1.,0.));
#4766=DIRECTION('ref_axis',(-1.,0.,0.));
#4767=DIRECTION('',(-1.,0.,0.));
#4768=DIRECTION('',(0.,0.,-1.));
#4769=DIRECTION('center_axis',(0.,1.,0.));
#4770=DIRECTION('ref_axis',(-0.707106781186548,0.,-0.707106781186548));
#4771=DIRECTION('',(1.,0.,0.));
#4772=DIRECTION('',(0.,0.,-1.));
#4773=DIRECTION('',(-1.,0.,0.));
#4774=DIRECTION('',(0.,0.,-1.));
#4775=DIRECTION('',(1.,0.,0.));
#4776=DIRECTION('',(0.,0.,1.));
#4777=DIRECTION('',(-1.,0.,0.));
#4778=DIRECTION('',(-3.24367148528377E-32,0.,1.));
#4779=DIRECTION('',(1.,0.,1.11022302462516E-16));
#4780=DIRECTION('center_axis',(0.,-1.,0.));
#4781=DIRECTION('ref_axis',(-1.2266347333467E-16,0.,1.));
#4782=DIRECTION('',(3.24367148528377E-32,0.,-1.));
#4783=DIRECTION('',(0.,0.,-1.));
#4784=DIRECTION('',(1.,0.,0.));
#4785=DIRECTION('center_axis',(0.,0.,1.));
#4786=DIRECTION('ref_axis',(-0.707106781186548,-0.707106781186548,0.));
#4787=DIRECTION('',(0.,0.,1.));
#4788=DIRECTION('center_axis',(0.,0.,1.));
#4789=DIRECTION('ref_axis',(0.,-1.,0.));
#4790=DIRECTION('center_axis',(0.,0.,1.));
#4791=DIRECTION('ref_axis',(0.707106781186544,-0.707106781186551,0.));
#4792=DIRECTION('',(0.,0.,1.));
#4793=DIRECTION('center_axis',(0.,-0.707106781186547,-0.707106781186548));
#4794=DIRECTION('ref_axis',(1.2266347333467E-16,-0.707106781186548,0.707106781186547));
#4795=DIRECTION('center_axis',(-0.707106781186534,3.92523114670936E-15,
-0.707106781186561));
#4796=DIRECTION('ref_axis',(0.707106781186561,-3.92523114670951E-15,-0.707106781186534));
#4797=DIRECTION('',(0.,0.,-1.));
#4798=DIRECTION('center_axis',(-1.,1.66533453693771E-14,0.));
#4799=DIRECTION('ref_axis',(-1.66533453693771E-14,-1.,0.));
#4800=DIRECTION('',(0.,0.,1.));
#4801=DIRECTION('',(-1.17756934401282E-14,-0.707106781186548,0.707106781186547));
#4802=DIRECTION('center_axis',(0.,1.,0.));
#4803=DIRECTION('ref_axis',(-1.,0.,0.));
#4804=DIRECTION('',(0.,0.,1.));
#4805=DIRECTION('',(1.,0.,0.));
#4806=DIRECTION('center_axis',(1.,-1.6653345369377E-14,0.));
#4807=DIRECTION('ref_axis',(1.6653345369377E-14,1.,0.));
#4808=DIRECTION('',(0.,0.,-1.));
#4809=DIRECTION('',(1.1775693440128E-14,0.707106781186548,-0.707106781186547));
#4810=DIRECTION('center_axis',(0.,0.,-1.));
#4811=DIRECTION('ref_axis',(-0.707106781186571,-0.707106781186524,0.));
#4812=DIRECTION('',(0.,0.,1.));
#4813=DIRECTION('center_axis',(0.707106781186536,0.,-0.707106781186559));
#4814=DIRECTION('ref_axis',(0.707106781186559,0.,0.707106781186536));
#4815=DIRECTION('center_axis',(0.,-0.707106781186547,-0.707106781186548));
#4816=DIRECTION('ref_axis',(-6.1331736667335E-17,-0.707106781186548,0.707106781186547));
#4817=DIRECTION('center_axis',(1.1686558153949E-16,-1.,0.));
#4818=DIRECTION('ref_axis',(1.,1.1686558153949E-16,0.));
#4819=DIRECTION('',(-1.,-1.1686558153949E-16,1.1686558153949E-16));
#4820=DIRECTION('',(3.24367148528377E-32,0.,-1.));
#4821=DIRECTION('center_axis',(-1.1686558153949E-16,1.,0.));
#4822=DIRECTION('ref_axis',(1.2266347333467E-16,-1.29374621757812E-31,1.));
#4823=DIRECTION('',(-1.,-1.1686558153949E-16,-1.11022302462516E-16));
#4824=DIRECTION('',(3.24367148528377E-32,3.79073554450749E-48,-1.));
#4825=DIRECTION('',(1.,1.1686558153949E-16,0.));
#4826=DIRECTION('',(0.,0.,-1.));
#4827=DIRECTION('',(-1.,-1.1686558153949E-16,0.));
#4828=DIRECTION('',(0.,0.,1.));
#4829=DIRECTION('',(1.,1.1686558153949E-16,0.));
#4830=DIRECTION('',(0.,0.,1.));
#4831=DIRECTION('',(-1.,-1.1686558153949E-16,0.));
#4832=DIRECTION('center_axis',(1.1686558153949E-16,-1.,0.));
#4833=DIRECTION('ref_axis',(-0.707106781186548,0.,-0.707106781186548));
#4834=DIRECTION('',(0.,0.,1.));
#4835=DIRECTION('',(1.,1.1686558153949E-16,0.));
#4836=DIRECTION('center_axis',(-1.,-2.22044604925031E-16,-3.24367148528377E-32));
#4837=DIRECTION('ref_axis',(3.24367148528377E-32,0.,-1.));
#4838=DIRECTION('',(3.24367148528377E-32,7.20239753456423E-48,-1.));
#4839=DIRECTION('',(2.22044604925031E-16,-1.,0.));
#4840=DIRECTION('',(1.57009245868377E-16,-0.707106781186547,-0.707106781186548));
#4841=DIRECTION('center_axis',(3.24367148528377E-32,7.20239753456423E-48,
-1.));
#4842=DIRECTION('ref_axis',(-0.707106781186548,-0.707106781186547,0.));
#4843=DIRECTION('',(-3.24367148528377E-32,-7.20239753456423E-48,1.));
#4844=DIRECTION('center_axis',(-1.11022302462516E-16,-2.46519032881566E-32,
1.));
#4845=DIRECTION('ref_axis',(-0.707106781186548,-0.707106781186548,-7.80625564189563E-17));
#4846=DIRECTION('center_axis',(2.22044604925031E-16,-1.,0.));
#4847=DIRECTION('ref_axis',(0.,0.,-1.));
#4848=DIRECTION('',(3.24367148528377E-32,7.20239753456423E-48,-1.));
#4849=DIRECTION('',(1.,2.22044604925031E-16,1.11022302462516E-16));
#4850=DIRECTION('center_axis',(-3.24367148528377E-32,-7.20239753456423E-48,
1.));
#4851=DIRECTION('ref_axis',(0.707106781186548,-0.707106781186548,0.));
#4852=DIRECTION('',(-3.24367148528377E-32,-7.20239753456423E-48,1.));
#4853=DIRECTION('center_axis',(-1.11022302462516E-16,-2.46519032881566E-32,
1.));
#4854=DIRECTION('ref_axis',(0.707106781186548,-0.707106781186547,7.80625564189563E-17));
#4855=DIRECTION('center_axis',(-3.24367148528377E-32,1.80059938364106E-46,
1.));
#4856=DIRECTION('ref_axis',(0.707106781186555,0.70710678118654,2.29362210318559E-32));
#4857=DIRECTION('',(-3.24367148528377E-32,1.80059938364106E-46,1.));
#4858=DIRECTION('center_axis',(0.707106781186547,0.,-0.707106781186548));
#4859=DIRECTION('ref_axis',(0.707106781186548,0.,0.707106781186547));
#4860=DIRECTION('center_axis',(0.,-0.707106781186547,-0.707106781186548));
#4861=DIRECTION('ref_axis',(4.58724420637118E-32,0.707106781186548,-0.707106781186547));
#4862=DIRECTION('',(3.24367148528377E-32,-1.80059938364106E-46,-1.));
#4863=DIRECTION('center_axis',(-5.55111512312578E-15,-1.,0.));
#4864=DIRECTION('ref_axis',(1.,-5.55111512312578E-15,0.));
#4865=DIRECTION('',(0.,0.,1.));
#4866=DIRECTION('',(0.707106781186548,-3.92523114670943E-15,0.707106781186547));
#4867=DIRECTION('center_axis',(3.1856192844518E-32,7.07349575457661E-48,
-1.));
#4868=DIRECTION('ref_axis',(1.,1.1686558153949E-16,3.1856192844518E-32));
#4869=DIRECTION('center_axis',(0.,0.,1.));
#4870=DIRECTION('ref_axis',(1.,0.,0.));
#4871=DIRECTION('center_axis',(0.,-1.,0.));
#4872=DIRECTION('ref_axis',(0.,0.,-1.));
#4873=DIRECTION('center_axis',(0.,0.,-1.));
#4874=DIRECTION('ref_axis',(-0.707106781186546,0.707106781186549,0.));
#4875=DIRECTION('center_axis',(0.,0.,1.));
#4876=DIRECTION('ref_axis',(-0.707106781186546,0.707106781186549,0.));
#4877=DIRECTION('center_axis',(5.04646829375071E-17,-1.,0.));
#4878=DIRECTION('ref_axis',(0.707106781186547,0.,-0.707106781186548));
#4879=DIRECTION('center_axis',(0.,-1.,0.));
#4880=DIRECTION('ref_axis',(0.,0.,-1.));
#4881=DIRECTION('',(-5.04646829375071E-17,1.,0.));
#4882=DIRECTION('',(5.04646829375071E-17,-1.,0.));
#4883=DIRECTION('center_axis',(0.,0.,1.));
#4884=DIRECTION('ref_axis',(1.,0.,0.));
#4885=DIRECTION('center_axis',(0.,0.,-1.));
#4886=DIRECTION('ref_axis',(-0.707106781186546,-0.707106781186549,0.));
#4887=DIRECTION('center_axis',(0.,0.,1.));
#4888=DIRECTION('ref_axis',(-0.707106781186546,-0.707106781186549,0.));
#4889=DIRECTION('center_axis',(0.,0.,-1.));
#4890=DIRECTION('ref_axis',(-1.,0.,0.));
#4891=DIRECTION('',(-1.76626390281275E-16,1.,0.));
#4892=DIRECTION('center_axis',(0.,0.,1.));
#4893=DIRECTION('ref_axis',(-0.70710678118654,0.707106781186555,0.));
#4894=DIRECTION('',(0.,0.,1.));
#4895=DIRECTION('center_axis',(0.,0.707106781186547,-0.707106781186548));
#4896=DIRECTION('ref_axis',(0.,0.707106781186548,0.707106781186547));
#4897=DIRECTION('center_axis',(0.707106781186552,0.,-0.707106781186543));
#4898=DIRECTION('ref_axis',(-0.707106781186543,0.,-0.707106781186552));
#4899=DIRECTION('center_axis',(-1.,0.,0.));
#4900=DIRECTION('ref_axis',(0.,0.92387953251129,-0.382683432365081));
#4901=DIRECTION('',(-1.,0.,0.));
#4902=DIRECTION('center_axis',(-3.24367148528377E-32,0.,1.));
#4903=DIRECTION('ref_axis',(0.70710678118654,0.707106781186555,2.29362210318564E-32));
#4904=DIRECTION('',(-3.24367148528377E-32,0.,1.));
#4905=DIRECTION('center_axis',(0.707106781186551,0.,-0.707106781186544));
#4906=DIRECTION('ref_axis',(0.707106781186544,1.22663473334669E-16,0.707106781186551));
#4907=DIRECTION('center_axis',(0.,-0.707106781186556,-0.707106781186539));
#4908=DIRECTION('ref_axis',(4.58724420637113E-32,0.707106781186539,-0.707106781186556));
#4909=DIRECTION('',(3.24367148528377E-32,0.,-1.));
#4910=DIRECTION('center_axis',(3.24367148528377E-32,1.80059938364106E-46,
-1.));
#4911=DIRECTION('ref_axis',(0.70710678118654,-0.707106781186555,2.29362210318556E-32));
#4912=DIRECTION('',(-3.24367148528377E-32,-1.80059938364106E-46,1.));
#4913=DIRECTION('center_axis',(0.,0.707106781186544,-0.707106781186551));
#4914=DIRECTION('ref_axis',(-4.5872442063712E-32,0.707106781186551,0.707106781186544));
#4915=DIRECTION('center_axis',(0.707106781186551,0.,-0.707106781186544));
#4916=DIRECTION('ref_axis',(0.707106781186544,-1.22663473334669E-16,0.707106781186551));
#4917=DIRECTION('',(3.24367148528377E-32,1.80059938364106E-46,-1.));
#4918=DIRECTION('center_axis',(-2.22044604925031E-16,1.,-2.22044604925034E-16));
#4919=DIRECTION('ref_axis',(0.923879532511288,0.,-0.382683432365088));
#4920=DIRECTION('',(-2.22044604925031E-16,1.,-2.22044604925034E-16));
#4921=DIRECTION('',(2.22044604925031E-16,-1.,2.22044604925034E-16));
#4922=DIRECTION('center_axis',(0.,-1.,0.));
#4923=DIRECTION('ref_axis',(1.,0.,0.));
#4924=DIRECTION('',(0.,0.,1.));
#4925=DIRECTION('',(0.707106781186544,0.,0.707106781186551));
#4926=DIRECTION('center_axis',(1.,2.22044604925031E-16,3.24367148528377E-32));
#4927=DIRECTION('ref_axis',(-3.24367148528377E-32,0.,1.));
#4928=DIRECTION('',(-3.24367148528377E-32,7.20239753456423E-48,1.));
#4929=DIRECTION('',(-2.22044604925031E-16,1.,-4.93038065763132E-32));
#4930=DIRECTION('',(-1.57009245868377E-16,0.707106781186546,-0.707106781186549));
#4931=DIRECTION('',(3.24367148528377E-32,0.,-1.));
#4932=DIRECTION('',(-2.22044604925031E-16,1.,0.));
#4933=DIRECTION('',(0.,0.,-1.));
#4934=DIRECTION('',(2.01858731750028E-16,-1.,0.));
#4935=DIRECTION('',(0.,0.,1.));
#4936=DIRECTION('',(-2.22044604925031E-16,1.,0.));
#4937=DIRECTION('',(0.,0.,-1.));
#4938=DIRECTION('',(2.01858731750028E-16,-1.,0.));
#4939=DIRECTION('',(0.,0.,1.));
#4940=DIRECTION('',(-2.22044604925031E-16,1.,0.));
#4941=DIRECTION('',(0.,0.,-1.));
#4942=DIRECTION('',(2.01858731750028E-16,-1.,0.));
#4943=DIRECTION('',(0.,0.,1.));
#4944=DIRECTION('',(-2.22044604925031E-16,1.,0.));
#4945=DIRECTION('',(-3.24367148528377E-32,-3.79073554450749E-48,1.));
#4946=DIRECTION('',(-1.57009245868377E-16,0.707106781186547,0.707106781186548));
#4947=DIRECTION('',(-2.22044604925031E-16,1.,0.));
#4948=DIRECTION('',(2.22044604925031E-16,-1.,2.22044604925031E-16));
#4949=DIRECTION('',(-3.24367148528377E-32,0.,1.));
#4950=DIRECTION('center_axis',(3.24367148528377E-32,0.,-1.));
#4951=DIRECTION('ref_axis',(0.707106781186555,-0.70710678118654,2.29362210318555E-32));
#4952=DIRECTION('center_axis',(0.,0.707106781186547,-0.707106781186548));
#4953=DIRECTION('ref_axis',(-4.58724420637119E-32,0.707106781186548,0.707106781186547));
#4954=DIRECTION('center_axis',(0.707106781186547,0.,-0.707106781186548));
#4955=DIRECTION('ref_axis',(0.707106781186548,0.,0.707106781186547));
#4956=DIRECTION('',(3.24367148528377E-32,0.,-1.));
#4957=DIRECTION('center_axis',(-2.22044604925031E-16,1.,-2.22044604925031E-16));
#4958=DIRECTION('ref_axis',(0.923879532511287,0.,-0.38268343236509));
#4959=DIRECTION('',(-2.22044604925031E-16,1.,-2.22044604925031E-16));
#4960=DIRECTION('center_axis',(1.,1.1686558153949E-16,-1.1686558153949E-16));
#4961=DIRECTION('ref_axis',(0.,-0.92387953251129,-0.382683432365081));
#4962=DIRECTION('',(1.,1.1686558153949E-16,-1.1686558153949E-16));
#4963=DIRECTION('center_axis',(0.,-0.707106781186547,-0.707106781186548));
#4964=DIRECTION('ref_axis',(-1.,0.,0.));
#4965=DIRECTION('center_axis',(1.,0.,0.));
#4966=DIRECTION('ref_axis',(0.,0.,1.));
#4967=DIRECTION('center_axis',(0.,0.,-1.));
#4968=DIRECTION('ref_axis',(-0.707106781186563,-0.707106781186532,0.));
#4969=DIRECTION('center_axis',(0.,1.,0.));
#4970=DIRECTION('ref_axis',(-1.,0.,0.));
#4971=DIRECTION('center_axis',(-1.,-1.1686558153949E-16,0.));
#4972=DIRECTION('ref_axis',(0.,-0.707106781186555,0.70710678118654));
#4973=DIRECTION('',(-1.,-1.1686558153949E-16,0.));
#4974=DIRECTION('center_axis',(0.707106781186549,0.707106781186546,1.86448479468697E-14));
#4975=DIRECTION('ref_axis',(-0.707106781186546,0.707106781186549,-1.86448479468696E-14));
#4976=DIRECTION('center_axis',(0.,0.,-1.));
#4977=DIRECTION('ref_axis',(-0.707106781186563,0.707106781186532,0.));
#4978=DIRECTION('center_axis',(1.,0.,0.));
#4979=DIRECTION('ref_axis',(0.,1.,0.));
#4980=DIRECTION('center_axis',(0.,-1.,0.));
#4981=DIRECTION('ref_axis',(0.,0.,1.));
#4982=DIRECTION('center_axis',(1.,0.,0.));
#4983=DIRECTION('ref_axis',(0.,0.707106781186555,0.70710678118654));
#4984=DIRECTION('',(1.,0.,0.));
#4985=DIRECTION('center_axis',(-0.707106781186547,0.707106781186549,6.8691545067415E-15));
#4986=DIRECTION('ref_axis',(-0.707106781186548,-0.707106781186547,-6.86915450674148E-15));
#4987=DIRECTION('center_axis',(-2.01858731750028E-16,1.,0.));
#4988=DIRECTION('ref_axis',(-0.70710678118654,0.,0.707106781186555));
#4989=DIRECTION('',(-2.01858731750028E-16,1.,0.));
#4990=DIRECTION('center_axis',(1.76626390281275E-16,-1.,0.));
#4991=DIRECTION('ref_axis',(0.707106781186548,0.,0.707106781186548));
#4992=DIRECTION('',(-1.76626390281275E-16,1.,0.));
#4993=DIRECTION('',(1.76626390281275E-16,-1.,0.));
#4994=DIRECTION('center_axis',(0.,0.,-1.));
#4995=DIRECTION('ref_axis',(-1.,0.,0.));
#4996=DIRECTION('center_axis',(-1.76626390281275E-16,1.,0.));
#4997=DIRECTION('ref_axis',(-0.707106781186548,0.,-0.707106781186548));
#4998=DIRECTION('',(1.76626390281275E-16,-1.,0.));
#4999=DIRECTION('center_axis',(0.,0.,1.));
#5000=DIRECTION('ref_axis',(-0.707106781186548,0.707106781186548,0.));
#5001=DIRECTION('',(0.,0.,1.));
#5002=DIRECTION('center_axis',(0.707106781186548,3.56839195155404E-17,-0.707106781186547));
#5003=DIRECTION('ref_axis',(-0.707106781186547,0.,-0.707106781186548));
#5004=DIRECTION('center_axis',(0.,-0.707106781186548,-0.707106781186548));
#5005=DIRECTION('ref_axis',(0.,0.707106781186547,-0.707106781186547));
#5006=DIRECTION('center_axis',(-0.707106781186548,-3.56839195155404E-17,
0.707106781186547));
#5007=DIRECTION('ref_axis',(0.707106781186547,0.,0.707106781186548));
#5008=DIRECTION('',(5.04646829375071E-17,-1.,0.));
#5009=DIRECTION('',(0.707106781186547,0.,0.707106781186548));
#5010=DIRECTION('',(-5.04646829375071E-17,1.,0.));
#5011=DIRECTION('',(-0.577350269189626,0.577350269189626,-0.577350269189626));
#5012=DIRECTION('center_axis',(1.,5.04646829375071E-17,0.));
#5013=DIRECTION('ref_axis',(5.04646829375071E-17,-1.,0.));
#5014=DIRECTION('',(0.,0.,-1.));
#5015=DIRECTION('',(5.04646829375071E-17,-1.,0.));
#5016=DIRECTION('',(0.,0.,-1.));
#5017=DIRECTION('',(-5.04646829375071E-17,1.,0.));
#5018=DIRECTION('',(0.,0.,1.));
#5019=DIRECTION('',(5.04646829375071E-17,-1.,0.));
#5020=DIRECTION('',(0.,0.,-1.));
#5021=DIRECTION('',(-5.04646829375071E-17,1.,0.));
#5022=DIRECTION('',(0.,0.,1.));
#5023=DIRECTION('',(5.04646829375071E-17,-1.,0.));
#5024=DIRECTION('',(0.,0.,-1.));
#5025=DIRECTION('',(-5.04646829375071E-17,1.,0.));
#5026=DIRECTION('',(0.,0.,1.));
#5027=DIRECTION('center_axis',(0.,0.,-1.));
#5028=DIRECTION('ref_axis',(-0.707106781186555,-0.70710678118654,0.));
#5029=DIRECTION('center_axis',(-8.26364451938829E-17,0.707106781186548,
-0.707106781186548));
#5030=DIRECTION('ref_axis',(1.83995210002005E-16,-0.707106781186548,-0.707106781186548));
#5031=DIRECTION('center_axis',(0.707106781186548,3.56839195155404E-17,-0.707106781186547));
#5032=DIRECTION('ref_axis',(-0.707106781186547,0.,-0.707106781186548));
#5033=DIRECTION('center_axis',(-0.707106781186548,-3.56839195155404E-17,
0.707106781186547));
#5034=DIRECTION('ref_axis',(0.707106781186547,0.,0.707106781186548));
#5035=DIRECTION('',(-0.577350269189626,-0.577350269189625,-0.577350269189627));
#5036=DIRECTION('',(-5.04646829375071E-17,1.,0.));
#5037=DIRECTION('',(-0.707106781186547,0.,-0.707106781186548));
#5038=DIRECTION('center_axis',(8.26364451938829E-17,-0.707106781186548,
0.707106781186548));
#5039=DIRECTION('ref_axis',(1.,0.,-1.1686558153949E-16));
#5040=DIRECTION('',(-1.57009245868377E-15,0.707106781186548,0.707106781186548));
#5041=DIRECTION('',(-1.,-1.1686558153949E-16,0.));
#5042=DIRECTION('center_axis',(-2.22044604925031E-16,1.,-4.93038065763132E-32));
#5043=DIRECTION('ref_axis',(0.707106781186548,1.57009245868378E-16,0.707106781186547));
#5044=DIRECTION('center_axis',(0.,-1.,0.));
#5045=DIRECTION('ref_axis',(1.,0.,0.));
#5046=DIRECTION('',(2.22044604925031E-16,-1.,4.93038065763132E-32));
#5047=DIRECTION('center_axis',(-1.32769986798224E-15,0.923879532511285,
-0.382683432365094));
#5048=DIRECTION('ref_axis',(-2.62512051335234E-15,-0.382683432365094,-0.923879532511285));
#5049=DIRECTION('center_axis',(-3.24367148528377E-32,0.,1.));
#5050=DIRECTION('ref_axis',(0.707106781186548,0.707106781186548,2.2936221031856E-32));
#5051=DIRECTION('center_axis',(0.,-0.707106781186548,-0.707106781186548));
#5052=DIRECTION('ref_axis',(0.,0.707106781186547,-0.707106781186547));
#5053=DIRECTION('center_axis',(-0.707106781186548,-1.57009245868378E-16,
-0.707106781186548));
#5054=DIRECTION('ref_axis',(0.707106781186547,1.2266347333467E-16,-0.707106781186547));
#5055=DIRECTION('center_axis',(1.28214041121744E-15,-0.382683432365094,
0.923879532511285));
#5056=DIRECTION('ref_axis',(3.09536076962773E-15,-0.923879532511285,-0.382683432365094));
#5057=DIRECTION('center_axis',(-1.57009245868377E-16,0.707106781186546,
-0.707106781186549));
#5058=DIRECTION('ref_axis',(0.707106781186546,0.500000000000001,0.500000000000001));
#5059=DIRECTION('',(1.57009245868377E-16,-0.707106781186546,0.707106781186549));
#5060=DIRECTION('center_axis',(-1.11022302462516E-16,2.46519032881566E-32,
1.));
#5061=DIRECTION('ref_axis',(1.,0.,1.11022302462516E-16));
#5062=DIRECTION('center_axis',(1.,0.,0.));
#5063=DIRECTION('ref_axis',(0.,1.,0.));
#5064=DIRECTION('center_axis',(1.11022302462516E-16,-2.46519032881566E-32,
-1.));
#5065=DIRECTION('ref_axis',(0.707106781186548,0.707106781186547,7.85046229341888E-17));
#5066=DIRECTION('center_axis',(-1.11022302462516E-16,2.46519032881566E-32,
1.));
#5067=DIRECTION('ref_axis',(0.707106781186548,0.707106781186547,7.80625564189563E-17));
#5068=DIRECTION('center_axis',(-1.,2.22044604925031E-16,-1.11022302462516E-16));
#5069=DIRECTION('ref_axis',(0.,0.707106781186556,0.707106781186539));
#5070=DIRECTION('center_axis',(1.,0.,0.));
#5071=DIRECTION('ref_axis',(0.,1.,0.));
#5072=DIRECTION('',(1.,-2.22044604925031E-16,1.11022302462516E-16));
#5073=DIRECTION('',(-1.,2.22044604925031E-16,-1.11022302462516E-16));
#5074=DIRECTION('center_axis',(-1.11022302462516E-16,2.46519032881566E-32,
1.));
#5075=DIRECTION('ref_axis',(1.,0.,1.11022302462516E-16));
#5076=DIRECTION('center_axis',(0.,1.,0.));
#5077=DIRECTION('ref_axis',(-1.,0.,6.93889390390718E-16));
#5078=DIRECTION('center_axis',(1.11022302462516E-16,-2.46519032881566E-32,
-1.));
#5079=DIRECTION('ref_axis',(-0.707106781186547,0.707106781186547,-7.85046229341888E-17));
#5080=DIRECTION('center_axis',(-1.11022302462516E-16,2.46519032881566E-32,
1.));
#5081=DIRECTION('ref_axis',(-0.707106781186548,0.707106781186548,-7.80625564189563E-17));
#5082=DIRECTION('center_axis',(2.22044604925031E-16,1.,0.));
#5083=DIRECTION('ref_axis',(-0.707106781186548,0.,0.707106781186547));
#5084=DIRECTION('',(2.22044604925031E-16,1.,0.));
#5085=DIRECTION('',(-2.22044604925031E-16,-1.,0.));
#5086=DIRECTION('center_axis',(2.65539973596444E-16,0.923879532511285,-0.382683432365094));
#5087=DIRECTION('ref_axis',(6.08396909174221E-17,-0.382683432365094,-0.923879532511285));
#5088=DIRECTION('center_axis',(-1.57009245868377E-16,-0.707106781186546,
0.707106781186549));
#5089=DIRECTION('ref_axis',(-0.707106781186547,0.500000000000001,0.499999999999999));
#5090=DIRECTION('',(-1.57009245868377E-16,-0.707106781186546,0.707106781186549));
#5091=DIRECTION('',(1.57009245868377E-16,0.707106781186546,-0.707106781186549));
#5092=DIRECTION('center_axis',(0.707106781186548,1.57009245868378E-16,0.707106781186548));
#5093=DIRECTION('ref_axis',(0.707106781186548,0.,-0.707106781186548));
#5094=DIRECTION('',(0.577350269189627,0.577350269189627,-0.577350269189624));
#5095=DIRECTION('',(2.22044604925031E-16,-1.,0.));
#5096=DIRECTION('',(0.707106781186548,-7.85046229341887E-16,-0.707106781186548));
#5097=DIRECTION('center_axis',(0.,0.707106781186548,0.707106781186548));
#5098=DIRECTION('ref_axis',(1.,0.,0.));
#5099=DIRECTION('',(0.,-0.707106781186548,0.707106781186548));
#5100=DIRECTION('',(1.,0.,0.));
#5101=DIRECTION('center_axis',(1.11022302462516E-16,-2.46519032881566E-32,
-1.));
#5102=DIRECTION('ref_axis',(-1.,1.1686558153949E-16,-1.11022302462516E-16));
#5103=DIRECTION('',(-1.,0.,-1.11022302462516E-16));
#5104=DIRECTION('center_axis',(-7.85046229341886E-17,0.707106781186549,
0.707106781186546));
#5105=DIRECTION('ref_axis',(1.,0.,1.11022302462516E-16));
#5106=DIRECTION('center_axis',(2.22044604925031E-16,-1.,0.));
#5107=DIRECTION('ref_axis',(-0.707106781186548,0.,0.707106781186547));
#5108=DIRECTION('center_axis',(0.,1.,0.));
#5109=DIRECTION('ref_axis',(-1.,0.,0.));
#5110=DIRECTION('',(-2.22044604925031E-16,1.,0.));
#5111=DIRECTION('center_axis',(-1.32769986798222E-15,-0.923879532511285,
-0.382683432365094));
#5112=DIRECTION('ref_axis',(-3.7855815427349E-15,0.382683432365094,-0.923879532511285));
#5113=DIRECTION('center_axis',(1.11022302462516E-16,2.46519032881566E-32,
-1.));
#5114=DIRECTION('ref_axis',(-1.,0.,-1.11022302462516E-16));
#5115=DIRECTION('center_axis',(-1.,0.,0.));
#5116=DIRECTION('ref_axis',(0.,-1.,0.));
#5117=DIRECTION('center_axis',(1.11022302462516E-16,2.46519032881566E-32,
-1.));
#5118=DIRECTION('ref_axis',(-0.707106781186547,-0.707106781186547,-7.85046229341888E-17));
#5119=DIRECTION('center_axis',(-1.,-2.22044604925031E-16,-1.11022302462516E-16));
#5120=DIRECTION('ref_axis',(0.,-0.707106781186556,0.707106781186539));
#5121=DIRECTION('center_axis',(-1.,0.,0.));
#5122=DIRECTION('ref_axis',(0.,-1.,0.));
#5123=DIRECTION('',(-1.,-2.22044604925031E-16,-1.11022302462516E-16));
#5124=DIRECTION('center_axis',(1.11022302462516E-16,2.46519032881566E-32,
-1.));
#5125=DIRECTION('ref_axis',(-1.,0.,-1.11022302462516E-16));
#5126=DIRECTION('center_axis',(0.,-1.,0.));
#5127=DIRECTION('ref_axis',(1.,0.,-6.93889390390722E-16));
#5128=DIRECTION('center_axis',(1.11022302462516E-16,2.46519032881566E-32,
-1.));
#5129=DIRECTION('ref_axis',(0.707106781186548,-0.707106781186547,7.85046229341888E-17));
#5130=DIRECTION('center_axis',(2.22044604925031E-16,-1.,0.));
#5131=DIRECTION('ref_axis',(0.707106781186548,0.,0.707106781186547));
#5132=DIRECTION('',(2.22044604925031E-16,-1.,0.));
#5133=DIRECTION('center_axis',(2.65539973596438E-16,-0.923879532511289,
-0.382683432365085));
#5134=DIRECTION('ref_axis',(6.08396909174113E-17,0.382683432365085,-0.923879532511289));
#5135=DIRECTION('center_axis',(-3.24367148528377E-32,-3.79073554450749E-48,
1.));
#5136=DIRECTION('ref_axis',(0.70710678118654,-0.707106781186555,2.29362210318555E-32));
#5137=DIRECTION('center_axis',(-0.707106781186548,-1.57009245868378E-16,
-0.707106781186548));
#5138=DIRECTION('ref_axis',(0.707106781186548,1.83995210002005E-16,-0.707106781186548));
#5139=DIRECTION('center_axis',(-8.26364451938829E-17,0.707106781186548,
-0.707106781186548));
#5140=DIRECTION('ref_axis',(1.2266347333467E-16,-0.707106781186548,-0.707106781186548));
#5141=DIRECTION('center_axis',(0.,0.382683432365082,0.92387953251129));
#5142=DIRECTION('ref_axis',(8.47612206579482E-32,0.92387953251129,-0.382683432365082));
#5143=DIRECTION('center_axis',(-1.57009245868377E-16,0.707106781186547,
0.707106781186548));
#5144=DIRECTION('ref_axis',(0.707106781186555,-0.499999999999996,0.499999999999995));
#5145=DIRECTION('',(1.57009245868377E-16,-0.707106781186547,-0.707106781186548));
#5146=DIRECTION('center_axis',(1.57009245868377E-16,-0.707106781186547,
-0.707106781186548));
#5147=DIRECTION('ref_axis',(-0.707106781186546,-0.500000000000001,0.500000000000001));
#5148=DIRECTION('',(-1.57009245868377E-16,0.707106781186547,0.707106781186548));
#5149=DIRECTION('center_axis',(0.707106781186548,1.57009245868378E-16,0.707106781186548));
#5150=DIRECTION('ref_axis',(0.707106781186548,0.,-0.707106781186548));
#5151=DIRECTION('',(-0.707106781186548,-7.85046229341887E-16,0.707106781186548));
#5152=DIRECTION('',(2.22044604925031E-16,-1.,0.));
#5153=DIRECTION('',(0.577350269189627,-0.577350269189625,-0.577350269189625));
#5154=DIRECTION('center_axis',(8.26364451938829E-17,-0.707106781186548,
0.707106781186548));
#5155=DIRECTION('ref_axis',(1.,0.,-1.1686558153949E-16));
#5156=DIRECTION('',(-1.,-1.1686558153949E-16,0.));
#5157=DIRECTION('',(0.,-0.707106781186548,-0.707106781186548));
#5158=DIRECTION('center_axis',(0.,0.,1.));
#5159=DIRECTION('ref_axis',(1.,0.,0.));
#5160=DIRECTION('',(-1.,-1.11022302462516E-15,0.));
#5161=DIRECTION('',(2.22044604925031E-16,-1.,0.));
#5162=DIRECTION('',(-1.,-7.40148683083435E-16,0.));
#5163=DIRECTION('',(0.,1.,0.));
#5164=DIRECTION('',(-1.,1.11022302462516E-15,0.));
#5165=DIRECTION('',(2.22044604925031E-16,-1.,0.));
#5166=DIRECTION('',(-1.,7.40148683083438E-16,0.));
#5167=DIRECTION('',(0.,1.,0.));
#5168=DIRECTION('',(-1.,-1.11022302462516E-15,0.));
#5169=DIRECTION('',(5.55111512312579E-16,-1.,0.));
#5170=DIRECTION('',(-1.,0.,0.));
#5171=DIRECTION('',(0.,-1.,0.));
#5172=DIRECTION('center_axis',(1.11022302462516E-15,-1.,0.));
#5173=DIRECTION('ref_axis',(-1.,-1.11022302462516E-15,0.));
#5174=DIRECTION('',(-1.,-1.11022302462516E-15,0.));
#5175=DIRECTION('',(0.,0.,-1.));
#5176=DIRECTION('center_axis',(0.707106781186548,1.57009245868378E-16,0.707106781186548));
#5177=DIRECTION('ref_axis',(0.707106781186548,0.,-0.707106781186548));
#5178=DIRECTION('',(-0.707106781186548,-8.83177008009623E-16,0.707106781186548));
#5179=DIRECTION('',(2.22044604925031E-16,-1.,0.));
#5180=DIRECTION('',(0.707106781186548,-7.85046229341887E-16,-0.707106781186548));
#5181=DIRECTION('center_axis',(1.2490009027033E-15,-1.,0.));
#5182=DIRECTION('ref_axis',(-1.,-1.2490009027033E-15,0.));
#5183=DIRECTION('',(-1.,-1.2490009027033E-15,0.));
#5184=DIRECTION('',(0.,0.,-1.));
#5185=DIRECTION('',(-1.,-1.2490009027033E-15,0.));
#5186=DIRECTION('center_axis',(0.707106781186548,1.57009245868378E-16,0.707106781186548));
#5187=DIRECTION('ref_axis',(0.707106781186548,0.,-0.707106781186548));
#5188=DIRECTION('',(-0.707106781186548,-7.85046229341887E-16,0.707106781186548));
#5189=DIRECTION('',(2.22044604925031E-16,-1.,0.));
#5190=DIRECTION('',(0.707106781186548,-6.86915450674151E-16,-0.707106781186548));
#5191=DIRECTION('center_axis',(1.11022302462516E-15,-1.,0.));
#5192=DIRECTION('ref_axis',(-1.,-1.11022302462516E-15,0.));
#5193=DIRECTION('',(-1.,-1.11022302462516E-15,0.));
#5194=DIRECTION('',(0.,0.,-1.));
#5195=DIRECTION('',(-1.,-1.11022302462516E-15,0.));
#5196=DIRECTION('center_axis',(1.11022302462516E-15,1.,0.));
#5197=DIRECTION('ref_axis',(1.,-1.11022302462516E-15,0.));
#5198=DIRECTION('',(1.,-1.11022302462516E-15,0.));
#5199=DIRECTION('',(0.,0.,1.));
#5200=DIRECTION('',(1.,-1.11022302462516E-15,0.));
#5201=DIRECTION('center_axis',(0.,0.707106781186548,0.707106781186548));
#5202=DIRECTION('ref_axis',(1.,0.,0.));
#5203=DIRECTION('',(1.,0.,0.));
#5204=DIRECTION('',(0.,0.707106781186548,-0.707106781186548));
#5205=DIRECTION('center_axis',(0.,0.,1.));
#5206=DIRECTION('ref_axis',(1.,0.,0.));
#5207=DIRECTION('',(1.,0.,0.));
#5208=DIRECTION('',(-1.85037170770859E-16,1.,0.));
#5209=DIRECTION('',(1.,0.,0.));
#5210=DIRECTION('',(0.,1.,0.));
#5211=DIRECTION('center_axis',(0.,1.,0.));
#5212=DIRECTION('ref_axis',(1.,0.,0.));
#5213=DIRECTION('',(1.,0.,0.));
#5214=DIRECTION('',(0.,0.,-1.));
#5215=DIRECTION('center_axis',(-0.707106781186548,-3.56839195155404E-17,
0.707106781186547));
#5216=DIRECTION('ref_axis',(0.707106781186547,0.,0.707106781186548));
#5217=DIRECTION('',(0.707106781186547,0.,0.707106781186548));
#5218=DIRECTION('',(-5.04646829375071E-17,1.,0.));
#5219=DIRECTION('',(-0.707106781186547,0.,-0.707106781186548));
#5220=DIRECTION('center_axis',(0.,1.,0.));
#5221=DIRECTION('ref_axis',(1.,0.,0.));
#5222=DIRECTION('',(1.,0.,0.));
#5223=DIRECTION('',(0.,0.,-1.));
#5224=DIRECTION('',(1.,0.,0.));
#5225=DIRECTION('center_axis',(-0.707106781186548,-3.56839195155404E-17,
0.707106781186547));
#5226=DIRECTION('ref_axis',(0.707106781186547,0.,0.707106781186548));
#5227=DIRECTION('',(0.707106781186547,0.,0.707106781186548));
#5228=DIRECTION('',(-5.04646829375071E-17,1.,0.));
#5229=DIRECTION('',(-0.707106781186547,0.,-0.707106781186548));
#5230=DIRECTION('center_axis',(0.,1.,0.));
#5231=DIRECTION('ref_axis',(1.,0.,0.));
#5232=DIRECTION('',(1.,0.,0.));
#5233=DIRECTION('',(0.,0.,-1.));
#5234=DIRECTION('',(1.,0.,0.));
#5235=DIRECTION('center_axis',(0.,-1.,0.));
#5236=DIRECTION('ref_axis',(-1.,0.,0.));
#5237=DIRECTION('',(-1.,0.,0.));
#5238=DIRECTION('',(0.,0.,1.));
#5239=DIRECTION('',(-1.,0.,0.));
#5240=DIRECTION('center_axis',(1.,1.85037170770859E-16,0.));
#5241=DIRECTION('ref_axis',(1.85037170770859E-16,-1.,0.));
#5242=DIRECTION('',(0.,0.,-1.));
#5243=DIRECTION('',(1.85037170770859E-16,-1.,0.));
#5244=DIRECTION('',(0.,0.,-1.));
#5245=DIRECTION('',(1.85037170770859E-16,-1.,0.));
#5246=DIRECTION('center_axis',(1.,1.85037170770859E-16,0.));
#5247=DIRECTION('ref_axis',(1.85037170770859E-16,-1.,0.));
#5248=DIRECTION('',(0.,0.,1.));
#5249=DIRECTION('',(1.85037170770859E-16,-1.,0.));
#5250=DIRECTION('',(0.,0.,-1.));
#5251=DIRECTION('',(1.85037170770859E-16,-1.,0.));
#5252=DIRECTION('center_axis',(1.,5.55111512312579E-16,0.));
#5253=DIRECTION('ref_axis',(5.55111512312579E-16,-1.,0.));
#5254=DIRECTION('',(0.,0.,-1.));
#5255=DIRECTION('',(5.55111512312579E-16,-1.,0.));
#5256=DIRECTION('',(0.,0.,-1.));
#5257=DIRECTION('center_axis',(1.,5.55111512312579E-16,0.));
#5258=DIRECTION('ref_axis',(5.55111512312579E-16,-1.,0.));
#5259=DIRECTION('',(0.,0.,1.));
#5260=DIRECTION('',(5.55111512312579E-16,-1.,0.));
#5261=DIRECTION('',(0.,0.,-1.));
#5262=DIRECTION('',(5.55111512312579E-16,-1.,0.));
#5263=DIRECTION('center_axis',(1.,1.85037170770859E-16,0.));
#5264=DIRECTION('ref_axis',(1.85037170770859E-16,-1.,0.));
#5265=DIRECTION('',(0.,0.,1.));
#5266=DIRECTION('',(1.85037170770859E-16,-1.,0.));
#5267=DIRECTION('',(0.,0.,-1.));
#5268=DIRECTION('',(1.85037170770859E-16,-1.,0.));
#5269=DIRECTION('center_axis',(-1.,0.,0.));
#5270=DIRECTION('ref_axis',(0.,1.,0.));
#5271=DIRECTION('',(0.,0.,1.));
#5272=DIRECTION('',(0.,1.,0.));
#5273=DIRECTION('',(0.,0.,-1.));
#5274=DIRECTION('',(0.,1.,0.));
#5275=DIRECTION('center_axis',(-1.,0.,0.));
#5276=DIRECTION('ref_axis',(0.,1.,0.));
#5277=DIRECTION('',(0.,0.,1.));
#5278=DIRECTION('',(0.,0.,-1.));
#5279=DIRECTION('',(0.,1.,0.));
#5280=DIRECTION('center_axis',(-1.,0.,0.));
#5281=DIRECTION('ref_axis',(0.,1.,0.));
#5282=DIRECTION('',(0.,0.,-1.));
#5283=DIRECTION('',(0.,1.,0.));
#5284=DIRECTION('',(0.,0.,1.));
#5285=DIRECTION('',(0.,1.,0.));
#5286=DIRECTION('center_axis',(-1.,0.,0.));
#5287=DIRECTION('ref_axis',(0.,1.,0.));
#5288=DIRECTION('',(0.,0.,1.));
#5289=DIRECTION('',(0.,0.,-1.));
#5290=DIRECTION('',(0.,1.,0.));
#5291=DIRECTION('center_axis',(-1.,0.,0.));
#5292=DIRECTION('ref_axis',(0.,1.,0.));
#5293=DIRECTION('',(0.,0.,-1.));
#5294=DIRECTION('',(0.,1.,0.));
#5295=DIRECTION('',(0.,0.,-1.));
#5296=DIRECTION('',(0.,1.,0.));
#5297=DIRECTION('center_axis',(-1.,0.,0.));
#5298=DIRECTION('ref_axis',(0.,1.,0.));
#5299=DIRECTION('',(0.,0.,-1.));
#5300=DIRECTION('',(0.,1.,0.));
#5301=DIRECTION('',(0.,0.,1.));
#5302=DIRECTION('',(0.,1.,0.));
#5303=DIRECTION('center_axis',(-1.,0.,0.));
#5304=DIRECTION('ref_axis',(0.,1.,0.));
#5305=DIRECTION('',(0.,0.,1.));
#5306=DIRECTION('',(0.,1.,0.));
#5307=DIRECTION('',(0.,0.,-1.));
#5308=DIRECTION('',(0.,1.,0.));
#5309=DIRECTION('center_axis',(1.,2.22044604925031E-16,0.));
#5310=DIRECTION('ref_axis',(2.22044604925031E-16,-1.,0.));
#5311=DIRECTION('',(0.,0.,-1.));
#5312=DIRECTION('',(2.22044604925031E-16,-1.,0.));
#5313=DIRECTION('',(0.,0.,-1.));
#5314=DIRECTION('center_axis',(1.,2.22044604925031E-16,0.));
#5315=DIRECTION('ref_axis',(2.22044604925031E-16,-1.,0.));
#5316=DIRECTION('',(0.,0.,1.));
#5317=DIRECTION('',(2.22044604925031E-16,-1.,0.));
#5318=DIRECTION('',(0.,0.,-1.));
#5319=DIRECTION('',(2.22044604925031E-16,-1.,0.));
#5320=DIRECTION('center_axis',(1.,2.22044604925031E-16,0.));
#5321=DIRECTION('ref_axis',(2.22044604925031E-16,-1.,0.));
#5322=DIRECTION('',(0.,0.,1.));
#5323=DIRECTION('',(2.22044604925031E-16,-1.,0.));
#5324=DIRECTION('',(0.,0.,-1.));
#5325=DIRECTION('',(2.22044604925031E-16,-1.,0.));
#5326=DIRECTION('center_axis',(1.,2.22044604925031E-16,0.));
#5327=DIRECTION('ref_axis',(2.22044604925031E-16,-1.,0.));
#5328=DIRECTION('',(0.,0.,-1.));
#5329=DIRECTION('',(2.22044604925031E-16,-1.,0.));
#5330=DIRECTION('',(0.,0.,1.));
#5331=DIRECTION('',(2.22044604925031E-16,-1.,0.));
#5332=DIRECTION('center_axis',(4.13182225969426E-18,-0.707106781186548,
0.707106781186547));
#5333=DIRECTION('ref_axis',(1.,0.,-5.84327907697467E-18));
#5334=DIRECTION('',(1.,1.1686558153949E-16,1.11022302462516E-16));
#5335=DIRECTION('center_axis',(-1.11022302462516E-16,-2.46519032881566E-32,
1.));
#5336=DIRECTION('ref_axis',(-1.,-1.1686558153949E-16,-1.11022302462516E-16));
#5337=DIRECTION('center_axis',(0.707106781186547,0.,-0.707106781186548));
#5338=DIRECTION('ref_axis',(-0.707106781186548,0.,-0.707106781186547));
#5339=DIRECTION('',(0.,1.,0.));
#5340=DIRECTION('',(-0.707106781186548,0.,-0.707106781186547));
#5341=DIRECTION('center_axis',(0.,1.,0.));
#5342=DIRECTION('ref_axis',(-1.,0.,0.));
#5343=DIRECTION('',(0.,0.,1.));
#5344=DIRECTION('center_axis',(-1.,0.,0.));
#5345=DIRECTION('ref_axis',(0.,-1.,0.));
#5346=DIRECTION('center_axis',(0.707106781186551,0.,-0.707106781186544));
#5347=DIRECTION('ref_axis',(-0.707106781186544,0.,-0.707106781186551));
#5348=DIRECTION('',(0.,1.,0.));
#5349=DIRECTION('',(-0.707106781186544,-3.92523114670941E-15,-0.707106781186551));
#5350=DIRECTION('center_axis',(-5.55111512312578E-15,1.,0.));
#5351=DIRECTION('ref_axis',(-1.,-5.55111512312578E-15,0.));
#5352=DIRECTION('',(0.,0.,1.));
#5353=DIRECTION('center_axis',(-1.,0.,0.));
#5354=DIRECTION('ref_axis',(0.,-1.,0.));
#5355=DIRECTION('center_axis',(0.,0.707106781186547,-0.707106781186548));
#5356=DIRECTION('ref_axis',(-1.,0.,0.));
#5357=DIRECTION('',(-3.92523114670939E-15,0.707106781186548,0.707106781186547));
#5358=DIRECTION('',(-1.,0.,0.));
#5359=DIRECTION('',(0.,-0.707106781186548,-0.707106781186547));
#5360=DIRECTION('center_axis',(-1.,0.,0.));
#5361=DIRECTION('ref_axis',(0.,-1.,0.));
#5362=DIRECTION('',(0.,0.,1.));
#5363=DIRECTION('center_axis',(0.,-1.,0.));
#5364=DIRECTION('ref_axis',(1.,0.,0.));
#5365=DIRECTION('',(0.,0.,1.));
#5366=DIRECTION('center_axis',(1.,5.55111512312572E-15,0.));
#5367=DIRECTION('ref_axis',(-5.55111512312572E-15,1.,0.));
#5368=DIRECTION('center_axis',(-1.11022302462516E-15,1.,0.));
#5369=DIRECTION('ref_axis',(1.,1.11022302462516E-15,0.));
#5370=DIRECTION('',(1.,1.11022302462516E-15,0.));
#5371=DIRECTION('',(-1.,-1.11022302462516E-15,0.));
#5372=DIRECTION('center_axis',(-1.11022302462516E-15,-1.,0.));
#5373=DIRECTION('ref_axis',(-1.,1.11022302462516E-15,0.));
#5374=DIRECTION('',(1.,-1.11022302462516E-15,0.));
#5375=DIRECTION('center_axis',(1.,0.,0.));
#5376=DIRECTION('ref_axis',(0.,-1.,0.));
#5377=DIRECTION('',(0.,-1.,0.));
#5378=DIRECTION('',(0.,0.,-1.));
#5379=DIRECTION('',(0.,-1.,0.));
#5380=DIRECTION('center_axis',(-1.,0.,0.));
#5381=DIRECTION('ref_axis',(0.,1.,0.));
#5382=DIRECTION('',(0.,0.,1.));
#5383=DIRECTION('',(0.,1.,0.));
#5384=DIRECTION('center_axis',(0.,0.,-1.));
#5385=DIRECTION('ref_axis',(-1.,0.,0.));
#5386=DIRECTION('',(-1.,0.,0.));
#5387=DIRECTION('center_axis',(-1.,-2.22044604925031E-15,0.));
#5388=DIRECTION('ref_axis',(-2.22044604925031E-15,1.,0.));
#5389=DIRECTION('',(-2.22044604925031E-15,1.,0.));
#5390=DIRECTION('',(0.,0.,-1.));
#5391=DIRECTION('',(-2.22044604925031E-15,1.,0.));
#5392=DIRECTION('center_axis',(1.,0.,0.));
#5393=DIRECTION('ref_axis',(0.,-1.,0.));
#5394=DIRECTION('',(0.,0.,1.));
#5395=DIRECTION('',(0.,-1.,0.));
#5396=DIRECTION('center_axis',(0.,0.,-1.));
#5397=DIRECTION('ref_axis',(-1.,0.,0.));
#5398=DIRECTION('',(1.,0.,0.));
#5399=DIRECTION('center_axis',(1.11022302462516E-15,1.,0.));
#5400=DIRECTION('ref_axis',(1.,-1.11022302462516E-15,0.));
#5401=DIRECTION('',(1.,-1.11022302462516E-15,0.));
#5402=DIRECTION('',(-1.,1.11022302462516E-15,0.));
#5403=DIRECTION('',(0.,0.,-1.));
#5404=DIRECTION('center_axis',(1.11022302462516E-15,-1.,0.));
#5405=DIRECTION('ref_axis',(-1.,-1.11022302462516E-15,0.));
#5406=DIRECTION('',(-1.,-1.11022302462516E-15,0.));
#5407=DIRECTION('',(1.,1.11022302462516E-15,0.));
#5408=DIRECTION('center_axis',(0.,0.,-1.));
#5409=DIRECTION('ref_axis',(-1.,0.,0.));
#5410=DIRECTION('',(1.85037170770859E-16,-1.,0.));
#5411=DIRECTION('center_axis',(1.11022302462516E-15,1.,0.));
#5412=DIRECTION('ref_axis',(1.,-1.11022302462516E-15,0.));
#5413=DIRECTION('',(1.,-1.11022302462516E-15,0.));
#5414=DIRECTION('',(0.,0.,1.));
#5415=DIRECTION('',(1.,-1.11022302462516E-15,0.));
#5416=DIRECTION('center_axis',(0.,0.,-1.));
#5417=DIRECTION('ref_axis',(-1.,0.,0.));
#5418=DIRECTION('',(-2.22044604925031E-16,1.,0.));
#5419=DIRECTION('center_axis',(-1.11022302462516E-15,1.,0.));
#5420=DIRECTION('ref_axis',(1.,1.11022302462516E-15,0.));
#5421=DIRECTION('',(1.,1.11022302462516E-15,0.));
#5422=DIRECTION('',(-1.,-1.11022302462516E-15,0.));
#5423=DIRECTION('center_axis',(-1.11022302462516E-15,-1.,0.));
#5424=DIRECTION('ref_axis',(-1.,1.11022302462516E-15,0.));
#5425=DIRECTION('',(-1.,1.11022302462516E-15,0.));
#5426=DIRECTION('',(1.,-1.11022302462516E-15,0.));
#5427=DIRECTION('center_axis',(0.,0.,-1.));
#5428=DIRECTION('ref_axis',(-1.,0.,0.));
#5429=DIRECTION('',(-2.22044604925031E-16,1.,0.));
#5430=DIRECTION('center_axis',(0.,-1.,0.));
#5431=DIRECTION('ref_axis',(-1.,0.,0.));
#5432=DIRECTION('',(-1.,0.,0.));
#5433=DIRECTION('',(0.,0.,1.));
#5434=DIRECTION('',(-1.,0.,0.));
#5435=DIRECTION('center_axis',(0.,0.,-1.));
#5436=DIRECTION('ref_axis',(-1.,0.,0.));
#5437=DIRECTION('',(1.85037170770859E-16,-1.,0.));
#5438=DIRECTION('center_axis',(1.11022302462516E-15,-1.,0.));
#5439=DIRECTION('ref_axis',(-1.,-1.11022302462516E-15,0.));
#5440=DIRECTION('',(1.,1.11022302462516E-15,0.));
#5441=DIRECTION('center_axis',(1.11022302462516E-15,1.,0.));
#5442=DIRECTION('ref_axis',(1.,-1.11022302462516E-15,0.));
#5443=DIRECTION('',(1.,-1.11022302462516E-15,0.));
#5444=DIRECTION('',(-1.,3.33066907387547E-15,0.));
#5445=DIRECTION('center_axis',(1.11022302462516E-15,-1.,0.));
#5446=DIRECTION('ref_axis',(-1.,-1.11022302462516E-15,0.));
#5447=DIRECTION('',(-1.,-1.11022302462516E-15,0.));
#5448=DIRECTION('',(1.,1.11022302462516E-15,0.));
#5449=DIRECTION('',(0.,0.,-1.));
#5450=DIRECTION('center_axis',(1.11022302462516E-15,1.,0.));
#5451=DIRECTION('ref_axis',(1.,-1.11022302462516E-15,0.));
#5452=DIRECTION('',(1.,-1.11022302462516E-15,0.));
#5453=DIRECTION('',(-1.,1.11022302462516E-15,0.));
#5454=DIRECTION('center_axis',(0.,-1.,0.));
#5455=DIRECTION('ref_axis',(-1.,0.,0.));
#5456=DIRECTION('',(-1.,0.,0.));
#5457=DIRECTION('',(0.,0.,1.));
#5458=DIRECTION('',(-1.,0.,0.));
#5459=DIRECTION('center_axis',(0.,0.,-1.));
#5460=DIRECTION('ref_axis',(-1.,0.,0.));
#5461=DIRECTION('',(1.61907524424502E-16,-1.,0.));
#5462=DIRECTION('center_axis',(9.71445146547011E-16,1.,0.));
#5463=DIRECTION('ref_axis',(1.,-9.71445146547011E-16,0.));
#5464=DIRECTION('',(1.,-9.71445146547011E-16,0.));
#5465=DIRECTION('',(0.,0.,1.));
#5466=DIRECTION('',(1.,-9.71445146547011E-16,0.));
#5467=DIRECTION('center_axis',(0.,0.,-1.));
#5468=DIRECTION('ref_axis',(-1.,0.,0.));
#5469=DIRECTION('',(-2.22044604925031E-16,1.,0.));
#5470=DIRECTION('center_axis',(-1.11022302462516E-15,1.,0.));
#5471=DIRECTION('ref_axis',(1.,1.11022302462516E-15,0.));
#5472=DIRECTION('',(1.,1.11022302462516E-15,0.));
#5473=DIRECTION('',(-1.,-1.11022302462516E-15,0.));
#5474=DIRECTION('center_axis',(-1.11022302462516E-15,-1.,0.));
#5475=DIRECTION('ref_axis',(-1.,1.11022302462516E-15,0.));
#5476=DIRECTION('',(-1.,1.11022302462516E-15,0.));
#5477=DIRECTION('',(1.,-1.11022302462516E-15,0.));
#5478=DIRECTION('center_axis',(-1.,-1.76626390281275E-16,0.));
#5479=DIRECTION('ref_axis',(-1.76626390281275E-16,1.,0.));
#5480=DIRECTION('center_axis',(-1.,0.,0.));
#5481=DIRECTION('ref_axis',(0.,1.,0.));
#5482=DIRECTION('',(0.,1.,0.));
#5483=DIRECTION('',(0.,0.,-1.));
#5484=DIRECTION('',(0.,1.,0.));
#5485=DIRECTION('center_axis',(1.,2.22044604925031E-16,0.));
#5486=DIRECTION('ref_axis',(2.22044604925031E-16,-1.,0.));
#5487=DIRECTION('',(2.22044604925031E-16,-1.,0.));
#5488=DIRECTION('',(2.22044604925031E-16,-1.,0.));
#5489=DIRECTION('',(2.22044604925031E-16,-1.,0.));
#5490=DIRECTION('',(0.,0.,-1.));
#5491=DIRECTION('',(2.22044604925031E-16,-1.,0.));
#5492=DIRECTION('',(0.,0.,-1.));
#5493=DIRECTION('center_axis',(0.,0.,1.));
#5494=DIRECTION('ref_axis',(1.,0.,0.));
#5495=DIRECTION('',(-1.61907524424502E-16,1.,0.));
#5496=DIRECTION('',(1.,0.,0.));
#5497=DIRECTION('',(-2.22044604925031E-15,1.,0.));
#5498=DIRECTION('',(-1.,0.,0.));
#5499=DIRECTION('',(-1.85037170770859E-16,1.,0.));
#5500=DIRECTION('center_axis',(0.,0.,1.));
#5501=DIRECTION('ref_axis',(1.,0.,0.));
#5502=DIRECTION('',(1.85037170770859E-16,-1.,0.));
#5503=DIRECTION('',(-1.,0.,0.));
#5504=DIRECTION('',(0.,-1.,0.));
#5505=DIRECTION('',(1.,0.,0.));
#5506=DIRECTION('center_axis',(0.,0.,1.));
#5507=DIRECTION('ref_axis',(1.,0.,0.));
#5508=DIRECTION('center_axis',(0.,0.,1.));
#5509=DIRECTION('ref_axis',(1.,0.,0.));
#5510=DIRECTION('center_axis',(0.,0.,1.));
#5511=DIRECTION('ref_axis',(1.,0.,0.));
#5512=DIRECTION('center_axis',(0.,0.,1.));
#5513=DIRECTION('ref_axis',(1.,0.,0.));
#5514=DIRECTION('',(-1.85037170770859E-16,1.,0.));
#5515=DIRECTION('',(1.,0.,0.));
#5516=DIRECTION('',(-2.22044604925031E-15,1.,0.));
#5517=DIRECTION('',(-1.,0.,0.));
#5518=DIRECTION('',(-1.61907524424502E-16,1.,0.));
#5519=DIRECTION('center_axis',(0.,0.,1.));
#5520=DIRECTION('ref_axis',(1.,0.,0.));
#5521=DIRECTION('',(-1.,0.,0.));
#5522=DIRECTION('',(0.,-1.,0.));
#5523=DIRECTION('',(1.,0.,0.));
#5524=DIRECTION('center_axis',(0.,0.,1.));
#5525=DIRECTION('ref_axis',(1.,0.,0.));
#5526=DIRECTION('',(1.,0.,0.));
#5527=DIRECTION('',(1.,-1.48029736616688E-15,0.));
#5528=DIRECTION('',(1.,-3.70074341541718E-16,0.));
#5529=DIRECTION('center_axis',(0.,0.,1.));
#5530=DIRECTION('ref_axis',(1.,0.,0.));
#5531=DIRECTION('',(-1.,0.,0.));
#5532=DIRECTION('',(-1.85037170770859E-16,1.,0.));
#5533=DIRECTION('center_axis',(0.,0.,1.));
#5534=DIRECTION('ref_axis',(1.,0.,0.));
#5535=DIRECTION('center_axis',(7.40148683083435E-16,-1.,0.));
#5536=DIRECTION('ref_axis',(-1.,-7.40148683083435E-16,0.));
#5537=DIRECTION('',(-1.,-7.40148683083435E-16,0.));
#5538=DIRECTION('center_axis',(3.70074341541718E-16,1.,0.));
#5539=DIRECTION('ref_axis',(1.,-3.70074341541718E-16,0.));
#5540=DIRECTION('',(1.,-3.70074341541718E-16,0.));
#5541=DIRECTION('center_axis',(-1.,-2.22044604925031E-15,0.));
#5542=DIRECTION('ref_axis',(-2.22044604925031E-15,1.,0.));
#5543=DIRECTION('',(0.,0.,-1.));
#5544=DIRECTION('',(-2.22044604925031E-15,1.,0.));
#5545=DIRECTION('',(0.,0.,-1.));
#5546=DIRECTION('center_axis',(0.,1.,0.));
#5547=DIRECTION('ref_axis',(1.,0.,0.));
#5548=DIRECTION('',(0.,0.,-1.));
#5549=DIRECTION('',(1.,0.,0.));
#5550=DIRECTION('center_axis',(-1.,-1.85037170770859E-16,0.));
#5551=DIRECTION('ref_axis',(-1.85037170770859E-16,1.,0.));
#5552=DIRECTION('',(0.,0.,-1.));
#5553=DIRECTION('',(-1.85037170770859E-16,1.,0.));
#5554=DIRECTION('center_axis',(0.,-1.,0.));
#5555=DIRECTION('ref_axis',(-1.,0.,0.));
#5556=DIRECTION('',(-1.,0.,0.));
#5557=DIRECTION('center_axis',(0.,1.,0.));
#5558=DIRECTION('ref_axis',(1.,0.,0.));
#5559=DIRECTION('',(0.,0.,-1.));
#5560=DIRECTION('',(1.,0.,0.));
#5561=DIRECTION('center_axis',(1.,0.,0.));
#5562=DIRECTION('ref_axis',(0.,-1.,0.));
#5563=DIRECTION('',(0.,0.,-1.));
#5564=DIRECTION('',(0.,-1.,0.));
#5565=DIRECTION('center_axis',(0.,-1.,0.));
#5566=DIRECTION('ref_axis',(-1.,0.,0.));
#5567=DIRECTION('',(0.,0.,-1.));
#5568=DIRECTION('',(-1.,0.,0.));
#5569=DIRECTION('center_axis',(1.,1.85037170770859E-16,0.));
#5570=DIRECTION('ref_axis',(1.85037170770859E-16,-1.,0.));
#5571=DIRECTION('',(1.85037170770859E-16,-1.,0.));
#5572=DIRECTION('center_axis',(0.,1.,0.));
#5573=DIRECTION('ref_axis',(1.,0.,0.));
#5574=DIRECTION('',(0.,0.,-1.));
#5575=DIRECTION('',(1.,0.,0.));
#5576=DIRECTION('center_axis',(1.,0.,0.));
#5577=DIRECTION('ref_axis',(0.,-1.,0.));
#5578=DIRECTION('',(0.,0.,-1.));
#5579=DIRECTION('',(0.,-1.,0.));
#5580=DIRECTION('center_axis',(0.,-1.,0.));
#5581=DIRECTION('ref_axis',(-1.,0.,0.));
#5582=DIRECTION('',(-1.,0.,0.));
#5583=DIRECTION('center_axis',(0.,1.,0.));
#5584=DIRECTION('ref_axis',(1.,0.,0.));
#5585=DIRECTION('',(0.,0.,-1.));
#5586=DIRECTION('',(1.,0.,0.));
#5587=DIRECTION('center_axis',(-1.,-1.85037170770859E-16,0.));
#5588=DIRECTION('ref_axis',(-1.85037170770859E-16,1.,0.));
#5589=DIRECTION('',(0.,0.,-1.));
#5590=DIRECTION('',(-1.85037170770859E-16,1.,0.));
#5591=DIRECTION('center_axis',(0.,-1.,0.));
#5592=DIRECTION('ref_axis',(-1.,0.,0.));
#5593=DIRECTION('',(0.,0.,-1.));
#5594=DIRECTION('',(-1.,0.,0.));
#5595=DIRECTION('center_axis',(-1.,-2.22044604925031E-15,0.));
#5596=DIRECTION('ref_axis',(-2.22044604925031E-15,1.,0.));
#5597=DIRECTION('',(0.,0.,-1.));
#5598=DIRECTION('',(-2.22044604925031E-15,1.,0.));
#5599=DIRECTION('center_axis',(0.,1.,0.));
#5600=DIRECTION('ref_axis',(1.,0.,0.));
#5601=DIRECTION('',(0.,0.,-1.));
#5602=DIRECTION('',(1.,0.,0.));
#5603=DIRECTION('center_axis',(-1.,-1.61907524424502E-16,0.));
#5604=DIRECTION('ref_axis',(-1.61907524424502E-16,1.,0.));
#5605=DIRECTION('',(0.,0.,-1.));
#5606=DIRECTION('',(-1.61907524424502E-16,1.,0.));
#5607=DIRECTION('center_axis',(0.,-1.,0.));
#5608=DIRECTION('ref_axis',(-1.,0.,0.));
#5609=DIRECTION('',(-1.,0.,0.));
#5610=DIRECTION('center_axis',(0.,0.,-1.));
#5611=DIRECTION('ref_axis',(-1.,0.,0.));
#5612=DIRECTION('',(-1.,7.40148683083438E-16,0.));
#5613=DIRECTION('',(1.,-1.48029736616688E-15,0.));
#5614=DIRECTION('center_axis',(-7.40148683083438E-16,-1.,0.));
#5615=DIRECTION('ref_axis',(-1.,7.40148683083438E-16,0.));
#5616=DIRECTION('center_axis',(1.48029736616688E-15,1.,0.));
#5617=DIRECTION('ref_axis',(1.,-1.48029736616688E-15,0.));
#5618=DIRECTION('center_axis',(-3.24367148528377E-32,7.20239753456423E-48,
1.));
#5619=DIRECTION('ref_axis',(-0.707106781186548,0.707106781186547,0.));
#5620=DIRECTION('',(3.24367148528377E-32,-7.20239753456423E-48,-1.));
#5621=DIRECTION('',(-3.24367148528377E-32,7.20239753456423E-48,1.));
#5622=DIRECTION('center_axis',(-2.22044604925031E-16,-1.,0.));
#5623=DIRECTION('ref_axis',(0.,0.,-1.));
#5624=DIRECTION('',(3.24367148528377E-32,-7.20239753456423E-48,-1.));
#5625=DIRECTION('center_axis',(3.24367148528377E-32,-7.20239753456423E-48,
-1.));
#5626=DIRECTION('ref_axis',(0.707106781186548,0.707106781186548,0.));
#5627=DIRECTION('center_axis',(1.,-2.22044604925031E-16,3.24367148528377E-32));
#5628=DIRECTION('ref_axis',(3.24367148528377E-32,0.,-1.));
#5629=CARTESIAN_POINT('',(0.,0.,0.));
#5630=CARTESIAN_POINT('Origin',(26.9,-22.,0.1));
#5631=CARTESIAN_POINT('',(26.8,11.8,1.73472347597681E-17));
#5632=CARTESIAN_POINT('',(27.,11.8,0.2));
#5633=CARTESIAN_POINT('',(26.8,11.8,1.73472347597681E-17));
#5634=CARTESIAN_POINT('',(27.,-11.8,0.2));
#5635=CARTESIAN_POINT('',(27.,-22.,0.2));
#5636=CARTESIAN_POINT('',(26.8,-11.8,1.73472347597684E-17));
#5637=CARTESIAN_POINT('',(27.,-11.8,0.2));
#5638=CARTESIAN_POINT('',(26.8,-22.,1.73472347597681E-17));
#5639=CARTESIAN_POINT('Origin',(16.8,11.9,0.1));
#5640=CARTESIAN_POINT('',(26.6,12.,0.2));
#5641=CARTESIAN_POINT('',(26.8,12.,0.2));
#5642=CARTESIAN_POINT('',(16.8,12.,0.2));
#5643=CARTESIAN_POINT('',(26.8,12.,0.2));
#5644=CARTESIAN_POINT('',(26.4,11.8,1.73472347597681E-17));
#5645=CARTESIAN_POINT('',(16.8,11.8,1.73472347597681E-17));
#5646=CARTESIAN_POINT('',(26.4,11.8,1.73472347597681E-17));
#5647=CARTESIAN_POINT('Origin',(16.9999999999999,16.1,0.1));
#5648=CARTESIAN_POINT('',(26.4,16.2,1.73472347597684E-17));
#5649=CARTESIAN_POINT('',(26.8,16.2,1.73472347597684E-17));
#5650=CARTESIAN_POINT('',(16.9999999999999,16.1999999999999,1.73472347597681E-17));
#5651=CARTESIAN_POINT('',(26.8,16.,0.2));
#5652=CARTESIAN_POINT('',(26.8,16.2,1.73472347597684E-17));
#5653=CARTESIAN_POINT('',(26.6,16.,0.2));
#5654=CARTESIAN_POINT('',(16.9999999999999,15.9999999999999,0.2));
#5655=CARTESIAN_POINT('',(26.6,16.,0.2));
#5656=CARTESIAN_POINT('Origin',(26.5,-3.,0.1));
#5657=CARTESIAN_POINT('',(26.4,-3.,1.73472347597681E-17));
#5658=CARTESIAN_POINT('',(26.6,-3.,0.2));
#5659=CARTESIAN_POINT('Origin',(7.09999999999999,1.13629866718847E-30,0.1));
#5660=CARTESIAN_POINT('',(7.,22.,0.2));
#5661=CARTESIAN_POINT('',(7.,34.,0.2));
#5662=CARTESIAN_POINT('',(6.99999999999999,2.22044604925043E-17,0.2));
#5663=CARTESIAN_POINT('',(7.2,34.,1.73472347597681E-17));
#5664=CARTESIAN_POINT('',(7.,34.,0.2));
#5665=CARTESIAN_POINT('',(7.2,21.8,1.73472347597678E-17));
#5666=CARTESIAN_POINT('',(7.19999999999999,-2.22044604925021E-17,1.73472347597681E-17));
#5667=CARTESIAN_POINT('',(7.2,21.8,1.73472347597678E-17));
#5668=CARTESIAN_POINT('Origin',(17.,21.9,0.1));
#5669=CARTESIAN_POINT('',(5.19999999999999,21.8,1.73472347597677E-17));
#5670=CARTESIAN_POINT('',(17.,21.8,1.73472347597681E-17));
#5671=CARTESIAN_POINT('',(5.19999999999999,22.,0.2));
#5672=CARTESIAN_POINT('',(5.19999999999999,21.8,1.73472347597677E-17));
#5673=CARTESIAN_POINT('',(17.,22.,0.2));
#5674=CARTESIAN_POINT('Origin',(15.,34.,0.1));
#5675=CARTESIAN_POINT('',(15.,42.,0.2));
#5676=CARTESIAN_POINT('',(15.,41.8,1.73472347597681E-17));
#5677=CARTESIAN_POINT('',(15.,42.,0.2));
#5678=CARTESIAN_POINT('Origin',(15.,34.,1.73472347597681E-17));
#5679=CARTESIAN_POINT('Origin',(15.,34.,0.2));
#5680=CARTESIAN_POINT('Origin',(12.,41.9,0.1));
#5681=CARTESIAN_POINT('',(19.,42.,0.2));
#5682=CARTESIAN_POINT('',(19.,41.8,1.73472347597683E-17));
#5683=CARTESIAN_POINT('',(19.,42.,0.2));
#5684=CARTESIAN_POINT('',(12.,41.8,1.73472347597681E-17));
#5685=CARTESIAN_POINT('',(12.,42.,0.2));
#5686=CARTESIAN_POINT('Origin',(19.,34.,0.1));
#5687=CARTESIAN_POINT('',(27.,34.,0.2));
#5688=CARTESIAN_POINT('',(26.8,34.,1.73472347597683E-17));
#5689=CARTESIAN_POINT('',(27.,34.,0.2));
#5690=CARTESIAN_POINT('Origin',(19.,34.,1.73472347597681E-17));
#5691=CARTESIAN_POINT('Origin',(19.,34.,0.2));
#5692=CARTESIAN_POINT('Origin',(26.9,-22.,0.1));
#5693=CARTESIAN_POINT('',(27.,16.2,0.2));
#5694=CARTESIAN_POINT('',(27.,-22.,0.2));
#5695=CARTESIAN_POINT('',(27.,16.2,0.2));
#5696=CARTESIAN_POINT('',(26.8,-22.,1.73472347597681E-17));
#5697=CARTESIAN_POINT('Origin',(5.10000000000011,-0.200000000000004,0.1));
#5698=CARTESIAN_POINT('',(4.99999999999999,21.6,0.2));
#5699=CARTESIAN_POINT('',(4.99999999999999,21.8,0.2));
#5700=CARTESIAN_POINT('',(5.00000000000011,-0.200000000000004,0.2));
#5701=CARTESIAN_POINT('',(4.99999999999999,21.8,0.2));
#5702=CARTESIAN_POINT('',(5.19999999999999,21.4,1.73472347597681E-17));
#5703=CARTESIAN_POINT('',(5.20000000000011,-0.200000000000003,1.73472347597681E-17));
#5704=CARTESIAN_POINT('',(5.19999999999999,21.4,1.73472347597681E-17));
#5705=CARTESIAN_POINT('Origin',(3.99999999999999,21.5,0.1));
#5706=CARTESIAN_POINT('',(0.79999999999999,21.4,1.73472347597681E-17));
#5707=CARTESIAN_POINT('',(3.99999999999999,21.4,1.73472347597681E-17));
#5708=CARTESIAN_POINT('',(0.99999999999999,21.6,0.2));
#5709=CARTESIAN_POINT('',(0.79999999999999,21.4,1.73472347597681E-17));
#5710=CARTESIAN_POINT('',(3.99999999999999,21.6,0.2));
#5711=CARTESIAN_POINT('Origin',(0.89999999999999,4.44089209850063E-15,0.1));
#5712=CARTESIAN_POINT('',(0.79999999999999,21.8,1.73472347597681E-17));
#5713=CARTESIAN_POINT('',(0.79999999999999,4.44089209850063E-15,1.73472347597681E-17));
#5714=CARTESIAN_POINT('',(0.99999999999999,21.8,0.2));
#5715=CARTESIAN_POINT('',(0.79999999999999,21.8,1.73472347597681E-17));
#5716=CARTESIAN_POINT('',(0.99999999999999,4.44089209850063E-15,0.2));
#5717=CARTESIAN_POINT('Origin',(-10.,-21.9,0.1));
#5718=CARTESIAN_POINT('',(0.799999999999983,-21.8,1.73472347597684E-17));
#5719=CARTESIAN_POINT('',(0.799999999999984,-22.,0.2));
#5720=CARTESIAN_POINT('',(0.799999999999983,-21.8,1.73472347597684E-17));
#5721=CARTESIAN_POINT('',(-26.6,-22.,0.2));
#5722=CARTESIAN_POINT('',(-10.,-22.,0.2));
#5723=CARTESIAN_POINT('',(-26.6,-21.8,1.73472347597675E-17));
#5724=CARTESIAN_POINT('',(-26.6,-22.,0.2));
#5725=CARTESIAN_POINT('',(-10.,-21.8,1.73472347597681E-17));
#5726=CARTESIAN_POINT('Origin',(-26.6,-21.6,0.1));
#5727=CARTESIAN_POINT('',(-27.,-21.6,0.2));
#5728=CARTESIAN_POINT('Origin',(-26.6,-21.6,0.2));
#5729=CARTESIAN_POINT('',(-26.8,-21.6,1.73472347597681E-17));
#5730=CARTESIAN_POINT('',(-27.,-21.6,0.2));
#5731=CARTESIAN_POINT('Origin',(-26.6,-21.6,1.73472347597681E-17));
#5732=CARTESIAN_POINT('Origin',(-26.9,-1.21115239050017E-15,0.1));
#5733=CARTESIAN_POINT('',(-27.,21.6,0.2));
#5734=CARTESIAN_POINT('',(-27.,-1.23133826367517E-15,0.2));
#5735=CARTESIAN_POINT('',(-26.8,21.6,1.73472347597681E-17));
#5736=CARTESIAN_POINT('',(-27.,21.6,0.2));
#5737=CARTESIAN_POINT('',(-26.8,-1.19096651732517E-15,1.73472347597681E-17));
#5738=CARTESIAN_POINT('Origin',(-26.6,21.6,0.1));
#5739=CARTESIAN_POINT('',(-26.6,22.,0.2));
#5740=CARTESIAN_POINT('Origin',(-26.6,21.6,0.2));
#5741=CARTESIAN_POINT('',(-26.6,21.8,1.73472347597681E-17));
#5742=CARTESIAN_POINT('',(-26.6,22.,0.2));
#5743=CARTESIAN_POINT('Origin',(-26.6,21.6,1.73472347597681E-17));
#5744=CARTESIAN_POINT('Origin',(17.,21.9,0.1));
#5745=CARTESIAN_POINT('',(0.79999999999999,22.,0.2));
#5746=CARTESIAN_POINT('',(17.,22.,0.2));
#5747=CARTESIAN_POINT('',(0.79999999999999,22.,0.2));
#5748=CARTESIAN_POINT('',(17.,21.8,1.73472347597681E-17));
#5749=CARTESIAN_POINT('Origin',(0.899999999999987,-21.7999999999999,0.1));
#5750=CARTESIAN_POINT('',(0.99999999999999,-21.6,0.2));
#5751=CARTESIAN_POINT('',(0.999999999999986,-21.8,0.2));
#5752=CARTESIAN_POINT('',(0.999999999999986,-21.7999999999999,0.2));
#5753=CARTESIAN_POINT('',(0.999999999999986,-21.8,0.2));
#5754=CARTESIAN_POINT('',(0.799999999999994,-21.4,1.73472347597679E-17));
#5755=CARTESIAN_POINT('',(0.799999999999987,-21.7999999999999,1.73472347597681E-17));
#5756=CARTESIAN_POINT('',(0.799999999999994,-21.4,1.73472347597679E-17));
#5757=CARTESIAN_POINT('Origin',(5.99999999999999,-21.5,0.1));
#5758=CARTESIAN_POINT('',(4.99999999999999,-21.6,0.2));
#5759=CARTESIAN_POINT('',(5.99999999999999,-21.6,0.2));
#5760=CARTESIAN_POINT('',(5.2,-21.4,1.73472347597681E-17));
#5761=CARTESIAN_POINT('',(5.99999999999999,-21.4,1.73472347597681E-17));
#5762=CARTESIAN_POINT('',(5.2,-21.4,1.73472347597681E-17));
#5763=CARTESIAN_POINT('Origin',(5.09999999999998,-22.,0.1));
#5764=CARTESIAN_POINT('',(5.19999999999999,-21.8,1.73472347597681E-17));
#5765=CARTESIAN_POINT('',(5.19999999999999,-22.,1.73472347597681E-17));
#5766=CARTESIAN_POINT('',(4.99999999999999,-21.8,0.2));
#5767=CARTESIAN_POINT('',(5.19999999999999,-21.8,1.73472347597681E-17));
#5768=CARTESIAN_POINT('',(4.99999999999998,-22.,0.2));
#5769=CARTESIAN_POINT('Origin',(0.799999999999984,-21.8,0.2));
#5770=CARTESIAN_POINT('Origin',(0.799999999999984,-21.8,0.2));
#5771=CARTESIAN_POINT('Origin',(0.79999999999999,21.8,0.2));
#5772=CARTESIAN_POINT('Origin',(0.79999999999999,21.8,0.2));
#5773=CARTESIAN_POINT('Origin',(-10.,-21.9,0.1));
#5774=CARTESIAN_POINT('',(7.,-22.,0.2));
#5775=CARTESIAN_POINT('',(5.19999999999999,-22.,0.2));
#5776=CARTESIAN_POINT('',(-10.,-22.,0.2));
#5777=CARTESIAN_POINT('',(5.19999999999999,-22.,0.2));
#5778=CARTESIAN_POINT('',(7.2,-21.8,1.73472347597681E-17));
#5779=CARTESIAN_POINT('',(-10.,-21.8,1.73472347597681E-17));
#5780=CARTESIAN_POINT('',(7.2,-21.8,1.73472347597681E-17));
#5781=CARTESIAN_POINT('Origin',(7.1,-22.,0.1));
#5782=CARTESIAN_POINT('',(7.2,-34.,1.73472347597681E-17));
#5783=CARTESIAN_POINT('',(7.2,-22.,1.73472347597681E-17));
#5784=CARTESIAN_POINT('',(7.,-34.,0.2));
#5785=CARTESIAN_POINT('',(7.2,-34.,1.73472347597681E-17));
#5786=CARTESIAN_POINT('',(7.,-22.,0.2));
#5787=CARTESIAN_POINT('Origin',(15.,-34.,0.1));
#5788=CARTESIAN_POINT('',(15.,-41.8,1.73472347597681E-17));
#5789=CARTESIAN_POINT('',(15.,-42.,0.2));
#5790=CARTESIAN_POINT('',(15.,-41.8,1.73472347597681E-17));
#5791=CARTESIAN_POINT('Origin',(15.,-34.,0.2));
#5792=CARTESIAN_POINT('Origin',(15.,-34.,1.73472347597681E-17));
#5793=CARTESIAN_POINT('Origin',(12.,-41.9,0.1));
#5794=CARTESIAN_POINT('',(19.,-41.8,1.73472347597683E-17));
#5795=CARTESIAN_POINT('',(19.,-42.,0.2));
#5796=CARTESIAN_POINT('',(19.,-41.8,1.73472347597683E-17));
#5797=CARTESIAN_POINT('',(12.,-42.,0.2));
#5798=CARTESIAN_POINT('',(12.,-41.8,1.73472347597681E-17));
#5799=CARTESIAN_POINT('Origin',(19.,-34.,0.1));
#5800=CARTESIAN_POINT('',(26.8,-34.,1.73472347597683E-17));
#5801=CARTESIAN_POINT('',(27.,-34.,0.2));
#5802=CARTESIAN_POINT('',(26.8,-34.,1.73472347597683E-17));
#5803=CARTESIAN_POINT('Origin',(19.,-34.,0.2));
#5804=CARTESIAN_POINT('Origin',(19.,-34.,1.73472347597681E-17));
#5805=CARTESIAN_POINT('Origin',(26.9,-22.,0.1));
#5806=CARTESIAN_POINT('',(26.8,-16.2,1.73472347597681E-17));
#5807=CARTESIAN_POINT('',(27.,-16.2,0.2));
#5808=CARTESIAN_POINT('',(26.8,-16.2,1.73472347597681E-17));
#5809=CARTESIAN_POINT('',(27.,-22.,0.2));
#5810=CARTESIAN_POINT('',(26.8,-22.,1.73472347597681E-17));
#5811=CARTESIAN_POINT('Origin',(5.19999999999999,-21.8,0.2));
#5812=CARTESIAN_POINT('Origin',(5.19999999999999,-21.8,0.2));
#5813=CARTESIAN_POINT('Origin',(5.19999999999999,21.8,0.2));
#5814=CARTESIAN_POINT('Origin',(5.19999999999999,21.8,0.2));
#5815=CARTESIAN_POINT('Origin',(17.,-11.9,0.1));
#5816=CARTESIAN_POINT('',(26.4,-11.8,1.73472347597684E-17));
#5817=CARTESIAN_POINT('',(17.,-11.8,1.73472347597681E-17));
#5818=CARTESIAN_POINT('',(26.8,-12.,0.2));
#5819=CARTESIAN_POINT('',(26.8,-11.8,1.73472347597684E-17));
#5820=CARTESIAN_POINT('',(26.6,-12.,0.2));
#5821=CARTESIAN_POINT('',(17.,-12.,0.2));
#5822=CARTESIAN_POINT('',(26.6,-12.,0.2));
#5823=CARTESIAN_POINT('Origin',(16.8,-16.0999999999999,0.1));
#5824=CARTESIAN_POINT('',(26.6,-16.,0.2));
#5825=CARTESIAN_POINT('',(26.8,-16.,0.2));
#5826=CARTESIAN_POINT('',(16.8,-15.9999999999999,0.2));
#5827=CARTESIAN_POINT('',(26.8,-16.,0.2));
#5828=CARTESIAN_POINT('',(26.4,-16.2,1.73472347597681E-17));
#5829=CARTESIAN_POINT('',(16.8,-16.1999999999999,1.73472347597681E-17));
#5830=CARTESIAN_POINT('',(26.4,-16.2,1.73472347597681E-17));
#5831=CARTESIAN_POINT('Origin',(26.5,-17.,0.1));
#5832=CARTESIAN_POINT('',(26.6,-17.,0.2));
#5833=CARTESIAN_POINT('',(26.4,-17.,1.73472347597681E-17));
#5834=CARTESIAN_POINT('Origin',(26.8,-16.2,0.2));
#5835=CARTESIAN_POINT('Origin',(26.8,-16.2,0.2));
#5836=CARTESIAN_POINT('Origin',(26.8,16.2,0.2));
#5837=CARTESIAN_POINT('Origin',(26.8,16.2,0.2));
#5838=CARTESIAN_POINT('Origin',(26.8,11.8,0.2));
#5839=CARTESIAN_POINT('Origin',(26.8,11.8,0.2));
#5840=CARTESIAN_POINT('Origin',(26.8,-11.8,0.2));
#5841=CARTESIAN_POINT('Origin',(26.8,-11.8,0.2));
#5842=CARTESIAN_POINT('Origin',(0.79999999999999,21.8,1.73472347597681E-17));
#5843=CARTESIAN_POINT('',(0.79999999999999,22.,1.28284271247461));
#5844=CARTESIAN_POINT('',(0.79999999999999,22.,1.73472347597681E-17));
#5845=CARTESIAN_POINT('',(0.941421356237303,21.9414213562373,1.14142135623731));
#5846=CARTESIAN_POINT('Origin',(0.79999999999999,21.8,1.28284271247461));
#5847=CARTESIAN_POINT('',(0.99999999999999,21.8,1.));
#5848=CARTESIAN_POINT('Origin',(0.79999999999999,21.8,1.));
#5849=CARTESIAN_POINT('',(0.99999999999999,21.8,1.73472347597681E-17));
#5850=CARTESIAN_POINT('Origin',(-26.6,21.6,1.73472347597681E-17));
#5851=CARTESIAN_POINT('',(-27.,21.6,3.8));
#5852=CARTESIAN_POINT('',(-27.,21.6,1.73472347597681E-17));
#5853=CARTESIAN_POINT('',(-26.6,22.,3.8));
#5854=CARTESIAN_POINT('Origin',(-26.6,21.6,3.8));
#5855=CARTESIAN_POINT('',(-26.6,22.,1.73472347597681E-17));
#5856=CARTESIAN_POINT('Origin',(-27.,22.,1.73472347597681E-17));
#5857=CARTESIAN_POINT('',(-27.,-21.6,3.8));
#5858=CARTESIAN_POINT('',(-27.,-21.6,1.73472347597681E-17));
#5859=CARTESIAN_POINT('',(-27.,11.,3.8));
#5860=CARTESIAN_POINT('Origin',(27.,22.,1.73472347597681E-17));
#5861=CARTESIAN_POINT('',(-7.00000000000002,22.,3.8));
#5862=CARTESIAN_POINT('',(4.99999999999999,22.,3.8));
#5863=CARTESIAN_POINT('',(-7.00000000000002,22.,2.4));
#5864=CARTESIAN_POINT('',(-7.00000000000002,22.,8.));
#5865=CARTESIAN_POINT('',(-6.60000000000001,22.,2.));
#5866=CARTESIAN_POINT('Origin',(-6.60000000000001,22.,2.4));
#5867=CARTESIAN_POINT('',(-5.29282032302756,22.,2.));
#5868=CARTESIAN_POINT('',(10.5,22.,2.));
#5869=CARTESIAN_POINT('',(-4.60000000000001,22.,2.4));
#5870=CARTESIAN_POINT('Ctrl Pts',(-4.60000000000001,22.,2.4));
#5871=CARTESIAN_POINT('Ctrl Pts',(-4.71083928883239,22.,2.28916071116762));
#5872=CARTESIAN_POINT('Ctrl Pts',(-4.84608930888161,22.,2.15843491352451));
#5873=CARTESIAN_POINT('Ctrl Pts',(-5.07389218926036,22.,2.03582879995911));
#5874=CARTESIAN_POINT('Ctrl Pts',(-5.19086935427733,22.,2.));
#5875=CARTESIAN_POINT('Ctrl Pts',(-5.29282032302756,22.,2.));
#5876=CARTESIAN_POINT('',(-4.60000000000001,22.,14.8));
#5877=CARTESIAN_POINT('',(-4.60000000000001,22.,8.));
#5878=CARTESIAN_POINT('',(0.999999999999992,22.,14.8));
#5879=CARTESIAN_POINT('',(9.49999999999999,22.,14.8));
#5880=CARTESIAN_POINT('',(0.99999999999999,22.,6.));
#5881=CARTESIAN_POINT('',(0.999999999999992,22.,8.));
#5882=CARTESIAN_POINT('',(4.99999999999999,22.,6.));
#5883=CARTESIAN_POINT('',(15.,22.,6.));
#5884=CARTESIAN_POINT('',(4.99999999999999,22.,14.8));
#5885=CARTESIAN_POINT('',(4.99999999999999,22.,8.));
#5886=CARTESIAN_POINT('',(26.6,22.,14.8));
#5887=CARTESIAN_POINT('',(9.49999999999999,22.,14.8));
#5888=CARTESIAN_POINT('',(26.6,22.,4.));
#5889=CARTESIAN_POINT('',(26.6,22.,1.73472347597684E-17));
#5890=CARTESIAN_POINT('',(7.4,22.,4.));
#5891=CARTESIAN_POINT('',(27.,22.,4.));
#5892=CARTESIAN_POINT('',(7.,22.,3.43431457505076));
#5893=CARTESIAN_POINT('Origin',(7.4,22.,3.43431457505076));
#5894=CARTESIAN_POINT('',(7.,22.,2.));
#5895=CARTESIAN_POINT('',(5.19999999999999,22.,1.28284271247461));
#5896=CARTESIAN_POINT('',(5.19999999999999,22.,1.73472347597681E-17));
#5897=CARTESIAN_POINT('',(14.5,22.,1.28284271247461));
#5898=CARTESIAN_POINT('Origin',(-26.6,-21.6,1.73472347597681E-17));
#5899=CARTESIAN_POINT('',(-26.6,-22.,3.8));
#5900=CARTESIAN_POINT('',(-26.6,-22.,1.73472347597681E-17));
#5901=CARTESIAN_POINT('Origin',(-26.6,-21.6,3.8));
#5902=CARTESIAN_POINT('Origin',(0.799999999999984,-21.8,1.73472347597681E-17));
#5903=CARTESIAN_POINT('',(0.999999999999986,-21.8,1.00000000000001));
#5904=CARTESIAN_POINT('',(0.999999999999986,-21.8,1.73472347597681E-17));
#5905=CARTESIAN_POINT('',(0.941421356237299,-21.9414213562373,1.1414213562373));
#5906=CARTESIAN_POINT('Origin',(0.799999999999984,-21.8,1.));
#5907=CARTESIAN_POINT('',(0.799999999999984,-22.,1.28284271247461));
#5908=CARTESIAN_POINT('Origin',(0.799999999999984,-21.8,1.28284271247461));
#5909=CARTESIAN_POINT('',(0.799999999999984,-22.,1.73472347597681E-17));
#5910=CARTESIAN_POINT('Origin',(0.99999999999999,-21.6,1.73472347597681E-17));
#5911=CARTESIAN_POINT('',(0.99999999999999,-21.6,0.8));
#5912=CARTESIAN_POINT('',(0.99999999999999,-21.6,1.73472347597681E-17));
#5913=CARTESIAN_POINT('',(0.999999999999992,-21.5,0.699999999999988));
#5914=CARTESIAN_POINT('Origin',(4.99999999999999,-21.6,1.73472347597681E-17));
#5915=CARTESIAN_POINT('',(4.99999999999999,-21.6,0.8));
#5916=CARTESIAN_POINT('',(4.99999999999999,-21.6,1.73472347597681E-17));
#5917=CARTESIAN_POINT('',(3.99999999999999,-21.6,0.8));
#5918=CARTESIAN_POINT('Origin',(4.99999999999998,-22.,1.73472347597681E-17));
#5919=CARTESIAN_POINT('',(4.99999999999999,-21.8,0.999999999999998));
#5920=CARTESIAN_POINT('',(4.99999999999999,-21.8,1.73472347597681E-17));
#5921=CARTESIAN_POINT('',(4.99999999999999,-21.6,0.800000000000006));
#5922=CARTESIAN_POINT('Origin',(5.19999999999999,-21.8,1.73472347597681E-17));
#5923=CARTESIAN_POINT('',(5.19999999999999,-22.,1.28284271247461));
#5924=CARTESIAN_POINT('',(5.19999999999999,-22.,1.73472347597681E-17));
#5925=CARTESIAN_POINT('',(5.05857864376267,-21.9414213562373,1.1414213562373));
#5926=CARTESIAN_POINT('Origin',(5.19999999999999,-21.8,1.28284271247461));
#5927=CARTESIAN_POINT('Origin',(5.19999999999999,-21.8,1.));
#5928=CARTESIAN_POINT('Origin',(-27.,-22.,1.73472347597681E-17));
#5929=CARTESIAN_POINT('',(-11.5,-22.,1.28284271247461));
#5930=CARTESIAN_POINT('',(7.,-22.,3.43431457505076));
#5931=CARTESIAN_POINT('',(7.,-22.,2.));
#5932=CARTESIAN_POINT('',(7.4,-22.,4.));
#5933=CARTESIAN_POINT('Origin',(7.4,-22.,3.43431457505076));
#5934=CARTESIAN_POINT('',(26.6,-22.,4.));
#5935=CARTESIAN_POINT('',(-4.44089209850063E-15,-22.,4.));
#5936=CARTESIAN_POINT('',(26.6,-22.,14.8));
#5937=CARTESIAN_POINT('',(26.6,-22.,1.73472347597693E-17));
#5938=CARTESIAN_POINT('',(4.99999999999999,-22.,14.8));
#5939=CARTESIAN_POINT('',(-17.5,-22.,14.8));
#5940=CARTESIAN_POINT('',(4.99999999999998,-22.,6.));
#5941=CARTESIAN_POINT('',(4.99999999999999,-22.,8.));
#5942=CARTESIAN_POINT('',(0.999999999999983,-22.,6.));
#5943=CARTESIAN_POINT('',(-12.,-22.,6.));
#5944=CARTESIAN_POINT('',(0.999999999999983,-22.,14.8));
#5945=CARTESIAN_POINT('',(0.999999999999983,-22.,8.));
#5946=CARTESIAN_POINT('',(-4.60000000000001,-22.,14.8));
#5947=CARTESIAN_POINT('',(-17.5,-22.,14.8));
#5948=CARTESIAN_POINT('',(-4.60000000000001,-22.,2.4));
#5949=CARTESIAN_POINT('',(-4.60000000000001,-22.,8.));
#5950=CARTESIAN_POINT('',(-5.29282032302756,-22.,2.));
#5951=CARTESIAN_POINT('Ctrl Pts',(-5.29282032302756,-22.,2.));
#5952=CARTESIAN_POINT('Ctrl Pts',(-5.19086935427733,-22.,2.));
#5953=CARTESIAN_POINT('Ctrl Pts',(-5.07389218926036,-22.,2.03582879995911));
#5954=CARTESIAN_POINT('Ctrl Pts',(-4.84608930888161,-22.,2.15843491352451));
#5955=CARTESIAN_POINT('Ctrl Pts',(-4.71083928883239,-22.,2.28916071116762));
#5956=CARTESIAN_POINT('Ctrl Pts',(-4.60000000000001,-22.,2.4));
#5957=CARTESIAN_POINT('',(-6.6,-22.,2.));
#5958=CARTESIAN_POINT('',(-16.5,-22.,2.));
#5959=CARTESIAN_POINT('',(-7.00000000000001,-22.,2.4));
#5960=CARTESIAN_POINT('Origin',(-6.6,-22.,2.4));
#5961=CARTESIAN_POINT('',(-7.00000000000001,-22.,3.8));
#5962=CARTESIAN_POINT('',(-7.00000000000001,-22.,8.));
#5963=CARTESIAN_POINT('',(-22.,-22.,3.8));
#5964=CARTESIAN_POINT('Origin',(7.,-22.,2.));
#5965=CARTESIAN_POINT('',(7.,-34.,1.6));
#5966=CARTESIAN_POINT('',(7.,-34.,1.5));
#5967=CARTESIAN_POINT('',(7.,-23.8343145750508,1.6));
#5968=CARTESIAN_POINT('',(7.,-22.,1.6));
#5969=CARTESIAN_POINT('',(7.,-22.7171572875254,2.71715728752538));
#5970=CARTESIAN_POINT('Origin',(15.,-34.,1.5));
#5971=CARTESIAN_POINT('',(15.,-42.,1.6));
#5972=CARTESIAN_POINT('',(15.,-42.,1.5));
#5973=CARTESIAN_POINT('Origin',(15.,-34.,1.6));
#5974=CARTESIAN_POINT('Origin',(17.,-42.,1.));
#5975=CARTESIAN_POINT('',(19.,-42.,1.6));
#5976=CARTESIAN_POINT('',(19.,-42.,0.5));
#5977=CARTESIAN_POINT('',(22.,-42.,1.6));
#5978=CARTESIAN_POINT('Origin',(19.,-34.,0.5));
#5979=CARTESIAN_POINT('',(27.,-34.,1.6));
#5980=CARTESIAN_POINT('',(27.,-34.,0.5));
#5981=CARTESIAN_POINT('Origin',(19.,-34.,1.6));
#5982=CARTESIAN_POINT('Origin',(26.8,-16.2,1.73472347597684E-17));
#5983=CARTESIAN_POINT('',(26.8,-16.,0.999999999999985));
#5984=CARTESIAN_POINT('',(26.8,-16.,1.73472347597684E-17));
#5985=CARTESIAN_POINT('',(26.9414213562373,-16.0585786437627,1.1414213562373));
#5986=CARTESIAN_POINT('Origin',(26.8,-16.2,0.999999999999987));
#5987=CARTESIAN_POINT('',(27.,-16.2,1.28284271247461));
#5988=CARTESIAN_POINT('Origin',(26.8,-16.2,1.28284271247461));
#5989=CARTESIAN_POINT('',(27.,-16.2,1.73472347597684E-17));
#5990=CARTESIAN_POINT('Origin',(26.6,-16.,1.73472347597681E-17));
#5991=CARTESIAN_POINT('',(26.6,-16.,0.8));
#5992=CARTESIAN_POINT('',(26.6,-16.,1.73472347597681E-17));
#5993=CARTESIAN_POINT('',(26.5,-16.,0.699999999999996));
#5994=CARTESIAN_POINT('Origin',(7.,-22.,1.73472347597682E-17));
#5995=CARTESIAN_POINT('Origin',(-4.60000000000001,21.6,2.4));
#5996=CARTESIAN_POINT('',(-5.40000000000001,21.6,2.));
#5997=CARTESIAN_POINT('',(-5.00000000000001,21.6,2.4));
#5998=CARTESIAN_POINT('Origin',(-5.40000000000001,21.6,2.4));
#5999=CARTESIAN_POINT('Origin',(-4.60000000000001,21.6,2.4));
#6000=CARTESIAN_POINT('Origin',(-4.60000000000001,21.6,2.));
#6001=CARTESIAN_POINT('Origin',(-5.40000000000001,11.,2.4));
#6002=CARTESIAN_POINT('',(-5.40000000000001,-21.6,2.));
#6003=CARTESIAN_POINT('',(-5.00000000000001,-21.6,2.4));
#6004=CARTESIAN_POINT('Origin',(-5.40000000000001,-21.6,2.4));
#6005=CARTESIAN_POINT('',(-5.00000000000001,11.,2.4));
#6006=CARTESIAN_POINT('',(-5.40000000000001,11.,2.));
#6007=CARTESIAN_POINT('Origin',(-4.60000000000001,-21.6,2.4));
#6008=CARTESIAN_POINT('Origin',(-4.60000000000001,-21.6,2.4));
#6009=CARTESIAN_POINT('Origin',(-4.60000000000001,-21.6,2.));
#6010=CARTESIAN_POINT('Origin',(-6.00000000000001,0.,2.));
#6011=CARTESIAN_POINT('',(-6.60000000000001,-11.,2.));
#6012=CARTESIAN_POINT('Origin',(5.19999999999999,21.8,1.73472347597681E-17));
#6013=CARTESIAN_POINT('',(4.99999999999999,21.8,0.999999999999998));
#6014=CARTESIAN_POINT('',(4.99999999999999,21.8,1.73472347597681E-17));
#6015=CARTESIAN_POINT('',(5.05857864376268,21.9414213562373,1.14142135623731));
#6016=CARTESIAN_POINT('Origin',(5.19999999999999,21.8,0.999999999999995));
#6017=CARTESIAN_POINT('Origin',(5.19999999999999,21.8,1.28284271247461));
#6018=CARTESIAN_POINT('Origin',(14.5,21.8,1.28284271247461));
#6019=CARTESIAN_POINT('',(14.5,21.9414213562373,1.14142135623731));
#6020=CARTESIAN_POINT('Origin',(26.8,11.8,1.73472347597684E-17));
#6021=CARTESIAN_POINT('',(26.8,12.,0.999999999999981));
#6022=CARTESIAN_POINT('',(26.8,12.,1.73472347597684E-17));
#6023=CARTESIAN_POINT('',(26.9414213562373,11.9414213562373,1.1414213562373));
#6024=CARTESIAN_POINT('Origin',(26.8,11.8,0.999999999999982));
#6025=CARTESIAN_POINT('',(27.,11.8,1.2828427124746));
#6026=CARTESIAN_POINT('Origin',(26.8,11.8,1.2828427124746));
#6027=CARTESIAN_POINT('',(27.,11.8,1.73472347597684E-17));
#6028=CARTESIAN_POINT('Origin',(26.8,16.2,1.73472347597684E-17));
#6029=CARTESIAN_POINT('',(27.,16.2,1.2828427124746));
#6030=CARTESIAN_POINT('',(27.,16.2,1.73472347597684E-17));
#6031=CARTESIAN_POINT('',(26.9414213562373,16.0585786437627,1.14142135623729));
#6032=CARTESIAN_POINT('Origin',(26.8,16.2,1.2828427124746));
#6033=CARTESIAN_POINT('',(26.8,16.,0.999999999999989));
#6034=CARTESIAN_POINT('Origin',(26.8,16.2,0.999999999999987));
#6035=CARTESIAN_POINT('',(26.8,16.,1.73472347597684E-17));
#6036=CARTESIAN_POINT('Origin',(26.8,-3.5,1.28284271247461));
#6037=CARTESIAN_POINT('',(26.9414213562373,-3.5,1.1414213562373));
#6038=CARTESIAN_POINT('',(27.,-3.5,1.28284271247461));
#6039=CARTESIAN_POINT('Origin',(26.6,12.,1.73472347597681E-17));
#6040=CARTESIAN_POINT('',(26.6,12.,0.8));
#6041=CARTESIAN_POINT('',(26.6,12.,1.73472347597681E-17));
#6042=CARTESIAN_POINT('',(26.5,12.,0.699999999999997));
#6043=CARTESIAN_POINT('Origin',(27.,-22.,1.73472347597688E-17));
#6044=CARTESIAN_POINT('',(27.,34.,1.6));
#6045=CARTESIAN_POINT('',(27.,34.,0.5));
#6046=CARTESIAN_POINT('',(27.,23.8343145750508,1.6));
#6047=CARTESIAN_POINT('',(27.,4.44089209850051E-17,1.6));
#6048=CARTESIAN_POINT('',(27.,21.6,3.83431457505076));
#6049=CARTESIAN_POINT('',(27.,12.2171572875254,13.2171572875254));
#6050=CARTESIAN_POINT('',(27.,21.6,14.8));
#6051=CARTESIAN_POINT('',(27.,21.6,1.73472347597684E-17));
#6052=CARTESIAN_POINT('',(27.,16.,14.8));
#6053=CARTESIAN_POINT('',(27.,-11.,14.8));
#6054=CARTESIAN_POINT('',(27.,16.,6.));
#6055=CARTESIAN_POINT('',(27.,16.,8.));
#6056=CARTESIAN_POINT('',(27.,12.,6.));
#6057=CARTESIAN_POINT('',(27.,-4.,6.));
#6058=CARTESIAN_POINT('',(27.,12.,14.8));
#6059=CARTESIAN_POINT('',(27.,12.,8.));
#6060=CARTESIAN_POINT('',(27.,2.,14.8));
#6061=CARTESIAN_POINT('',(27.,-11.,14.8));
#6062=CARTESIAN_POINT('',(27.,2.,6.));
#6063=CARTESIAN_POINT('',(27.,2.,8.));
#6064=CARTESIAN_POINT('',(27.,-2.,6.));
#6065=CARTESIAN_POINT('',(27.,-11.,6.));
#6066=CARTESIAN_POINT('',(27.,-2.,14.8));
#6067=CARTESIAN_POINT('',(27.,-2.,8.));
#6068=CARTESIAN_POINT('',(27.,-12.,14.8));
#6069=CARTESIAN_POINT('',(27.,-11.,14.8));
#6070=CARTESIAN_POINT('',(27.,-12.,6.));
#6071=CARTESIAN_POINT('',(27.,-12.,8.));
#6072=CARTESIAN_POINT('',(27.,-16.,6.));
#6073=CARTESIAN_POINT('',(27.,-18.,6.));
#6074=CARTESIAN_POINT('',(27.,-16.,14.8));
#6075=CARTESIAN_POINT('',(27.,-16.,8.));
#6076=CARTESIAN_POINT('',(27.,-21.6,14.8));
#6077=CARTESIAN_POINT('',(27.,-11.,14.8));
#6078=CARTESIAN_POINT('',(27.,-21.6,3.83431457505077));
#6079=CARTESIAN_POINT('',(27.,-21.6,1.73472347597693E-17));
#6080=CARTESIAN_POINT('',(27.,-23.8343145750508,1.6));
#6081=CARTESIAN_POINT('',(27.,-23.2171572875254,2.21715728752538));
#6082=CARTESIAN_POINT('',(27.,-22.,1.6));
#6083=CARTESIAN_POINT('',(27.,-11.8,1.28284271247461));
#6084=CARTESIAN_POINT('',(27.,-17.5,1.28284271247461));
#6085=CARTESIAN_POINT('',(27.,-11.8,1.73472347597684E-17));
#6086=CARTESIAN_POINT('Origin',(26.8,-11.8,1.73472347597684E-17));
#6087=CARTESIAN_POINT('',(26.9414213562373,-11.9414213562373,1.1414213562373));
#6088=CARTESIAN_POINT('Origin',(26.8,-11.8,1.28284271247461));
#6089=CARTESIAN_POINT('',(26.8,-12.,0.999999999999985));
#6090=CARTESIAN_POINT('Origin',(26.8,-11.8,0.999999999999987));
#6091=CARTESIAN_POINT('',(26.8,-12.,1.73472347597684E-17));
#6092=CARTESIAN_POINT('Origin',(26.8,-17.5,1.28284271247461));
#6093=CARTESIAN_POINT('',(26.9414213562373,-17.5,1.1414213562373));
#6094=CARTESIAN_POINT('Origin',(-11.5,-21.8,1.28284271247461));
#6095=CARTESIAN_POINT('',(-11.5,-21.9414213562373,1.14142135623731));
#6096=CARTESIAN_POINT('Origin',(3.99999999999999,-21.8,1.));
#6097=CARTESIAN_POINT('Ctrl Pts',(-27.,-21.6,3.8));
#6098=CARTESIAN_POINT('Ctrl Pts',(-27.,-22.,3.8));
#6099=CARTESIAN_POINT('Ctrl Pts',(-26.6,-22.,3.8));
#6100=CARTESIAN_POINT('Ctrl Pts',(-27.,-21.6,4.));
#6101=CARTESIAN_POINT('Ctrl Pts',(-27.,-22.,4.));
#6102=CARTESIAN_POINT('Ctrl Pts',(-26.6,-22.,4.));
#6103=CARTESIAN_POINT('Ctrl Pts',(-26.8,-21.6,4.));
#6104=CARTESIAN_POINT('Ctrl Pts',(-26.8,-21.8,4.));
#6105=CARTESIAN_POINT('Ctrl Pts',(-26.6,-21.8,4.));
#6106=CARTESIAN_POINT('',(-26.6,-21.8,4.));
#6107=CARTESIAN_POINT('Origin',(-26.6,-21.8,3.8));
#6108=CARTESIAN_POINT('',(-26.8,-21.6,4.));
#6109=CARTESIAN_POINT('Origin',(-26.6,-21.6,4.));
#6110=CARTESIAN_POINT('Origin',(-26.8,-21.6,3.8));
#6111=CARTESIAN_POINT('Origin',(-22.,-21.8,3.8));
#6112=CARTESIAN_POINT('',(-7.20000000000001,-21.8,4.));
#6113=CARTESIAN_POINT('',(-22.,-21.8,4.));
#6114=CARTESIAN_POINT('Origin',(-7.20000000000001,-21.8,3.8));
#6115=CARTESIAN_POINT('Ctrl Pts',(-26.8,21.6,4.));
#6116=CARTESIAN_POINT('Ctrl Pts',(-26.8,21.8,4.));
#6117=CARTESIAN_POINT('Ctrl Pts',(-26.6,21.8,4.));
#6118=CARTESIAN_POINT('Ctrl Pts',(-27.,21.6,4.00000000000001));
#6119=CARTESIAN_POINT('Ctrl Pts',(-27.,22.,4.00000000000001));
#6120=CARTESIAN_POINT('Ctrl Pts',(-26.6,22.,4.00000000000001));
#6121=CARTESIAN_POINT('Ctrl Pts',(-27.,21.6,3.8));
#6122=CARTESIAN_POINT('Ctrl Pts',(-27.,22.,3.8));
#6123=CARTESIAN_POINT('Ctrl Pts',(-26.6,22.,3.8));
#6124=CARTESIAN_POINT('',(-26.8,21.6,4.));
#6125=CARTESIAN_POINT('',(-26.6,21.8,4.));
#6126=CARTESIAN_POINT('Origin',(-26.6,21.6,4.));
#6127=CARTESIAN_POINT('Origin',(-26.6,21.8,3.8));
#6128=CARTESIAN_POINT('Origin',(-26.8,21.6,3.8));
#6129=CARTESIAN_POINT('Origin',(4.99999999999999,21.8,3.8));
#6130=CARTESIAN_POINT('',(-7.20000000000001,21.8,4.));
#6131=CARTESIAN_POINT('',(4.99999999999999,21.8,4.));
#6132=CARTESIAN_POINT('Origin',(-7.20000000000002,21.8,3.8));
#6133=CARTESIAN_POINT('Origin',(-26.8,11.,3.8));
#6134=CARTESIAN_POINT('',(-26.8,11.,4.));
#6135=CARTESIAN_POINT('Origin',(-7.20000000000001,-11.,3.8));
#6136=CARTESIAN_POINT('',(-7.00000000000001,-11.,3.8));
#6137=CARTESIAN_POINT('',(-7.20000000000001,-11.,4.));
#6138=CARTESIAN_POINT('Origin',(-17.,0.,4.));
#6139=CARTESIAN_POINT('Origin',(-6.60000000000001,-11.,2.4));
#6140=CARTESIAN_POINT('',(-7.00000000000001,-11.,2.4));
#6141=CARTESIAN_POINT('Origin',(-4.60000000000001,21.6,8.));
#6142=CARTESIAN_POINT('',(-5.00000000000001,21.6,14.8));
#6143=CARTESIAN_POINT('',(-5.00000000000001,21.6,8.));
#6144=CARTESIAN_POINT('',(-4.88284271247463,21.8828427124746,14.9171572875254));
#6145=CARTESIAN_POINT('Origin',(-4.60000000000001,21.6,15.2));
#6146=CARTESIAN_POINT('Origin',(-4.60000000000001,21.6,15.2));
#6147=CARTESIAN_POINT('Origin',(-4.40000000000001,11.,15.4));
#6148=CARTESIAN_POINT('',(-5.00000000000001,16.,14.8));
#6149=CARTESIAN_POINT('',(-5.00000000000001,11.,14.8));
#6150=CARTESIAN_POINT('',(-3.80000000000001,16.,16.));
#6151=CARTESIAN_POINT('',(-4.40000000000001,16.,15.4));
#6152=CARTESIAN_POINT('',(-3.80000000000001,20.8,16.));
#6153=CARTESIAN_POINT('',(-3.80000000000001,11.,16.));
#6154=CARTESIAN_POINT('',(-3.80000000000001,20.8,16.));
#6155=CARTESIAN_POINT('Origin',(-5.00000000000001,22.,16.));
#6156=CARTESIAN_POINT('',(-5.00000000000001,-21.6,14.8));
#6157=CARTESIAN_POINT('',(-5.00000000000001,-21.6,8.));
#6158=CARTESIAN_POINT('',(-5.00000000000001,-16.,14.8));
#6159=CARTESIAN_POINT('',(-5.00000000000001,11.,14.8));
#6160=CARTESIAN_POINT('',(-5.00000000000003,-16.,6.));
#6161=CARTESIAN_POINT('',(-5.00000000000001,-16.,16.));
#6162=CARTESIAN_POINT('',(-5.00000000000003,-12.,6.));
#6163=CARTESIAN_POINT('',(-5.00000000000001,4.,6.));
#6164=CARTESIAN_POINT('',(-5.00000000000001,-12.,14.8));
#6165=CARTESIAN_POINT('',(-5.00000000000001,-12.,16.));
#6166=CARTESIAN_POINT('',(-5.00000000000001,-2.,14.8));
#6167=CARTESIAN_POINT('',(-5.00000000000001,11.,14.8));
#6168=CARTESIAN_POINT('',(-5.00000000000003,-2.,6.));
#6169=CARTESIAN_POINT('',(-5.00000000000001,-2.,16.));
#6170=CARTESIAN_POINT('',(-5.00000000000003,2.,6.));
#6171=CARTESIAN_POINT('',(-5.00000000000001,11.,6.));
#6172=CARTESIAN_POINT('',(-5.00000000000001,1.99999999999999,14.8));
#6173=CARTESIAN_POINT('',(-5.00000000000001,1.99999999999999,16.));
#6174=CARTESIAN_POINT('',(-5.00000000000001,12.,14.8));
#6175=CARTESIAN_POINT('',(-5.00000000000001,11.,14.8));
#6176=CARTESIAN_POINT('',(-5.00000000000003,12.,6.));
#6177=CARTESIAN_POINT('',(-5.00000000000001,12.,16.));
#6178=CARTESIAN_POINT('',(-5.00000000000003,16.,6.));
#6179=CARTESIAN_POINT('',(-5.00000000000001,18.,6.));
#6180=CARTESIAN_POINT('',(-5.00000000000001,16.,16.));
#6181=CARTESIAN_POINT('Origin',(-4.60000000000001,-21.6,8.));
#6182=CARTESIAN_POINT('',(-4.88284271247463,-21.8828427124746,14.9171572875254));
#6183=CARTESIAN_POINT('Origin',(-4.60000000000001,-21.6,15.2));
#6184=CARTESIAN_POINT('Origin',(-4.60000000000001,-21.6,15.2));
#6185=CARTESIAN_POINT('Origin',(-4.40000000000001,11.,15.4));
#6186=CARTESIAN_POINT('',(-3.80000000000001,-20.8,16.));
#6187=CARTESIAN_POINT('',(-3.80000000000001,-20.8,16.));
#6188=CARTESIAN_POINT('',(-3.80000000000001,-16.,16.));
#6189=CARTESIAN_POINT('',(-3.80000000000001,11.,16.));
#6190=CARTESIAN_POINT('',(-3.90000000000001,-16.,15.9));
#6191=CARTESIAN_POINT('Origin',(-17.5,-21.4,15.4));
#6192=CARTESIAN_POINT('',(0.999999999999981,-20.8,16.));
#6193=CARTESIAN_POINT('',(0.999999999999981,-21.4,15.4));
#6194=CARTESIAN_POINT('',(-17.5,-20.8,16.));
#6195=CARTESIAN_POINT('Origin',(26.6,-4.44089209850074E-17,1.6));
#6196=CARTESIAN_POINT('',(26.6,34.,2.));
#6197=CARTESIAN_POINT('Origin',(26.6,34.,1.6));
#6198=CARTESIAN_POINT('',(26.6,24.,2.));
#6199=CARTESIAN_POINT('',(26.6,-4.44089209850074E-17,2.));
#6200=CARTESIAN_POINT('Origin',(26.6,23.8343145750508,1.6));
#6201=CARTESIAN_POINT('Origin',(26.6,21.6,1.73472347597684E-17));
#6202=CARTESIAN_POINT('',(26.8828427124746,21.8828427124746,14.9171572875254));
#6203=CARTESIAN_POINT('Origin',(26.6,21.6,15.2));
#6204=CARTESIAN_POINT('Origin',(26.6,21.6,15.2));
#6205=CARTESIAN_POINT('Origin',(26.6,21.6,3.83431457505076));
#6206=CARTESIAN_POINT('Origin',(26.6,12.2171572875254,13.2171572875254));
#6207=CARTESIAN_POINT('',(26.6,12.5,13.5));
#6208=CARTESIAN_POINT('Origin',(19.,34.,1.6));
#6209=CARTESIAN_POINT('',(19.,42.,1.6));
#6210=CARTESIAN_POINT('',(19.,41.6,2.));
#6211=CARTESIAN_POINT('Origin',(19.,41.6,1.6));
#6212=CARTESIAN_POINT('Origin',(19.,34.,2.));
#6213=CARTESIAN_POINT('Origin',(19.,34.,1.6));
#6214=CARTESIAN_POINT('Origin',(22.,41.6,1.6));
#6215=CARTESIAN_POINT('',(15.,42.,1.6));
#6216=CARTESIAN_POINT('',(15.,41.6,2.));
#6217=CARTESIAN_POINT('Origin',(15.,41.6,1.6));
#6218=CARTESIAN_POINT('',(22.,41.6,2.));
#6219=CARTESIAN_POINT('',(22.,42.,1.6));
#6220=CARTESIAN_POINT('Origin',(15.,34.,1.6));
#6221=CARTESIAN_POINT('',(7.,34.,1.6));
#6222=CARTESIAN_POINT('',(7.4,34.,2.));
#6223=CARTESIAN_POINT('Origin',(7.4,34.,1.6));
#6224=CARTESIAN_POINT('Origin',(15.,34.,2.));
#6225=CARTESIAN_POINT('Origin',(15.,34.,1.6));
#6226=CARTESIAN_POINT('Origin',(7.4,22.,1.6));
#6227=CARTESIAN_POINT('',(7.4,24.,2.));
#6228=CARTESIAN_POINT('',(7.4,22.,2.));
#6229=CARTESIAN_POINT('',(7.,23.8343145750508,1.6));
#6230=CARTESIAN_POINT('',(7.,22.,1.6));
#6231=CARTESIAN_POINT('Origin',(7.4,23.8343145750508,1.6));
#6232=CARTESIAN_POINT('Origin',(7.4,22.7171572875254,2.71715728752538));
#6233=CARTESIAN_POINT('',(7.,22.7171572875254,2.71715728752538));
#6234=CARTESIAN_POINT('',(7.4,23.,3.));
#6235=CARTESIAN_POINT('Origin',(26.4,-11.,15.4));
#6236=CARTESIAN_POINT('',(25.8,20.8,16.));
#6237=CARTESIAN_POINT('',(25.8,20.8,16.));
#6238=CARTESIAN_POINT('',(25.8,16.,16.));
#6239=CARTESIAN_POINT('',(25.8,-11.,16.));
#6240=CARTESIAN_POINT('',(25.9,16.,15.9));
#6241=CARTESIAN_POINT('Origin',(9.49999999999999,21.4,15.4));
#6242=CARTESIAN_POINT('',(4.99999999999999,20.8,16.));
#6243=CARTESIAN_POINT('',(4.99999999999999,21.4,15.4));
#6244=CARTESIAN_POINT('',(9.49999999999999,20.8,16.));
#6245=CARTESIAN_POINT('Origin',(27.,22.,2.));
#6246=CARTESIAN_POINT('',(27.,24.,2.));
#6247=CARTESIAN_POINT('Origin',(27.,23.,3.));
#6248=CARTESIAN_POINT('Origin',(7.4,-22.,1.6));
#6249=CARTESIAN_POINT('',(7.4,-34.,2.));
#6250=CARTESIAN_POINT('Origin',(7.4,-34.,1.6));
#6251=CARTESIAN_POINT('',(7.4,-24.,2.));
#6252=CARTESIAN_POINT('',(7.4,-22.,2.));
#6253=CARTESIAN_POINT('Origin',(7.4,-23.8343145750508,1.6));
#6254=CARTESIAN_POINT('Origin',(15.,-34.,1.6));
#6255=CARTESIAN_POINT('',(15.,-41.6,2.));
#6256=CARTESIAN_POINT('Origin',(15.,-41.6,1.6));
#6257=CARTESIAN_POINT('Origin',(15.,-34.,2.));
#6258=CARTESIAN_POINT('Origin',(22.,-41.6,1.6));
#6259=CARTESIAN_POINT('',(19.,-41.6,2.));
#6260=CARTESIAN_POINT('Origin',(19.,-41.6,1.6));
#6261=CARTESIAN_POINT('',(22.,-41.6,2.));
#6262=CARTESIAN_POINT('Origin',(19.,-34.,1.6));
#6263=CARTESIAN_POINT('',(26.6,-34.,2.));
#6264=CARTESIAN_POINT('Origin',(26.6,-34.,1.6));
#6265=CARTESIAN_POINT('Origin',(19.,-34.,2.));
#6266=CARTESIAN_POINT('Origin',(26.6,-22.,1.6));
#6267=CARTESIAN_POINT('',(26.6,-24.,2.));
#6268=CARTESIAN_POINT('',(26.6,-22.,2.));
#6269=CARTESIAN_POINT('Origin',(26.6,-23.8343145750508,1.6));
#6270=CARTESIAN_POINT('Origin',(26.6,-21.6,1.73472347597693E-17));
#6271=CARTESIAN_POINT('',(26.8828427124746,-21.8828427124746,14.9171572875254));
#6272=CARTESIAN_POINT('Origin',(26.6,-21.6,15.2));
#6273=CARTESIAN_POINT('Origin',(26.6,-21.6,15.2));
#6274=CARTESIAN_POINT('Origin',(26.6,-21.6,3.83431457505077));
#6275=CARTESIAN_POINT('Origin',(26.6,-23.2171572875254,2.21715728752538));
#6276=CARTESIAN_POINT('',(26.6,-23.5,2.5));
#6277=CARTESIAN_POINT('Origin',(7.4,-22.7171572875254,2.71715728752538));
#6278=CARTESIAN_POINT('',(7.4,-23.,3.));
#6279=CARTESIAN_POINT('Origin',(26.4,-11.,15.4));
#6280=CARTESIAN_POINT('',(25.8,-16.,16.));
#6281=CARTESIAN_POINT('',(26.4,-16.,15.4));
#6282=CARTESIAN_POINT('',(25.8,-20.8,16.));
#6283=CARTESIAN_POINT('',(25.8,-11.,16.));
#6284=CARTESIAN_POINT('',(25.8,-20.8,16.));
#6285=CARTESIAN_POINT('Origin',(-17.5,-21.4,15.4));
#6286=CARTESIAN_POINT('',(4.99999999999998,-20.8,16.));
#6287=CARTESIAN_POINT('',(-17.5,-20.8,16.));
#6288=CARTESIAN_POINT('',(4.99999999999998,-20.9,15.9));
#6289=CARTESIAN_POINT('Origin',(-8.00000000000001,0.,16.));
#6290=CARTESIAN_POINT('',(25.,-16.,16.));
#6291=CARTESIAN_POINT('',(9.50000000000001,-16.,16.));
#6292=CARTESIAN_POINT('',(25.,-20.,16.));
#6293=CARTESIAN_POINT('',(25.,10.,16.));
#6294=CARTESIAN_POINT('',(19.,-20.,16.));
#6295=CARTESIAN_POINT('',(8.50000000000001,-20.,16.));
#6296=CARTESIAN_POINT('',(19.,-16.,16.));
#6297=CARTESIAN_POINT('',(19.,-10.,16.));
#6298=CARTESIAN_POINT('',(17.,-16.,16.));
#6299=CARTESIAN_POINT('',(5.49999999999998,-16.,16.));
#6300=CARTESIAN_POINT('',(17.,-20.,16.));
#6301=CARTESIAN_POINT('',(17.,10.,16.));
#6302=CARTESIAN_POINT('',(11.,-20.,16.));
#6303=CARTESIAN_POINT('',(4.49999999999998,-20.,16.));
#6304=CARTESIAN_POINT('',(11.,-16.,16.));
#6305=CARTESIAN_POINT('',(11.,-10.,16.));
#6306=CARTESIAN_POINT('',(8.99999999999999,-16.,16.));
#6307=CARTESIAN_POINT('',(1.5,-16.,16.));
#6308=CARTESIAN_POINT('',(8.99999999999999,-20.,16.));
#6309=CARTESIAN_POINT('',(8.99999999999998,-4.,16.));
#6310=CARTESIAN_POINT('',(4.99999999999998,-20.,16.));
#6311=CARTESIAN_POINT('',(0.499999999999989,-20.,16.));
#6312=CARTESIAN_POINT('',(4.99999999999998,-10.,16.));
#6313=CARTESIAN_POINT('Origin',(27.,-16.,16.));
#6314=CARTESIAN_POINT('',(25.,-16.,6.));
#6315=CARTESIAN_POINT('',(25.,-16.,6.));
#6316=CARTESIAN_POINT('',(25.,-16.,16.));
#6317=CARTESIAN_POINT('Origin',(26.4,-11.,15.4));
#6318=CARTESIAN_POINT('',(25.8,-2.,16.));
#6319=CARTESIAN_POINT('',(26.4,-2.,15.4));
#6320=CARTESIAN_POINT('',(25.8,-12.,16.));
#6321=CARTESIAN_POINT('',(25.8,-11.,16.));
#6322=CARTESIAN_POINT('',(25.9,-12.,15.9));
#6323=CARTESIAN_POINT('Origin',(27.,-2.,16.));
#6324=CARTESIAN_POINT('',(25.,-2.,6.));
#6325=CARTESIAN_POINT('',(25.,-2.,6.));
#6326=CARTESIAN_POINT('',(25.,-2.,16.));
#6327=CARTESIAN_POINT('',(25.,-2.,16.));
#6328=CARTESIAN_POINT('',(9.5,-2.00000000000002,16.));
#6329=CARTESIAN_POINT('Origin',(26.4,-11.,15.4));
#6330=CARTESIAN_POINT('',(25.8,12.,16.));
#6331=CARTESIAN_POINT('',(26.4,12.,15.4));
#6332=CARTESIAN_POINT('',(25.8,2.,16.));
#6333=CARTESIAN_POINT('',(25.8,-11.,16.));
#6334=CARTESIAN_POINT('',(25.9,2.,15.9));
#6335=CARTESIAN_POINT('Origin',(27.,12.,16.));
#6336=CARTESIAN_POINT('',(25.,12.,6.));
#6337=CARTESIAN_POINT('',(25.,12.,6.));
#6338=CARTESIAN_POINT('',(25.,12.,16.));
#6339=CARTESIAN_POINT('',(25.,12.,16.));
#6340=CARTESIAN_POINT('',(9.49999999999999,12.,16.));
#6341=CARTESIAN_POINT('Origin',(25.,16.,16.));
#6342=CARTESIAN_POINT('',(25.,16.,16.));
#6343=CARTESIAN_POINT('',(8.50000000000001,16.,16.));
#6344=CARTESIAN_POINT('',(25.,16.,6.));
#6345=CARTESIAN_POINT('',(25.,16.,16.));
#6346=CARTESIAN_POINT('',(27.,16.,6.));
#6347=CARTESIAN_POINT('Origin',(9.49999999999999,21.4,15.4));
#6348=CARTESIAN_POINT('',(0.99999999999999,20.8,16.));
#6349=CARTESIAN_POINT('',(9.49999999999999,20.8,16.));
#6350=CARTESIAN_POINT('',(0.99999999999999,20.9,15.9));
#6351=CARTESIAN_POINT('Origin',(-8.00000000000001,0.,16.));
#6352=CARTESIAN_POINT('',(-3.00000000000002,16.,16.));
#6353=CARTESIAN_POINT('',(-6.50000000000002,16.,16.));
#6354=CARTESIAN_POINT('',(-3.00000000000001,20.,16.));
#6355=CARTESIAN_POINT('',(-3.00000000000001,4.,16.));
#6356=CARTESIAN_POINT('',(0.99999999999999,20.,16.));
#6357=CARTESIAN_POINT('',(-5.50000000000001,20.,16.));
#6358=CARTESIAN_POINT('',(0.99999999999999,10.,16.));
#6359=CARTESIAN_POINT('Origin',(-5.00000000000003,16.,16.));
#6360=CARTESIAN_POINT('',(-3.00000000000002,16.,6.));
#6361=CARTESIAN_POINT('',(-3.00000000000002,16.,6.));
#6362=CARTESIAN_POINT('',(-3.00000000000001,16.,16.));
#6363=CARTESIAN_POINT('Origin',(-4.40000000000001,11.,15.4));
#6364=CARTESIAN_POINT('',(-3.80000000000001,2.,16.));
#6365=CARTESIAN_POINT('',(-4.40000000000001,2.,15.4));
#6366=CARTESIAN_POINT('',(-3.80000000000001,12.,16.));
#6367=CARTESIAN_POINT('',(-3.80000000000001,11.,16.));
#6368=CARTESIAN_POINT('',(-3.90000000000001,12.,15.9));
#6369=CARTESIAN_POINT('Origin',(-5.00000000000003,2.,16.));
#6370=CARTESIAN_POINT('',(-3.00000000000002,2.,6.));
#6371=CARTESIAN_POINT('',(-3.00000000000002,2.,6.));
#6372=CARTESIAN_POINT('',(-3.00000000000002,2.,16.));
#6373=CARTESIAN_POINT('',(-3.00000000000001,2.,16.));
#6374=CARTESIAN_POINT('',(-6.50000000000002,2.,16.));
#6375=CARTESIAN_POINT('Origin',(-4.40000000000001,11.,15.4));
#6376=CARTESIAN_POINT('',(-3.80000000000001,-12.,16.));
#6377=CARTESIAN_POINT('',(-4.40000000000001,-12.,15.4));
#6378=CARTESIAN_POINT('',(-3.80000000000001,-2.,16.));
#6379=CARTESIAN_POINT('',(-3.80000000000001,11.,16.));
#6380=CARTESIAN_POINT('',(-3.90000000000001,-2.,15.9));
#6381=CARTESIAN_POINT('Origin',(-5.00000000000003,-12.,16.));
#6382=CARTESIAN_POINT('',(-3.00000000000002,-12.,6.));
#6383=CARTESIAN_POINT('',(-3.00000000000002,-12.,6.));
#6384=CARTESIAN_POINT('',(-3.00000000000002,-12.,16.));
#6385=CARTESIAN_POINT('',(-3.00000000000001,-12.,16.));
#6386=CARTESIAN_POINT('',(-6.50000000000002,-12.,16.));
#6387=CARTESIAN_POINT('Origin',(-3.00000000000002,-16.,16.));
#6388=CARTESIAN_POINT('',(-3.00000000000002,-16.,16.));
#6389=CARTESIAN_POINT('',(-5.50000000000002,-16.,16.));
#6390=CARTESIAN_POINT('',(-3.00000000000002,-16.,6.));
#6391=CARTESIAN_POINT('',(-3.00000000000001,-16.,16.));
#6392=CARTESIAN_POINT('',(-5.00000000000003,-16.,6.));
#6393=CARTESIAN_POINT('Origin',(8.99999999999999,20.,16.));
#6394=CARTESIAN_POINT('',(8.99999999999999,12.,16.));
#6395=CARTESIAN_POINT('',(8.99999999999999,12.,2.));
#6396=CARTESIAN_POINT('',(8.99999999999999,12.,16.));
#6397=CARTESIAN_POINT('',(8.99999999999999,8.,2.));
#6398=CARTESIAN_POINT('',(8.99999999999999,8.,2.));
#6399=CARTESIAN_POINT('',(8.99999999999999,8.,16.));
#6400=CARTESIAN_POINT('',(8.99999999999999,8.,16.));
#6401=CARTESIAN_POINT('',(8.99999999999999,10.,16.));
#6402=CARTESIAN_POINT('Origin',(8.99999999999999,20.,16.));
#6403=CARTESIAN_POINT('',(8.99999999999999,16.,2.));
#6404=CARTESIAN_POINT('',(8.99999999999999,16.,16.));
#6405=CARTESIAN_POINT('',(8.99999999999999,16.,16.));
#6406=CARTESIAN_POINT('',(8.99999999999999,20.,16.));
#6407=CARTESIAN_POINT('',(8.99999999999999,10.,16.));
#6408=CARTESIAN_POINT('',(8.99999999999999,20.,2.));
#6409=CARTESIAN_POINT('',(8.99999999999999,20.,16.));
#6410=CARTESIAN_POINT('',(8.99999999999999,8.,2.));
#6411=CARTESIAN_POINT('Origin',(8.99999999999998,-8.,16.));
#6412=CARTESIAN_POINT('',(8.99999999999999,-16.,2.));
#6413=CARTESIAN_POINT('',(8.99999999999999,-16.,16.));
#6414=CARTESIAN_POINT('',(8.99999999999999,-20.,2.));
#6415=CARTESIAN_POINT('',(8.99999999999999,-20.,2.));
#6416=CARTESIAN_POINT('',(8.99999999999999,-20.,16.));
#6417=CARTESIAN_POINT('Origin',(8.99999999999998,-8.,16.));
#6418=CARTESIAN_POINT('',(8.99999999999999,-12.,2.));
#6419=CARTESIAN_POINT('',(8.99999999999999,-12.,16.));
#6420=CARTESIAN_POINT('',(8.99999999999999,-12.,16.));
#6421=CARTESIAN_POINT('',(8.99999999999999,-8.,16.));
#6422=CARTESIAN_POINT('',(8.99999999999998,-4.,16.));
#6423=CARTESIAN_POINT('',(8.99999999999999,-8.,2.));
#6424=CARTESIAN_POINT('',(8.99999999999999,-8.,16.));
#6425=CARTESIAN_POINT('',(8.99999999999999,-20.,2.));
#6426=CARTESIAN_POINT('Origin',(8.99999999999999,6.,16.));
#6427=CARTESIAN_POINT('',(8.99999999999999,2.,2.));
#6428=CARTESIAN_POINT('',(8.99999999999999,2.,16.));
#6429=CARTESIAN_POINT('',(8.99999999999999,2.,16.));
#6430=CARTESIAN_POINT('',(8.99999999999999,6.,16.));
#6431=CARTESIAN_POINT('',(8.99999999999999,3.,16.));
#6432=CARTESIAN_POINT('',(8.99999999999999,6.,2.));
#6433=CARTESIAN_POINT('',(8.99999999999999,6.,16.));
#6434=CARTESIAN_POINT('',(8.99999999999999,-6.,2.));
#6435=CARTESIAN_POINT('Origin',(11.,-20.,16.));
#6436=CARTESIAN_POINT('',(11.,12.,2.));
#6437=CARTESIAN_POINT('',(11.,12.,16.));
#6438=CARTESIAN_POINT('',(11.,12.,16.));
#6439=CARTESIAN_POINT('',(11.,2.,16.));
#6440=CARTESIAN_POINT('',(11.,-10.,16.));
#6441=CARTESIAN_POINT('',(11.,2.,2.));
#6442=CARTESIAN_POINT('',(11.,2.,16.));
#6443=CARTESIAN_POINT('',(11.,20.,2.));
#6444=CARTESIAN_POINT('Origin',(11.,-20.,16.));
#6445=CARTESIAN_POINT('',(11.,-16.,2.));
#6446=CARTESIAN_POINT('',(11.,-16.,16.));
#6447=CARTESIAN_POINT('',(11.,-20.,2.));
#6448=CARTESIAN_POINT('',(11.,-20.,16.));
#6449=CARTESIAN_POINT('',(11.,20.,2.));
#6450=CARTESIAN_POINT('Origin',(11.,-20.,16.));
#6451=CARTESIAN_POINT('',(11.,-12.,16.));
#6452=CARTESIAN_POINT('',(11.,-12.,2.));
#6453=CARTESIAN_POINT('',(11.,-12.,16.));
#6454=CARTESIAN_POINT('',(11.,-2.,2.));
#6455=CARTESIAN_POINT('',(11.,20.,2.));
#6456=CARTESIAN_POINT('',(11.,-2.,16.));
#6457=CARTESIAN_POINT('',(11.,-2.,16.));
#6458=CARTESIAN_POINT('',(11.,-10.,16.));
#6459=CARTESIAN_POINT('Origin',(19.,-20.,16.));
#6460=CARTESIAN_POINT('',(19.,-16.,2.));
#6461=CARTESIAN_POINT('',(19.,-16.,16.));
#6462=CARTESIAN_POINT('',(19.,-20.,2.));
#6463=CARTESIAN_POINT('',(19.,-20.,16.));
#6464=CARTESIAN_POINT('',(19.,20.,2.));
#6465=CARTESIAN_POINT('Origin',(19.,-20.,16.));
#6466=CARTESIAN_POINT('',(19.,16.,16.));
#6467=CARTESIAN_POINT('',(19.,16.,2.));
#6468=CARTESIAN_POINT('',(19.,16.,16.));
#6469=CARTESIAN_POINT('',(19.,20.,2.));
#6470=CARTESIAN_POINT('',(19.,20.,2.));
#6471=CARTESIAN_POINT('',(19.,20.,16.));
#6472=CARTESIAN_POINT('',(19.,20.,16.));
#6473=CARTESIAN_POINT('',(19.,-10.,16.));
#6474=CARTESIAN_POINT('Origin',(19.,-20.,16.));
#6475=CARTESIAN_POINT('',(19.,2.,16.));
#6476=CARTESIAN_POINT('',(19.,2.,2.));
#6477=CARTESIAN_POINT('',(19.,2.,16.));
#6478=CARTESIAN_POINT('',(19.,12.,2.));
#6479=CARTESIAN_POINT('',(19.,20.,2.));
#6480=CARTESIAN_POINT('',(19.,12.,16.));
#6481=CARTESIAN_POINT('',(19.,12.,16.));
#6482=CARTESIAN_POINT('',(19.,-10.,16.));
#6483=CARTESIAN_POINT('Origin',(19.,-20.,16.));
#6484=CARTESIAN_POINT('',(19.,-2.,2.));
#6485=CARTESIAN_POINT('',(19.,-2.,16.));
#6486=CARTESIAN_POINT('',(19.,-2.,16.));
#6487=CARTESIAN_POINT('',(19.,-12.,16.));
#6488=CARTESIAN_POINT('',(19.,-10.,16.));
#6489=CARTESIAN_POINT('',(19.,-12.,2.));
#6490=CARTESIAN_POINT('',(19.,-12.,16.));
#6491=CARTESIAN_POINT('',(19.,20.,2.));
#6492=CARTESIAN_POINT('Origin',(17.,20.,16.));
#6493=CARTESIAN_POINT('',(17.,-16.,2.));
#6494=CARTESIAN_POINT('',(17.,-16.,16.));
#6495=CARTESIAN_POINT('',(17.,-20.,2.));
#6496=CARTESIAN_POINT('',(17.,-20.,2.));
#6497=CARTESIAN_POINT('',(17.,-20.,16.));
#6498=CARTESIAN_POINT('Origin',(17.,20.,16.));
#6499=CARTESIAN_POINT('',(17.,16.,2.));
#6500=CARTESIAN_POINT('',(17.,16.,16.));
#6501=CARTESIAN_POINT('',(17.,16.,16.));
#6502=CARTESIAN_POINT('',(17.,20.,16.));
#6503=CARTESIAN_POINT('',(17.,10.,16.));
#6504=CARTESIAN_POINT('',(17.,20.,2.));
#6505=CARTESIAN_POINT('',(17.,20.,16.));
#6506=CARTESIAN_POINT('',(17.,-20.,2.));
#6507=CARTESIAN_POINT('Origin',(17.,20.,16.));
#6508=CARTESIAN_POINT('',(17.,2.,2.));
#6509=CARTESIAN_POINT('',(17.,2.,16.));
#6510=CARTESIAN_POINT('',(17.,2.,16.));
#6511=CARTESIAN_POINT('',(17.,12.,16.));
#6512=CARTESIAN_POINT('',(17.,10.,16.));
#6513=CARTESIAN_POINT('',(17.,12.,2.));
#6514=CARTESIAN_POINT('',(17.,12.,16.));
#6515=CARTESIAN_POINT('',(17.,-20.,2.));
#6516=CARTESIAN_POINT('Origin',(17.,20.,16.));
#6517=CARTESIAN_POINT('',(17.,-2.,16.));
#6518=CARTESIAN_POINT('',(17.,-2.,2.));
#6519=CARTESIAN_POINT('',(17.,-2.,16.));
#6520=CARTESIAN_POINT('',(17.,-12.,2.));
#6521=CARTESIAN_POINT('',(17.,-20.,2.));
#6522=CARTESIAN_POINT('',(17.,-12.,16.));
#6523=CARTESIAN_POINT('',(17.,-12.,16.));
#6524=CARTESIAN_POINT('',(17.,10.,16.));
#6525=CARTESIAN_POINT('Origin',(-4.44089209850063E-15,-23.,3.));
#6526=CARTESIAN_POINT('',(-4.44089209850063E-15,-24.,2.));
#6527=CARTESIAN_POINT('Origin',(27.,-22.,2.));
#6528=CARTESIAN_POINT('Origin',(26.8,-13.,1.));
#6529=CARTESIAN_POINT('',(26.6,-12.,0.8));
#6530=CARTESIAN_POINT('',(26.6,-13.,0.8));
#6531=CARTESIAN_POINT('',(26.6,-12.,0.800000000000002));
#6532=CARTESIAN_POINT('Origin',(27.,-12.,1.73472347597681E-17));
#6533=CARTESIAN_POINT('',(26.6,-12.,1.73472347597681E-17));
#6534=CARTESIAN_POINT('Origin',(26.6,-12.,1.73472347597681E-17));
#6535=CARTESIAN_POINT('Origin',(26.8,15.,1.));
#6536=CARTESIAN_POINT('',(26.6,16.,0.8));
#6537=CARTESIAN_POINT('',(26.6,15.,0.8));
#6538=CARTESIAN_POINT('',(26.6,16.,0.799999999999996));
#6539=CARTESIAN_POINT('Origin',(27.,16.,1.73472347597681E-17));
#6540=CARTESIAN_POINT('',(26.6,16.,1.73472347597681E-17));
#6541=CARTESIAN_POINT('Origin',(26.6,16.,1.73472347597681E-17));
#6542=CARTESIAN_POINT('Origin',(1.99999999999999,21.8,1.));
#6543=CARTESIAN_POINT('',(4.99999999999999,21.6,0.8));
#6544=CARTESIAN_POINT('',(4.99999999999999,21.5,0.700000000000004));
#6545=CARTESIAN_POINT('',(0.99999999999999,21.6,0.8));
#6546=CARTESIAN_POINT('',(1.99999999999999,21.6,0.8));
#6547=CARTESIAN_POINT('',(0.99999999999999,21.6,0.800000000000001));
#6548=CARTESIAN_POINT('Origin',(0.99999999999999,22.,1.73472347597681E-17));
#6549=CARTESIAN_POINT('',(0.99999999999999,21.6,1.73472347597681E-17));
#6550=CARTESIAN_POINT('Origin',(0.99999999999999,21.6,1.73472347597681E-17));
#6551=CARTESIAN_POINT('',(4.99999999999999,21.6,1.73472347597681E-17));
#6552=CARTESIAN_POINT('Origin',(4.99999999999999,21.6,1.73472347597681E-17));
#6553=CARTESIAN_POINT('Origin',(17.,-12.,16.));
#6554=CARTESIAN_POINT('',(4.5,-12.,16.));
#6555=CARTESIAN_POINT('',(15.5,-12.,2.));
#6556=CARTESIAN_POINT('Origin',(19.,-16.,16.));
#6557=CARTESIAN_POINT('',(16.5,-16.,2.));
#6558=CARTESIAN_POINT('Origin',(4.99999999999999,22.,16.));
#6559=CARTESIAN_POINT('',(4.99999999999999,20.,6.));
#6560=CARTESIAN_POINT('',(4.99999999999999,20.,6.));
#6561=CARTESIAN_POINT('',(4.99999999999999,20.,16.));
#6562=CARTESIAN_POINT('',(4.99999999999999,20.,16.));
#6563=CARTESIAN_POINT('',(4.99999999999999,11.,16.));
#6564=CARTESIAN_POINT('Origin',(0.99999999999999,20.,16.));
#6565=CARTESIAN_POINT('',(0.99999999999999,20.,6.));
#6566=CARTESIAN_POINT('',(0.99999999999999,20.,16.));
#6567=CARTESIAN_POINT('',(0.99999999999999,22.,6.));
#6568=CARTESIAN_POINT('Origin',(2.99999999999999,21.,6.));
#6569=CARTESIAN_POINT('',(-1.11022302462516E-14,20.,6.));
#6570=CARTESIAN_POINT('Origin',(0.999999999999983,-22.,16.));
#6571=CARTESIAN_POINT('',(0.999999999999979,-20.,6.));
#6572=CARTESIAN_POINT('',(0.999999999999979,-20.,6.));
#6573=CARTESIAN_POINT('',(0.999999999999979,-20.,16.));
#6574=CARTESIAN_POINT('',(0.999999999999979,-20.,16.));
#6575=CARTESIAN_POINT('',(0.999999999999959,-11.,16.));
#6576=CARTESIAN_POINT('Origin',(4.99999999999998,-20.,16.));
#6577=CARTESIAN_POINT('',(4.99999999999998,-20.,6.));
#6578=CARTESIAN_POINT('',(4.99999999999999,-20.,16.));
#6579=CARTESIAN_POINT('',(4.99999999999998,-22.,6.));
#6580=CARTESIAN_POINT('Origin',(2.99999999999998,-21.,6.));
#6581=CARTESIAN_POINT('',(5.99999999999999,-20.,6.));
#6582=CARTESIAN_POINT('Origin',(8.99999999999999,16.,16.));
#6583=CARTESIAN_POINT('',(11.,16.,16.));
#6584=CARTESIAN_POINT('',(0.499999999999997,16.,16.));
#6585=CARTESIAN_POINT('',(11.,16.,2.));
#6586=CARTESIAN_POINT('',(11.5,16.,2.));
#6587=CARTESIAN_POINT('',(11.,16.,16.));
#6588=CARTESIAN_POINT('Origin',(11.,12.,16.));
#6589=CARTESIAN_POINT('',(1.49999999999998,12.,16.));
#6590=CARTESIAN_POINT('',(12.5,12.,2.));
#6591=CARTESIAN_POINT('Origin',(-4.00000000000002,-14.,6.));
#6592=CARTESIAN_POINT('',(-3.00000000000001,-17.,6.));
#6593=CARTESIAN_POINT('Origin',(25.,-12.,16.));
#6594=CARTESIAN_POINT('',(25.,-12.,16.));
#6595=CARTESIAN_POINT('',(8.49999999999999,-12.,16.));
#6596=CARTESIAN_POINT('',(25.,-12.,6.));
#6597=CARTESIAN_POINT('',(25.,-12.,16.));
#6598=CARTESIAN_POINT('',(27.,-12.,6.));
#6599=CARTESIAN_POINT('Origin',(26.,-14.,6.));
#6600=CARTESIAN_POINT('',(25.,2.99999999999999,6.));
#6601=CARTESIAN_POINT('Origin',(17.,2.,16.));
#6602=CARTESIAN_POINT('',(4.49999999999999,1.99999999999999,16.));
#6603=CARTESIAN_POINT('',(15.5,2.,2.));
#6604=CARTESIAN_POINT('Origin',(19.,-2.,16.));
#6605=CARTESIAN_POINT('',(5.49999999999999,-1.99999999999999,16.));
#6606=CARTESIAN_POINT('',(16.5,-2.,2.));
#6607=CARTESIAN_POINT('Origin',(26.,14.,6.));
#6608=CARTESIAN_POINT('',(25.,17.,6.));
#6609=CARTESIAN_POINT('Origin',(-3.00000000000002,12.,16.));
#6610=CARTESIAN_POINT('',(-3.00000000000002,12.,16.));
#6611=CARTESIAN_POINT('',(-5.50000000000002,12.,16.));
#6612=CARTESIAN_POINT('',(-3.00000000000002,12.,6.));
#6613=CARTESIAN_POINT('',(-3.00000000000001,12.,16.));
#6614=CARTESIAN_POINT('',(-5.00000000000003,12.,6.));
#6615=CARTESIAN_POINT('Origin',(-4.00000000000002,14.,6.));
#6616=CARTESIAN_POINT('',(-3.00000000000001,11.,6.));
#6617=CARTESIAN_POINT('Origin',(11.,-16.,16.));
#6618=CARTESIAN_POINT('',(12.5,-16.,2.));
#6619=CARTESIAN_POINT('Origin',(8.99999999999999,-12.,16.));
#6620=CARTESIAN_POINT('',(0.499999999999982,-12.,16.));
#6621=CARTESIAN_POINT('',(11.5,-12.,2.));
#6622=CARTESIAN_POINT('Origin',(11.,-2.,16.));
#6623=CARTESIAN_POINT('',(8.99999999999999,-2.,16.));
#6624=CARTESIAN_POINT('',(1.49999999999999,-2.00000000000001,16.));
#6625=CARTESIAN_POINT('',(8.99999999999999,-2.,2.));
#6626=CARTESIAN_POINT('',(12.5,-2.,2.));
#6627=CARTESIAN_POINT('',(8.99999999999999,-2.,16.));
#6628=CARTESIAN_POINT('Origin',(8.99999999999999,2.,16.));
#6629=CARTESIAN_POINT('',(0.499999999999989,2.00000000000001,16.));
#6630=CARTESIAN_POINT('',(11.5,2.,2.));
#6631=CARTESIAN_POINT('Origin',(-3.00000000000002,-2.,16.));
#6632=CARTESIAN_POINT('',(-3.00000000000002,-2.,16.));
#6633=CARTESIAN_POINT('',(-5.50000000000002,-2.,16.));
#6634=CARTESIAN_POINT('',(-3.00000000000002,-2.,6.));
#6635=CARTESIAN_POINT('',(-3.00000000000001,-2.,16.));
#6636=CARTESIAN_POINT('',(-5.00000000000003,-2.,6.));
#6637=CARTESIAN_POINT('Origin',(-4.00000000000002,-4.44089209850063E-15,
6.));
#6638=CARTESIAN_POINT('',(-3.00000000000001,-3.,6.));
#6639=CARTESIAN_POINT('Origin',(25.,2.,16.));
#6640=CARTESIAN_POINT('',(25.,2.,16.));
#6641=CARTESIAN_POINT('',(8.5,2.00000000000002,16.));
#6642=CARTESIAN_POINT('',(25.,2.,6.));
#6643=CARTESIAN_POINT('',(25.,2.,16.));
#6644=CARTESIAN_POINT('',(27.,2.,6.));
#6645=CARTESIAN_POINT('Origin',(26.,5.55111512312578E-16,6.));
#6646=CARTESIAN_POINT('',(25.,10.,6.));
#6647=CARTESIAN_POINT('Origin',(17.,16.,16.));
#6648=CARTESIAN_POINT('',(4.49999999999998,16.,16.));
#6649=CARTESIAN_POINT('',(15.5,16.,2.));
#6650=CARTESIAN_POINT('Origin',(19.,12.,16.));
#6651=CARTESIAN_POINT('',(5.5,12.,16.));
#6652=CARTESIAN_POINT('',(16.5,12.,2.));
#6653=CARTESIAN_POINT('Origin',(-7.00000000000001,-22.,16.));
#6654=CARTESIAN_POINT('Origin',(11.,-20.,16.));
#6655=CARTESIAN_POINT('',(11.,20.,2.));
#6656=CARTESIAN_POINT('',(11.,20.,2.));
#6657=CARTESIAN_POINT('',(11.,20.,16.));
#6658=CARTESIAN_POINT('',(11.,20.,16.));
#6659=CARTESIAN_POINT('',(11.,-10.,16.));
#6660=CARTESIAN_POINT('Origin',(25.,20.,16.));
#6661=CARTESIAN_POINT('',(25.,10.,16.));
#6662=CARTESIAN_POINT('',(25.,10.,16.));
#6663=CARTESIAN_POINT('',(25.,20.,16.));
#6664=CARTESIAN_POINT('',(25.,10.,16.));
#6665=CARTESIAN_POINT('',(25.,20.,2.));
#6666=CARTESIAN_POINT('',(25.,20.,16.));
#6667=CARTESIAN_POINT('',(25.,-20.,2.));
#6668=CARTESIAN_POINT('',(25.,-20.,2.));
#6669=CARTESIAN_POINT('',(25.,-20.,16.));
#6670=CARTESIAN_POINT('Origin',(-8.00000000000001,0.,16.));
#6671=CARTESIAN_POINT('',(-3.00000000000001,6.,16.));
#6672=CARTESIAN_POINT('',(-3.00000000000001,-3.,16.));
#6673=CARTESIAN_POINT('',(0.999999999999983,6.,16.));
#6674=CARTESIAN_POINT('',(-5.50000000000001,6.,16.));
#6675=CARTESIAN_POINT('',(0.999999999999979,8.,16.));
#6676=CARTESIAN_POINT('',(0.99999999999999,3.00000000000001,16.));
#6677=CARTESIAN_POINT('',(-3.00000000000001,8.,16.));
#6678=CARTESIAN_POINT('',(-3.50000000000002,8.,16.));
#6679=CARTESIAN_POINT('',(-3.00000000000001,4.,16.));
#6680=CARTESIAN_POINT('Origin',(-8.00000000000001,0.,16.));
#6681=CARTESIAN_POINT('',(8.99999999999999,-6.,16.));
#6682=CARTESIAN_POINT('',(8.99999999999999,3.,16.));
#6683=CARTESIAN_POINT('',(4.99999999999998,-6.00000000000001,16.));
#6684=CARTESIAN_POINT('',(0.499999999999988,-6.,16.));
#6685=CARTESIAN_POINT('',(4.99999999999998,-8.00000000000001,16.));
#6686=CARTESIAN_POINT('',(4.99999999999998,-3.,16.));
#6687=CARTESIAN_POINT('',(-1.50000000000001,-8.,16.));
#6688=CARTESIAN_POINT('Origin',(-8.00000000000001,0.,16.));
#6689=CARTESIAN_POINT('Origin',(-8.00000000000001,0.,16.));
#6690=CARTESIAN_POINT('Origin',(-8.00000000000001,0.,16.));
#6691=CARTESIAN_POINT('Origin',(-8.00000000000001,0.,16.));
#6692=CARTESIAN_POINT('',(-3.00000000000001,-8.,16.));
#6693=CARTESIAN_POINT('',(-3.00000000000001,-10.,16.));
#6694=CARTESIAN_POINT('',(0.999999999999983,-8.00000000000001,16.));
#6695=CARTESIAN_POINT('',(-5.50000000000001,-8.,16.));
#6696=CARTESIAN_POINT('',(0.999999999999979,-6.,16.));
#6697=CARTESIAN_POINT('',(0.999999999999974,-3.99999999999999,16.));
#6698=CARTESIAN_POINT('',(-3.00000000000001,-6.,16.));
#6699=CARTESIAN_POINT('',(-3.50000000000002,-6.,16.));
#6700=CARTESIAN_POINT('',(-3.00000000000001,-3.,16.));
#6701=CARTESIAN_POINT('Origin',(-8.00000000000001,0.,16.));
#6702=CARTESIAN_POINT('',(4.99999999999998,8.,16.));
#6703=CARTESIAN_POINT('',(0.499999999999988,8.,16.));
#6704=CARTESIAN_POINT('',(4.99999999999998,5.99999999999999,16.));
#6705=CARTESIAN_POINT('',(4.99999999999998,4.,16.));
#6706=CARTESIAN_POINT('',(-1.50000000000001,6.,16.));
#6707=CARTESIAN_POINT('Origin',(-8.00000000000001,0.,16.));
#6708=CARTESIAN_POINT('',(-5.50000000000001,20.,16.));
#6709=CARTESIAN_POINT('',(1.5,20.,16.));
#6710=CARTESIAN_POINT('',(5.49999999999999,20.,16.));
#6711=CARTESIAN_POINT('Origin',(-8.00000000000001,0.,16.));
#6712=CARTESIAN_POINT('',(-3.,-20.,16.));
#6713=CARTESIAN_POINT('',(0.499999999999989,-20.,16.));
#6714=CARTESIAN_POINT('',(-3.00000000000001,-10.,16.));
#6715=CARTESIAN_POINT('Origin',(-8.00000000000001,0.,16.));
#6716=CARTESIAN_POINT('Origin',(25.,-20.,16.));
#6717=CARTESIAN_POINT('',(19.,-20.,2.));
#6718=CARTESIAN_POINT('Origin',(19.,20.,16.));
#6719=CARTESIAN_POINT('',(25.,20.,2.));
#6720=CARTESIAN_POINT('Origin',(0.999999999999983,-8.00000000000001,16.));
#6721=CARTESIAN_POINT('',(0.999999999999983,-8.00000000000001,2.));
#6722=CARTESIAN_POINT('',(0.999999999999983,-8.00000000000001,16.));
#6723=CARTESIAN_POINT('',(0.999999999999979,-6.,2.));
#6724=CARTESIAN_POINT('',(0.999999999999979,-6.,2.));
#6725=CARTESIAN_POINT('',(0.999999999999979,-6.,16.));
#6726=CARTESIAN_POINT('Origin',(-3.00000000000001,-8.,16.));
#6727=CARTESIAN_POINT('',(-3.00000000000001,-8.,2.));
#6728=CARTESIAN_POINT('',(-3.00000000000001,-8.,16.));
#6729=CARTESIAN_POINT('',(8.99999999999999,-8.,2.));
#6730=CARTESIAN_POINT('Origin',(-3.,-20.,16.));
#6731=CARTESIAN_POINT('',(-3.,-20.,2.));
#6732=CARTESIAN_POINT('',(-3.,-20.,16.));
#6733=CARTESIAN_POINT('',(-3.00000000000001,-8.,2.));
#6734=CARTESIAN_POINT('Origin',(8.99999999999999,-20.,16.));
#6735=CARTESIAN_POINT('',(-3.,-20.,2.));
#6736=CARTESIAN_POINT('Origin',(4.99999999999998,-8.,16.));
#6737=CARTESIAN_POINT('',(4.99999999999998,-8.00000000000001,2.));
#6738=CARTESIAN_POINT('',(4.99999999999998,-8.00000000000001,16.));
#6739=CARTESIAN_POINT('',(8.99999999999999,-8.,2.));
#6740=CARTESIAN_POINT('Origin',(4.99999999999998,-6.00000000000001,16.));
#6741=CARTESIAN_POINT('',(4.99999999999998,-6.00000000000001,2.));
#6742=CARTESIAN_POINT('',(4.99999999999998,-6.00000000000001,16.));
#6743=CARTESIAN_POINT('',(4.99999999999998,-8.00000000000001,2.));
#6744=CARTESIAN_POINT('Origin',(8.99999999999999,-6.,16.));
#6745=CARTESIAN_POINT('',(8.99999999999999,-6.,2.));
#6746=CARTESIAN_POINT('',(8.99999999999999,-6.,16.));
#6747=CARTESIAN_POINT('',(-3.00000000000001,-6.,2.));
#6748=CARTESIAN_POINT('Origin',(8.99999999999999,6.,16.));
#6749=CARTESIAN_POINT('',(8.99999999999999,-6.,2.));
#6750=CARTESIAN_POINT('Origin',(4.99999999999998,6.,16.));
#6751=CARTESIAN_POINT('',(4.99999999999998,5.99999999999999,2.));
#6752=CARTESIAN_POINT('',(4.99999999999998,5.99999999999999,16.));
#6753=CARTESIAN_POINT('',(8.99999999999999,6.,2.));
#6754=CARTESIAN_POINT('Origin',(4.99999999999998,8.,16.));
#6755=CARTESIAN_POINT('',(4.99999999999998,8.,2.));
#6756=CARTESIAN_POINT('',(4.99999999999998,8.,16.));
#6757=CARTESIAN_POINT('',(4.99999999999998,5.99999999999999,2.));
#6758=CARTESIAN_POINT('Origin',(8.99999999999999,8.,16.));
#6759=CARTESIAN_POINT('',(-3.00000000000001,8.,2.));
#6760=CARTESIAN_POINT('Origin',(-3.00000000000001,20.,16.));
#6761=CARTESIAN_POINT('',(-3.00000000000001,20.,2.));
#6762=CARTESIAN_POINT('',(-3.00000000000001,20.,16.));
#6763=CARTESIAN_POINT('',(8.99999999999999,20.,2.));
#6764=CARTESIAN_POINT('Origin',(-3.00000000000001,8.,16.));
#6765=CARTESIAN_POINT('',(-3.00000000000001,8.,2.));
#6766=CARTESIAN_POINT('',(-3.00000000000001,8.,16.));
#6767=CARTESIAN_POINT('',(-3.00000000000001,20.,2.));
#6768=CARTESIAN_POINT('Origin',(0.999999999999979,8.,16.));
#6769=CARTESIAN_POINT('',(0.999999999999979,8.,2.));
#6770=CARTESIAN_POINT('',(0.999999999999979,8.,16.));
#6771=CARTESIAN_POINT('',(-3.00000000000001,8.,2.));
#6772=CARTESIAN_POINT('Origin',(0.999999999999983,6.,16.));
#6773=CARTESIAN_POINT('',(0.999999999999983,6.,2.));
#6774=CARTESIAN_POINT('',(0.999999999999983,6.,16.));
#6775=CARTESIAN_POINT('',(0.999999999999979,8.,2.));
#6776=CARTESIAN_POINT('Origin',(-3.00000000000001,6.,16.));
#6777=CARTESIAN_POINT('',(-3.00000000000001,6.,2.));
#6778=CARTESIAN_POINT('',(-3.00000000000001,6.,16.));
#6779=CARTESIAN_POINT('',(8.99999999999999,6.,2.));
#6780=CARTESIAN_POINT('Origin',(-3.00000000000001,-6.,16.));
#6781=CARTESIAN_POINT('',(-3.00000000000001,-6.,2.));
#6782=CARTESIAN_POINT('',(-3.00000000000001,-6.,16.));
#6783=CARTESIAN_POINT('',(-3.00000000000001,6.,2.));
#6784=CARTESIAN_POINT('Origin',(0.999999999999979,-6.,16.));
#6785=CARTESIAN_POINT('',(-3.00000000000001,-6.,2.));
#6786=CARTESIAN_POINT('Origin',(2.99999999999999,0.,2.));
#6787=CARTESIAN_POINT('',(11.,-20.,2.));
#6788=CARTESIAN_POINT('',(17.,20.,2.));
#6789=CARTESIAN_POINT('Origin',(17.,-20.,16.));
#6790=CARTESIAN_POINT('Origin',(11.,20.,16.));
#6791=CARTESIAN_POINT('Origin',(15.,34.,1.5));
#6792=CARTESIAN_POINT('',(7.,34.,1.5));
#6793=CARTESIAN_POINT('',(15.,42.,1.5));
#6794=CARTESIAN_POINT('Origin',(17.,42.,1.));
#6795=CARTESIAN_POINT('',(19.,42.,0.5));
#6796=CARTESIAN_POINT('Origin',(19.,34.,0.5));
#6797=CARTESIAN_POINT('Origin',(7.,22.,2.));
#6798=UNCERTAINTY_MEASURE_WITH_UNIT(LENGTH_MEASURE(0.01),#6802,
'DISTANCE_ACCURACY_VALUE',
'Maximum model space distance between geometric entities at asserted c
onnectivities');
#6799=UNCERTAINTY_MEASURE_WITH_UNIT(LENGTH_MEASURE(0.01),#6802,
'DISTANCE_ACCURACY_VALUE',
'Maximum model space distance between geometric entities at asserted c
onnectivities');
#6800=(
GEOMETRIC_REPRESENTATION_CONTEXT(3)
GLOBAL_UNCERTAINTY_ASSIGNED_CONTEXT((#6798))
GLOBAL_UNIT_ASSIGNED_CONTEXT((#6802,#6804,#6805))
REPRESENTATION_CONTEXT('','3D')
);
#6801=(
GEOMETRIC_REPRESENTATION_CONTEXT(3)
GLOBAL_UNCERTAINTY_ASSIGNED_CONTEXT((#6799))
GLOBAL_UNIT_ASSIGNED_CONTEXT((#6802,#6804,#6805))
REPRESENTATION_CONTEXT('','3D')
);
#6802=(
LENGTH_UNIT()
NAMED_UNIT(*)
SI_UNIT(.MILLI.,.METRE.)
);
#6803=(
LENGTH_UNIT()
NAMED_UNIT(*)
SI_UNIT(.CENTI.,.METRE.)
);
#6804=(
NAMED_UNIT(*)
PLANE_ANGLE_UNIT()
SI_UNIT($,.RADIAN.)
);
#6805=(
NAMED_UNIT(*)
SI_UNIT($,.STERADIAN.)
SOLID_ANGLE_UNIT()
);
#6806=SHAPE_DEFINITION_REPRESENTATION(#6807,#6808);
#6807=PRODUCT_DEFINITION_SHAPE('',$,#6810);
#6808=SHAPE_REPRESENTATION('',(#4240),#6800);
#6809=PRODUCT_DEFINITION_CONTEXT('part definition',#6814,'design');
#6810=PRODUCT_DEFINITION('_3DPrint','_3DPrint',#6811,#6809);
#6811=PRODUCT_DEFINITION_FORMATION('',$,#6816);
#6812=PRODUCT_RELATED_PRODUCT_CATEGORY('_3DPrint','_3DPrint',(#6816));
#6813=APPLICATION_PROTOCOL_DEFINITION('international standard',
'automotive_design',2009,#6814);
#6814=APPLICATION_CONTEXT(
'Core Data for Automotive Mechanical Design Process');
#6815=PRODUCT_CONTEXT('part definition',#6814,'mechanical');
#6816=PRODUCT('_3DPrint','_3DPrint',$,(#6815));
#6817=PRESENTATION_STYLE_ASSIGNMENT((#6819));
#6818=PRESENTATION_STYLE_ASSIGNMENT((#6820));
#6819=SURFACE_STYLE_USAGE(.BOTH.,#6825);
#6820=SURFACE_STYLE_USAGE(.BOTH.,#6826);
#6821=SURFACE_STYLE_RENDERING_WITH_PROPERTIES($,#6833,(#6823));
#6822=SURFACE_STYLE_RENDERING_WITH_PROPERTIES($,#6834,(#6824));
#6823=SURFACE_STYLE_TRANSPARENT(0.);
#6824=SURFACE_STYLE_TRANSPARENT(0.);
#6825=SURFACE_SIDE_STYLE('',(#6827,#6821));
#6826=SURFACE_SIDE_STYLE('',(#6828,#6822));
#6827=SURFACE_STYLE_FILL_AREA(#6829);
#6828=SURFACE_STYLE_FILL_AREA(#6830);
#6829=FILL_AREA_STYLE('',(#6831));
#6830=FILL_AREA_STYLE('',(#6832));
#6831=FILL_AREA_STYLE_COLOUR('',#6833);
#6832=FILL_AREA_STYLE_COLOUR('',#6834);
#6833=COLOUR_RGB('',0.749019607843137,0.749019607843137,0.749019607843137);
#6834=COLOUR_RGB('',0.129411764705882,0.541176470588235,0.129411764705882);
ENDSEC;
END-ISO-10303-21;
