# Supplementary material for: Approach to standardized material characterization of the human lumbopelvic system—Specification, preparation and storage
Source: PLoS One. 2023 Aug 3;18(8):e0289482. doi: 10.1371/journal.pone.0289482 (PMC10399898; doi:10.1371/journal.pone.0289482)
Supplement: S2 File — Including 3D models and 3D-pdf overviews of preparation auxiliaries and storage boxes. (ZIP) [file pone.0289482.s002.zip › Storage/Storage Box-Combined_Trabecular_and_Cortical_Bone/Storage_Box-Combined_Trabecular_Cortical_Bone-Grate.stp]

ISO-10303-21;
HEADER;
/* Generated by software containing ST-Developer
 * from STEP Tools, Inc. (www.steptools.com) 
 */

FILE_DESCRIPTION(
/* description */ (''),
/* implementation_level */ '2;1');

FILE_NAME(
/* name */ 
'D:\\Gebhardt\\Messeinrichtungen\\ZZ-Anderes\\Proben\\Probenlagerung\\
Final\\Storage_Box-Combined_Spongy_Compact_Bone\\Storage_Box-Combined_
Spongy_Compact_Bone-Grate.stp',
/* time_stamp */ '2021-03-09T13:40:51+01:00',
/* author */ ('mgebhard'),
/* organization */ (''),
/* preprocessor_version */ 'ST-DEVELOPER v18.1',
/* originating_system */ 'Autodesk Inventor 2020',
/* authorisation */ '');

FILE_SCHEMA (('AUTOMOTIVE_DESIGN { 1 0 10303 214 3 1 1 }'));
ENDSEC;

DATA;
#10=MECHANICAL_DESIGN_GEOMETRIC_PRESENTATION_REPRESENTATION('',(#25016,
#25017,#25018,#25019,#25020,#25021,#25022,#25023,#25024,#25025,#25026,#25027,
#25028,#25029,#25030,#25031,#25032,#25033,#25034,#25035,#25036,#25037,#25038,
#25039,#25040,#25041,#25042,#25043,#25044,#25045,#25046,#25047,#25048,#25049,
#25050,#25051,#25052,#25053,#25054,#25055,#25056,#25057,#25058,#25059,#25060,
#25061,#25062,#25063,#25064,#25065,#25066,#25067,#25068,#25069,#25070,#25071,
#25072,#25073,#25074,#25075,#25076,#25077,#25078,#25079,#25080,#25081,#25082,
#25083,#25084,#25085,#25086,#25087,#25088,#25089,#25090,#25091,#25092,#25093,
#25094,#25095,#25096,#25097,#25098,#25099,#25100,#25101,#25102,#25103,#25104,
#25105,#25106,#25107,#25108,#25109,#25110,#25111,#25112,#25113,#25114,#25115,
#25116,#25117,#25118,#25119,#25120,#25121,#25122,#25123,#25124,#25125,#25126,
#25127,#25128,#25129,#25130,#25131,#25132,#25133,#25134,#25135,#25136,#25137,
#25138,#25139,#25140,#25141,#25142,#25143,#25144,#25145,#25146,#25147,#25148,
#25149,#25150,#25151,#25152,#25153,#25154,#25155,#25156,#25157,#25158,#25159,
#25160,#25161,#25162,#25163,#25164,#25165,#25166,#25167,#25168,#25169,#25170,
#25171,#25172,#25173,#25174,#25175,#25176,#25177,#25178,#25179,#25180,#25181,
#25182,#25183,#25184,#25185,#25186,#25187,#25188,#25189,#25190,#25191,#25192,
#25193,#25194,#25195,#25196,#25197,#25198,#25199,#25200,#25201,#25202,#25203,
#25204,#25205,#25206,#25207,#25208,#25209,#25210,#25211,#25212,#25213,#25214,
#25215,#25216,#25217,#25218,#25219,#25220,#25221,#25222,#25223,#25224,#25225,
#25226,#25227,#25228,#25229,#25230,#25231,#25232,#25233,#25234,#25235,#25236,
#25237,#25238,#25239,#25240,#25241,#25242,#25243,#25244,#25245,#25246,#25247,
#25248,#25249,#25250,#25251,#25252,#25253,#25254,#25255,#25256,#25257,#25258,
#25259,#25260,#25261,#25262,#25263,#25264,#25265,#25266,#25267,#25268,#25269,
#25270,#25271,#25272,#25273,#25274,#25275,#25276,#25277,#25278,#25279,#25280,
#25281,#25282,#25283,#25284,#25285,#25286,#25287,#25288,#25289,#25290,#25291,
#25292,#25293,#25294,#25295,#25296,#25297,#25298,#25299,#25300,#25301,#25302,
#25303,#25304,#25305,#25306,#25307,#25308,#25309,#25310,#25311,#25312,#25313,
#25314,#25315,#25316,#25317,#25318,#25319,#25320,#25321,#25322,#25323,#25324,
#25325,#25326,#25327,#25328,#25329,#25330,#25331,#25332,#25333,#25334,#25335,
#25336,#25337,#25338,#25339,#25340,#25341,#25342,#25343,#25344,#25345,#25346,
#25347,#25348,#25349,#25350,#25351,#25352,#25353,#25354,#25355,#25356,#25357,
#25358,#25359,#25360,#25361,#25362,#25363,#25364,#25365,#25366,#25367,#25368,
#25369,#25370,#25371,#25372,#25373,#25374,#25375,#25376,#25377,#25378,#25379,
#25380,#25381,#25382,#25383,#25384,#25385,#25386,#25387,#25388,#25389,#25390,
#25391,#25392,#25393,#25394,#25395,#25396,#25397,#25398,#25399,#25400,#25401,
#25402,#25403,#25404,#25405,#25406,#25407,#25408,#25409,#25410,#25411,#25412,
#25413,#25414,#25415,#25416,#25417,#25418,#25419,#25420,#25421,#25422,#25423,
#25424,#25425,#25426,#25427,#25428,#25429,#25430,#25431,#25432,#25433,#25434,
#25435,#25436,#25437,#25438,#25439,#25440,#25441,#25442,#25443,#25444,#25445,
#25446,#25447,#25448,#25449,#25450,#25451,#25452,#25453,#25454,#25455,#25456,
#25457,#25458,#25459,#25460,#25461,#25462,#25463,#25464,#25465,#25466,#25467,
#25468,#25469,#25470,#25471,#25472,#25473,#25474,#25475,#25476,#25477,#25478,
#25479,#25480,#25481,#25482,#25483,#25484,#25485,#25486,#25487,#25488,#25489,
#25490,#25491,#25492,#25493,#25494,#25495,#25496,#25497,#25498,#25499,#25500,
#25501,#25502,#25503,#25504,#25505,#25506,#25507,#25508,#25509,#25510,#25511,
#25512,#25513,#25514,#25515,#25516,#25517,#25518,#25519,#25520,#25521,#25522,
#25523,#25524,#25525,#25526,#25527,#25528,#25529,#25530,#25531,#25532,#25533,
#25534,#25535,#25536,#25537,#25538,#25539,#25540,#25541,#25542,#25543,#25544,
#25545,#25546,#25547,#25548,#25549,#25550,#25551,#25552,#25553,#25554,#25555,
#25556,#25557,#25558,#25559,#25560,#25561,#25562,#25563,#25564,#25565,#25566,
#25567,#25568,#25569,#25570,#25571,#25572,#25573,#25574,#25575,#25576,#25577,
#25578,#25579,#25580,#25581,#25582,#25583,#25584,#25585,#25586,#25587,#25588,
#25589,#25590,#25591,#25592,#25593,#25594,#25595,#25596,#25597,#25598,#25599,
#25600,#25601,#25602,#25603,#25604,#25605,#25606,#25607,#25608,#25609,#25610,
#25611,#25612,#25613,#25614,#25615,#25616,#25617,#25618,#25619,#25620,#25621,
#25622,#25623,#25624,#25625,#25626,#25627,#25628,#25629,#25630,#25631,#25632,
#25633,#25634,#25635,#25636,#25637,#25638,#25639,#25640,#25641,#25642,#25643,
#25644,#25645,#25646,#25647,#25648,#25649,#25650,#25651,#25652,#25653,#25654,
#25655,#25656,#25657,#25658,#25659,#25660,#25661,#25662,#25663,#25664,#25665,
#25666,#25667,#25668,#25669,#25670,#25671,#25672,#25673,#25674,#25675,#25676,
#25677,#25678,#25679,#25680,#25681,#25682,#25683,#25684,#25685,#25686,#25687,
#25688,#25689,#25690,#25691,#25692,#25693,#25694,#25695,#25696,#25697,#25698,
#25699,#25700,#25701,#25702,#25703,#25704,#25705,#25706,#25707,#25708,#25709,
#25710,#25711,#25712,#25713,#25714,#25715,#25716,#25717,#25718,#25719,#25720,
#25721,#25722,#25723,#25724,#25725,#25726,#25727,#25728,#25729,#25730,#25731,
#25732,#25733,#25734,#25735,#25736,#25737,#25738,#25739,#25740,#25741,#25742,
#25743,#25744,#25745,#25746,#25747,#25748,#25749,#25750,#25751,#25752,#25753,
#25754,#25755,#25756,#25757,#25758,#25759,#25760,#25761,#25762,#25763,#25764,
#25765,#25766,#25767,#25768,#25769,#25770,#25771,#25772,#25773,#25774,#25775,
#25776,#25777,#25778,#25779,#25780,#25781,#25782,#25783,#25784,#25785,#25786,
#25787,#25788,#25789,#25790,#25791,#25792,#25793,#25794,#25795,#25796,#25797,
#25798,#25799,#25800,#25801,#25802,#25803,#25804,#25805,#25806,#25807,#25808,
#25809,#25810,#25811,#25812,#25813,#25814,#25815,#25816,#25817,#25818,#25819,
#25820,#25821,#25822,#25823,#25824,#25825,#25826,#25827,#25828,#25829,#25830,
#25831,#25832,#25833,#25834,#25835,#25836,#25837,#25838,#25839,#25840,#25841,
#25842,#25843,#25844,#25845,#25846,#25847,#25848,#25849,#25850,#25851,#25852,
#25853,#25854,#25855,#25856,#25857,#25858,#25859,#25860,#25861,#25862,#25863,
#25864,#25865,#25866,#25867,#25868,#25869,#25870,#25871,#25872,#25873,#25874,
#25875,#25876,#25877,#25878,#25879,#25880,#25881,#25882,#25883,#25884,#25885,
#25886,#25887,#25888,#25889,#25890,#25891,#25892,#25893,#25894,#25895,#25896,
#25897,#25898,#25899,#25900,#25901,#25902,#25903,#25904,#25905,#25906,#25907,
#25908,#25909,#25910,#25911,#25912,#25913,#25914,#25915,#25916,#25917,#25918,
#25919,#25920,#25921,#25922,#25923,#25924,#25925,#25926,#25927,#25928,#25929,
#25930,#25931,#25932,#25933,#25934,#25935,#25936,#25937,#25938,#25939,#25940,
#25941,#25942,#25943,#25944,#25945,#25946,#25947,#25948,#25949,#25950,#25951,
#25952,#25953,#25954,#25955,#25956,#25957,#25958,#25959,#25960,#25961,#25962,
#25963,#25964,#25965,#25966,#25967,#25968,#25969,#25970,#25971,#25972,#25973,
#25974,#25975,#25976,#25977,#25978,#25979,#25980,#25981,#25982,#25983,#25984,
#25985,#25986,#25987,#25988,#25989,#25990,#25991,#25992,#25993,#25994,#25995,
#25996,#25997,#25998,#25999,#26000,#26001,#26002,#26003,#26004,#26005,#26006,
#26007,#26008,#26009,#26010,#26011,#26012,#26013,#26014,#26015,#26016,#26017,
#26018,#26019,#26020,#26021,#26022,#26023,#26024,#26025,#26026,#26027,#26028,
#26029,#26030,#26031,#26032,#26033,#26034,#26035,#26036,#26037,#26038,#26039,
#26040,#26041,#26042,#26043,#26044,#26045,#26046,#26047,#26048,#26049,#26050,
#26051,#26052,#26053,#26054,#26055,#26056,#26057,#26058,#26059,#26060,#26061,
#26062,#26063,#26064,#26065,#26066,#26067,#26068,#26069,#26070,#26071,#26072,
#26073,#26074,#26075,#26076,#26077,#26078,#26079,#26080,#26081,#26082,#26083,
#26084,#26085,#26086,#26087,#26088,#26089,#26090,#26091,#26092,#26093,#26094,
#26095,#26096,#26097,#26098,#26099,#26100,#26101,#26102,#26103,#26104,#26105,
#26106,#26107,#26108,#26109,#26110,#26111,#26112,#26113,#26114,#26115,#26116,
#26117,#26118,#26119,#26120,#26121,#26122,#26123,#26124,#26125,#26126,#26127,
#26128,#26129,#26130,#26131,#26132,#26133,#26134,#26135,#26136,#26137,#26138,
#26139,#26140,#26141,#26142,#26143,#26144,#26145,#26146,#26147,#26148,#26149,
#26150,#26151,#26152,#26153,#26154,#26155,#26156,#26157,#26158,#26159,#26160,
#26161,#26162,#26163,#26164,#26165,#26166,#26167,#26168,#26169,#26170,#26171,
#26172,#26173,#26174,#26175,#26176,#26177,#26178,#26179,#26180,#26181,#26182,
#26183,#26184,#26185,#26186,#26187,#26188,#26189,#26190,#26191,#26192,#26193,
#26194,#26195,#26196,#26197,#26198,#26199,#26200,#26201,#26202,#26203,#26204,
#26205,#26206,#26207,#26208,#26209,#26210,#26211,#26212,#26213,#26214,#26215,
#26216,#26217,#26218,#26219,#26220,#26221,#26222,#26223,#26224,#26225,#26226,
#26227,#26228,#26229,#26230,#26231,#26232,#26233,#26234,#26235,#26236,#26237,
#26238,#26239,#26240,#26241,#26242,#26243,#26244,#26245,#26246,#26247,#26248,
#26249,#26250,#26251,#26252,#26253,#26254,#26255,#26256,#26257,#26258,#26259,
#26260,#26261,#26262,#26263,#26264,#26265,#26266,#26267,#26268,#26269,#26270,
#26271,#26272,#26273,#26274,#26275,#26276,#26277,#26278,#26279,#26280,#26281,
#26282,#26283,#26284,#26285,#26286,#26287,#26288,#26289,#26290,#26291,#26292,
#26293,#26294,#26295,#26296,#26297,#26298,#26299,#26300,#26301,#26302,#26303,
#26304,#26305,#26306,#26307,#26308,#26309,#26310,#26311,#26312,#26313,#26314,
#26315,#26316,#26317,#26318,#26319,#26320,#26321,#26322,#26323,#26324,#26325,
#26326,#26327,#26328,#26329,#26330,#26331,#26332,#26333,#26334,#26335,#26336,
#26337,#26338,#26339,#26340,#26341,#26342,#26343,#26344,#26345,#26346,#26347,
#26348,#26349,#26350,#26351,#26352,#26353,#26354,#26355,#26356,#26357,#26358,
#26359,#26360,#26361,#26362,#26363,#26364,#26365,#26366,#26367,#26368,#26369,
#26370,#26371,#26372,#26373,#26374,#26375,#26376,#26377,#26378,#26379,#26380,
#26381,#26382,#26383,#26384,#26385,#26386,#26387,#26388,#26389,#26390,#26391,
#26392,#26393,#26394,#26395,#26396,#26397,#26398,#26399,#26400,#26401,#26402,
#26403,#26404,#26405,#26406,#26407,#26408,#26409,#26410,#26411,#26412,#26413,
#26414,#26415,#26416,#26417,#26418,#26419,#26420,#26421,#26422,#26423,#26424,
#26425,#26426,#26427,#26428,#26429,#26430,#26431,#26432,#26433,#26434,#26435,
#26436,#26437,#26438,#26439,#26440,#26441,#26442,#26443,#26444,#26445,#26446,
#26447,#26448,#26449,#26450,#26451,#26452,#26453,#26454,#26455,#26456,#26457,
#26458,#26459,#26460,#26461,#26462,#26463,#26464,#26465,#26466,#26467,#26468,
#26469,#26470,#26471,#26472,#26473,#26474,#26475,#26476,#26477,#26478,#26479,
#26480,#26481,#26482,#26483,#26484,#26485,#26486,#26487,#26488,#26489,#26490,
#26491,#26492,#26493,#26494,#26495,#26496,#26497,#26498,#26499,#26500,#26501,
#26502,#26503,#26504,#26505,#26506,#26507,#26508,#26509,#26510,#26511,#26512,
#26513,#26514,#26515,#26516,#26517,#26518,#26519,#26520,#26521,#26522,#26523,
#26524,#26525,#26526,#26527,#26528,#26529,#26530,#26531,#26532,#26533,#26534,
#26535,#26536,#26537,#26538,#26539,#26540,#26541,#26542,#26543,#26544,#26545,
#26546),#46451);
#11=SHAPE_REPRESENTATION_RELATIONSHIP('SRR','None',#46458,#12);
#12=ADVANCED_BREP_SHAPE_REPRESENTATION('',(#13),#46450);
#13=MANIFOLD_SOLID_BREP('Solid1',#28077);
#14=FACE_BOUND('',#3714,.T.);
#15=FACE_BOUND('',#3715,.T.);
#16=FACE_BOUND('',#3716,.T.);
#17=FACE_BOUND('',#3717,.T.);
#18=FACE_BOUND('',#3718,.T.);
#19=FACE_BOUND('',#3719,.T.);
#20=FACE_BOUND('',#3720,.T.);
#21=FACE_BOUND('',#3721,.T.);
#22=FACE_BOUND('',#3722,.T.);
#23=FACE_BOUND('',#3723,.T.);
#24=FACE_BOUND('',#3724,.T.);
#25=FACE_BOUND('',#3725,.T.);
#26=FACE_BOUND('',#3726,.T.);
#27=FACE_BOUND('',#3727,.T.);
#28=FACE_BOUND('',#3728,.T.);
#29=FACE_BOUND('',#3729,.T.);
#30=FACE_BOUND('',#3730,.T.);
#31=FACE_BOUND('',#3731,.T.);
#32=FACE_BOUND('',#3732,.T.);
#33=FACE_BOUND('',#3733,.T.);
#34=FACE_BOUND('',#3734,.T.);
#35=FACE_BOUND('',#3735,.T.);
#36=FACE_BOUND('',#3736,.T.);
#37=FACE_BOUND('',#3737,.T.);
#38=FACE_BOUND('',#3738,.T.);
#39=FACE_BOUND('',#3739,.T.);
#40=FACE_BOUND('',#3740,.T.);
#41=FACE_BOUND('',#3741,.T.);
#42=FACE_BOUND('',#3742,.T.);
#43=FACE_BOUND('',#3743,.T.);
#44=FACE_BOUND('',#3744,.T.);
#45=FACE_BOUND('',#3745,.T.);
#46=FACE_BOUND('',#3746,.T.);
#47=FACE_BOUND('',#3747,.T.);
#48=FACE_BOUND('',#3748,.T.);
#49=FACE_BOUND('',#3749,.T.);
#50=PLANE('',#28108);
#51=PLANE('',#28109);
#52=PLANE('',#28110);
#53=PLANE('',#28111);
#54=PLANE('',#28112);
#55=PLANE('',#28124);
#56=PLANE('',#28125);
#57=PLANE('',#28126);
#58=PLANE('',#28127);
#59=PLANE('',#28128);
#60=PLANE('',#28130);
#61=PLANE('',#28132);
#62=PLANE('',#28144);
#63=PLANE('',#28145);
#64=PLANE('',#28146);
#65=PLANE('',#28147);
#66=PLANE('',#28148);
#67=PLANE('',#28160);
#68=PLANE('',#28161);
#69=PLANE('',#28163);
#70=PLANE('',#28165);
#71=PLANE('',#28177);
#72=PLANE('',#28178);
#73=PLANE('',#28179);
#74=PLANE('',#28180);
#75=PLANE('',#28181);
#76=PLANE('',#28193);
#77=PLANE('',#28194);
#78=PLANE('',#28196);
#79=PLANE('',#28198);
#80=PLANE('',#28210);
#81=PLANE('',#28211);
#82=PLANE('',#28212);
#83=PLANE('',#28213);
#84=PLANE('',#28214);
#85=PLANE('',#28226);
#86=PLANE('',#28227);
#87=PLANE('',#28229);
#88=PLANE('',#28231);
#89=PLANE('',#28243);
#90=PLANE('',#28244);
#91=PLANE('',#28245);
#92=PLANE('',#28246);
#93=PLANE('',#28247);
#94=PLANE('',#28259);
#95=PLANE('',#28260);
#96=PLANE('',#28262);
#97=PLANE('',#28264);
#98=PLANE('',#28276);
#99=PLANE('',#28277);
#100=PLANE('',#28289);
#101=PLANE('',#28290);
#102=PLANE('',#28291);
#103=PLANE('',#28292);
#104=PLANE('',#28293);
#105=PLANE('',#28295);
#106=PLANE('',#28297);
#107=PLANE('',#28309);
#108=PLANE('',#28310);
#109=PLANE('',#28311);
#110=PLANE('',#28312);
#111=PLANE('',#28313);
#112=PLANE('',#28325);
#113=PLANE('',#28326);
#114=PLANE('',#28328);
#115=PLANE('',#28330);
#116=PLANE('',#28342);
#117=PLANE('',#28343);
#118=PLANE('',#28344);
#119=PLANE('',#28345);
#120=PLANE('',#28346);
#121=PLANE('',#28358);
#122=PLANE('',#28359);
#123=PLANE('',#28361);
#124=PLANE('',#28363);
#125=PLANE('',#28375);
#126=PLANE('',#28376);
#127=PLANE('',#28377);
#128=PLANE('',#28378);
#129=PLANE('',#28379);
#130=PLANE('',#28391);
#131=PLANE('',#28392);
#132=PLANE('',#28394);
#133=PLANE('',#28396);
#134=PLANE('',#28408);
#135=PLANE('',#28409);
#136=PLANE('',#28421);
#137=PLANE('',#28422);
#138=PLANE('',#28424);
#139=PLANE('',#28426);
#140=PLANE('',#28438);
#141=PLANE('',#28439);
#142=PLANE('',#28440);
#143=PLANE('',#28441);
#144=PLANE('',#28442);
#145=PLANE('',#28454);
#146=PLANE('',#28455);
#147=PLANE('',#28456);
#148=PLANE('',#28457);
#149=PLANE('',#28458);
#150=PLANE('',#28460);
#151=PLANE('',#28462);
#152=PLANE('',#28474);
#153=PLANE('',#28475);
#154=PLANE('',#28487);
#155=PLANE('',#28488);
#156=PLANE('',#28489);
#157=PLANE('',#28490);
#158=PLANE('',#28491);
#159=PLANE('',#28493);
#160=PLANE('',#28495);
#161=PLANE('',#28507);
#162=PLANE('',#28508);
#163=PLANE('',#28520);
#164=PLANE('',#28521);
#165=PLANE('',#28522);
#166=PLANE('',#28523);
#167=PLANE('',#28524);
#168=PLANE('',#28526);
#169=PLANE('',#28528);
#170=PLANE('',#28540);
#171=PLANE('',#28541);
#172=PLANE('',#28542);
#173=PLANE('',#28543);
#174=PLANE('',#28544);
#175=PLANE('',#28556);
#176=PLANE('',#28557);
#177=PLANE('',#28558);
#178=PLANE('',#28560);
#179=PLANE('',#28562);
#180=PLANE('',#28574);
#181=PLANE('',#28575);
#182=PLANE('',#28587);
#183=PLANE('',#28588);
#184=PLANE('',#28589);
#185=PLANE('',#28590);
#186=PLANE('',#28591);
#187=PLANE('',#28593);
#188=PLANE('',#28595);
#189=PLANE('',#28607);
#190=PLANE('',#28608);
#191=PLANE('',#28609);
#192=PLANE('',#28610);
#193=PLANE('',#28611);
#194=PLANE('',#28623);
#195=PLANE('',#28624);
#196=PLANE('',#28625);
#197=PLANE('',#28627);
#198=PLANE('',#28629);
#199=PLANE('',#28641);
#200=PLANE('',#28642);
#201=PLANE('',#28654);
#202=PLANE('',#28655);
#203=PLANE('',#28656);
#204=PLANE('',#28657);
#205=PLANE('',#28658);
#206=PLANE('',#28660);
#207=PLANE('',#28662);
#208=PLANE('',#28674);
#209=PLANE('',#28675);
#210=PLANE('',#28676);
#211=PLANE('',#28677);
#212=PLANE('',#28678);
#213=PLANE('',#28690);
#214=PLANE('',#28691);
#215=PLANE('',#28692);
#216=PLANE('',#28694);
#217=PLANE('',#28696);
#218=PLANE('',#28708);
#219=PLANE('',#28709);
#220=PLANE('',#28721);
#221=PLANE('',#28722);
#222=PLANE('',#28723);
#223=PLANE('',#28724);
#224=PLANE('',#28725);
#225=PLANE('',#28727);
#226=PLANE('',#28729);
#227=PLANE('',#28741);
#228=PLANE('',#28742);
#229=PLANE('',#28743);
#230=PLANE('',#28744);
#231=PLANE('',#28745);
#232=PLANE('',#28757);
#233=PLANE('',#28758);
#234=PLANE('',#28759);
#235=PLANE('',#28761);
#236=PLANE('',#28763);
#237=PLANE('',#28775);
#238=PLANE('',#28776);
#239=PLANE('',#28788);
#240=PLANE('',#28789);
#241=PLANE('',#28790);
#242=PLANE('',#28791);
#243=PLANE('',#28792);
#244=PLANE('',#28794);
#245=PLANE('',#28796);
#246=PLANE('',#28808);
#247=PLANE('',#28809);
#248=PLANE('',#28810);
#249=PLANE('',#28822);
#250=PLANE('',#28823);
#251=PLANE('',#28824);
#252=PLANE('',#28825);
#253=PLANE('',#28826);
#254=PLANE('',#28828);
#255=PLANE('',#28830);
#256=PLANE('',#28842);
#257=PLANE('',#28843);
#258=PLANE('',#28844);
#259=PLANE('',#28845);
#260=PLANE('',#28846);
#261=PLANE('',#28858);
#262=PLANE('',#28859);
#263=PLANE('',#28860);
#264=PLANE('',#28862);
#265=PLANE('',#28864);
#266=PLANE('',#28876);
#267=PLANE('',#28877);
#268=PLANE('',#28878);
#269=PLANE('',#28879);
#270=PLANE('',#28891);
#271=PLANE('',#28892);
#272=PLANE('',#28895);
#273=PLANE('',#28907);
#274=PLANE('',#28908);
#275=PLANE('',#28909);
#276=PLANE('',#28921);
#277=PLANE('',#28922);
#278=PLANE('',#28923);
#279=PLANE('',#28924);
#280=PLANE('',#28925);
#281=PLANE('',#28927);
#282=PLANE('',#28929);
#283=PLANE('',#28941);
#284=PLANE('',#28942);
#285=PLANE('',#28943);
#286=PLANE('',#28944);
#287=PLANE('',#28945);
#288=PLANE('',#28957);
#289=PLANE('',#28958);
#290=PLANE('',#28959);
#291=PLANE('',#28961);
#292=PLANE('',#28963);
#293=PLANE('',#28975);
#294=PLANE('',#28976);
#295=PLANE('',#28988);
#296=PLANE('',#28989);
#297=PLANE('',#28990);
#298=PLANE('',#28991);
#299=PLANE('',#28994);
#300=PLANE('',#29006);
#301=PLANE('',#29007);
#302=PLANE('',#29008);
#303=PLANE('',#29020);
#304=PLANE('',#29021);
#305=PLANE('',#29022);
#306=PLANE('',#29023);
#307=PLANE('',#29024);
#308=PLANE('',#29026);
#309=PLANE('',#29028);
#310=PLANE('',#29040);
#311=PLANE('',#29041);
#312=PLANE('',#29042);
#313=PLANE('',#29043);
#314=PLANE('',#29044);
#315=PLANE('',#29056);
#316=PLANE('',#29057);
#317=PLANE('',#29058);
#318=PLANE('',#29060);
#319=PLANE('',#29062);
#320=PLANE('',#29074);
#321=PLANE('',#29075);
#322=PLANE('',#29087);
#323=PLANE('',#29088);
#324=PLANE('',#29089);
#325=PLANE('',#29090);
#326=PLANE('',#29093);
#327=PLANE('',#29105);
#328=PLANE('',#29106);
#329=PLANE('',#29107);
#330=PLANE('',#29108);
#331=PLANE('',#29109);
#332=PLANE('',#29121);
#333=PLANE('',#29122);
#334=PLANE('',#29123);
#335=PLANE('',#29125);
#336=PLANE('',#29127);
#337=PLANE('',#29139);
#338=PLANE('',#29140);
#339=PLANE('',#29141);
#340=PLANE('',#29142);
#341=PLANE('',#29154);
#342=PLANE('',#29155);
#343=PLANE('',#29158);
#344=PLANE('',#29170);
#345=PLANE('',#29171);
#346=PLANE('',#29172);
#347=PLANE('',#29173);
#348=PLANE('',#29185);
#349=PLANE('',#29186);
#350=PLANE('',#29189);
#351=PLANE('',#29201);
#352=PLANE('',#29202);
#353=PLANE('',#29203);
#354=PLANE('',#29204);
#355=PLANE('',#29216);
#356=PLANE('',#29217);
#357=PLANE('',#29218);
#358=PLANE('',#29219);
#359=PLANE('',#29220);
#360=PLANE('',#29223);
#361=PLANE('',#29235);
#362=PLANE('',#29236);
#363=PLANE('',#29237);
#364=PLANE('',#29238);
#365=PLANE('',#29239);
#366=PLANE('',#29251);
#367=PLANE('',#29254);
#368=PLANE('',#29266);
#369=PLANE('',#29267);
#370=PLANE('',#29279);
#371=PLANE('',#29280);
#372=PLANE('',#29281);
#373=PLANE('',#29282);
#374=PLANE('',#29285);
#375=PLANE('',#29297);
#376=PLANE('',#29298);
#377=PLANE('',#29310);
#378=PLANE('',#29311);
#379=PLANE('',#29312);
#380=PLANE('',#29313);
#381=PLANE('',#29314);
#382=PLANE('',#29316);
#383=PLANE('',#29318);
#384=PLANE('',#29330);
#385=PLANE('',#29331);
#386=PLANE('',#29343);
#387=PLANE('',#29344);
#388=PLANE('',#29345);
#389=PLANE('',#29346);
#390=PLANE('',#29347);
#391=PLANE('',#29349);
#392=PLANE('',#29351);
#393=PLANE('',#29363);
#394=PLANE('',#29364);
#395=PLANE('',#29365);
#396=PLANE('',#29366);
#397=PLANE('',#29367);
#398=PLANE('',#29379);
#399=PLANE('',#29380);
#400=PLANE('',#29381);
#401=PLANE('',#29383);
#402=PLANE('',#29385);
#403=PLANE('',#29397);
#404=PLANE('',#29398);
#405=PLANE('',#29410);
#406=PLANE('',#29411);
#407=PLANE('',#29412);
#408=PLANE('',#29413);
#409=PLANE('',#29414);
#410=PLANE('',#29416);
#411=PLANE('',#29418);
#412=PLANE('',#29430);
#413=PLANE('',#29431);
#414=PLANE('',#29443);
#415=PLANE('',#29444);
#416=PLANE('',#29445);
#417=PLANE('',#29446);
#418=PLANE('',#29447);
#419=PLANE('',#29449);
#420=PLANE('',#29451);
#421=PLANE('',#29463);
#422=PLANE('',#29464);
#423=PLANE('',#29465);
#424=PLANE('',#29466);
#425=PLANE('',#29467);
#426=PLANE('',#29479);
#427=PLANE('',#29480);
#428=PLANE('',#29482);
#429=PLANE('',#29484);
#430=PLANE('',#29496);
#431=PLANE('',#29497);
#432=PLANE('',#29498);
#433=PLANE('',#29499);
#434=PLANE('',#29500);
#435=PLANE('',#29512);
#436=PLANE('',#29513);
#437=PLANE('',#29515);
#438=PLANE('',#29517);
#439=PLANE('',#29529);
#440=PLANE('',#29530);
#441=PLANE('',#29531);
#442=PLANE('',#29543);
#443=PLANE('',#29544);
#444=PLANE('',#29545);
#445=PLANE('',#29546);
#446=PLANE('',#29547);
#447=PLANE('',#29549);
#448=PLANE('',#29551);
#449=PLANE('',#29563);
#450=PLANE('',#29564);
#451=PLANE('',#29565);
#452=PLANE('',#29566);
#453=PLANE('',#29567);
#454=PLANE('',#29579);
#455=PLANE('',#29580);
#456=PLANE('',#29581);
#457=PLANE('',#29583);
#458=PLANE('',#29585);
#459=PLANE('',#29597);
#460=PLANE('',#29598);
#461=PLANE('',#29599);
#462=PLANE('',#29600);
#463=PLANE('',#29601);
#464=PLANE('',#29613);
#465=PLANE('',#29614);
#466=PLANE('',#29616);
#467=PLANE('',#29618);
#468=PLANE('',#29630);
#469=PLANE('',#29631);
#470=PLANE('',#29632);
#471=PLANE('',#29633);
#472=PLANE('',#29645);
#473=PLANE('',#29646);
#474=PLANE('',#29648);
#475=PLANE('',#29650);
#476=PLANE('',#29662);
#477=PLANE('',#29663);
#478=PLANE('',#29675);
#479=PLANE('',#29676);
#480=PLANE('',#29677);
#481=PLANE('',#29678);
#482=PLANE('',#29680);
#483=PLANE('',#29682);
#484=PLANE('',#29694);
#485=PLANE('',#29695);
#486=PLANE('',#29707);
#487=PLANE('',#29708);
#488=PLANE('',#29709);
#489=PLANE('',#29710);
#490=PLANE('',#29712);
#491=PLANE('',#29714);
#492=PLANE('',#29726);
#493=PLANE('',#29727);
#494=PLANE('',#29728);
#495=PLANE('',#29729);
#496=PLANE('',#29730);
#497=PLANE('',#29742);
#498=PLANE('',#29743);
#499=PLANE('',#29745);
#500=PLANE('',#29747);
#501=PLANE('',#29759);
#502=PLANE('',#29760);
#503=PLANE('',#29772);
#504=PLANE('',#29773);
#505=PLANE('',#29774);
#506=PLANE('',#29775);
#507=PLANE('',#29777);
#508=PLANE('',#29779);
#509=PLANE('',#29791);
#510=PLANE('',#29792);
#511=PLANE('',#29804);
#512=PLANE('',#29805);
#513=PLANE('',#29806);
#514=PLANE('',#29807);
#515=PLANE('',#29809);
#516=PLANE('',#29811);
#517=PLANE('',#29823);
#518=PLANE('',#29824);
#519=PLANE('',#29836);
#520=PLANE('',#29837);
#521=PLANE('',#29838);
#522=PLANE('',#29839);
#523=PLANE('',#29840);
#524=PLANE('',#29842);
#525=PLANE('',#29844);
#526=PLANE('',#29856);
#527=PLANE('',#29857);
#528=PLANE('',#29869);
#529=PLANE('',#29870);
#530=PLANE('',#29871);
#531=PLANE('',#29872);
#532=PLANE('',#29873);
#533=PLANE('',#29875);
#534=PLANE('',#29877);
#535=PLANE('',#29889);
#536=PLANE('',#29890);
#537=PLANE('',#29902);
#538=PLANE('',#29903);
#539=PLANE('',#29904);
#540=PLANE('',#29905);
#541=PLANE('',#29907);
#542=PLANE('',#29909);
#543=PLANE('',#29921);
#544=PLANE('',#29922);
#545=PLANE('',#29934);
#546=PLANE('',#29935);
#547=PLANE('',#29936);
#548=PLANE('',#29937);
#549=PLANE('',#29939);
#550=PLANE('',#29941);
#551=PLANE('',#29953);
#552=PLANE('',#29965);
#553=PLANE('',#29966);
#554=PLANE('',#29967);
#555=PLANE('',#29968);
#556=PLANE('',#29970);
#557=PLANE('',#29972);
#558=PLANE('',#29984);
#559=PLANE('',#29996);
#560=PLANE('',#29997);
#561=PLANE('',#29998);
#562=PLANE('',#29999);
#563=PLANE('',#30001);
#564=PLANE('',#30003);
#565=PLANE('',#30015);
#566=PLANE('',#30027);
#567=PLANE('',#30028);
#568=PLANE('',#30029);
#569=PLANE('',#30030);
#570=PLANE('',#30032);
#571=PLANE('',#30034);
#572=PLANE('',#30046);
#573=PLANE('',#30058);
#574=PLANE('',#30059);
#575=PLANE('',#30060);
#576=PLANE('',#30061);
#577=PLANE('',#30063);
#578=PLANE('',#30065);
#579=PLANE('',#30077);
#580=PLANE('',#30089);
#581=PLANE('',#30090);
#582=PLANE('',#30091);
#583=PLANE('',#30092);
#584=PLANE('',#30094);
#585=PLANE('',#30096);
#586=PLANE('',#30108);
#587=PLANE('',#30120);
#588=PLANE('',#30121);
#589=PLANE('',#30122);
#590=PLANE('',#30123);
#591=PLANE('',#30125);
#592=PLANE('',#30127);
#593=PLANE('',#30139);
#594=PLANE('',#30151);
#595=PLANE('',#30152);
#596=PLANE('',#30153);
#597=PLANE('',#30154);
#598=PLANE('',#30156);
#599=PLANE('',#30158);
#600=PLANE('',#30170);
#601=PLANE('',#30171);
#602=PLANE('',#30172);
#603=PLANE('',#30173);
#604=PLANE('',#30185);
#605=PLANE('',#30187);
#606=PLANE('',#30189);
#607=PLANE('',#30201);
#608=PLANE('',#30202);
#609=PLANE('',#30203);
#610=PLANE('',#30204);
#611=PLANE('',#30216);
#612=PLANE('',#30218);
#613=PLANE('',#30220);
#614=PLANE('',#30232);
#615=PLANE('',#30233);
#616=PLANE('',#30234);
#617=PLANE('',#30235);
#618=PLANE('',#30247);
#619=PLANE('',#30249);
#620=PLANE('',#30251);
#621=PLANE('',#30263);
#622=PLANE('',#30264);
#623=PLANE('',#30265);
#624=PLANE('',#30266);
#625=PLANE('',#30278);
#626=PLANE('',#30279);
#627=PLANE('',#30281);
#628=PLANE('',#30283);
#629=PLANE('',#30295);
#630=PLANE('',#30302);
#631=PLANE('',#30308);
#632=PLANE('',#30309);
#633=PLANE('',#30312);
#634=PLANE('',#30324);
#635=PLANE('',#30325);
#636=PLANE('',#30326);
#637=PLANE('',#30327);
#638=PLANE('',#30334);
#639=PLANE('',#30335);
#640=PLANE('',#30341);
#641=PLANE('',#30342);
#642=PLANE('',#30345);
#643=PLANE('',#30357);
#644=PLANE('',#30364);
#645=PLANE('',#30370);
#646=PLANE('',#30371);
#647=PLANE('',#30374);
#648=PLANE('',#30386);
#649=PLANE('',#30393);
#650=PLANE('',#30399);
#651=PLANE('',#30400);
#652=PLANE('',#30403);
#653=PLANE('',#30404);
#654=PLANE('',#30405);
#655=PLANE('',#30406);
#656=PLANE('',#30407);
#657=PLANE('',#30408);
#658=PLANE('',#30409);
#659=PLANE('',#30410);
#660=PLANE('',#30411);
#661=PLANE('',#30412);
#662=PLANE('',#30413);
#663=PLANE('',#30414);
#664=PLANE('',#30415);
#665=PLANE('',#30416);
#666=PLANE('',#30417);
#667=PLANE('',#30418);
#668=PLANE('',#30419);
#669=PLANE('',#30420);
#670=PLANE('',#30421);
#671=PLANE('',#30422);
#672=PLANE('',#30423);
#673=PLANE('',#30424);
#674=PLANE('',#30425);
#675=PLANE('',#30426);
#676=PLANE('',#30427);
#677=PLANE('',#30428);
#678=PLANE('',#30429);
#679=PLANE('',#30430);
#680=PLANE('',#30431);
#681=PLANE('',#30432);
#682=PLANE('',#30433);
#683=PLANE('',#30434);
#684=PLANE('',#30435);
#685=PLANE('',#30436);
#686=PLANE('',#30437);
#687=PLANE('',#30438);
#688=PLANE('',#30439);
#689=PLANE('',#30440);
#690=PLANE('',#30441);
#691=PLANE('',#30442);
#692=PLANE('',#30443);
#693=PLANE('',#30444);
#694=PLANE('',#30445);
#695=PLANE('',#30446);
#696=PLANE('',#30447);
#697=PLANE('',#30448);
#698=PLANE('',#30449);
#699=PLANE('',#30450);
#700=PLANE('',#30451);
#701=PLANE('',#30452);
#702=PLANE('',#30453);
#703=PLANE('',#30454);
#704=PLANE('',#30455);
#705=PLANE('',#30456);
#706=PLANE('',#30457);
#707=PLANE('',#30458);
#708=PLANE('',#30459);
#709=PLANE('',#30460);
#710=PLANE('',#30461);
#711=PLANE('',#30462);
#712=PLANE('',#30463);
#713=PLANE('',#30464);
#714=PLANE('',#30465);
#715=PLANE('',#30466);
#716=PLANE('',#30467);
#717=PLANE('',#30468);
#718=PLANE('',#30469);
#719=PLANE('',#30470);
#720=PLANE('',#30471);
#721=PLANE('',#30472);
#722=PLANE('',#30473);
#723=PLANE('',#30474);
#724=PLANE('',#30475);
#725=PLANE('',#30476);
#726=PLANE('',#30477);
#727=PLANE('',#30478);
#728=PLANE('',#30479);
#729=PLANE('',#30480);
#730=PLANE('',#30481);
#731=PLANE('',#30482);
#732=PLANE('',#30483);
#733=PLANE('',#30484);
#734=PLANE('',#30485);
#735=PLANE('',#30486);
#736=PLANE('',#30487);
#737=PLANE('',#30488);
#738=PLANE('',#30489);
#739=PLANE('',#30490);
#740=PLANE('',#30491);
#741=PLANE('',#30492);
#742=PLANE('',#30493);
#743=PLANE('',#30494);
#744=PLANE('',#30495);
#745=PLANE('',#30496);
#746=PLANE('',#30497);
#747=PLANE('',#30498);
#748=PLANE('',#30499);
#749=PLANE('',#30500);
#750=PLANE('',#30501);
#751=PLANE('',#30502);
#752=PLANE('',#30503);
#753=PLANE('',#30504);
#754=PLANE('',#30505);
#755=PLANE('',#30506);
#756=PLANE('',#30507);
#757=PLANE('',#30508);
#758=PLANE('',#30509);
#759=PLANE('',#30510);
#760=PLANE('',#30511);
#761=PLANE('',#30512);
#762=PLANE('',#30513);
#763=PLANE('',#30514);
#764=PLANE('',#30515);
#765=PLANE('',#30516);
#766=PLANE('',#30517);
#767=PLANE('',#30518);
#768=PLANE('',#30519);
#769=PLANE('',#30520);
#770=PLANE('',#30521);
#771=PLANE('',#30522);
#772=PLANE('',#30523);
#773=PLANE('',#30524);
#774=PLANE('',#30525);
#775=PLANE('',#30526);
#776=PLANE('',#30527);
#777=PLANE('',#30528);
#778=PLANE('',#30529);
#779=PLANE('',#30530);
#780=PLANE('',#30531);
#781=PLANE('',#30532);
#782=PLANE('',#30533);
#783=PLANE('',#30534);
#784=PLANE('',#30535);
#785=PLANE('',#30536);
#786=PLANE('',#30537);
#787=PLANE('',#30538);
#788=PLANE('',#30539);
#789=PLANE('',#30540);
#790=PLANE('',#30541);
#791=PLANE('',#30542);
#792=PLANE('',#30543);
#793=PLANE('',#30544);
#794=PLANE('',#30545);
#795=PLANE('',#30546);
#796=PLANE('',#30547);
#797=PLANE('',#30548);
#798=PLANE('',#30549);
#799=PLANE('',#30550);
#800=PLANE('',#30551);
#801=PLANE('',#30552);
#802=PLANE('',#30553);
#803=PLANE('',#30554);
#804=PLANE('',#30555);
#805=PLANE('',#30556);
#806=PLANE('',#30557);
#807=PLANE('',#30558);
#808=PLANE('',#30559);
#809=PLANE('',#30560);
#810=PLANE('',#30561);
#811=PLANE('',#30562);
#812=PLANE('',#30563);
#813=PLANE('',#30564);
#814=PLANE('',#30565);
#815=PLANE('',#30566);
#816=PLANE('',#30567);
#817=PLANE('',#30568);
#818=PLANE('',#30569);
#819=PLANE('',#30570);
#820=PLANE('',#30571);
#821=PLANE('',#30572);
#822=PLANE('',#30573);
#823=PLANE('',#30574);
#824=PLANE('',#30575);
#825=PLANE('',#30576);
#826=PLANE('',#30577);
#827=PLANE('',#30578);
#828=PLANE('',#30579);
#829=PLANE('',#30580);
#830=PLANE('',#30581);
#831=PLANE('',#30582);
#832=PLANE('',#30583);
#833=PLANE('',#30584);
#834=PLANE('',#30585);
#835=PLANE('',#30586);
#836=PLANE('',#30587);
#837=PLANE('',#30588);
#838=PLANE('',#30589);
#839=PLANE('',#30590);
#840=PLANE('',#30591);
#841=PLANE('',#30592);
#842=PLANE('',#30593);
#843=PLANE('',#30594);
#844=PLANE('',#30595);
#845=PLANE('',#30596);
#846=PLANE('',#30597);
#847=PLANE('',#30598);
#848=PLANE('',#30599);
#849=PLANE('',#30600);
#850=PLANE('',#30601);
#851=PLANE('',#30602);
#852=PLANE('',#30603);
#853=PLANE('',#30604);
#854=PLANE('',#30605);
#855=PLANE('',#30606);
#856=PLANE('',#30607);
#857=PLANE('',#30608);
#858=PLANE('',#30609);
#859=PLANE('',#30610);
#860=PLANE('',#30611);
#861=PLANE('',#30612);
#862=PLANE('',#30613);
#863=PLANE('',#30614);
#864=PLANE('',#30615);
#865=PLANE('',#30616);
#866=PLANE('',#30617);
#867=PLANE('',#30618);
#868=PLANE('',#30619);
#869=PLANE('',#30620);
#870=PLANE('',#30621);
#871=PLANE('',#30622);
#872=PLANE('',#30623);
#873=PLANE('',#30624);
#874=PLANE('',#30625);
#875=PLANE('',#30626);
#876=PLANE('',#30627);
#877=PLANE('',#30628);
#878=PLANE('',#30629);
#879=PLANE('',#30630);
#880=PLANE('',#30631);
#881=PLANE('',#30632);
#882=PLANE('',#30633);
#883=PLANE('',#30634);
#884=PLANE('',#30635);
#885=PLANE('',#30636);
#886=PLANE('',#30637);
#887=PLANE('',#30638);
#888=PLANE('',#30639);
#889=PLANE('',#30640);
#890=PLANE('',#30641);
#891=PLANE('',#30642);
#892=PLANE('',#30643);
#893=PLANE('',#30644);
#894=PLANE('',#30645);
#895=PLANE('',#30646);
#896=PLANE('',#30647);
#897=PLANE('',#30648);
#898=PLANE('',#30649);
#899=PLANE('',#30650);
#900=PLANE('',#30651);
#901=PLANE('',#30652);
#902=PLANE('',#30653);
#903=PLANE('',#30654);
#904=PLANE('',#30655);
#905=PLANE('',#30656);
#906=PLANE('',#30657);
#907=PLANE('',#30658);
#908=PLANE('',#30659);
#909=PLANE('',#30660);
#910=PLANE('',#30661);
#911=PLANE('',#30662);
#912=PLANE('',#30663);
#913=PLANE('',#30664);
#914=PLANE('',#30665);
#915=PLANE('',#30666);
#916=PLANE('',#30667);
#917=PLANE('',#30668);
#918=PLANE('',#30669);
#919=PLANE('',#30670);
#920=PLANE('',#30671);
#921=PLANE('',#30672);
#922=PLANE('',#30673);
#923=PLANE('',#30674);
#924=PLANE('',#30675);
#925=PLANE('',#30676);
#926=PLANE('',#30677);
#927=PLANE('',#30678);
#928=PLANE('',#30679);
#929=PLANE('',#30680);
#930=PLANE('',#30681);
#931=PLANE('',#30682);
#932=PLANE('',#30683);
#933=PLANE('',#30684);
#934=PLANE('',#30685);
#935=PLANE('',#30686);
#936=PLANE('',#30687);
#937=PLANE('',#30688);
#938=PLANE('',#30689);
#939=PLANE('',#30690);
#940=PLANE('',#30691);
#941=PLANE('',#30692);
#942=PLANE('',#30693);
#943=PLANE('',#30694);
#944=PLANE('',#30695);
#945=PLANE('',#30696);
#946=PLANE('',#30697);
#947=PLANE('',#30698);
#948=PLANE('',#30699);
#949=PLANE('',#30700);
#950=PLANE('',#30701);
#951=PLANE('',#30702);
#952=PLANE('',#30703);
#953=PLANE('',#30704);
#954=PLANE('',#30705);
#955=PLANE('',#30706);
#956=PLANE('',#30707);
#957=PLANE('',#30708);
#958=PLANE('',#30709);
#959=PLANE('',#30710);
#960=PLANE('',#30711);
#961=PLANE('',#30712);
#962=PLANE('',#30713);
#963=PLANE('',#30714);
#964=PLANE('',#30715);
#965=PLANE('',#30716);
#966=PLANE('',#30717);
#967=PLANE('',#30718);
#968=PLANE('',#30719);
#969=PLANE('',#30720);
#970=PLANE('',#30721);
#971=PLANE('',#30722);
#972=PLANE('',#30723);
#973=PLANE('',#30724);
#974=PLANE('',#30725);
#975=PLANE('',#30726);
#976=PLANE('',#30727);
#977=PLANE('',#30728);
#978=PLANE('',#30729);
#979=PLANE('',#30730);
#980=PLANE('',#30731);
#981=PLANE('',#30732);
#982=PLANE('',#30733);
#983=PLANE('',#30734);
#984=PLANE('',#30735);
#985=PLANE('',#30736);
#986=PLANE('',#30737);
#987=PLANE('',#30738);
#988=PLANE('',#30739);
#989=PLANE('',#30740);
#990=PLANE('',#30741);
#991=PLANE('',#30742);
#992=PLANE('',#30743);
#993=PLANE('',#30744);
#994=PLANE('',#30745);
#995=PLANE('',#30746);
#996=PLANE('',#30747);
#997=PLANE('',#30748);
#998=PLANE('',#30749);
#999=PLANE('',#30750);
#1000=PLANE('',#30751);
#1001=PLANE('',#30752);
#1002=PLANE('',#30753);
#1003=PLANE('',#30754);
#1004=PLANE('',#30755);
#1005=PLANE('',#30756);
#1006=PLANE('',#30757);
#1007=PLANE('',#30758);
#1008=PLANE('',#30759);
#1009=PLANE('',#30760);
#1010=PLANE('',#30761);
#1011=PLANE('',#30762);
#1012=FACE_OUTER_BOUND('',#2542,.T.);
#1013=FACE_OUTER_BOUND('',#2543,.T.);
#1014=FACE_OUTER_BOUND('',#2544,.T.);
#1015=FACE_OUTER_BOUND('',#2545,.T.);
#1016=FACE_OUTER_BOUND('',#2546,.T.);
#1017=FACE_OUTER_BOUND('',#2547,.T.);
#1018=FACE_OUTER_BOUND('',#2548,.T.);
#1019=FACE_OUTER_BOUND('',#2549,.T.);
#1020=FACE_OUTER_BOUND('',#2550,.T.);
#1021=FACE_OUTER_BOUND('',#2551,.T.);
#1022=FACE_OUTER_BOUND('',#2552,.T.);
#1023=FACE_OUTER_BOUND('',#2553,.T.);
#1024=FACE_OUTER_BOUND('',#2554,.T.);
#1025=FACE_OUTER_BOUND('',#2555,.T.);
#1026=FACE_OUTER_BOUND('',#2556,.T.);
#1027=FACE_OUTER_BOUND('',#2557,.T.);
#1028=FACE_OUTER_BOUND('',#2558,.T.);
#1029=FACE_OUTER_BOUND('',#2559,.T.);
#1030=FACE_OUTER_BOUND('',#2560,.T.);
#1031=FACE_OUTER_BOUND('',#2561,.T.);
#1032=FACE_OUTER_BOUND('',#2562,.T.);
#1033=FACE_OUTER_BOUND('',#2563,.T.);
#1034=FACE_OUTER_BOUND('',#2564,.T.);
#1035=FACE_OUTER_BOUND('',#2565,.T.);
#1036=FACE_OUTER_BOUND('',#2566,.T.);
#1037=FACE_OUTER_BOUND('',#2567,.T.);
#1038=FACE_OUTER_BOUND('',#2568,.T.);
#1039=FACE_OUTER_BOUND('',#2569,.T.);
#1040=FACE_OUTER_BOUND('',#2570,.T.);
#1041=FACE_OUTER_BOUND('',#2571,.T.);
#1042=FACE_OUTER_BOUND('',#2572,.T.);
#1043=FACE_OUTER_BOUND('',#2573,.T.);
#1044=FACE_OUTER_BOUND('',#2574,.T.);
#1045=FACE_OUTER_BOUND('',#2575,.T.);
#1046=FACE_OUTER_BOUND('',#2576,.T.);
#1047=FACE_OUTER_BOUND('',#2577,.T.);
#1048=FACE_OUTER_BOUND('',#2578,.T.);
#1049=FACE_OUTER_BOUND('',#2579,.T.);
#1050=FACE_OUTER_BOUND('',#2580,.T.);
#1051=FACE_OUTER_BOUND('',#2581,.T.);
#1052=FACE_OUTER_BOUND('',#2582,.T.);
#1053=FACE_OUTER_BOUND('',#2583,.T.);
#1054=FACE_OUTER_BOUND('',#2584,.T.);
#1055=FACE_OUTER_BOUND('',#2585,.T.);
#1056=FACE_OUTER_BOUND('',#2586,.T.);
#1057=FACE_OUTER_BOUND('',#2587,.T.);
#1058=FACE_OUTER_BOUND('',#2588,.T.);
#1059=FACE_OUTER_BOUND('',#2589,.T.);
#1060=FACE_OUTER_BOUND('',#2590,.T.);
#1061=FACE_OUTER_BOUND('',#2591,.T.);
#1062=FACE_OUTER_BOUND('',#2592,.T.);
#1063=FACE_OUTER_BOUND('',#2593,.T.);
#1064=FACE_OUTER_BOUND('',#2594,.T.);
#1065=FACE_OUTER_BOUND('',#2595,.T.);
#1066=FACE_OUTER_BOUND('',#2596,.T.);
#1067=FACE_OUTER_BOUND('',#2597,.T.);
#1068=FACE_OUTER_BOUND('',#2598,.T.);
#1069=FACE_OUTER_BOUND('',#2599,.T.);
#1070=FACE_OUTER_BOUND('',#2600,.T.);
#1071=FACE_OUTER_BOUND('',#2601,.T.);
#1072=FACE_OUTER_BOUND('',#2602,.T.);
#1073=FACE_OUTER_BOUND('',#2603,.T.);
#1074=FACE_OUTER_BOUND('',#2604,.T.);
#1075=FACE_OUTER_BOUND('',#2605,.T.);
#1076=FACE_OUTER_BOUND('',#2606,.T.);
#1077=FACE_OUTER_BOUND('',#2607,.T.);
#1078=FACE_OUTER_BOUND('',#2608,.T.);
#1079=FACE_OUTER_BOUND('',#2609,.T.);
#1080=FACE_OUTER_BOUND('',#2610,.T.);
#1081=FACE_OUTER_BOUND('',#2611,.T.);
#1082=FACE_OUTER_BOUND('',#2612,.T.);
#1083=FACE_OUTER_BOUND('',#2613,.T.);
#1084=FACE_OUTER_BOUND('',#2614,.T.);
#1085=FACE_OUTER_BOUND('',#2615,.T.);
#1086=FACE_OUTER_BOUND('',#2616,.T.);
#1087=FACE_OUTER_BOUND('',#2617,.T.);
#1088=FACE_OUTER_BOUND('',#2618,.T.);
#1089=FACE_OUTER_BOUND('',#2619,.T.);
#1090=FACE_OUTER_BOUND('',#2620,.T.);
#1091=FACE_OUTER_BOUND('',#2621,.T.);
#1092=FACE_OUTER_BOUND('',#2622,.T.);
#1093=FACE_OUTER_BOUND('',#2623,.T.);
#1094=FACE_OUTER_BOUND('',#2624,.T.);
#1095=FACE_OUTER_BOUND('',#2625,.T.);
#1096=FACE_OUTER_BOUND('',#2626,.T.);
#1097=FACE_OUTER_BOUND('',#2627,.T.);
#1098=FACE_OUTER_BOUND('',#2628,.T.);
#1099=FACE_OUTER_BOUND('',#2629,.T.);
#1100=FACE_OUTER_BOUND('',#2630,.T.);
#1101=FACE_OUTER_BOUND('',#2631,.T.);
#1102=FACE_OUTER_BOUND('',#2632,.T.);
#1103=FACE_OUTER_BOUND('',#2633,.T.);
#1104=FACE_OUTER_BOUND('',#2634,.T.);
#1105=FACE_OUTER_BOUND('',#2635,.T.);
#1106=FACE_OUTER_BOUND('',#2636,.T.);
#1107=FACE_OUTER_BOUND('',#2637,.T.);
#1108=FACE_OUTER_BOUND('',#2638,.T.);
#1109=FACE_OUTER_BOUND('',#2639,.T.);
#1110=FACE_OUTER_BOUND('',#2640,.T.);
#1111=FACE_OUTER_BOUND('',#2641,.T.);
#1112=FACE_OUTER_BOUND('',#2642,.T.);
#1113=FACE_OUTER_BOUND('',#2643,.T.);
#1114=FACE_OUTER_BOUND('',#2644,.T.);
#1115=FACE_OUTER_BOUND('',#2645,.T.);
#1116=FACE_OUTER_BOUND('',#2646,.T.);
#1117=FACE_OUTER_BOUND('',#2647,.T.);
#1118=FACE_OUTER_BOUND('',#2648,.T.);
#1119=FACE_OUTER_BOUND('',#2649,.T.);
#1120=FACE_OUTER_BOUND('',#2650,.T.);
#1121=FACE_OUTER_BOUND('',#2651,.T.);
#1122=FACE_OUTER_BOUND('',#2652,.T.);
#1123=FACE_OUTER_BOUND('',#2653,.T.);
#1124=FACE_OUTER_BOUND('',#2654,.T.);
#1125=FACE_OUTER_BOUND('',#2655,.T.);
#1126=FACE_OUTER_BOUND('',#2656,.T.);
#1127=FACE_OUTER_BOUND('',#2657,.T.);
#1128=FACE_OUTER_BOUND('',#2658,.T.);
#1129=FACE_OUTER_BOUND('',#2659,.T.);
#1130=FACE_OUTER_BOUND('',#2660,.T.);
#1131=FACE_OUTER_BOUND('',#2661,.T.);
#1132=FACE_OUTER_BOUND('',#2662,.T.);
#1133=FACE_OUTER_BOUND('',#2663,.T.);
#1134=FACE_OUTER_BOUND('',#2664,.T.);
#1135=FACE_OUTER_BOUND('',#2665,.T.);
#1136=FACE_OUTER_BOUND('',#2666,.T.);
#1137=FACE_OUTER_BOUND('',#2667,.T.);
#1138=FACE_OUTER_BOUND('',#2668,.T.);
#1139=FACE_OUTER_BOUND('',#2669,.T.);
#1140=FACE_OUTER_BOUND('',#2670,.T.);
#1141=FACE_OUTER_BOUND('',#2671,.T.);
#1142=FACE_OUTER_BOUND('',#2672,.T.);
#1143=FACE_OUTER_BOUND('',#2673,.T.);
#1144=FACE_OUTER_BOUND('',#2674,.T.);
#1145=FACE_OUTER_BOUND('',#2675,.T.);
#1146=FACE_OUTER_BOUND('',#2676,.T.);
#1147=FACE_OUTER_BOUND('',#2677,.T.);
#1148=FACE_OUTER_BOUND('',#2678,.T.);
#1149=FACE_OUTER_BOUND('',#2679,.T.);
#1150=FACE_OUTER_BOUND('',#2680,.T.);
#1151=FACE_OUTER_BOUND('',#2681,.T.);
#1152=FACE_OUTER_BOUND('',#2682,.T.);
#1153=FACE_OUTER_BOUND('',#2683,.T.);
#1154=FACE_OUTER_BOUND('',#2684,.T.);
#1155=FACE_OUTER_BOUND('',#2685,.T.);
#1156=FACE_OUTER_BOUND('',#2686,.T.);
#1157=FACE_OUTER_BOUND('',#2687,.T.);
#1158=FACE_OUTER_BOUND('',#2688,.T.);
#1159=FACE_OUTER_BOUND('',#2689,.T.);
#1160=FACE_OUTER_BOUND('',#2690,.T.);
#1161=FACE_OUTER_BOUND('',#2691,.T.);
#1162=FACE_OUTER_BOUND('',#2692,.T.);
#1163=FACE_OUTER_BOUND('',#2693,.T.);
#1164=FACE_OUTER_BOUND('',#2694,.T.);
#1165=FACE_OUTER_BOUND('',#2695,.T.);
#1166=FACE_OUTER_BOUND('',#2696,.T.);
#1167=FACE_OUTER_BOUND('',#2697,.T.);
#1168=FACE_OUTER_BOUND('',#2698,.T.);
#1169=FACE_OUTER_BOUND('',#2699,.T.);
#1170=FACE_OUTER_BOUND('',#2700,.T.);
#1171=FACE_OUTER_BOUND('',#2701,.T.);
#1172=FACE_OUTER_BOUND('',#2702,.T.);
#1173=FACE_OUTER_BOUND('',#2703,.T.);
#1174=FACE_OUTER_BOUND('',#2704,.T.);
#1175=FACE_OUTER_BOUND('',#2705,.T.);
#1176=FACE_OUTER_BOUND('',#2706,.T.);
#1177=FACE_OUTER_BOUND('',#2707,.T.);
#1178=FACE_OUTER_BOUND('',#2708,.T.);
#1179=FACE_OUTER_BOUND('',#2709,.T.);
#1180=FACE_OUTER_BOUND('',#2710,.T.);
#1181=FACE_OUTER_BOUND('',#2711,.T.);
#1182=FACE_OUTER_BOUND('',#2712,.T.);
#1183=FACE_OUTER_BOUND('',#2713,.T.);
#1184=FACE_OUTER_BOUND('',#2714,.T.);
#1185=FACE_OUTER_BOUND('',#2715,.T.);
#1186=FACE_OUTER_BOUND('',#2716,.T.);
#1187=FACE_OUTER_BOUND('',#2717,.T.);
#1188=FACE_OUTER_BOUND('',#2718,.T.);
#1189=FACE_OUTER_BOUND('',#2719,.T.);
#1190=FACE_OUTER_BOUND('',#2720,.T.);
#1191=FACE_OUTER_BOUND('',#2721,.T.);
#1192=FACE_OUTER_BOUND('',#2722,.T.);
#1193=FACE_OUTER_BOUND('',#2723,.T.);
#1194=FACE_OUTER_BOUND('',#2724,.T.);
#1195=FACE_OUTER_BOUND('',#2725,.T.);
#1196=FACE_OUTER_BOUND('',#2726,.T.);
#1197=FACE_OUTER_BOUND('',#2727,.T.);
#1198=FACE_OUTER_BOUND('',#2728,.T.);
#1199=FACE_OUTER_BOUND('',#2729,.T.);
#1200=FACE_OUTER_BOUND('',#2730,.T.);
#1201=FACE_OUTER_BOUND('',#2731,.T.);
#1202=FACE_OUTER_BOUND('',#2732,.T.);
#1203=FACE_OUTER_BOUND('',#2733,.T.);
#1204=FACE_OUTER_BOUND('',#2734,.T.);
#1205=FACE_OUTER_BOUND('',#2735,.T.);
#1206=FACE_OUTER_BOUND('',#2736,.T.);
#1207=FACE_OUTER_BOUND('',#2737,.T.);
#1208=FACE_OUTER_BOUND('',#2738,.T.);
#1209=FACE_OUTER_BOUND('',#2739,.T.);
#1210=FACE_OUTER_BOUND('',#2740,.T.);
#1211=FACE_OUTER_BOUND('',#2741,.T.);
#1212=FACE_OUTER_BOUND('',#2742,.T.);
#1213=FACE_OUTER_BOUND('',#2743,.T.);
#1214=FACE_OUTER_BOUND('',#2744,.T.);
#1215=FACE_OUTER_BOUND('',#2745,.T.);
#1216=FACE_OUTER_BOUND('',#2746,.T.);
#1217=FACE_OUTER_BOUND('',#2747,.T.);
#1218=FACE_OUTER_BOUND('',#2748,.T.);
#1219=FACE_OUTER_BOUND('',#2749,.T.);
#1220=FACE_OUTER_BOUND('',#2750,.T.);
#1221=FACE_OUTER_BOUND('',#2751,.T.);
#1222=FACE_OUTER_BOUND('',#2752,.T.);
#1223=FACE_OUTER_BOUND('',#2753,.T.);
#1224=FACE_OUTER_BOUND('',#2754,.T.);
#1225=FACE_OUTER_BOUND('',#2755,.T.);
#1226=FACE_OUTER_BOUND('',#2756,.T.);
#1227=FACE_OUTER_BOUND('',#2757,.T.);
#1228=FACE_OUTER_BOUND('',#2758,.T.);
#1229=FACE_OUTER_BOUND('',#2759,.T.);
#1230=FACE_OUTER_BOUND('',#2760,.T.);
#1231=FACE_OUTER_BOUND('',#2761,.T.);
#1232=FACE_OUTER_BOUND('',#2762,.T.);
#1233=FACE_OUTER_BOUND('',#2763,.T.);
#1234=FACE_OUTER_BOUND('',#2764,.T.);
#1235=FACE_OUTER_BOUND('',#2765,.T.);
#1236=FACE_OUTER_BOUND('',#2766,.T.);
#1237=FACE_OUTER_BOUND('',#2767,.T.);
#1238=FACE_OUTER_BOUND('',#2768,.T.);
#1239=FACE_OUTER_BOUND('',#2769,.T.);
#1240=FACE_OUTER_BOUND('',#2770,.T.);
#1241=FACE_OUTER_BOUND('',#2771,.T.);
#1242=FACE_OUTER_BOUND('',#2772,.T.);
#1243=FACE_OUTER_BOUND('',#2773,.T.);
#1244=FACE_OUTER_BOUND('',#2774,.T.);
#1245=FACE_OUTER_BOUND('',#2775,.T.);
#1246=FACE_OUTER_BOUND('',#2776,.T.);
#1247=FACE_OUTER_BOUND('',#2777,.T.);
#1248=FACE_OUTER_BOUND('',#2778,.T.);
#1249=FACE_OUTER_BOUND('',#2779,.T.);
#1250=FACE_OUTER_BOUND('',#2780,.T.);
#1251=FACE_OUTER_BOUND('',#2781,.T.);
#1252=FACE_OUTER_BOUND('',#2782,.T.);
#1253=FACE_OUTER_BOUND('',#2783,.T.);
#1254=FACE_OUTER_BOUND('',#2784,.T.);
#1255=FACE_OUTER_BOUND('',#2785,.T.);
#1256=FACE_OUTER_BOUND('',#2786,.T.);
#1257=FACE_OUTER_BOUND('',#2787,.T.);
#1258=FACE_OUTER_BOUND('',#2788,.T.);
#1259=FACE_OUTER_BOUND('',#2789,.T.);
#1260=FACE_OUTER_BOUND('',#2790,.T.);
#1261=FACE_OUTER_BOUND('',#2791,.T.);
#1262=FACE_OUTER_BOUND('',#2792,.T.);
#1263=FACE_OUTER_BOUND('',#2793,.T.);
#1264=FACE_OUTER_BOUND('',#2794,.T.);
#1265=FACE_OUTER_BOUND('',#2795,.T.);
#1266=FACE_OUTER_BOUND('',#2796,.T.);
#1267=FACE_OUTER_BOUND('',#2797,.T.);
#1268=FACE_OUTER_BOUND('',#2798,.T.);
#1269=FACE_OUTER_BOUND('',#2799,.T.);
#1270=FACE_OUTER_BOUND('',#2800,.T.);
#1271=FACE_OUTER_BOUND('',#2801,.T.);
#1272=FACE_OUTER_BOUND('',#2802,.T.);
#1273=FACE_OUTER_BOUND('',#2803,.T.);
#1274=FACE_OUTER_BOUND('',#2804,.T.);
#1275=FACE_OUTER_BOUND('',#2805,.T.);
#1276=FACE_OUTER_BOUND('',#2806,.T.);
#1277=FACE_OUTER_BOUND('',#2807,.T.);
#1278=FACE_OUTER_BOUND('',#2808,.T.);
#1279=FACE_OUTER_BOUND('',#2809,.T.);
#1280=FACE_OUTER_BOUND('',#2810,.T.);
#1281=FACE_OUTER_BOUND('',#2811,.T.);
#1282=FACE_OUTER_BOUND('',#2812,.T.);
#1283=FACE_OUTER_BOUND('',#2813,.T.);
#1284=FACE_OUTER_BOUND('',#2814,.T.);
#1285=FACE_OUTER_BOUND('',#2815,.T.);
#1286=FACE_OUTER_BOUND('',#2816,.T.);
#1287=FACE_OUTER_BOUND('',#2817,.T.);
#1288=FACE_OUTER_BOUND('',#2818,.T.);
#1289=FACE_OUTER_BOUND('',#2819,.T.);
#1290=FACE_OUTER_BOUND('',#2820,.T.);
#1291=FACE_OUTER_BOUND('',#2821,.T.);
#1292=FACE_OUTER_BOUND('',#2822,.T.);
#1293=FACE_OUTER_BOUND('',#2823,.T.);
#1294=FACE_OUTER_BOUND('',#2824,.T.);
#1295=FACE_OUTER_BOUND('',#2825,.T.);
#1296=FACE_OUTER_BOUND('',#2826,.T.);
#1297=FACE_OUTER_BOUND('',#2827,.T.);
#1298=FACE_OUTER_BOUND('',#2828,.T.);
#1299=FACE_OUTER_BOUND('',#2829,.T.);
#1300=FACE_OUTER_BOUND('',#2830,.T.);
#1301=FACE_OUTER_BOUND('',#2831,.T.);
#1302=FACE_OUTER_BOUND('',#2832,.T.);
#1303=FACE_OUTER_BOUND('',#2833,.T.);
#1304=FACE_OUTER_BOUND('',#2834,.T.);
#1305=FACE_OUTER_BOUND('',#2835,.T.);
#1306=FACE_OUTER_BOUND('',#2836,.T.);
#1307=FACE_OUTER_BOUND('',#2837,.T.);
#1308=FACE_OUTER_BOUND('',#2838,.T.);
#1309=FACE_OUTER_BOUND('',#2839,.T.);
#1310=FACE_OUTER_BOUND('',#2840,.T.);
#1311=FACE_OUTER_BOUND('',#2841,.T.);
#1312=FACE_OUTER_BOUND('',#2842,.T.);
#1313=FACE_OUTER_BOUND('',#2843,.T.);
#1314=FACE_OUTER_BOUND('',#2844,.T.);
#1315=FACE_OUTER_BOUND('',#2845,.T.);
#1316=FACE_OUTER_BOUND('',#2846,.T.);
#1317=FACE_OUTER_BOUND('',#2847,.T.);
#1318=FACE_OUTER_BOUND('',#2848,.T.);
#1319=FACE_OUTER_BOUND('',#2849,.T.);
#1320=FACE_OUTER_BOUND('',#2850,.T.);
#1321=FACE_OUTER_BOUND('',#2851,.T.);
#1322=FACE_OUTER_BOUND('',#2852,.T.);
#1323=FACE_OUTER_BOUND('',#2853,.T.);
#1324=FACE_OUTER_BOUND('',#2854,.T.);
#1325=FACE_OUTER_BOUND('',#2855,.T.);
#1326=FACE_OUTER_BOUND('',#2856,.T.);
#1327=FACE_OUTER_BOUND('',#2857,.T.);
#1328=FACE_OUTER_BOUND('',#2858,.T.);
#1329=FACE_OUTER_BOUND('',#2859,.T.);
#1330=FACE_OUTER_BOUND('',#2860,.T.);
#1331=FACE_OUTER_BOUND('',#2861,.T.);
#1332=FACE_OUTER_BOUND('',#2862,.T.);
#1333=FACE_OUTER_BOUND('',#2863,.T.);
#1334=FACE_OUTER_BOUND('',#2864,.T.);
#1335=FACE_OUTER_BOUND('',#2865,.T.);
#1336=FACE_OUTER_BOUND('',#2866,.T.);
#1337=FACE_OUTER_BOUND('',#2867,.T.);
#1338=FACE_OUTER_BOUND('',#2868,.T.);
#1339=FACE_OUTER_BOUND('',#2869,.T.);
#1340=FACE_OUTER_BOUND('',#2870,.T.);
#1341=FACE_OUTER_BOUND('',#2871,.T.);
#1342=FACE_OUTER_BOUND('',#2872,.T.);
#1343=FACE_OUTER_BOUND('',#2873,.T.);
#1344=FACE_OUTER_BOUND('',#2874,.T.);
#1345=FACE_OUTER_BOUND('',#2875,.T.);
#1346=FACE_OUTER_BOUND('',#2876,.T.);
#1347=FACE_OUTER_BOUND('',#2877,.T.);
#1348=FACE_OUTER_BOUND('',#2878,.T.);
#1349=FACE_OUTER_BOUND('',#2879,.T.);
#1350=FACE_OUTER_BOUND('',#2880,.T.);
#1351=FACE_OUTER_BOUND('',#2881,.T.);
#1352=FACE_OUTER_BOUND('',#2882,.T.);
#1353=FACE_OUTER_BOUND('',#2883,.T.);
#1354=FACE_OUTER_BOUND('',#2884,.T.);
#1355=FACE_OUTER_BOUND('',#2885,.T.);
#1356=FACE_OUTER_BOUND('',#2886,.T.);
#1357=FACE_OUTER_BOUND('',#2887,.T.);
#1358=FACE_OUTER_BOUND('',#2888,.T.);
#1359=FACE_OUTER_BOUND('',#2889,.T.);
#1360=FACE_OUTER_BOUND('',#2890,.T.);
#1361=FACE_OUTER_BOUND('',#2891,.T.);
#1362=FACE_OUTER_BOUND('',#2892,.T.);
#1363=FACE_OUTER_BOUND('',#2893,.T.);
#1364=FACE_OUTER_BOUND('',#2894,.T.);
#1365=FACE_OUTER_BOUND('',#2895,.T.);
#1366=FACE_OUTER_BOUND('',#2896,.T.);
#1367=FACE_OUTER_BOUND('',#2897,.T.);
#1368=FACE_OUTER_BOUND('',#2898,.T.);
#1369=FACE_OUTER_BOUND('',#2899,.T.);
#1370=FACE_OUTER_BOUND('',#2900,.T.);
#1371=FACE_OUTER_BOUND('',#2901,.T.);
#1372=FACE_OUTER_BOUND('',#2902,.T.);
#1373=FACE_OUTER_BOUND('',#2903,.T.);
#1374=FACE_OUTER_BOUND('',#2904,.T.);
#1375=FACE_OUTER_BOUND('',#2905,.T.);
#1376=FACE_OUTER_BOUND('',#2906,.T.);
#1377=FACE_OUTER_BOUND('',#2907,.T.);
#1378=FACE_OUTER_BOUND('',#2908,.T.);
#1379=FACE_OUTER_BOUND('',#2909,.T.);
#1380=FACE_OUTER_BOUND('',#2910,.T.);
#1381=FACE_OUTER_BOUND('',#2911,.T.);
#1382=FACE_OUTER_BOUND('',#2912,.T.);
#1383=FACE_OUTER_BOUND('',#2913,.T.);
#1384=FACE_OUTER_BOUND('',#2914,.T.);
#1385=FACE_OUTER_BOUND('',#2915,.T.);
#1386=FACE_OUTER_BOUND('',#2916,.T.);
#1387=FACE_OUTER_BOUND('',#2917,.T.);
#1388=FACE_OUTER_BOUND('',#2918,.T.);
#1389=FACE_OUTER_BOUND('',#2919,.T.);
#1390=FACE_OUTER_BOUND('',#2920,.T.);
#1391=FACE_OUTER_BOUND('',#2921,.T.);
#1392=FACE_OUTER_BOUND('',#2922,.T.);
#1393=FACE_OUTER_BOUND('',#2923,.T.);
#1394=FACE_OUTER_BOUND('',#2924,.T.);
#1395=FACE_OUTER_BOUND('',#2925,.T.);
#1396=FACE_OUTER_BOUND('',#2926,.T.);
#1397=FACE_OUTER_BOUND('',#2927,.T.);
#1398=FACE_OUTER_BOUND('',#2928,.T.);
#1399=FACE_OUTER_BOUND('',#2929,.T.);
#1400=FACE_OUTER_BOUND('',#2930,.T.);
#1401=FACE_OUTER_BOUND('',#2931,.T.);
#1402=FACE_OUTER_BOUND('',#2932,.T.);
#1403=FACE_OUTER_BOUND('',#2933,.T.);
#1404=FACE_OUTER_BOUND('',#2934,.T.);
#1405=FACE_OUTER_BOUND('',#2935,.T.);
#1406=FACE_OUTER_BOUND('',#2936,.T.);
#1407=FACE_OUTER_BOUND('',#2937,.T.);
#1408=FACE_OUTER_BOUND('',#2938,.T.);
#1409=FACE_OUTER_BOUND('',#2939,.T.);
#1410=FACE_OUTER_BOUND('',#2940,.T.);
#1411=FACE_OUTER_BOUND('',#2941,.T.);
#1412=FACE_OUTER_BOUND('',#2942,.T.);
#1413=FACE_OUTER_BOUND('',#2943,.T.);
#1414=FACE_OUTER_BOUND('',#2944,.T.);
#1415=FACE_OUTER_BOUND('',#2945,.T.);
#1416=FACE_OUTER_BOUND('',#2946,.T.);
#1417=FACE_OUTER_BOUND('',#2947,.T.);
#1418=FACE_OUTER_BOUND('',#2948,.T.);
#1419=FACE_OUTER_BOUND('',#2949,.T.);
#1420=FACE_OUTER_BOUND('',#2950,.T.);
#1421=FACE_OUTER_BOUND('',#2951,.T.);
#1422=FACE_OUTER_BOUND('',#2952,.T.);
#1423=FACE_OUTER_BOUND('',#2953,.T.);
#1424=FACE_OUTER_BOUND('',#2954,.T.);
#1425=FACE_OUTER_BOUND('',#2955,.T.);
#1426=FACE_OUTER_BOUND('',#2956,.T.);
#1427=FACE_OUTER_BOUND('',#2957,.T.);
#1428=FACE_OUTER_BOUND('',#2958,.T.);
#1429=FACE_OUTER_BOUND('',#2959,.T.);
#1430=FACE_OUTER_BOUND('',#2960,.T.);
#1431=FACE_OUTER_BOUND('',#2961,.T.);
#1432=FACE_OUTER_BOUND('',#2962,.T.);
#1433=FACE_OUTER_BOUND('',#2963,.T.);
#1434=FACE_OUTER_BOUND('',#2964,.T.);
#1435=FACE_OUTER_BOUND('',#2965,.T.);
#1436=FACE_OUTER_BOUND('',#2966,.T.);
#1437=FACE_OUTER_BOUND('',#2967,.T.);
#1438=FACE_OUTER_BOUND('',#2968,.T.);
#1439=FACE_OUTER_BOUND('',#2969,.T.);
#1440=FACE_OUTER_BOUND('',#2970,.T.);
#1441=FACE_OUTER_BOUND('',#2971,.T.);
#1442=FACE_OUTER_BOUND('',#2972,.T.);
#1443=FACE_OUTER_BOUND('',#2973,.T.);
#1444=FACE_OUTER_BOUND('',#2974,.T.);
#1445=FACE_OUTER_BOUND('',#2975,.T.);
#1446=FACE_OUTER_BOUND('',#2976,.T.);
#1447=FACE_OUTER_BOUND('',#2977,.T.);
#1448=FACE_OUTER_BOUND('',#2978,.T.);
#1449=FACE_OUTER_BOUND('',#2979,.T.);
#1450=FACE_OUTER_BOUND('',#2980,.T.);
#1451=FACE_OUTER_BOUND('',#2981,.T.);
#1452=FACE_OUTER_BOUND('',#2982,.T.);
#1453=FACE_OUTER_BOUND('',#2983,.T.);
#1454=FACE_OUTER_BOUND('',#2984,.T.);
#1455=FACE_OUTER_BOUND('',#2985,.T.);
#1456=FACE_OUTER_BOUND('',#2986,.T.);
#1457=FACE_OUTER_BOUND('',#2987,.T.);
#1458=FACE_OUTER_BOUND('',#2988,.T.);
#1459=FACE_OUTER_BOUND('',#2989,.T.);
#1460=FACE_OUTER_BOUND('',#2990,.T.);
#1461=FACE_OUTER_BOUND('',#2991,.T.);
#1462=FACE_OUTER_BOUND('',#2992,.T.);
#1463=FACE_OUTER_BOUND('',#2993,.T.);
#1464=FACE_OUTER_BOUND('',#2994,.T.);
#1465=FACE_OUTER_BOUND('',#2995,.T.);
#1466=FACE_OUTER_BOUND('',#2996,.T.);
#1467=FACE_OUTER_BOUND('',#2997,.T.);
#1468=FACE_OUTER_BOUND('',#2998,.T.);
#1469=FACE_OUTER_BOUND('',#2999,.T.);
#1470=FACE_OUTER_BOUND('',#3000,.T.);
#1471=FACE_OUTER_BOUND('',#3001,.T.);
#1472=FACE_OUTER_BOUND('',#3002,.T.);
#1473=FACE_OUTER_BOUND('',#3003,.T.);
#1474=FACE_OUTER_BOUND('',#3004,.T.);
#1475=FACE_OUTER_BOUND('',#3005,.T.);
#1476=FACE_OUTER_BOUND('',#3006,.T.);
#1477=FACE_OUTER_BOUND('',#3007,.T.);
#1478=FACE_OUTER_BOUND('',#3008,.T.);
#1479=FACE_OUTER_BOUND('',#3009,.T.);
#1480=FACE_OUTER_BOUND('',#3010,.T.);
#1481=FACE_OUTER_BOUND('',#3011,.T.);
#1482=FACE_OUTER_BOUND('',#3012,.T.);
#1483=FACE_OUTER_BOUND('',#3013,.T.);
#1484=FACE_OUTER_BOUND('',#3014,.T.);
#1485=FACE_OUTER_BOUND('',#3015,.T.);
#1486=FACE_OUTER_BOUND('',#3016,.T.);
#1487=FACE_OUTER_BOUND('',#3017,.T.);
#1488=FACE_OUTER_BOUND('',#3018,.T.);
#1489=FACE_OUTER_BOUND('',#3019,.T.);
#1490=FACE_OUTER_BOUND('',#3020,.T.);
#1491=FACE_OUTER_BOUND('',#3021,.T.);
#1492=FACE_OUTER_BOUND('',#3022,.T.);
#1493=FACE_OUTER_BOUND('',#3023,.T.);
#1494=FACE_OUTER_BOUND('',#3024,.T.);
#1495=FACE_OUTER_BOUND('',#3025,.T.);
#1496=FACE_OUTER_BOUND('',#3026,.T.);
#1497=FACE_OUTER_BOUND('',#3027,.T.);
#1498=FACE_OUTER_BOUND('',#3028,.T.);
#1499=FACE_OUTER_BOUND('',#3029,.T.);
#1500=FACE_OUTER_BOUND('',#3030,.T.);
#1501=FACE_OUTER_BOUND('',#3031,.T.);
#1502=FACE_OUTER_BOUND('',#3032,.T.);
#1503=FACE_OUTER_BOUND('',#3033,.T.);
#1504=FACE_OUTER_BOUND('',#3034,.T.);
#1505=FACE_OUTER_BOUND('',#3035,.T.);
#1506=FACE_OUTER_BOUND('',#3036,.T.);
#1507=FACE_OUTER_BOUND('',#3037,.T.);
#1508=FACE_OUTER_BOUND('',#3038,.T.);
#1509=FACE_OUTER_BOUND('',#3039,.T.);
#1510=FACE_OUTER_BOUND('',#3040,.T.);
#1511=FACE_OUTER_BOUND('',#3041,.T.);
#1512=FACE_OUTER_BOUND('',#3042,.T.);
#1513=FACE_OUTER_BOUND('',#3043,.T.);
#1514=FACE_OUTER_BOUND('',#3044,.T.);
#1515=FACE_OUTER_BOUND('',#3045,.T.);
#1516=FACE_OUTER_BOUND('',#3046,.T.);
#1517=FACE_OUTER_BOUND('',#3047,.T.);
#1518=FACE_OUTER_BOUND('',#3048,.T.);
#1519=FACE_OUTER_BOUND('',#3049,.T.);
#1520=FACE_OUTER_BOUND('',#3050,.T.);
#1521=FACE_OUTER_BOUND('',#3051,.T.);
#1522=FACE_OUTER_BOUND('',#3052,.T.);
#1523=FACE_OUTER_BOUND('',#3053,.T.);
#1524=FACE_OUTER_BOUND('',#3054,.T.);
#1525=FACE_OUTER_BOUND('',#3055,.T.);
#1526=FACE_OUTER_BOUND('',#3056,.T.);
#1527=FACE_OUTER_BOUND('',#3057,.T.);
#1528=FACE_OUTER_BOUND('',#3058,.T.);
#1529=FACE_OUTER_BOUND('',#3059,.T.);
#1530=FACE_OUTER_BOUND('',#3060,.T.);
#1531=FACE_OUTER_BOUND('',#3061,.T.);
#1532=FACE_OUTER_BOUND('',#3062,.T.);
#1533=FACE_OUTER_BOUND('',#3063,.T.);
#1534=FACE_OUTER_BOUND('',#3064,.T.);
#1535=FACE_OUTER_BOUND('',#3065,.T.);
#1536=FACE_OUTER_BOUND('',#3066,.T.);
#1537=FACE_OUTER_BOUND('',#3067,.T.);
#1538=FACE_OUTER_BOUND('',#3068,.T.);
#1539=FACE_OUTER_BOUND('',#3069,.T.);
#1540=FACE_OUTER_BOUND('',#3070,.T.);
#1541=FACE_OUTER_BOUND('',#3071,.T.);
#1542=FACE_OUTER_BOUND('',#3072,.T.);
#1543=FACE_OUTER_BOUND('',#3073,.T.);
#1544=FACE_OUTER_BOUND('',#3074,.T.);
#1545=FACE_OUTER_BOUND('',#3075,.T.);
#1546=FACE_OUTER_BOUND('',#3076,.T.);
#1547=FACE_OUTER_BOUND('',#3077,.T.);
#1548=FACE_OUTER_BOUND('',#3078,.T.);
#1549=FACE_OUTER_BOUND('',#3079,.T.);
#1550=FACE_OUTER_BOUND('',#3080,.T.);
#1551=FACE_OUTER_BOUND('',#3081,.T.);
#1552=FACE_OUTER_BOUND('',#3082,.T.);
#1553=FACE_OUTER_BOUND('',#3083,.T.);
#1554=FACE_OUTER_BOUND('',#3084,.T.);
#1555=FACE_OUTER_BOUND('',#3085,.T.);
#1556=FACE_OUTER_BOUND('',#3086,.T.);
#1557=FACE_OUTER_BOUND('',#3087,.T.);
#1558=FACE_OUTER_BOUND('',#3088,.T.);
#1559=FACE_OUTER_BOUND('',#3089,.T.);
#1560=FACE_OUTER_BOUND('',#3090,.T.);
#1561=FACE_OUTER_BOUND('',#3091,.T.);
#1562=FACE_OUTER_BOUND('',#3092,.T.);
#1563=FACE_OUTER_BOUND('',#3093,.T.);
#1564=FACE_OUTER_BOUND('',#3094,.T.);
#1565=FACE_OUTER_BOUND('',#3095,.T.);
#1566=FACE_OUTER_BOUND('',#3096,.T.);
#1567=FACE_OUTER_BOUND('',#3097,.T.);
#1568=FACE_OUTER_BOUND('',#3098,.T.);
#1569=FACE_OUTER_BOUND('',#3099,.T.);
#1570=FACE_OUTER_BOUND('',#3100,.T.);
#1571=FACE_OUTER_BOUND('',#3101,.T.);
#1572=FACE_OUTER_BOUND('',#3102,.T.);
#1573=FACE_OUTER_BOUND('',#3103,.T.);
#1574=FACE_OUTER_BOUND('',#3104,.T.);
#1575=FACE_OUTER_BOUND('',#3105,.T.);
#1576=FACE_OUTER_BOUND('',#3106,.T.);
#1577=FACE_OUTER_BOUND('',#3107,.T.);
#1578=FACE_OUTER_BOUND('',#3108,.T.);
#1579=FACE_OUTER_BOUND('',#3109,.T.);
#1580=FACE_OUTER_BOUND('',#3110,.T.);
#1581=FACE_OUTER_BOUND('',#3111,.T.);
#1582=FACE_OUTER_BOUND('',#3112,.T.);
#1583=FACE_OUTER_BOUND('',#3113,.T.);
#1584=FACE_OUTER_BOUND('',#3114,.T.);
#1585=FACE_OUTER_BOUND('',#3115,.T.);
#1586=FACE_OUTER_BOUND('',#3116,.T.);
#1587=FACE_OUTER_BOUND('',#3117,.T.);
#1588=FACE_OUTER_BOUND('',#3118,.T.);
#1589=FACE_OUTER_BOUND('',#3119,.T.);
#1590=FACE_OUTER_BOUND('',#3120,.T.);
#1591=FACE_OUTER_BOUND('',#3121,.T.);
#1592=FACE_OUTER_BOUND('',#3122,.T.);
#1593=FACE_OUTER_BOUND('',#3123,.T.);
#1594=FACE_OUTER_BOUND('',#3124,.T.);
#1595=FACE_OUTER_BOUND('',#3125,.T.);
#1596=FACE_OUTER_BOUND('',#3126,.T.);
#1597=FACE_OUTER_BOUND('',#3127,.T.);
#1598=FACE_OUTER_BOUND('',#3128,.T.);
#1599=FACE_OUTER_BOUND('',#3129,.T.);
#1600=FACE_OUTER_BOUND('',#3130,.T.);
#1601=FACE_OUTER_BOUND('',#3131,.T.);
#1602=FACE_OUTER_BOUND('',#3132,.T.);
#1603=FACE_OUTER_BOUND('',#3133,.T.);
#1604=FACE_OUTER_BOUND('',#3134,.T.);
#1605=FACE_OUTER_BOUND('',#3135,.T.);
#1606=FACE_OUTER_BOUND('',#3136,.T.);
#1607=FACE_OUTER_BOUND('',#3137,.T.);
#1608=FACE_OUTER_BOUND('',#3138,.T.);
#1609=FACE_OUTER_BOUND('',#3139,.T.);
#1610=FACE_OUTER_BOUND('',#3140,.T.);
#1611=FACE_OUTER_BOUND('',#3141,.T.);
#1612=FACE_OUTER_BOUND('',#3142,.T.);
#1613=FACE_OUTER_BOUND('',#3143,.T.);
#1614=FACE_OUTER_BOUND('',#3144,.T.);
#1615=FACE_OUTER_BOUND('',#3145,.T.);
#1616=FACE_OUTER_BOUND('',#3146,.T.);
#1617=FACE_OUTER_BOUND('',#3147,.T.);
#1618=FACE_OUTER_BOUND('',#3148,.T.);
#1619=FACE_OUTER_BOUND('',#3149,.T.);
#1620=FACE_OUTER_BOUND('',#3150,.T.);
#1621=FACE_OUTER_BOUND('',#3151,.T.);
#1622=FACE_OUTER_BOUND('',#3152,.T.);
#1623=FACE_OUTER_BOUND('',#3153,.T.);
#1624=FACE_OUTER_BOUND('',#3154,.T.);
#1625=FACE_OUTER_BOUND('',#3155,.T.);
#1626=FACE_OUTER_BOUND('',#3156,.T.);
#1627=FACE_OUTER_BOUND('',#3157,.T.);
#1628=FACE_OUTER_BOUND('',#3158,.T.);
#1629=FACE_OUTER_BOUND('',#3159,.T.);
#1630=FACE_OUTER_BOUND('',#3160,.T.);
#1631=FACE_OUTER_BOUND('',#3161,.T.);
#1632=FACE_OUTER_BOUND('',#3162,.T.);
#1633=FACE_OUTER_BOUND('',#3163,.T.);
#1634=FACE_OUTER_BOUND('',#3164,.T.);
#1635=FACE_OUTER_BOUND('',#3165,.T.);
#1636=FACE_OUTER_BOUND('',#3166,.T.);
#1637=FACE_OUTER_BOUND('',#3167,.T.);
#1638=FACE_OUTER_BOUND('',#3168,.T.);
#1639=FACE_OUTER_BOUND('',#3169,.T.);
#1640=FACE_OUTER_BOUND('',#3170,.T.);
#1641=FACE_OUTER_BOUND('',#3171,.T.);
#1642=FACE_OUTER_BOUND('',#3172,.T.);
#1643=FACE_OUTER_BOUND('',#3173,.T.);
#1644=FACE_OUTER_BOUND('',#3174,.T.);
#1645=FACE_OUTER_BOUND('',#3175,.T.);
#1646=FACE_OUTER_BOUND('',#3176,.T.);
#1647=FACE_OUTER_BOUND('',#3177,.T.);
#1648=FACE_OUTER_BOUND('',#3178,.T.);
#1649=FACE_OUTER_BOUND('',#3179,.T.);
#1650=FACE_OUTER_BOUND('',#3180,.T.);
#1651=FACE_OUTER_BOUND('',#3181,.T.);
#1652=FACE_OUTER_BOUND('',#3182,.T.);
#1653=FACE_OUTER_BOUND('',#3183,.T.);
#1654=FACE_OUTER_BOUND('',#3184,.T.);
#1655=FACE_OUTER_BOUND('',#3185,.T.);
#1656=FACE_OUTER_BOUND('',#3186,.T.);
#1657=FACE_OUTER_BOUND('',#3187,.T.);
#1658=FACE_OUTER_BOUND('',#3188,.T.);
#1659=FACE_OUTER_BOUND('',#3189,.T.);
#1660=FACE_OUTER_BOUND('',#3190,.T.);
#1661=FACE_OUTER_BOUND('',#3191,.T.);
#1662=FACE_OUTER_BOUND('',#3192,.T.);
#1663=FACE_OUTER_BOUND('',#3193,.T.);
#1664=FACE_OUTER_BOUND('',#3194,.T.);
#1665=FACE_OUTER_BOUND('',#3195,.T.);
#1666=FACE_OUTER_BOUND('',#3196,.T.);
#1667=FACE_OUTER_BOUND('',#3197,.T.);
#1668=FACE_OUTER_BOUND('',#3198,.T.);
#1669=FACE_OUTER_BOUND('',#3199,.T.);
#1670=FACE_OUTER_BOUND('',#3200,.T.);
#1671=FACE_OUTER_BOUND('',#3201,.T.);
#1672=FACE_OUTER_BOUND('',#3202,.T.);
#1673=FACE_OUTER_BOUND('',#3203,.T.);
#1674=FACE_OUTER_BOUND('',#3204,.T.);
#1675=FACE_OUTER_BOUND('',#3205,.T.);
#1676=FACE_OUTER_BOUND('',#3206,.T.);
#1677=FACE_OUTER_BOUND('',#3207,.T.);
#1678=FACE_OUTER_BOUND('',#3208,.T.);
#1679=FACE_OUTER_BOUND('',#3209,.T.);
#1680=FACE_OUTER_BOUND('',#3210,.T.);
#1681=FACE_OUTER_BOUND('',#3211,.T.);
#1682=FACE_OUTER_BOUND('',#3212,.T.);
#1683=FACE_OUTER_BOUND('',#3213,.T.);
#1684=FACE_OUTER_BOUND('',#3214,.T.);
#1685=FACE_OUTER_BOUND('',#3215,.T.);
#1686=FACE_OUTER_BOUND('',#3216,.T.);
#1687=FACE_OUTER_BOUND('',#3217,.T.);
#1688=FACE_OUTER_BOUND('',#3218,.T.);
#1689=FACE_OUTER_BOUND('',#3219,.T.);
#1690=FACE_OUTER_BOUND('',#3220,.T.);
#1691=FACE_OUTER_BOUND('',#3221,.T.);
#1692=FACE_OUTER_BOUND('',#3222,.T.);
#1693=FACE_OUTER_BOUND('',#3223,.T.);
#1694=FACE_OUTER_BOUND('',#3224,.T.);
#1695=FACE_OUTER_BOUND('',#3225,.T.);
#1696=FACE_OUTER_BOUND('',#3226,.T.);
#1697=FACE_OUTER_BOUND('',#3227,.T.);
#1698=FACE_OUTER_BOUND('',#3228,.T.);
#1699=FACE_OUTER_BOUND('',#3229,.T.);
#1700=FACE_OUTER_BOUND('',#3230,.T.);
#1701=FACE_OUTER_BOUND('',#3231,.T.);
#1702=FACE_OUTER_BOUND('',#3232,.T.);
#1703=FACE_OUTER_BOUND('',#3233,.T.);
#1704=FACE_OUTER_BOUND('',#3234,.T.);
#1705=FACE_OUTER_BOUND('',#3235,.T.);
#1706=FACE_OUTER_BOUND('',#3236,.T.);
#1707=FACE_OUTER_BOUND('',#3237,.T.);
#1708=FACE_OUTER_BOUND('',#3238,.T.);
#1709=FACE_OUTER_BOUND('',#3239,.T.);
#1710=FACE_OUTER_BOUND('',#3240,.T.);
#1711=FACE_OUTER_BOUND('',#3241,.T.);
#1712=FACE_OUTER_BOUND('',#3242,.T.);
#1713=FACE_OUTER_BOUND('',#3243,.T.);
#1714=FACE_OUTER_BOUND('',#3244,.T.);
#1715=FACE_OUTER_BOUND('',#3245,.T.);
#1716=FACE_OUTER_BOUND('',#3246,.T.);
#1717=FACE_OUTER_BOUND('',#3247,.T.);
#1718=FACE_OUTER_BOUND('',#3248,.T.);
#1719=FACE_OUTER_BOUND('',#3249,.T.);
#1720=FACE_OUTER_BOUND('',#3250,.T.);
#1721=FACE_OUTER_BOUND('',#3251,.T.);
#1722=FACE_OUTER_BOUND('',#3252,.T.);
#1723=FACE_OUTER_BOUND('',#3253,.T.);
#1724=FACE_OUTER_BOUND('',#3254,.T.);
#1725=FACE_OUTER_BOUND('',#3255,.T.);
#1726=FACE_OUTER_BOUND('',#3256,.T.);
#1727=FACE_OUTER_BOUND('',#3257,.T.);
#1728=FACE_OUTER_BOUND('',#3258,.T.);
#1729=FACE_OUTER_BOUND('',#3259,.T.);
#1730=FACE_OUTER_BOUND('',#3260,.T.);
#1731=FACE_OUTER_BOUND('',#3261,.T.);
#1732=FACE_OUTER_BOUND('',#3262,.T.);
#1733=FACE_OUTER_BOUND('',#3263,.T.);
#1734=FACE_OUTER_BOUND('',#3264,.T.);
#1735=FACE_OUTER_BOUND('',#3265,.T.);
#1736=FACE_OUTER_BOUND('',#3266,.T.);
#1737=FACE_OUTER_BOUND('',#3267,.T.);
#1738=FACE_OUTER_BOUND('',#3268,.T.);
#1739=FACE_OUTER_BOUND('',#3269,.T.);
#1740=FACE_OUTER_BOUND('',#3270,.T.);
#1741=FACE_OUTER_BOUND('',#3271,.T.);
#1742=FACE_OUTER_BOUND('',#3272,.T.);
#1743=FACE_OUTER_BOUND('',#3273,.T.);
#1744=FACE_OUTER_BOUND('',#3274,.T.);
#1745=FACE_OUTER_BOUND('',#3275,.T.);
#1746=FACE_OUTER_BOUND('',#3276,.T.);
#1747=FACE_OUTER_BOUND('',#3277,.T.);
#1748=FACE_OUTER_BOUND('',#3278,.T.);
#1749=FACE_OUTER_BOUND('',#3279,.T.);
#1750=FACE_OUTER_BOUND('',#3280,.T.);
#1751=FACE_OUTER_BOUND('',#3281,.T.);
#1752=FACE_OUTER_BOUND('',#3282,.T.);
#1753=FACE_OUTER_BOUND('',#3283,.T.);
#1754=FACE_OUTER_BOUND('',#3284,.T.);
#1755=FACE_OUTER_BOUND('',#3285,.T.);
#1756=FACE_OUTER_BOUND('',#3286,.T.);
#1757=FACE_OUTER_BOUND('',#3287,.T.);
#1758=FACE_OUTER_BOUND('',#3288,.T.);
#1759=FACE_OUTER_BOUND('',#3289,.T.);
#1760=FACE_OUTER_BOUND('',#3290,.T.);
#1761=FACE_OUTER_BOUND('',#3291,.T.);
#1762=FACE_OUTER_BOUND('',#3292,.T.);
#1763=FACE_OUTER_BOUND('',#3293,.T.);
#1764=FACE_OUTER_BOUND('',#3294,.T.);
#1765=FACE_OUTER_BOUND('',#3295,.T.);
#1766=FACE_OUTER_BOUND('',#3296,.T.);
#1767=FACE_OUTER_BOUND('',#3297,.T.);
#1768=FACE_OUTER_BOUND('',#3298,.T.);
#1769=FACE_OUTER_BOUND('',#3299,.T.);
#1770=FACE_OUTER_BOUND('',#3300,.T.);
#1771=FACE_OUTER_BOUND('',#3301,.T.);
#1772=FACE_OUTER_BOUND('',#3302,.T.);
#1773=FACE_OUTER_BOUND('',#3303,.T.);
#1774=FACE_OUTER_BOUND('',#3304,.T.);
#1775=FACE_OUTER_BOUND('',#3305,.T.);
#1776=FACE_OUTER_BOUND('',#3306,.T.);
#1777=FACE_OUTER_BOUND('',#3307,.T.);
#1778=FACE_OUTER_BOUND('',#3308,.T.);
#1779=FACE_OUTER_BOUND('',#3309,.T.);
#1780=FACE_OUTER_BOUND('',#3310,.T.);
#1781=FACE_OUTER_BOUND('',#3311,.T.);
#1782=FACE_OUTER_BOUND('',#3312,.T.);
#1783=FACE_OUTER_BOUND('',#3313,.T.);
#1784=FACE_OUTER_BOUND('',#3314,.T.);
#1785=FACE_OUTER_BOUND('',#3315,.T.);
#1786=FACE_OUTER_BOUND('',#3316,.T.);
#1787=FACE_OUTER_BOUND('',#3317,.T.);
#1788=FACE_OUTER_BOUND('',#3318,.T.);
#1789=FACE_OUTER_BOUND('',#3319,.T.);
#1790=FACE_OUTER_BOUND('',#3320,.T.);
#1791=FACE_OUTER_BOUND('',#3321,.T.);
#1792=FACE_OUTER_BOUND('',#3322,.T.);
#1793=FACE_OUTER_BOUND('',#3323,.T.);
#1794=FACE_OUTER_BOUND('',#3324,.T.);
#1795=FACE_OUTER_BOUND('',#3325,.T.);
#1796=FACE_OUTER_BOUND('',#3326,.T.);
#1797=FACE_OUTER_BOUND('',#3327,.T.);
#1798=FACE_OUTER_BOUND('',#3328,.T.);
#1799=FACE_OUTER_BOUND('',#3329,.T.);
#1800=FACE_OUTER_BOUND('',#3330,.T.);
#1801=FACE_OUTER_BOUND('',#3331,.T.);
#1802=FACE_OUTER_BOUND('',#3332,.T.);
#1803=FACE_OUTER_BOUND('',#3333,.T.);
#1804=FACE_OUTER_BOUND('',#3334,.T.);
#1805=FACE_OUTER_BOUND('',#3335,.T.);
#1806=FACE_OUTER_BOUND('',#3336,.T.);
#1807=FACE_OUTER_BOUND('',#3337,.T.);
#1808=FACE_OUTER_BOUND('',#3338,.T.);
#1809=FACE_OUTER_BOUND('',#3339,.T.);
#1810=FACE_OUTER_BOUND('',#3340,.T.);
#1811=FACE_OUTER_BOUND('',#3341,.T.);
#1812=FACE_OUTER_BOUND('',#3342,.T.);
#1813=FACE_OUTER_BOUND('',#3343,.T.);
#1814=FACE_OUTER_BOUND('',#3344,.T.);
#1815=FACE_OUTER_BOUND('',#3345,.T.);
#1816=FACE_OUTER_BOUND('',#3346,.T.);
#1817=FACE_OUTER_BOUND('',#3347,.T.);
#1818=FACE_OUTER_BOUND('',#3348,.T.);
#1819=FACE_OUTER_BOUND('',#3349,.T.);
#1820=FACE_OUTER_BOUND('',#3350,.T.);
#1821=FACE_OUTER_BOUND('',#3351,.T.);
#1822=FACE_OUTER_BOUND('',#3352,.T.);
#1823=FACE_OUTER_BOUND('',#3353,.T.);
#1824=FACE_OUTER_BOUND('',#3354,.T.);
#1825=FACE_OUTER_BOUND('',#3355,.T.);
#1826=FACE_OUTER_BOUND('',#3356,.T.);
#1827=FACE_OUTER_BOUND('',#3357,.T.);
#1828=FACE_OUTER_BOUND('',#3358,.T.);
#1829=FACE_OUTER_BOUND('',#3359,.T.);
#1830=FACE_OUTER_BOUND('',#3360,.T.);
#1831=FACE_OUTER_BOUND('',#3361,.T.);
#1832=FACE_OUTER_BOUND('',#3362,.T.);
#1833=FACE_OUTER_BOUND('',#3363,.T.);
#1834=FACE_OUTER_BOUND('',#3364,.T.);
#1835=FACE_OUTER_BOUND('',#3365,.T.);
#1836=FACE_OUTER_BOUND('',#3366,.T.);
#1837=FACE_OUTER_BOUND('',#3367,.T.);
#1838=FACE_OUTER_BOUND('',#3368,.T.);
#1839=FACE_OUTER_BOUND('',#3369,.T.);
#1840=FACE_OUTER_BOUND('',#3370,.T.);
#1841=FACE_OUTER_BOUND('',#3371,.T.);
#1842=FACE_OUTER_BOUND('',#3372,.T.);
#1843=FACE_OUTER_BOUND('',#3373,.T.);
#1844=FACE_OUTER_BOUND('',#3374,.T.);
#1845=FACE_OUTER_BOUND('',#3375,.T.);
#1846=FACE_OUTER_BOUND('',#3376,.T.);
#1847=FACE_OUTER_BOUND('',#3377,.T.);
#1848=FACE_OUTER_BOUND('',#3378,.T.);
#1849=FACE_OUTER_BOUND('',#3379,.T.);
#1850=FACE_OUTER_BOUND('',#3380,.T.);
#1851=FACE_OUTER_BOUND('',#3381,.T.);
#1852=FACE_OUTER_BOUND('',#3382,.T.);
#1853=FACE_OUTER_BOUND('',#3383,.T.);
#1854=FACE_OUTER_BOUND('',#3384,.T.);
#1855=FACE_OUTER_BOUND('',#3385,.T.);
#1856=FACE_OUTER_BOUND('',#3386,.T.);
#1857=FACE_OUTER_BOUND('',#3387,.T.);
#1858=FACE_OUTER_BOUND('',#3388,.T.);
#1859=FACE_OUTER_BOUND('',#3389,.T.);
#1860=FACE_OUTER_BOUND('',#3390,.T.);
#1861=FACE_OUTER_BOUND('',#3391,.T.);
#1862=FACE_OUTER_BOUND('',#3392,.T.);
#1863=FACE_OUTER_BOUND('',#3393,.T.);
#1864=FACE_OUTER_BOUND('',#3394,.T.);
#1865=FACE_OUTER_BOUND('',#3395,.T.);
#1866=FACE_OUTER_BOUND('',#3396,.T.);
#1867=FACE_OUTER_BOUND('',#3397,.T.);
#1868=FACE_OUTER_BOUND('',#3398,.T.);
#1869=FACE_OUTER_BOUND('',#3399,.T.);
#1870=FACE_OUTER_BOUND('',#3400,.T.);
#1871=FACE_OUTER_BOUND('',#3401,.T.);
#1872=FACE_OUTER_BOUND('',#3402,.T.);
#1873=FACE_OUTER_BOUND('',#3403,.T.);
#1874=FACE_OUTER_BOUND('',#3404,.T.);
#1875=FACE_OUTER_BOUND('',#3405,.T.);
#1876=FACE_OUTER_BOUND('',#3406,.T.);
#1877=FACE_OUTER_BOUND('',#3407,.T.);
#1878=FACE_OUTER_BOUND('',#3408,.T.);
#1879=FACE_OUTER_BOUND('',#3409,.T.);
#1880=FACE_OUTER_BOUND('',#3410,.T.);
#1881=FACE_OUTER_BOUND('',#3411,.T.);
#1882=FACE_OUTER_BOUND('',#3412,.T.);
#1883=FACE_OUTER_BOUND('',#3413,.T.);
#1884=FACE_OUTER_BOUND('',#3414,.T.);
#1885=FACE_OUTER_BOUND('',#3415,.T.);
#1886=FACE_OUTER_BOUND('',#3416,.T.);
#1887=FACE_OUTER_BOUND('',#3417,.T.);
#1888=FACE_OUTER_BOUND('',#3418,.T.);
#1889=FACE_OUTER_BOUND('',#3419,.T.);
#1890=FACE_OUTER_BOUND('',#3420,.T.);
#1891=FACE_OUTER_BOUND('',#3421,.T.);
#1892=FACE_OUTER_BOUND('',#3422,.T.);
#1893=FACE_OUTER_BOUND('',#3423,.T.);
#1894=FACE_OUTER_BOUND('',#3424,.T.);
#1895=FACE_OUTER_BOUND('',#3425,.T.);
#1896=FACE_OUTER_BOUND('',#3426,.T.);
#1897=FACE_OUTER_BOUND('',#3427,.T.);
#1898=FACE_OUTER_BOUND('',#3428,.T.);
#1899=FACE_OUTER_BOUND('',#3429,.T.);
#1900=FACE_OUTER_BOUND('',#3430,.T.);
#1901=FACE_OUTER_BOUND('',#3431,.T.);
#1902=FACE_OUTER_BOUND('',#3432,.T.);
#1903=FACE_OUTER_BOUND('',#3433,.T.);
#1904=FACE_OUTER_BOUND('',#3434,.T.);
#1905=FACE_OUTER_BOUND('',#3435,.T.);
#1906=FACE_OUTER_BOUND('',#3436,.T.);
#1907=FACE_OUTER_BOUND('',#3437,.T.);
#1908=FACE_OUTER_BOUND('',#3438,.T.);
#1909=FACE_OUTER_BOUND('',#3439,.T.);
#1910=FACE_OUTER_BOUND('',#3440,.T.);
#1911=FACE_OUTER_BOUND('',#3441,.T.);
#1912=FACE_OUTER_BOUND('',#3442,.T.);
#1913=FACE_OUTER_BOUND('',#3443,.T.);
#1914=FACE_OUTER_BOUND('',#3444,.T.);
#1915=FACE_OUTER_BOUND('',#3445,.T.);
#1916=FACE_OUTER_BOUND('',#3446,.T.);
#1917=FACE_OUTER_BOUND('',#3447,.T.);
#1918=FACE_OUTER_BOUND('',#3448,.T.);
#1919=FACE_OUTER_BOUND('',#3449,.T.);
#1920=FACE_OUTER_BOUND('',#3450,.T.);
#1921=FACE_OUTER_BOUND('',#3451,.T.);
#1922=FACE_OUTER_BOUND('',#3452,.T.);
#1923=FACE_OUTER_BOUND('',#3453,.T.);
#1924=FACE_OUTER_BOUND('',#3454,.T.);
#1925=FACE_OUTER_BOUND('',#3455,.T.);
#1926=FACE_OUTER_BOUND('',#3456,.T.);
#1927=FACE_OUTER_BOUND('',#3457,.T.);
#1928=FACE_OUTER_BOUND('',#3458,.T.);
#1929=FACE_OUTER_BOUND('',#3459,.T.);
#1930=FACE_OUTER_BOUND('',#3460,.T.);
#1931=FACE_OUTER_BOUND('',#3461,.T.);
#1932=FACE_OUTER_BOUND('',#3462,.T.);
#1933=FACE_OUTER_BOUND('',#3463,.T.);
#1934=FACE_OUTER_BOUND('',#3464,.T.);
#1935=FACE_OUTER_BOUND('',#3465,.T.);
#1936=FACE_OUTER_BOUND('',#3466,.T.);
#1937=FACE_OUTER_BOUND('',#3467,.T.);
#1938=FACE_OUTER_BOUND('',#3468,.T.);
#1939=FACE_OUTER_BOUND('',#3469,.T.);
#1940=FACE_OUTER_BOUND('',#3470,.T.);
#1941=FACE_OUTER_BOUND('',#3471,.T.);
#1942=FACE_OUTER_BOUND('',#3472,.T.);
#1943=FACE_OUTER_BOUND('',#3473,.T.);
#1944=FACE_OUTER_BOUND('',#3474,.T.);
#1945=FACE_OUTER_BOUND('',#3475,.T.);
#1946=FACE_OUTER_BOUND('',#3476,.T.);
#1947=FACE_OUTER_BOUND('',#3477,.T.);
#1948=FACE_OUTER_BOUND('',#3478,.T.);
#1949=FACE_OUTER_BOUND('',#3479,.T.);
#1950=FACE_OUTER_BOUND('',#3480,.T.);
#1951=FACE_OUTER_BOUND('',#3481,.T.);
#1952=FACE_OUTER_BOUND('',#3482,.T.);
#1953=FACE_OUTER_BOUND('',#3483,.T.);
#1954=FACE_OUTER_BOUND('',#3484,.T.);
#1955=FACE_OUTER_BOUND('',#3485,.T.);
#1956=FACE_OUTER_BOUND('',#3486,.T.);
#1957=FACE_OUTER_BOUND('',#3487,.T.);
#1958=FACE_OUTER_BOUND('',#3488,.T.);
#1959=FACE_OUTER_BOUND('',#3489,.T.);
#1960=FACE_OUTER_BOUND('',#3490,.T.);
#1961=FACE_OUTER_BOUND('',#3491,.T.);
#1962=FACE_OUTER_BOUND('',#3492,.T.);
#1963=FACE_OUTER_BOUND('',#3493,.T.);
#1964=FACE_OUTER_BOUND('',#3494,.T.);
#1965=FACE_OUTER_BOUND('',#3495,.T.);
#1966=FACE_OUTER_BOUND('',#3496,.T.);
#1967=FACE_OUTER_BOUND('',#3497,.T.);
#1968=FACE_OUTER_BOUND('',#3498,.T.);
#1969=FACE_OUTER_BOUND('',#3499,.T.);
#1970=FACE_OUTER_BOUND('',#3500,.T.);
#1971=FACE_OUTER_BOUND('',#3501,.T.);
#1972=FACE_OUTER_BOUND('',#3502,.T.);
#1973=FACE_OUTER_BOUND('',#3503,.T.);
#1974=FACE_OUTER_BOUND('',#3504,.T.);
#1975=FACE_OUTER_BOUND('',#3505,.T.);
#1976=FACE_OUTER_BOUND('',#3506,.T.);
#1977=FACE_OUTER_BOUND('',#3507,.T.);
#1978=FACE_OUTER_BOUND('',#3508,.T.);
#1979=FACE_OUTER_BOUND('',#3509,.T.);
#1980=FACE_OUTER_BOUND('',#3510,.T.);
#1981=FACE_OUTER_BOUND('',#3511,.T.);
#1982=FACE_OUTER_BOUND('',#3512,.T.);
#1983=FACE_OUTER_BOUND('',#3513,.T.);
#1984=FACE_OUTER_BOUND('',#3514,.T.);
#1985=FACE_OUTER_BOUND('',#3515,.T.);
#1986=FACE_OUTER_BOUND('',#3516,.T.);
#1987=FACE_OUTER_BOUND('',#3517,.T.);
#1988=FACE_OUTER_BOUND('',#3518,.T.);
#1989=FACE_OUTER_BOUND('',#3519,.T.);
#1990=FACE_OUTER_BOUND('',#3520,.T.);
#1991=FACE_OUTER_BOUND('',#3521,.T.);
#1992=FACE_OUTER_BOUND('',#3522,.T.);
#1993=FACE_OUTER_BOUND('',#3523,.T.);
#1994=FACE_OUTER_BOUND('',#3524,.T.);
#1995=FACE_OUTER_BOUND('',#3525,.T.);
#1996=FACE_OUTER_BOUND('',#3526,.T.);
#1997=FACE_OUTER_BOUND('',#3527,.T.);
#1998=FACE_OUTER_BOUND('',#3528,.T.);
#1999=FACE_OUTER_BOUND('',#3529,.T.);
#2000=FACE_OUTER_BOUND('',#3530,.T.);
#2001=FACE_OUTER_BOUND('',#3531,.T.);
#2002=FACE_OUTER_BOUND('',#3532,.T.);
#2003=FACE_OUTER_BOUND('',#3533,.T.);
#2004=FACE_OUTER_BOUND('',#3534,.T.);
#2005=FACE_OUTER_BOUND('',#3535,.T.);
#2006=FACE_OUTER_BOUND('',#3536,.T.);
#2007=FACE_OUTER_BOUND('',#3537,.T.);
#2008=FACE_OUTER_BOUND('',#3538,.T.);
#2009=FACE_OUTER_BOUND('',#3539,.T.);
#2010=FACE_OUTER_BOUND('',#3540,.T.);
#2011=FACE_OUTER_BOUND('',#3541,.T.);
#2012=FACE_OUTER_BOUND('',#3542,.T.);
#2013=FACE_OUTER_BOUND('',#3543,.T.);
#2014=FACE_OUTER_BOUND('',#3544,.T.);
#2015=FACE_OUTER_BOUND('',#3545,.T.);
#2016=FACE_OUTER_BOUND('',#3546,.T.);
#2017=FACE_OUTER_BOUND('',#3547,.T.);
#2018=FACE_OUTER_BOUND('',#3548,.T.);
#2019=FACE_OUTER_BOUND('',#3549,.T.);
#2020=FACE_OUTER_BOUND('',#3550,.T.);
#2021=FACE_OUTER_BOUND('',#3551,.T.);
#2022=FACE_OUTER_BOUND('',#3552,.T.);
#2023=FACE_OUTER_BOUND('',#3553,.T.);
#2024=FACE_OUTER_BOUND('',#3554,.T.);
#2025=FACE_OUTER_BOUND('',#3555,.T.);
#2026=FACE_OUTER_BOUND('',#3556,.T.);
#2027=FACE_OUTER_BOUND('',#3557,.T.);
#2028=FACE_OUTER_BOUND('',#3558,.T.);
#2029=FACE_OUTER_BOUND('',#3559,.T.);
#2030=FACE_OUTER_BOUND('',#3560,.T.);
#2031=FACE_OUTER_BOUND('',#3561,.T.);
#2032=FACE_OUTER_BOUND('',#3562,.T.);
#2033=FACE_OUTER_BOUND('',#3563,.T.);
#2034=FACE_OUTER_BOUND('',#3564,.T.);
#2035=FACE_OUTER_BOUND('',#3565,.T.);
#2036=FACE_OUTER_BOUND('',#3566,.T.);
#2037=FACE_OUTER_BOUND('',#3567,.T.);
#2038=FACE_OUTER_BOUND('',#3568,.T.);
#2039=FACE_OUTER_BOUND('',#3569,.T.);
#2040=FACE_OUTER_BOUND('',#3570,.T.);
#2041=FACE_OUTER_BOUND('',#3571,.T.);
#2042=FACE_OUTER_BOUND('',#3572,.T.);
#2043=FACE_OUTER_BOUND('',#3573,.T.);
#2044=FACE_OUTER_BOUND('',#3574,.T.);
#2045=FACE_OUTER_BOUND('',#3575,.T.);
#2046=FACE_OUTER_BOUND('',#3576,.T.);
#2047=FACE_OUTER_BOUND('',#3577,.T.);
#2048=FACE_OUTER_BOUND('',#3578,.T.);
#2049=FACE_OUTER_BOUND('',#3579,.T.);
#2050=FACE_OUTER_BOUND('',#3580,.T.);
#2051=FACE_OUTER_BOUND('',#3581,.T.);
#2052=FACE_OUTER_BOUND('',#3582,.T.);
#2053=FACE_OUTER_BOUND('',#3583,.T.);
#2054=FACE_OUTER_BOUND('',#3584,.T.);
#2055=FACE_OUTER_BOUND('',#3585,.T.);
#2056=FACE_OUTER_BOUND('',#3586,.T.);
#2057=FACE_OUTER_BOUND('',#3587,.T.);
#2058=FACE_OUTER_BOUND('',#3588,.T.);
#2059=FACE_OUTER_BOUND('',#3589,.T.);
#2060=FACE_OUTER_BOUND('',#3590,.T.);
#2061=FACE_OUTER_BOUND('',#3591,.T.);
#2062=FACE_OUTER_BOUND('',#3592,.T.);
#2063=FACE_OUTER_BOUND('',#3593,.T.);
#2064=FACE_OUTER_BOUND('',#3594,.T.);
#2065=FACE_OUTER_BOUND('',#3595,.T.);
#2066=FACE_OUTER_BOUND('',#3596,.T.);
#2067=FACE_OUTER_BOUND('',#3597,.T.);
#2068=FACE_OUTER_BOUND('',#3598,.T.);
#2069=FACE_OUTER_BOUND('',#3599,.T.);
#2070=FACE_OUTER_BOUND('',#3600,.T.);
#2071=FACE_OUTER_BOUND('',#3601,.T.);
#2072=FACE_OUTER_BOUND('',#3602,.T.);
#2073=FACE_OUTER_BOUND('',#3603,.T.);
#2074=FACE_OUTER_BOUND('',#3604,.T.);
#2075=FACE_OUTER_BOUND('',#3605,.T.);
#2076=FACE_OUTER_BOUND('',#3606,.T.);
#2077=FACE_OUTER_BOUND('',#3607,.T.);
#2078=FACE_OUTER_BOUND('',#3608,.T.);
#2079=FACE_OUTER_BOUND('',#3609,.T.);
#2080=FACE_OUTER_BOUND('',#3610,.T.);
#2081=FACE_OUTER_BOUND('',#3611,.T.);
#2082=FACE_OUTER_BOUND('',#3612,.T.);
#2083=FACE_OUTER_BOUND('',#3613,.T.);
#2084=FACE_OUTER_BOUND('',#3614,.T.);
#2085=FACE_OUTER_BOUND('',#3615,.T.);
#2086=FACE_OUTER_BOUND('',#3616,.T.);
#2087=FACE_OUTER_BOUND('',#3617,.T.);
#2088=FACE_OUTER_BOUND('',#3618,.T.);
#2089=FACE_OUTER_BOUND('',#3619,.T.);
#2090=FACE_OUTER_BOUND('',#3620,.T.);
#2091=FACE_OUTER_BOUND('',#3621,.T.);
#2092=FACE_OUTER_BOUND('',#3622,.T.);
#2093=FACE_OUTER_BOUND('',#3623,.T.);
#2094=FACE_OUTER_BOUND('',#3624,.T.);
#2095=FACE_OUTER_BOUND('',#3625,.T.);
#2096=FACE_OUTER_BOUND('',#3626,.T.);
#2097=FACE_OUTER_BOUND('',#3627,.T.);
#2098=FACE_OUTER_BOUND('',#3628,.T.);
#2099=FACE_OUTER_BOUND('',#3629,.T.);
#2100=FACE_OUTER_BOUND('',#3630,.T.);
#2101=FACE_OUTER_BOUND('',#3631,.T.);
#2102=FACE_OUTER_BOUND('',#3632,.T.);
#2103=FACE_OUTER_BOUND('',#3633,.T.);
#2104=FACE_OUTER_BOUND('',#3634,.T.);
#2105=FACE_OUTER_BOUND('',#3635,.T.);
#2106=FACE_OUTER_BOUND('',#3636,.T.);
#2107=FACE_OUTER_BOUND('',#3637,.T.);
#2108=FACE_OUTER_BOUND('',#3638,.T.);
#2109=FACE_OUTER_BOUND('',#3639,.T.);
#2110=FACE_OUTER_BOUND('',#3640,.T.);
#2111=FACE_OUTER_BOUND('',#3641,.T.);
#2112=FACE_OUTER_BOUND('',#3642,.T.);
#2113=FACE_OUTER_BOUND('',#3643,.T.);
#2114=FACE_OUTER_BOUND('',#3644,.T.);
#2115=FACE_OUTER_BOUND('',#3645,.T.);
#2116=FACE_OUTER_BOUND('',#3646,.T.);
#2117=FACE_OUTER_BOUND('',#3647,.T.);
#2118=FACE_OUTER_BOUND('',#3648,.T.);
#2119=FACE_OUTER_BOUND('',#3649,.T.);
#2120=FACE_OUTER_BOUND('',#3650,.T.);
#2121=FACE_OUTER_BOUND('',#3651,.T.);
#2122=FACE_OUTER_BOUND('',#3652,.T.);
#2123=FACE_OUTER_BOUND('',#3653,.T.);
#2124=FACE_OUTER_BOUND('',#3654,.T.);
#2125=FACE_OUTER_BOUND('',#3655,.T.);
#2126=FACE_OUTER_BOUND('',#3656,.T.);
#2127=FACE_OUTER_BOUND('',#3657,.T.);
#2128=FACE_OUTER_BOUND('',#3658,.T.);
#2129=FACE_OUTER_BOUND('',#3659,.T.);
#2130=FACE_OUTER_BOUND('',#3660,.T.);
#2131=FACE_OUTER_BOUND('',#3661,.T.);
#2132=FACE_OUTER_BOUND('',#3662,.T.);
#2133=FACE_OUTER_BOUND('',#3663,.T.);
#2134=FACE_OUTER_BOUND('',#3664,.T.);
#2135=FACE_OUTER_BOUND('',#3665,.T.);
#2136=FACE_OUTER_BOUND('',#3666,.T.);
#2137=FACE_OUTER_BOUND('',#3667,.T.);
#2138=FACE_OUTER_BOUND('',#3668,.T.);
#2139=FACE_OUTER_BOUND('',#3669,.T.);
#2140=FACE_OUTER_BOUND('',#3670,.T.);
#2141=FACE_OUTER_BOUND('',#3671,.T.);
#2142=FACE_OUTER_BOUND('',#3672,.T.);
#2143=FACE_OUTER_BOUND('',#3673,.T.);
#2144=FACE_OUTER_BOUND('',#3674,.T.);
#2145=FACE_OUTER_BOUND('',#3675,.T.);
#2146=FACE_OUTER_BOUND('',#3676,.T.);
#2147=FACE_OUTER_BOUND('',#3677,.T.);
#2148=FACE_OUTER_BOUND('',#3678,.T.);
#2149=FACE_OUTER_BOUND('',#3679,.T.);
#2150=FACE_OUTER_BOUND('',#3680,.T.);
#2151=FACE_OUTER_BOUND('',#3681,.T.);
#2152=FACE_OUTER_BOUND('',#3682,.T.);
#2153=FACE_OUTER_BOUND('',#3683,.T.);
#2154=FACE_OUTER_BOUND('',#3684,.T.);
#2155=FACE_OUTER_BOUND('',#3685,.T.);
#2156=FACE_OUTER_BOUND('',#3686,.T.);
#2157=FACE_OUTER_BOUND('',#3687,.T.);
#2158=FACE_OUTER_BOUND('',#3688,.T.);
#2159=FACE_OUTER_BOUND('',#3689,.T.);
#2160=FACE_OUTER_BOUND('',#3690,.T.);
#2161=FACE_OUTER_BOUND('',#3691,.T.);
#2162=FACE_OUTER_BOUND('',#3692,.T.);
#2163=FACE_OUTER_BOUND('',#3693,.T.);
#2164=FACE_OUTER_BOUND('',#3694,.T.);
#2165=FACE_OUTER_BOUND('',#3695,.T.);
#2166=FACE_OUTER_BOUND('',#3696,.T.);
#2167=FACE_OUTER_BOUND('',#3697,.T.);
#2168=FACE_OUTER_BOUND('',#3698,.T.);
#2169=FACE_OUTER_BOUND('',#3699,.T.);
#2170=FACE_OUTER_BOUND('',#3700,.T.);
#2171=FACE_OUTER_BOUND('',#3701,.T.);
#2172=FACE_OUTER_BOUND('',#3702,.T.);
#2173=FACE_OUTER_BOUND('',#3703,.T.);
#2174=FACE_OUTER_BOUND('',#3704,.T.);
#2175=FACE_OUTER_BOUND('',#3705,.T.);
#2176=FACE_OUTER_BOUND('',#3706,.T.);
#2177=FACE_OUTER_BOUND('',#3707,.T.);
#2178=FACE_OUTER_BOUND('',#3708,.T.);
#2179=FACE_OUTER_BOUND('',#3709,.T.);
#2180=FACE_OUTER_BOUND('',#3710,.T.);
#2181=FACE_OUTER_BOUND('',#3711,.T.);
#2182=FACE_OUTER_BOUND('',#3712,.T.);
#2183=FACE_OUTER_BOUND('',#3713,.T.);
#2184=FACE_OUTER_BOUND('',#3750,.T.);
#2185=FACE_OUTER_BOUND('',#3751,.T.);
#2186=FACE_OUTER_BOUND('',#3752,.T.);
#2187=FACE_OUTER_BOUND('',#3753,.T.);
#2188=FACE_OUTER_BOUND('',#3754,.T.);
#2189=FACE_OUTER_BOUND('',#3755,.T.);
#2190=FACE_OUTER_BOUND('',#3756,.T.);
#2191=FACE_OUTER_BOUND('',#3757,.T.);
#2192=FACE_OUTER_BOUND('',#3758,.T.);
#2193=FACE_OUTER_BOUND('',#3759,.T.);
#2194=FACE_OUTER_BOUND('',#3760,.T.);
#2195=FACE_OUTER_BOUND('',#3761,.T.);
#2196=FACE_OUTER_BOUND('',#3762,.T.);
#2197=FACE_OUTER_BOUND('',#3763,.T.);
#2198=FACE_OUTER_BOUND('',#3764,.T.);
#2199=FACE_OUTER_BOUND('',#3765,.T.);
#2200=FACE_OUTER_BOUND('',#3766,.T.);
#2201=FACE_OUTER_BOUND('',#3767,.T.);
#2202=FACE_OUTER_BOUND('',#3768,.T.);
#2203=FACE_OUTER_BOUND('',#3769,.T.);
#2204=FACE_OUTER_BOUND('',#3770,.T.);
#2205=FACE_OUTER_BOUND('',#3771,.T.);
#2206=FACE_OUTER_BOUND('',#3772,.T.);
#2207=FACE_OUTER_BOUND('',#3773,.T.);
#2208=FACE_OUTER_BOUND('',#3774,.T.);
#2209=FACE_OUTER_BOUND('',#3775,.T.);
#2210=FACE_OUTER_BOUND('',#3776,.T.);
#2211=FACE_OUTER_BOUND('',#3777,.T.);
#2212=FACE_OUTER_BOUND('',#3778,.T.);
#2213=FACE_OUTER_BOUND('',#3779,.T.);
#2214=FACE_OUTER_BOUND('',#3780,.T.);
#2215=FACE_OUTER_BOUND('',#3781,.T.);
#2216=FACE_OUTER_BOUND('',#3782,.T.);
#2217=FACE_OUTER_BOUND('',#3783,.T.);
#2218=FACE_OUTER_BOUND('',#3784,.T.);
#2219=FACE_OUTER_BOUND('',#3785,.T.);
#2220=FACE_OUTER_BOUND('',#3786,.T.);
#2221=FACE_OUTER_BOUND('',#3787,.T.);
#2222=FACE_OUTER_BOUND('',#3788,.T.);
#2223=FACE_OUTER_BOUND('',#3789,.T.);
#2224=FACE_OUTER_BOUND('',#3790,.T.);
#2225=FACE_OUTER_BOUND('',#3791,.T.);
#2226=FACE_OUTER_BOUND('',#3792,.T.);
#2227=FACE_OUTER_BOUND('',#3793,.T.);
#2228=FACE_OUTER_BOUND('',#3794,.T.);
#2229=FACE_OUTER_BOUND('',#3795,.T.);
#2230=FACE_OUTER_BOUND('',#3796,.T.);
#2231=FACE_OUTER_BOUND('',#3797,.T.);
#2232=FACE_OUTER_BOUND('',#3798,.T.);
#2233=FACE_OUTER_BOUND('',#3799,.T.);
#2234=FACE_OUTER_BOUND('',#3800,.T.);
#2235=FACE_OUTER_BOUND('',#3801,.T.);
#2236=FACE_OUTER_BOUND('',#3802,.T.);
#2237=FACE_OUTER_BOUND('',#3803,.T.);
#2238=FACE_OUTER_BOUND('',#3804,.T.);
#2239=FACE_OUTER_BOUND('',#3805,.T.);
#2240=FACE_OUTER_BOUND('',#3806,.T.);
#2241=FACE_OUTER_BOUND('',#3807,.T.);
#2242=FACE_OUTER_BOUND('',#3808,.T.);
#2243=FACE_OUTER_BOUND('',#3809,.T.);
#2244=FACE_OUTER_BOUND('',#3810,.T.);
#2245=FACE_OUTER_BOUND('',#3811,.T.);
#2246=FACE_OUTER_BOUND('',#3812,.T.);
#2247=FACE_OUTER_BOUND('',#3813,.T.);
#2248=FACE_OUTER_BOUND('',#3814,.T.);
#2249=FACE_OUTER_BOUND('',#3815,.T.);
#2250=FACE_OUTER_BOUND('',#3816,.T.);
#2251=FACE_OUTER_BOUND('',#3817,.T.);
#2252=FACE_OUTER_BOUND('',#3818,.T.);
#2253=FACE_OUTER_BOUND('',#3819,.T.);
#2254=FACE_OUTER_BOUND('',#3820,.T.);
#2255=FACE_OUTER_BOUND('',#3821,.T.);
#2256=FACE_OUTER_BOUND('',#3822,.T.);
#2257=FACE_OUTER_BOUND('',#3823,.T.);
#2258=FACE_OUTER_BOUND('',#3824,.T.);
#2259=FACE_OUTER_BOUND('',#3825,.T.);
#2260=FACE_OUTER_BOUND('',#3826,.T.);
#2261=FACE_OUTER_BOUND('',#3827,.T.);
#2262=FACE_OUTER_BOUND('',#3828,.T.);
#2263=FACE_OUTER_BOUND('',#3829,.T.);
#2264=FACE_OUTER_BOUND('',#3830,.T.);
#2265=FACE_OUTER_BOUND('',#3831,.T.);
#2266=FACE_OUTER_BOUND('',#3832,.T.);
#2267=FACE_OUTER_BOUND('',#3833,.T.);
#2268=FACE_OUTER_BOUND('',#3834,.T.);
#2269=FACE_OUTER_BOUND('',#3835,.T.);
#2270=FACE_OUTER_BOUND('',#3836,.T.);
#2271=FACE_OUTER_BOUND('',#3837,.T.);
#2272=FACE_OUTER_BOUND('',#3838,.T.);
#2273=FACE_OUTER_BOUND('',#3839,.T.);
#2274=FACE_OUTER_BOUND('',#3840,.T.);
#2275=FACE_OUTER_BOUND('',#3841,.T.);
#2276=FACE_OUTER_BOUND('',#3842,.T.);
#2277=FACE_OUTER_BOUND('',#3843,.T.);
#2278=FACE_OUTER_BOUND('',#3844,.T.);
#2279=FACE_OUTER_BOUND('',#3845,.T.);
#2280=FACE_OUTER_BOUND('',#3846,.T.);
#2281=FACE_OUTER_BOUND('',#3847,.T.);
#2282=FACE_OUTER_BOUND('',#3848,.T.);
#2283=FACE_OUTER_BOUND('',#3849,.T.);
#2284=FACE_OUTER_BOUND('',#3850,.T.);
#2285=FACE_OUTER_BOUND('',#3851,.T.);
#2286=FACE_OUTER_BOUND('',#3852,.T.);
#2287=FACE_OUTER_BOUND('',#3853,.T.);
#2288=FACE_OUTER_BOUND('',#3854,.T.);
#2289=FACE_OUTER_BOUND('',#3855,.T.);
#2290=FACE_OUTER_BOUND('',#3856,.T.);
#2291=FACE_OUTER_BOUND('',#3857,.T.);
#2292=FACE_OUTER_BOUND('',#3858,.T.);
#2293=FACE_OUTER_BOUND('',#3859,.T.);
#2294=FACE_OUTER_BOUND('',#3860,.T.);
#2295=FACE_OUTER_BOUND('',#3861,.T.);
#2296=FACE_OUTER_BOUND('',#3862,.T.);
#2297=FACE_OUTER_BOUND('',#3863,.T.);
#2298=FACE_OUTER_BOUND('',#3864,.T.);
#2299=FACE_OUTER_BOUND('',#3865,.T.);
#2300=FACE_OUTER_BOUND('',#3866,.T.);
#2301=FACE_OUTER_BOUND('',#3867,.T.);
#2302=FACE_OUTER_BOUND('',#3868,.T.);
#2303=FACE_OUTER_BOUND('',#3869,.T.);
#2304=FACE_OUTER_BOUND('',#3870,.T.);
#2305=FACE_OUTER_BOUND('',#3871,.T.);
#2306=FACE_OUTER_BOUND('',#3872,.T.);
#2307=FACE_OUTER_BOUND('',#3873,.T.);
#2308=FACE_OUTER_BOUND('',#3874,.T.);
#2309=FACE_OUTER_BOUND('',#3875,.T.);
#2310=FACE_OUTER_BOUND('',#3876,.T.);
#2311=FACE_OUTER_BOUND('',#3877,.T.);
#2312=FACE_OUTER_BOUND('',#3878,.T.);
#2313=FACE_OUTER_BOUND('',#3879,.T.);
#2314=FACE_OUTER_BOUND('',#3880,.T.);
#2315=FACE_OUTER_BOUND('',#3881,.T.);
#2316=FACE_OUTER_BOUND('',#3882,.T.);
#2317=FACE_OUTER_BOUND('',#3883,.T.);
#2318=FACE_OUTER_BOUND('',#3884,.T.);
#2319=FACE_OUTER_BOUND('',#3885,.T.);
#2320=FACE_OUTER_BOUND('',#3886,.T.);
#2321=FACE_OUTER_BOUND('',#3887,.T.);
#2322=FACE_OUTER_BOUND('',#3888,.T.);
#2323=FACE_OUTER_BOUND('',#3889,.T.);
#2324=FACE_OUTER_BOUND('',#3890,.T.);
#2325=FACE_OUTER_BOUND('',#3891,.T.);
#2326=FACE_OUTER_BOUND('',#3892,.T.);
#2327=FACE_OUTER_BOUND('',#3893,.T.);
#2328=FACE_OUTER_BOUND('',#3894,.T.);
#2329=FACE_OUTER_BOUND('',#3895,.T.);
#2330=FACE_OUTER_BOUND('',#3896,.T.);
#2331=FACE_OUTER_BOUND('',#3897,.T.);
#2332=FACE_OUTER_BOUND('',#3898,.T.);
#2333=FACE_OUTER_BOUND('',#3899,.T.);
#2334=FACE_OUTER_BOUND('',#3900,.T.);
#2335=FACE_OUTER_BOUND('',#3901,.T.);
#2336=FACE_OUTER_BOUND('',#3902,.T.);
#2337=FACE_OUTER_BOUND('',#3903,.T.);
#2338=FACE_OUTER_BOUND('',#3904,.T.);
#2339=FACE_OUTER_BOUND('',#3905,.T.);
#2340=FACE_OUTER_BOUND('',#3906,.T.);
#2341=FACE_OUTER_BOUND('',#3907,.T.);
#2342=FACE_OUTER_BOUND('',#3908,.T.);
#2343=FACE_OUTER_BOUND('',#3909,.T.);
#2344=FACE_OUTER_BOUND('',#3910,.T.);
#2345=FACE_OUTER_BOUND('',#3911,.T.);
#2346=FACE_OUTER_BOUND('',#3912,.T.);
#2347=FACE_OUTER_BOUND('',#3913,.T.);
#2348=FACE_OUTER_BOUND('',#3914,.T.);
#2349=FACE_OUTER_BOUND('',#3915,.T.);
#2350=FACE_OUTER_BOUND('',#3916,.T.);
#2351=FACE_OUTER_BOUND('',#3917,.T.);
#2352=FACE_OUTER_BOUND('',#3918,.T.);
#2353=FACE_OUTER_BOUND('',#3919,.T.);
#2354=FACE_OUTER_BOUND('',#3920,.T.);
#2355=FACE_OUTER_BOUND('',#3921,.T.);
#2356=FACE_OUTER_BOUND('',#3922,.T.);
#2357=FACE_OUTER_BOUND('',#3923,.T.);
#2358=FACE_OUTER_BOUND('',#3924,.T.);
#2359=FACE_OUTER_BOUND('',#3925,.T.);
#2360=FACE_OUTER_BOUND('',#3926,.T.);
#2361=FACE_OUTER_BOUND('',#3927,.T.);
#2362=FACE_OUTER_BOUND('',#3928,.T.);
#2363=FACE_OUTER_BOUND('',#3929,.T.);
#2364=FACE_OUTER_BOUND('',#3930,.T.);
#2365=FACE_OUTER_BOUND('',#3931,.T.);
#2366=FACE_OUTER_BOUND('',#3932,.T.);
#2367=FACE_OUTER_BOUND('',#3933,.T.);
#2368=FACE_OUTER_BOUND('',#3934,.T.);
#2369=FACE_OUTER_BOUND('',#3935,.T.);
#2370=FACE_OUTER_BOUND('',#3936,.T.);
#2371=FACE_OUTER_BOUND('',#3937,.T.);
#2372=FACE_OUTER_BOUND('',#3938,.T.);
#2373=FACE_OUTER_BOUND('',#3939,.T.);
#2374=FACE_OUTER_BOUND('',#3940,.T.);
#2375=FACE_OUTER_BOUND('',#3941,.T.);
#2376=FACE_OUTER_BOUND('',#3942,.T.);
#2377=FACE_OUTER_BOUND('',#3943,.T.);
#2378=FACE_OUTER_BOUND('',#3944,.T.);
#2379=FACE_OUTER_BOUND('',#3945,.T.);
#2380=FACE_OUTER_BOUND('',#3946,.T.);
#2381=FACE_OUTER_BOUND('',#3947,.T.);
#2382=FACE_OUTER_BOUND('',#3948,.T.);
#2383=FACE_OUTER_BOUND('',#3949,.T.);
#2384=FACE_OUTER_BOUND('',#3950,.T.);
#2385=FACE_OUTER_BOUND('',#3951,.T.);
#2386=FACE_OUTER_BOUND('',#3952,.T.);
#2387=FACE_OUTER_BOUND('',#3953,.T.);
#2388=FACE_OUTER_BOUND('',#3954,.T.);
#2389=FACE_OUTER_BOUND('',#3955,.T.);
#2390=FACE_OUTER_BOUND('',#3956,.T.);
#2391=FACE_OUTER_BOUND('',#3957,.T.);
#2392=FACE_OUTER_BOUND('',#3958,.T.);
#2393=FACE_OUTER_BOUND('',#3959,.T.);
#2394=FACE_OUTER_BOUND('',#3960,.T.);
#2395=FACE_OUTER_BOUND('',#3961,.T.);
#2396=FACE_OUTER_BOUND('',#3962,.T.);
#2397=FACE_OUTER_BOUND('',#3963,.T.);
#2398=FACE_OUTER_BOUND('',#3964,.T.);
#2399=FACE_OUTER_BOUND('',#3965,.T.);
#2400=FACE_OUTER_BOUND('',#3966,.T.);
#2401=FACE_OUTER_BOUND('',#3967,.T.);
#2402=FACE_OUTER_BOUND('',#3968,.T.);
#2403=FACE_OUTER_BOUND('',#3969,.T.);
#2404=FACE_OUTER_BOUND('',#3970,.T.);
#2405=FACE_OUTER_BOUND('',#3971,.T.);
#2406=FACE_OUTER_BOUND('',#3972,.T.);
#2407=FACE_OUTER_BOUND('',#3973,.T.);
#2408=FACE_OUTER_BOUND('',#3974,.T.);
#2409=FACE_OUTER_BOUND('',#3975,.T.);
#2410=FACE_OUTER_BOUND('',#3976,.T.);
#2411=FACE_OUTER_BOUND('',#3977,.T.);
#2412=FACE_OUTER_BOUND('',#3978,.T.);
#2413=FACE_OUTER_BOUND('',#3979,.T.);
#2414=FACE_OUTER_BOUND('',#3980,.T.);
#2415=FACE_OUTER_BOUND('',#3981,.T.);
#2416=FACE_OUTER_BOUND('',#3982,.T.);
#2417=FACE_OUTER_BOUND('',#3983,.T.);
#2418=FACE_OUTER_BOUND('',#3984,.T.);
#2419=FACE_OUTER_BOUND('',#3985,.T.);
#2420=FACE_OUTER_BOUND('',#3986,.T.);
#2421=FACE_OUTER_BOUND('',#3987,.T.);
#2422=FACE_OUTER_BOUND('',#3988,.T.);
#2423=FACE_OUTER_BOUND('',#3989,.T.);
#2424=FACE_OUTER_BOUND('',#3990,.T.);
#2425=FACE_OUTER_BOUND('',#3991,.T.);
#2426=FACE_OUTER_BOUND('',#3992,.T.);
#2427=FACE_OUTER_BOUND('',#3993,.T.);
#2428=FACE_OUTER_BOUND('',#3994,.T.);
#2429=FACE_OUTER_BOUND('',#3995,.T.);
#2430=FACE_OUTER_BOUND('',#3996,.T.);
#2431=FACE_OUTER_BOUND('',#3997,.T.);
#2432=FACE_OUTER_BOUND('',#3998,.T.);
#2433=FACE_OUTER_BOUND('',#3999,.T.);
#2434=FACE_OUTER_BOUND('',#4000,.T.);
#2435=FACE_OUTER_BOUND('',#4001,.T.);
#2436=FACE_OUTER_BOUND('',#4002,.T.);
#2437=FACE_OUTER_BOUND('',#4003,.T.);
#2438=FACE_OUTER_BOUND('',#4004,.T.);
#2439=FACE_OUTER_BOUND('',#4005,.T.);
#2440=FACE_OUTER_BOUND('',#4006,.T.);
#2441=FACE_OUTER_BOUND('',#4007,.T.);
#2442=FACE_OUTER_BOUND('',#4008,.T.);
#2443=FACE_OUTER_BOUND('',#4009,.T.);
#2444=FACE_OUTER_BOUND('',#4010,.T.);
#2445=FACE_OUTER_BOUND('',#4011,.T.);
#2446=FACE_OUTER_BOUND('',#4012,.T.);
#2447=FACE_OUTER_BOUND('',#4013,.T.);
#2448=FACE_OUTER_BOUND('',#4014,.T.);
#2449=FACE_OUTER_BOUND('',#4015,.T.);
#2450=FACE_OUTER_BOUND('',#4016,.T.);
#2451=FACE_OUTER_BOUND('',#4017,.T.);
#2452=FACE_OUTER_BOUND('',#4018,.T.);
#2453=FACE_OUTER_BOUND('',#4019,.T.);
#2454=FACE_OUTER_BOUND('',#4020,.T.);
#2455=FACE_OUTER_BOUND('',#4021,.T.);
#2456=FACE_OUTER_BOUND('',#4022,.T.);
#2457=FACE_OUTER_BOUND('',#4023,.T.);
#2458=FACE_OUTER_BOUND('',#4024,.T.);
#2459=FACE_OUTER_BOUND('',#4025,.T.);
#2460=FACE_OUTER_BOUND('',#4026,.T.);
#2461=FACE_OUTER_BOUND('',#4027,.T.);
#2462=FACE_OUTER_BOUND('',#4028,.T.);
#2463=FACE_OUTER_BOUND('',#4029,.T.);
#2464=FACE_OUTER_BOUND('',#4030,.T.);
#2465=FACE_OUTER_BOUND('',#4031,.T.);
#2466=FACE_OUTER_BOUND('',#4032,.T.);
#2467=FACE_OUTER_BOUND('',#4033,.T.);
#2468=FACE_OUTER_BOUND('',#4034,.T.);
#2469=FACE_OUTER_BOUND('',#4035,.T.);
#2470=FACE_OUTER_BOUND('',#4036,.T.);
#2471=FACE_OUTER_BOUND('',#4037,.T.);
#2472=FACE_OUTER_BOUND('',#4038,.T.);
#2473=FACE_OUTER_BOUND('',#4039,.T.);
#2474=FACE_OUTER_BOUND('',#4040,.T.);
#2475=FACE_OUTER_BOUND('',#4041,.T.);
#2476=FACE_OUTER_BOUND('',#4042,.T.);
#2477=FACE_OUTER_BOUND('',#4043,.T.);
#2478=FACE_OUTER_BOUND('',#4044,.T.);
#2479=FACE_OUTER_BOUND('',#4045,.T.);
#2480=FACE_OUTER_BOUND('',#4046,.T.);
#2481=FACE_OUTER_BOUND('',#4047,.T.);
#2482=FACE_OUTER_BOUND('',#4048,.T.);
#2483=FACE_OUTER_BOUND('',#4049,.T.);
#2484=FACE_OUTER_BOUND('',#4050,.T.);
#2485=FACE_OUTER_BOUND('',#4051,.T.);
#2486=FACE_OUTER_BOUND('',#4052,.T.);
#2487=FACE_OUTER_BOUND('',#4053,.T.);
#2488=FACE_OUTER_BOUND('',#4054,.T.);
#2489=FACE_OUTER_BOUND('',#4055,.T.);
#2490=FACE_OUTER_BOUND('',#4056,.T.);
#2491=FACE_OUTER_BOUND('',#4057,.T.);
#2492=FACE_OUTER_BOUND('',#4058,.T.);
#2493=FACE_OUTER_BOUND('',#4059,.T.);
#2494=FACE_OUTER_BOUND('',#4060,.T.);
#2495=FACE_OUTER_BOUND('',#4061,.T.);
#2496=FACE_OUTER_BOUND('',#4062,.T.);
#2497=FACE_OUTER_BOUND('',#4063,.T.);
#2498=FACE_OUTER_BOUND('',#4064,.T.);
#2499=FACE_OUTER_BOUND('',#4065,.T.);
#2500=FACE_OUTER_BOUND('',#4066,.T.);
#2501=FACE_OUTER_BOUND('',#4067,.T.);
#2502=FACE_OUTER_BOUND('',#4068,.T.);
#2503=FACE_OUTER_BOUND('',#4069,.T.);
#2504=FACE_OUTER_BOUND('',#4070,.T.);
#2505=FACE_OUTER_BOUND('',#4071,.T.);
#2506=FACE_OUTER_BOUND('',#4072,.T.);
#2507=FACE_OUTER_BOUND('',#4073,.T.);
#2508=FACE_OUTER_BOUND('',#4074,.T.);
#2509=FACE_OUTER_BOUND('',#4075,.T.);
#2510=FACE_OUTER_BOUND('',#4076,.T.);
#2511=FACE_OUTER_BOUND('',#4077,.T.);
#2512=FACE_OUTER_BOUND('',#4078,.T.);
#2513=FACE_OUTER_BOUND('',#4079,.T.);
#2514=FACE_OUTER_BOUND('',#4080,.T.);
#2515=FACE_OUTER_BOUND('',#4081,.T.);
#2516=FACE_OUTER_BOUND('',#4082,.T.);
#2517=FACE_OUTER_BOUND('',#4083,.T.);
#2518=FACE_OUTER_BOUND('',#4084,.T.);
#2519=FACE_OUTER_BOUND('',#4085,.T.);
#2520=FACE_OUTER_BOUND('',#4086,.T.);
#2521=FACE_OUTER_BOUND('',#4087,.T.);
#2522=FACE_OUTER_BOUND('',#4088,.T.);
#2523=FACE_OUTER_BOUND('',#4089,.T.);
#2524=FACE_OUTER_BOUND('',#4090,.T.);
#2525=FACE_OUTER_BOUND('',#4091,.T.);
#2526=FACE_OUTER_BOUND('',#4092,.T.);
#2527=FACE_OUTER_BOUND('',#4093,.T.);
#2528=FACE_OUTER_BOUND('',#4094,.T.);
#2529=FACE_OUTER_BOUND('',#4095,.T.);
#2530=FACE_OUTER_BOUND('',#4096,.T.);
#2531=FACE_OUTER_BOUND('',#4097,.T.);
#2532=FACE_OUTER_BOUND('',#4098,.T.);
#2533=FACE_OUTER_BOUND('',#4099,.T.);
#2534=FACE_OUTER_BOUND('',#4100,.T.);
#2535=FACE_OUTER_BOUND('',#4101,.T.);
#2536=FACE_OUTER_BOUND('',#4102,.T.);
#2537=FACE_OUTER_BOUND('',#4103,.T.);
#2538=FACE_OUTER_BOUND('',#4104,.T.);
#2539=FACE_OUTER_BOUND('',#4105,.T.);
#2540=FACE_OUTER_BOUND('',#4106,.T.);
#2541=FACE_OUTER_BOUND('',#4107,.T.);
#2542=EDGE_LOOP('',(#16768,#16769,#16770,#16771,#16772));
#2543=EDGE_LOOP('',(#16773,#16774,#16775,#16776,#16777));
#2544=EDGE_LOOP('',(#16778,#16779,#16780,#16781,#16782,#16783));
#2545=EDGE_LOOP('',(#16784,#16785,#16786,#16787));
#2546=EDGE_LOOP('',(#16788,#16789,#16790,#16791));
#2547=EDGE_LOOP('',(#16792,#16793,#16794,#16795));
#2548=EDGE_LOOP('',(#16796,#16797,#16798,#16799));
#2549=EDGE_LOOP('',(#16800,#16801,#16802,#16803));
#2550=EDGE_LOOP('',(#16804,#16805,#16806,#16807,#16808));
#2551=EDGE_LOOP('',(#16809,#16810,#16811,#16812,#16813));
#2552=EDGE_LOOP('',(#16814,#16815,#16816,#16817,#16818,#16819));
#2553=EDGE_LOOP('',(#16820,#16821,#16822,#16823));
#2554=EDGE_LOOP('',(#16824,#16825,#16826,#16827));
#2555=EDGE_LOOP('',(#16828,#16829,#16830,#16831));
#2556=EDGE_LOOP('',(#16832,#16833,#16834,#16835));
#2557=EDGE_LOOP('',(#16836,#16837,#16838,#16839));
#2558=EDGE_LOOP('',(#16840,#16841,#16842,#16843,#16844,#16845));
#2559=EDGE_LOOP('',(#16846,#16847,#16848,#16849));
#2560=EDGE_LOOP('',(#16850,#16851,#16852,#16853,#16854,#16855));
#2561=EDGE_LOOP('',(#16856,#16857,#16858,#16859));
#2562=EDGE_LOOP('',(#16860,#16861,#16862,#16863,#16864));
#2563=EDGE_LOOP('',(#16865,#16866,#16867,#16868,#16869));
#2564=EDGE_LOOP('',(#16870,#16871,#16872,#16873,#16874,#16875));
#2565=EDGE_LOOP('',(#16876,#16877,#16878,#16879));
#2566=EDGE_LOOP('',(#16880,#16881,#16882,#16883));
#2567=EDGE_LOOP('',(#16884,#16885,#16886,#16887));
#2568=EDGE_LOOP('',(#16888,#16889,#16890,#16891));
#2569=EDGE_LOOP('',(#16892,#16893,#16894,#16895));
#2570=EDGE_LOOP('',(#16896,#16897,#16898,#16899,#16900));
#2571=EDGE_LOOP('',(#16901,#16902,#16903,#16904,#16905));
#2572=EDGE_LOOP('',(#16906,#16907,#16908,#16909,#16910,#16911));
#2573=EDGE_LOOP('',(#16912,#16913,#16914,#16915));
#2574=EDGE_LOOP('',(#16916,#16917,#16918,#16919));
#2575=EDGE_LOOP('',(#16920,#16921,#16922,#16923,#16924,#16925));
#2576=EDGE_LOOP('',(#16926,#16927,#16928,#16929));
#2577=EDGE_LOOP('',(#16930,#16931,#16932,#16933,#16934,#16935));
#2578=EDGE_LOOP('',(#16936,#16937,#16938,#16939));
#2579=EDGE_LOOP('',(#16940,#16941,#16942,#16943,#16944));
#2580=EDGE_LOOP('',(#16945,#16946,#16947,#16948,#16949));
#2581=EDGE_LOOP('',(#16950,#16951,#16952,#16953,#16954,#16955));
#2582=EDGE_LOOP('',(#16956,#16957,#16958,#16959));
#2583=EDGE_LOOP('',(#16960,#16961,#16962,#16963));
#2584=EDGE_LOOP('',(#16964,#16965,#16966,#16967));
#2585=EDGE_LOOP('',(#16968,#16969,#16970,#16971));
#2586=EDGE_LOOP('',(#16972,#16973,#16974,#16975));
#2587=EDGE_LOOP('',(#16976,#16977,#16978,#16979,#16980));
#2588=EDGE_LOOP('',(#16981,#16982,#16983,#16984,#16985));
#2589=EDGE_LOOP('',(#16986,#16987,#16988,#16989,#16990,#16991));
#2590=EDGE_LOOP('',(#16992,#16993,#16994,#16995));
#2591=EDGE_LOOP('',(#16996,#16997,#16998,#16999));
#2592=EDGE_LOOP('',(#17000,#17001,#17002,#17003,#17004,#17005));
#2593=EDGE_LOOP('',(#17006,#17007,#17008,#17009));
#2594=EDGE_LOOP('',(#17010,#17011,#17012,#17013,#17014,#17015));
#2595=EDGE_LOOP('',(#17016,#17017,#17018,#17019));
#2596=EDGE_LOOP('',(#17020,#17021,#17022,#17023,#17024));
#2597=EDGE_LOOP('',(#17025,#17026,#17027,#17028,#17029));
#2598=EDGE_LOOP('',(#17030,#17031,#17032,#17033,#17034,#17035));
#2599=EDGE_LOOP('',(#17036,#17037,#17038,#17039));
#2600=EDGE_LOOP('',(#17040,#17041,#17042,#17043));
#2601=EDGE_LOOP('',(#17044,#17045,#17046,#17047));
#2602=EDGE_LOOP('',(#17048,#17049,#17050,#17051));
#2603=EDGE_LOOP('',(#17052,#17053,#17054,#17055));
#2604=EDGE_LOOP('',(#17056,#17057,#17058,#17059,#17060));
#2605=EDGE_LOOP('',(#17061,#17062,#17063,#17064,#17065));
#2606=EDGE_LOOP('',(#17066,#17067,#17068,#17069,#17070,#17071));
#2607=EDGE_LOOP('',(#17072,#17073,#17074,#17075));
#2608=EDGE_LOOP('',(#17076,#17077,#17078,#17079));
#2609=EDGE_LOOP('',(#17080,#17081,#17082,#17083,#17084,#17085));
#2610=EDGE_LOOP('',(#17086,#17087,#17088,#17089));
#2611=EDGE_LOOP('',(#17090,#17091,#17092,#17093,#17094,#17095));
#2612=EDGE_LOOP('',(#17096,#17097,#17098,#17099));
#2613=EDGE_LOOP('',(#17100,#17101,#17102,#17103,#17104));
#2614=EDGE_LOOP('',(#17105,#17106,#17107,#17108,#17109));
#2615=EDGE_LOOP('',(#17110,#17111,#17112,#17113,#17114,#17115));
#2616=EDGE_LOOP('',(#17116,#17117,#17118,#17119));
#2617=EDGE_LOOP('',(#17120,#17121,#17122,#17123));
#2618=EDGE_LOOP('',(#17124,#17125,#17126,#17127));
#2619=EDGE_LOOP('',(#17128,#17129,#17130,#17131));
#2620=EDGE_LOOP('',(#17132,#17133,#17134,#17135));
#2621=EDGE_LOOP('',(#17136,#17137,#17138,#17139,#17140));
#2622=EDGE_LOOP('',(#17141,#17142,#17143,#17144,#17145));
#2623=EDGE_LOOP('',(#17146,#17147,#17148,#17149,#17150,#17151));
#2624=EDGE_LOOP('',(#17152,#17153,#17154,#17155));
#2625=EDGE_LOOP('',(#17156,#17157,#17158,#17159));
#2626=EDGE_LOOP('',(#17160,#17161,#17162,#17163,#17164,#17165));
#2627=EDGE_LOOP('',(#17166,#17167,#17168,#17169));
#2628=EDGE_LOOP('',(#17170,#17171,#17172,#17173,#17174,#17175));
#2629=EDGE_LOOP('',(#17176,#17177,#17178,#17179));
#2630=EDGE_LOOP('',(#17180,#17181,#17182,#17183,#17184));
#2631=EDGE_LOOP('',(#17185,#17186,#17187,#17188,#17189));
#2632=EDGE_LOOP('',(#17190,#17191,#17192,#17193,#17194,#17195));
#2633=EDGE_LOOP('',(#17196,#17197,#17198,#17199));
#2634=EDGE_LOOP('',(#17200,#17201,#17202,#17203));
#2635=EDGE_LOOP('',(#17204,#17205,#17206,#17207,#17208));
#2636=EDGE_LOOP('',(#17209,#17210,#17211,#17212,#17213));
#2637=EDGE_LOOP('',(#17214,#17215,#17216,#17217,#17218,#17219));
#2638=EDGE_LOOP('',(#17220,#17221,#17222,#17223));
#2639=EDGE_LOOP('',(#17224,#17225,#17226,#17227));
#2640=EDGE_LOOP('',(#17228,#17229,#17230,#17231));
#2641=EDGE_LOOP('',(#17232,#17233,#17234,#17235));
#2642=EDGE_LOOP('',(#17236,#17237,#17238,#17239));
#2643=EDGE_LOOP('',(#17240,#17241,#17242,#17243,#17244,#17245));
#2644=EDGE_LOOP('',(#17246,#17247,#17248,#17249));
#2645=EDGE_LOOP('',(#17250,#17251,#17252,#17253,#17254,#17255));
#2646=EDGE_LOOP('',(#17256,#17257,#17258,#17259));
#2647=EDGE_LOOP('',(#17260,#17261,#17262,#17263,#17264));
#2648=EDGE_LOOP('',(#17265,#17266,#17267,#17268,#17269));
#2649=EDGE_LOOP('',(#17270,#17271,#17272,#17273,#17274,#17275));
#2650=EDGE_LOOP('',(#17276,#17277,#17278,#17279));
#2651=EDGE_LOOP('',(#17280,#17281,#17282,#17283));
#2652=EDGE_LOOP('',(#17284,#17285,#17286,#17287));
#2653=EDGE_LOOP('',(#17288,#17289,#17290,#17291));
#2654=EDGE_LOOP('',(#17292,#17293,#17294,#17295));
#2655=EDGE_LOOP('',(#17296,#17297,#17298,#17299,#17300));
#2656=EDGE_LOOP('',(#17301,#17302,#17303,#17304,#17305));
#2657=EDGE_LOOP('',(#17306,#17307,#17308,#17309,#17310,#17311));
#2658=EDGE_LOOP('',(#17312,#17313,#17314,#17315));
#2659=EDGE_LOOP('',(#17316,#17317,#17318,#17319));
#2660=EDGE_LOOP('',(#17320,#17321,#17322,#17323,#17324,#17325));
#2661=EDGE_LOOP('',(#17326,#17327,#17328,#17329));
#2662=EDGE_LOOP('',(#17330,#17331,#17332,#17333,#17334,#17335));
#2663=EDGE_LOOP('',(#17336,#17337,#17338,#17339));
#2664=EDGE_LOOP('',(#17340,#17341,#17342,#17343,#17344));
#2665=EDGE_LOOP('',(#17345,#17346,#17347,#17348,#17349));
#2666=EDGE_LOOP('',(#17350,#17351,#17352,#17353,#17354,#17355));
#2667=EDGE_LOOP('',(#17356,#17357,#17358,#17359));
#2668=EDGE_LOOP('',(#17360,#17361,#17362,#17363));
#2669=EDGE_LOOP('',(#17364,#17365,#17366,#17367));
#2670=EDGE_LOOP('',(#17368,#17369,#17370,#17371));
#2671=EDGE_LOOP('',(#17372,#17373,#17374,#17375));
#2672=EDGE_LOOP('',(#17376,#17377,#17378,#17379,#17380));
#2673=EDGE_LOOP('',(#17381,#17382,#17383,#17384,#17385));
#2674=EDGE_LOOP('',(#17386,#17387,#17388,#17389,#17390,#17391));
#2675=EDGE_LOOP('',(#17392,#17393,#17394,#17395));
#2676=EDGE_LOOP('',(#17396,#17397,#17398,#17399));
#2677=EDGE_LOOP('',(#17400,#17401,#17402,#17403,#17404,#17405));
#2678=EDGE_LOOP('',(#17406,#17407,#17408,#17409));
#2679=EDGE_LOOP('',(#17410,#17411,#17412,#17413,#17414,#17415));
#2680=EDGE_LOOP('',(#17416,#17417,#17418,#17419));
#2681=EDGE_LOOP('',(#17420,#17421,#17422,#17423,#17424));
#2682=EDGE_LOOP('',(#17425,#17426,#17427,#17428,#17429));
#2683=EDGE_LOOP('',(#17430,#17431,#17432,#17433,#17434,#17435));
#2684=EDGE_LOOP('',(#17436,#17437,#17438,#17439));
#2685=EDGE_LOOP('',(#17440,#17441,#17442,#17443));
#2686=EDGE_LOOP('',(#17444,#17445,#17446,#17447));
#2687=EDGE_LOOP('',(#17448,#17449,#17450,#17451));
#2688=EDGE_LOOP('',(#17452,#17453,#17454,#17455));
#2689=EDGE_LOOP('',(#17456,#17457,#17458,#17459,#17460));
#2690=EDGE_LOOP('',(#17461,#17462,#17463,#17464,#17465));
#2691=EDGE_LOOP('',(#17466,#17467,#17468,#17469,#17470,#17471));
#2692=EDGE_LOOP('',(#17472,#17473,#17474,#17475));
#2693=EDGE_LOOP('',(#17476,#17477,#17478,#17479));
#2694=EDGE_LOOP('',(#17480,#17481,#17482,#17483,#17484,#17485));
#2695=EDGE_LOOP('',(#17486,#17487,#17488,#17489));
#2696=EDGE_LOOP('',(#17490,#17491,#17492,#17493,#17494,#17495));
#2697=EDGE_LOOP('',(#17496,#17497,#17498,#17499));
#2698=EDGE_LOOP('',(#17500,#17501,#17502,#17503,#17504));
#2699=EDGE_LOOP('',(#17505,#17506,#17507,#17508,#17509));
#2700=EDGE_LOOP('',(#17510,#17511,#17512,#17513,#17514,#17515));
#2701=EDGE_LOOP('',(#17516,#17517,#17518,#17519));
#2702=EDGE_LOOP('',(#17520,#17521,#17522,#17523));
#2703=EDGE_LOOP('',(#17524,#17525,#17526,#17527,#17528));
#2704=EDGE_LOOP('',(#17529,#17530,#17531,#17532,#17533));
#2705=EDGE_LOOP('',(#17534,#17535,#17536,#17537,#17538,#17539));
#2706=EDGE_LOOP('',(#17540,#17541,#17542,#17543));
#2707=EDGE_LOOP('',(#17544,#17545,#17546,#17547));
#2708=EDGE_LOOP('',(#17548,#17549,#17550,#17551,#17552,#17553));
#2709=EDGE_LOOP('',(#17554,#17555,#17556,#17557));
#2710=EDGE_LOOP('',(#17558,#17559,#17560,#17561,#17562,#17563));
#2711=EDGE_LOOP('',(#17564,#17565,#17566,#17567));
#2712=EDGE_LOOP('',(#17568,#17569,#17570,#17571,#17572));
#2713=EDGE_LOOP('',(#17573,#17574,#17575,#17576,#17577));
#2714=EDGE_LOOP('',(#17578,#17579,#17580,#17581,#17582,#17583));
#2715=EDGE_LOOP('',(#17584,#17585,#17586,#17587));
#2716=EDGE_LOOP('',(#17588,#17589,#17590,#17591));
#2717=EDGE_LOOP('',(#17592,#17593,#17594,#17595));
#2718=EDGE_LOOP('',(#17596,#17597,#17598,#17599));
#2719=EDGE_LOOP('',(#17600,#17601,#17602,#17603));
#2720=EDGE_LOOP('',(#17604,#17605,#17606,#17607,#17608));
#2721=EDGE_LOOP('',(#17609,#17610,#17611,#17612,#17613));
#2722=EDGE_LOOP('',(#17614,#17615,#17616,#17617,#17618,#17619));
#2723=EDGE_LOOP('',(#17620,#17621,#17622,#17623));
#2724=EDGE_LOOP('',(#17624,#17625,#17626,#17627));
#2725=EDGE_LOOP('',(#17628,#17629,#17630,#17631));
#2726=EDGE_LOOP('',(#17632,#17633,#17634,#17635));
#2727=EDGE_LOOP('',(#17636,#17637,#17638,#17639));
#2728=EDGE_LOOP('',(#17640,#17641,#17642,#17643,#17644,#17645));
#2729=EDGE_LOOP('',(#17646,#17647,#17648,#17649));
#2730=EDGE_LOOP('',(#17650,#17651,#17652,#17653,#17654,#17655));
#2731=EDGE_LOOP('',(#17656,#17657,#17658,#17659));
#2732=EDGE_LOOP('',(#17660,#17661,#17662,#17663,#17664));
#2733=EDGE_LOOP('',(#17665,#17666,#17667,#17668,#17669));
#2734=EDGE_LOOP('',(#17670,#17671,#17672,#17673,#17674,#17675));
#2735=EDGE_LOOP('',(#17676,#17677,#17678,#17679));
#2736=EDGE_LOOP('',(#17680,#17681,#17682,#17683));
#2737=EDGE_LOOP('',(#17684,#17685,#17686,#17687,#17688));
#2738=EDGE_LOOP('',(#17689,#17690,#17691,#17692,#17693));
#2739=EDGE_LOOP('',(#17694,#17695,#17696,#17697,#17698,#17699));
#2740=EDGE_LOOP('',(#17700,#17701,#17702,#17703));
#2741=EDGE_LOOP('',(#17704,#17705,#17706,#17707));
#2742=EDGE_LOOP('',(#17708,#17709,#17710,#17711));
#2743=EDGE_LOOP('',(#17712,#17713,#17714,#17715));
#2744=EDGE_LOOP('',(#17716,#17717,#17718,#17719));
#2745=EDGE_LOOP('',(#17720,#17721,#17722,#17723,#17724,#17725));
#2746=EDGE_LOOP('',(#17726,#17727,#17728,#17729));
#2747=EDGE_LOOP('',(#17730,#17731,#17732,#17733,#17734,#17735));
#2748=EDGE_LOOP('',(#17736,#17737,#17738,#17739));
#2749=EDGE_LOOP('',(#17740,#17741,#17742,#17743,#17744));
#2750=EDGE_LOOP('',(#17745,#17746,#17747,#17748,#17749));
#2751=EDGE_LOOP('',(#17750,#17751,#17752,#17753,#17754,#17755));
#2752=EDGE_LOOP('',(#17756,#17757,#17758,#17759));
#2753=EDGE_LOOP('',(#17760,#17761,#17762,#17763));
#2754=EDGE_LOOP('',(#17764,#17765,#17766,#17767,#17768));
#2755=EDGE_LOOP('',(#17769,#17770,#17771,#17772,#17773));
#2756=EDGE_LOOP('',(#17774,#17775,#17776,#17777,#17778,#17779));
#2757=EDGE_LOOP('',(#17780,#17781,#17782,#17783));
#2758=EDGE_LOOP('',(#17784,#17785,#17786,#17787));
#2759=EDGE_LOOP('',(#17788,#17789,#17790,#17791));
#2760=EDGE_LOOP('',(#17792,#17793,#17794,#17795));
#2761=EDGE_LOOP('',(#17796,#17797,#17798,#17799));
#2762=EDGE_LOOP('',(#17800,#17801,#17802,#17803,#17804,#17805));
#2763=EDGE_LOOP('',(#17806,#17807,#17808,#17809));
#2764=EDGE_LOOP('',(#17810,#17811,#17812,#17813,#17814,#17815));
#2765=EDGE_LOOP('',(#17816,#17817,#17818,#17819));
#2766=EDGE_LOOP('',(#17820,#17821,#17822,#17823,#17824));
#2767=EDGE_LOOP('',(#17825,#17826,#17827,#17828,#17829));
#2768=EDGE_LOOP('',(#17830,#17831,#17832,#17833,#17834,#17835));
#2769=EDGE_LOOP('',(#17836,#17837,#17838,#17839));
#2770=EDGE_LOOP('',(#17840,#17841,#17842,#17843));
#2771=EDGE_LOOP('',(#17844,#17845,#17846,#17847));
#2772=EDGE_LOOP('',(#17848,#17849,#17850,#17851));
#2773=EDGE_LOOP('',(#17852,#17853,#17854,#17855));
#2774=EDGE_LOOP('',(#17856,#17857,#17858,#17859,#17860));
#2775=EDGE_LOOP('',(#17861,#17862,#17863,#17864,#17865));
#2776=EDGE_LOOP('',(#17866,#17867,#17868,#17869,#17870,#17871));
#2777=EDGE_LOOP('',(#17872,#17873,#17874,#17875));
#2778=EDGE_LOOP('',(#17876,#17877,#17878,#17879));
#2779=EDGE_LOOP('',(#17880,#17881,#17882,#17883));
#2780=EDGE_LOOP('',(#17884,#17885,#17886,#17887,#17888,#17889));
#2781=EDGE_LOOP('',(#17890,#17891,#17892,#17893));
#2782=EDGE_LOOP('',(#17894,#17895,#17896,#17897,#17898,#17899));
#2783=EDGE_LOOP('',(#17900,#17901,#17902,#17903));
#2784=EDGE_LOOP('',(#17904,#17905,#17906,#17907,#17908));
#2785=EDGE_LOOP('',(#17909,#17910,#17911,#17912,#17913));
#2786=EDGE_LOOP('',(#17914,#17915,#17916,#17917,#17918,#17919));
#2787=EDGE_LOOP('',(#17920,#17921,#17922,#17923));
#2788=EDGE_LOOP('',(#17924,#17925,#17926,#17927));
#2789=EDGE_LOOP('',(#17928,#17929,#17930,#17931,#17932));
#2790=EDGE_LOOP('',(#17933,#17934,#17935,#17936,#17937));
#2791=EDGE_LOOP('',(#17938,#17939,#17940,#17941,#17942,#17943));
#2792=EDGE_LOOP('',(#17944,#17945,#17946,#17947));
#2793=EDGE_LOOP('',(#17948,#17949,#17950,#17951));
#2794=EDGE_LOOP('',(#17952,#17953,#17954,#17955));
#2795=EDGE_LOOP('',(#17956,#17957,#17958,#17959));
#2796=EDGE_LOOP('',(#17960,#17961,#17962,#17963));
#2797=EDGE_LOOP('',(#17964,#17965,#17966,#17967,#17968,#17969));
#2798=EDGE_LOOP('',(#17970,#17971,#17972,#17973));
#2799=EDGE_LOOP('',(#17974,#17975,#17976,#17977,#17978,#17979));
#2800=EDGE_LOOP('',(#17980,#17981,#17982,#17983));
#2801=EDGE_LOOP('',(#17984,#17985,#17986,#17987,#17988));
#2802=EDGE_LOOP('',(#17989,#17990,#17991,#17992,#17993));
#2803=EDGE_LOOP('',(#17994,#17995,#17996,#17997,#17998,#17999));
#2804=EDGE_LOOP('',(#18000,#18001,#18002,#18003));
#2805=EDGE_LOOP('',(#18004,#18005,#18006,#18007));
#2806=EDGE_LOOP('',(#18008,#18009,#18010,#18011));
#2807=EDGE_LOOP('',(#18012,#18013,#18014,#18015));
#2808=EDGE_LOOP('',(#18016,#18017,#18018,#18019));
#2809=EDGE_LOOP('',(#18020,#18021,#18022,#18023,#18024));
#2810=EDGE_LOOP('',(#18025,#18026,#18027,#18028,#18029));
#2811=EDGE_LOOP('',(#18030,#18031,#18032,#18033,#18034,#18035));
#2812=EDGE_LOOP('',(#18036,#18037,#18038,#18039));
#2813=EDGE_LOOP('',(#18040,#18041,#18042,#18043));
#2814=EDGE_LOOP('',(#18044,#18045,#18046,#18047));
#2815=EDGE_LOOP('',(#18048,#18049,#18050,#18051,#18052,#18053));
#2816=EDGE_LOOP('',(#18054,#18055,#18056,#18057));
#2817=EDGE_LOOP('',(#18058,#18059,#18060,#18061,#18062,#18063));
#2818=EDGE_LOOP('',(#18064,#18065,#18066,#18067));
#2819=EDGE_LOOP('',(#18068,#18069,#18070,#18071,#18072));
#2820=EDGE_LOOP('',(#18073,#18074,#18075,#18076,#18077));
#2821=EDGE_LOOP('',(#18078,#18079,#18080,#18081,#18082,#18083));
#2822=EDGE_LOOP('',(#18084,#18085,#18086,#18087));
#2823=EDGE_LOOP('',(#18088,#18089,#18090,#18091));
#2824=EDGE_LOOP('',(#18092,#18093,#18094,#18095,#18096));
#2825=EDGE_LOOP('',(#18097,#18098,#18099,#18100,#18101));
#2826=EDGE_LOOP('',(#18102,#18103,#18104,#18105,#18106,#18107));
#2827=EDGE_LOOP('',(#18108,#18109,#18110,#18111));
#2828=EDGE_LOOP('',(#18112,#18113,#18114,#18115));
#2829=EDGE_LOOP('',(#18116,#18117,#18118,#18119));
#2830=EDGE_LOOP('',(#18120,#18121,#18122,#18123));
#2831=EDGE_LOOP('',(#18124,#18125,#18126,#18127));
#2832=EDGE_LOOP('',(#18128,#18129,#18130,#18131,#18132,#18133));
#2833=EDGE_LOOP('',(#18134,#18135,#18136,#18137));
#2834=EDGE_LOOP('',(#18138,#18139,#18140,#18141,#18142,#18143));
#2835=EDGE_LOOP('',(#18144,#18145,#18146,#18147));
#2836=EDGE_LOOP('',(#18148,#18149,#18150,#18151,#18152));
#2837=EDGE_LOOP('',(#18153,#18154,#18155,#18156,#18157));
#2838=EDGE_LOOP('',(#18158,#18159,#18160,#18161,#18162,#18163));
#2839=EDGE_LOOP('',(#18164,#18165,#18166,#18167));
#2840=EDGE_LOOP('',(#18168,#18169,#18170,#18171));
#2841=EDGE_LOOP('',(#18172,#18173,#18174,#18175));
#2842=EDGE_LOOP('',(#18176,#18177,#18178,#18179));
#2843=EDGE_LOOP('',(#18180,#18181,#18182,#18183));
#2844=EDGE_LOOP('',(#18184,#18185,#18186,#18187,#18188));
#2845=EDGE_LOOP('',(#18189,#18190,#18191,#18192,#18193));
#2846=EDGE_LOOP('',(#18194,#18195,#18196,#18197,#18198,#18199));
#2847=EDGE_LOOP('',(#18200,#18201,#18202,#18203));
#2848=EDGE_LOOP('',(#18204,#18205,#18206,#18207));
#2849=EDGE_LOOP('',(#18208,#18209,#18210,#18211));
#2850=EDGE_LOOP('',(#18212,#18213,#18214,#18215,#18216,#18217));
#2851=EDGE_LOOP('',(#18218,#18219,#18220,#18221));
#2852=EDGE_LOOP('',(#18222,#18223,#18224,#18225,#18226,#18227));
#2853=EDGE_LOOP('',(#18228,#18229,#18230,#18231));
#2854=EDGE_LOOP('',(#18232,#18233,#18234,#18235,#18236));
#2855=EDGE_LOOP('',(#18237,#18238,#18239,#18240,#18241));
#2856=EDGE_LOOP('',(#18242,#18243,#18244,#18245,#18246,#18247));
#2857=EDGE_LOOP('',(#18248,#18249,#18250,#18251));
#2858=EDGE_LOOP('',(#18252,#18253,#18254,#18255));
#2859=EDGE_LOOP('',(#18256,#18257,#18258,#18259,#18260));
#2860=EDGE_LOOP('',(#18261,#18262,#18263,#18264,#18265));
#2861=EDGE_LOOP('',(#18266,#18267,#18268,#18269,#18270,#18271));
#2862=EDGE_LOOP('',(#18272,#18273,#18274,#18275));
#2863=EDGE_LOOP('',(#18276,#18277,#18278,#18279));
#2864=EDGE_LOOP('',(#18280,#18281,#18282,#18283));
#2865=EDGE_LOOP('',(#18284,#18285,#18286,#18287));
#2866=EDGE_LOOP('',(#18288,#18289,#18290,#18291));
#2867=EDGE_LOOP('',(#18292,#18293,#18294,#18295,#18296,#18297));
#2868=EDGE_LOOP('',(#18298,#18299,#18300,#18301));
#2869=EDGE_LOOP('',(#18302,#18303,#18304,#18305,#18306,#18307));
#2870=EDGE_LOOP('',(#18308,#18309,#18310,#18311));
#2871=EDGE_LOOP('',(#18312,#18313,#18314,#18315,#18316));
#2872=EDGE_LOOP('',(#18317,#18318,#18319,#18320,#18321));
#2873=EDGE_LOOP('',(#18322,#18323,#18324,#18325,#18326,#18327));
#2874=EDGE_LOOP('',(#18328,#18329,#18330,#18331));
#2875=EDGE_LOOP('',(#18332,#18333,#18334,#18335));
#2876=EDGE_LOOP('',(#18336,#18337,#18338,#18339));
#2877=EDGE_LOOP('',(#18340,#18341,#18342,#18343));
#2878=EDGE_LOOP('',(#18344,#18345,#18346,#18347));
#2879=EDGE_LOOP('',(#18348,#18349,#18350,#18351,#18352));
#2880=EDGE_LOOP('',(#18353,#18354,#18355,#18356,#18357));
#2881=EDGE_LOOP('',(#18358,#18359,#18360,#18361,#18362,#18363));
#2882=EDGE_LOOP('',(#18364,#18365,#18366,#18367));
#2883=EDGE_LOOP('',(#18368,#18369,#18370,#18371));
#2884=EDGE_LOOP('',(#18372,#18373,#18374,#18375));
#2885=EDGE_LOOP('',(#18376,#18377,#18378,#18379,#18380,#18381));
#2886=EDGE_LOOP('',(#18382,#18383,#18384,#18385));
#2887=EDGE_LOOP('',(#18386,#18387,#18388,#18389,#18390,#18391));
#2888=EDGE_LOOP('',(#18392,#18393,#18394,#18395));
#2889=EDGE_LOOP('',(#18396,#18397,#18398,#18399,#18400));
#2890=EDGE_LOOP('',(#18401,#18402,#18403,#18404,#18405));
#2891=EDGE_LOOP('',(#18406,#18407,#18408,#18409,#18410,#18411));
#2892=EDGE_LOOP('',(#18412,#18413,#18414,#18415));
#2893=EDGE_LOOP('',(#18416,#18417,#18418,#18419));
#2894=EDGE_LOOP('',(#18420,#18421,#18422,#18423,#18424));
#2895=EDGE_LOOP('',(#18425,#18426,#18427,#18428,#18429));
#2896=EDGE_LOOP('',(#18430,#18431,#18432,#18433,#18434,#18435));
#2897=EDGE_LOOP('',(#18436,#18437,#18438,#18439));
#2898=EDGE_LOOP('',(#18440,#18441,#18442,#18443));
#2899=EDGE_LOOP('',(#18444,#18445,#18446,#18447));
#2900=EDGE_LOOP('',(#18448,#18449,#18450,#18451));
#2901=EDGE_LOOP('',(#18452,#18453,#18454,#18455));
#2902=EDGE_LOOP('',(#18456,#18457,#18458,#18459,#18460,#18461));
#2903=EDGE_LOOP('',(#18462,#18463,#18464,#18465));
#2904=EDGE_LOOP('',(#18466,#18467,#18468,#18469,#18470,#18471));
#2905=EDGE_LOOP('',(#18472,#18473,#18474,#18475));
#2906=EDGE_LOOP('',(#18476,#18477,#18478,#18479,#18480));
#2907=EDGE_LOOP('',(#18481,#18482,#18483,#18484,#18485));
#2908=EDGE_LOOP('',(#18486,#18487,#18488,#18489,#18490,#18491));
#2909=EDGE_LOOP('',(#18492,#18493,#18494,#18495));
#2910=EDGE_LOOP('',(#18496,#18497,#18498,#18499));
#2911=EDGE_LOOP('',(#18500,#18501,#18502,#18503));
#2912=EDGE_LOOP('',(#18504,#18505,#18506,#18507,#18508));
#2913=EDGE_LOOP('',(#18509,#18510,#18511,#18512,#18513));
#2914=EDGE_LOOP('',(#18514,#18515,#18516,#18517,#18518,#18519));
#2915=EDGE_LOOP('',(#18520,#18521,#18522,#18523));
#2916=EDGE_LOOP('',(#18524,#18525,#18526,#18527));
#2917=EDGE_LOOP('',(#18528,#18529,#18530,#18531));
#2918=EDGE_LOOP('',(#18532,#18533,#18534,#18535));
#2919=EDGE_LOOP('',(#18536,#18537,#18538,#18539));
#2920=EDGE_LOOP('',(#18540,#18541,#18542,#18543,#18544,#18545));
#2921=EDGE_LOOP('',(#18546,#18547,#18548,#18549));
#2922=EDGE_LOOP('',(#18550,#18551,#18552,#18553,#18554,#18555));
#2923=EDGE_LOOP('',(#18556,#18557,#18558,#18559));
#2924=EDGE_LOOP('',(#18560,#18561,#18562,#18563,#18564));
#2925=EDGE_LOOP('',(#18565,#18566,#18567,#18568,#18569));
#2926=EDGE_LOOP('',(#18570,#18571,#18572,#18573,#18574,#18575));
#2927=EDGE_LOOP('',(#18576,#18577,#18578,#18579));
#2928=EDGE_LOOP('',(#18580,#18581,#18582,#18583));
#2929=EDGE_LOOP('',(#18584,#18585,#18586,#18587));
#2930=EDGE_LOOP('',(#18588,#18589,#18590,#18591));
#2931=EDGE_LOOP('',(#18592,#18593,#18594,#18595));
#2932=EDGE_LOOP('',(#18596,#18597,#18598,#18599,#18600));
#2933=EDGE_LOOP('',(#18601,#18602,#18603,#18604,#18605));
#2934=EDGE_LOOP('',(#18606,#18607,#18608,#18609,#18610,#18611));
#2935=EDGE_LOOP('',(#18612,#18613,#18614,#18615));
#2936=EDGE_LOOP('',(#18616,#18617,#18618,#18619));
#2937=EDGE_LOOP('',(#18620,#18621,#18622,#18623));
#2938=EDGE_LOOP('',(#18624,#18625,#18626,#18627,#18628,#18629));
#2939=EDGE_LOOP('',(#18630,#18631,#18632,#18633));
#2940=EDGE_LOOP('',(#18634,#18635,#18636,#18637,#18638,#18639));
#2941=EDGE_LOOP('',(#18640,#18641,#18642,#18643));
#2942=EDGE_LOOP('',(#18644,#18645,#18646,#18647,#18648));
#2943=EDGE_LOOP('',(#18649,#18650,#18651,#18652,#18653));
#2944=EDGE_LOOP('',(#18654,#18655,#18656,#18657,#18658,#18659));
#2945=EDGE_LOOP('',(#18660,#18661,#18662,#18663));
#2946=EDGE_LOOP('',(#18664,#18665,#18666,#18667));
#2947=EDGE_LOOP('',(#18668,#18669,#18670,#18671));
#2948=EDGE_LOOP('',(#18672,#18673,#18674,#18675));
#2949=EDGE_LOOP('',(#18676,#18677,#18678,#18679,#18680));
#2950=EDGE_LOOP('',(#18681,#18682,#18683,#18684,#18685));
#2951=EDGE_LOOP('',(#18686,#18687,#18688,#18689,#18690,#18691));
#2952=EDGE_LOOP('',(#18692,#18693,#18694,#18695));
#2953=EDGE_LOOP('',(#18696,#18697,#18698,#18699));
#2954=EDGE_LOOP('',(#18700,#18701,#18702,#18703,#18704,#18705));
#2955=EDGE_LOOP('',(#18706,#18707,#18708,#18709,#18710,#18711));
#2956=EDGE_LOOP('',(#18712,#18713,#18714,#18715));
#2957=EDGE_LOOP('',(#18716,#18717,#18718,#18719,#18720));
#2958=EDGE_LOOP('',(#18721,#18722,#18723,#18724,#18725));
#2959=EDGE_LOOP('',(#18726,#18727,#18728,#18729,#18730,#18731));
#2960=EDGE_LOOP('',(#18732,#18733,#18734,#18735));
#2961=EDGE_LOOP('',(#18736,#18737,#18738,#18739));
#2962=EDGE_LOOP('',(#18740,#18741,#18742,#18743));
#2963=EDGE_LOOP('',(#18744,#18745,#18746,#18747,#18748));
#2964=EDGE_LOOP('',(#18749,#18750,#18751,#18752,#18753));
#2965=EDGE_LOOP('',(#18754,#18755,#18756,#18757,#18758,#18759));
#2966=EDGE_LOOP('',(#18760,#18761,#18762,#18763));
#2967=EDGE_LOOP('',(#18764,#18765,#18766,#18767));
#2968=EDGE_LOOP('',(#18768,#18769,#18770,#18771));
#2969=EDGE_LOOP('',(#18772,#18773,#18774,#18775));
#2970=EDGE_LOOP('',(#18776,#18777,#18778,#18779));
#2971=EDGE_LOOP('',(#18780,#18781,#18782,#18783,#18784,#18785));
#2972=EDGE_LOOP('',(#18786,#18787,#18788,#18789));
#2973=EDGE_LOOP('',(#18790,#18791,#18792,#18793,#18794,#18795));
#2974=EDGE_LOOP('',(#18796,#18797,#18798,#18799));
#2975=EDGE_LOOP('',(#18800,#18801,#18802,#18803,#18804));
#2976=EDGE_LOOP('',(#18805,#18806,#18807,#18808,#18809));
#2977=EDGE_LOOP('',(#18810,#18811,#18812,#18813,#18814,#18815));
#2978=EDGE_LOOP('',(#18816,#18817,#18818,#18819));
#2979=EDGE_LOOP('',(#18820,#18821,#18822,#18823));
#2980=EDGE_LOOP('',(#18824,#18825,#18826,#18827));
#2981=EDGE_LOOP('',(#18828,#18829,#18830,#18831));
#2982=EDGE_LOOP('',(#18832,#18833,#18834,#18835));
#2983=EDGE_LOOP('',(#18836,#18837,#18838,#18839,#18840));
#2984=EDGE_LOOP('',(#18841,#18842,#18843,#18844,#18845));
#2985=EDGE_LOOP('',(#18846,#18847,#18848,#18849,#18850,#18851));
#2986=EDGE_LOOP('',(#18852,#18853,#18854,#18855));
#2987=EDGE_LOOP('',(#18856,#18857,#18858,#18859));
#2988=EDGE_LOOP('',(#18860,#18861,#18862,#18863));
#2989=EDGE_LOOP('',(#18864,#18865,#18866,#18867,#18868,#18869));
#2990=EDGE_LOOP('',(#18870,#18871,#18872,#18873));
#2991=EDGE_LOOP('',(#18874,#18875,#18876,#18877,#18878,#18879));
#2992=EDGE_LOOP('',(#18880,#18881,#18882,#18883));
#2993=EDGE_LOOP('',(#18884,#18885,#18886,#18887,#18888));
#2994=EDGE_LOOP('',(#18889,#18890,#18891,#18892,#18893));
#2995=EDGE_LOOP('',(#18894,#18895,#18896,#18897,#18898,#18899));
#2996=EDGE_LOOP('',(#18900,#18901,#18902,#18903));
#2997=EDGE_LOOP('',(#18904,#18905,#18906,#18907));
#2998=EDGE_LOOP('',(#18908,#18909,#18910,#18911,#18912));
#2999=EDGE_LOOP('',(#18913,#18914,#18915,#18916,#18917));
#3000=EDGE_LOOP('',(#18918,#18919,#18920,#18921,#18922,#18923));
#3001=EDGE_LOOP('',(#18924,#18925,#18926,#18927));
#3002=EDGE_LOOP('',(#18928,#18929,#18930,#18931));
#3003=EDGE_LOOP('',(#18932,#18933,#18934,#18935));
#3004=EDGE_LOOP('',(#18936,#18937,#18938,#18939));
#3005=EDGE_LOOP('',(#18940,#18941,#18942,#18943,#18944,#18945));
#3006=EDGE_LOOP('',(#18946,#18947,#18948,#18949,#18950,#18951));
#3007=EDGE_LOOP('',(#18952,#18953,#18954,#18955));
#3008=EDGE_LOOP('',(#18956,#18957,#18958,#18959,#18960));
#3009=EDGE_LOOP('',(#18961,#18962,#18963,#18964,#18965));
#3010=EDGE_LOOP('',(#18966,#18967,#18968,#18969,#18970,#18971));
#3011=EDGE_LOOP('',(#18972,#18973,#18974,#18975));
#3012=EDGE_LOOP('',(#18976,#18977,#18978,#18979));
#3013=EDGE_LOOP('',(#18980,#18981,#18982,#18983));
#3014=EDGE_LOOP('',(#18984,#18985,#18986,#18987,#18988));
#3015=EDGE_LOOP('',(#18989,#18990,#18991,#18992,#18993));
#3016=EDGE_LOOP('',(#18994,#18995,#18996,#18997,#18998,#18999));
#3017=EDGE_LOOP('',(#19000,#19001,#19002,#19003));
#3018=EDGE_LOOP('',(#19004,#19005,#19006,#19007));
#3019=EDGE_LOOP('',(#19008,#19009,#19010,#19011));
#3020=EDGE_LOOP('',(#19012,#19013,#19014,#19015));
#3021=EDGE_LOOP('',(#19016,#19017,#19018,#19019));
#3022=EDGE_LOOP('',(#19020,#19021,#19022,#19023,#19024,#19025));
#3023=EDGE_LOOP('',(#19026,#19027,#19028,#19029));
#3024=EDGE_LOOP('',(#19030,#19031,#19032,#19033,#19034,#19035));
#3025=EDGE_LOOP('',(#19036,#19037,#19038,#19039));
#3026=EDGE_LOOP('',(#19040,#19041,#19042,#19043,#19044));
#3027=EDGE_LOOP('',(#19045,#19046,#19047,#19048,#19049));
#3028=EDGE_LOOP('',(#19050,#19051,#19052,#19053,#19054,#19055));
#3029=EDGE_LOOP('',(#19056,#19057,#19058,#19059));
#3030=EDGE_LOOP('',(#19060,#19061,#19062,#19063));
#3031=EDGE_LOOP('',(#19064,#19065,#19066,#19067));
#3032=EDGE_LOOP('',(#19068,#19069,#19070,#19071));
#3033=EDGE_LOOP('',(#19072,#19073,#19074,#19075));
#3034=EDGE_LOOP('',(#19076,#19077,#19078,#19079,#19080));
#3035=EDGE_LOOP('',(#19081,#19082,#19083,#19084,#19085));
#3036=EDGE_LOOP('',(#19086,#19087,#19088,#19089,#19090,#19091));
#3037=EDGE_LOOP('',(#19092,#19093,#19094,#19095));
#3038=EDGE_LOOP('',(#19096,#19097,#19098,#19099));
#3039=EDGE_LOOP('',(#19100,#19101,#19102,#19103));
#3040=EDGE_LOOP('',(#19104,#19105,#19106,#19107,#19108,#19109));
#3041=EDGE_LOOP('',(#19110,#19111,#19112,#19113));
#3042=EDGE_LOOP('',(#19114,#19115,#19116,#19117,#19118,#19119));
#3043=EDGE_LOOP('',(#19120,#19121,#19122,#19123));
#3044=EDGE_LOOP('',(#19124,#19125,#19126,#19127,#19128));
#3045=EDGE_LOOP('',(#19129,#19130,#19131,#19132,#19133));
#3046=EDGE_LOOP('',(#19134,#19135,#19136,#19137,#19138,#19139));
#3047=EDGE_LOOP('',(#19140,#19141,#19142,#19143));
#3048=EDGE_LOOP('',(#19144,#19145,#19146,#19147));
#3049=EDGE_LOOP('',(#19148,#19149,#19150,#19151,#19152));
#3050=EDGE_LOOP('',(#19153,#19154,#19155,#19156,#19157));
#3051=EDGE_LOOP('',(#19158,#19159,#19160,#19161,#19162,#19163));
#3052=EDGE_LOOP('',(#19164,#19165,#19166,#19167));
#3053=EDGE_LOOP('',(#19168,#19169,#19170,#19171));
#3054=EDGE_LOOP('',(#19172,#19173,#19174,#19175));
#3055=EDGE_LOOP('',(#19176,#19177,#19178,#19179));
#3056=EDGE_LOOP('',(#19180,#19181,#19182,#19183,#19184,#19185));
#3057=EDGE_LOOP('',(#19186,#19187,#19188,#19189,#19190,#19191));
#3058=EDGE_LOOP('',(#19192,#19193,#19194,#19195));
#3059=EDGE_LOOP('',(#19196,#19197,#19198,#19199,#19200));
#3060=EDGE_LOOP('',(#19201,#19202,#19203,#19204,#19205));
#3061=EDGE_LOOP('',(#19206,#19207,#19208,#19209,#19210,#19211));
#3062=EDGE_LOOP('',(#19212,#19213,#19214,#19215));
#3063=EDGE_LOOP('',(#19216,#19217,#19218,#19219));
#3064=EDGE_LOOP('',(#19220,#19221,#19222,#19223));
#3065=EDGE_LOOP('',(#19224,#19225,#19226,#19227));
#3066=EDGE_LOOP('',(#19228,#19229,#19230,#19231));
#3067=EDGE_LOOP('',(#19232,#19233,#19234,#19235,#19236));
#3068=EDGE_LOOP('',(#19237,#19238,#19239,#19240,#19241));
#3069=EDGE_LOOP('',(#19242,#19243,#19244,#19245,#19246,#19247));
#3070=EDGE_LOOP('',(#19248,#19249,#19250,#19251));
#3071=EDGE_LOOP('',(#19252,#19253,#19254,#19255));
#3072=EDGE_LOOP('',(#19256,#19257,#19258,#19259));
#3073=EDGE_LOOP('',(#19260,#19261,#19262,#19263,#19264,#19265));
#3074=EDGE_LOOP('',(#19266,#19267,#19268,#19269));
#3075=EDGE_LOOP('',(#19270,#19271,#19272,#19273,#19274,#19275));
#3076=EDGE_LOOP('',(#19276,#19277,#19278,#19279));
#3077=EDGE_LOOP('',(#19280,#19281,#19282,#19283,#19284));
#3078=EDGE_LOOP('',(#19285,#19286,#19287,#19288,#19289));
#3079=EDGE_LOOP('',(#19290,#19291,#19292,#19293,#19294,#19295));
#3080=EDGE_LOOP('',(#19296,#19297,#19298,#19299));
#3081=EDGE_LOOP('',(#19300,#19301,#19302,#19303));
#3082=EDGE_LOOP('',(#19304,#19305,#19306,#19307));
#3083=EDGE_LOOP('',(#19308,#19309,#19310,#19311));
#3084=EDGE_LOOP('',(#19312,#19313,#19314,#19315,#19316));
#3085=EDGE_LOOP('',(#19317,#19318,#19319,#19320,#19321));
#3086=EDGE_LOOP('',(#19322,#19323,#19324,#19325,#19326,#19327));
#3087=EDGE_LOOP('',(#19328,#19329,#19330,#19331));
#3088=EDGE_LOOP('',(#19332,#19333,#19334,#19335));
#3089=EDGE_LOOP('',(#19336,#19337,#19338,#19339,#19340,#19341));
#3090=EDGE_LOOP('',(#19342,#19343,#19344,#19345,#19346,#19347));
#3091=EDGE_LOOP('',(#19348,#19349,#19350,#19351));
#3092=EDGE_LOOP('',(#19352,#19353,#19354,#19355,#19356));
#3093=EDGE_LOOP('',(#19357,#19358,#19359,#19360,#19361));
#3094=EDGE_LOOP('',(#19362,#19363,#19364,#19365,#19366,#19367));
#3095=EDGE_LOOP('',(#19368,#19369,#19370,#19371));
#3096=EDGE_LOOP('',(#19372,#19373,#19374,#19375));
#3097=EDGE_LOOP('',(#19376,#19377,#19378,#19379));
#3098=EDGE_LOOP('',(#19380,#19381,#19382,#19383));
#3099=EDGE_LOOP('',(#19384,#19385,#19386,#19387,#19388));
#3100=EDGE_LOOP('',(#19389,#19390,#19391,#19392,#19393));
#3101=EDGE_LOOP('',(#19394,#19395,#19396,#19397,#19398,#19399));
#3102=EDGE_LOOP('',(#19400,#19401,#19402,#19403));
#3103=EDGE_LOOP('',(#19404,#19405,#19406,#19407));
#3104=EDGE_LOOP('',(#19408,#19409,#19410,#19411,#19412,#19413));
#3105=EDGE_LOOP('',(#19414,#19415,#19416,#19417,#19418,#19419));
#3106=EDGE_LOOP('',(#19420,#19421,#19422,#19423));
#3107=EDGE_LOOP('',(#19424,#19425,#19426,#19427,#19428));
#3108=EDGE_LOOP('',(#19429,#19430,#19431,#19432,#19433));
#3109=EDGE_LOOP('',(#19434,#19435,#19436,#19437,#19438,#19439));
#3110=EDGE_LOOP('',(#19440,#19441,#19442,#19443));
#3111=EDGE_LOOP('',(#19444,#19445,#19446,#19447));
#3112=EDGE_LOOP('',(#19448,#19449,#19450,#19451));
#3113=EDGE_LOOP('',(#19452,#19453,#19454,#19455));
#3114=EDGE_LOOP('',(#19456,#19457,#19458,#19459,#19460));
#3115=EDGE_LOOP('',(#19461,#19462,#19463,#19464,#19465));
#3116=EDGE_LOOP('',(#19466,#19467,#19468,#19469,#19470,#19471));
#3117=EDGE_LOOP('',(#19472,#19473,#19474,#19475));
#3118=EDGE_LOOP('',(#19476,#19477,#19478,#19479));
#3119=EDGE_LOOP('',(#19480,#19481,#19482,#19483));
#3120=EDGE_LOOP('',(#19484,#19485,#19486,#19487));
#3121=EDGE_LOOP('',(#19488,#19489,#19490,#19491));
#3122=EDGE_LOOP('',(#19492,#19493,#19494,#19495,#19496,#19497));
#3123=EDGE_LOOP('',(#19498,#19499,#19500,#19501,#19502,#19503));
#3124=EDGE_LOOP('',(#19504,#19505,#19506,#19507));
#3125=EDGE_LOOP('',(#19508,#19509,#19510,#19511,#19512));
#3126=EDGE_LOOP('',(#19513,#19514,#19515,#19516,#19517));
#3127=EDGE_LOOP('',(#19518,#19519,#19520,#19521,#19522,#19523));
#3128=EDGE_LOOP('',(#19524,#19525,#19526,#19527));
#3129=EDGE_LOOP('',(#19528,#19529,#19530,#19531));
#3130=EDGE_LOOP('',(#19532,#19533,#19534,#19535));
#3131=EDGE_LOOP('',(#19536,#19537,#19538,#19539));
#3132=EDGE_LOOP('',(#19540,#19541,#19542,#19543));
#3133=EDGE_LOOP('',(#19544,#19545,#19546,#19547,#19548));
#3134=EDGE_LOOP('',(#19549,#19550,#19551,#19552,#19553));
#3135=EDGE_LOOP('',(#19554,#19555,#19556,#19557,#19558,#19559));
#3136=EDGE_LOOP('',(#19560,#19561,#19562,#19563));
#3137=EDGE_LOOP('',(#19564,#19565,#19566,#19567,#19568,#19569));
#3138=EDGE_LOOP('',(#19570,#19571,#19572,#19573,#19574,#19575));
#3139=EDGE_LOOP('',(#19576,#19577,#19578,#19579));
#3140=EDGE_LOOP('',(#19580,#19581,#19582,#19583,#19584));
#3141=EDGE_LOOP('',(#19585,#19586,#19587,#19588,#19589));
#3142=EDGE_LOOP('',(#19590,#19591,#19592,#19593,#19594,#19595));
#3143=EDGE_LOOP('',(#19596,#19597,#19598,#19599));
#3144=EDGE_LOOP('',(#19600,#19601,#19602,#19603));
#3145=EDGE_LOOP('',(#19604,#19605,#19606,#19607,#19608));
#3146=EDGE_LOOP('',(#19609,#19610,#19611,#19612,#19613));
#3147=EDGE_LOOP('',(#19614,#19615,#19616,#19617,#19618,#19619));
#3148=EDGE_LOOP('',(#19620,#19621,#19622,#19623));
#3149=EDGE_LOOP('',(#19624,#19625,#19626,#19627));
#3150=EDGE_LOOP('',(#19628,#19629,#19630,#19631));
#3151=EDGE_LOOP('',(#19632,#19633,#19634,#19635));
#3152=EDGE_LOOP('',(#19636,#19637,#19638,#19639,#19640,#19641));
#3153=EDGE_LOOP('',(#19642,#19643,#19644,#19645,#19646,#19647));
#3154=EDGE_LOOP('',(#19648,#19649,#19650,#19651));
#3155=EDGE_LOOP('',(#19652,#19653,#19654,#19655,#19656));
#3156=EDGE_LOOP('',(#19657,#19658,#19659,#19660,#19661));
#3157=EDGE_LOOP('',(#19662,#19663,#19664,#19665,#19666,#19667));
#3158=EDGE_LOOP('',(#19668,#19669,#19670,#19671));
#3159=EDGE_LOOP('',(#19672,#19673,#19674,#19675));
#3160=EDGE_LOOP('',(#19676,#19677,#19678,#19679,#19680));
#3161=EDGE_LOOP('',(#19681,#19682,#19683,#19684,#19685));
#3162=EDGE_LOOP('',(#19686,#19687,#19688,#19689,#19690,#19691));
#3163=EDGE_LOOP('',(#19692,#19693,#19694,#19695));
#3164=EDGE_LOOP('',(#19696,#19697,#19698,#19699));
#3165=EDGE_LOOP('',(#19700,#19701,#19702,#19703));
#3166=EDGE_LOOP('',(#19704,#19705,#19706,#19707));
#3167=EDGE_LOOP('',(#19708,#19709,#19710,#19711));
#3168=EDGE_LOOP('',(#19712,#19713,#19714,#19715,#19716,#19717));
#3169=EDGE_LOOP('',(#19718,#19719,#19720,#19721));
#3170=EDGE_LOOP('',(#19722,#19723,#19724,#19725,#19726,#19727));
#3171=EDGE_LOOP('',(#19728,#19729,#19730,#19731));
#3172=EDGE_LOOP('',(#19732,#19733,#19734,#19735,#19736));
#3173=EDGE_LOOP('',(#19737,#19738,#19739,#19740,#19741));
#3174=EDGE_LOOP('',(#19742,#19743,#19744,#19745,#19746,#19747));
#3175=EDGE_LOOP('',(#19748,#19749,#19750,#19751));
#3176=EDGE_LOOP('',(#19752,#19753,#19754,#19755));
#3177=EDGE_LOOP('',(#19756,#19757,#19758,#19759,#19760));
#3178=EDGE_LOOP('',(#19761,#19762,#19763,#19764,#19765));
#3179=EDGE_LOOP('',(#19766,#19767,#19768,#19769,#19770,#19771));
#3180=EDGE_LOOP('',(#19772,#19773,#19774,#19775));
#3181=EDGE_LOOP('',(#19776,#19777,#19778,#19779));
#3182=EDGE_LOOP('',(#19780,#19781,#19782,#19783));
#3183=EDGE_LOOP('',(#19784,#19785,#19786,#19787));
#3184=EDGE_LOOP('',(#19788,#19789,#19790,#19791));
#3185=EDGE_LOOP('',(#19792,#19793,#19794,#19795,#19796,#19797));
#3186=EDGE_LOOP('',(#19798,#19799,#19800,#19801));
#3187=EDGE_LOOP('',(#19802,#19803,#19804,#19805,#19806,#19807));
#3188=EDGE_LOOP('',(#19808,#19809,#19810,#19811));
#3189=EDGE_LOOP('',(#19812,#19813,#19814,#19815,#19816));
#3190=EDGE_LOOP('',(#19817,#19818,#19819,#19820,#19821));
#3191=EDGE_LOOP('',(#19822,#19823,#19824,#19825,#19826,#19827));
#3192=EDGE_LOOP('',(#19828,#19829,#19830,#19831));
#3193=EDGE_LOOP('',(#19832,#19833,#19834,#19835));
#3194=EDGE_LOOP('',(#19836,#19837,#19838,#19839));
#3195=EDGE_LOOP('',(#19840,#19841,#19842,#19843));
#3196=EDGE_LOOP('',(#19844,#19845,#19846,#19847));
#3197=EDGE_LOOP('',(#19848,#19849,#19850,#19851,#19852));
#3198=EDGE_LOOP('',(#19853,#19854,#19855,#19856,#19857));
#3199=EDGE_LOOP('',(#19858,#19859,#19860,#19861,#19862,#19863));
#3200=EDGE_LOOP('',(#19864,#19865,#19866,#19867));
#3201=EDGE_LOOP('',(#19868,#19869,#19870,#19871));
#3202=EDGE_LOOP('',(#19872,#19873,#19874,#19875));
#3203=EDGE_LOOP('',(#19876,#19877,#19878,#19879,#19880,#19881));
#3204=EDGE_LOOP('',(#19882,#19883,#19884,#19885));
#3205=EDGE_LOOP('',(#19886,#19887,#19888,#19889,#19890,#19891));
#3206=EDGE_LOOP('',(#19892,#19893,#19894,#19895));
#3207=EDGE_LOOP('',(#19896,#19897,#19898,#19899,#19900));
#3208=EDGE_LOOP('',(#19901,#19902,#19903,#19904,#19905));
#3209=EDGE_LOOP('',(#19906,#19907,#19908,#19909,#19910,#19911));
#3210=EDGE_LOOP('',(#19912,#19913,#19914,#19915));
#3211=EDGE_LOOP('',(#19916,#19917,#19918,#19919));
#3212=EDGE_LOOP('',(#19920,#19921,#19922,#19923,#19924));
#3213=EDGE_LOOP('',(#19925,#19926,#19927,#19928,#19929));
#3214=EDGE_LOOP('',(#19930,#19931,#19932,#19933,#19934,#19935));
#3215=EDGE_LOOP('',(#19936,#19937,#19938,#19939));
#3216=EDGE_LOOP('',(#19940,#19941,#19942,#19943));
#3217=EDGE_LOOP('',(#19944,#19945,#19946,#19947));
#3218=EDGE_LOOP('',(#19948,#19949,#19950,#19951));
#3219=EDGE_LOOP('',(#19952,#19953,#19954,#19955));
#3220=EDGE_LOOP('',(#19956,#19957,#19958,#19959,#19960,#19961));
#3221=EDGE_LOOP('',(#19962,#19963,#19964,#19965));
#3222=EDGE_LOOP('',(#19966,#19967,#19968,#19969,#19970,#19971));
#3223=EDGE_LOOP('',(#19972,#19973,#19974,#19975));
#3224=EDGE_LOOP('',(#19976,#19977,#19978,#19979,#19980));
#3225=EDGE_LOOP('',(#19981,#19982,#19983,#19984,#19985));
#3226=EDGE_LOOP('',(#19986,#19987,#19988,#19989,#19990,#19991));
#3227=EDGE_LOOP('',(#19992,#19993,#19994,#19995));
#3228=EDGE_LOOP('',(#19996,#19997,#19998,#19999));
#3229=EDGE_LOOP('',(#20000,#20001,#20002,#20003,#20004));
#3230=EDGE_LOOP('',(#20005,#20006,#20007,#20008,#20009));
#3231=EDGE_LOOP('',(#20010,#20011,#20012,#20013,#20014,#20015));
#3232=EDGE_LOOP('',(#20016,#20017,#20018,#20019));
#3233=EDGE_LOOP('',(#20020,#20021,#20022,#20023));
#3234=EDGE_LOOP('',(#20024,#20025,#20026,#20027));
#3235=EDGE_LOOP('',(#20028,#20029,#20030,#20031));
#3236=EDGE_LOOP('',(#20032,#20033,#20034,#20035));
#3237=EDGE_LOOP('',(#20036,#20037,#20038,#20039,#20040,#20041));
#3238=EDGE_LOOP('',(#20042,#20043,#20044,#20045));
#3239=EDGE_LOOP('',(#20046,#20047,#20048,#20049,#20050,#20051));
#3240=EDGE_LOOP('',(#20052,#20053,#20054,#20055));
#3241=EDGE_LOOP('',(#20056,#20057,#20058,#20059,#20060));
#3242=EDGE_LOOP('',(#20061,#20062,#20063,#20064,#20065));
#3243=EDGE_LOOP('',(#20066,#20067,#20068,#20069,#20070,#20071));
#3244=EDGE_LOOP('',(#20072,#20073,#20074,#20075));
#3245=EDGE_LOOP('',(#20076,#20077,#20078,#20079));
#3246=EDGE_LOOP('',(#20080,#20081,#20082,#20083));
#3247=EDGE_LOOP('',(#20084,#20085,#20086,#20087));
#3248=EDGE_LOOP('',(#20088,#20089,#20090,#20091));
#3249=EDGE_LOOP('',(#20092,#20093,#20094,#20095,#20096));
#3250=EDGE_LOOP('',(#20097,#20098,#20099,#20100,#20101));
#3251=EDGE_LOOP('',(#20102,#20103,#20104,#20105,#20106,#20107));
#3252=EDGE_LOOP('',(#20108,#20109,#20110,#20111));
#3253=EDGE_LOOP('',(#20112,#20113,#20114,#20115));
#3254=EDGE_LOOP('',(#20116,#20117,#20118,#20119,#20120,#20121));
#3255=EDGE_LOOP('',(#20122,#20123,#20124,#20125));
#3256=EDGE_LOOP('',(#20126,#20127,#20128,#20129,#20130,#20131));
#3257=EDGE_LOOP('',(#20132,#20133,#20134,#20135));
#3258=EDGE_LOOP('',(#20136,#20137,#20138,#20139,#20140));
#3259=EDGE_LOOP('',(#20141,#20142,#20143,#20144,#20145));
#3260=EDGE_LOOP('',(#20146,#20147,#20148,#20149,#20150,#20151));
#3261=EDGE_LOOP('',(#20152,#20153,#20154,#20155));
#3262=EDGE_LOOP('',(#20156,#20157,#20158,#20159));
#3263=EDGE_LOOP('',(#20160,#20161,#20162,#20163));
#3264=EDGE_LOOP('',(#20164,#20165,#20166,#20167));
#3265=EDGE_LOOP('',(#20168,#20169,#20170,#20171));
#3266=EDGE_LOOP('',(#20172,#20173,#20174,#20175,#20176));
#3267=EDGE_LOOP('',(#20177,#20178,#20179,#20180,#20181));
#3268=EDGE_LOOP('',(#20182,#20183,#20184,#20185,#20186,#20187));
#3269=EDGE_LOOP('',(#20188,#20189,#20190,#20191));
#3270=EDGE_LOOP('',(#20192,#20193,#20194,#20195));
#3271=EDGE_LOOP('',(#20196,#20197,#20198,#20199,#20200,#20201));
#3272=EDGE_LOOP('',(#20202,#20203,#20204,#20205));
#3273=EDGE_LOOP('',(#20206,#20207,#20208,#20209,#20210,#20211));
#3274=EDGE_LOOP('',(#20212,#20213,#20214,#20215));
#3275=EDGE_LOOP('',(#20216,#20217,#20218,#20219,#20220));
#3276=EDGE_LOOP('',(#20221,#20222,#20223,#20224,#20225));
#3277=EDGE_LOOP('',(#20226,#20227,#20228,#20229,#20230,#20231));
#3278=EDGE_LOOP('',(#20232,#20233,#20234,#20235));
#3279=EDGE_LOOP('',(#20236,#20237,#20238,#20239));
#3280=EDGE_LOOP('',(#20240,#20241,#20242,#20243));
#3281=EDGE_LOOP('',(#20244,#20245,#20246,#20247,#20248));
#3282=EDGE_LOOP('',(#20249,#20250,#20251,#20252,#20253));
#3283=EDGE_LOOP('',(#20254,#20255,#20256,#20257,#20258,#20259));
#3284=EDGE_LOOP('',(#20260,#20261,#20262,#20263));
#3285=EDGE_LOOP('',(#20264,#20265,#20266,#20267));
#3286=EDGE_LOOP('',(#20268,#20269,#20270,#20271));
#3287=EDGE_LOOP('',(#20272,#20273,#20274,#20275));
#3288=EDGE_LOOP('',(#20276,#20277,#20278,#20279));
#3289=EDGE_LOOP('',(#20280,#20281,#20282,#20283,#20284,#20285));
#3290=EDGE_LOOP('',(#20286,#20287,#20288,#20289));
#3291=EDGE_LOOP('',(#20290,#20291,#20292,#20293,#20294,#20295));
#3292=EDGE_LOOP('',(#20296,#20297,#20298,#20299));
#3293=EDGE_LOOP('',(#20300,#20301,#20302,#20303,#20304));
#3294=EDGE_LOOP('',(#20305,#20306,#20307,#20308,#20309));
#3295=EDGE_LOOP('',(#20310,#20311,#20312,#20313,#20314,#20315));
#3296=EDGE_LOOP('',(#20316,#20317,#20318,#20319));
#3297=EDGE_LOOP('',(#20320,#20321,#20322,#20323));
#3298=EDGE_LOOP('',(#20324,#20325,#20326,#20327));
#3299=EDGE_LOOP('',(#20328,#20329,#20330,#20331));
#3300=EDGE_LOOP('',(#20332,#20333,#20334,#20335));
#3301=EDGE_LOOP('',(#20336,#20337,#20338,#20339,#20340));
#3302=EDGE_LOOP('',(#20341,#20342,#20343,#20344,#20345));
#3303=EDGE_LOOP('',(#20346,#20347,#20348,#20349,#20350,#20351));
#3304=EDGE_LOOP('',(#20352,#20353,#20354,#20355));
#3305=EDGE_LOOP('',(#20356,#20357,#20358,#20359));
#3306=EDGE_LOOP('',(#20360,#20361,#20362,#20363));
#3307=EDGE_LOOP('',(#20364,#20365,#20366,#20367,#20368,#20369));
#3308=EDGE_LOOP('',(#20370,#20371,#20372,#20373));
#3309=EDGE_LOOP('',(#20374,#20375,#20376,#20377,#20378,#20379));
#3310=EDGE_LOOP('',(#20380,#20381,#20382,#20383));
#3311=EDGE_LOOP('',(#20384,#20385,#20386,#20387,#20388));
#3312=EDGE_LOOP('',(#20389,#20390,#20391,#20392,#20393));
#3313=EDGE_LOOP('',(#20394,#20395,#20396,#20397,#20398,#20399));
#3314=EDGE_LOOP('',(#20400,#20401,#20402,#20403));
#3315=EDGE_LOOP('',(#20404,#20405,#20406,#20407));
#3316=EDGE_LOOP('',(#20408,#20409,#20410,#20411));
#3317=EDGE_LOOP('',(#20412,#20413,#20414,#20415));
#3318=EDGE_LOOP('',(#20416,#20417,#20418,#20419));
#3319=EDGE_LOOP('',(#20420,#20421,#20422,#20423,#20424));
#3320=EDGE_LOOP('',(#20425,#20426,#20427,#20428,#20429));
#3321=EDGE_LOOP('',(#20430,#20431,#20432,#20433,#20434,#20435));
#3322=EDGE_LOOP('',(#20436,#20437,#20438,#20439));
#3323=EDGE_LOOP('',(#20440,#20441,#20442,#20443));
#3324=EDGE_LOOP('',(#20444,#20445,#20446,#20447,#20448,#20449));
#3325=EDGE_LOOP('',(#20450,#20451,#20452,#20453));
#3326=EDGE_LOOP('',(#20454,#20455,#20456,#20457,#20458,#20459));
#3327=EDGE_LOOP('',(#20460,#20461,#20462,#20463));
#3328=EDGE_LOOP('',(#20464,#20465,#20466,#20467,#20468));
#3329=EDGE_LOOP('',(#20469,#20470,#20471,#20472,#20473));
#3330=EDGE_LOOP('',(#20474,#20475,#20476,#20477,#20478,#20479));
#3331=EDGE_LOOP('',(#20480,#20481,#20482,#20483));
#3332=EDGE_LOOP('',(#20484,#20485,#20486,#20487));
#3333=EDGE_LOOP('',(#20488,#20489,#20490,#20491));
#3334=EDGE_LOOP('',(#20492,#20493,#20494,#20495));
#3335=EDGE_LOOP('',(#20496,#20497,#20498,#20499,#20500));
#3336=EDGE_LOOP('',(#20501,#20502,#20503,#20504,#20505));
#3337=EDGE_LOOP('',(#20506,#20507,#20508,#20509,#20510,#20511));
#3338=EDGE_LOOP('',(#20512,#20513,#20514,#20515));
#3339=EDGE_LOOP('',(#20516,#20517,#20518,#20519));
#3340=EDGE_LOOP('',(#20520,#20521,#20522,#20523,#20524,#20525));
#3341=EDGE_LOOP('',(#20526,#20527,#20528,#20529));
#3342=EDGE_LOOP('',(#20530,#20531,#20532,#20533,#20534,#20535));
#3343=EDGE_LOOP('',(#20536,#20537,#20538,#20539));
#3344=EDGE_LOOP('',(#20540,#20541,#20542,#20543,#20544));
#3345=EDGE_LOOP('',(#20545,#20546,#20547,#20548,#20549));
#3346=EDGE_LOOP('',(#20550,#20551,#20552,#20553,#20554,#20555));
#3347=EDGE_LOOP('',(#20556,#20557,#20558,#20559));
#3348=EDGE_LOOP('',(#20560,#20561,#20562,#20563));
#3349=EDGE_LOOP('',(#20564,#20565,#20566,#20567,#20568));
#3350=EDGE_LOOP('',(#20569,#20570,#20571,#20572,#20573));
#3351=EDGE_LOOP('',(#20574,#20575,#20576,#20577,#20578,#20579));
#3352=EDGE_LOOP('',(#20580,#20581,#20582,#20583));
#3353=EDGE_LOOP('',(#20584,#20585,#20586,#20587));
#3354=EDGE_LOOP('',(#20588,#20589,#20590,#20591));
#3355=EDGE_LOOP('',(#20592,#20593,#20594,#20595));
#3356=EDGE_LOOP('',(#20596,#20597,#20598,#20599,#20600,#20601));
#3357=EDGE_LOOP('',(#20602,#20603,#20604,#20605));
#3358=EDGE_LOOP('',(#20606,#20607,#20608,#20609,#20610,#20611));
#3359=EDGE_LOOP('',(#20612,#20613,#20614,#20615));
#3360=EDGE_LOOP('',(#20616,#20617,#20618,#20619,#20620));
#3361=EDGE_LOOP('',(#20621,#20622,#20623,#20624,#20625));
#3362=EDGE_LOOP('',(#20626,#20627,#20628,#20629,#20630,#20631));
#3363=EDGE_LOOP('',(#20632,#20633,#20634,#20635));
#3364=EDGE_LOOP('',(#20636,#20637,#20638,#20639));
#3365=EDGE_LOOP('',(#20640,#20641,#20642,#20643,#20644));
#3366=EDGE_LOOP('',(#20645,#20646,#20647,#20648,#20649));
#3367=EDGE_LOOP('',(#20650,#20651,#20652,#20653,#20654,#20655));
#3368=EDGE_LOOP('',(#20656,#20657,#20658,#20659));
#3369=EDGE_LOOP('',(#20660,#20661,#20662,#20663));
#3370=EDGE_LOOP('',(#20664,#20665,#20666,#20667));
#3371=EDGE_LOOP('',(#20668,#20669,#20670,#20671));
#3372=EDGE_LOOP('',(#20672,#20673,#20674,#20675,#20676,#20677));
#3373=EDGE_LOOP('',(#20678,#20679,#20680,#20681));
#3374=EDGE_LOOP('',(#20682,#20683,#20684,#20685,#20686,#20687));
#3375=EDGE_LOOP('',(#20688,#20689,#20690,#20691));
#3376=EDGE_LOOP('',(#20692,#20693,#20694,#20695,#20696));
#3377=EDGE_LOOP('',(#20697,#20698,#20699,#20700,#20701));
#3378=EDGE_LOOP('',(#20702,#20703,#20704,#20705,#20706,#20707));
#3379=EDGE_LOOP('',(#20708,#20709,#20710,#20711));
#3380=EDGE_LOOP('',(#20712,#20713,#20714,#20715));
#3381=EDGE_LOOP('',(#20716,#20717,#20718,#20719));
#3382=EDGE_LOOP('',(#20720,#20721,#20722,#20723));
#3383=EDGE_LOOP('',(#20724,#20725,#20726,#20727));
#3384=EDGE_LOOP('',(#20728,#20729,#20730,#20731,#20732));
#3385=EDGE_LOOP('',(#20733,#20734,#20735,#20736,#20737));
#3386=EDGE_LOOP('',(#20738,#20739,#20740,#20741,#20742,#20743));
#3387=EDGE_LOOP('',(#20744,#20745,#20746,#20747));
#3388=EDGE_LOOP('',(#20748,#20749,#20750,#20751));
#3389=EDGE_LOOP('',(#20752,#20753,#20754,#20755,#20756,#20757));
#3390=EDGE_LOOP('',(#20758,#20759,#20760,#20761));
#3391=EDGE_LOOP('',(#20762,#20763,#20764,#20765,#20766,#20767));
#3392=EDGE_LOOP('',(#20768,#20769,#20770,#20771));
#3393=EDGE_LOOP('',(#20772,#20773,#20774,#20775,#20776));
#3394=EDGE_LOOP('',(#20777,#20778,#20779,#20780,#20781));
#3395=EDGE_LOOP('',(#20782,#20783,#20784,#20785,#20786,#20787));
#3396=EDGE_LOOP('',(#20788,#20789,#20790,#20791));
#3397=EDGE_LOOP('',(#20792,#20793,#20794,#20795));
#3398=EDGE_LOOP('',(#20796,#20797,#20798,#20799,#20800));
#3399=EDGE_LOOP('',(#20801,#20802,#20803,#20804,#20805));
#3400=EDGE_LOOP('',(#20806,#20807,#20808,#20809,#20810,#20811));
#3401=EDGE_LOOP('',(#20812,#20813,#20814,#20815));
#3402=EDGE_LOOP('',(#20816,#20817,#20818,#20819));
#3403=EDGE_LOOP('',(#20820,#20821,#20822,#20823));
#3404=EDGE_LOOP('',(#20824,#20825,#20826,#20827));
#3405=EDGE_LOOP('',(#20828,#20829,#20830,#20831,#20832,#20833));
#3406=EDGE_LOOP('',(#20834,#20835,#20836,#20837));
#3407=EDGE_LOOP('',(#20838,#20839,#20840,#20841,#20842,#20843));
#3408=EDGE_LOOP('',(#20844,#20845,#20846,#20847));
#3409=EDGE_LOOP('',(#20848,#20849,#20850,#20851,#20852));
#3410=EDGE_LOOP('',(#20853,#20854,#20855,#20856,#20857));
#3411=EDGE_LOOP('',(#20858,#20859,#20860,#20861,#20862,#20863));
#3412=EDGE_LOOP('',(#20864,#20865,#20866,#20867));
#3413=EDGE_LOOP('',(#20868,#20869,#20870,#20871));
#3414=EDGE_LOOP('',(#20872,#20873,#20874,#20875,#20876));
#3415=EDGE_LOOP('',(#20877,#20878,#20879,#20880,#20881));
#3416=EDGE_LOOP('',(#20882,#20883,#20884,#20885,#20886,#20887));
#3417=EDGE_LOOP('',(#20888,#20889,#20890,#20891));
#3418=EDGE_LOOP('',(#20892,#20893,#20894,#20895));
#3419=EDGE_LOOP('',(#20896,#20897,#20898,#20899));
#3420=EDGE_LOOP('',(#20900,#20901,#20902,#20903));
#3421=EDGE_LOOP('',(#20904,#20905,#20906,#20907,#20908,#20909));
#3422=EDGE_LOOP('',(#20910,#20911,#20912,#20913));
#3423=EDGE_LOOP('',(#20914,#20915,#20916,#20917,#20918,#20919));
#3424=EDGE_LOOP('',(#20920,#20921,#20922,#20923));
#3425=EDGE_LOOP('',(#20924,#20925,#20926,#20927,#20928));
#3426=EDGE_LOOP('',(#20929,#20930,#20931,#20932,#20933));
#3427=EDGE_LOOP('',(#20934,#20935,#20936,#20937,#20938,#20939));
#3428=EDGE_LOOP('',(#20940,#20941,#20942,#20943));
#3429=EDGE_LOOP('',(#20944,#20945,#20946,#20947));
#3430=EDGE_LOOP('',(#20948,#20949,#20950,#20951,#20952));
#3431=EDGE_LOOP('',(#20953,#20954,#20955,#20956,#20957));
#3432=EDGE_LOOP('',(#20958,#20959,#20960,#20961,#20962,#20963));
#3433=EDGE_LOOP('',(#20964,#20965,#20966,#20967));
#3434=EDGE_LOOP('',(#20968,#20969,#20970,#20971));
#3435=EDGE_LOOP('',(#20972,#20973,#20974,#20975));
#3436=EDGE_LOOP('',(#20976,#20977,#20978,#20979));
#3437=EDGE_LOOP('',(#20980,#20981,#20982,#20983));
#3438=EDGE_LOOP('',(#20984,#20985,#20986,#20987,#20988,#20989));
#3439=EDGE_LOOP('',(#20990,#20991,#20992,#20993));
#3440=EDGE_LOOP('',(#20994,#20995,#20996,#20997,#20998,#20999));
#3441=EDGE_LOOP('',(#21000,#21001,#21002,#21003));
#3442=EDGE_LOOP('',(#21004,#21005,#21006,#21007,#21008));
#3443=EDGE_LOOP('',(#21009,#21010,#21011,#21012,#21013));
#3444=EDGE_LOOP('',(#21014,#21015,#21016,#21017,#21018,#21019));
#3445=EDGE_LOOP('',(#21020,#21021,#21022,#21023));
#3446=EDGE_LOOP('',(#21024,#21025,#21026,#21027));
#3447=EDGE_LOOP('',(#21028,#21029,#21030,#21031,#21032));
#3448=EDGE_LOOP('',(#21033,#21034,#21035,#21036,#21037));
#3449=EDGE_LOOP('',(#21038,#21039,#21040,#21041,#21042,#21043));
#3450=EDGE_LOOP('',(#21044,#21045,#21046,#21047));
#3451=EDGE_LOOP('',(#21048,#21049,#21050,#21051));
#3452=EDGE_LOOP('',(#21052,#21053,#21054,#21055));
#3453=EDGE_LOOP('',(#21056,#21057,#21058,#21059));
#3454=EDGE_LOOP('',(#21060,#21061,#21062,#21063));
#3455=EDGE_LOOP('',(#21064,#21065,#21066,#21067,#21068,#21069));
#3456=EDGE_LOOP('',(#21070,#21071,#21072,#21073));
#3457=EDGE_LOOP('',(#21074,#21075,#21076,#21077,#21078,#21079));
#3458=EDGE_LOOP('',(#21080,#21081,#21082,#21083));
#3459=EDGE_LOOP('',(#21084,#21085,#21086,#21087,#21088));
#3460=EDGE_LOOP('',(#21089,#21090,#21091,#21092,#21093));
#3461=EDGE_LOOP('',(#21094,#21095,#21096,#21097,#21098,#21099));
#3462=EDGE_LOOP('',(#21100,#21101,#21102,#21103));
#3463=EDGE_LOOP('',(#21104,#21105,#21106,#21107));
#3464=EDGE_LOOP('',(#21108,#21109,#21110,#21111,#21112));
#3465=EDGE_LOOP('',(#21113,#21114,#21115,#21116,#21117));
#3466=EDGE_LOOP('',(#21118,#21119,#21120,#21121,#21122,#21123));
#3467=EDGE_LOOP('',(#21124,#21125,#21126,#21127));
#3468=EDGE_LOOP('',(#21128,#21129,#21130,#21131));
#3469=EDGE_LOOP('',(#21132,#21133,#21134,#21135));
#3470=EDGE_LOOP('',(#21136,#21137,#21138,#21139));
#3471=EDGE_LOOP('',(#21140,#21141,#21142,#21143,#21144,#21145));
#3472=EDGE_LOOP('',(#21146,#21147,#21148,#21149));
#3473=EDGE_LOOP('',(#21150,#21151,#21152,#21153,#21154,#21155));
#3474=EDGE_LOOP('',(#21156,#21157,#21158,#21159));
#3475=EDGE_LOOP('',(#21160,#21161,#21162,#21163,#21164));
#3476=EDGE_LOOP('',(#21165,#21166,#21167,#21168,#21169));
#3477=EDGE_LOOP('',(#21170,#21171,#21172,#21173,#21174,#21175));
#3478=EDGE_LOOP('',(#21176,#21177,#21178,#21179));
#3479=EDGE_LOOP('',(#21180,#21181,#21182,#21183));
#3480=EDGE_LOOP('',(#21184,#21185,#21186,#21187,#21188));
#3481=EDGE_LOOP('',(#21189,#21190,#21191,#21192,#21193));
#3482=EDGE_LOOP('',(#21194,#21195,#21196,#21197,#21198,#21199));
#3483=EDGE_LOOP('',(#21200,#21201,#21202,#21203));
#3484=EDGE_LOOP('',(#21204,#21205,#21206,#21207));
#3485=EDGE_LOOP('',(#21208,#21209,#21210,#21211));
#3486=EDGE_LOOP('',(#21212,#21213,#21214,#21215));
#3487=EDGE_LOOP('',(#21216,#21217,#21218,#21219,#21220,#21221));
#3488=EDGE_LOOP('',(#21222,#21223,#21224,#21225));
#3489=EDGE_LOOP('',(#21226,#21227,#21228,#21229,#21230,#21231));
#3490=EDGE_LOOP('',(#21232,#21233,#21234,#21235));
#3491=EDGE_LOOP('',(#21236,#21237,#21238,#21239,#21240));
#3492=EDGE_LOOP('',(#21241,#21242,#21243,#21244,#21245));
#3493=EDGE_LOOP('',(#21246,#21247,#21248,#21249,#21250,#21251));
#3494=EDGE_LOOP('',(#21252,#21253,#21254,#21255));
#3495=EDGE_LOOP('',(#21256,#21257,#21258,#21259,#21260));
#3496=EDGE_LOOP('',(#21261,#21262,#21263,#21264,#21265));
#3497=EDGE_LOOP('',(#21266,#21267,#21268,#21269,#21270,#21271));
#3498=EDGE_LOOP('',(#21272,#21273,#21274,#21275));
#3499=EDGE_LOOP('',(#21276,#21277,#21278,#21279));
#3500=EDGE_LOOP('',(#21280,#21281,#21282,#21283));
#3501=EDGE_LOOP('',(#21284,#21285,#21286,#21287));
#3502=EDGE_LOOP('',(#21288,#21289,#21290,#21291,#21292,#21293));
#3503=EDGE_LOOP('',(#21294,#21295,#21296,#21297));
#3504=EDGE_LOOP('',(#21298,#21299,#21300,#21301,#21302,#21303));
#3505=EDGE_LOOP('',(#21304,#21305,#21306,#21307));
#3506=EDGE_LOOP('',(#21308,#21309,#21310,#21311,#21312));
#3507=EDGE_LOOP('',(#21313,#21314,#21315,#21316,#21317));
#3508=EDGE_LOOP('',(#21318,#21319,#21320,#21321,#21322,#21323));
#3509=EDGE_LOOP('',(#21324,#21325,#21326,#21327));
#3510=EDGE_LOOP('',(#21328,#21329,#21330,#21331,#21332));
#3511=EDGE_LOOP('',(#21333,#21334,#21335,#21336,#21337));
#3512=EDGE_LOOP('',(#21338,#21339,#21340,#21341,#21342,#21343));
#3513=EDGE_LOOP('',(#21344,#21345,#21346,#21347));
#3514=EDGE_LOOP('',(#21348,#21349,#21350,#21351));
#3515=EDGE_LOOP('',(#21352,#21353,#21354,#21355));
#3516=EDGE_LOOP('',(#21356,#21357,#21358,#21359));
#3517=EDGE_LOOP('',(#21360,#21361,#21362,#21363,#21364,#21365));
#3518=EDGE_LOOP('',(#21366,#21367,#21368,#21369));
#3519=EDGE_LOOP('',(#21370,#21371,#21372,#21373,#21374,#21375));
#3520=EDGE_LOOP('',(#21376,#21377,#21378,#21379));
#3521=EDGE_LOOP('',(#21380,#21381,#21382,#21383,#21384));
#3522=EDGE_LOOP('',(#21385,#21386,#21387,#21388,#21389));
#3523=EDGE_LOOP('',(#21390,#21391,#21392,#21393,#21394,#21395));
#3524=EDGE_LOOP('',(#21396,#21397,#21398,#21399));
#3525=EDGE_LOOP('',(#21400,#21401,#21402,#21403,#21404));
#3526=EDGE_LOOP('',(#21405,#21406,#21407,#21408,#21409));
#3527=EDGE_LOOP('',(#21410,#21411,#21412,#21413,#21414,#21415));
#3528=EDGE_LOOP('',(#21416,#21417,#21418,#21419));
#3529=EDGE_LOOP('',(#21420,#21421,#21422,#21423));
#3530=EDGE_LOOP('',(#21424,#21425,#21426,#21427));
#3531=EDGE_LOOP('',(#21428,#21429,#21430,#21431));
#3532=EDGE_LOOP('',(#21432,#21433,#21434,#21435,#21436,#21437));
#3533=EDGE_LOOP('',(#21438,#21439,#21440,#21441));
#3534=EDGE_LOOP('',(#21442,#21443,#21444,#21445,#21446,#21447));
#3535=EDGE_LOOP('',(#21448,#21449,#21450,#21451));
#3536=EDGE_LOOP('',(#21452,#21453,#21454,#21455,#21456));
#3537=EDGE_LOOP('',(#21457,#21458,#21459,#21460,#21461));
#3538=EDGE_LOOP('',(#21462,#21463,#21464,#21465,#21466,#21467));
#3539=EDGE_LOOP('',(#21468,#21469,#21470,#21471));
#3540=EDGE_LOOP('',(#21472,#21473,#21474,#21475,#21476));
#3541=EDGE_LOOP('',(#21477,#21478,#21479,#21480,#21481));
#3542=EDGE_LOOP('',(#21482,#21483,#21484,#21485,#21486,#21487));
#3543=EDGE_LOOP('',(#21488,#21489,#21490,#21491));
#3544=EDGE_LOOP('',(#21492,#21493,#21494,#21495));
#3545=EDGE_LOOP('',(#21496,#21497,#21498,#21499));
#3546=EDGE_LOOP('',(#21500,#21501,#21502,#21503));
#3547=EDGE_LOOP('',(#21504,#21505,#21506,#21507,#21508,#21509));
#3548=EDGE_LOOP('',(#21510,#21511,#21512,#21513));
#3549=EDGE_LOOP('',(#21514,#21515,#21516,#21517,#21518,#21519));
#3550=EDGE_LOOP('',(#21520,#21521,#21522,#21523));
#3551=EDGE_LOOP('',(#21524,#21525,#21526,#21527,#21528));
#3552=EDGE_LOOP('',(#21529,#21530,#21531,#21532,#21533));
#3553=EDGE_LOOP('',(#21534,#21535,#21536,#21537,#21538,#21539));
#3554=EDGE_LOOP('',(#21540,#21541,#21542,#21543));
#3555=EDGE_LOOP('',(#21544,#21545,#21546,#21547,#21548));
#3556=EDGE_LOOP('',(#21549,#21550,#21551,#21552,#21553));
#3557=EDGE_LOOP('',(#21554,#21555,#21556,#21557,#21558,#21559));
#3558=EDGE_LOOP('',(#21560,#21561,#21562,#21563));
#3559=EDGE_LOOP('',(#21564,#21565,#21566,#21567));
#3560=EDGE_LOOP('',(#21568,#21569,#21570,#21571));
#3561=EDGE_LOOP('',(#21572,#21573,#21574,#21575));
#3562=EDGE_LOOP('',(#21576,#21577,#21578,#21579,#21580,#21581));
#3563=EDGE_LOOP('',(#21582,#21583,#21584,#21585));
#3564=EDGE_LOOP('',(#21586,#21587,#21588,#21589,#21590,#21591));
#3565=EDGE_LOOP('',(#21592,#21593,#21594,#21595));
#3566=EDGE_LOOP('',(#21596,#21597,#21598,#21599,#21600));
#3567=EDGE_LOOP('',(#21601,#21602,#21603,#21604,#21605));
#3568=EDGE_LOOP('',(#21606,#21607,#21608,#21609,#21610,#21611));
#3569=EDGE_LOOP('',(#21612,#21613,#21614,#21615));
#3570=EDGE_LOOP('',(#21616,#21617,#21618,#21619,#21620));
#3571=EDGE_LOOP('',(#21621,#21622,#21623,#21624,#21625));
#3572=EDGE_LOOP('',(#21626,#21627,#21628,#21629,#21630,#21631));
#3573=EDGE_LOOP('',(#21632,#21633,#21634,#21635));
#3574=EDGE_LOOP('',(#21636,#21637,#21638,#21639));
#3575=EDGE_LOOP('',(#21640,#21641,#21642,#21643));
#3576=EDGE_LOOP('',(#21644,#21645,#21646,#21647));
#3577=EDGE_LOOP('',(#21648,#21649,#21650,#21651,#21652,#21653));
#3578=EDGE_LOOP('',(#21654,#21655,#21656,#21657));
#3579=EDGE_LOOP('',(#21658,#21659,#21660,#21661,#21662,#21663));
#3580=EDGE_LOOP('',(#21664,#21665,#21666,#21667));
#3581=EDGE_LOOP('',(#21668,#21669,#21670,#21671,#21672));
#3582=EDGE_LOOP('',(#21673,#21674,#21675,#21676,#21677));
#3583=EDGE_LOOP('',(#21678,#21679,#21680,#21681,#21682,#21683));
#3584=EDGE_LOOP('',(#21684,#21685,#21686,#21687));
#3585=EDGE_LOOP('',(#21688,#21689,#21690,#21691,#21692));
#3586=EDGE_LOOP('',(#21693,#21694,#21695,#21696,#21697));
#3587=EDGE_LOOP('',(#21698,#21699,#21700,#21701,#21702,#21703));
#3588=EDGE_LOOP('',(#21704,#21705,#21706,#21707));
#3589=EDGE_LOOP('',(#21708,#21709,#21710,#21711));
#3590=EDGE_LOOP('',(#21712,#21713,#21714,#21715));
#3591=EDGE_LOOP('',(#21716,#21717,#21718,#21719));
#3592=EDGE_LOOP('',(#21720,#21721,#21722,#21723,#21724,#21725));
#3593=EDGE_LOOP('',(#21726,#21727,#21728,#21729));
#3594=EDGE_LOOP('',(#21730,#21731,#21732,#21733,#21734,#21735));
#3595=EDGE_LOOP('',(#21736,#21737,#21738,#21739));
#3596=EDGE_LOOP('',(#21740,#21741,#21742,#21743,#21744));
#3597=EDGE_LOOP('',(#21745,#21746,#21747,#21748,#21749));
#3598=EDGE_LOOP('',(#21750,#21751,#21752,#21753,#21754,#21755));
#3599=EDGE_LOOP('',(#21756,#21757,#21758,#21759));
#3600=EDGE_LOOP('',(#21760,#21761,#21762,#21763));
#3601=EDGE_LOOP('',(#21764,#21765,#21766,#21767));
#3602=EDGE_LOOP('',(#21768,#21769,#21770,#21771));
#3603=EDGE_LOOP('',(#21772,#21773,#21774,#21775,#21776));
#3604=EDGE_LOOP('',(#21777,#21778,#21779,#21780,#21781));
#3605=EDGE_LOOP('',(#21782,#21783,#21784,#21785,#21786,#21787));
#3606=EDGE_LOOP('',(#21788,#21789,#21790,#21791));
#3607=EDGE_LOOP('',(#21792,#21793,#21794,#21795,#21796,#21797));
#3608=EDGE_LOOP('',(#21798,#21799,#21800,#21801));
#3609=EDGE_LOOP('',(#21802,#21803,#21804,#21805,#21806,#21807));
#3610=EDGE_LOOP('',(#21808,#21809,#21810,#21811));
#3611=EDGE_LOOP('',(#21812,#21813,#21814,#21815,#21816));
#3612=EDGE_LOOP('',(#21817,#21818,#21819,#21820,#21821));
#3613=EDGE_LOOP('',(#21822,#21823,#21824,#21825,#21826,#21827));
#3614=EDGE_LOOP('',(#21828,#21829,#21830,#21831));
#3615=EDGE_LOOP('',(#21832,#21833,#21834,#21835));
#3616=EDGE_LOOP('',(#21836,#21837,#21838,#21839));
#3617=EDGE_LOOP('',(#21840,#21841,#21842,#21843));
#3618=EDGE_LOOP('',(#21844,#21845,#21846,#21847,#21848));
#3619=EDGE_LOOP('',(#21849,#21850,#21851,#21852,#21853));
#3620=EDGE_LOOP('',(#21854,#21855,#21856,#21857,#21858,#21859));
#3621=EDGE_LOOP('',(#21860,#21861,#21862,#21863));
#3622=EDGE_LOOP('',(#21864,#21865,#21866,#21867,#21868,#21869));
#3623=EDGE_LOOP('',(#21870,#21871,#21872,#21873));
#3624=EDGE_LOOP('',(#21874,#21875,#21876,#21877,#21878,#21879));
#3625=EDGE_LOOP('',(#21880,#21881,#21882,#21883));
#3626=EDGE_LOOP('',(#21884,#21885,#21886,#21887,#21888));
#3627=EDGE_LOOP('',(#21889,#21890,#21891,#21892,#21893));
#3628=EDGE_LOOP('',(#21894,#21895,#21896,#21897,#21898,#21899));
#3629=EDGE_LOOP('',(#21900,#21901,#21902,#21903));
#3630=EDGE_LOOP('',(#21904,#21905,#21906,#21907));
#3631=EDGE_LOOP('',(#21908,#21909,#21910,#21911));
#3632=EDGE_LOOP('',(#21912,#21913,#21914,#21915));
#3633=EDGE_LOOP('',(#21916,#21917,#21918,#21919,#21920));
#3634=EDGE_LOOP('',(#21921,#21922,#21923,#21924,#21925));
#3635=EDGE_LOOP('',(#21926,#21927,#21928,#21929,#21930,#21931));
#3636=EDGE_LOOP('',(#21932,#21933,#21934,#21935));
#3637=EDGE_LOOP('',(#21936,#21937,#21938,#21939,#21940,#21941));
#3638=EDGE_LOOP('',(#21942,#21943,#21944,#21945));
#3639=EDGE_LOOP('',(#21946,#21947,#21948,#21949,#21950,#21951));
#3640=EDGE_LOOP('',(#21952,#21953,#21954,#21955));
#3641=EDGE_LOOP('',(#21956,#21957,#21958,#21959,#21960));
#3642=EDGE_LOOP('',(#21961,#21962,#21963,#21964,#21965));
#3643=EDGE_LOOP('',(#21966,#21967,#21968,#21969,#21970,#21971));
#3644=EDGE_LOOP('',(#21972,#21973,#21974,#21975));
#3645=EDGE_LOOP('',(#21976,#21977,#21978,#21979));
#3646=EDGE_LOOP('',(#21980,#21981,#21982,#21983));
#3647=EDGE_LOOP('',(#21984,#21985,#21986,#21987));
#3648=EDGE_LOOP('',(#21988,#21989,#21990,#21991,#21992));
#3649=EDGE_LOOP('',(#21993,#21994,#21995,#21996,#21997));
#3650=EDGE_LOOP('',(#21998,#21999,#22000,#22001,#22002,#22003));
#3651=EDGE_LOOP('',(#22004,#22005,#22006,#22007));
#3652=EDGE_LOOP('',(#22008,#22009,#22010,#22011));
#3653=EDGE_LOOP('',(#22012,#22013,#22014,#22015,#22016,#22017));
#3654=EDGE_LOOP('',(#22018,#22019,#22020,#22021));
#3655=EDGE_LOOP('',(#22022,#22023,#22024,#22025,#22026,#22027));
#3656=EDGE_LOOP('',(#22028,#22029,#22030,#22031));
#3657=EDGE_LOOP('',(#22032,#22033,#22034,#22035,#22036));
#3658=EDGE_LOOP('',(#22037,#22038,#22039,#22040,#22041));
#3659=EDGE_LOOP('',(#22042,#22043,#22044,#22045,#22046,#22047));
#3660=EDGE_LOOP('',(#22048,#22049,#22050,#22051));
#3661=EDGE_LOOP('',(#22052,#22053,#22054,#22055,#22056));
#3662=EDGE_LOOP('',(#22057,#22058,#22059,#22060,#22061,#22062));
#3663=EDGE_LOOP('',(#22063,#22064,#22065,#22066));
#3664=EDGE_LOOP('',(#22067,#22068,#22069,#22070,#22071,#22072));
#3665=EDGE_LOOP('',(#22073,#22074,#22075,#22076,#22077,#22078));
#3666=EDGE_LOOP('',(#22079,#22080,#22081,#22082));
#3667=EDGE_LOOP('',(#22083,#22084,#22085,#22086));
#3668=EDGE_LOOP('',(#22087,#22088,#22089,#22090,#22091));
#3669=EDGE_LOOP('',(#22092,#22093,#22094,#22095));
#3670=EDGE_LOOP('',(#22096,#22097,#22098,#22099,#22100));
#3671=EDGE_LOOP('',(#22101,#22102,#22103,#22104,#22105));
#3672=EDGE_LOOP('',(#22106,#22107,#22108,#22109,#22110,#22111));
#3673=EDGE_LOOP('',(#22112,#22113,#22114,#22115));
#3674=EDGE_LOOP('',(#22116,#22117,#22118,#22119));
#3675=EDGE_LOOP('',(#22120,#22121,#22122,#22123));
#3676=EDGE_LOOP('',(#22124,#22125,#22126,#22127));
#3677=EDGE_LOOP('',(#22128,#22129,#22130,#22131,#22132));
#3678=EDGE_LOOP('',(#22133,#22134,#22135,#22136,#22137,#22138));
#3679=EDGE_LOOP('',(#22139,#22140,#22141,#22142));
#3680=EDGE_LOOP('',(#22143,#22144,#22145,#22146));
#3681=EDGE_LOOP('',(#22147,#22148,#22149,#22150,#22151,#22152));
#3682=EDGE_LOOP('',(#22153,#22154,#22155,#22156,#22157,#22158));
#3683=EDGE_LOOP('',(#22159,#22160,#22161,#22162));
#3684=EDGE_LOOP('',(#22163,#22164,#22165,#22166));
#3685=EDGE_LOOP('',(#22167,#22168,#22169,#22170,#22171));
#3686=EDGE_LOOP('',(#22172,#22173,#22174,#22175));
#3687=EDGE_LOOP('',(#22176,#22177,#22178,#22179,#22180));
#3688=EDGE_LOOP('',(#22181,#22182,#22183,#22184,#22185));
#3689=EDGE_LOOP('',(#22186,#22187,#22188,#22189,#22190,#22191));
#3690=EDGE_LOOP('',(#22192,#22193,#22194,#22195));
#3691=EDGE_LOOP('',(#22196,#22197,#22198,#22199,#22200));
#3692=EDGE_LOOP('',(#22201,#22202,#22203,#22204,#22205,#22206));
#3693=EDGE_LOOP('',(#22207,#22208,#22209,#22210));
#3694=EDGE_LOOP('',(#22211,#22212,#22213,#22214,#22215,#22216));
#3695=EDGE_LOOP('',(#22217,#22218,#22219,#22220,#22221,#22222));
#3696=EDGE_LOOP('',(#22223,#22224,#22225,#22226));
#3697=EDGE_LOOP('',(#22227,#22228,#22229,#22230));
#3698=EDGE_LOOP('',(#22231,#22232,#22233,#22234,#22235));
#3699=EDGE_LOOP('',(#22236,#22237,#22238,#22239));
#3700=EDGE_LOOP('',(#22240,#22241,#22242,#22243,#22244));
#3701=EDGE_LOOP('',(#22245,#22246,#22247,#22248,#22249));
#3702=EDGE_LOOP('',(#22250,#22251,#22252,#22253,#22254,#22255));
#3703=EDGE_LOOP('',(#22256,#22257,#22258,#22259));
#3704=EDGE_LOOP('',(#22260,#22261,#22262,#22263,#22264));
#3705=EDGE_LOOP('',(#22265,#22266,#22267,#22268,#22269,#22270));
#3706=EDGE_LOOP('',(#22271,#22272,#22273,#22274));
#3707=EDGE_LOOP('',(#22275,#22276,#22277,#22278,#22279,#22280));
#3708=EDGE_LOOP('',(#22281,#22282,#22283,#22284,#22285,#22286));
#3709=EDGE_LOOP('',(#22287,#22288,#22289,#22290));
#3710=EDGE_LOOP('',(#22291,#22292,#22293,#22294));
#3711=EDGE_LOOP('',(#22295,#22296,#22297,#22298,#22299));
#3712=EDGE_LOOP('',(#22300,#22301,#22302,#22303));
#3713=EDGE_LOOP('',(#22304,#22305,#22306,#22307,#22308,#22309,#22310,#22311,
#22312,#22313,#22314,#22315,#22316,#22317,#22318,#22319,#22320,#22321,#22322,
#22323,#22324,#22325,#22326,#22327,#22328,#22329,#22330,#22331,#22332,#22333,
#22334,#22335,#22336,#22337,#22338,#22339,#22340,#22341,#22342,#22343,#22344,
#22345,#22346,#22347,#22348,#22349,#22350,#22351,#22352,#22353,#22354,#22355,
#22356,#22357,#22358,#22359,#22360,#22361,#22362,#22363,#22364,#22365,#22366,
#22367,#22368,#22369,#22370,#22371,#22372,#22373,#22374,#22375,#22376,#22377,
#22378,#22379,#22380,#22381,#22382,#22383,#22384,#22385,#22386,#22387,#22388,
#22389,#22390,#22391,#22392,#22393,#22394,#22395,#22396,#22397,#22398,#22399,
#22400,#22401,#22402,#22403,#22404,#22405,#22406,#22407,#22408,#22409,#22410,
#22411,#22412,#22413,#22414,#22415,#22416,#22417,#22418,#22419,#22420,#22421,
#22422,#22423,#22424,#22425,#22426,#22427,#22428,#22429,#22430,#22431,#22432,
#22433,#22434,#22435,#22436,#22437,#22438,#22439,#22440,#22441,#22442,#22443,
#22444,#22445,#22446,#22447,#22448,#22449,#22450,#22451,#22452,#22453,#22454,
#22455,#22456,#22457,#22458,#22459,#22460,#22461,#22462,#22463,#22464,#22465,
#22466,#22467,#22468,#22469,#22470,#22471,#22472,#22473,#22474,#22475,#22476,
#22477,#22478,#22479,#22480,#22481,#22482,#22483,#22484,#22485,#22486,#22487,
#22488,#22489,#22490,#22491,#22492,#22493,#22494,#22495,#22496,#22497,#22498,
#22499,#22500,#22501,#22502,#22503,#22504,#22505,#22506,#22507,#22508,#22509,
#22510,#22511,#22512,#22513,#22514,#22515,#22516,#22517,#22518,#22519,#22520,
#22521,#22522,#22523,#22524,#22525,#22526,#22527,#22528,#22529,#22530,#22531,
#22532,#22533,#22534,#22535,#22536,#22537,#22538,#22539,#22540,#22541,#22542,
#22543,#22544,#22545,#22546,#22547,#22548,#22549,#22550,#22551,#22552,#22553,
#22554,#22555,#22556,#22557,#22558,#22559,#22560,#22561,#22562,#22563,#22564,
#22565,#22566,#22567,#22568,#22569,#22570,#22571));
#3714=EDGE_LOOP('',(#22572,#22573,#22574,#22575,#22576,#22577,#22578,#22579));
#3715=EDGE_LOOP('',(#22580,#22581,#22582,#22583,#22584,#22585,#22586,#22587));
#3716=EDGE_LOOP('',(#22588,#22589,#22590,#22591,#22592,#22593,#22594,#22595,
#22596,#22597,#22598,#22599,#22600,#22601,#22602,#22603,#22604,#22605,#22606,
#22607,#22608,#22609,#22610,#22611,#22612,#22613,#22614,#22615,#22616,#22617,
#22618,#22619,#22620,#22621,#22622,#22623,#22624,#22625,#22626,#22627,#22628,
#22629,#22630,#22631,#22632,#22633,#22634,#22635,#22636,#22637));
#3717=EDGE_LOOP('',(#22638,#22639,#22640,#22641,#22642,#22643,#22644,#22645));
#3718=EDGE_LOOP('',(#22646,#22647,#22648,#22649,#22650,#22651,#22652,#22653));
#3719=EDGE_LOOP('',(#22654,#22655,#22656,#22657,#22658,#22659,#22660,#22661,
#22662,#22663,#22664,#22665,#22666,#22667,#22668,#22669,#22670,#22671,#22672,
#22673,#22674,#22675,#22676,#22677,#22678,#22679,#22680,#22681,#22682,#22683,
#22684,#22685,#22686,#22687,#22688,#22689,#22690,#22691,#22692,#22693,#22694,
#22695,#22696,#22697,#22698,#22699,#22700,#22701,#22702,#22703));
#3720=EDGE_LOOP('',(#22704,#22705,#22706,#22707,#22708,#22709,#22710,#22711));
#3721=EDGE_LOOP('',(#22712,#22713,#22714,#22715,#22716,#22717,#22718,#22719));
#3722=EDGE_LOOP('',(#22720,#22721,#22722,#22723,#22724,#22725,#22726,#22727));
#3723=EDGE_LOOP('',(#22728,#22729,#22730,#22731,#22732,#22733,#22734,#22735));
#3724=EDGE_LOOP('',(#22736,#22737,#22738,#22739,#22740,#22741,#22742,#22743));
#3725=EDGE_LOOP('',(#22744,#22745,#22746,#22747,#22748,#22749,#22750,#22751));
#3726=EDGE_LOOP('',(#22752,#22753,#22754,#22755,#22756,#22757,#22758,#22759));
#3727=EDGE_LOOP('',(#22760,#22761,#22762,#22763,#22764,#22765,#22766,#22767));
#3728=EDGE_LOOP('',(#22768,#22769,#22770,#22771,#22772,#22773,#22774,#22775));
#3729=EDGE_LOOP('',(#22776,#22777,#22778,#22779,#22780,#22781,#22782,#22783));
#3730=EDGE_LOOP('',(#22784,#22785,#22786,#22787,#22788,#22789,#22790,#22791));
#3731=EDGE_LOOP('',(#22792,#22793,#22794,#22795,#22796,#22797,#22798,#22799));
#3732=EDGE_LOOP('',(#22800,#22801,#22802,#22803,#22804,#22805,#22806,#22807));
#3733=EDGE_LOOP('',(#22808,#22809,#22810,#22811,#22812,#22813,#22814,#22815));
#3734=EDGE_LOOP('',(#22816,#22817,#22818,#22819,#22820,#22821,#22822,#22823));
#3735=EDGE_LOOP('',(#22824,#22825,#22826,#22827,#22828,#22829,#22830,#22831));
#3736=EDGE_LOOP('',(#22832,#22833,#22834,#22835,#22836,#22837,#22838,#22839));
#3737=EDGE_LOOP('',(#22840,#22841,#22842,#22843,#22844,#22845,#22846,#22847));
#3738=EDGE_LOOP('',(#22848,#22849,#22850,#22851,#22852,#22853,#22854,#22855));
#3739=EDGE_LOOP('',(#22856,#22857,#22858,#22859,#22860,#22861,#22862,#22863));
#3740=EDGE_LOOP('',(#22864,#22865,#22866,#22867,#22868,#22869,#22870,#22871));
#3741=EDGE_LOOP('',(#22872,#22873,#22874,#22875,#22876,#22877,#22878,#22879));
#3742=EDGE_LOOP('',(#22880,#22881,#22882,#22883,#22884,#22885,#22886,#22887,
#22888,#22889,#22890,#22891,#22892,#22893,#22894,#22895,#22896,#22897,#22898,
#22899,#22900,#22901,#22902,#22903,#22904,#22905,#22906,#22907,#22908,#22909,
#22910,#22911,#22912,#22913,#22914,#22915,#22916,#22917,#22918,#22919,#22920,
#22921,#22922,#22923));
#3743=EDGE_LOOP('',(#22924,#22925,#22926,#22927,#22928,#22929,#22930,#22931));
#3744=EDGE_LOOP('',(#22932,#22933,#22934,#22935,#22936,#22937,#22938,#22939,
#22940,#22941,#22942,#22943,#22944,#22945,#22946,#22947,#22948,#22949,#22950,
#22951,#22952,#22953,#22954,#22955,#22956,#22957,#22958,#22959,#22960,#22961,
#22962,#22963,#22964,#22965,#22966,#22967,#22968,#22969,#22970,#22971,#22972,
#22973,#22974,#22975));
#3745=EDGE_LOOP('',(#22976,#22977,#22978,#22979,#22980,#22981,#22982,#22983));
#3746=EDGE_LOOP('',(#22984,#22985,#22986,#22987,#22988,#22989,#22990,#22991));
#3747=EDGE_LOOP('',(#22992,#22993,#22994,#22995,#22996,#22997,#22998,#22999));
#3748=EDGE_LOOP('',(#23000,#23001,#23002,#23003,#23004,#23005,#23006,#23007));
#3749=EDGE_LOOP('',(#23008,#23009,#23010,#23011,#23012,#23013,#23014,#23015));
#3750=EDGE_LOOP('',(#23016,#23017,#23018,#23019));
#3751=EDGE_LOOP('',(#23020,#23021,#23022,#23023));
#3752=EDGE_LOOP('',(#23024,#23025,#23026,#23027));
#3753=EDGE_LOOP('',(#23028,#23029,#23030,#23031));
#3754=EDGE_LOOP('',(#23032,#23033,#23034,#23035));
#3755=EDGE_LOOP('',(#23036,#23037,#23038,#23039));
#3756=EDGE_LOOP('',(#23040,#23041,#23042,#23043));
#3757=EDGE_LOOP('',(#23044,#23045,#23046,#23047));
#3758=EDGE_LOOP('',(#23048,#23049,#23050,#23051));
#3759=EDGE_LOOP('',(#23052,#23053,#23054,#23055));
#3760=EDGE_LOOP('',(#23056,#23057,#23058,#23059));
#3761=EDGE_LOOP('',(#23060,#23061,#23062,#23063));
#3762=EDGE_LOOP('',(#23064,#23065,#23066,#23067));
#3763=EDGE_LOOP('',(#23068,#23069,#23070,#23071));
#3764=EDGE_LOOP('',(#23072,#23073,#23074,#23075));
#3765=EDGE_LOOP('',(#23076,#23077,#23078,#23079));
#3766=EDGE_LOOP('',(#23080,#23081,#23082,#23083));
#3767=EDGE_LOOP('',(#23084,#23085,#23086,#23087));
#3768=EDGE_LOOP('',(#23088,#23089,#23090,#23091));
#3769=EDGE_LOOP('',(#23092,#23093,#23094,#23095));
#3770=EDGE_LOOP('',(#23096,#23097,#23098,#23099));
#3771=EDGE_LOOP('',(#23100,#23101,#23102,#23103));
#3772=EDGE_LOOP('',(#23104,#23105,#23106,#23107));
#3773=EDGE_LOOP('',(#23108,#23109,#23110,#23111));
#3774=EDGE_LOOP('',(#23112,#23113,#23114,#23115));
#3775=EDGE_LOOP('',(#23116,#23117,#23118,#23119));
#3776=EDGE_LOOP('',(#23120,#23121,#23122,#23123));
#3777=EDGE_LOOP('',(#23124,#23125,#23126,#23127));
#3778=EDGE_LOOP('',(#23128,#23129,#23130,#23131));
#3779=EDGE_LOOP('',(#23132,#23133,#23134,#23135));
#3780=EDGE_LOOP('',(#23136,#23137,#23138,#23139));
#3781=EDGE_LOOP('',(#23140,#23141,#23142,#23143));
#3782=EDGE_LOOP('',(#23144,#23145,#23146,#23147));
#3783=EDGE_LOOP('',(#23148,#23149,#23150,#23151));
#3784=EDGE_LOOP('',(#23152,#23153,#23154,#23155));
#3785=EDGE_LOOP('',(#23156,#23157,#23158,#23159));
#3786=EDGE_LOOP('',(#23160,#23161,#23162,#23163));
#3787=EDGE_LOOP('',(#23164,#23165,#23166,#23167));
#3788=EDGE_LOOP('',(#23168,#23169,#23170,#23171));
#3789=EDGE_LOOP('',(#23172,#23173,#23174,#23175));
#3790=EDGE_LOOP('',(#23176,#23177,#23178,#23179));
#3791=EDGE_LOOP('',(#23180,#23181,#23182,#23183));
#3792=EDGE_LOOP('',(#23184,#23185,#23186,#23187));
#3793=EDGE_LOOP('',(#23188,#23189,#23190,#23191));
#3794=EDGE_LOOP('',(#23192,#23193,#23194,#23195));
#3795=EDGE_LOOP('',(#23196,#23197,#23198,#23199));
#3796=EDGE_LOOP('',(#23200,#23201,#23202,#23203));
#3797=EDGE_LOOP('',(#23204,#23205,#23206,#23207));
#3798=EDGE_LOOP('',(#23208,#23209,#23210,#23211));
#3799=EDGE_LOOP('',(#23212,#23213,#23214,#23215));
#3800=EDGE_LOOP('',(#23216,#23217,#23218,#23219));
#3801=EDGE_LOOP('',(#23220,#23221,#23222,#23223));
#3802=EDGE_LOOP('',(#23224,#23225,#23226,#23227));
#3803=EDGE_LOOP('',(#23228,#23229,#23230,#23231));
#3804=EDGE_LOOP('',(#23232,#23233,#23234,#23235));
#3805=EDGE_LOOP('',(#23236,#23237,#23238,#23239));
#3806=EDGE_LOOP('',(#23240,#23241,#23242,#23243));
#3807=EDGE_LOOP('',(#23244,#23245,#23246,#23247));
#3808=EDGE_LOOP('',(#23248,#23249,#23250,#23251));
#3809=EDGE_LOOP('',(#23252,#23253,#23254,#23255));
#3810=EDGE_LOOP('',(#23256,#23257,#23258,#23259));
#3811=EDGE_LOOP('',(#23260,#23261,#23262,#23263));
#3812=EDGE_LOOP('',(#23264,#23265,#23266,#23267));
#3813=EDGE_LOOP('',(#23268,#23269,#23270,#23271));
#3814=EDGE_LOOP('',(#23272,#23273,#23274,#23275));
#3815=EDGE_LOOP('',(#23276,#23277,#23278,#23279));
#3816=EDGE_LOOP('',(#23280,#23281,#23282,#23283));
#3817=EDGE_LOOP('',(#23284,#23285,#23286,#23287));
#3818=EDGE_LOOP('',(#23288,#23289,#23290,#23291));
#3819=EDGE_LOOP('',(#23292,#23293,#23294,#23295));
#3820=EDGE_LOOP('',(#23296,#23297,#23298,#23299));
#3821=EDGE_LOOP('',(#23300,#23301,#23302,#23303));
#3822=EDGE_LOOP('',(#23304,#23305,#23306,#23307));
#3823=EDGE_LOOP('',(#23308,#23309,#23310,#23311));
#3824=EDGE_LOOP('',(#23312,#23313,#23314,#23315));
#3825=EDGE_LOOP('',(#23316,#23317,#23318,#23319));
#3826=EDGE_LOOP('',(#23320,#23321,#23322,#23323));
#3827=EDGE_LOOP('',(#23324,#23325,#23326,#23327));
#3828=EDGE_LOOP('',(#23328,#23329,#23330,#23331));
#3829=EDGE_LOOP('',(#23332,#23333,#23334,#23335));
#3830=EDGE_LOOP('',(#23336,#23337,#23338,#23339));
#3831=EDGE_LOOP('',(#23340,#23341,#23342,#23343));
#3832=EDGE_LOOP('',(#23344,#23345,#23346,#23347));
#3833=EDGE_LOOP('',(#23348,#23349,#23350,#23351));
#3834=EDGE_LOOP('',(#23352,#23353,#23354,#23355));
#3835=EDGE_LOOP('',(#23356,#23357,#23358,#23359));
#3836=EDGE_LOOP('',(#23360,#23361,#23362,#23363));
#3837=EDGE_LOOP('',(#23364,#23365,#23366,#23367));
#3838=EDGE_LOOP('',(#23368,#23369,#23370,#23371));
#3839=EDGE_LOOP('',(#23372,#23373,#23374,#23375));
#3840=EDGE_LOOP('',(#23376,#23377,#23378,#23379));
#3841=EDGE_LOOP('',(#23380,#23381,#23382,#23383));
#3842=EDGE_LOOP('',(#23384,#23385,#23386,#23387));
#3843=EDGE_LOOP('',(#23388,#23389,#23390,#23391));
#3844=EDGE_LOOP('',(#23392,#23393,#23394,#23395));
#3845=EDGE_LOOP('',(#23396,#23397,#23398,#23399));
#3846=EDGE_LOOP('',(#23400,#23401,#23402,#23403));
#3847=EDGE_LOOP('',(#23404,#23405,#23406,#23407));
#3848=EDGE_LOOP('',(#23408,#23409,#23410,#23411));
#3849=EDGE_LOOP('',(#23412,#23413,#23414,#23415));
#3850=EDGE_LOOP('',(#23416,#23417,#23418,#23419));
#3851=EDGE_LOOP('',(#23420,#23421,#23422,#23423));
#3852=EDGE_LOOP('',(#23424,#23425,#23426,#23427));
#3853=EDGE_LOOP('',(#23428,#23429,#23430,#23431));
#3854=EDGE_LOOP('',(#23432,#23433,#23434,#23435));
#3855=EDGE_LOOP('',(#23436,#23437,#23438,#23439));
#3856=EDGE_LOOP('',(#23440,#23441,#23442,#23443));
#3857=EDGE_LOOP('',(#23444,#23445,#23446,#23447));
#3858=EDGE_LOOP('',(#23448,#23449,#23450,#23451));
#3859=EDGE_LOOP('',(#23452,#23453,#23454,#23455));
#3860=EDGE_LOOP('',(#23456,#23457,#23458,#23459));
#3861=EDGE_LOOP('',(#23460,#23461,#23462,#23463));
#3862=EDGE_LOOP('',(#23464,#23465,#23466,#23467));
#3863=EDGE_LOOP('',(#23468,#23469,#23470,#23471));
#3864=EDGE_LOOP('',(#23472,#23473,#23474,#23475));
#3865=EDGE_LOOP('',(#23476,#23477,#23478,#23479));
#3866=EDGE_LOOP('',(#23480,#23481,#23482,#23483));
#3867=EDGE_LOOP('',(#23484,#23485,#23486,#23487));
#3868=EDGE_LOOP('',(#23488,#23489,#23490,#23491));
#3869=EDGE_LOOP('',(#23492,#23493,#23494,#23495));
#3870=EDGE_LOOP('',(#23496,#23497,#23498,#23499));
#3871=EDGE_LOOP('',(#23500,#23501,#23502,#23503));
#3872=EDGE_LOOP('',(#23504,#23505,#23506,#23507));
#3873=EDGE_LOOP('',(#23508,#23509,#23510,#23511));
#3874=EDGE_LOOP('',(#23512,#23513,#23514,#23515));
#3875=EDGE_LOOP('',(#23516,#23517,#23518,#23519));
#3876=EDGE_LOOP('',(#23520,#23521,#23522,#23523));
#3877=EDGE_LOOP('',(#23524,#23525,#23526,#23527));
#3878=EDGE_LOOP('',(#23528,#23529,#23530,#23531));
#3879=EDGE_LOOP('',(#23532,#23533,#23534,#23535));
#3880=EDGE_LOOP('',(#23536,#23537,#23538,#23539));
#3881=EDGE_LOOP('',(#23540,#23541,#23542,#23543));
#3882=EDGE_LOOP('',(#23544,#23545,#23546,#23547));
#3883=EDGE_LOOP('',(#23548,#23549,#23550,#23551));
#3884=EDGE_LOOP('',(#23552,#23553,#23554,#23555));
#3885=EDGE_LOOP('',(#23556,#23557,#23558,#23559));
#3886=EDGE_LOOP('',(#23560,#23561,#23562,#23563));
#3887=EDGE_LOOP('',(#23564,#23565,#23566,#23567));
#3888=EDGE_LOOP('',(#23568,#23569,#23570,#23571));
#3889=EDGE_LOOP('',(#23572,#23573,#23574,#23575));
#3890=EDGE_LOOP('',(#23576,#23577,#23578,#23579));
#3891=EDGE_LOOP('',(#23580,#23581,#23582,#23583));
#3892=EDGE_LOOP('',(#23584,#23585,#23586,#23587));
#3893=EDGE_LOOP('',(#23588,#23589,#23590,#23591));
#3894=EDGE_LOOP('',(#23592,#23593,#23594,#23595));
#3895=EDGE_LOOP('',(#23596,#23597,#23598,#23599));
#3896=EDGE_LOOP('',(#23600,#23601,#23602,#23603));
#3897=EDGE_LOOP('',(#23604,#23605,#23606,#23607));
#3898=EDGE_LOOP('',(#23608,#23609,#23610,#23611));
#3899=EDGE_LOOP('',(#23612,#23613,#23614,#23615));
#3900=EDGE_LOOP('',(#23616,#23617,#23618,#23619));
#3901=EDGE_LOOP('',(#23620,#23621,#23622,#23623));
#3902=EDGE_LOOP('',(#23624,#23625,#23626,#23627));
#3903=EDGE_LOOP('',(#23628,#23629,#23630,#23631));
#3904=EDGE_LOOP('',(#23632,#23633,#23634,#23635));
#3905=EDGE_LOOP('',(#23636,#23637,#23638,#23639));
#3906=EDGE_LOOP('',(#23640,#23641,#23642,#23643));
#3907=EDGE_LOOP('',(#23644,#23645,#23646,#23647));
#3908=EDGE_LOOP('',(#23648,#23649,#23650,#23651));
#3909=EDGE_LOOP('',(#23652,#23653,#23654,#23655));
#3910=EDGE_LOOP('',(#23656,#23657,#23658,#23659));
#3911=EDGE_LOOP('',(#23660,#23661,#23662,#23663));
#3912=EDGE_LOOP('',(#23664,#23665,#23666,#23667));
#3913=EDGE_LOOP('',(#23668,#23669,#23670,#23671));
#3914=EDGE_LOOP('',(#23672,#23673,#23674,#23675));
#3915=EDGE_LOOP('',(#23676,#23677,#23678,#23679));
#3916=EDGE_LOOP('',(#23680,#23681,#23682,#23683));
#3917=EDGE_LOOP('',(#23684,#23685,#23686,#23687));
#3918=EDGE_LOOP('',(#23688,#23689,#23690,#23691));
#3919=EDGE_LOOP('',(#23692,#23693,#23694,#23695));
#3920=EDGE_LOOP('',(#23696,#23697,#23698,#23699));
#3921=EDGE_LOOP('',(#23700,#23701,#23702,#23703));
#3922=EDGE_LOOP('',(#23704,#23705,#23706,#23707));
#3923=EDGE_LOOP('',(#23708,#23709,#23710,#23711));
#3924=EDGE_LOOP('',(#23712,#23713,#23714,#23715));
#3925=EDGE_LOOP('',(#23716,#23717,#23718,#23719));
#3926=EDGE_LOOP('',(#23720,#23721,#23722,#23723));
#3927=EDGE_LOOP('',(#23724,#23725,#23726,#23727));
#3928=EDGE_LOOP('',(#23728,#23729,#23730,#23731));
#3929=EDGE_LOOP('',(#23732,#23733,#23734,#23735));
#3930=EDGE_LOOP('',(#23736,#23737,#23738,#23739));
#3931=EDGE_LOOP('',(#23740,#23741,#23742,#23743));
#3932=EDGE_LOOP('',(#23744,#23745,#23746,#23747));
#3933=EDGE_LOOP('',(#23748,#23749,#23750,#23751));
#3934=EDGE_LOOP('',(#23752,#23753,#23754,#23755));
#3935=EDGE_LOOP('',(#23756,#23757,#23758,#23759));
#3936=EDGE_LOOP('',(#23760,#23761,#23762,#23763));
#3937=EDGE_LOOP('',(#23764,#23765,#23766,#23767));
#3938=EDGE_LOOP('',(#23768,#23769,#23770,#23771));
#3939=EDGE_LOOP('',(#23772,#23773,#23774,#23775));
#3940=EDGE_LOOP('',(#23776,#23777,#23778,#23779));
#3941=EDGE_LOOP('',(#23780,#23781,#23782,#23783));
#3942=EDGE_LOOP('',(#23784,#23785,#23786,#23787));
#3943=EDGE_LOOP('',(#23788,#23789,#23790,#23791));
#3944=EDGE_LOOP('',(#23792,#23793,#23794,#23795));
#3945=EDGE_LOOP('',(#23796,#23797,#23798,#23799));
#3946=EDGE_LOOP('',(#23800,#23801,#23802,#23803));
#3947=EDGE_LOOP('',(#23804,#23805,#23806,#23807));
#3948=EDGE_LOOP('',(#23808,#23809,#23810,#23811));
#3949=EDGE_LOOP('',(#23812,#23813,#23814,#23815));
#3950=EDGE_LOOP('',(#23816,#23817,#23818,#23819));
#3951=EDGE_LOOP('',(#23820,#23821,#23822,#23823));
#3952=EDGE_LOOP('',(#23824,#23825,#23826,#23827));
#3953=EDGE_LOOP('',(#23828,#23829,#23830,#23831));
#3954=EDGE_LOOP('',(#23832,#23833,#23834,#23835));
#3955=EDGE_LOOP('',(#23836,#23837,#23838,#23839));
#3956=EDGE_LOOP('',(#23840,#23841,#23842,#23843));
#3957=EDGE_LOOP('',(#23844,#23845,#23846,#23847));
#3958=EDGE_LOOP('',(#23848,#23849,#23850,#23851));
#3959=EDGE_LOOP('',(#23852,#23853,#23854,#23855));
#3960=EDGE_LOOP('',(#23856,#23857,#23858,#23859));
#3961=EDGE_LOOP('',(#23860,#23861,#23862,#23863));
#3962=EDGE_LOOP('',(#23864,#23865,#23866,#23867));
#3963=EDGE_LOOP('',(#23868,#23869,#23870,#23871));
#3964=EDGE_LOOP('',(#23872,#23873,#23874,#23875));
#3965=EDGE_LOOP('',(#23876,#23877,#23878,#23879));
#3966=EDGE_LOOP('',(#23880,#23881,#23882,#23883));
#3967=EDGE_LOOP('',(#23884,#23885,#23886,#23887));
#3968=EDGE_LOOP('',(#23888,#23889,#23890,#23891));
#3969=EDGE_LOOP('',(#23892,#23893,#23894,#23895));
#3970=EDGE_LOOP('',(#23896,#23897,#23898,#23899));
#3971=EDGE_LOOP('',(#23900,#23901,#23902,#23903));
#3972=EDGE_LOOP('',(#23904,#23905,#23906,#23907));
#3973=EDGE_LOOP('',(#23908,#23909,#23910,#23911));
#3974=EDGE_LOOP('',(#23912,#23913,#23914,#23915));
#3975=EDGE_LOOP('',(#23916,#23917,#23918,#23919));
#3976=EDGE_LOOP('',(#23920,#23921,#23922,#23923));
#3977=EDGE_LOOP('',(#23924,#23925,#23926,#23927));
#3978=EDGE_LOOP('',(#23928,#23929,#23930,#23931));
#3979=EDGE_LOOP('',(#23932,#23933,#23934,#23935));
#3980=EDGE_LOOP('',(#23936,#23937,#23938,#23939));
#3981=EDGE_LOOP('',(#23940,#23941,#23942,#23943));
#3982=EDGE_LOOP('',(#23944,#23945,#23946,#23947));
#3983=EDGE_LOOP('',(#23948,#23949,#23950,#23951));
#3984=EDGE_LOOP('',(#23952,#23953,#23954,#23955));
#3985=EDGE_LOOP('',(#23956,#23957,#23958,#23959));
#3986=EDGE_LOOP('',(#23960,#23961,#23962,#23963));
#3987=EDGE_LOOP('',(#23964,#23965,#23966,#23967));
#3988=EDGE_LOOP('',(#23968,#23969,#23970,#23971));
#3989=EDGE_LOOP('',(#23972,#23973,#23974,#23975));
#3990=EDGE_LOOP('',(#23976,#23977,#23978,#23979));
#3991=EDGE_LOOP('',(#23980,#23981,#23982,#23983));
#3992=EDGE_LOOP('',(#23984,#23985,#23986,#23987));
#3993=EDGE_LOOP('',(#23988,#23989,#23990,#23991));
#3994=EDGE_LOOP('',(#23992,#23993,#23994,#23995));
#3995=EDGE_LOOP('',(#23996,#23997,#23998,#23999));
#3996=EDGE_LOOP('',(#24000,#24001,#24002,#24003));
#3997=EDGE_LOOP('',(#24004,#24005,#24006,#24007));
#3998=EDGE_LOOP('',(#24008,#24009,#24010,#24011));
#3999=EDGE_LOOP('',(#24012,#24013,#24014,#24015));
#4000=EDGE_LOOP('',(#24016,#24017,#24018,#24019));
#4001=EDGE_LOOP('',(#24020,#24021,#24022,#24023));
#4002=EDGE_LOOP('',(#24024,#24025,#24026,#24027));
#4003=EDGE_LOOP('',(#24028,#24029,#24030,#24031));
#4004=EDGE_LOOP('',(#24032,#24033,#24034,#24035));
#4005=EDGE_LOOP('',(#24036,#24037,#24038,#24039));
#4006=EDGE_LOOP('',(#24040,#24041,#24042,#24043));
#4007=EDGE_LOOP('',(#24044,#24045,#24046,#24047));
#4008=EDGE_LOOP('',(#24048,#24049,#24050,#24051));
#4009=EDGE_LOOP('',(#24052,#24053,#24054,#24055));
#4010=EDGE_LOOP('',(#24056,#24057,#24058,#24059));
#4011=EDGE_LOOP('',(#24060,#24061,#24062,#24063));
#4012=EDGE_LOOP('',(#24064,#24065,#24066,#24067));
#4013=EDGE_LOOP('',(#24068,#24069,#24070,#24071));
#4014=EDGE_LOOP('',(#24072,#24073,#24074,#24075));
#4015=EDGE_LOOP('',(#24076,#24077,#24078,#24079));
#4016=EDGE_LOOP('',(#24080,#24081,#24082,#24083));
#4017=EDGE_LOOP('',(#24084,#24085,#24086,#24087));
#4018=EDGE_LOOP('',(#24088,#24089,#24090,#24091));
#4019=EDGE_LOOP('',(#24092,#24093,#24094,#24095));
#4020=EDGE_LOOP('',(#24096,#24097,#24098,#24099));
#4021=EDGE_LOOP('',(#24100,#24101,#24102,#24103));
#4022=EDGE_LOOP('',(#24104,#24105,#24106,#24107));
#4023=EDGE_LOOP('',(#24108,#24109,#24110,#24111));
#4024=EDGE_LOOP('',(#24112,#24113,#24114,#24115));
#4025=EDGE_LOOP('',(#24116,#24117,#24118,#24119));
#4026=EDGE_LOOP('',(#24120,#24121,#24122,#24123));
#4027=EDGE_LOOP('',(#24124,#24125,#24126,#24127));
#4028=EDGE_LOOP('',(#24128,#24129,#24130,#24131));
#4029=EDGE_LOOP('',(#24132,#24133,#24134,#24135));
#4030=EDGE_LOOP('',(#24136,#24137,#24138,#24139));
#4031=EDGE_LOOP('',(#24140,#24141,#24142,#24143));
#4032=EDGE_LOOP('',(#24144,#24145,#24146,#24147));
#4033=EDGE_LOOP('',(#24148,#24149,#24150,#24151));
#4034=EDGE_LOOP('',(#24152,#24153,#24154,#24155));
#4035=EDGE_LOOP('',(#24156,#24157,#24158,#24159));
#4036=EDGE_LOOP('',(#24160,#24161,#24162,#24163));
#4037=EDGE_LOOP('',(#24164,#24165,#24166,#24167));
#4038=EDGE_LOOP('',(#24168,#24169,#24170,#24171));
#4039=EDGE_LOOP('',(#24172,#24173,#24174,#24175));
#4040=EDGE_LOOP('',(#24176,#24177,#24178,#24179));
#4041=EDGE_LOOP('',(#24180,#24181,#24182,#24183));
#4042=EDGE_LOOP('',(#24184,#24185,#24186,#24187));
#4043=EDGE_LOOP('',(#24188,#24189,#24190,#24191));
#4044=EDGE_LOOP('',(#24192,#24193,#24194,#24195));
#4045=EDGE_LOOP('',(#24196,#24197,#24198,#24199));
#4046=EDGE_LOOP('',(#24200,#24201,#24202,#24203));
#4047=EDGE_LOOP('',(#24204,#24205,#24206,#24207));
#4048=EDGE_LOOP('',(#24208,#24209,#24210,#24211));
#4049=EDGE_LOOP('',(#24212,#24213,#24214,#24215));
#4050=EDGE_LOOP('',(#24216,#24217,#24218,#24219));
#4051=EDGE_LOOP('',(#24220,#24221,#24222,#24223));
#4052=EDGE_LOOP('',(#24224,#24225,#24226,#24227));
#4053=EDGE_LOOP('',(#24228,#24229,#24230,#24231));
#4054=EDGE_LOOP('',(#24232,#24233,#24234,#24235));
#4055=EDGE_LOOP('',(#24236,#24237,#24238,#24239));
#4056=EDGE_LOOP('',(#24240,#24241,#24242,#24243));
#4057=EDGE_LOOP('',(#24244,#24245,#24246,#24247));
#4058=EDGE_LOOP('',(#24248,#24249,#24250,#24251));
#4059=EDGE_LOOP('',(#24252,#24253,#24254,#24255));
#4060=EDGE_LOOP('',(#24256,#24257,#24258,#24259));
#4061=EDGE_LOOP('',(#24260,#24261,#24262,#24263));
#4062=EDGE_LOOP('',(#24264,#24265,#24266,#24267));
#4063=EDGE_LOOP('',(#24268,#24269,#24270,#24271));
#4064=EDGE_LOOP('',(#24272,#24273,#24274,#24275));
#4065=EDGE_LOOP('',(#24276,#24277,#24278,#24279));
#4066=EDGE_LOOP('',(#24280,#24281,#24282,#24283));
#4067=EDGE_LOOP('',(#24284,#24285,#24286,#24287));
#4068=EDGE_LOOP('',(#24288,#24289,#24290,#24291));
#4069=EDGE_LOOP('',(#24292,#24293,#24294,#24295));
#4070=EDGE_LOOP('',(#24296,#24297,#24298,#24299));
#4071=EDGE_LOOP('',(#24300,#24301,#24302,#24303));
#4072=EDGE_LOOP('',(#24304,#24305,#24306,#24307));
#4073=EDGE_LOOP('',(#24308,#24309,#24310,#24311));
#4074=EDGE_LOOP('',(#24312,#24313,#24314,#24315));
#4075=EDGE_LOOP('',(#24316,#24317,#24318,#24319));
#4076=EDGE_LOOP('',(#24320,#24321,#24322,#24323));
#4077=EDGE_LOOP('',(#24324,#24325,#24326,#24327));
#4078=EDGE_LOOP('',(#24328,#24329,#24330,#24331));
#4079=EDGE_LOOP('',(#24332,#24333,#24334,#24335));
#4080=EDGE_LOOP('',(#24336,#24337,#24338,#24339));
#4081=EDGE_LOOP('',(#24340,#24341,#24342,#24343));
#4082=EDGE_LOOP('',(#24344,#24345,#24346,#24347));
#4083=EDGE_LOOP('',(#24348,#24349,#24350,#24351));
#4084=EDGE_LOOP('',(#24352,#24353,#24354,#24355));
#4085=EDGE_LOOP('',(#24356,#24357,#24358,#24359));
#4086=EDGE_LOOP('',(#24360,#24361,#24362,#24363));
#4087=EDGE_LOOP('',(#24364,#24365,#24366,#24367));
#4088=EDGE_LOOP('',(#24368,#24369,#24370,#24371));
#4089=EDGE_LOOP('',(#24372,#24373,#24374,#24375));
#4090=EDGE_LOOP('',(#24376,#24377,#24378,#24379));
#4091=EDGE_LOOP('',(#24380,#24381,#24382,#24383));
#4092=EDGE_LOOP('',(#24384,#24385,#24386,#24387));
#4093=EDGE_LOOP('',(#24388,#24389,#24390,#24391));
#4094=EDGE_LOOP('',(#24392,#24393,#24394,#24395));
#4095=EDGE_LOOP('',(#24396,#24397,#24398,#24399));
#4096=EDGE_LOOP('',(#24400,#24401,#24402,#24403));
#4097=EDGE_LOOP('',(#24404,#24405,#24406,#24407));
#4098=EDGE_LOOP('',(#24408,#24409,#24410,#24411));
#4099=EDGE_LOOP('',(#24412,#24413,#24414,#24415));
#4100=EDGE_LOOP('',(#24416,#24417,#24418,#24419));
#4101=EDGE_LOOP('',(#24420,#24421,#24422,#24423));
#4102=EDGE_LOOP('',(#24424,#24425,#24426,#24427));
#4103=EDGE_LOOP('',(#24428,#24429,#24430,#24431));
#4104=EDGE_LOOP('',(#24432,#24433,#24434,#24435));
#4105=EDGE_LOOP('',(#24436,#24437,#24438,#24439));
#4106=EDGE_LOOP('',(#24440,#24441,#24442,#24443));
#4107=EDGE_LOOP('',(#24444,#24445,#24446,#24447));
#4108=CIRCLE('',#28100,0.4);
#4109=CIRCLE('',#28103,0.4);
#4110=CIRCLE('',#28116,0.4);
#4111=CIRCLE('',#28119,0.4);
#4112=CIRCLE('',#28136,0.4);
#4113=CIRCLE('',#28139,0.4);
#4114=CIRCLE('',#28152,0.4);
#4115=CIRCLE('',#28155,0.4);
#4116=CIRCLE('',#28169,0.4);
#4117=CIRCLE('',#28172,0.4);
#4118=CIRCLE('',#28185,0.4);
#4119=CIRCLE('',#28188,0.4);
#4120=CIRCLE('',#28202,0.4);
#4121=CIRCLE('',#28205,0.4);
#4122=CIRCLE('',#28218,0.4);
#4123=CIRCLE('',#28221,0.4);
#4124=CIRCLE('',#28235,0.4);
#4125=CIRCLE('',#28238,0.4);
#4126=CIRCLE('',#28251,0.4);
#4127=CIRCLE('',#28254,0.4);
#4128=CIRCLE('',#28268,0.4);
#4129=CIRCLE('',#28271,0.4);
#4130=CIRCLE('',#28281,0.4);
#4131=CIRCLE('',#28284,0.4);
#4132=CIRCLE('',#28301,0.4);
#4133=CIRCLE('',#28304,0.4);
#4134=CIRCLE('',#28317,0.4);
#4135=CIRCLE('',#28320,0.4);
#4136=CIRCLE('',#28334,0.4);
#4137=CIRCLE('',#28337,0.4);
#4138=CIRCLE('',#28350,0.4);
#4139=CIRCLE('',#28353,0.4);
#4140=CIRCLE('',#28367,0.4);
#4141=CIRCLE('',#28370,0.4);
#4142=CIRCLE('',#28383,0.4);
#4143=CIRCLE('',#28386,0.4);
#4144=CIRCLE('',#28400,0.4);
#4145=CIRCLE('',#28403,0.4);
#4146=CIRCLE('',#28412,0.4);
#4147=CIRCLE('',#28417,0.4);
#4148=CIRCLE('',#28430,0.4);
#4149=CIRCLE('',#28433,0.4);
#4150=CIRCLE('',#28446,0.4);
#4151=CIRCLE('',#28449,0.4);
#4152=CIRCLE('',#28465,0.4);
#4153=CIRCLE('',#28470,0.4);
#4154=CIRCLE('',#28479,0.4);
#4155=CIRCLE('',#28482,0.4);
#4156=CIRCLE('',#28498,0.4);
#4157=CIRCLE('',#28503,0.4);
#4158=CIRCLE('',#28512,0.4);
#4159=CIRCLE('',#28515,0.4);
#4160=CIRCLE('',#28532,0.4);
#4161=CIRCLE('',#28535,0.4);
#4162=CIRCLE('',#28547,0.4);
#4163=CIRCLE('',#28552,0.4);
#4164=CIRCLE('',#28565,0.4);
#4165=CIRCLE('',#28570,0.4);
#4166=CIRCLE('',#28579,0.4);
#4167=CIRCLE('',#28582,0.4);
#4168=CIRCLE('',#28599,0.4);
#4169=CIRCLE('',#28602,0.4);
#4170=CIRCLE('',#28614,0.4);
#4171=CIRCLE('',#28619,0.4);
#4172=CIRCLE('',#28632,0.4);
#4173=CIRCLE('',#28637,0.4);
#4174=CIRCLE('',#28646,0.4);
#4175=CIRCLE('',#28649,0.4);
#4176=CIRCLE('',#28666,0.4);
#4177=CIRCLE('',#28669,0.4);
#4178=CIRCLE('',#28681,0.4);
#4179=CIRCLE('',#28686,0.4);
#4180=CIRCLE('',#28699,0.4);
#4181=CIRCLE('',#28704,0.4);
#4182=CIRCLE('',#28713,0.4);
#4183=CIRCLE('',#28716,0.4);
#4184=CIRCLE('',#28733,0.4);
#4185=CIRCLE('',#28736,0.4);
#4186=CIRCLE('',#28748,0.4);
#4187=CIRCLE('',#28753,0.4);
#4188=CIRCLE('',#28766,0.4);
#4189=CIRCLE('',#28771,0.4);
#4190=CIRCLE('',#28780,0.4);
#4191=CIRCLE('',#28783,0.4);
#4192=CIRCLE('',#28799,0.4);
#4193=CIRCLE('',#28804,0.4);
#4194=CIRCLE('',#28814,0.4);
#4195=CIRCLE('',#28817,0.4);
#4196=CIRCLE('',#28834,0.4);
#4197=CIRCLE('',#28837,0.4);
#4198=CIRCLE('',#28849,0.4);
#4199=CIRCLE('',#28854,0.4);
#4200=CIRCLE('',#28868,0.4);
#4201=CIRCLE('',#28871,0.4);
#4202=CIRCLE('',#28882,0.4);
#4203=CIRCLE('',#28887,0.4);
#4204=CIRCLE('',#28898,0.4);
#4205=CIRCLE('',#28903,0.4);
#4206=CIRCLE('',#28913,0.4);
#4207=CIRCLE('',#28916,0.4);
#4208=CIRCLE('',#28933,0.4);
#4209=CIRCLE('',#28936,0.4);
#4210=CIRCLE('',#28948,0.4);
#4211=CIRCLE('',#28953,0.4);
#4212=CIRCLE('',#28966,0.4);
#4213=CIRCLE('',#28971,0.4);
#4214=CIRCLE('',#28980,0.4);
#4215=CIRCLE('',#28983,0.4);
#4216=CIRCLE('',#28997,0.4);
#4217=CIRCLE('',#29002,0.4);
#4218=CIRCLE('',#29012,0.4);
#4219=CIRCLE('',#29015,0.4);
#4220=CIRCLE('',#29032,0.4);
#4221=CIRCLE('',#29035,0.4);
#4222=CIRCLE('',#29047,0.4);
#4223=CIRCLE('',#29052,0.4);
#4224=CIRCLE('',#29065,0.4);
#4225=CIRCLE('',#29070,0.4);
#4226=CIRCLE('',#29079,0.4);
#4227=CIRCLE('',#29082,0.4);
#4228=CIRCLE('',#29097,0.4);
#4229=CIRCLE('',#29100,0.4);
#4230=CIRCLE('',#29112,0.4);
#4231=CIRCLE('',#29117,0.4);
#4232=CIRCLE('',#29131,0.4);
#4233=CIRCLE('',#29134,0.4);
#4234=CIRCLE('',#29145,0.4);
#4235=CIRCLE('',#29150,0.4);
#4236=CIRCLE('',#29162,0.4);
#4237=CIRCLE('',#29165,0.4);
#4238=CIRCLE('',#29176,0.4);
#4239=CIRCLE('',#29181,0.4);
#4240=CIRCLE('',#29193,0.4);
#4241=CIRCLE('',#29196,0.4);
#4242=CIRCLE('',#29208,0.4);
#4243=CIRCLE('',#29211,0.4);
#4244=CIRCLE('',#29227,0.4);
#4245=CIRCLE('',#29230,0.4);
#4246=CIRCLE('',#29243,0.4);
#4247=CIRCLE('',#29246,0.4);
#4248=CIRCLE('',#29257,0.4);
#4249=CIRCLE('',#29262,0.4);
#4250=CIRCLE('',#29271,0.4);
#4251=CIRCLE('',#29274,0.4);
#4252=CIRCLE('',#29288,0.4);
#4253=CIRCLE('',#29293,0.4);
#4254=CIRCLE('',#29302,0.4);
#4255=CIRCLE('',#29305,0.4);
#4256=CIRCLE('',#29321,0.4);
#4257=CIRCLE('',#29326,0.4);
#4258=CIRCLE('',#29335,0.4);
#4259=CIRCLE('',#29338,0.4);
#4260=CIRCLE('',#29355,0.4);
#4261=CIRCLE('',#29358,0.4);
#4262=CIRCLE('',#29370,0.4);
#4263=CIRCLE('',#29375,0.4);
#4264=CIRCLE('',#29388,0.4);
#4265=CIRCLE('',#29393,0.4);
#4266=CIRCLE('',#29402,0.4);
#4267=CIRCLE('',#29405,0.4);
#4268=CIRCLE('',#29421,0.4);
#4269=CIRCLE('',#29426,0.4);
#4270=CIRCLE('',#29435,0.4);
#4271=CIRCLE('',#29438,0.4);
#4272=CIRCLE('',#29455,0.4);
#4273=CIRCLE('',#29458,0.4);
#4274=CIRCLE('',#29470,0.4);
#4275=CIRCLE('',#29475,0.4);
#4276=CIRCLE('',#29488,0.4);
#4277=CIRCLE('',#29491,0.4);
#4278=CIRCLE('',#29503,0.4);
#4279=CIRCLE('',#29508,0.4);
#4280=CIRCLE('',#29520,0.4);
#4281=CIRCLE('',#29525,0.4);
#4282=CIRCLE('',#29535,0.4);
#4283=CIRCLE('',#29538,0.4);
#4284=CIRCLE('',#29555,0.4);
#4285=CIRCLE('',#29558,0.4);
#4286=CIRCLE('',#29570,0.4);
#4287=CIRCLE('',#29575,0.4);
#4288=CIRCLE('',#29589,0.4);
#4289=CIRCLE('',#29592,0.4);
#4290=CIRCLE('',#29604,0.4);
#4291=CIRCLE('',#29609,0.4);
#4292=CIRCLE('',#29622,0.4);
#4293=CIRCLE('',#29625,0.4);
#4294=CIRCLE('',#29636,0.4);
#4295=CIRCLE('',#29641,0.4);
#4296=CIRCLE('',#29653,0.4);
#4297=CIRCLE('',#29658,0.4);
#4298=CIRCLE('',#29667,0.4);
#4299=CIRCLE('',#29670,0.4);
#4300=CIRCLE('',#29685,0.4);
#4301=CIRCLE('',#29690,0.4);
#4302=CIRCLE('',#29699,0.4);
#4303=CIRCLE('',#29702,0.4);
#4304=CIRCLE('',#29718,0.4);
#4305=CIRCLE('',#29721,0.4);
#4306=CIRCLE('',#29733,0.4);
#4307=CIRCLE('',#29738,0.4);
#4308=CIRCLE('',#29750,0.4);
#4309=CIRCLE('',#29755,0.4);
#4310=CIRCLE('',#29764,0.4);
#4311=CIRCLE('',#29767,0.4);
#4312=CIRCLE('',#29782,0.4);
#4313=CIRCLE('',#29787,0.4);
#4314=CIRCLE('',#29796,0.4);
#4315=CIRCLE('',#29799,0.4);
#4316=CIRCLE('',#29814,0.4);
#4317=CIRCLE('',#29819,0.4);
#4318=CIRCLE('',#29828,0.4);
#4319=CIRCLE('',#29831,0.4);
#4320=CIRCLE('',#29847,0.4);
#4321=CIRCLE('',#29852,0.4);
#4322=CIRCLE('',#29861,0.4);
#4323=CIRCLE('',#29864,0.4);
#4324=CIRCLE('',#29880,0.4);
#4325=CIRCLE('',#29885,0.4);
#4326=CIRCLE('',#29894,0.4);
#4327=CIRCLE('',#29897,0.4);
#4328=CIRCLE('',#29912,0.4);
#4329=CIRCLE('',#29917,0.4);
#4330=CIRCLE('',#29926,0.4);
#4331=CIRCLE('',#29929,0.4);
#4332=CIRCLE('',#29944,0.4);
#4333=CIRCLE('',#29949,0.4);
#4334=CIRCLE('',#29957,0.4);
#4335=CIRCLE('',#29960,0.4);
#4336=CIRCLE('',#29975,0.4);
#4337=CIRCLE('',#29980,0.4);
#4338=CIRCLE('',#29988,0.4);
#4339=CIRCLE('',#29991,0.4);
#4340=CIRCLE('',#30006,0.4);
#4341=CIRCLE('',#30011,0.4);
#4342=CIRCLE('',#30019,0.4);
#4343=CIRCLE('',#30022,0.4);
#4344=CIRCLE('',#30037,0.4);
#4345=CIRCLE('',#30042,0.4);
#4346=CIRCLE('',#30050,0.4);
#4347=CIRCLE('',#30053,0.4);
#4348=CIRCLE('',#30068,0.4);
#4349=CIRCLE('',#30073,0.4);
#4350=CIRCLE('',#30081,0.4);
#4351=CIRCLE('',#30084,0.4);
#4352=CIRCLE('',#30099,0.4);
#4353=CIRCLE('',#30104,0.4);
#4354=CIRCLE('',#30112,0.4);
#4355=CIRCLE('',#30115,0.4);
#4356=CIRCLE('',#30130,0.4);
#4357=CIRCLE('',#30135,0.4);
#4358=CIRCLE('',#30143,0.4);
#4359=CIRCLE('',#30146,0.4);
#4360=CIRCLE('',#30162,0.4);
#4361=CIRCLE('',#30165,0.4);
#4362=CIRCLE('',#30176,0.4);
#4363=CIRCLE('',#30181,0.4);
#4364=CIRCLE('',#30193,0.4);
#4365=CIRCLE('',#30196,0.4);
#4366=CIRCLE('',#30207,0.4);
#4367=CIRCLE('',#30212,0.4);
#4368=CIRCLE('',#30224,0.4);
#4369=CIRCLE('',#30227,0.4);
#4370=CIRCLE('',#30238,0.4);
#4371=CIRCLE('',#30243,0.4);
#4372=CIRCLE('',#30255,0.4);
#4373=CIRCLE('',#30258,0.4);
#4374=CIRCLE('',#30269,0.4);
#4375=CIRCLE('',#30274,0.4);
#4376=CIRCLE('',#30286,0.4);
#4377=CIRCLE('',#30291,0.4);
#4378=CIRCLE('',#30299,0.4);
#4379=CIRCLE('',#30311,0.4);
#4380=CIRCLE('',#30316,0.4);
#4381=CIRCLE('',#30319,0.4);
#4382=CIRCLE('',#30330,0.4);
#4383=CIRCLE('',#30344,0.4);
#4384=CIRCLE('',#30348,0.4);
#4385=CIRCLE('',#30353,0.4);
#4386=CIRCLE('',#30361,0.4);
#4387=CIRCLE('',#30373,0.4);
#4388=CIRCLE('',#30378,0.4);
#4389=CIRCLE('',#30381,0.4);
#4390=CIRCLE('',#30389,0.4);
#4391=CIRCLE('',#30402,0.4);
#4392=LINE('',#38809,#7096);
#4393=LINE('',#38812,#7097);
#4394=LINE('',#38818,#7098);
#4395=LINE('',#38822,#7099);
#4396=LINE('',#38828,#7100);
#4397=LINE('',#38830,#7101);
#4398=LINE('',#38833,#7102);
#4399=LINE('',#38835,#7103);
#4400=LINE('',#38836,#7104);
#4401=LINE('',#38839,#7105);
#4402=LINE('',#38840,#7106);
#4403=LINE('',#38843,#7107);
#4404=LINE('',#38845,#7108);
#4405=LINE('',#38846,#7109);
#4406=LINE('',#38849,#7110);
#4407=LINE('',#38851,#7111);
#4408=LINE('',#38852,#7112);
#4409=LINE('',#38855,#7113);
#4410=LINE('',#38856,#7114);
#4411=LINE('',#38864,#7115);
#4412=LINE('',#38867,#7116);
#4413=LINE('',#38873,#7117);
#4414=LINE('',#38877,#7118);
#4415=LINE('',#38883,#7119);
#4416=LINE('',#38885,#7120);
#4417=LINE('',#38888,#7121);
#4418=LINE('',#38890,#7122);
#4419=LINE('',#38891,#7123);
#4420=LINE('',#38894,#7124);
#4421=LINE('',#38895,#7125);
#4422=LINE('',#38898,#7126);
#4423=LINE('',#38899,#7127);
#4424=LINE('',#38902,#7128);
#4425=LINE('',#38904,#7129);
#4426=LINE('',#38905,#7130);
#4427=LINE('',#38908,#7131);
#4428=LINE('',#38910,#7132);
#4429=LINE('',#38911,#7133);
#4430=LINE('',#38913,#7134);
#4431=LINE('',#38914,#7135);
#4432=LINE('',#38917,#7136);
#4433=LINE('',#38918,#7137);
#4434=LINE('',#38920,#7138);
#4435=LINE('',#38921,#7139);
#4436=LINE('',#38924,#7140);
#4437=LINE('',#38925,#7141);
#4438=LINE('',#38933,#7142);
#4439=LINE('',#38936,#7143);
#4440=LINE('',#38942,#7144);
#4441=LINE('',#38946,#7145);
#4442=LINE('',#38952,#7146);
#4443=LINE('',#38954,#7147);
#4444=LINE('',#38957,#7148);
#4445=LINE('',#38959,#7149);
#4446=LINE('',#38960,#7150);
#4447=LINE('',#38963,#7151);
#4448=LINE('',#38964,#7152);
#4449=LINE('',#38967,#7153);
#4450=LINE('',#38969,#7154);
#4451=LINE('',#38970,#7155);
#4452=LINE('',#38973,#7156);
#4453=LINE('',#38975,#7157);
#4454=LINE('',#38976,#7158);
#4455=LINE('',#38979,#7159);
#4456=LINE('',#38980,#7160);
#4457=LINE('',#38988,#7161);
#4458=LINE('',#38994,#7162);
#4459=LINE('',#39001,#7163);
#4460=LINE('',#39005,#7164);
#4461=LINE('',#39007,#7165);
#4462=LINE('',#39008,#7166);
#4463=LINE('',#39011,#7167);
#4464=LINE('',#39013,#7168);
#4465=LINE('',#39014,#7169);
#4466=LINE('',#39016,#7170);
#4467=LINE('',#39017,#7171);
#4468=LINE('',#39020,#7172);
#4469=LINE('',#39021,#7173);
#4470=LINE('',#39023,#7174);
#4471=LINE('',#39024,#7175);
#4472=LINE('',#39027,#7176);
#4473=LINE('',#39028,#7177);
#4474=LINE('',#39036,#7178);
#4475=LINE('',#39039,#7179);
#4476=LINE('',#39045,#7180);
#4477=LINE('',#39049,#7181);
#4478=LINE('',#39055,#7182);
#4479=LINE('',#39057,#7183);
#4480=LINE('',#39060,#7184);
#4481=LINE('',#39062,#7185);
#4482=LINE('',#39063,#7186);
#4483=LINE('',#39066,#7187);
#4484=LINE('',#39067,#7188);
#4485=LINE('',#39070,#7189);
#4486=LINE('',#39072,#7190);
#4487=LINE('',#39073,#7191);
#4488=LINE('',#39076,#7192);
#4489=LINE('',#39078,#7193);
#4490=LINE('',#39079,#7194);
#4491=LINE('',#39082,#7195);
#4492=LINE('',#39083,#7196);
#4493=LINE('',#39091,#7197);
#4494=LINE('',#39097,#7198);
#4495=LINE('',#39104,#7199);
#4496=LINE('',#39108,#7200);
#4497=LINE('',#39110,#7201);
#4498=LINE('',#39111,#7202);
#4499=LINE('',#39114,#7203);
#4500=LINE('',#39116,#7204);
#4501=LINE('',#39117,#7205);
#4502=LINE('',#39119,#7206);
#4503=LINE('',#39120,#7207);
#4504=LINE('',#39123,#7208);
#4505=LINE('',#39124,#7209);
#4506=LINE('',#39126,#7210);
#4507=LINE('',#39127,#7211);
#4508=LINE('',#39130,#7212);
#4509=LINE('',#39131,#7213);
#4510=LINE('',#39139,#7214);
#4511=LINE('',#39142,#7215);
#4512=LINE('',#39148,#7216);
#4513=LINE('',#39152,#7217);
#4514=LINE('',#39158,#7218);
#4515=LINE('',#39160,#7219);
#4516=LINE('',#39163,#7220);
#4517=LINE('',#39165,#7221);
#4518=LINE('',#39166,#7222);
#4519=LINE('',#39169,#7223);
#4520=LINE('',#39170,#7224);
#4521=LINE('',#39173,#7225);
#4522=LINE('',#39175,#7226);
#4523=LINE('',#39176,#7227);
#4524=LINE('',#39179,#7228);
#4525=LINE('',#39181,#7229);
#4526=LINE('',#39182,#7230);
#4527=LINE('',#39185,#7231);
#4528=LINE('',#39186,#7232);
#4529=LINE('',#39194,#7233);
#4530=LINE('',#39200,#7234);
#4531=LINE('',#39207,#7235);
#4532=LINE('',#39211,#7236);
#4533=LINE('',#39213,#7237);
#4534=LINE('',#39214,#7238);
#4535=LINE('',#39217,#7239);
#4536=LINE('',#39219,#7240);
#4537=LINE('',#39220,#7241);
#4538=LINE('',#39222,#7242);
#4539=LINE('',#39223,#7243);
#4540=LINE('',#39226,#7244);
#4541=LINE('',#39227,#7245);
#4542=LINE('',#39229,#7246);
#4543=LINE('',#39230,#7247);
#4544=LINE('',#39233,#7248);
#4545=LINE('',#39234,#7249);
#4546=LINE('',#39242,#7250);
#4547=LINE('',#39245,#7251);
#4548=LINE('',#39251,#7252);
#4549=LINE('',#39255,#7253);
#4550=LINE('',#39261,#7254);
#4551=LINE('',#39263,#7255);
#4552=LINE('',#39266,#7256);
#4553=LINE('',#39268,#7257);
#4554=LINE('',#39269,#7258);
#4555=LINE('',#39272,#7259);
#4556=LINE('',#39273,#7260);
#4557=LINE('',#39276,#7261);
#4558=LINE('',#39278,#7262);
#4559=LINE('',#39279,#7263);
#4560=LINE('',#39282,#7264);
#4561=LINE('',#39284,#7265);
#4562=LINE('',#39285,#7266);
#4563=LINE('',#39288,#7267);
#4564=LINE('',#39289,#7268);
#4565=LINE('',#39297,#7269);
#4566=LINE('',#39303,#7270);
#4567=LINE('',#39310,#7271);
#4568=LINE('',#39314,#7272);
#4569=LINE('',#39316,#7273);
#4570=LINE('',#39317,#7274);
#4571=LINE('',#39320,#7275);
#4572=LINE('',#39322,#7276);
#4573=LINE('',#39323,#7277);
#4574=LINE('',#39325,#7278);
#4575=LINE('',#39326,#7279);
#4576=LINE('',#39329,#7280);
#4577=LINE('',#39330,#7281);
#4578=LINE('',#39332,#7282);
#4579=LINE('',#39333,#7283);
#4580=LINE('',#39336,#7284);
#4581=LINE('',#39337,#7285);
#4582=LINE('',#39345,#7286);
#4583=LINE('',#39351,#7287);
#4584=LINE('',#39358,#7288);
#4585=LINE('',#39362,#7289);
#4586=LINE('',#39364,#7290);
#4587=LINE('',#39365,#7291);
#4588=LINE('',#39368,#7292);
#4589=LINE('',#39370,#7293);
#4590=LINE('',#39371,#7294);
#4591=LINE('',#39379,#7295);
#4592=LINE('',#39382,#7296);
#4593=LINE('',#39388,#7297);
#4594=LINE('',#39392,#7298);
#4595=LINE('',#39398,#7299);
#4596=LINE('',#39400,#7300);
#4597=LINE('',#39403,#7301);
#4598=LINE('',#39405,#7302);
#4599=LINE('',#39406,#7303);
#4600=LINE('',#39409,#7304);
#4601=LINE('',#39410,#7305);
#4602=LINE('',#39413,#7306);
#4603=LINE('',#39415,#7307);
#4604=LINE('',#39416,#7308);
#4605=LINE('',#39419,#7309);
#4606=LINE('',#39421,#7310);
#4607=LINE('',#39422,#7311);
#4608=LINE('',#39425,#7312);
#4609=LINE('',#39426,#7313);
#4610=LINE('',#39428,#7314);
#4611=LINE('',#39429,#7315);
#4612=LINE('',#39432,#7316);
#4613=LINE('',#39433,#7317);
#4614=LINE('',#39435,#7318);
#4615=LINE('',#39436,#7319);
#4616=LINE('',#39439,#7320);
#4617=LINE('',#39440,#7321);
#4618=LINE('',#39448,#7322);
#4619=LINE('',#39451,#7323);
#4620=LINE('',#39457,#7324);
#4621=LINE('',#39461,#7325);
#4622=LINE('',#39467,#7326);
#4623=LINE('',#39469,#7327);
#4624=LINE('',#39472,#7328);
#4625=LINE('',#39474,#7329);
#4626=LINE('',#39475,#7330);
#4627=LINE('',#39478,#7331);
#4628=LINE('',#39479,#7332);
#4629=LINE('',#39482,#7333);
#4630=LINE('',#39484,#7334);
#4631=LINE('',#39485,#7335);
#4632=LINE('',#39488,#7336);
#4633=LINE('',#39490,#7337);
#4634=LINE('',#39491,#7338);
#4635=LINE('',#39494,#7339);
#4636=LINE('',#39495,#7340);
#4637=LINE('',#39503,#7341);
#4638=LINE('',#39509,#7342);
#4639=LINE('',#39516,#7343);
#4640=LINE('',#39520,#7344);
#4641=LINE('',#39522,#7345);
#4642=LINE('',#39523,#7346);
#4643=LINE('',#39526,#7347);
#4644=LINE('',#39528,#7348);
#4645=LINE('',#39529,#7349);
#4646=LINE('',#39531,#7350);
#4647=LINE('',#39532,#7351);
#4648=LINE('',#39535,#7352);
#4649=LINE('',#39536,#7353);
#4650=LINE('',#39538,#7354);
#4651=LINE('',#39539,#7355);
#4652=LINE('',#39542,#7356);
#4653=LINE('',#39543,#7357);
#4654=LINE('',#39551,#7358);
#4655=LINE('',#39554,#7359);
#4656=LINE('',#39560,#7360);
#4657=LINE('',#39564,#7361);
#4658=LINE('',#39570,#7362);
#4659=LINE('',#39572,#7363);
#4660=LINE('',#39575,#7364);
#4661=LINE('',#39577,#7365);
#4662=LINE('',#39578,#7366);
#4663=LINE('',#39581,#7367);
#4664=LINE('',#39582,#7368);
#4665=LINE('',#39585,#7369);
#4666=LINE('',#39587,#7370);
#4667=LINE('',#39588,#7371);
#4668=LINE('',#39591,#7372);
#4669=LINE('',#39593,#7373);
#4670=LINE('',#39594,#7374);
#4671=LINE('',#39597,#7375);
#4672=LINE('',#39598,#7376);
#4673=LINE('',#39606,#7377);
#4674=LINE('',#39612,#7378);
#4675=LINE('',#39619,#7379);
#4676=LINE('',#39623,#7380);
#4677=LINE('',#39625,#7381);
#4678=LINE('',#39626,#7382);
#4679=LINE('',#39629,#7383);
#4680=LINE('',#39631,#7384);
#4681=LINE('',#39632,#7385);
#4682=LINE('',#39634,#7386);
#4683=LINE('',#39635,#7387);
#4684=LINE('',#39638,#7388);
#4685=LINE('',#39639,#7389);
#4686=LINE('',#39641,#7390);
#4687=LINE('',#39642,#7391);
#4688=LINE('',#39645,#7392);
#4689=LINE('',#39646,#7393);
#4690=LINE('',#39654,#7394);
#4691=LINE('',#39657,#7395);
#4692=LINE('',#39663,#7396);
#4693=LINE('',#39667,#7397);
#4694=LINE('',#39673,#7398);
#4695=LINE('',#39675,#7399);
#4696=LINE('',#39678,#7400);
#4697=LINE('',#39680,#7401);
#4698=LINE('',#39681,#7402);
#4699=LINE('',#39684,#7403);
#4700=LINE('',#39685,#7404);
#4701=LINE('',#39688,#7405);
#4702=LINE('',#39690,#7406);
#4703=LINE('',#39691,#7407);
#4704=LINE('',#39694,#7408);
#4705=LINE('',#39696,#7409);
#4706=LINE('',#39697,#7410);
#4707=LINE('',#39700,#7411);
#4708=LINE('',#39701,#7412);
#4709=LINE('',#39709,#7413);
#4710=LINE('',#39715,#7414);
#4711=LINE('',#39722,#7415);
#4712=LINE('',#39726,#7416);
#4713=LINE('',#39728,#7417);
#4714=LINE('',#39729,#7418);
#4715=LINE('',#39732,#7419);
#4716=LINE('',#39734,#7420);
#4717=LINE('',#39735,#7421);
#4718=LINE('',#39737,#7422);
#4719=LINE('',#39738,#7423);
#4720=LINE('',#39741,#7424);
#4721=LINE('',#39742,#7425);
#4722=LINE('',#39744,#7426);
#4723=LINE('',#39745,#7427);
#4724=LINE('',#39748,#7428);
#4725=LINE('',#39749,#7429);
#4726=LINE('',#39757,#7430);
#4727=LINE('',#39763,#7431);
#4728=LINE('',#39770,#7432);
#4729=LINE('',#39774,#7433);
#4730=LINE('',#39776,#7434);
#4731=LINE('',#39777,#7435);
#4732=LINE('',#39780,#7436);
#4733=LINE('',#39782,#7437);
#4734=LINE('',#39783,#7438);
#4735=LINE('',#39789,#7439);
#4736=LINE('',#39793,#7440);
#4737=LINE('',#39802,#7441);
#4738=LINE('',#39805,#7442);
#4739=LINE('',#39809,#7443);
#4740=LINE('',#39812,#7444);
#4741=LINE('',#39815,#7445);
#4742=LINE('',#39817,#7446);
#4743=LINE('',#39818,#7447);
#4744=LINE('',#39821,#7448);
#4745=LINE('',#39823,#7449);
#4746=LINE('',#39824,#7450);
#4747=LINE('',#39826,#7451);
#4748=LINE('',#39827,#7452);
#4749=LINE('',#39829,#7453);
#4750=LINE('',#39831,#7454);
#4751=LINE('',#39832,#7455);
#4752=LINE('',#39835,#7456);
#4753=LINE('',#39837,#7457);
#4754=LINE('',#39838,#7458);
#4755=LINE('',#39846,#7459);
#4756=LINE('',#39849,#7460);
#4757=LINE('',#39855,#7461);
#4758=LINE('',#39859,#7462);
#4759=LINE('',#39865,#7463);
#4760=LINE('',#39867,#7464);
#4761=LINE('',#39869,#7465);
#4762=LINE('',#39870,#7466);
#4763=LINE('',#39872,#7467);
#4764=LINE('',#39874,#7468);
#4765=LINE('',#39877,#7469);
#4766=LINE('',#39879,#7470);
#4767=LINE('',#39880,#7471);
#4768=LINE('',#39883,#7472);
#4769=LINE('',#39885,#7473);
#4770=LINE('',#39886,#7474);
#4771=LINE('',#39894,#7475);
#4772=LINE('',#39897,#7476);
#4773=LINE('',#39903,#7477);
#4774=LINE('',#39907,#7478);
#4775=LINE('',#39913,#7479);
#4776=LINE('',#39915,#7480);
#4777=LINE('',#39918,#7481);
#4778=LINE('',#39920,#7482);
#4779=LINE('',#39921,#7483);
#4780=LINE('',#39924,#7484);
#4781=LINE('',#39925,#7485);
#4782=LINE('',#39928,#7486);
#4783=LINE('',#39929,#7487);
#4784=LINE('',#39932,#7488);
#4785=LINE('',#39934,#7489);
#4786=LINE('',#39935,#7490);
#4787=LINE('',#39938,#7491);
#4788=LINE('',#39940,#7492);
#4789=LINE('',#39941,#7493);
#4790=LINE('',#39943,#7494);
#4791=LINE('',#39944,#7495);
#4792=LINE('',#39947,#7496);
#4793=LINE('',#39948,#7497);
#4794=LINE('',#39950,#7498);
#4795=LINE('',#39951,#7499);
#4796=LINE('',#39954,#7500);
#4797=LINE('',#39955,#7501);
#4798=LINE('',#39961,#7502);
#4799=LINE('',#39965,#7503);
#4800=LINE('',#39974,#7504);
#4801=LINE('',#39977,#7505);
#4802=LINE('',#39981,#7506);
#4803=LINE('',#39984,#7507);
#4804=LINE('',#39987,#7508);
#4805=LINE('',#39989,#7509);
#4806=LINE('',#39990,#7510);
#4807=LINE('',#39993,#7511);
#4808=LINE('',#39995,#7512);
#4809=LINE('',#39996,#7513);
#4810=LINE('',#40004,#7514);
#4811=LINE('',#40007,#7515);
#4812=LINE('',#40013,#7516);
#4813=LINE('',#40017,#7517);
#4814=LINE('',#40023,#7518);
#4815=LINE('',#40025,#7519);
#4816=LINE('',#40028,#7520);
#4817=LINE('',#40030,#7521);
#4818=LINE('',#40031,#7522);
#4819=LINE('',#40034,#7523);
#4820=LINE('',#40035,#7524);
#4821=LINE('',#40038,#7525);
#4822=LINE('',#40039,#7526);
#4823=LINE('',#40042,#7527);
#4824=LINE('',#40044,#7528);
#4825=LINE('',#40045,#7529);
#4826=LINE('',#40048,#7530);
#4827=LINE('',#40050,#7531);
#4828=LINE('',#40051,#7532);
#4829=LINE('',#40053,#7533);
#4830=LINE('',#40054,#7534);
#4831=LINE('',#40056,#7535);
#4832=LINE('',#40058,#7536);
#4833=LINE('',#40059,#7537);
#4834=LINE('',#40061,#7538);
#4835=LINE('',#40067,#7539);
#4836=LINE('',#40071,#7540);
#4837=LINE('',#40080,#7541);
#4838=LINE('',#40083,#7542);
#4839=LINE('',#40087,#7543);
#4840=LINE('',#40090,#7544);
#4841=LINE('',#40093,#7545);
#4842=LINE('',#40095,#7546);
#4843=LINE('',#40096,#7547);
#4844=LINE('',#40099,#7548);
#4845=LINE('',#40101,#7549);
#4846=LINE('',#40102,#7550);
#4847=LINE('',#40110,#7551);
#4848=LINE('',#40113,#7552);
#4849=LINE('',#40119,#7553);
#4850=LINE('',#40123,#7554);
#4851=LINE('',#40129,#7555);
#4852=LINE('',#40131,#7556);
#4853=LINE('',#40133,#7557);
#4854=LINE('',#40134,#7558);
#4855=LINE('',#40136,#7559);
#4856=LINE('',#40138,#7560);
#4857=LINE('',#40141,#7561);
#4858=LINE('',#40143,#7562);
#4859=LINE('',#40144,#7563);
#4860=LINE('',#40147,#7564);
#4861=LINE('',#40149,#7565);
#4862=LINE('',#40150,#7566);
#4863=LINE('',#40152,#7567);
#4864=LINE('',#40153,#7568);
#4865=LINE('',#40155,#7569);
#4866=LINE('',#40157,#7570);
#4867=LINE('',#40158,#7571);
#4868=LINE('',#40160,#7572);
#4869=LINE('',#40168,#7573);
#4870=LINE('',#40171,#7574);
#4871=LINE('',#40177,#7575);
#4872=LINE('',#40181,#7576);
#4873=LINE('',#40187,#7577);
#4874=LINE('',#40189,#7578);
#4875=LINE('',#40192,#7579);
#4876=LINE('',#40194,#7580);
#4877=LINE('',#40195,#7581);
#4878=LINE('',#40198,#7582);
#4879=LINE('',#40199,#7583);
#4880=LINE('',#40202,#7584);
#4881=LINE('',#40203,#7585);
#4882=LINE('',#40206,#7586);
#4883=LINE('',#40208,#7587);
#4884=LINE('',#40209,#7588);
#4885=LINE('',#40212,#7589);
#4886=LINE('',#40214,#7590);
#4887=LINE('',#40215,#7591);
#4888=LINE('',#40221,#7592);
#4889=LINE('',#40225,#7593);
#4890=LINE('',#40234,#7594);
#4891=LINE('',#40237,#7595);
#4892=LINE('',#40241,#7596);
#4893=LINE('',#40244,#7597);
#4894=LINE('',#40247,#7598);
#4895=LINE('',#40249,#7599);
#4896=LINE('',#40250,#7600);
#4897=LINE('',#40253,#7601);
#4898=LINE('',#40255,#7602);
#4899=LINE('',#40256,#7603);
#4900=LINE('',#40259,#7604);
#4901=LINE('',#40261,#7605);
#4902=LINE('',#40262,#7606);
#4903=LINE('',#40264,#7607);
#4904=LINE('',#40265,#7608);
#4905=LINE('',#40267,#7609);
#4906=LINE('',#40269,#7610);
#4907=LINE('',#40270,#7611);
#4908=LINE('',#40272,#7612);
#4909=LINE('',#40278,#7613);
#4910=LINE('',#40282,#7614);
#4911=LINE('',#40291,#7615);
#4912=LINE('',#40294,#7616);
#4913=LINE('',#40298,#7617);
#4914=LINE('',#40301,#7618);
#4915=LINE('',#40304,#7619);
#4916=LINE('',#40306,#7620);
#4917=LINE('',#40307,#7621);
#4918=LINE('',#40310,#7622);
#4919=LINE('',#40312,#7623);
#4920=LINE('',#40313,#7624);
#4921=LINE('',#40321,#7625);
#4922=LINE('',#40324,#7626);
#4923=LINE('',#40330,#7627);
#4924=LINE('',#40334,#7628);
#4925=LINE('',#40340,#7629);
#4926=LINE('',#40342,#7630);
#4927=LINE('',#40344,#7631);
#4928=LINE('',#40345,#7632);
#4929=LINE('',#40347,#7633);
#4930=LINE('',#40349,#7634);
#4931=LINE('',#40352,#7635);
#4932=LINE('',#40354,#7636);
#4933=LINE('',#40355,#7637);
#4934=LINE('',#40358,#7638);
#4935=LINE('',#40360,#7639);
#4936=LINE('',#40361,#7640);
#4937=LINE('',#40363,#7641);
#4938=LINE('',#40364,#7642);
#4939=LINE('',#40366,#7643);
#4940=LINE('',#40368,#7644);
#4941=LINE('',#40369,#7645);
#4942=LINE('',#40371,#7646);
#4943=LINE('',#40379,#7647);
#4944=LINE('',#40382,#7648);
#4945=LINE('',#40388,#7649);
#4946=LINE('',#40392,#7650);
#4947=LINE('',#40398,#7651);
#4948=LINE('',#40400,#7652);
#4949=LINE('',#40403,#7653);
#4950=LINE('',#40405,#7654);
#4951=LINE('',#40406,#7655);
#4952=LINE('',#40409,#7656);
#4953=LINE('',#40410,#7657);
#4954=LINE('',#40413,#7658);
#4955=LINE('',#40414,#7659);
#4956=LINE('',#40417,#7660);
#4957=LINE('',#40419,#7661);
#4958=LINE('',#40420,#7662);
#4959=LINE('',#40423,#7663);
#4960=LINE('',#40425,#7664);
#4961=LINE('',#40426,#7665);
#4962=LINE('',#40432,#7666);
#4963=LINE('',#40442,#7667);
#4964=LINE('',#40448,#7668);
#4965=LINE('',#40451,#7669);
#4966=LINE('',#40453,#7670);
#4967=LINE('',#40454,#7671);
#4968=LINE('',#40457,#7672);
#4969=LINE('',#40459,#7673);
#4970=LINE('',#40460,#7674);
#4971=LINE('',#40463,#7675);
#4972=LINE('',#40465,#7676);
#4973=LINE('',#40466,#7677);
#4974=LINE('',#40468,#7678);
#4975=LINE('',#40469,#7679);
#4976=LINE('',#40471,#7680);
#4977=LINE('',#40473,#7681);
#4978=LINE('',#40474,#7682);
#4979=LINE('',#40476,#7683);
#4980=LINE('',#40482,#7684);
#4981=LINE('',#40486,#7685);
#4982=LINE('',#40495,#7686);
#4983=LINE('',#40498,#7687);
#4984=LINE('',#40502,#7688);
#4985=LINE('',#40505,#7689);
#4986=LINE('',#40508,#7690);
#4987=LINE('',#40510,#7691);
#4988=LINE('',#40511,#7692);
#4989=LINE('',#40514,#7693);
#4990=LINE('',#40516,#7694);
#4991=LINE('',#40517,#7695);
#4992=LINE('',#40525,#7696);
#4993=LINE('',#40528,#7697);
#4994=LINE('',#40534,#7698);
#4995=LINE('',#40538,#7699);
#4996=LINE('',#40544,#7700);
#4997=LINE('',#40546,#7701);
#4998=LINE('',#40548,#7702);
#4999=LINE('',#40549,#7703);
#5000=LINE('',#40551,#7704);
#5001=LINE('',#40553,#7705);
#5002=LINE('',#40556,#7706);
#5003=LINE('',#40558,#7707);
#5004=LINE('',#40559,#7708);
#5005=LINE('',#40562,#7709);
#5006=LINE('',#40564,#7710);
#5007=LINE('',#40565,#7711);
#5008=LINE('',#40567,#7712);
#5009=LINE('',#40568,#7713);
#5010=LINE('',#40570,#7714);
#5011=LINE('',#40572,#7715);
#5012=LINE('',#40573,#7716);
#5013=LINE('',#40575,#7717);
#5014=LINE('',#40583,#7718);
#5015=LINE('',#40586,#7719);
#5016=LINE('',#40592,#7720);
#5017=LINE('',#40596,#7721);
#5018=LINE('',#40602,#7722);
#5019=LINE('',#40604,#7723);
#5020=LINE('',#40607,#7724);
#5021=LINE('',#40609,#7725);
#5022=LINE('',#40610,#7726);
#5023=LINE('',#40613,#7727);
#5024=LINE('',#40614,#7728);
#5025=LINE('',#40617,#7729);
#5026=LINE('',#40618,#7730);
#5027=LINE('',#40621,#7731);
#5028=LINE('',#40623,#7732);
#5029=LINE('',#40624,#7733);
#5030=LINE('',#40627,#7734);
#5031=LINE('',#40629,#7735);
#5032=LINE('',#40630,#7736);
#5033=LINE('',#40636,#7737);
#5034=LINE('',#40646,#7738);
#5035=LINE('',#40652,#7739);
#5036=LINE('',#40655,#7740);
#5037=LINE('',#40657,#7741);
#5038=LINE('',#40658,#7742);
#5039=LINE('',#40661,#7743);
#5040=LINE('',#40663,#7744);
#5041=LINE('',#40664,#7745);
#5042=LINE('',#40667,#7746);
#5043=LINE('',#40669,#7747);
#5044=LINE('',#40670,#7748);
#5045=LINE('',#40672,#7749);
#5046=LINE('',#40673,#7750);
#5047=LINE('',#40675,#7751);
#5048=LINE('',#40677,#7752);
#5049=LINE('',#40678,#7753);
#5050=LINE('',#40680,#7754);
#5051=LINE('',#40686,#7755);
#5052=LINE('',#40690,#7756);
#5053=LINE('',#40699,#7757);
#5054=LINE('',#40702,#7758);
#5055=LINE('',#40706,#7759);
#5056=LINE('',#40709,#7760);
#5057=LINE('',#40712,#7761);
#5058=LINE('',#40714,#7762);
#5059=LINE('',#40715,#7763);
#5060=LINE('',#40718,#7764);
#5061=LINE('',#40720,#7765);
#5062=LINE('',#40721,#7766);
#5063=LINE('',#40729,#7767);
#5064=LINE('',#40732,#7768);
#5065=LINE('',#40738,#7769);
#5066=LINE('',#40742,#7770);
#5067=LINE('',#40748,#7771);
#5068=LINE('',#40750,#7772);
#5069=LINE('',#40752,#7773);
#5070=LINE('',#40753,#7774);
#5071=LINE('',#40755,#7775);
#5072=LINE('',#40757,#7776);
#5073=LINE('',#40760,#7777);
#5074=LINE('',#40762,#7778);
#5075=LINE('',#40763,#7779);
#5076=LINE('',#40766,#7780);
#5077=LINE('',#40768,#7781);
#5078=LINE('',#40769,#7782);
#5079=LINE('',#40771,#7783);
#5080=LINE('',#40772,#7784);
#5081=LINE('',#40774,#7785);
#5082=LINE('',#40776,#7786);
#5083=LINE('',#40777,#7787);
#5084=LINE('',#40779,#7788);
#5085=LINE('',#40787,#7789);
#5086=LINE('',#40790,#7790);
#5087=LINE('',#40796,#7791);
#5088=LINE('',#40800,#7792);
#5089=LINE('',#40806,#7793);
#5090=LINE('',#40808,#7794);
#5091=LINE('',#40811,#7795);
#5092=LINE('',#40813,#7796);
#5093=LINE('',#40814,#7797);
#5094=LINE('',#40817,#7798);
#5095=LINE('',#40818,#7799);
#5096=LINE('',#40821,#7800);
#5097=LINE('',#40822,#7801);
#5098=LINE('',#40825,#7802);
#5099=LINE('',#40827,#7803);
#5100=LINE('',#40828,#7804);
#5101=LINE('',#40831,#7805);
#5102=LINE('',#40833,#7806);
#5103=LINE('',#40834,#7807);
#5104=LINE('',#40840,#7808);
#5105=LINE('',#40850,#7809);
#5106=LINE('',#40856,#7810);
#5107=LINE('',#40859,#7811);
#5108=LINE('',#40861,#7812);
#5109=LINE('',#40862,#7813);
#5110=LINE('',#40865,#7814);
#5111=LINE('',#40867,#7815);
#5112=LINE('',#40868,#7816);
#5113=LINE('',#40871,#7817);
#5114=LINE('',#40873,#7818);
#5115=LINE('',#40874,#7819);
#5116=LINE('',#40876,#7820);
#5117=LINE('',#40877,#7821);
#5118=LINE('',#40879,#7822);
#5119=LINE('',#40881,#7823);
#5120=LINE('',#40882,#7824);
#5121=LINE('',#40884,#7825);
#5122=LINE('',#40890,#7826);
#5123=LINE('',#40894,#7827);
#5124=LINE('',#40903,#7828);
#5125=LINE('',#40906,#7829);
#5126=LINE('',#40910,#7830);
#5127=LINE('',#40913,#7831);
#5128=LINE('',#40916,#7832);
#5129=LINE('',#40918,#7833);
#5130=LINE('',#40919,#7834);
#5131=LINE('',#40922,#7835);
#5132=LINE('',#40924,#7836);
#5133=LINE('',#40925,#7837);
#5134=LINE('',#40933,#7838);
#5135=LINE('',#40936,#7839);
#5136=LINE('',#40942,#7840);
#5137=LINE('',#40946,#7841);
#5138=LINE('',#40952,#7842);
#5139=LINE('',#40954,#7843);
#5140=LINE('',#40956,#7844);
#5141=LINE('',#40957,#7845);
#5142=LINE('',#40959,#7846);
#5143=LINE('',#40961,#7847);
#5144=LINE('',#40964,#7848);
#5145=LINE('',#40966,#7849);
#5146=LINE('',#40967,#7850);
#5147=LINE('',#40970,#7851);
#5148=LINE('',#40972,#7852);
#5149=LINE('',#40973,#7853);
#5150=LINE('',#40975,#7854);
#5151=LINE('',#40976,#7855);
#5152=LINE('',#40978,#7856);
#5153=LINE('',#40980,#7857);
#5154=LINE('',#40981,#7858);
#5155=LINE('',#40983,#7859);
#5156=LINE('',#40989,#7860);
#5157=LINE('',#40999,#7861);
#5158=LINE('',#41005,#7862);
#5159=LINE('',#41008,#7863);
#5160=LINE('',#41010,#7864);
#5161=LINE('',#41011,#7865);
#5162=LINE('',#41014,#7866);
#5163=LINE('',#41016,#7867);
#5164=LINE('',#41017,#7868);
#5165=LINE('',#41020,#7869);
#5166=LINE('',#41022,#7870);
#5167=LINE('',#41023,#7871);
#5168=LINE('',#41031,#7872);
#5169=LINE('',#41034,#7873);
#5170=LINE('',#41040,#7874);
#5171=LINE('',#41044,#7875);
#5172=LINE('',#41050,#7876);
#5173=LINE('',#41052,#7877);
#5174=LINE('',#41054,#7878);
#5175=LINE('',#41055,#7879);
#5176=LINE('',#41057,#7880);
#5177=LINE('',#41059,#7881);
#5178=LINE('',#41062,#7882);
#5179=LINE('',#41064,#7883);
#5180=LINE('',#41065,#7884);
#5181=LINE('',#41068,#7885);
#5182=LINE('',#41070,#7886);
#5183=LINE('',#41071,#7887);
#5184=LINE('',#41073,#7888);
#5185=LINE('',#41074,#7889);
#5186=LINE('',#41076,#7890);
#5187=LINE('',#41078,#7891);
#5188=LINE('',#41079,#7892);
#5189=LINE('',#41081,#7893);
#5190=LINE('',#41089,#7894);
#5191=LINE('',#41092,#7895);
#5192=LINE('',#41098,#7896);
#5193=LINE('',#41102,#7897);
#5194=LINE('',#41108,#7898);
#5195=LINE('',#41110,#7899);
#5196=LINE('',#41113,#7900);
#5197=LINE('',#41115,#7901);
#5198=LINE('',#41116,#7902);
#5199=LINE('',#41119,#7903);
#5200=LINE('',#41120,#7904);
#5201=LINE('',#41123,#7905);
#5202=LINE('',#41124,#7906);
#5203=LINE('',#41127,#7907);
#5204=LINE('',#41129,#7908);
#5205=LINE('',#41130,#7909);
#5206=LINE('',#41133,#7910);
#5207=LINE('',#41135,#7911);
#5208=LINE('',#41136,#7912);
#5209=LINE('',#41142,#7913);
#5210=LINE('',#41146,#7914);
#5211=LINE('',#41155,#7915);
#5212=LINE('',#41158,#7916);
#5213=LINE('',#41162,#7917);
#5214=LINE('',#41165,#7918);
#5215=LINE('',#41168,#7919);
#5216=LINE('',#41170,#7920);
#5217=LINE('',#41171,#7921);
#5218=LINE('',#41174,#7922);
#5219=LINE('',#41176,#7923);
#5220=LINE('',#41177,#7924);
#5221=LINE('',#41180,#7925);
#5222=LINE('',#41182,#7926);
#5223=LINE('',#41183,#7927);
#5224=LINE('',#41185,#7928);
#5225=LINE('',#41186,#7929);
#5226=LINE('',#41188,#7930);
#5227=LINE('',#41190,#7931);
#5228=LINE('',#41191,#7932);
#5229=LINE('',#41194,#7933);
#5230=LINE('',#41195,#7934);
#5231=LINE('',#41203,#7935);
#5232=LINE('',#41206,#7936);
#5233=LINE('',#41211,#7937);
#5234=LINE('',#41215,#7938);
#5235=LINE('',#41221,#7939);
#5236=LINE('',#41223,#7940);
#5237=LINE('',#41226,#7941);
#5238=LINE('',#41228,#7942);
#5239=LINE('',#41229,#7943);
#5240=LINE('',#41232,#7944);
#5241=LINE('',#41233,#7945);
#5242=LINE('',#41236,#7946);
#5243=LINE('',#41237,#7947);
#5244=LINE('',#41240,#7948);
#5245=LINE('',#41242,#7949);
#5246=LINE('',#41243,#7950);
#5247=LINE('',#41249,#7951);
#5248=LINE('',#41262,#7952);
#5249=LINE('',#41265,#7953);
#5250=LINE('',#41267,#7954);
#5251=LINE('',#41268,#7955);
#5252=LINE('',#41271,#7956);
#5253=LINE('',#41273,#7957);
#5254=LINE('',#41274,#7958);
#5255=LINE('',#41276,#7959);
#5256=LINE('',#41278,#7960);
#5257=LINE('',#41279,#7961);
#5258=LINE('',#41282,#7962);
#5259=LINE('',#41283,#7963);
#5260=LINE('',#41289,#7964);
#5261=LINE('',#41299,#7965);
#5262=LINE('',#41305,#7966);
#5263=LINE('',#41308,#7967);
#5264=LINE('',#41310,#7968);
#5265=LINE('',#41311,#7969);
#5266=LINE('',#41314,#7970);
#5267=LINE('',#41316,#7971);
#5268=LINE('',#41317,#7972);
#5269=LINE('',#41320,#7973);
#5270=LINE('',#41322,#7974);
#5271=LINE('',#41323,#7975);
#5272=LINE('',#41331,#7976);
#5273=LINE('',#41334,#7977);
#5274=LINE('',#41340,#7978);
#5275=LINE('',#41344,#7979);
#5276=LINE('',#41350,#7980);
#5277=LINE('',#41352,#7981);
#5278=LINE('',#41355,#7982);
#5279=LINE('',#41357,#7983);
#5280=LINE('',#41358,#7984);
#5281=LINE('',#41361,#7985);
#5282=LINE('',#41362,#7986);
#5283=LINE('',#41365,#7987);
#5284=LINE('',#41366,#7988);
#5285=LINE('',#41369,#7989);
#5286=LINE('',#41371,#7990);
#5287=LINE('',#41372,#7991);
#5288=LINE('',#41375,#7992);
#5289=LINE('',#41377,#7993);
#5290=LINE('',#41378,#7994);
#5291=LINE('',#41380,#7995);
#5292=LINE('',#41381,#7996);
#5293=LINE('',#41383,#7997);
#5294=LINE('',#41385,#7998);
#5295=LINE('',#41386,#7999);
#5296=LINE('',#41389,#8000);
#5297=LINE('',#41390,#8001);
#5298=LINE('',#41398,#8002);
#5299=LINE('',#41401,#8003);
#5300=LINE('',#41407,#8004);
#5301=LINE('',#41411,#8005);
#5302=LINE('',#41417,#8006);
#5303=LINE('',#41419,#8007);
#5304=LINE('',#41422,#8008);
#5305=LINE('',#41424,#8009);
#5306=LINE('',#41425,#8010);
#5307=LINE('',#41428,#8011);
#5308=LINE('',#41429,#8012);
#5309=LINE('',#41432,#8013);
#5310=LINE('',#41433,#8014);
#5311=LINE('',#41436,#8015);
#5312=LINE('',#41438,#8016);
#5313=LINE('',#41439,#8017);
#5314=LINE('',#41442,#8018);
#5315=LINE('',#41444,#8019);
#5316=LINE('',#41445,#8020);
#5317=LINE('',#41451,#8021);
#5318=LINE('',#41455,#8022);
#5319=LINE('',#41464,#8023);
#5320=LINE('',#41467,#8024);
#5321=LINE('',#41471,#8025);
#5322=LINE('',#41474,#8026);
#5323=LINE('',#41477,#8027);
#5324=LINE('',#41479,#8028);
#5325=LINE('',#41480,#8029);
#5326=LINE('',#41483,#8030);
#5327=LINE('',#41485,#8031);
#5328=LINE('',#41486,#8032);
#5329=LINE('',#41489,#8033);
#5330=LINE('',#41491,#8034);
#5331=LINE('',#41492,#8035);
#5332=LINE('',#41494,#8036);
#5333=LINE('',#41495,#8037);
#5334=LINE('',#41497,#8038);
#5335=LINE('',#41499,#8039);
#5336=LINE('',#41500,#8040);
#5337=LINE('',#41503,#8041);
#5338=LINE('',#41504,#8042);
#5339=LINE('',#41510,#8043);
#5340=LINE('',#41523,#8044);
#5341=LINE('',#41526,#8045);
#5342=LINE('',#41528,#8046);
#5343=LINE('',#41529,#8047);
#5344=LINE('',#41532,#8048);
#5345=LINE('',#41534,#8049);
#5346=LINE('',#41535,#8050);
#5347=LINE('',#41543,#8051);
#5348=LINE('',#41546,#8052);
#5349=LINE('',#41551,#8053);
#5350=LINE('',#41555,#8054);
#5351=LINE('',#41561,#8055);
#5352=LINE('',#41563,#8056);
#5353=LINE('',#41566,#8057);
#5354=LINE('',#41568,#8058);
#5355=LINE('',#41569,#8059);
#5356=LINE('',#41572,#8060);
#5357=LINE('',#41573,#8061);
#5358=LINE('',#41576,#8062);
#5359=LINE('',#41577,#8063);
#5360=LINE('',#41580,#8064);
#5361=LINE('',#41582,#8065);
#5362=LINE('',#41583,#8066);
#5363=LINE('',#41585,#8067);
#5364=LINE('',#41587,#8068);
#5365=LINE('',#41588,#8069);
#5366=LINE('',#41591,#8070);
#5367=LINE('',#41592,#8071);
#5368=LINE('',#41598,#8072);
#5369=LINE('',#41608,#8073);
#5370=LINE('',#41614,#8074);
#5371=LINE('',#41617,#8075);
#5372=LINE('',#41619,#8076);
#5373=LINE('',#41620,#8077);
#5374=LINE('',#41623,#8078);
#5375=LINE('',#41625,#8079);
#5376=LINE('',#41626,#8080);
#5377=LINE('',#41629,#8081);
#5378=LINE('',#41631,#8082);
#5379=LINE('',#41632,#8083);
#5380=LINE('',#41640,#8084);
#5381=LINE('',#41643,#8085);
#5382=LINE('',#41649,#8086);
#5383=LINE('',#41653,#8087);
#5384=LINE('',#41659,#8088);
#5385=LINE('',#41661,#8089);
#5386=LINE('',#41664,#8090);
#5387=LINE('',#41666,#8091);
#5388=LINE('',#41667,#8092);
#5389=LINE('',#41670,#8093);
#5390=LINE('',#41671,#8094);
#5391=LINE('',#41674,#8095);
#5392=LINE('',#41675,#8096);
#5393=LINE('',#41678,#8097);
#5394=LINE('',#41680,#8098);
#5395=LINE('',#41681,#8099);
#5396=LINE('',#41684,#8100);
#5397=LINE('',#41686,#8101);
#5398=LINE('',#41687,#8102);
#5399=LINE('',#41689,#8103);
#5400=LINE('',#41690,#8104);
#5401=LINE('',#41692,#8105);
#5402=LINE('',#41694,#8106);
#5403=LINE('',#41695,#8107);
#5404=LINE('',#41698,#8108);
#5405=LINE('',#41699,#8109);
#5406=LINE('',#41707,#8110);
#5407=LINE('',#41710,#8111);
#5408=LINE('',#41716,#8112);
#5409=LINE('',#41720,#8113);
#5410=LINE('',#41726,#8114);
#5411=LINE('',#41728,#8115);
#5412=LINE('',#41731,#8116);
#5413=LINE('',#41733,#8117);
#5414=LINE('',#41734,#8118);
#5415=LINE('',#41737,#8119);
#5416=LINE('',#41738,#8120);
#5417=LINE('',#41741,#8121);
#5418=LINE('',#41742,#8122);
#5419=LINE('',#41745,#8123);
#5420=LINE('',#41747,#8124);
#5421=LINE('',#41748,#8125);
#5422=LINE('',#41751,#8126);
#5423=LINE('',#41753,#8127);
#5424=LINE('',#41754,#8128);
#5425=LINE('',#41760,#8129);
#5426=LINE('',#41764,#8130);
#5427=LINE('',#41773,#8131);
#5428=LINE('',#41776,#8132);
#5429=LINE('',#41780,#8133);
#5430=LINE('',#41783,#8134);
#5431=LINE('',#41786,#8135);
#5432=LINE('',#41788,#8136);
#5433=LINE('',#41789,#8137);
#5434=LINE('',#41792,#8138);
#5435=LINE('',#41794,#8139);
#5436=LINE('',#41795,#8140);
#5437=LINE('',#41798,#8141);
#5438=LINE('',#41800,#8142);
#5439=LINE('',#41801,#8143);
#5440=LINE('',#41803,#8144);
#5441=LINE('',#41804,#8145);
#5442=LINE('',#41806,#8146);
#5443=LINE('',#41808,#8147);
#5444=LINE('',#41809,#8148);
#5445=LINE('',#41812,#8149);
#5446=LINE('',#41813,#8150);
#5447=LINE('',#41819,#8151);
#5448=LINE('',#41832,#8152);
#5449=LINE('',#41835,#8153);
#5450=LINE('',#41837,#8154);
#5451=LINE('',#41838,#8155);
#5452=LINE('',#41841,#8156);
#5453=LINE('',#41843,#8157);
#5454=LINE('',#41844,#8158);
#5455=LINE('',#41852,#8159);
#5456=LINE('',#41855,#8160);
#5457=LINE('',#41862,#8161);
#5458=LINE('',#41868,#8162);
#5459=LINE('',#41870,#8163);
#5460=LINE('',#41873,#8164);
#5461=LINE('',#41875,#8165);
#5462=LINE('',#41876,#8166);
#5463=LINE('',#41879,#8167);
#5464=LINE('',#41880,#8168);
#5465=LINE('',#41883,#8169);
#5466=LINE('',#41884,#8170);
#5467=LINE('',#41887,#8171);
#5468=LINE('',#41889,#8172);
#5469=LINE('',#41890,#8173);
#5470=LINE('',#41892,#8174);
#5471=LINE('',#41894,#8175);
#5472=LINE('',#41895,#8176);
#5473=LINE('',#41898,#8177);
#5474=LINE('',#41899,#8178);
#5475=LINE('',#41907,#8179);
#5476=LINE('',#41910,#8180);
#5477=LINE('',#41916,#8181);
#5478=LINE('',#41920,#8182);
#5479=LINE('',#41926,#8183);
#5480=LINE('',#41928,#8184);
#5481=LINE('',#41931,#8185);
#5482=LINE('',#41933,#8186);
#5483=LINE('',#41934,#8187);
#5484=LINE('',#41937,#8188);
#5485=LINE('',#41938,#8189);
#5486=LINE('',#41941,#8190);
#5487=LINE('',#41942,#8191);
#5488=LINE('',#41945,#8192);
#5489=LINE('',#41947,#8193);
#5490=LINE('',#41948,#8194);
#5491=LINE('',#41951,#8195);
#5492=LINE('',#41953,#8196);
#5493=LINE('',#41954,#8197);
#5494=LINE('',#41960,#8198);
#5495=LINE('',#41970,#8199);
#5496=LINE('',#41976,#8200);
#5497=LINE('',#41979,#8201);
#5498=LINE('',#41981,#8202);
#5499=LINE('',#41982,#8203);
#5500=LINE('',#41985,#8204);
#5501=LINE('',#41987,#8205);
#5502=LINE('',#41988,#8206);
#5503=LINE('',#41991,#8207);
#5504=LINE('',#41993,#8208);
#5505=LINE('',#41994,#8209);
#5506=LINE('',#41996,#8210);
#5507=LINE('',#41997,#8211);
#5508=LINE('',#41999,#8212);
#5509=LINE('',#42001,#8213);
#5510=LINE('',#42002,#8214);
#5511=LINE('',#42005,#8215);
#5512=LINE('',#42006,#8216);
#5513=LINE('',#42014,#8217);
#5514=LINE('',#42017,#8218);
#5515=LINE('',#42022,#8219);
#5516=LINE('',#42026,#8220);
#5517=LINE('',#42032,#8221);
#5518=LINE('',#42034,#8222);
#5519=LINE('',#42037,#8223);
#5520=LINE('',#42039,#8224);
#5521=LINE('',#42040,#8225);
#5522=LINE('',#42043,#8226);
#5523=LINE('',#42044,#8227);
#5524=LINE('',#42047,#8228);
#5525=LINE('',#42048,#8229);
#5526=LINE('',#42051,#8230);
#5527=LINE('',#42053,#8231);
#5528=LINE('',#42054,#8232);
#5529=LINE('',#42060,#8233);
#5530=LINE('',#42064,#8234);
#5531=LINE('',#42072,#8235);
#5532=LINE('',#42077,#8236);
#5533=LINE('',#42080,#8237);
#5534=LINE('',#42083,#8238);
#5535=LINE('',#42085,#8239);
#5536=LINE('',#42086,#8240);
#5537=LINE('',#42089,#8241);
#5538=LINE('',#42091,#8242);
#5539=LINE('',#42092,#8243);
#5540=LINE('',#42094,#8244);
#5541=LINE('',#42096,#8245);
#5542=LINE('',#42097,#8246);
#5543=LINE('',#42099,#8247);
#5544=LINE('',#42107,#8248);
#5545=LINE('',#42110,#8249);
#5546=LINE('',#42115,#8250);
#5547=LINE('',#42119,#8251);
#5548=LINE('',#42125,#8252);
#5549=LINE('',#42127,#8253);
#5550=LINE('',#42130,#8254);
#5551=LINE('',#42132,#8255);
#5552=LINE('',#42133,#8256);
#5553=LINE('',#42136,#8257);
#5554=LINE('',#42137,#8258);
#5555=LINE('',#42140,#8259);
#5556=LINE('',#42141,#8260);
#5557=LINE('',#42144,#8261);
#5558=LINE('',#42146,#8262);
#5559=LINE('',#42147,#8263);
#5560=LINE('',#42153,#8264);
#5561=LINE('',#42166,#8265);
#5562=LINE('',#42169,#8266);
#5563=LINE('',#42171,#8267);
#5564=LINE('',#42172,#8268);
#5565=LINE('',#42175,#8269);
#5566=LINE('',#42177,#8270);
#5567=LINE('',#42178,#8271);
#5568=LINE('',#42180,#8272);
#5569=LINE('',#42182,#8273);
#5570=LINE('',#42183,#8274);
#5571=LINE('',#42185,#8275);
#5572=LINE('',#42193,#8276);
#5573=LINE('',#42196,#8277);
#5574=LINE('',#42201,#8278);
#5575=LINE('',#42205,#8279);
#5576=LINE('',#42211,#8280);
#5577=LINE('',#42213,#8281);
#5578=LINE('',#42216,#8282);
#5579=LINE('',#42218,#8283);
#5580=LINE('',#42219,#8284);
#5581=LINE('',#42222,#8285);
#5582=LINE('',#42223,#8286);
#5583=LINE('',#42226,#8287);
#5584=LINE('',#42227,#8288);
#5585=LINE('',#42230,#8289);
#5586=LINE('',#42232,#8290);
#5587=LINE('',#42233,#8291);
#5588=LINE('',#42240,#8292);
#5589=LINE('',#42247,#8293);
#5590=LINE('',#42251,#8294);
#5591=LINE('',#42257,#8295);
#5592=LINE('',#42259,#8296);
#5593=LINE('',#42262,#8297);
#5594=LINE('',#42264,#8298);
#5595=LINE('',#42265,#8299);
#5596=LINE('',#42268,#8300);
#5597=LINE('',#42270,#8301);
#5598=LINE('',#42271,#8302);
#5599=LINE('',#42274,#8303);
#5600=LINE('',#42276,#8304);
#5601=LINE('',#42277,#8305);
#5602=LINE('',#42280,#8306);
#5603=LINE('',#42281,#8307);
#5604=LINE('',#42284,#8308);
#5605=LINE('',#42285,#8309);
#5606=LINE('',#42287,#8310);
#5607=LINE('',#42289,#8311);
#5608=LINE('',#42290,#8312);
#5609=LINE('',#42292,#8313);
#5610=LINE('',#42299,#8314);
#5611=LINE('',#42306,#8315);
#5612=LINE('',#42310,#8316);
#5613=LINE('',#42316,#8317);
#5614=LINE('',#42318,#8318);
#5615=LINE('',#42321,#8319);
#5616=LINE('',#42323,#8320);
#5617=LINE('',#42324,#8321);
#5618=LINE('',#42327,#8322);
#5619=LINE('',#42329,#8323);
#5620=LINE('',#42330,#8324);
#5621=LINE('',#42333,#8325);
#5622=LINE('',#42335,#8326);
#5623=LINE('',#42336,#8327);
#5624=LINE('',#42339,#8328);
#5625=LINE('',#42340,#8329);
#5626=LINE('',#42343,#8330);
#5627=LINE('',#42344,#8331);
#5628=LINE('',#42352,#8332);
#5629=LINE('',#42357,#8333);
#5630=LINE('',#42364,#8334);
#5631=LINE('',#42368,#8335);
#5632=LINE('',#42370,#8336);
#5633=LINE('',#42371,#8337);
#5634=LINE('',#42373,#8338);
#5635=LINE('',#42375,#8339);
#5636=LINE('',#42376,#8340);
#5637=LINE('',#42378,#8341);
#5638=LINE('',#42384,#8342);
#5639=LINE('',#42388,#8343);
#5640=LINE('',#42396,#8344);
#5641=LINE('',#42401,#8345);
#5642=LINE('',#42404,#8346);
#5643=LINE('',#42407,#8347);
#5644=LINE('',#42409,#8348);
#5645=LINE('',#42410,#8349);
#5646=LINE('',#42413,#8350);
#5647=LINE('',#42415,#8351);
#5648=LINE('',#42416,#8352);
#5649=LINE('',#42424,#8353);
#5650=LINE('',#42427,#8354);
#5651=LINE('',#42432,#8355);
#5652=LINE('',#42436,#8356);
#5653=LINE('',#42442,#8357);
#5654=LINE('',#42444,#8358);
#5655=LINE('',#42447,#8359);
#5656=LINE('',#42449,#8360);
#5657=LINE('',#42450,#8361);
#5658=LINE('',#42453,#8362);
#5659=LINE('',#42454,#8363);
#5660=LINE('',#42457,#8364);
#5661=LINE('',#42458,#8365);
#5662=LINE('',#42461,#8366);
#5663=LINE('',#42463,#8367);
#5664=LINE('',#42464,#8368);
#5665=LINE('',#42466,#8369);
#5666=LINE('',#42468,#8370);
#5667=LINE('',#42469,#8371);
#5668=LINE('',#42471,#8372);
#5669=LINE('',#42477,#8373);
#5670=LINE('',#42481,#8374);
#5671=LINE('',#42490,#8375);
#5672=LINE('',#42493,#8376);
#5673=LINE('',#42497,#8377);
#5674=LINE('',#42500,#8378);
#5675=LINE('',#42503,#8379);
#5676=LINE('',#42505,#8380);
#5677=LINE('',#42506,#8381);
#5678=LINE('',#42509,#8382);
#5679=LINE('',#42511,#8383);
#5680=LINE('',#42512,#8384);
#5681=LINE('',#42519,#8385);
#5682=LINE('',#42526,#8386);
#5683=LINE('',#42530,#8387);
#5684=LINE('',#42536,#8388);
#5685=LINE('',#42538,#8389);
#5686=LINE('',#42541,#8390);
#5687=LINE('',#42543,#8391);
#5688=LINE('',#42544,#8392);
#5689=LINE('',#42547,#8393);
#5690=LINE('',#42548,#8394);
#5691=LINE('',#42551,#8395);
#5692=LINE('',#42553,#8396);
#5693=LINE('',#42554,#8397);
#5694=LINE('',#42557,#8398);
#5695=LINE('',#42559,#8399);
#5696=LINE('',#42560,#8400);
#5697=LINE('',#42563,#8401);
#5698=LINE('',#42564,#8402);
#5699=LINE('',#42566,#8403);
#5700=LINE('',#42567,#8404);
#5701=LINE('',#42569,#8405);
#5702=LINE('',#42571,#8406);
#5703=LINE('',#42572,#8407);
#5704=LINE('',#42574,#8408);
#5705=LINE('',#42580,#8409);
#5706=LINE('',#42584,#8410);
#5707=LINE('',#42593,#8411);
#5708=LINE('',#42596,#8412);
#5709=LINE('',#42600,#8413);
#5710=LINE('',#42603,#8414);
#5711=LINE('',#42606,#8415);
#5712=LINE('',#42608,#8416);
#5713=LINE('',#42609,#8417);
#5714=LINE('',#42612,#8418);
#5715=LINE('',#42614,#8419);
#5716=LINE('',#42615,#8420);
#5717=LINE('',#42622,#8421);
#5718=LINE('',#42629,#8422);
#5719=LINE('',#42633,#8423);
#5720=LINE('',#42639,#8424);
#5721=LINE('',#42641,#8425);
#5722=LINE('',#42643,#8426);
#5723=LINE('',#42644,#8427);
#5724=LINE('',#42646,#8428);
#5725=LINE('',#42648,#8429);
#5726=LINE('',#42651,#8430);
#5727=LINE('',#42653,#8431);
#5728=LINE('',#42654,#8432);
#5729=LINE('',#42657,#8433);
#5730=LINE('',#42659,#8434);
#5731=LINE('',#42660,#8435);
#5732=LINE('',#42662,#8436);
#5733=LINE('',#42663,#8437);
#5734=LINE('',#42665,#8438);
#5735=LINE('',#42667,#8439);
#5736=LINE('',#42668,#8440);
#5737=LINE('',#42670,#8441);
#5738=LINE('',#42678,#8442);
#5739=LINE('',#42681,#8443);
#5740=LINE('',#42687,#8444);
#5741=LINE('',#42691,#8445);
#5742=LINE('',#42697,#8446);
#5743=LINE('',#42699,#8447);
#5744=LINE('',#42701,#8448);
#5745=LINE('',#42702,#8449);
#5746=LINE('',#42704,#8450);
#5747=LINE('',#42706,#8451);
#5748=LINE('',#42709,#8452);
#5749=LINE('',#42711,#8453);
#5750=LINE('',#42712,#8454);
#5751=LINE('',#42715,#8455);
#5752=LINE('',#42717,#8456);
#5753=LINE('',#42718,#8457);
#5754=LINE('',#42724,#8458);
#5755=LINE('',#42728,#8459);
#5756=LINE('',#42737,#8460);
#5757=LINE('',#42740,#8461);
#5758=LINE('',#42744,#8462);
#5759=LINE('',#42747,#8463);
#5760=LINE('',#42750,#8464);
#5761=LINE('',#42752,#8465);
#5762=LINE('',#42753,#8466);
#5763=LINE('',#42756,#8467);
#5764=LINE('',#42758,#8468);
#5765=LINE('',#42759,#8469);
#5766=LINE('',#42762,#8470);
#5767=LINE('',#42764,#8471);
#5768=LINE('',#42765,#8472);
#5769=LINE('',#42767,#8473);
#5770=LINE('',#42768,#8474);
#5771=LINE('',#42770,#8475);
#5772=LINE('',#42772,#8476);
#5773=LINE('',#42773,#8477);
#5774=LINE('',#42776,#8478);
#5775=LINE('',#42777,#8479);
#5776=LINE('',#42783,#8480);
#5777=LINE('',#42787,#8481);
#5778=LINE('',#42796,#8482);
#5779=LINE('',#42799,#8483);
#5780=LINE('',#42803,#8484);
#5781=LINE('',#42806,#8485);
#5782=LINE('',#42809,#8486);
#5783=LINE('',#42811,#8487);
#5784=LINE('',#42812,#8488);
#5785=LINE('',#42815,#8489);
#5786=LINE('',#42817,#8490);
#5787=LINE('',#42818,#8491);
#5788=LINE('',#42825,#8492);
#5789=LINE('',#42832,#8493);
#5790=LINE('',#42836,#8494);
#5791=LINE('',#42842,#8495);
#5792=LINE('',#42844,#8496);
#5793=LINE('',#42847,#8497);
#5794=LINE('',#42849,#8498);
#5795=LINE('',#42850,#8499);
#5796=LINE('',#42853,#8500);
#5797=LINE('',#42854,#8501);
#5798=LINE('',#42857,#8502);
#5799=LINE('',#42858,#8503);
#5800=LINE('',#42861,#8504);
#5801=LINE('',#42863,#8505);
#5802=LINE('',#42864,#8506);
#5803=LINE('',#42867,#8507);
#5804=LINE('',#42869,#8508);
#5805=LINE('',#42870,#8509);
#5806=LINE('',#42872,#8510);
#5807=LINE('',#42873,#8511);
#5808=LINE('',#42875,#8512);
#5809=LINE('',#42877,#8513);
#5810=LINE('',#42878,#8514);
#5811=LINE('',#42880,#8515);
#5812=LINE('',#42886,#8516);
#5813=LINE('',#42890,#8517);
#5814=LINE('',#42899,#8518);
#5815=LINE('',#42902,#8519);
#5816=LINE('',#42906,#8520);
#5817=LINE('',#42909,#8521);
#5818=LINE('',#42912,#8522);
#5819=LINE('',#42914,#8523);
#5820=LINE('',#42915,#8524);
#5821=LINE('',#42918,#8525);
#5822=LINE('',#42920,#8526);
#5823=LINE('',#42921,#8527);
#5824=LINE('',#42929,#8528);
#5825=LINE('',#42932,#8529);
#5826=LINE('',#42938,#8530);
#5827=LINE('',#42942,#8531);
#5828=LINE('',#42948,#8532);
#5829=LINE('',#42950,#8533);
#5830=LINE('',#42953,#8534);
#5831=LINE('',#42955,#8535);
#5832=LINE('',#42956,#8536);
#5833=LINE('',#42959,#8537);
#5834=LINE('',#42960,#8538);
#5835=LINE('',#42963,#8539);
#5836=LINE('',#42964,#8540);
#5837=LINE('',#42967,#8541);
#5838=LINE('',#42969,#8542);
#5839=LINE('',#42970,#8543);
#5840=LINE('',#42973,#8544);
#5841=LINE('',#42975,#8545);
#5842=LINE('',#42976,#8546);
#5843=LINE('',#42978,#8547);
#5844=LINE('',#42979,#8548);
#5845=LINE('',#42981,#8549);
#5846=LINE('',#42983,#8550);
#5847=LINE('',#42984,#8551);
#5848=LINE('',#42987,#8552);
#5849=LINE('',#42989,#8553);
#5850=LINE('',#42990,#8554);
#5851=LINE('',#42997,#8555);
#5852=LINE('',#43004,#8556);
#5853=LINE('',#43008,#8557);
#5854=LINE('',#43014,#8558);
#5855=LINE('',#43016,#8559);
#5856=LINE('',#43019,#8560);
#5857=LINE('',#43021,#8561);
#5858=LINE('',#43022,#8562);
#5859=LINE('',#43025,#8563);
#5860=LINE('',#43026,#8564);
#5861=LINE('',#43029,#8565);
#5862=LINE('',#43030,#8566);
#5863=LINE('',#43033,#8567);
#5864=LINE('',#43035,#8568);
#5865=LINE('',#43036,#8569);
#5866=LINE('',#43039,#8570);
#5867=LINE('',#43041,#8571);
#5868=LINE('',#43042,#8572);
#5869=LINE('',#43048,#8573);
#5870=LINE('',#43058,#8574);
#5871=LINE('',#43064,#8575);
#5872=LINE('',#43067,#8576);
#5873=LINE('',#43069,#8577);
#5874=LINE('',#43070,#8578);
#5875=LINE('',#43073,#8579);
#5876=LINE('',#43075,#8580);
#5877=LINE('',#43076,#8581);
#5878=LINE('',#43078,#8582);
#5879=LINE('',#43079,#8583);
#5880=LINE('',#43081,#8584);
#5881=LINE('',#43083,#8585);
#5882=LINE('',#43084,#8586);
#5883=LINE('',#43086,#8587);
#5884=LINE('',#43093,#8588);
#5885=LINE('',#43100,#8589);
#5886=LINE('',#43104,#8590);
#5887=LINE('',#43110,#8591);
#5888=LINE('',#43112,#8592);
#5889=LINE('',#43114,#8593);
#5890=LINE('',#43115,#8594);
#5891=LINE('',#43117,#8595);
#5892=LINE('',#43119,#8596);
#5893=LINE('',#43122,#8597);
#5894=LINE('',#43124,#8598);
#5895=LINE('',#43125,#8599);
#5896=LINE('',#43128,#8600);
#5897=LINE('',#43130,#8601);
#5898=LINE('',#43131,#8602);
#5899=LINE('',#43137,#8603);
#5900=LINE('',#43141,#8604);
#5901=LINE('',#43150,#8605);
#5902=LINE('',#43153,#8606);
#5903=LINE('',#43157,#8607);
#5904=LINE('',#43160,#8608);
#5905=LINE('',#43163,#8609);
#5906=LINE('',#43165,#8610);
#5907=LINE('',#43166,#8611);
#5908=LINE('',#43169,#8612);
#5909=LINE('',#43171,#8613);
#5910=LINE('',#43172,#8614);
#5911=LINE('',#43174,#8615);
#5912=LINE('',#43175,#8616);
#5913=LINE('',#43177,#8617);
#5914=LINE('',#43179,#8618);
#5915=LINE('',#43180,#8619);
#5916=LINE('',#43182,#8620);
#5917=LINE('',#43188,#8621);
#5918=LINE('',#43198,#8622);
#5919=LINE('',#43204,#8623);
#5920=LINE('',#43207,#8624);
#5921=LINE('',#43209,#8625);
#5922=LINE('',#43210,#8626);
#5923=LINE('',#43213,#8627);
#5924=LINE('',#43215,#8628);
#5925=LINE('',#43216,#8629);
#5926=LINE('',#43219,#8630);
#5927=LINE('',#43221,#8631);
#5928=LINE('',#43222,#8632);
#5929=LINE('',#43230,#8633);
#5930=LINE('',#43233,#8634);
#5931=LINE('',#43239,#8635);
#5932=LINE('',#43243,#8636);
#5933=LINE('',#43249,#8637);
#5934=LINE('',#43251,#8638);
#5935=LINE('',#43254,#8639);
#5936=LINE('',#43256,#8640);
#5937=LINE('',#43257,#8641);
#5938=LINE('',#43260,#8642);
#5939=LINE('',#43261,#8643);
#5940=LINE('',#43264,#8644);
#5941=LINE('',#43265,#8645);
#5942=LINE('',#43268,#8646);
#5943=LINE('',#43270,#8647);
#5944=LINE('',#43271,#8648);
#5945=LINE('',#43274,#8649);
#5946=LINE('',#43276,#8650);
#5947=LINE('',#43277,#8651);
#5948=LINE('',#43279,#8652);
#5949=LINE('',#43280,#8653);
#5950=LINE('',#43282,#8654);
#5951=LINE('',#43284,#8655);
#5952=LINE('',#43285,#8656);
#5953=LINE('',#43288,#8657);
#5954=LINE('',#43289,#8658);
#5955=LINE('',#43297,#8659);
#5956=LINE('',#43300,#8660);
#5957=LINE('',#43306,#8661);
#5958=LINE('',#43310,#8662);
#5959=LINE('',#43316,#8663);
#5960=LINE('',#43318,#8664);
#5961=LINE('',#43320,#8665);
#5962=LINE('',#43321,#8666);
#5963=LINE('',#43323,#8667);
#5964=LINE('',#43325,#8668);
#5965=LINE('',#43328,#8669);
#5966=LINE('',#43330,#8670);
#5967=LINE('',#43331,#8671);
#5968=LINE('',#43334,#8672);
#5969=LINE('',#43336,#8673);
#5970=LINE('',#43337,#8674);
#5971=LINE('',#43343,#8675);
#5972=LINE('',#43347,#8676);
#5973=LINE('',#43356,#8677);
#5974=LINE('',#43359,#8678);
#5975=LINE('',#43363,#8679);
#5976=LINE('',#43366,#8680);
#5977=LINE('',#43369,#8681);
#5978=LINE('',#43371,#8682);
#5979=LINE('',#43372,#8683);
#5980=LINE('',#43375,#8684);
#5981=LINE('',#43377,#8685);
#5982=LINE('',#43378,#8686);
#5983=LINE('',#43381,#8687);
#5984=LINE('',#43383,#8688);
#5985=LINE('',#43384,#8689);
#5986=LINE('',#43386,#8690);
#5987=LINE('',#43387,#8691);
#5988=LINE('',#43389,#8692);
#5989=LINE('',#43391,#8693);
#5990=LINE('',#43392,#8694);
#5991=LINE('',#43395,#8695);
#5992=LINE('',#43396,#8696);
#5993=LINE('',#43404,#8697);
#5994=LINE('',#43407,#8698);
#5995=LINE('',#43412,#8699);
#5996=LINE('',#43416,#8700);
#5997=LINE('',#43422,#8701);
#5998=LINE('',#43424,#8702);
#5999=LINE('',#43427,#8703);
#6000=LINE('',#43429,#8704);
#6001=LINE('',#43430,#8705);
#6002=LINE('',#43433,#8706);
#6003=LINE('',#43434,#8707);
#6004=LINE('',#43437,#8708);
#6005=LINE('',#43438,#8709);
#6006=LINE('',#43440,#8710);
#6007=LINE('',#43443,#8711);
#6008=LINE('',#43445,#8712);
#6009=LINE('',#43446,#8713);
#6010=LINE('',#43452,#8714);
#6011=LINE('',#43456,#8715);
#6012=LINE('',#43464,#8716);
#6013=LINE('',#43467,#8717);
#6014=LINE('',#43471,#8718);
#6015=LINE('',#43474,#8719);
#6016=LINE('',#43476,#8720);
#6017=LINE('',#43479,#8721);
#6018=LINE('',#43481,#8722);
#6019=LINE('',#43482,#8723);
#6020=LINE('',#43484,#8724);
#6021=LINE('',#43486,#8725);
#6022=LINE('',#43488,#8726);
#6023=LINE('',#43489,#8727);
#6024=LINE('',#43491,#8728);
#6025=LINE('',#43499,#8729);
#6026=LINE('',#43502,#8730);
#6027=LINE('',#43507,#8731);
#6028=LINE('',#43511,#8732);
#6029=LINE('',#43517,#8733);
#6030=LINE('',#43519,#8734);
#6031=LINE('',#43521,#8735);
#6032=LINE('',#43522,#8736);
#6033=LINE('',#43524,#8737);
#6034=LINE('',#43526,#8738);
#6035=LINE('',#43529,#8739);
#6036=LINE('',#43531,#8740);
#6037=LINE('',#43532,#8741);
#6038=LINE('',#43538,#8742);
#6039=LINE('',#43542,#8743);
#6040=LINE('',#43550,#8744);
#6041=LINE('',#43555,#8745);
#6042=LINE('',#43558,#8746);
#6043=LINE('',#43561,#8747);
#6044=LINE('',#43563,#8748);
#6045=LINE('',#43564,#8749);
#6046=LINE('',#43567,#8750);
#6047=LINE('',#43569,#8751);
#6048=LINE('',#43570,#8752);
#6049=LINE('',#43572,#8753);
#6050=LINE('',#43574,#8754);
#6051=LINE('',#43576,#8755);
#6052=LINE('',#43577,#8756);
#6053=LINE('',#43579,#8757);
#6054=LINE('',#43585,#8758);
#6055=LINE('',#43598,#8759);
#6056=LINE('',#43601,#8760);
#6057=LINE('',#43603,#8761);
#6058=LINE('',#43604,#8762);
#6059=LINE('',#43607,#8763);
#6060=LINE('',#43609,#8764);
#6061=LINE('',#43610,#8765);
#6062=LINE('',#43618,#8766);
#6063=LINE('',#43621,#8767);
#6064=LINE('',#43626,#8768);
#6065=LINE('',#43630,#8769);
#6066=LINE('',#43636,#8770);
#6067=LINE('',#43638,#8771);
#6068=LINE('',#43641,#8772);
#6069=LINE('',#43643,#8773);
#6070=LINE('',#43644,#8774);
#6071=LINE('',#43647,#8775);
#6072=LINE('',#43648,#8776);
#6073=LINE('',#43651,#8777);
#6074=LINE('',#43652,#8778);
#6075=LINE('',#43655,#8779);
#6076=LINE('',#43657,#8780);
#6077=LINE('',#43658,#8781);
#6078=LINE('',#43660,#8782);
#6079=LINE('',#43662,#8783);
#6080=LINE('',#43664,#8784);
#6081=LINE('',#43665,#8785);
#6082=LINE('',#43667,#8786);
#6083=LINE('',#43673,#8787);
#6084=LINE('',#43686,#8788);
#6085=LINE('',#43689,#8789);
#6086=LINE('',#43691,#8790);
#6087=LINE('',#43692,#8791);
#6088=LINE('',#43695,#8792);
#6089=LINE('',#43697,#8793);
#6090=LINE('',#43698,#8794);
#6091=LINE('',#43706,#8795);
#6092=LINE('',#43709,#8796);
#6093=LINE('',#43714,#8797);
#6094=LINE('',#43718,#8798);
#6095=LINE('',#43724,#8799);
#6096=LINE('',#43726,#8800);
#6097=LINE('',#43729,#8801);
#6098=LINE('',#43731,#8802);
#6099=LINE('',#43732,#8803);
#6100=LINE('',#43735,#8804);
#6101=LINE('',#43736,#8805);
#6102=LINE('',#43739,#8806);
#6103=LINE('',#43740,#8807);
#6104=LINE('',#43743,#8808);
#6105=LINE('',#43745,#8809);
#6106=LINE('',#43746,#8810);
#6107=LINE('',#43748,#8811);
#6108=LINE('',#43750,#8812);
#6109=LINE('',#43752,#8813);
#6110=LINE('',#43753,#8814);
#6111=LINE('',#43755,#8815);
#6112=LINE('',#43763,#8816);
#6113=LINE('',#43766,#8817);
#6114=LINE('',#43771,#8818);
#6115=LINE('',#43775,#8819);
#6116=LINE('',#43781,#8820);
#6117=LINE('',#43783,#8821);
#6118=LINE('',#43786,#8822);
#6119=LINE('',#43788,#8823);
#6120=LINE('',#43789,#8824);
#6121=LINE('',#43792,#8825);
#6122=LINE('',#43793,#8826);
#6123=LINE('',#43796,#8827);
#6124=LINE('',#43797,#8828);
#6125=LINE('',#43799,#8829);
#6126=LINE('',#43802,#8830);
#6127=LINE('',#43804,#8831);
#6128=LINE('',#43805,#8832);
#6129=LINE('',#43811,#8833);
#6130=LINE('',#43815,#8834);
#6131=LINE('',#43823,#8835);
#6132=LINE('',#43828,#8836);
#6133=LINE('',#43831,#8837);
#6134=LINE('',#43833,#8838);
#6135=LINE('',#43836,#8839);
#6136=LINE('',#43838,#8840);
#6137=LINE('',#43839,#8841);
#6138=LINE('',#43841,#8842);
#6139=LINE('',#43843,#8843);
#6140=LINE('',#43845,#8844);
#6141=LINE('',#43846,#8845);
#6142=LINE('',#43848,#8846);
#6143=LINE('',#43854,#8847);
#6144=LINE('',#43867,#8848);
#6145=LINE('',#43870,#8849);
#6146=LINE('',#43872,#8850);
#6147=LINE('',#43873,#8851);
#6148=LINE('',#43876,#8852);
#6149=LINE('',#43878,#8853);
#6150=LINE('',#43879,#8854);
#6151=LINE('',#43887,#8855);
#6152=LINE('',#43890,#8856);
#6153=LINE('',#43895,#8857);
#6154=LINE('',#43899,#8858);
#6155=LINE('',#43905,#8859);
#6156=LINE('',#43907,#8860);
#6157=LINE('',#43909,#8861);
#6158=LINE('',#43910,#8862);
#6159=LINE('',#43912,#8863);
#6160=LINE('',#43914,#8864);
#6161=LINE('',#43917,#8865);
#6162=LINE('',#43919,#8866);
#6163=LINE('',#43920,#8867);
#6164=LINE('',#43922,#8868);
#6165=LINE('',#43924,#8869);
#6166=LINE('',#43926,#8870);
#6167=LINE('',#43927,#8871);
#6168=LINE('',#43929,#8872);
#6169=LINE('',#43935,#8873);
#6170=LINE('',#43948,#8874);
#6171=LINE('',#43951,#8875);
#6172=LINE('',#43953,#8876);
#6173=LINE('',#43954,#8877);
#6174=LINE('',#43957,#8878);
#6175=LINE('',#43959,#8879);
#6176=LINE('',#43960,#8880);
#6177=LINE('',#43968,#8881);
#6178=LINE('',#43971,#8882);
#6179=LINE('',#43976,#8883);
#6180=LINE('',#43980,#8884);
#6181=LINE('',#43986,#8885);
#6182=LINE('',#43988,#8886);
#6183=LINE('',#43991,#8887);
#6184=LINE('',#43993,#8888);
#6185=LINE('',#43994,#8889);
#6186=LINE('',#43997,#8890);
#6187=LINE('',#43998,#8891);
#6188=LINE('',#44001,#8892);
#6189=LINE('',#44002,#8893);
#6190=LINE('',#44005,#8894);
#6191=LINE('',#44007,#8895);
#6192=LINE('',#44008,#8896);
#6193=LINE('',#44010,#8897);
#6194=LINE('',#44012,#8898);
#6195=LINE('',#44014,#8899);
#6196=LINE('',#44015,#8900);
#6197=LINE('',#44017,#8901);
#6198=LINE('',#44023,#8902);
#6199=LINE('',#44027,#8903);
#6200=LINE('',#44035,#8904);
#6201=LINE('',#44040,#8905);
#6202=LINE('',#44043,#8906);
#6203=LINE('',#44046,#8907);
#6204=LINE('',#44047,#8908);
#6205=LINE('',#44050,#8909);
#6206=LINE('',#44052,#8910);
#6207=LINE('',#44053,#8911);
#6208=LINE('',#44061,#8912);
#6209=LINE('',#44064,#8913);
#6210=LINE('',#44069,#8914);
#6211=LINE('',#44073,#8915);
#6212=LINE('',#44079,#8916);
#6213=LINE('',#44081,#8917);
#6214=LINE('',#44084,#8918);
#6215=LINE('',#44086,#8919);
#6216=LINE('',#44087,#8920);
#6217=LINE('',#44090,#8921);
#6218=LINE('',#44091,#8922);
#6219=LINE('',#44094,#8923);
#6220=LINE('',#44095,#8924);
#6221=LINE('',#44097,#8925);
#6222=LINE('',#44100,#8926);
#6223=LINE('',#44102,#8927);
#6224=LINE('',#44103,#8928);
#6225=LINE('',#44105,#8929);
#6226=LINE('',#44107,#8930);
#6227=LINE('',#44109,#8931);
#6228=LINE('',#44110,#8932);
#6229=LINE('',#44112,#8933);
#6230=LINE('',#44118,#8934);
#6231=LINE('',#44122,#8935);
#6232=LINE('',#44130,#8936);
#6233=LINE('',#44135,#8937);
#6234=LINE('',#44138,#8938);
#6235=LINE('',#44140,#8939);
#6236=LINE('',#44143,#8940);
#6237=LINE('',#44145,#8941);
#6238=LINE('',#44146,#8942);
#6239=LINE('',#44154,#8943);
#6240=LINE('',#44157,#8944);
#6241=LINE('',#44162,#8945);
#6242=LINE('',#44166,#8946);
#6243=LINE('',#44172,#8947);
#6244=LINE('',#44174,#8948);
#6245=LINE('',#44176,#8949);
#6246=LINE('',#44177,#8950);
#6247=LINE('',#44179,#8951);
#6248=LINE('',#44181,#8952);
#6249=LINE('',#44183,#8953);
#6250=LINE('',#44186,#8954);
#6251=LINE('',#44188,#8955);
#6252=LINE('',#44189,#8956);
#6253=LINE('',#44191,#8957);
#6254=LINE('',#44193,#8958);
#6255=LINE('',#44195,#8959);
#6256=LINE('',#44196,#8960);
#6257=LINE('',#44198,#8961);
#6258=LINE('',#44204,#8962);
#6259=LINE('',#44217,#8963);
#6260=LINE('',#44220,#8964);
#6261=LINE('',#44222,#8965);
#6262=LINE('',#44223,#8966);
#6263=LINE('',#44226,#8967);
#6264=LINE('',#44228,#8968);
#6265=LINE('',#44229,#8969);
#6266=LINE('',#44237,#8970);
#6267=LINE('',#44240,#8971);
#6268=LINE('',#44245,#8972);
#6269=LINE('',#44249,#8973);
#6270=LINE('',#44255,#8974);
#6271=LINE('',#44257,#8975);
#6272=LINE('',#44260,#8976);
#6273=LINE('',#44262,#8977);
#6274=LINE('',#44263,#8978);
#6275=LINE('',#44266,#8979);
#6276=LINE('',#44267,#8980);
#6277=LINE('',#44270,#8981);
#6278=LINE('',#44271,#8982);
#6279=LINE('',#44274,#8983);
#6280=LINE('',#44276,#8984);
#6281=LINE('',#44277,#8985);
#6282=LINE('',#44279,#8986);
#6283=LINE('',#44281,#8987);
#6284=LINE('',#44283,#8988);
#6285=LINE('',#44284,#8989);
#6286=LINE('',#44286,#8990);
#6287=LINE('',#44292,#8991);
#6288=LINE('',#44305,#8992);
#6289=LINE('',#44308,#8993);
#6290=LINE('',#44310,#8994);
#6291=LINE('',#44311,#8995);
#6292=LINE('',#44314,#8996);
#6293=LINE('',#44316,#8997);
#6294=LINE('',#44317,#8998);
#6295=LINE('',#44325,#8999);
#6296=LINE('',#44328,#9000);
#6297=LINE('',#44333,#9001);
#6298=LINE('',#44337,#9002);
#6299=LINE('',#44343,#9003);
#6300=LINE('',#44345,#9004);
#6301=LINE('',#44347,#9005);
#6302=LINE('',#44348,#9006);
#6303=LINE('',#44350,#9007);
#6304=LINE('',#44352,#9008);
#6305=LINE('',#44355,#9009);
#6306=LINE('',#44357,#9010);
#6307=LINE('',#44358,#9011);
#6308=LINE('',#44360,#9012);
#6309=LINE('',#44362,#9013);
#6310=LINE('',#44364,#9014);
#6311=LINE('',#44365,#9015);
#6312=LINE('',#44367,#9016);
#6313=LINE('',#44373,#9017);
#6314=LINE('',#44377,#9018);
#6315=LINE('',#44386,#9019);
#6316=LINE('',#44389,#9020);
#6317=LINE('',#44393,#9021);
#6318=LINE('',#44396,#9022);
#6319=LINE('',#44399,#9023);
#6320=LINE('',#44401,#9024);
#6321=LINE('',#44402,#9025);
#6322=LINE('',#44410,#9026);
#6323=LINE('',#44413,#9027);
#6324=LINE('',#44419,#9028);
#6325=LINE('',#44423,#9029);
#6326=LINE('',#44429,#9030);
#6327=LINE('',#44431,#9031);
#6328=LINE('',#44434,#9032);
#6329=LINE('',#44436,#9033);
#6330=LINE('',#44437,#9034);
#6331=LINE('',#44440,#9035);
#6332=LINE('',#44441,#9036);
#6333=LINE('',#44444,#9037);
#6334=LINE('',#44445,#9038);
#6335=LINE('',#44448,#9039);
#6336=LINE('',#44450,#9040);
#6337=LINE('',#44451,#9041);
#6338=LINE('',#44453,#9042);
#6339=LINE('',#44454,#9043);
#6340=LINE('',#44456,#9044);
#6341=LINE('',#44458,#9045);
#6342=LINE('',#44459,#9046);
#6343=LINE('',#44461,#9047);
#6344=LINE('',#44467,#9048);
#6345=LINE('',#44471,#9049);
#6346=LINE('',#44480,#9050);
#6347=LINE('',#44483,#9051);
#6348=LINE('',#44487,#9052);
#6349=LINE('',#44490,#9053);
#6350=LINE('',#44493,#9054);
#6351=LINE('',#44495,#9055);
#6352=LINE('',#44496,#9056);
#6353=LINE('',#44504,#9057);
#6354=LINE('',#44507,#9058);
#6355=LINE('',#44513,#9059);
#6356=LINE('',#44517,#9060);
#6357=LINE('',#44523,#9061);
#6358=LINE('',#44525,#9062);
#6359=LINE('',#44527,#9063);
#6360=LINE('',#44528,#9064);
#6361=LINE('',#44530,#9065);
#6362=LINE('',#44532,#9066);
#6363=LINE('',#44535,#9067);
#6364=LINE('',#44537,#9068);
#6365=LINE('',#44538,#9069);
#6366=LINE('',#44540,#9070);
#6367=LINE('',#44541,#9071);
#6368=LINE('',#44543,#9072);
#6369=LINE('',#44545,#9073);
#6370=LINE('',#44546,#9074);
#6371=LINE('',#44548,#9075);
#6372=LINE('',#44554,#9076);
#6373=LINE('',#44558,#9077);
#6374=LINE('',#44567,#9078);
#6375=LINE('',#44570,#9079);
#6376=LINE('',#44574,#9080);
#6377=LINE('',#44577,#9081);
#6378=LINE('',#44580,#9082);
#6379=LINE('',#44582,#9083);
#6380=LINE('',#44583,#9084);
#6381=LINE('',#44591,#9085);
#6382=LINE('',#44594,#9086);
#6383=LINE('',#44600,#9087);
#6384=LINE('',#44604,#9088);
#6385=LINE('',#44610,#9089);
#6386=LINE('',#44612,#9090);
#6387=LINE('',#44614,#9091);
#6388=LINE('',#44615,#9092);
#6389=LINE('',#44617,#9093);
#6390=LINE('',#44620,#9094);
#6391=LINE('',#44622,#9095);
#6392=LINE('',#44623,#9096);
#6393=LINE('',#44625,#9097);
#6394=LINE('',#44627,#9098);
#6395=LINE('',#44628,#9099);
#6396=LINE('',#44630,#9100);
#6397=LINE('',#44632,#9101);
#6398=LINE('',#44633,#9102);
#6399=LINE('',#44635,#9103);
#6400=LINE('',#44641,#9104);
#6401=LINE('',#44645,#9105);
#6402=LINE('',#44654,#9106);
#6403=LINE('',#44657,#9107);
#6404=LINE('',#44661,#9108);
#6405=LINE('',#44664,#9109);
#6406=LINE('',#44667,#9110);
#6407=LINE('',#44669,#9111);
#6408=LINE('',#44670,#9112);
#6409=LINE('',#44678,#9113);
#6410=LINE('',#44681,#9114);
#6411=LINE('',#44687,#9115);
#6412=LINE('',#44691,#9116);
#6413=LINE('',#44697,#9117);
#6414=LINE('',#44699,#9118);
#6415=LINE('',#44701,#9119);
#6416=LINE('',#44702,#9120);
#6417=LINE('',#44704,#9121);
#6418=LINE('',#44707,#9122);
#6419=LINE('',#44709,#9123);
#6420=LINE('',#44710,#9124);
#6421=LINE('',#44712,#9125);
#6422=LINE('',#44714,#9126);
#6423=LINE('',#44715,#9127);
#6424=LINE('',#44717,#9128);
#6425=LINE('',#44719,#9129);
#6426=LINE('',#44720,#9130);
#6427=LINE('',#44722,#9131);
#6428=LINE('',#44728,#9132);
#6429=LINE('',#44732,#9133);
#6430=LINE('',#44741,#9134);
#6431=LINE('',#44744,#9135);
#6432=LINE('',#44748,#9136);
#6433=LINE('',#44751,#9137);
#6434=LINE('',#44754,#9138);
#6435=LINE('',#44756,#9139);
#6436=LINE('',#44757,#9140);
#6437=LINE('',#44765,#9141);
#6438=LINE('',#44768,#9142);
#6439=LINE('',#44774,#9143);
#6440=LINE('',#44778,#9144);
#6441=LINE('',#44784,#9145);
#6442=LINE('',#44786,#9146);
#6443=LINE('',#44788,#9147);
#6444=LINE('',#44789,#9148);
#6445=LINE('',#44791,#9149);
#6446=LINE('',#44794,#9150);
#6447=LINE('',#44796,#9151);
#6448=LINE('',#44797,#9152);
#6449=LINE('',#44799,#9153);
#6450=LINE('',#44801,#9154);
#6451=LINE('',#44802,#9155);
#6452=LINE('',#44804,#9156);
#6453=LINE('',#44806,#9157);
#6454=LINE('',#44807,#9158);
#6455=LINE('',#44809,#9159);
#6456=LINE('',#44815,#9160);
#6457=LINE('',#44819,#9161);
#6458=LINE('',#44828,#9162);
#6459=LINE('',#44831,#9163);
#6460=LINE('',#44835,#9164);
#6461=LINE('',#44838,#9165);
#6462=LINE('',#44841,#9166);
#6463=LINE('',#44843,#9167);
#6464=LINE('',#44844,#9168);
#6465=LINE('',#44852,#9169);
#6466=LINE('',#44855,#9170);
#6467=LINE('',#44861,#9171);
#6468=LINE('',#44865,#9172);
#6469=LINE('',#44871,#9173);
#6470=LINE('',#44873,#9174);
#6471=LINE('',#44875,#9175);
#6472=LINE('',#44876,#9176);
#6473=LINE('',#44878,#9177);
#6474=LINE('',#44880,#9178);
#6475=LINE('',#44883,#9179);
#6476=LINE('',#44885,#9180);
#6477=LINE('',#44886,#9181);
#6478=LINE('',#44888,#9182);
#6479=LINE('',#44889,#9183);
#6480=LINE('',#44891,#9184);
#6481=LINE('',#44893,#9185);
#6482=LINE('',#44894,#9186);
#6483=LINE('',#44896,#9187);
#6484=LINE('',#44902,#9188);
#6485=LINE('',#44906,#9189);
#6486=LINE('',#44914,#9190);
#6487=LINE('',#44919,#9191);
#6488=LINE('',#44922,#9192);
#6489=LINE('',#44925,#9193);
#6490=LINE('',#44927,#9194);
#6491=LINE('',#44928,#9195);
#6492=LINE('',#44936,#9196);
#6493=LINE('',#44939,#9197);
#6494=LINE('',#44945,#9198);
#6495=LINE('',#44949,#9199);
#6496=LINE('',#44955,#9200);
#6497=LINE('',#44957,#9201);
#6498=LINE('',#44959,#9202);
#6499=LINE('',#44960,#9203);
#6500=LINE('',#44962,#9204);
#6501=LINE('',#44965,#9205);
#6502=LINE('',#44967,#9206);
#6503=LINE('',#44968,#9207);
#6504=LINE('',#44970,#9208);
#6505=LINE('',#44972,#9209);
#6506=LINE('',#44973,#9210);
#6507=LINE('',#44975,#9211);
#6508=LINE('',#44977,#9212);
#6509=LINE('',#44978,#9213);
#6510=LINE('',#44980,#9214);
#6511=LINE('',#44988,#9215);
#6512=LINE('',#44991,#9216);
#6513=LINE('',#44997,#9217);
#6514=LINE('',#45001,#9218);
#6515=LINE('',#45007,#9219);
#6516=LINE('',#45009,#9220);
#6517=LINE('',#45011,#9221);
#6518=LINE('',#45012,#9222);
#6519=LINE('',#45014,#9223);
#6520=LINE('',#45016,#9224);
#6521=LINE('',#45019,#9225);
#6522=LINE('',#45021,#9226);
#6523=LINE('',#45022,#9227);
#6524=LINE('',#45028,#9228);
#6525=LINE('',#45032,#9229);
#6526=LINE('',#45040,#9230);
#6527=LINE('',#45045,#9231);
#6528=LINE('',#45048,#9232);
#6529=LINE('',#45051,#9233);
#6530=LINE('',#45053,#9234);
#6531=LINE('',#45054,#9235);
#6532=LINE('',#45056,#9236);
#6533=LINE('',#45057,#9237);
#6534=LINE('',#45059,#9238);
#6535=LINE('',#45061,#9239);
#6536=LINE('',#45062,#9240);
#6537=LINE('',#45064,#9241);
#6538=LINE('',#45072,#9242);
#6539=LINE('',#45075,#9243);
#6540=LINE('',#45081,#9244);
#6541=LINE('',#45085,#9245);
#6542=LINE('',#45091,#9246);
#6543=LINE('',#45093,#9247);
#6544=LINE('',#45095,#9248);
#6545=LINE('',#45096,#9249);
#6546=LINE('',#45098,#9250);
#6547=LINE('',#45100,#9251);
#6548=LINE('',#45103,#9252);
#6549=LINE('',#45105,#9253);
#6550=LINE('',#45106,#9254);
#6551=LINE('',#45112,#9255);
#6552=LINE('',#45116,#9256);
#6553=LINE('',#45124,#9257);
#6554=LINE('',#45129,#9258);
#6555=LINE('',#45132,#9259);
#6556=LINE('',#45135,#9260);
#6557=LINE('',#45137,#9261);
#6558=LINE('',#45138,#9262);
#6559=LINE('',#45140,#9263);
#6560=LINE('',#45141,#9264);
#6561=LINE('',#45143,#9265);
#6562=LINE('',#45145,#9266);
#6563=LINE('',#45146,#9267);
#6564=LINE('',#45148,#9268);
#6565=LINE('',#45156,#9269);
#6566=LINE('',#45159,#9270);
#6567=LINE('',#45165,#9271);
#6568=LINE('',#45169,#9272);
#6569=LINE('',#45175,#9273);
#6570=LINE('',#45177,#9274);
#6571=LINE('',#45179,#9275);
#6572=LINE('',#45180,#9276);
#6573=LINE('',#45182,#9277);
#6574=LINE('',#45184,#9278);
#6575=LINE('',#45187,#9279);
#6576=LINE('',#45189,#9280);
#6577=LINE('',#45190,#9281);
#6578=LINE('',#45196,#9282);
#6579=LINE('',#45200,#9283);
#6580=LINE('',#45208,#9284);
#6581=LINE('',#45213,#9285);
#6582=LINE('',#45216,#9286);
#6583=LINE('',#45219,#9287);
#6584=LINE('',#45221,#9288);
#6585=LINE('',#45222,#9289);
#6586=LINE('',#45224,#9290);
#6587=LINE('',#45225,#9291);
#6588=LINE('',#45227,#9292);
#6589=LINE('',#45229,#9293);
#6590=LINE('',#45230,#9294);
#6591=LINE('',#45232,#9295);
#6592=LINE('',#45240,#9296);
#6593=LINE('',#45243,#9297);
#6594=LINE('',#45249,#9298);
#6595=LINE('',#45253,#9299);
#6596=LINE('',#45259,#9300);
#6597=LINE('',#45261,#9301);
#6598=LINE('',#45263,#9302);
#6599=LINE('',#45264,#9303);
#6600=LINE('',#45266,#9304);
#6601=LINE('',#45268,#9305);
#6602=LINE('',#45271,#9306);
#6603=LINE('',#45273,#9307);
#6604=LINE('',#45274,#9308);
#6605=LINE('',#45280,#9309);
#6606=LINE('',#45284,#9310);
#6607=LINE('',#45292,#9311);
#6608=LINE('',#45297,#9312);
#6609=LINE('',#45300,#9313);
#6610=LINE('',#45303,#9314);
#6611=LINE('',#45305,#9315);
#6612=LINE('',#45306,#9316);
#6613=LINE('',#45309,#9317);
#6614=LINE('',#45311,#9318);
#6615=LINE('',#45312,#9319);
#6616=LINE('',#45314,#9320);
#6617=LINE('',#45315,#9321);
#6618=LINE('',#45317,#9322);
#6619=LINE('',#45319,#9323);
#6620=LINE('',#45320,#9324);
#6621=LINE('',#45322,#9325);
#6622=LINE('',#45327,#9326);
#6623=LINE('',#45340,#9327);
#6624=LINE('',#45343,#9328);
#6625=LINE('',#45345,#9329);
#6626=LINE('',#45346,#9330);
#6627=LINE('',#45353,#9331);
#6628=LINE('',#45356,#9332);
#6629=LINE('',#45360,#9333);
#6630=LINE('',#45363,#9334);
#6631=LINE('',#45364,#9335);
#6632=LINE('',#45371,#9336);
#6633=LINE('',#45372,#9337);
#6634=LINE('',#45375,#9338);
#6635=LINE('',#45378,#9339);
#6636=LINE('',#45379,#9340);
#6637=LINE('',#45381,#9341);
#6638=LINE('',#45384,#9342);
#6639=LINE('',#45388,#9343);
#6640=LINE('',#45390,#9344);
#6641=LINE('',#45391,#9345);
#6642=LINE('',#45398,#9346);
#6643=LINE('',#45401,#9347);
#6644=LINE('',#45406,#9348);
#6645=LINE('',#45410,#9349);
#6646=LINE('',#45416,#9350);
#6647=LINE('',#45418,#9351);
#6648=LINE('',#45420,#9352);
#6649=LINE('',#45421,#9353);
#6650=LINE('',#45423,#9354);
#6651=LINE('',#45425,#9355);
#6652=LINE('',#45428,#9356);
#6653=LINE('',#45430,#9357);
#6654=LINE('',#45431,#9358);
#6655=LINE('',#45437,#9359);
#6656=LINE('',#45443,#9360);
#6657=LINE('',#45446,#9361);
#6658=LINE('',#45447,#9362);
#6659=LINE('',#45449,#9363);
#6660=LINE('',#45450,#9364);
#6661=LINE('',#45456,#9365);
#6662=LINE('',#45459,#9366);
#6663=LINE('',#45460,#9367);
#6664=LINE('',#45463,#9368);
#6665=LINE('',#45464,#9369);
#6666=LINE('',#45466,#9370);
#6667=LINE('',#45469,#9371);
#6668=LINE('',#45472,#9372);
#6669=LINE('',#45477,#9373);
#6670=LINE('',#45490,#9374);
#6671=LINE('',#45493,#9375);
#6672=LINE('',#45495,#9376);
#6673=LINE('',#45496,#9377);
#6674=LINE('',#45503,#9378);
#6675=LINE('',#45506,#9379);
#6676=LINE('',#45510,#9380);
#6677=LINE('',#45513,#9381);
#6678=LINE('',#45514,#9382);
#6679=LINE('',#45521,#9383);
#6680=LINE('',#45522,#9384);
#6681=LINE('',#45525,#9385);
#6682=LINE('',#45528,#9386);
#6683=LINE('',#45529,#9387);
#6684=LINE('',#45531,#9388);
#6685=LINE('',#45534,#9389);
#6686=LINE('',#45538,#9390);
#6687=LINE('',#45540,#9391);
#6688=LINE('',#45541,#9392);
#6689=LINE('',#45551,#9393);
#6690=LINE('',#45558,#9394);
#6691=LINE('',#45562,#9395);
#6692=LINE('',#45564,#9396);
#6693=LINE('',#45565,#9397);
#6694=LINE('',#45571,#9398);
#6695=LINE('',#45577,#9399);
#6696=LINE('',#45580,#9400);
#6697=LINE('',#45581,#9401);
#6698=LINE('',#45587,#9402);
#6699=LINE('',#45590,#9403);
#6700=LINE('',#45591,#9404);
#6701=LINE('',#45594,#9405);
#6702=LINE('',#45595,#9406);
#6703=LINE('',#45597,#9407);
#6704=LINE('',#45600,#9408);
#6705=LINE('',#45603,#9409);
#6706=LINE('',#45605,#9410);
#6707=LINE('',#45606,#9411);
#6708=LINE('',#45607,#9412);
#6709=LINE('',#45609,#9413);
#6710=LINE('',#45610,#9414);
#6711=LINE('',#45611,#9415);
#6712=LINE('',#45613,#9416);
#6713=LINE('',#45615,#9417);
#6714=LINE('',#45616,#9418);
#6715=LINE('',#45618,#9419);
#6716=LINE('',#45619,#9420);
#6717=LINE('',#45620,#9421);
#6718=LINE('',#45622,#9422);
#6719=LINE('',#45624,#9423);
#6720=LINE('',#45625,#9424);
#6721=LINE('',#45626,#9425);
#6722=LINE('',#45627,#9426);
#6723=LINE('',#45628,#9427);
#6724=LINE('',#45629,#9428);
#6725=LINE('',#45630,#9429);
#6726=LINE('',#45631,#9430);
#6727=LINE('',#45632,#9431);
#6728=LINE('',#45633,#9432);
#6729=LINE('',#45634,#9433);
#6730=LINE('',#45635,#9434);
#6731=LINE('',#45636,#9435);
#6732=LINE('',#45637,#9436);
#6733=LINE('',#45638,#9437);
#6734=LINE('',#45639,#9438);
#6735=LINE('',#45641,#9439);
#6736=LINE('',#45643,#9440);
#6737=LINE('',#45644,#9441);
#6738=LINE('',#45646,#9442);
#6739=LINE('',#45648,#9443);
#6740=LINE('',#45649,#9444);
#6741=LINE('',#45651,#9445);
#6742=LINE('',#45652,#9446);
#6743=LINE('',#45653,#9447);
#6744=LINE('',#45655,#9448);
#6745=LINE('',#45657,#9449);
#6746=LINE('',#45658,#9450);
#6747=LINE('',#45659,#9451);
#6748=LINE('',#45660,#9452);
#6749=LINE('',#45661,#9453);
#6750=LINE('',#45662,#9454);
#6751=LINE('',#45664,#9455);
#6752=LINE('',#45666,#9456);
#6753=LINE('',#45667,#9457);
#6754=LINE('',#45669,#9458);
#6755=LINE('',#45671,#9459);
#6756=LINE('',#45672,#9460);
#6757=LINE('',#45673,#9461);
#6758=LINE('',#45674,#9462);
#6759=LINE('',#45675,#9463);
#6760=LINE('',#45676,#9464);
#6761=LINE('',#45678,#9465);
#6762=LINE('',#45680,#9466);
#6763=LINE('',#45681,#9467);
#6764=LINE('',#45682,#9468);
#6765=LINE('',#45683,#9469);
#6766=LINE('',#45684,#9470);
#6767=LINE('',#45685,#9471);
#6768=LINE('',#45687,#9472);
#6769=LINE('',#45689,#9473);
#6770=LINE('',#45690,#9474);
#6771=LINE('',#45691,#9475);
#6772=LINE('',#45692,#9476);
#6773=LINE('',#45693,#9477);
#6774=LINE('',#45694,#9478);
#6775=LINE('',#45696,#9479);
#6776=LINE('',#45698,#9480);
#6777=LINE('',#45699,#9481);
#6778=LINE('',#45700,#9482);
#6779=LINE('',#45701,#9483);
#6780=LINE('',#45702,#9484);
#6781=LINE('',#45703,#9485);
#6782=LINE('',#45704,#9486);
#6783=LINE('',#45705,#9487);
#6784=LINE('',#45706,#9488);
#6785=LINE('',#45708,#9489);
#6786=LINE('',#45709,#9490);
#6787=LINE('',#45711,#9491);
#6788=LINE('',#45712,#9492);
#6789=LINE('',#45714,#9493);
#6790=LINE('',#45715,#9494);
#6791=LINE('',#45716,#9495);
#6792=LINE('',#45718,#9496);
#6793=LINE('',#45720,#9497);
#6794=LINE('',#45721,#9498);
#6795=LINE('',#45722,#9499);
#6796=LINE('',#45723,#9500);
#6797=LINE('',#45724,#9501);
#6798=LINE('',#45725,#9502);
#6799=LINE('',#45726,#9503);
#6800=LINE('',#45727,#9504);
#6801=LINE('',#45729,#9505);
#6802=LINE('',#45730,#9506);
#6803=LINE('',#45732,#9507);
#6804=LINE('',#45733,#9508);
#6805=LINE('',#45735,#9509);
#6806=LINE('',#45736,#9510);
#6807=LINE('',#45737,#9511);
#6808=LINE('',#45739,#9512);
#6809=LINE('',#45741,#9513);
#6810=LINE('',#45742,#9514);
#6811=LINE('',#45743,#9515);
#6812=LINE('',#45744,#9516);
#6813=LINE('',#45745,#9517);
#6814=LINE('',#45746,#9518);
#6815=LINE('',#45747,#9519);
#6816=LINE('',#45748,#9520);
#6817=LINE('',#45749,#9521);
#6818=LINE('',#45750,#9522);
#6819=LINE('',#45751,#9523);
#6820=LINE('',#45752,#9524);
#6821=LINE('',#45753,#9525);
#6822=LINE('',#45754,#9526);
#6823=LINE('',#45755,#9527);
#6824=LINE('',#45756,#9528);
#6825=LINE('',#45757,#9529);
#6826=LINE('',#45758,#9530);
#6827=LINE('',#45759,#9531);
#6828=LINE('',#45760,#9532);
#6829=LINE('',#45761,#9533);
#6830=LINE('',#45762,#9534);
#6831=LINE('',#45763,#9535);
#6832=LINE('',#45764,#9536);
#6833=LINE('',#45765,#9537);
#6834=LINE('',#45766,#9538);
#6835=LINE('',#45767,#9539);
#6836=LINE('',#45768,#9540);
#6837=LINE('',#45769,#9541);
#6838=LINE('',#45771,#9542);
#6839=LINE('',#45772,#9543);
#6840=LINE('',#45774,#9544);
#6841=LINE('',#45775,#9545);
#6842=LINE('',#45776,#9546);
#6843=LINE('',#45778,#9547);
#6844=LINE('',#45780,#9548);
#6845=LINE('',#45781,#9549);
#6846=LINE('',#45783,#9550);
#6847=LINE('',#45785,#9551);
#6848=LINE('',#45786,#9552);
#6849=LINE('',#45788,#9553);
#6850=LINE('',#45790,#9554);
#6851=LINE('',#45791,#9555);
#6852=LINE('',#45792,#9556);
#6853=LINE('',#45794,#9557);
#6854=LINE('',#45795,#9558);
#6855=LINE('',#45796,#9559);
#6856=LINE('',#45798,#9560);
#6857=LINE('',#45799,#9561);
#6858=LINE('',#45800,#9562);
#6859=LINE('',#45802,#9563);
#6860=LINE('',#45804,#9564);
#6861=LINE('',#45805,#9565);
#6862=LINE('',#45807,#9566);
#6863=LINE('',#45809,#9567);
#6864=LINE('',#45810,#9568);
#6865=LINE('',#45812,#9569);
#6866=LINE('',#45814,#9570);
#6867=LINE('',#45815,#9571);
#6868=LINE('',#45816,#9572);
#6869=LINE('',#45818,#9573);
#6870=LINE('',#45819,#9574);
#6871=LINE('',#45821,#9575);
#6872=LINE('',#45822,#9576);
#6873=LINE('',#45823,#9577);
#6874=LINE('',#45824,#9578);
#6875=LINE('',#45825,#9579);
#6876=LINE('',#45826,#9580);
#6877=LINE('',#45829,#9581);
#6878=LINE('',#45830,#9582);
#6879=LINE('',#45833,#9583);
#6880=LINE('',#45834,#9584);
#6881=LINE('',#45836,#9585);
#6882=LINE('',#45837,#9586);
#6883=LINE('',#45840,#9587);
#6884=LINE('',#45842,#9588);
#6885=LINE('',#45843,#9589);
#6886=LINE('',#45846,#9590);
#6887=LINE('',#45847,#9591);
#6888=LINE('',#45850,#9592);
#6889=LINE('',#45852,#9593);
#6890=LINE('',#45853,#9594);
#6891=LINE('',#45856,#9595);
#6892=LINE('',#45857,#9596);
#6893=LINE('',#45860,#9597);
#6894=LINE('',#45862,#9598);
#6895=LINE('',#45863,#9599);
#6896=LINE('',#45866,#9600);
#6897=LINE('',#45867,#9601);
#6898=LINE('',#45870,#9602);
#6899=LINE('',#45872,#9603);
#6900=LINE('',#45873,#9604);
#6901=LINE('',#45875,#9605);
#6902=LINE('',#45876,#9606);
#6903=LINE('',#45879,#9607);
#6904=LINE('',#45880,#9608);
#6905=LINE('',#45883,#9609);
#6906=LINE('',#45885,#9610);
#6907=LINE('',#45886,#9611);
#6908=LINE('',#45889,#9612);
#6909=LINE('',#45890,#9613);
#6910=LINE('',#45893,#9614);
#6911=LINE('',#45895,#9615);
#6912=LINE('',#45896,#9616);
#6913=LINE('',#45899,#9617);
#6914=LINE('',#45900,#9618);
#6915=LINE('',#45903,#9619);
#6916=LINE('',#45905,#9620);
#6917=LINE('',#45906,#9621);
#6918=LINE('',#45908,#9622);
#6919=LINE('',#45909,#9623);
#6920=LINE('',#45912,#9624);
#6921=LINE('',#45914,#9625);
#6922=LINE('',#45915,#9626);
#6923=LINE('',#45917,#9627);
#6924=LINE('',#45919,#9628);
#6925=LINE('',#45921,#9629);
#6926=LINE('',#45923,#9630);
#6927=LINE('',#45925,#9631);
#6928=LINE('',#45927,#9632);
#6929=LINE('',#45929,#9633);
#6930=LINE('',#45931,#9634);
#6931=LINE('',#45933,#9635);
#6932=LINE('',#45935,#9636);
#6933=LINE('',#45938,#9637);
#6934=LINE('',#45940,#9638);
#6935=LINE('',#45942,#9639);
#6936=LINE('',#45944,#9640);
#6937=LINE('',#45946,#9641);
#6938=LINE('',#45948,#9642);
#6939=LINE('',#45950,#9643);
#6940=LINE('',#45952,#9644);
#6941=LINE('',#45954,#9645);
#6942=LINE('',#45956,#9646);
#6943=LINE('',#45959,#9647);
#6944=LINE('',#45961,#9648);
#6945=LINE('',#45963,#9649);
#6946=LINE('',#45965,#9650);
#6947=LINE('',#45967,#9651);
#6948=LINE('',#45969,#9652);
#6949=LINE('',#45970,#9653);
#6950=LINE('',#45972,#9654);
#6951=LINE('',#45974,#9655);
#6952=LINE('',#45975,#9656);
#6953=LINE('',#45977,#9657);
#6954=LINE('',#45979,#9658);
#6955=LINE('',#45980,#9659);
#6956=LINE('',#45982,#9660);
#6957=LINE('',#45984,#9661);
#6958=LINE('',#45985,#9662);
#6959=LINE('',#45987,#9663);
#6960=LINE('',#45989,#9664);
#6961=LINE('',#45990,#9665);
#6962=LINE('',#45992,#9666);
#6963=LINE('',#45993,#9667);
#6964=LINE('',#45995,#9668);
#6965=LINE('',#45997,#9669);
#6966=LINE('',#45999,#9670);
#6967=LINE('',#46001,#9671);
#6968=LINE('',#46003,#9672);
#6969=LINE('',#46005,#9673);
#6970=LINE('',#46007,#9674);
#6971=LINE('',#46009,#9675);
#6972=LINE('',#46011,#9676);
#6973=LINE('',#46013,#9677);
#6974=LINE('',#46015,#9678);
#6975=LINE('',#46017,#9679);
#6976=LINE('',#46019,#9680);
#6977=LINE('',#46021,#9681);
#6978=LINE('',#46023,#9682);
#6979=LINE('',#46025,#9683);
#6980=LINE('',#46027,#9684);
#6981=LINE('',#46029,#9685);
#6982=LINE('',#46031,#9686);
#6983=LINE('',#46033,#9687);
#6984=LINE('',#46035,#9688);
#6985=LINE('',#46037,#9689);
#6986=LINE('',#46039,#9690);
#6987=LINE('',#46041,#9691);
#6988=LINE('',#46043,#9692);
#6989=LINE('',#46045,#9693);
#6990=LINE('',#46047,#9694);
#6991=LINE('',#46049,#9695);
#6992=LINE('',#46051,#9696);
#6993=LINE('',#46053,#9697);
#6994=LINE('',#46055,#9698);
#6995=LINE('',#46057,#9699);
#6996=LINE('',#46059,#9700);
#6997=LINE('',#46061,#9701);
#6998=LINE('',#46063,#9702);
#6999=LINE('',#46065,#9703);
#7000=LINE('',#46067,#9704);
#7001=LINE('',#46069,#9705);
#7002=LINE('',#46071,#9706);
#7003=LINE('',#46073,#9707);
#7004=LINE('',#46075,#9708);
#7005=LINE('',#46077,#9709);
#7006=LINE('',#46079,#9710);
#7007=LINE('',#46081,#9711);
#7008=LINE('',#46083,#9712);
#7009=LINE('',#46085,#9713);
#7010=LINE('',#46087,#9714);
#7011=LINE('',#46089,#9715);
#7012=LINE('',#46091,#9716);
#7013=LINE('',#46093,#9717);
#7014=LINE('',#46095,#9718);
#7015=LINE('',#46097,#9719);
#7016=LINE('',#46099,#9720);
#7017=LINE('',#46101,#9721);
#7018=LINE('',#46103,#9722);
#7019=LINE('',#46105,#9723);
#7020=LINE('',#46107,#9724);
#7021=LINE('',#46109,#9725);
#7022=LINE('',#46111,#9726);
#7023=LINE('',#46113,#9727);
#7024=LINE('',#46114,#9728);
#7025=LINE('',#46139,#9729);
#7026=LINE('',#46145,#9730);
#7027=LINE('',#46154,#9731);
#7028=LINE('',#46167,#9732);
#7029=LINE('',#46173,#9733);
#7030=LINE('',#46177,#9734);
#7031=LINE('',#46186,#9735);
#7032=LINE('',#46200,#9736);
#7033=LINE('',#46224,#9737);
#7034=LINE('',#46243,#9738);
#7035=LINE('',#46247,#9739);
#7036=LINE('',#46255,#9740);
#7037=LINE('',#46259,#9741);
#7038=LINE('',#46279,#9742);
#7039=LINE('',#46282,#9743);
#7040=LINE('',#46284,#9744);
#7041=LINE('',#46285,#9745);
#7042=LINE('',#46288,#9746);
#7043=LINE('',#46290,#9747);
#7044=LINE('',#46291,#9748);
#7045=LINE('',#46294,#9749);
#7046=LINE('',#46296,#9750);
#7047=LINE('',#46297,#9751);
#7048=LINE('',#46300,#9752);
#7049=LINE('',#46302,#9753);
#7050=LINE('',#46303,#9754);
#7051=LINE('',#46306,#9755);
#7052=LINE('',#46308,#9756);
#7053=LINE('',#46309,#9757);
#7054=LINE('',#46312,#9758);
#7055=LINE('',#46314,#9759);
#7056=LINE('',#46315,#9760);
#7057=LINE('',#46318,#9761);
#7058=LINE('',#46320,#9762);
#7059=LINE('',#46321,#9763);
#7060=LINE('',#46324,#9764);
#7061=LINE('',#46326,#9765);
#7062=LINE('',#46327,#9766);
#7063=LINE('',#46330,#9767);
#7064=LINE('',#46332,#9768);
#7065=LINE('',#46333,#9769);
#7066=LINE('',#46336,#9770);
#7067=LINE('',#46338,#9771);
#7068=LINE('',#46339,#9772);
#7069=LINE('',#46341,#9773);
#7070=LINE('',#46342,#9774);
#7071=LINE('',#46346,#9775);
#7072=LINE('',#46347,#9776);
#7073=LINE('',#46350,#9777);
#7074=LINE('',#46352,#9778);
#7075=LINE('',#46354,#9779);
#7076=LINE('',#46356,#9780);
#7077=LINE('',#46358,#9781);
#7078=LINE('',#46362,#9782);
#7079=LINE('',#46364,#9783);
#7080=LINE('',#46365,#9784);
#7081=LINE('',#46383,#9785);
#7082=LINE('',#46389,#9786);
#7083=LINE('',#46391,#9787);
#7084=LINE('',#46393,#9788);
#7085=LINE('',#46399,#9789);
#7086=LINE('',#46401,#9790);
#7087=LINE('',#46410,#9791);
#7088=LINE('',#46413,#9792);
#7089=LINE('',#46415,#9793);
#7090=LINE('',#46421,#9794);
#7091=LINE('',#46424,#9795);
#7092=LINE('',#46426,#9796);
#7093=LINE('',#46438,#9797);
#7094=LINE('',#46443,#9798);
#7095=LINE('',#46445,#9799);
#7096=VECTOR('',#30771,10.);
#7097=VECTOR('',#30774,10.);
#7098=VECTOR('',#30779,10.);
#7099=VECTOR('',#30782,10.);
#7100=VECTOR('',#30789,10.);
#7101=VECTOR('',#30792,10.);
#7102=VECTOR('',#30795,10.);
#7103=VECTOR('',#30796,10.);
#7104=VECTOR('',#30797,10.);
#7105=VECTOR('',#30800,10.);
#7106=VECTOR('',#30801,10.);
#7107=VECTOR('',#30804,10.);
#7108=VECTOR('',#30805,10.);
#7109=VECTOR('',#30806,10.);
#7110=VECTOR('',#30809,10.);
#7111=VECTOR('',#30810,10.);
#7112=VECTOR('',#30811,10.);
#7113=VECTOR('',#30814,10.);
#7114=VECTOR('',#30815,10.);
#7115=VECTOR('',#30822,10.);
#7116=VECTOR('',#30825,10.);
#7117=VECTOR('',#30830,10.);
#7118=VECTOR('',#30833,10.);
#7119=VECTOR('',#30840,10.);
#7120=VECTOR('',#30843,10.);
#7121=VECTOR('',#30846,10.);
#7122=VECTOR('',#30847,10.);
#7123=VECTOR('',#30848,10.);
#7124=VECTOR('',#30851,10.);
#7125=VECTOR('',#30852,10.);
#7126=VECTOR('',#30855,10.);
#7127=VECTOR('',#30856,10.);
#7128=VECTOR('',#30859,10.);
#7129=VECTOR('',#30860,10.);
#7130=VECTOR('',#30861,10.);
#7131=VECTOR('',#30864,10.);
#7132=VECTOR('',#30865,10.);
#7133=VECTOR('',#30866,10.);
#7134=VECTOR('',#30869,10.);
#7135=VECTOR('',#30870,10.);
#7136=VECTOR('',#30873,10.);
#7137=VECTOR('',#30874,10.);
#7138=VECTOR('',#30877,10.);
#7139=VECTOR('',#30878,10.);
#7140=VECTOR('',#30881,10.);
#7141=VECTOR('',#30882,10.);
#7142=VECTOR('',#30889,10.);
#7143=VECTOR('',#30892,10.);
#7144=VECTOR('',#30897,10.);
#7145=VECTOR('',#30900,10.);
#7146=VECTOR('',#30907,10.);
#7147=VECTOR('',#30910,10.);
#7148=VECTOR('',#30913,10.);
#7149=VECTOR('',#30914,10.);
#7150=VECTOR('',#30915,10.);
#7151=VECTOR('',#30918,10.);
#7152=VECTOR('',#30919,10.);
#7153=VECTOR('',#30922,10.);
#7154=VECTOR('',#30923,10.);
#7155=VECTOR('',#30924,10.);
#7156=VECTOR('',#30927,10.);
#7157=VECTOR('',#30928,10.);
#7158=VECTOR('',#30929,10.);
#7159=VECTOR('',#30932,10.);
#7160=VECTOR('',#30933,10.);
#7161=VECTOR('',#30942,10.);
#7162=VECTOR('',#30947,10.);
#7163=VECTOR('',#30956,10.);
#7164=VECTOR('',#30961,10.);
#7165=VECTOR('',#30962,10.);
#7166=VECTOR('',#30963,10.);
#7167=VECTOR('',#30966,10.);
#7168=VECTOR('',#30967,10.);
#7169=VECTOR('',#30968,10.);
#7170=VECTOR('',#30971,10.);
#7171=VECTOR('',#30972,10.);
#7172=VECTOR('',#30975,10.);
#7173=VECTOR('',#30976,10.);
#7174=VECTOR('',#30979,10.);
#7175=VECTOR('',#30980,10.);
#7176=VECTOR('',#30983,10.);
#7177=VECTOR('',#30984,10.);
#7178=VECTOR('',#30991,10.);
#7179=VECTOR('',#30994,10.);
#7180=VECTOR('',#30999,10.);
#7181=VECTOR('',#31002,10.);
#7182=VECTOR('',#31009,10.);
#7183=VECTOR('',#31012,10.);
#7184=VECTOR('',#31015,10.);
#7185=VECTOR('',#31016,10.);
#7186=VECTOR('',#31017,10.);
#7187=VECTOR('',#31020,10.);
#7188=VECTOR('',#31021,10.);
#7189=VECTOR('',#31024,10.);
#7190=VECTOR('',#31025,10.);
#7191=VECTOR('',#31026,10.);
#7192=VECTOR('',#31029,10.);
#7193=VECTOR('',#31030,10.);
#7194=VECTOR('',#31031,10.);
#7195=VECTOR('',#31034,10.);
#7196=VECTOR('',#31035,10.);
#7197=VECTOR('',#31044,10.);
#7198=VECTOR('',#31049,10.);
#7199=VECTOR('',#31058,10.);
#7200=VECTOR('',#31063,10.);
#7201=VECTOR('',#31064,10.);
#7202=VECTOR('',#31065,10.);
#7203=VECTOR('',#31068,10.);
#7204=VECTOR('',#31069,10.);
#7205=VECTOR('',#31070,10.);
#7206=VECTOR('',#31073,10.);
#7207=VECTOR('',#31074,10.);
#7208=VECTOR('',#31077,10.);
#7209=VECTOR('',#31078,10.);
#7210=VECTOR('',#31081,10.);
#7211=VECTOR('',#31082,10.);
#7212=VECTOR('',#31085,10.);
#7213=VECTOR('',#31086,10.);
#7214=VECTOR('',#31093,10.);
#7215=VECTOR('',#31096,10.);
#7216=VECTOR('',#31101,10.);
#7217=VECTOR('',#31104,10.);
#7218=VECTOR('',#31111,10.);
#7219=VECTOR('',#31114,10.);
#7220=VECTOR('',#31117,10.);
#7221=VECTOR('',#31118,10.);
#7222=VECTOR('',#31119,10.);
#7223=VECTOR('',#31122,10.);
#7224=VECTOR('',#31123,10.);
#7225=VECTOR('',#31126,10.);
#7226=VECTOR('',#31127,10.);
#7227=VECTOR('',#31128,10.);
#7228=VECTOR('',#31131,10.);
#7229=VECTOR('',#31132,10.);
#7230=VECTOR('',#31133,10.);
#7231=VECTOR('',#31136,10.);
#7232=VECTOR('',#31137,10.);
#7233=VECTOR('',#31146,10.);
#7234=VECTOR('',#31151,10.);
#7235=VECTOR('',#31160,10.);
#7236=VECTOR('',#31165,10.);
#7237=VECTOR('',#31166,10.);
#7238=VECTOR('',#31167,10.);
#7239=VECTOR('',#31170,10.);
#7240=VECTOR('',#31171,10.);
#7241=VECTOR('',#31172,10.);
#7242=VECTOR('',#31175,10.);
#7243=VECTOR('',#31176,10.);
#7244=VECTOR('',#31179,10.);
#7245=VECTOR('',#31180,10.);
#7246=VECTOR('',#31183,10.);
#7247=VECTOR('',#31184,10.);
#7248=VECTOR('',#31187,10.);
#7249=VECTOR('',#31188,10.);
#7250=VECTOR('',#31195,10.);
#7251=VECTOR('',#31198,10.);
#7252=VECTOR('',#31203,10.);
#7253=VECTOR('',#31206,10.);
#7254=VECTOR('',#31213,10.);
#7255=VECTOR('',#31216,10.);
#7256=VECTOR('',#31219,10.);
#7257=VECTOR('',#31220,10.);
#7258=VECTOR('',#31221,10.);
#7259=VECTOR('',#31224,10.);
#7260=VECTOR('',#31225,10.);
#7261=VECTOR('',#31228,10.);
#7262=VECTOR('',#31229,10.);
#7263=VECTOR('',#31230,10.);
#7264=VECTOR('',#31233,10.);
#7265=VECTOR('',#31234,10.);
#7266=VECTOR('',#31235,10.);
#7267=VECTOR('',#31238,10.);
#7268=VECTOR('',#31239,10.);
#7269=VECTOR('',#31248,10.);
#7270=VECTOR('',#31253,10.);
#7271=VECTOR('',#31262,10.);
#7272=VECTOR('',#31267,10.);
#7273=VECTOR('',#31268,10.);
#7274=VECTOR('',#31269,10.);
#7275=VECTOR('',#31272,10.);
#7276=VECTOR('',#31273,10.);
#7277=VECTOR('',#31274,10.);
#7278=VECTOR('',#31277,10.);
#7279=VECTOR('',#31278,10.);
#7280=VECTOR('',#31281,10.);
#7281=VECTOR('',#31282,10.);
#7282=VECTOR('',#31285,10.);
#7283=VECTOR('',#31286,10.);
#7284=VECTOR('',#31289,10.);
#7285=VECTOR('',#31290,10.);
#7286=VECTOR('',#31299,10.);
#7287=VECTOR('',#31304,10.);
#7288=VECTOR('',#31313,10.);
#7289=VECTOR('',#31318,10.);
#7290=VECTOR('',#31319,10.);
#7291=VECTOR('',#31320,10.);
#7292=VECTOR('',#31323,10.);
#7293=VECTOR('',#31324,10.);
#7294=VECTOR('',#31325,10.);
#7295=VECTOR('',#31332,10.);
#7296=VECTOR('',#31335,10.);
#7297=VECTOR('',#31340,10.);
#7298=VECTOR('',#31343,10.);
#7299=VECTOR('',#31350,10.);
#7300=VECTOR('',#31353,10.);
#7301=VECTOR('',#31356,10.);
#7302=VECTOR('',#31357,10.);
#7303=VECTOR('',#31358,10.);
#7304=VECTOR('',#31361,10.);
#7305=VECTOR('',#31362,10.);
#7306=VECTOR('',#31365,10.);
#7307=VECTOR('',#31366,10.);
#7308=VECTOR('',#31367,10.);
#7309=VECTOR('',#31370,10.);
#7310=VECTOR('',#31371,10.);
#7311=VECTOR('',#31372,10.);
#7312=VECTOR('',#31375,10.);
#7313=VECTOR('',#31376,10.);
#7314=VECTOR('',#31379,10.);
#7315=VECTOR('',#31380,10.);
#7316=VECTOR('',#31383,10.);
#7317=VECTOR('',#31384,10.);
#7318=VECTOR('',#31387,10.);
#7319=VECTOR('',#31388,10.);
#7320=VECTOR('',#31391,10.);
#7321=VECTOR('',#31392,10.);
#7322=VECTOR('',#31399,10.);
#7323=VECTOR('',#31402,10.);
#7324=VECTOR('',#31407,10.);
#7325=VECTOR('',#31410,10.);
#7326=VECTOR('',#31417,10.);
#7327=VECTOR('',#31420,10.);
#7328=VECTOR('',#31423,10.);
#7329=VECTOR('',#31424,10.);
#7330=VECTOR('',#31425,10.);
#7331=VECTOR('',#31428,10.);
#7332=VECTOR('',#31429,10.);
#7333=VECTOR('',#31432,10.);
#7334=VECTOR('',#31433,10.);
#7335=VECTOR('',#31434,10.);
#7336=VECTOR('',#31437,10.);
#7337=VECTOR('',#31438,10.);
#7338=VECTOR('',#31439,10.);
#7339=VECTOR('',#31442,10.);
#7340=VECTOR('',#31443,10.);
#7341=VECTOR('',#31452,10.);
#7342=VECTOR('',#31457,10.);
#7343=VECTOR('',#31466,10.);
#7344=VECTOR('',#31471,10.);
#7345=VECTOR('',#31472,10.);
#7346=VECTOR('',#31473,10.);
#7347=VECTOR('',#31476,10.);
#7348=VECTOR('',#31477,10.);
#7349=VECTOR('',#31478,10.);
#7350=VECTOR('',#31481,10.);
#7351=VECTOR('',#31482,10.);
#7352=VECTOR('',#31485,10.);
#7353=VECTOR('',#31486,10.);
#7354=VECTOR('',#31489,10.);
#7355=VECTOR('',#31490,10.);
#7356=VECTOR('',#31493,10.);
#7357=VECTOR('',#31494,10.);
#7358=VECTOR('',#31501,10.);
#7359=VECTOR('',#31504,10.);
#7360=VECTOR('',#31509,10.);
#7361=VECTOR('',#31512,10.);
#7362=VECTOR('',#31519,10.);
#7363=VECTOR('',#31522,10.);
#7364=VECTOR('',#31525,10.);
#7365=VECTOR('',#31526,10.);
#7366=VECTOR('',#31527,10.);
#7367=VECTOR('',#31530,10.);
#7368=VECTOR('',#31531,10.);
#7369=VECTOR('',#31534,10.);
#7370=VECTOR('',#31535,10.);
#7371=VECTOR('',#31536,10.);
#7372=VECTOR('',#31539,10.);
#7373=VECTOR('',#31540,10.);
#7374=VECTOR('',#31541,10.);
#7375=VECTOR('',#31544,10.);
#7376=VECTOR('',#31545,10.);
#7377=VECTOR('',#31554,10.);
#7378=VECTOR('',#31559,10.);
#7379=VECTOR('',#31568,10.);
#7380=VECTOR('',#31573,10.);
#7381=VECTOR('',#31574,10.);
#7382=VECTOR('',#31575,10.);
#7383=VECTOR('',#31578,10.);
#7384=VECTOR('',#31579,10.);
#7385=VECTOR('',#31580,10.);
#7386=VECTOR('',#31583,10.);
#7387=VECTOR('',#31584,10.);
#7388=VECTOR('',#31587,10.);
#7389=VECTOR('',#31588,10.);
#7390=VECTOR('',#31591,10.);
#7391=VECTOR('',#31592,10.);
#7392=VECTOR('',#31595,10.);
#7393=VECTOR('',#31596,10.);
#7394=VECTOR('',#31603,10.);
#7395=VECTOR('',#31606,10.);
#7396=VECTOR('',#31611,10.);
#7397=VECTOR('',#31614,10.);
#7398=VECTOR('',#31621,10.);
#7399=VECTOR('',#31624,10.);
#7400=VECTOR('',#31627,10.);
#7401=VECTOR('',#31628,10.);
#7402=VECTOR('',#31629,10.);
#7403=VECTOR('',#31632,10.);
#7404=VECTOR('',#31633,10.);
#7405=VECTOR('',#31636,10.);
#7406=VECTOR('',#31637,10.);
#7407=VECTOR('',#31638,10.);
#7408=VECTOR('',#31641,10.);
#7409=VECTOR('',#31642,10.);
#7410=VECTOR('',#31643,10.);
#7411=VECTOR('',#31646,10.);
#7412=VECTOR('',#31647,10.);
#7413=VECTOR('',#31656,10.);
#7414=VECTOR('',#31661,10.);
#7415=VECTOR('',#31670,10.);
#7416=VECTOR('',#31675,10.);
#7417=VECTOR('',#31676,10.);
#7418=VECTOR('',#31677,10.);
#7419=VECTOR('',#31680,10.);
#7420=VECTOR('',#31681,10.);
#7421=VECTOR('',#31682,10.);
#7422=VECTOR('',#31685,10.);
#7423=VECTOR('',#31686,10.);
#7424=VECTOR('',#31689,10.);
#7425=VECTOR('',#31690,10.);
#7426=VECTOR('',#31693,10.);
#7427=VECTOR('',#31694,10.);
#7428=VECTOR('',#31697,10.);
#7429=VECTOR('',#31698,10.);
#7430=VECTOR('',#31707,10.);
#7431=VECTOR('',#31712,10.);
#7432=VECTOR('',#31721,10.);
#7433=VECTOR('',#31726,10.);
#7434=VECTOR('',#31727,10.);
#7435=VECTOR('',#31728,10.);
#7436=VECTOR('',#31731,10.);
#7437=VECTOR('',#31732,10.);
#7438=VECTOR('',#31733,10.);
#7439=VECTOR('',#31738,10.);
#7440=VECTOR('',#31741,10.);
#7441=VECTOR('',#31750,10.);
#7442=VECTOR('',#31753,10.);
#7443=VECTOR('',#31758,10.);
#7444=VECTOR('',#31761,10.);
#7445=VECTOR('',#31764,10.);
#7446=VECTOR('',#31765,10.);
#7447=VECTOR('',#31766,10.);
#7448=VECTOR('',#31769,10.);
#7449=VECTOR('',#31770,10.);
#7450=VECTOR('',#31771,10.);
#7451=VECTOR('',#31774,10.);
#7452=VECTOR('',#31775,10.);
#7453=VECTOR('',#31778,10.);
#7454=VECTOR('',#31781,10.);
#7455=VECTOR('',#31782,10.);
#7456=VECTOR('',#31785,10.);
#7457=VECTOR('',#31786,10.);
#7458=VECTOR('',#31787,10.);
#7459=VECTOR('',#31794,10.);
#7460=VECTOR('',#31797,10.);
#7461=VECTOR('',#31802,10.);
#7462=VECTOR('',#31805,10.);
#7463=VECTOR('',#31812,10.);
#7464=VECTOR('',#31815,10.);
#7465=VECTOR('',#31818,10.);
#7466=VECTOR('',#31819,10.);
#7467=VECTOR('',#31822,10.);
#7468=VECTOR('',#31825,10.);
#7469=VECTOR('',#31828,10.);
#7470=VECTOR('',#31829,10.);
#7471=VECTOR('',#31830,10.);
#7472=VECTOR('',#31833,10.);
#7473=VECTOR('',#31834,10.);
#7474=VECTOR('',#31835,10.);
#7475=VECTOR('',#31842,10.);
#7476=VECTOR('',#31845,10.);
#7477=VECTOR('',#31850,10.);
#7478=VECTOR('',#31853,10.);
#7479=VECTOR('',#31860,10.);
#7480=VECTOR('',#31863,10.);
#7481=VECTOR('',#31866,10.);
#7482=VECTOR('',#31867,10.);
#7483=VECTOR('',#31868,10.);
#7484=VECTOR('',#31871,10.);
#7485=VECTOR('',#31872,10.);
#7486=VECTOR('',#31875,10.);
#7487=VECTOR('',#31876,10.);
#7488=VECTOR('',#31879,10.);
#7489=VECTOR('',#31880,10.);
#7490=VECTOR('',#31881,10.);
#7491=VECTOR('',#31884,10.);
#7492=VECTOR('',#31885,10.);
#7493=VECTOR('',#31886,10.);
#7494=VECTOR('',#31889,10.);
#7495=VECTOR('',#31890,10.);
#7496=VECTOR('',#31893,10.);
#7497=VECTOR('',#31894,10.);
#7498=VECTOR('',#31897,10.);
#7499=VECTOR('',#31898,10.);
#7500=VECTOR('',#31901,10.);
#7501=VECTOR('',#31902,10.);
#7502=VECTOR('',#31907,10.);
#7503=VECTOR('',#31910,10.);
#7504=VECTOR('',#31919,10.);
#7505=VECTOR('',#31922,10.);
#7506=VECTOR('',#31927,10.);
#7507=VECTOR('',#31930,10.);
#7508=VECTOR('',#31933,10.);
#7509=VECTOR('',#31934,10.);
#7510=VECTOR('',#31935,10.);
#7511=VECTOR('',#31938,10.);
#7512=VECTOR('',#31939,10.);
#7513=VECTOR('',#31940,10.);
#7514=VECTOR('',#31947,10.);
#7515=VECTOR('',#31950,10.);
#7516=VECTOR('',#31955,10.);
#7517=VECTOR('',#31958,10.);
#7518=VECTOR('',#31965,10.);
#7519=VECTOR('',#31968,10.);
#7520=VECTOR('',#31971,10.);
#7521=VECTOR('',#31972,10.);
#7522=VECTOR('',#31973,10.);
#7523=VECTOR('',#31976,10.);
#7524=VECTOR('',#31977,10.);
#7525=VECTOR('',#31980,10.);
#7526=VECTOR('',#31981,10.);
#7527=VECTOR('',#31984,10.);
#7528=VECTOR('',#31985,10.);
#7529=VECTOR('',#31986,10.);
#7530=VECTOR('',#31989,10.);
#7531=VECTOR('',#31990,10.);
#7532=VECTOR('',#31991,10.);
#7533=VECTOR('',#31994,10.);
#7534=VECTOR('',#31995,10.);
#7535=VECTOR('',#31998,10.);
#7536=VECTOR('',#32001,10.);
#7537=VECTOR('',#32002,10.);
#7538=VECTOR('',#32005,10.);
#7539=VECTOR('',#32010,10.);
#7540=VECTOR('',#32013,10.);
#7541=VECTOR('',#32022,10.);
#7542=VECTOR('',#32025,10.);
#7543=VECTOR('',#32030,10.);
#7544=VECTOR('',#32033,10.);
#7545=VECTOR('',#32036,10.);
#7546=VECTOR('',#32037,10.);
#7547=VECTOR('',#32038,10.);
#7548=VECTOR('',#32041,10.);
#7549=VECTOR('',#32042,10.);
#7550=VECTOR('',#32043,10.);
#7551=VECTOR('',#32050,10.);
#7552=VECTOR('',#32053,10.);
#7553=VECTOR('',#32058,10.);
#7554=VECTOR('',#32061,10.);
#7555=VECTOR('',#32068,10.);
#7556=VECTOR('',#32071,10.);
#7557=VECTOR('',#32074,10.);
#7558=VECTOR('',#32075,10.);
#7559=VECTOR('',#32078,10.);
#7560=VECTOR('',#32081,10.);
#7561=VECTOR('',#32084,10.);
#7562=VECTOR('',#32085,10.);
#7563=VECTOR('',#32086,10.);
#7564=VECTOR('',#32089,10.);
#7565=VECTOR('',#32090,10.);
#7566=VECTOR('',#32091,10.);
#7567=VECTOR('',#32094,10.);
#7568=VECTOR('',#32095,10.);
#7569=VECTOR('',#32098,10.);
#7570=VECTOR('',#32101,10.);
#7571=VECTOR('',#32102,10.);
#7572=VECTOR('',#32105,10.);
#7573=VECTOR('',#32112,10.);
#7574=VECTOR('',#32115,10.);
#7575=VECTOR('',#32120,10.);
#7576=VECTOR('',#32123,10.);
#7577=VECTOR('',#32130,10.);
#7578=VECTOR('',#32133,10.);
#7579=VECTOR('',#32136,10.);
#7580=VECTOR('',#32137,10.);
#7581=VECTOR('',#32138,10.);
#7582=VECTOR('',#32141,10.);
#7583=VECTOR('',#32142,10.);
#7584=VECTOR('',#32145,10.);
#7585=VECTOR('',#32146,10.);
#7586=VECTOR('',#32149,10.);
#7587=VECTOR('',#32150,10.);
#7588=VECTOR('',#32151,10.);
#7589=VECTOR('',#32154,10.);
#7590=VECTOR('',#32155,10.);
#7591=VECTOR('',#32156,10.);
#7592=VECTOR('',#32161,10.);
#7593=VECTOR('',#32164,10.);
#7594=VECTOR('',#32173,10.);
#7595=VECTOR('',#32176,10.);
#7596=VECTOR('',#32181,10.);
#7597=VECTOR('',#32184,10.);
#7598=VECTOR('',#32187,10.);
#7599=VECTOR('',#32188,10.);
#7600=VECTOR('',#32189,10.);
#7601=VECTOR('',#32192,10.);
#7602=VECTOR('',#32193,10.);
#7603=VECTOR('',#32194,10.);
#7604=VECTOR('',#32197,10.);
#7605=VECTOR('',#32198,10.);
#7606=VECTOR('',#32199,10.);
#7607=VECTOR('',#32202,10.);
#7608=VECTOR('',#32203,10.);
#7609=VECTOR('',#32206,10.);
#7610=VECTOR('',#32209,10.);
#7611=VECTOR('',#32210,10.);
#7612=VECTOR('',#32213,10.);
#7613=VECTOR('',#32218,10.);
#7614=VECTOR('',#32221,10.);
#7615=VECTOR('',#32230,10.);
#7616=VECTOR('',#32233,10.);
#7617=VECTOR('',#32238,10.);
#7618=VECTOR('',#32241,10.);
#7619=VECTOR('',#32244,10.);
#7620=VECTOR('',#32245,10.);
#7621=VECTOR('',#32246,10.);
#7622=VECTOR('',#32249,10.);
#7623=VECTOR('',#32250,10.);
#7624=VECTOR('',#32251,10.);
#7625=VECTOR('',#32258,10.);
#7626=VECTOR('',#32261,10.);
#7627=VECTOR('',#32266,10.);
#7628=VECTOR('',#32269,10.);
#7629=VECTOR('',#32276,10.);
#7630=VECTOR('',#32279,10.);
#7631=VECTOR('',#32282,10.);
#7632=VECTOR('',#32283,10.);
#7633=VECTOR('',#32286,10.);
#7634=VECTOR('',#32289,10.);
#7635=VECTOR('',#32292,10.);
#7636=VECTOR('',#32293,10.);
#7637=VECTOR('',#32294,10.);
#7638=VECTOR('',#32297,10.);
#7639=VECTOR('',#32298,10.);
#7640=VECTOR('',#32299,10.);
#7641=VECTOR('',#32302,10.);
#7642=VECTOR('',#32303,10.);
#7643=VECTOR('',#32306,10.);
#7644=VECTOR('',#32309,10.);
#7645=VECTOR('',#32310,10.);
#7646=VECTOR('',#32313,10.);
#7647=VECTOR('',#32320,10.);
#7648=VECTOR('',#32323,10.);
#7649=VECTOR('',#32328,10.);
#7650=VECTOR('',#32331,10.);
#7651=VECTOR('',#32338,10.);
#7652=VECTOR('',#32341,10.);
#7653=VECTOR('',#32344,10.);
#7654=VECTOR('',#32345,10.);
#7655=VECTOR('',#32346,10.);
#7656=VECTOR('',#32349,10.);
#7657=VECTOR('',#32350,10.);
#7658=VECTOR('',#32353,10.);
#7659=VECTOR('',#32354,10.);
#7660=VECTOR('',#32357,10.);
#7661=VECTOR('',#32358,10.);
#7662=VECTOR('',#32359,10.);
#7663=VECTOR('',#32362,10.);
#7664=VECTOR('',#32363,10.);
#7665=VECTOR('',#32364,10.);
#7666=VECTOR('',#32369,10.);
#7667=VECTOR('',#32382,10.);
#7668=VECTOR('',#32389,10.);
#7669=VECTOR('',#32392,10.);
#7670=VECTOR('',#32393,10.);
#7671=VECTOR('',#32394,10.);
#7672=VECTOR('',#32397,10.);
#7673=VECTOR('',#32398,10.);
#7674=VECTOR('',#32399,10.);
#7675=VECTOR('',#32402,10.);
#7676=VECTOR('',#32403,10.);
#7677=VECTOR('',#32404,10.);
#7678=VECTOR('',#32407,10.);
#7679=VECTOR('',#32408,10.);
#7680=VECTOR('',#32411,10.);
#7681=VECTOR('',#32414,10.);
#7682=VECTOR('',#32415,10.);
#7683=VECTOR('',#32418,10.);
#7684=VECTOR('',#32423,10.);
#7685=VECTOR('',#32426,10.);
#7686=VECTOR('',#32435,10.);
#7687=VECTOR('',#32438,10.);
#7688=VECTOR('',#32443,10.);
#7689=VECTOR('',#32446,10.);
#7690=VECTOR('',#32449,10.);
#7691=VECTOR('',#32450,10.);
#7692=VECTOR('',#32451,10.);
#7693=VECTOR('',#32454,10.);
#7694=VECTOR('',#32455,10.);
#7695=VECTOR('',#32456,10.);
#7696=VECTOR('',#32463,10.);
#7697=VECTOR('',#32466,10.);
#7698=VECTOR('',#32471,10.);
#7699=VECTOR('',#32474,10.);
#7700=VECTOR('',#32481,10.);
#7701=VECTOR('',#32484,10.);
#7702=VECTOR('',#32487,10.);
#7703=VECTOR('',#32488,10.);
#7704=VECTOR('',#32491,10.);
#7705=VECTOR('',#32494,10.);
#7706=VECTOR('',#32497,10.);
#7707=VECTOR('',#32498,10.);
#7708=VECTOR('',#32499,10.);
#7709=VECTOR('',#32502,10.);
#7710=VECTOR('',#32503,10.);
#7711=VECTOR('',#32504,10.);
#7712=VECTOR('',#32507,10.);
#7713=VECTOR('',#32508,10.);
#7714=VECTOR('',#32511,10.);
#7715=VECTOR('',#32514,10.);
#7716=VECTOR('',#32515,10.);
#7717=VECTOR('',#32518,10.);
#7718=VECTOR('',#32525,10.);
#7719=VECTOR('',#32528,10.);
#7720=VECTOR('',#32533,10.);
#7721=VECTOR('',#32536,10.);
#7722=VECTOR('',#32543,10.);
#7723=VECTOR('',#32546,10.);
#7724=VECTOR('',#32549,10.);
#7725=VECTOR('',#32550,10.);
#7726=VECTOR('',#32551,10.);
#7727=VECTOR('',#32554,10.);
#7728=VECTOR('',#32555,10.);
#7729=VECTOR('',#32558,10.);
#7730=VECTOR('',#32559,10.);
#7731=VECTOR('',#32562,10.);
#7732=VECTOR('',#32563,10.);
#7733=VECTOR('',#32564,10.);
#7734=VECTOR('',#32567,10.);
#7735=VECTOR('',#32568,10.);
#7736=VECTOR('',#32569,10.);
#7737=VECTOR('',#32574,10.);
#7738=VECTOR('',#32587,10.);
#7739=VECTOR('',#32594,10.);
#7740=VECTOR('',#32597,10.);
#7741=VECTOR('',#32598,10.);
#7742=VECTOR('',#32599,10.);
#7743=VECTOR('',#32602,10.);
#7744=VECTOR('',#32603,10.);
#7745=VECTOR('',#32604,10.);
#7746=VECTOR('',#32607,10.);
#7747=VECTOR('',#32608,10.);
#7748=VECTOR('',#32609,10.);
#7749=VECTOR('',#32612,10.);
#7750=VECTOR('',#32613,10.);
#7751=VECTOR('',#32616,10.);
#7752=VECTOR('',#32619,10.);
#7753=VECTOR('',#32620,10.);
#7754=VECTOR('',#32623,10.);
#7755=VECTOR('',#32628,10.);
#7756=VECTOR('',#32631,10.);
#7757=VECTOR('',#32640,10.);
#7758=VECTOR('',#32643,10.);
#7759=VECTOR('',#32648,10.);
#7760=VECTOR('',#32651,10.);
#7761=VECTOR('',#32654,10.);
#7762=VECTOR('',#32655,10.);
#7763=VECTOR('',#32656,10.);
#7764=VECTOR('',#32659,10.);
#7765=VECTOR('',#32660,10.);
#7766=VECTOR('',#32661,10.);
#7767=VECTOR('',#32668,10.);
#7768=VECTOR('',#32671,10.);
#7769=VECTOR('',#32676,10.);
#7770=VECTOR('',#32679,10.);
#7771=VECTOR('',#32686,10.);
#7772=VECTOR('',#32689,10.);
#7773=VECTOR('',#32692,10.);
#7774=VECTOR('',#32693,10.);
#7775=VECTOR('',#32696,10.);
#7776=VECTOR('',#32699,10.);
#7777=VECTOR('',#32702,10.);
#7778=VECTOR('',#32703,10.);
#7779=VECTOR('',#32704,10.);
#7780=VECTOR('',#32707,10.);
#7781=VECTOR('',#32708,10.);
#7782=VECTOR('',#32709,10.);
#7783=VECTOR('',#32712,10.);
#7784=VECTOR('',#32713,10.);
#7785=VECTOR('',#32716,10.);
#7786=VECTOR('',#32719,10.);
#7787=VECTOR('',#32720,10.);
#7788=VECTOR('',#32723,10.);
#7789=VECTOR('',#32730,10.);
#7790=VECTOR('',#32733,10.);
#7791=VECTOR('',#32738,10.);
#7792=VECTOR('',#32741,10.);
#7793=VECTOR('',#32748,10.);
#7794=VECTOR('',#32751,10.);
#7795=VECTOR('',#32754,10.);
#7796=VECTOR('',#32755,10.);
#7797=VECTOR('',#32756,10.);
#7798=VECTOR('',#32759,10.);
#7799=VECTOR('',#32760,10.);
#7800=VECTOR('',#32763,10.);
#7801=VECTOR('',#32764,10.);
#7802=VECTOR('',#32767,10.);
#7803=VECTOR('',#32768,10.);
#7804=VECTOR('',#32769,10.);
#7805=VECTOR('',#32772,10.);
#7806=VECTOR('',#32773,10.);
#7807=VECTOR('',#32774,10.);
#7808=VECTOR('',#32779,10.);
#7809=VECTOR('',#32792,10.);
#7810=VECTOR('',#32799,10.);
#7811=VECTOR('',#32802,10.);
#7812=VECTOR('',#32803,10.);
#7813=VECTOR('',#32804,10.);
#7814=VECTOR('',#32807,10.);
#7815=VECTOR('',#32808,10.);
#7816=VECTOR('',#32809,10.);
#7817=VECTOR('',#32812,10.);
#7818=VECTOR('',#32813,10.);
#7819=VECTOR('',#32814,10.);
#7820=VECTOR('',#32817,10.);
#7821=VECTOR('',#32818,10.);
#7822=VECTOR('',#32821,10.);
#7823=VECTOR('',#32824,10.);
#7824=VECTOR('',#32825,10.);
#7825=VECTOR('',#32828,10.);
#7826=VECTOR('',#32833,10.);
#7827=VECTOR('',#32836,10.);
#7828=VECTOR('',#32845,10.);
#7829=VECTOR('',#32848,10.);
#7830=VECTOR('',#32853,10.);
#7831=VECTOR('',#32856,10.);
#7832=VECTOR('',#32859,10.);
#7833=VECTOR('',#32860,10.);
#7834=VECTOR('',#32861,10.);
#7835=VECTOR('',#32864,10.);
#7836=VECTOR('',#32865,10.);
#7837=VECTOR('',#32866,10.);
#7838=VECTOR('',#32873,10.);
#7839=VECTOR('',#32876,10.);
#7840=VECTOR('',#32881,10.);
#7841=VECTOR('',#32884,10.);
#7842=VECTOR('',#32891,10.);
#7843=VECTOR('',#32894,10.);
#7844=VECTOR('',#32897,10.);
#7845=VECTOR('',#32898,10.);
#7846=VECTOR('',#32901,10.);
#7847=VECTOR('',#32904,10.);
#7848=VECTOR('',#32907,10.);
#7849=VECTOR('',#32908,10.);
#7850=VECTOR('',#32909,10.);
#7851=VECTOR('',#32912,10.);
#7852=VECTOR('',#32913,10.);
#7853=VECTOR('',#32914,10.);
#7854=VECTOR('',#32917,10.);
#7855=VECTOR('',#32918,10.);
#7856=VECTOR('',#32921,10.);
#7857=VECTOR('',#32924,10.);
#7858=VECTOR('',#32925,10.);
#7859=VECTOR('',#32928,10.);
#7860=VECTOR('',#32933,10.);
#7861=VECTOR('',#32946,10.);
#7862=VECTOR('',#32953,10.);
#7863=VECTOR('',#32956,10.);
#7864=VECTOR('',#32957,10.);
#7865=VECTOR('',#32958,10.);
#7866=VECTOR('',#32961,10.);
#7867=VECTOR('',#32962,10.);
#7868=VECTOR('',#32963,10.);
#7869=VECTOR('',#32966,10.);
#7870=VECTOR('',#32967,10.);
#7871=VECTOR('',#32968,10.);
#7872=VECTOR('',#32975,10.);
#7873=VECTOR('',#32978,10.);
#7874=VECTOR('',#32983,10.);
#7875=VECTOR('',#32986,10.);
#7876=VECTOR('',#32993,10.);
#7877=VECTOR('',#32996,10.);
#7878=VECTOR('',#32999,10.);
#7879=VECTOR('',#33000,10.);
#7880=VECTOR('',#33003,10.);
#7881=VECTOR('',#33006,10.);
#7882=VECTOR('',#33009,10.);
#7883=VECTOR('',#33010,10.);
#7884=VECTOR('',#33011,10.);
#7885=VECTOR('',#33014,10.);
#7886=VECTOR('',#33015,10.);
#7887=VECTOR('',#33016,10.);
#7888=VECTOR('',#33019,10.);
#7889=VECTOR('',#33020,10.);
#7890=VECTOR('',#33023,10.);
#7891=VECTOR('',#33026,10.);
#7892=VECTOR('',#33027,10.);
#7893=VECTOR('',#33030,10.);
#7894=VECTOR('',#33037,10.);
#7895=VECTOR('',#33040,10.);
#7896=VECTOR('',#33045,10.);
#7897=VECTOR('',#33048,10.);
#7898=VECTOR('',#33055,10.);
#7899=VECTOR('',#33058,10.);
#7900=VECTOR('',#33061,10.);
#7901=VECTOR('',#33062,10.);
#7902=VECTOR('',#33063,10.);
#7903=VECTOR('',#33066,10.);
#7904=VECTOR('',#33067,10.);
#7905=VECTOR('',#33070,10.);
#7906=VECTOR('',#33071,10.);
#7907=VECTOR('',#33074,10.);
#7908=VECTOR('',#33075,10.);
#7909=VECTOR('',#33076,10.);
#7910=VECTOR('',#33079,10.);
#7911=VECTOR('',#33080,10.);
#7912=VECTOR('',#33081,10.);
#7913=VECTOR('',#33086,10.);
#7914=VECTOR('',#33089,10.);
#7915=VECTOR('',#33098,10.);
#7916=VECTOR('',#33101,10.);
#7917=VECTOR('',#33106,10.);
#7918=VECTOR('',#33109,10.);
#7919=VECTOR('',#33112,10.);
#7920=VECTOR('',#33113,10.);
#7921=VECTOR('',#33114,10.);
#7922=VECTOR('',#33117,10.);
#7923=VECTOR('',#33118,10.);
#7924=VECTOR('',#33119,10.);
#7925=VECTOR('',#33122,10.);
#7926=VECTOR('',#33123,10.);
#7927=VECTOR('',#33124,10.);
#7928=VECTOR('',#33127,10.);
#7929=VECTOR('',#33128,10.);
#7930=VECTOR('',#33131,10.);
#7931=VECTOR('',#33134,10.);
#7932=VECTOR('',#33135,10.);
#7933=VECTOR('',#33138,10.);
#7934=VECTOR('',#33139,10.);
#7935=VECTOR('',#33146,10.);
#7936=VECTOR('',#33149,10.);
#7937=VECTOR('',#33154,10.);
#7938=VECTOR('',#33157,10.);
#7939=VECTOR('',#33164,10.);
#7940=VECTOR('',#33167,10.);
#7941=VECTOR('',#33170,10.);
#7942=VECTOR('',#33171,10.);
#7943=VECTOR('',#33172,10.);
#7944=VECTOR('',#33175,10.);
#7945=VECTOR('',#33176,10.);
#7946=VECTOR('',#33179,10.);
#7947=VECTOR('',#33180,10.);
#7948=VECTOR('',#33183,10.);
#7949=VECTOR('',#33184,10.);
#7950=VECTOR('',#33185,10.);
#7951=VECTOR('',#33190,10.);
#7952=VECTOR('',#33209,10.);
#7953=VECTOR('',#33212,10.);
#7954=VECTOR('',#33213,10.);
#7955=VECTOR('',#33214,10.);
#7956=VECTOR('',#33217,10.);
#7957=VECTOR('',#33218,10.);
#7958=VECTOR('',#33219,10.);
#7959=VECTOR('',#33222,10.);
#7960=VECTOR('',#33225,10.);
#7961=VECTOR('',#33226,10.);
#7962=VECTOR('',#33229,10.);
#7963=VECTOR('',#33230,10.);
#7964=VECTOR('',#33235,10.);
#7965=VECTOR('',#33248,10.);
#7966=VECTOR('',#33255,10.);
#7967=VECTOR('',#33258,10.);
#7968=VECTOR('',#33259,10.);
#7969=VECTOR('',#33260,10.);
#7970=VECTOR('',#33263,10.);
#7971=VECTOR('',#33264,10.);
#7972=VECTOR('',#33265,10.);
#7973=VECTOR('',#33268,10.);
#7974=VECTOR('',#33269,10.);
#7975=VECTOR('',#33270,10.);
#7976=VECTOR('',#33277,10.);
#7977=VECTOR('',#33280,10.);
#7978=VECTOR('',#33285,10.);
#7979=VECTOR('',#33288,10.);
#7980=VECTOR('',#33295,10.);
#7981=VECTOR('',#33298,10.);
#7982=VECTOR('',#33301,10.);
#7983=VECTOR('',#33302,10.);
#7984=VECTOR('',#33303,10.);
#7985=VECTOR('',#33306,10.);
#7986=VECTOR('',#33307,10.);
#7987=VECTOR('',#33310,10.);
#7988=VECTOR('',#33311,10.);
#7989=VECTOR('',#33314,10.);
#7990=VECTOR('',#33315,10.);
#7991=VECTOR('',#33316,10.);
#7992=VECTOR('',#33319,10.);
#7993=VECTOR('',#33320,10.);
#7994=VECTOR('',#33321,10.);
#7995=VECTOR('',#33324,10.);
#7996=VECTOR('',#33325,10.);
#7997=VECTOR('',#33328,10.);
#7998=VECTOR('',#33331,10.);
#7999=VECTOR('',#33332,10.);
#8000=VECTOR('',#33335,10.);
#8001=VECTOR('',#33336,10.);
#8002=VECTOR('',#33343,10.);
#8003=VECTOR('',#33346,10.);
#8004=VECTOR('',#33351,10.);
#8005=VECTOR('',#33354,10.);
#8006=VECTOR('',#33361,10.);
#8007=VECTOR('',#33364,10.);
#8008=VECTOR('',#33367,10.);
#8009=VECTOR('',#33368,10.);
#8010=VECTOR('',#33369,10.);
#8011=VECTOR('',#33372,10.);
#8012=VECTOR('',#33373,10.);
#8013=VECTOR('',#33376,10.);
#8014=VECTOR('',#33377,10.);
#8015=VECTOR('',#33380,10.);
#8016=VECTOR('',#33381,10.);
#8017=VECTOR('',#33382,10.);
#8018=VECTOR('',#33385,10.);
#8019=VECTOR('',#33386,10.);
#8020=VECTOR('',#33387,10.);
#8021=VECTOR('',#33392,10.);
#8022=VECTOR('',#33395,10.);
#8023=VECTOR('',#33404,10.);
#8024=VECTOR('',#33407,10.);
#8025=VECTOR('',#33412,10.);
#8026=VECTOR('',#33415,10.);
#8027=VECTOR('',#33418,10.);
#8028=VECTOR('',#33419,10.);
#8029=VECTOR('',#33420,10.);
#8030=VECTOR('',#33423,10.);
#8031=VECTOR('',#33424,10.);
#8032=VECTOR('',#33425,10.);
#8033=VECTOR('',#33428,10.);
#8034=VECTOR('',#33429,10.);
#8035=VECTOR('',#33430,10.);
#8036=VECTOR('',#33433,10.);
#8037=VECTOR('',#33434,10.);
#8038=VECTOR('',#33437,10.);
#8039=VECTOR('',#33440,10.);
#8040=VECTOR('',#33441,10.);
#8041=VECTOR('',#33444,10.);
#8042=VECTOR('',#33445,10.);
#8043=VECTOR('',#33450,10.);
#8044=VECTOR('',#33469,10.);
#8045=VECTOR('',#33472,10.);
#8046=VECTOR('',#33473,10.);
#8047=VECTOR('',#33474,10.);
#8048=VECTOR('',#33477,10.);
#8049=VECTOR('',#33478,10.);
#8050=VECTOR('',#33479,10.);
#8051=VECTOR('',#33486,10.);
#8052=VECTOR('',#33489,10.);
#8053=VECTOR('',#33494,10.);
#8054=VECTOR('',#33497,10.);
#8055=VECTOR('',#33504,10.);
#8056=VECTOR('',#33507,10.);
#8057=VECTOR('',#33510,10.);
#8058=VECTOR('',#33511,10.);
#8059=VECTOR('',#33512,10.);
#8060=VECTOR('',#33515,10.);
#8061=VECTOR('',#33516,10.);
#8062=VECTOR('',#33519,10.);
#8063=VECTOR('',#33520,10.);
#8064=VECTOR('',#33523,10.);
#8065=VECTOR('',#33524,10.);
#8066=VECTOR('',#33525,10.);
#8067=VECTOR('',#33528,10.);
#8068=VECTOR('',#33531,10.);
#8069=VECTOR('',#33532,10.);
#8070=VECTOR('',#33535,10.);
#8071=VECTOR('',#33536,10.);
#8072=VECTOR('',#33541,10.);
#8073=VECTOR('',#33554,10.);
#8074=VECTOR('',#33561,10.);
#8075=VECTOR('',#33564,10.);
#8076=VECTOR('',#33565,10.);
#8077=VECTOR('',#33566,10.);
#8078=VECTOR('',#33569,10.);
#8079=VECTOR('',#33570,10.);
#8080=VECTOR('',#33571,10.);
#8081=VECTOR('',#33574,10.);
#8082=VECTOR('',#33575,10.);
#8083=VECTOR('',#33576,10.);
#8084=VECTOR('',#33583,10.);
#8085=VECTOR('',#33586,10.);
#8086=VECTOR('',#33591,10.);
#8087=VECTOR('',#33594,10.);
#8088=VECTOR('',#33601,10.);
#8089=VECTOR('',#33604,10.);
#8090=VECTOR('',#33607,10.);
#8091=VECTOR('',#33608,10.);
#8092=VECTOR('',#33609,10.);
#8093=VECTOR('',#33612,10.);
#8094=VECTOR('',#33613,10.);
#8095=VECTOR('',#33616,10.);
#8096=VECTOR('',#33617,10.);
#8097=VECTOR('',#33620,10.);
#8098=VECTOR('',#33621,10.);
#8099=VECTOR('',#33622,10.);
#8100=VECTOR('',#33625,10.);
#8101=VECTOR('',#33626,10.);
#8102=VECTOR('',#33627,10.);
#8103=VECTOR('',#33630,10.);
#8104=VECTOR('',#33631,10.);
#8105=VECTOR('',#33634,10.);
#8106=VECTOR('',#33637,10.);
#8107=VECTOR('',#33638,10.);
#8108=VECTOR('',#33641,10.);
#8109=VECTOR('',#33642,10.);
#8110=VECTOR('',#33649,10.);
#8111=VECTOR('',#33652,10.);
#8112=VECTOR('',#33657,10.);
#8113=VECTOR('',#33660,10.);
#8114=VECTOR('',#33667,10.);
#8115=VECTOR('',#33670,10.);
#8116=VECTOR('',#33673,10.);
#8117=VECTOR('',#33674,10.);
#8118=VECTOR('',#33675,10.);
#8119=VECTOR('',#33678,10.);
#8120=VECTOR('',#33679,10.);
#8121=VECTOR('',#33682,10.);
#8122=VECTOR('',#33683,10.);
#8123=VECTOR('',#33686,10.);
#8124=VECTOR('',#33687,10.);
#8125=VECTOR('',#33688,10.);
#8126=VECTOR('',#33691,10.);
#8127=VECTOR('',#33692,10.);
#8128=VECTOR('',#33693,10.);
#8129=VECTOR('',#33698,10.);
#8130=VECTOR('',#33701,10.);
#8131=VECTOR('',#33710,10.);
#8132=VECTOR('',#33713,10.);
#8133=VECTOR('',#33718,10.);
#8134=VECTOR('',#33721,10.);
#8135=VECTOR('',#33724,10.);
#8136=VECTOR('',#33725,10.);
#8137=VECTOR('',#33726,10.);
#8138=VECTOR('',#33729,10.);
#8139=VECTOR('',#33730,10.);
#8140=VECTOR('',#33731,10.);
#8141=VECTOR('',#33734,10.);
#8142=VECTOR('',#33735,10.);
#8143=VECTOR('',#33736,10.);
#8144=VECTOR('',#33739,10.);
#8145=VECTOR('',#33740,10.);
#8146=VECTOR('',#33743,10.);
#8147=VECTOR('',#33746,10.);
#8148=VECTOR('',#33747,10.);
#8149=VECTOR('',#33750,10.);
#8150=VECTOR('',#33751,10.);
#8151=VECTOR('',#33756,10.);
#8152=VECTOR('',#33775,10.);
#8153=VECTOR('',#33778,10.);
#8154=VECTOR('',#33779,10.);
#8155=VECTOR('',#33780,10.);
#8156=VECTOR('',#33783,10.);
#8157=VECTOR('',#33784,10.);
#8158=VECTOR('',#33785,10.);
#8159=VECTOR('',#33792,10.);
#8160=VECTOR('',#33795,10.);
#8161=VECTOR('',#33802,10.);
#8162=VECTOR('',#33809,10.);
#8163=VECTOR('',#33812,10.);
#8164=VECTOR('',#33815,10.);
#8165=VECTOR('',#33816,10.);
#8166=VECTOR('',#33817,10.);
#8167=VECTOR('',#33820,10.);
#8168=VECTOR('',#33821,10.);
#8169=VECTOR('',#33824,10.);
#8170=VECTOR('',#33825,10.);
#8171=VECTOR('',#33828,10.);
#8172=VECTOR('',#33829,10.);
#8173=VECTOR('',#33830,10.);
#8174=VECTOR('',#33833,10.);
#8175=VECTOR('',#33836,10.);
#8176=VECTOR('',#33837,10.);
#8177=VECTOR('',#33840,10.);
#8178=VECTOR('',#33841,10.);
#8179=VECTOR('',#33848,10.);
#8180=VECTOR('',#33851,10.);
#8181=VECTOR('',#33856,10.);
#8182=VECTOR('',#33859,10.);
#8183=VECTOR('',#33866,10.);
#8184=VECTOR('',#33869,10.);
#8185=VECTOR('',#33872,10.);
#8186=VECTOR('',#33873,10.);
#8187=VECTOR('',#33874,10.);
#8188=VECTOR('',#33877,10.);
#8189=VECTOR('',#33878,10.);
#8190=VECTOR('',#33881,10.);
#8191=VECTOR('',#33882,10.);
#8192=VECTOR('',#33885,10.);
#8193=VECTOR('',#33886,10.);
#8194=VECTOR('',#33887,10.);
#8195=VECTOR('',#33890,10.);
#8196=VECTOR('',#33891,10.);
#8197=VECTOR('',#33892,10.);
#8198=VECTOR('',#33897,10.);
#8199=VECTOR('',#33910,10.);
#8200=VECTOR('',#33917,10.);
#8201=VECTOR('',#33920,10.);
#8202=VECTOR('',#33921,10.);
#8203=VECTOR('',#33922,10.);
#8204=VECTOR('',#33925,10.);
#8205=VECTOR('',#33926,10.);
#8206=VECTOR('',#33927,10.);
#8207=VECTOR('',#33930,10.);
#8208=VECTOR('',#33931,10.);
#8209=VECTOR('',#33932,10.);
#8210=VECTOR('',#33935,10.);
#8211=VECTOR('',#33936,10.);
#8212=VECTOR('',#33939,10.);
#8213=VECTOR('',#33942,10.);
#8214=VECTOR('',#33943,10.);
#8215=VECTOR('',#33946,10.);
#8216=VECTOR('',#33947,10.);
#8217=VECTOR('',#33954,10.);
#8218=VECTOR('',#33957,10.);
#8219=VECTOR('',#33962,10.);
#8220=VECTOR('',#33965,10.);
#8221=VECTOR('',#33972,10.);
#8222=VECTOR('',#33975,10.);
#8223=VECTOR('',#33978,10.);
#8224=VECTOR('',#33979,10.);
#8225=VECTOR('',#33980,10.);
#8226=VECTOR('',#33983,10.);
#8227=VECTOR('',#33984,10.);
#8228=VECTOR('',#33987,10.);
#8229=VECTOR('',#33988,10.);
#8230=VECTOR('',#33991,10.);
#8231=VECTOR('',#33992,10.);
#8232=VECTOR('',#33993,10.);
#8233=VECTOR('',#33998,10.);
#8234=VECTOR('',#34001,10.);
#8235=VECTOR('',#34010,10.);
#8236=VECTOR('',#34017,10.);
#8237=VECTOR('',#34020,10.);
#8238=VECTOR('',#34023,10.);
#8239=VECTOR('',#34024,10.);
#8240=VECTOR('',#34025,10.);
#8241=VECTOR('',#34028,10.);
#8242=VECTOR('',#34029,10.);
#8243=VECTOR('',#34030,10.);
#8244=VECTOR('',#34033,10.);
#8245=VECTOR('',#34036,10.);
#8246=VECTOR('',#34037,10.);
#8247=VECTOR('',#34040,10.);
#8248=VECTOR('',#34047,10.);
#8249=VECTOR('',#34050,10.);
#8250=VECTOR('',#34055,10.);
#8251=VECTOR('',#34058,10.);
#8252=VECTOR('',#34065,10.);
#8253=VECTOR('',#34068,10.);
#8254=VECTOR('',#34071,10.);
#8255=VECTOR('',#34072,10.);
#8256=VECTOR('',#34073,10.);
#8257=VECTOR('',#34076,10.);
#8258=VECTOR('',#34077,10.);
#8259=VECTOR('',#34080,10.);
#8260=VECTOR('',#34081,10.);
#8261=VECTOR('',#34084,10.);
#8262=VECTOR('',#34085,10.);
#8263=VECTOR('',#34086,10.);
#8264=VECTOR('',#34091,10.);
#8265=VECTOR('',#34110,10.);
#8266=VECTOR('',#34113,10.);
#8267=VECTOR('',#34114,10.);
#8268=VECTOR('',#34115,10.);
#8269=VECTOR('',#34118,10.);
#8270=VECTOR('',#34119,10.);
#8271=VECTOR('',#34120,10.);
#8272=VECTOR('',#34123,10.);
#8273=VECTOR('',#34126,10.);
#8274=VECTOR('',#34127,10.);
#8275=VECTOR('',#34130,10.);
#8276=VECTOR('',#34137,10.);
#8277=VECTOR('',#34140,10.);
#8278=VECTOR('',#34145,10.);
#8279=VECTOR('',#34148,10.);
#8280=VECTOR('',#34155,10.);
#8281=VECTOR('',#34158,10.);
#8282=VECTOR('',#34161,10.);
#8283=VECTOR('',#34162,10.);
#8284=VECTOR('',#34163,10.);
#8285=VECTOR('',#34166,10.);
#8286=VECTOR('',#34167,10.);
#8287=VECTOR('',#34170,10.);
#8288=VECTOR('',#34171,10.);
#8289=VECTOR('',#34174,10.);
#8290=VECTOR('',#34175,10.);
#8291=VECTOR('',#34176,10.);
#8292=VECTOR('',#34183,10.);
#8293=VECTOR('',#34190,10.);
#8294=VECTOR('',#34193,10.);
#8295=VECTOR('',#34200,10.);
#8296=VECTOR('',#34203,10.);
#8297=VECTOR('',#34206,10.);
#8298=VECTOR('',#34207,10.);
#8299=VECTOR('',#34208,10.);
#8300=VECTOR('',#34211,10.);
#8301=VECTOR('',#34212,10.);
#8302=VECTOR('',#34213,10.);
#8303=VECTOR('',#34216,10.);
#8304=VECTOR('',#34217,10.);
#8305=VECTOR('',#34218,10.);
#8306=VECTOR('',#34221,10.);
#8307=VECTOR('',#34222,10.);
#8308=VECTOR('',#34225,10.);
#8309=VECTOR('',#34226,10.);
#8310=VECTOR('',#34229,10.);
#8311=VECTOR('',#34232,10.);
#8312=VECTOR('',#34233,10.);
#8313=VECTOR('',#34236,10.);
#8314=VECTOR('',#34243,10.);
#8315=VECTOR('',#34250,10.);
#8316=VECTOR('',#34253,10.);
#8317=VECTOR('',#34260,10.);
#8318=VECTOR('',#34263,10.);
#8319=VECTOR('',#34266,10.);
#8320=VECTOR('',#34267,10.);
#8321=VECTOR('',#34268,10.);
#8322=VECTOR('',#34271,10.);
#8323=VECTOR('',#34272,10.);
#8324=VECTOR('',#34273,10.);
#8325=VECTOR('',#34276,10.);
#8326=VECTOR('',#34277,10.);
#8327=VECTOR('',#34278,10.);
#8328=VECTOR('',#34281,10.);
#8329=VECTOR('',#34282,10.);
#8330=VECTOR('',#34285,10.);
#8331=VECTOR('',#34286,10.);
#8332=VECTOR('',#34295,10.);
#8333=VECTOR('',#34300,10.);
#8334=VECTOR('',#34309,10.);
#8335=VECTOR('',#34314,10.);
#8336=VECTOR('',#34315,10.);
#8337=VECTOR('',#34316,10.);
#8338=VECTOR('',#34319,10.);
#8339=VECTOR('',#34322,10.);
#8340=VECTOR('',#34323,10.);
#8341=VECTOR('',#34326,10.);
#8342=VECTOR('',#34331,10.);
#8343=VECTOR('',#34334,10.);
#8344=VECTOR('',#34343,10.);
#8345=VECTOR('',#34350,10.);
#8346=VECTOR('',#34353,10.);
#8347=VECTOR('',#34356,10.);
#8348=VECTOR('',#34357,10.);
#8349=VECTOR('',#34358,10.);
#8350=VECTOR('',#34361,10.);
#8351=VECTOR('',#34362,10.);
#8352=VECTOR('',#34363,10.);
#8353=VECTOR('',#34370,10.);
#8354=VECTOR('',#34373,10.);
#8355=VECTOR('',#34378,10.);
#8356=VECTOR('',#34381,10.);
#8357=VECTOR('',#34388,10.);
#8358=VECTOR('',#34391,10.);
#8359=VECTOR('',#34394,10.);
#8360=VECTOR('',#34395,10.);
#8361=VECTOR('',#34396,10.);
#8362=VECTOR('',#34399,10.);
#8363=VECTOR('',#34400,10.);
#8364=VECTOR('',#34403,10.);
#8365=VECTOR('',#34404,10.);
#8366=VECTOR('',#34407,10.);
#8367=VECTOR('',#34408,10.);
#8368=VECTOR('',#34409,10.);
#8369=VECTOR('',#34412,10.);
#8370=VECTOR('',#34415,10.);
#8371=VECTOR('',#34416,10.);
#8372=VECTOR('',#34419,10.);
#8373=VECTOR('',#34424,10.);
#8374=VECTOR('',#34427,10.);
#8375=VECTOR('',#34436,10.);
#8376=VECTOR('',#34439,10.);
#8377=VECTOR('',#34444,10.);
#8378=VECTOR('',#34447,10.);
#8379=VECTOR('',#34450,10.);
#8380=VECTOR('',#34451,10.);
#8381=VECTOR('',#34452,10.);
#8382=VECTOR('',#34455,10.);
#8383=VECTOR('',#34456,10.);
#8384=VECTOR('',#34457,10.);
#8385=VECTOR('',#34464,10.);
#8386=VECTOR('',#34471,10.);
#8387=VECTOR('',#34474,10.);
#8388=VECTOR('',#34481,10.);
#8389=VECTOR('',#34484,10.);
#8390=VECTOR('',#34487,10.);
#8391=VECTOR('',#34488,10.);
#8392=VECTOR('',#34489,10.);
#8393=VECTOR('',#34492,10.);
#8394=VECTOR('',#34493,10.);
#8395=VECTOR('',#34496,10.);
#8396=VECTOR('',#34497,10.);
#8397=VECTOR('',#34498,10.);
#8398=VECTOR('',#34501,10.);
#8399=VECTOR('',#34502,10.);
#8400=VECTOR('',#34503,10.);
#8401=VECTOR('',#34506,10.);
#8402=VECTOR('',#34507,10.);
#8403=VECTOR('',#34510,10.);
#8404=VECTOR('',#34511,10.);
#8405=VECTOR('',#34514,10.);
#8406=VECTOR('',#34517,10.);
#8407=VECTOR('',#34518,10.);
#8408=VECTOR('',#34521,10.);
#8409=VECTOR('',#34526,10.);
#8410=VECTOR('',#34529,10.);
#8411=VECTOR('',#34538,10.);
#8412=VECTOR('',#34541,10.);
#8413=VECTOR('',#34546,10.);
#8414=VECTOR('',#34549,10.);
#8415=VECTOR('',#34552,10.);
#8416=VECTOR('',#34553,10.);
#8417=VECTOR('',#34554,10.);
#8418=VECTOR('',#34557,10.);
#8419=VECTOR('',#34558,10.);
#8420=VECTOR('',#34559,10.);
#8421=VECTOR('',#34566,10.);
#8422=VECTOR('',#34573,10.);
#8423=VECTOR('',#34576,10.);
#8424=VECTOR('',#34583,10.);
#8425=VECTOR('',#34586,10.);
#8426=VECTOR('',#34589,10.);
#8427=VECTOR('',#34590,10.);
#8428=VECTOR('',#34593,10.);
#8429=VECTOR('',#34596,10.);
#8430=VECTOR('',#34599,10.);
#8431=VECTOR('',#34600,10.);
#8432=VECTOR('',#34601,10.);
#8433=VECTOR('',#34604,10.);
#8434=VECTOR('',#34605,10.);
#8435=VECTOR('',#34606,10.);
#8436=VECTOR('',#34609,10.);
#8437=VECTOR('',#34610,10.);
#8438=VECTOR('',#34613,10.);
#8439=VECTOR('',#34616,10.);
#8440=VECTOR('',#34617,10.);
#8441=VECTOR('',#34620,10.);
#8442=VECTOR('',#34627,10.);
#8443=VECTOR('',#34630,10.);
#8444=VECTOR('',#34635,10.);
#8445=VECTOR('',#34638,10.);
#8446=VECTOR('',#34645,10.);
#8447=VECTOR('',#34648,10.);
#8448=VECTOR('',#34651,10.);
#8449=VECTOR('',#34652,10.);
#8450=VECTOR('',#34655,10.);
#8451=VECTOR('',#34658,10.);
#8452=VECTOR('',#34661,10.);
#8453=VECTOR('',#34662,10.);
#8454=VECTOR('',#34663,10.);
#8455=VECTOR('',#34666,10.);
#8456=VECTOR('',#34667,10.);
#8457=VECTOR('',#34668,10.);
#8458=VECTOR('',#34673,10.);
#8459=VECTOR('',#34676,10.);
#8460=VECTOR('',#34685,10.);
#8461=VECTOR('',#34688,10.);
#8462=VECTOR('',#34693,10.);
#8463=VECTOR('',#34696,10.);
#8464=VECTOR('',#34699,10.);
#8465=VECTOR('',#34700,10.);
#8466=VECTOR('',#34701,10.);
#8467=VECTOR('',#34704,10.);
#8468=VECTOR('',#34705,10.);
#8469=VECTOR('',#34706,10.);
#8470=VECTOR('',#34709,10.);
#8471=VECTOR('',#34710,10.);
#8472=VECTOR('',#34711,10.);
#8473=VECTOR('',#34714,10.);
#8474=VECTOR('',#34715,10.);
#8475=VECTOR('',#34718,10.);
#8476=VECTOR('',#34721,10.);
#8477=VECTOR('',#34722,10.);
#8478=VECTOR('',#34725,10.);
#8479=VECTOR('',#34726,10.);
#8480=VECTOR('',#34731,10.);
#8481=VECTOR('',#34734,10.);
#8482=VECTOR('',#34743,10.);
#8483=VECTOR('',#34746,10.);
#8484=VECTOR('',#34751,10.);
#8485=VECTOR('',#34754,10.);
#8486=VECTOR('',#34757,10.);
#8487=VECTOR('',#34758,10.);
#8488=VECTOR('',#34759,10.);
#8489=VECTOR('',#34762,10.);
#8490=VECTOR('',#34763,10.);
#8491=VECTOR('',#34764,10.);
#8492=VECTOR('',#34771,10.);
#8493=VECTOR('',#34778,10.);
#8494=VECTOR('',#34781,10.);
#8495=VECTOR('',#34788,10.);
#8496=VECTOR('',#34791,10.);
#8497=VECTOR('',#34794,10.);
#8498=VECTOR('',#34795,10.);
#8499=VECTOR('',#34796,10.);
#8500=VECTOR('',#34799,10.);
#8501=VECTOR('',#34800,10.);
#8502=VECTOR('',#34803,10.);
#8503=VECTOR('',#34804,10.);
#8504=VECTOR('',#34807,10.);
#8505=VECTOR('',#34808,10.);
#8506=VECTOR('',#34809,10.);
#8507=VECTOR('',#34812,10.);
#8508=VECTOR('',#34813,10.);
#8509=VECTOR('',#34814,10.);
#8510=VECTOR('',#34817,10.);
#8511=VECTOR('',#34818,10.);
#8512=VECTOR('',#34821,10.);
#8513=VECTOR('',#34824,10.);
#8514=VECTOR('',#34825,10.);
#8515=VECTOR('',#34828,10.);
#8516=VECTOR('',#34833,10.);
#8517=VECTOR('',#34836,10.);
#8518=VECTOR('',#34845,10.);
#8519=VECTOR('',#34848,10.);
#8520=VECTOR('',#34853,10.);
#8521=VECTOR('',#34856,10.);
#8522=VECTOR('',#34859,10.);
#8523=VECTOR('',#34860,10.);
#8524=VECTOR('',#34861,10.);
#8525=VECTOR('',#34864,10.);
#8526=VECTOR('',#34865,10.);
#8527=VECTOR('',#34866,10.);
#8528=VECTOR('',#34873,10.);
#8529=VECTOR('',#34876,10.);
#8530=VECTOR('',#34881,10.);
#8531=VECTOR('',#34884,10.);
#8532=VECTOR('',#34891,10.);
#8533=VECTOR('',#34894,10.);
#8534=VECTOR('',#34897,10.);
#8535=VECTOR('',#34898,10.);
#8536=VECTOR('',#34899,10.);
#8537=VECTOR('',#34902,10.);
#8538=VECTOR('',#34903,10.);
#8539=VECTOR('',#34906,10.);
#8540=VECTOR('',#34907,10.);
#8541=VECTOR('',#34910,10.);
#8542=VECTOR('',#34911,10.);
#8543=VECTOR('',#34912,10.);
#8544=VECTOR('',#34915,10.);
#8545=VECTOR('',#34916,10.);
#8546=VECTOR('',#34917,10.);
#8547=VECTOR('',#34920,10.);
#8548=VECTOR('',#34921,10.);
#8549=VECTOR('',#34924,10.);
#8550=VECTOR('',#34927,10.);
#8551=VECTOR('',#34928,10.);
#8552=VECTOR('',#34931,10.);
#8553=VECTOR('',#34932,10.);
#8554=VECTOR('',#34933,10.);
#8555=VECTOR('',#34940,10.);
#8556=VECTOR('',#34947,10.);
#8557=VECTOR('',#34950,10.);
#8558=VECTOR('',#34957,10.);
#8559=VECTOR('',#34960,10.);
#8560=VECTOR('',#34963,10.);
#8561=VECTOR('',#34964,10.);
#8562=VECTOR('',#34965,10.);
#8563=VECTOR('',#34968,10.);
#8564=VECTOR('',#34969,10.);
#8565=VECTOR('',#34972,10.);
#8566=VECTOR('',#34973,10.);
#8567=VECTOR('',#34976,10.);
#8568=VECTOR('',#34977,10.);
#8569=VECTOR('',#34978,10.);
#8570=VECTOR('',#34981,10.);
#8571=VECTOR('',#34982,10.);
#8572=VECTOR('',#34983,10.);
#8573=VECTOR('',#34988,10.);
#8574=VECTOR('',#35001,10.);
#8575=VECTOR('',#35008,10.);
#8576=VECTOR('',#35011,10.);
#8577=VECTOR('',#35012,10.);
#8578=VECTOR('',#35013,10.);
#8579=VECTOR('',#35016,10.);
#8580=VECTOR('',#35017,10.);
#8581=VECTOR('',#35018,10.);
#8582=VECTOR('',#35021,10.);
#8583=VECTOR('',#35022,10.);
#8584=VECTOR('',#35025,10.);
#8585=VECTOR('',#35028,10.);
#8586=VECTOR('',#35029,10.);
#8587=VECTOR('',#35032,10.);
#8588=VECTOR('',#35039,10.);
#8589=VECTOR('',#35046,10.);
#8590=VECTOR('',#35049,10.);
#8591=VECTOR('',#35056,10.);
#8592=VECTOR('',#35059,10.);
#8593=VECTOR('',#35062,10.);
#8594=VECTOR('',#35063,10.);
#8595=VECTOR('',#35066,10.);
#8596=VECTOR('',#35069,10.);
#8597=VECTOR('',#35072,10.);
#8598=VECTOR('',#35073,10.);
#8599=VECTOR('',#35074,10.);
#8600=VECTOR('',#35077,10.);
#8601=VECTOR('',#35078,10.);
#8602=VECTOR('',#35079,10.);
#8603=VECTOR('',#35084,10.);
#8604=VECTOR('',#35087,10.);
#8605=VECTOR('',#35096,10.);
#8606=VECTOR('',#35099,10.);
#8607=VECTOR('',#35104,10.);
#8608=VECTOR('',#35107,10.);
#8609=VECTOR('',#35110,10.);
#8610=VECTOR('',#35111,10.);
#8611=VECTOR('',#35112,10.);
#8612=VECTOR('',#35115,10.);
#8613=VECTOR('',#35116,10.);
#8614=VECTOR('',#35117,10.);
#8615=VECTOR('',#35120,10.);
#8616=VECTOR('',#35121,10.);
#8617=VECTOR('',#35124,10.);
#8618=VECTOR('',#35127,10.);
#8619=VECTOR('',#35128,10.);
#8620=VECTOR('',#35131,10.);
#8621=VECTOR('',#35136,10.);
#8622=VECTOR('',#35149,10.);
#8623=VECTOR('',#35156,10.);
#8624=VECTOR('',#35159,10.);
#8625=VECTOR('',#35160,10.);
#8626=VECTOR('',#35161,10.);
#8627=VECTOR('',#35164,10.);
#8628=VECTOR('',#35165,10.);
#8629=VECTOR('',#35166,10.);
#8630=VECTOR('',#35169,10.);
#8631=VECTOR('',#35170,10.);
#8632=VECTOR('',#35171,10.);
#8633=VECTOR('',#35178,10.);
#8634=VECTOR('',#35181,10.);
#8635=VECTOR('',#35186,10.);
#8636=VECTOR('',#35189,10.);
#8637=VECTOR('',#35196,10.);
#8638=VECTOR('',#35199,10.);
#8639=VECTOR('',#35202,10.);
#8640=VECTOR('',#35203,10.);
#8641=VECTOR('',#35204,10.);
#8642=VECTOR('',#35207,10.);
#8643=VECTOR('',#35208,10.);
#8644=VECTOR('',#35211,10.);
#8645=VECTOR('',#35212,10.);
#8646=VECTOR('',#35215,10.);
#8647=VECTOR('',#35216,10.);
#8648=VECTOR('',#35217,10.);
#8649=VECTOR('',#35220,10.);
#8650=VECTOR('',#35221,10.);
#8651=VECTOR('',#35222,10.);
#8652=VECTOR('',#35225,10.);
#8653=VECTOR('',#35226,10.);
#8654=VECTOR('',#35229,10.);
#8655=VECTOR('',#35232,10.);
#8656=VECTOR('',#35233,10.);
#8657=VECTOR('',#35236,10.);
#8658=VECTOR('',#35237,10.);
#8659=VECTOR('',#35244,10.);
#8660=VECTOR('',#35247,10.);
#8661=VECTOR('',#35252,10.);
#8662=VECTOR('',#35255,10.);
#8663=VECTOR('',#35262,10.);
#8664=VECTOR('',#35265,10.);
#8665=VECTOR('',#35268,10.);
#8666=VECTOR('',#35269,10.);
#8667=VECTOR('',#35272,10.);
#8668=VECTOR('',#35275,10.);
#8669=VECTOR('',#35278,10.);
#8670=VECTOR('',#35279,10.);
#8671=VECTOR('',#35280,10.);
#8672=VECTOR('',#35283,10.);
#8673=VECTOR('',#35284,10.);
#8674=VECTOR('',#35285,10.);
#8675=VECTOR('',#35290,10.);
#8676=VECTOR('',#35293,10.);
#8677=VECTOR('',#35302,10.);
#8678=VECTOR('',#35305,10.);
#8679=VECTOR('',#35310,10.);
#8680=VECTOR('',#35313,10.);
#8681=VECTOR('',#35316,10.);
#8682=VECTOR('',#35317,10.);
#8683=VECTOR('',#35318,10.);
#8684=VECTOR('',#35321,10.);
#8685=VECTOR('',#35322,10.);
#8686=VECTOR('',#35323,10.);
#8687=VECTOR('',#35326,10.);
#8688=VECTOR('',#35327,10.);
#8689=VECTOR('',#35328,10.);
#8690=VECTOR('',#35331,10.);
#8691=VECTOR('',#35332,10.);
#8692=VECTOR('',#35335,10.);
#8693=VECTOR('',#35338,10.);
#8694=VECTOR('',#35339,10.);
#8695=VECTOR('',#35342,10.);
#8696=VECTOR('',#35343,10.);
#8697=VECTOR('',#35350,10.);
#8698=VECTOR('',#35353,10.);
#8699=VECTOR('',#35358,10.);
#8700=VECTOR('',#35361,10.);
#8701=VECTOR('',#35368,10.);
#8702=VECTOR('',#35371,10.);
#8703=VECTOR('',#35374,10.);
#8704=VECTOR('',#35375,10.);
#8705=VECTOR('',#35376,10.);
#8706=VECTOR('',#35379,10.);
#8707=VECTOR('',#35380,10.);
#8708=VECTOR('',#35383,10.);
#8709=VECTOR('',#35384,10.);
#8710=VECTOR('',#35387,10.);
#8711=VECTOR('',#35390,10.);
#8712=VECTOR('',#35391,10.);
#8713=VECTOR('',#35392,10.);
#8714=VECTOR('',#35397,10.);
#8715=VECTOR('',#35400,10.);
#8716=VECTOR('',#35409,10.);
#8717=VECTOR('',#35412,10.);
#8718=VECTOR('',#35417,10.);
#8719=VECTOR('',#35420,10.);
#8720=VECTOR('',#35423,10.);
#8721=VECTOR('',#35426,10.);
#8722=VECTOR('',#35427,10.);
#8723=VECTOR('',#35428,10.);
#8724=VECTOR('',#35431,10.);
#8725=VECTOR('',#35434,10.);
#8726=VECTOR('',#35437,10.);
#8727=VECTOR('',#35438,10.);
#8728=VECTOR('',#35441,10.);
#8729=VECTOR('',#35448,10.);
#8730=VECTOR('',#35451,10.);
#8731=VECTOR('',#35456,10.);
#8732=VECTOR('',#35459,10.);
#8733=VECTOR('',#35466,10.);
#8734=VECTOR('',#35469,10.);
#8735=VECTOR('',#35472,10.);
#8736=VECTOR('',#35473,10.);
#8737=VECTOR('',#35476,10.);
#8738=VECTOR('',#35479,10.);
#8739=VECTOR('',#35482,10.);
#8740=VECTOR('',#35483,10.);
#8741=VECTOR('',#35484,10.);
#8742=VECTOR('',#35489,10.);
#8743=VECTOR('',#35492,10.);
#8744=VECTOR('',#35501,10.);
#8745=VECTOR('',#35508,10.);
#8746=VECTOR('',#35511,10.);
#8747=VECTOR('',#35514,10.);
#8748=VECTOR('',#35515,10.);
#8749=VECTOR('',#35516,10.);
#8750=VECTOR('',#35519,10.);
#8751=VECTOR('',#35520,10.);
#8752=VECTOR('',#35521,10.);
#8753=VECTOR('',#35524,10.);
#8754=VECTOR('',#35527,10.);
#8755=VECTOR('',#35530,10.);
#8756=VECTOR('',#35531,10.);
#8757=VECTOR('',#35534,10.);
#8758=VECTOR('',#35539,10.);
#8759=VECTOR('',#35558,10.);
#8760=VECTOR('',#35561,10.);
#8761=VECTOR('',#35562,10.);
#8762=VECTOR('',#35563,10.);
#8763=VECTOR('',#35566,10.);
#8764=VECTOR('',#35567,10.);
#8765=VECTOR('',#35568,10.);
#8766=VECTOR('',#35575,10.);
#8767=VECTOR('',#35578,10.);
#8768=VECTOR('',#35583,10.);
#8769=VECTOR('',#35586,10.);
#8770=VECTOR('',#35593,10.);
#8771=VECTOR('',#35596,10.);
#8772=VECTOR('',#35599,10.);
#8773=VECTOR('',#35600,10.);
#8774=VECTOR('',#35601,10.);
#8775=VECTOR('',#35604,10.);
#8776=VECTOR('',#35605,10.);
#8777=VECTOR('',#35608,10.);
#8778=VECTOR('',#35609,10.);
#8779=VECTOR('',#35612,10.);
#8780=VECTOR('',#35613,10.);
#8781=VECTOR('',#35614,10.);
#8782=VECTOR('',#35617,10.);
#8783=VECTOR('',#35620,10.);
#8784=VECTOR('',#35623,10.);
#8785=VECTOR('',#35624,10.);
#8786=VECTOR('',#35627,10.);
#8787=VECTOR('',#35632,10.);
#8788=VECTOR('',#35651,10.);
#8789=VECTOR('',#35654,10.);
#8790=VECTOR('',#35655,10.);
#8791=VECTOR('',#35656,10.);
#8792=VECTOR('',#35659,10.);
#8793=VECTOR('',#35660,10.);
#8794=VECTOR('',#35661,10.);
#8795=VECTOR('',#35668,10.);
#8796=VECTOR('',#35671,10.);
#8797=VECTOR('',#35676,10.);
#8798=VECTOR('',#35679,10.);
#8799=VECTOR('',#35686,10.);
#8800=VECTOR('',#35689,10.);
#8801=VECTOR('',#35692,10.);
#8802=VECTOR('',#35693,10.);
#8803=VECTOR('',#35694,10.);
#8804=VECTOR('',#35697,10.);
#8805=VECTOR('',#35698,10.);
#8806=VECTOR('',#35701,10.);
#8807=VECTOR('',#35702,10.);
#8808=VECTOR('',#35705,10.);
#8809=VECTOR('',#35706,10.);
#8810=VECTOR('',#35707,10.);
#8811=VECTOR('',#35710,10.);
#8812=VECTOR('',#35713,10.);
#8813=VECTOR('',#35716,10.);
#8814=VECTOR('',#35717,10.);
#8815=VECTOR('',#35720,10.);
#8816=VECTOR('',#35727,10.);
#8817=VECTOR('',#35730,10.);
#8818=VECTOR('',#35735,10.);
#8819=VECTOR('',#35738,10.);
#8820=VECTOR('',#35745,10.);
#8821=VECTOR('',#35748,10.);
#8822=VECTOR('',#35751,10.);
#8823=VECTOR('',#35752,10.);
#8824=VECTOR('',#35753,10.);
#8825=VECTOR('',#35756,10.);
#8826=VECTOR('',#35757,10.);
#8827=VECTOR('',#35760,10.);
#8828=VECTOR('',#35761,10.);
#8829=VECTOR('',#35764,10.);
#8830=VECTOR('',#35767,10.);
#8831=VECTOR('',#35768,10.);
#8832=VECTOR('',#35769,10.);
#8833=VECTOR('',#35774,10.);
#8834=VECTOR('',#35777,10.);
#8835=VECTOR('',#35786,10.);
#8836=VECTOR('',#35793,10.);
#8837=VECTOR('',#35796,10.);
#8838=VECTOR('',#35799,10.);
#8839=VECTOR('',#35802,10.);
#8840=VECTOR('',#35803,10.);
#8841=VECTOR('',#35804,10.);
#8842=VECTOR('',#35807,10.);
#8843=VECTOR('',#35810,10.);
#8844=VECTOR('',#35813,10.);
#8845=VECTOR('',#35814,10.);
#8846=VECTOR('',#35817,10.);
#8847=VECTOR('',#35822,10.);
#8848=VECTOR('',#35841,10.);
#8849=VECTOR('',#35844,10.);
#8850=VECTOR('',#35845,10.);
#8851=VECTOR('',#35846,10.);
#8852=VECTOR('',#35849,10.);
#8853=VECTOR('',#35850,10.);
#8854=VECTOR('',#35851,10.);
#8855=VECTOR('',#35858,10.);
#8856=VECTOR('',#35861,10.);
#8857=VECTOR('',#35866,10.);
#8858=VECTOR('',#35869,10.);
#8859=VECTOR('',#35876,10.);
#8860=VECTOR('',#35879,10.);
#8861=VECTOR('',#35882,10.);
#8862=VECTOR('',#35883,10.);
#8863=VECTOR('',#35886,10.);
#8864=VECTOR('',#35889,10.);
#8865=VECTOR('',#35892,10.);
#8866=VECTOR('',#35893,10.);
#8867=VECTOR('',#35894,10.);
#8868=VECTOR('',#35897,10.);
#8869=VECTOR('',#35900,10.);
#8870=VECTOR('',#35903,10.);
#8871=VECTOR('',#35904,10.);
#8872=VECTOR('',#35907,10.);
#8873=VECTOR('',#35912,10.);
#8874=VECTOR('',#35931,10.);
#8875=VECTOR('',#35934,10.);
#8876=VECTOR('',#35935,10.);
#8877=VECTOR('',#35936,10.);
#8878=VECTOR('',#35939,10.);
#8879=VECTOR('',#35940,10.);
#8880=VECTOR('',#35941,10.);
#8881=VECTOR('',#35948,10.);
#8882=VECTOR('',#35951,10.);
#8883=VECTOR('',#35956,10.);
#8884=VECTOR('',#35959,10.);
#8885=VECTOR('',#35966,10.);
#8886=VECTOR('',#35969,10.);
#8887=VECTOR('',#35972,10.);
#8888=VECTOR('',#35973,10.);
#8889=VECTOR('',#35974,10.);
#8890=VECTOR('',#35977,10.);
#8891=VECTOR('',#35978,10.);
#8892=VECTOR('',#35981,10.);
#8893=VECTOR('',#35982,10.);
#8894=VECTOR('',#35985,10.);
#8895=VECTOR('',#35986,10.);
#8896=VECTOR('',#35987,10.);
#8897=VECTOR('',#35990,10.);
#8898=VECTOR('',#35993,10.);
#8899=VECTOR('',#35996,10.);
#8900=VECTOR('',#35997,10.);
#8901=VECTOR('',#36000,10.);
#8902=VECTOR('',#36005,10.);
#8903=VECTOR('',#36008,10.);
#8904=VECTOR('',#36017,10.);
#8905=VECTOR('',#36024,10.);
#8906=VECTOR('',#36027,10.);
#8907=VECTOR('',#36030,10.);
#8908=VECTOR('',#36031,10.);
#8909=VECTOR('',#36034,10.);
#8910=VECTOR('',#36035,10.);
#8911=VECTOR('',#36036,10.);
#8912=VECTOR('',#36043,10.);
#8913=VECTOR('',#36046,10.);
#8914=VECTOR('',#36051,10.);
#8915=VECTOR('',#36054,10.);
#8916=VECTOR('',#36061,10.);
#8917=VECTOR('',#36064,10.);
#8918=VECTOR('',#36067,10.);
#8919=VECTOR('',#36068,10.);
#8920=VECTOR('',#36069,10.);
#8921=VECTOR('',#36072,10.);
#8922=VECTOR('',#36073,10.);
#8923=VECTOR('',#36076,10.);
#8924=VECTOR('',#36077,10.);
#8925=VECTOR('',#36080,10.);
#8926=VECTOR('',#36083,10.);
#8927=VECTOR('',#36084,10.);
#8928=VECTOR('',#36085,10.);
#8929=VECTOR('',#36088,10.);
#8930=VECTOR('',#36091,10.);
#8931=VECTOR('',#36094,10.);
#8932=VECTOR('',#36095,10.);
#8933=VECTOR('',#36098,10.);
#8934=VECTOR('',#36103,10.);
#8935=VECTOR('',#36106,10.);
#8936=VECTOR('',#36115,10.);
#8937=VECTOR('',#36122,10.);
#8938=VECTOR('',#36125,10.);
#8939=VECTOR('',#36128,10.);
#8940=VECTOR('',#36131,10.);
#8941=VECTOR('',#36132,10.);
#8942=VECTOR('',#36133,10.);
#8943=VECTOR('',#36140,10.);
#8944=VECTOR('',#36143,10.);
#8945=VECTOR('',#36148,10.);
#8946=VECTOR('',#36151,10.);
#8947=VECTOR('',#36158,10.);
#8948=VECTOR('',#36161,10.);
#8949=VECTOR('',#36164,10.);
#8950=VECTOR('',#36165,10.);
#8951=VECTOR('',#36168,10.);
#8952=VECTOR('',#36171,10.);
#8953=VECTOR('',#36174,10.);
#8954=VECTOR('',#36177,10.);
#8955=VECTOR('',#36178,10.);
#8956=VECTOR('',#36179,10.);
#8957=VECTOR('',#36182,10.);
#8958=VECTOR('',#36185,10.);
#8959=VECTOR('',#36188,10.);
#8960=VECTOR('',#36189,10.);
#8961=VECTOR('',#36192,10.);
#8962=VECTOR('',#36197,10.);
#8963=VECTOR('',#36216,10.);
#8964=VECTOR('',#36219,10.);
#8965=VECTOR('',#36220,10.);
#8966=VECTOR('',#36221,10.);
#8967=VECTOR('',#36224,10.);
#8968=VECTOR('',#36225,10.);
#8969=VECTOR('',#36226,10.);
#8970=VECTOR('',#36233,10.);
#8971=VECTOR('',#36236,10.);
#8972=VECTOR('',#36241,10.);
#8973=VECTOR('',#36244,10.);
#8974=VECTOR('',#36251,10.);
#8975=VECTOR('',#36254,10.);
#8976=VECTOR('',#36257,10.);
#8977=VECTOR('',#36258,10.);
#8978=VECTOR('',#36259,10.);
#8979=VECTOR('',#36262,10.);
#8980=VECTOR('',#36263,10.);
#8981=VECTOR('',#36266,10.);
#8982=VECTOR('',#36267,10.);
#8983=VECTOR('',#36270,10.);
#8984=VECTOR('',#36271,10.);
#8985=VECTOR('',#36272,10.);
#8986=VECTOR('',#36275,10.);
#8987=VECTOR('',#36278,10.);
#8988=VECTOR('',#36281,10.);
#8989=VECTOR('',#36282,10.);
#8990=VECTOR('',#36285,10.);
#8991=VECTOR('',#36290,10.);
#8992=VECTOR('',#36309,10.);
#8993=VECTOR('',#36312,10.);
#8994=VECTOR('',#36313,10.);
#8995=VECTOR('',#36314,10.);
#8996=VECTOR('',#36317,10.);
#8997=VECTOR('',#36318,10.);
#8998=VECTOR('',#36319,10.);
#8999=VECTOR('',#36326,10.);
#9000=VECTOR('',#36329,10.);
#9001=VECTOR('',#36334,10.);
#9002=VECTOR('',#36337,10.);
#9003=VECTOR('',#36344,10.);
#9004=VECTOR('',#36347,10.);
#9005=VECTOR('',#36350,10.);
#9006=VECTOR('',#36351,10.);
#9007=VECTOR('',#36354,10.);
#9008=VECTOR('',#36357,10.);
#9009=VECTOR('',#36360,10.);
#9010=VECTOR('',#36361,10.);
#9011=VECTOR('',#36362,10.);
#9012=VECTOR('',#36365,10.);
#9013=VECTOR('',#36368,10.);
#9014=VECTOR('',#36371,10.);
#9015=VECTOR('',#36372,10.);
#9016=VECTOR('',#36375,10.);
#9017=VECTOR('',#36380,10.);
#9018=VECTOR('',#36383,10.);
#9019=VECTOR('',#36392,10.);
#9020=VECTOR('',#36395,10.);
#9021=VECTOR('',#36400,10.);
#9022=VECTOR('',#36403,10.);
#9023=VECTOR('',#36406,10.);
#9024=VECTOR('',#36407,10.);
#9025=VECTOR('',#36408,10.);
#9026=VECTOR('',#36415,10.);
#9027=VECTOR('',#36418,10.);
#9028=VECTOR('',#36423,10.);
#9029=VECTOR('',#36426,10.);
#9030=VECTOR('',#36433,10.);
#9031=VECTOR('',#36436,10.);
#9032=VECTOR('',#36439,10.);
#9033=VECTOR('',#36440,10.);
#9034=VECTOR('',#36441,10.);
#9035=VECTOR('',#36444,10.);
#9036=VECTOR('',#36445,10.);
#9037=VECTOR('',#36448,10.);
#9038=VECTOR('',#36449,10.);
#9039=VECTOR('',#36452,10.);
#9040=VECTOR('',#36453,10.);
#9041=VECTOR('',#36454,10.);
#9042=VECTOR('',#36457,10.);
#9043=VECTOR('',#36458,10.);
#9044=VECTOR('',#36461,10.);
#9045=VECTOR('',#36464,10.);
#9046=VECTOR('',#36465,10.);
#9047=VECTOR('',#36468,10.);
#9048=VECTOR('',#36473,10.);
#9049=VECTOR('',#36476,10.);
#9050=VECTOR('',#36485,10.);
#9051=VECTOR('',#36488,10.);
#9052=VECTOR('',#36493,10.);
#9053=VECTOR('',#36496,10.);
#9054=VECTOR('',#36499,10.);
#9055=VECTOR('',#36500,10.);
#9056=VECTOR('',#36501,10.);
#9057=VECTOR('',#36508,10.);
#9058=VECTOR('',#36511,10.);
#9059=VECTOR('',#36516,10.);
#9060=VECTOR('',#36519,10.);
#9061=VECTOR('',#36526,10.);
#9062=VECTOR('',#36529,10.);
#9063=VECTOR('',#36532,10.);
#9064=VECTOR('',#36533,10.);
#9065=VECTOR('',#36536,10.);
#9066=VECTOR('',#36539,10.);
#9067=VECTOR('',#36542,10.);
#9068=VECTOR('',#36543,10.);
#9069=VECTOR('',#36544,10.);
#9070=VECTOR('',#36547,10.);
#9071=VECTOR('',#36548,10.);
#9072=VECTOR('',#36551,10.);
#9073=VECTOR('',#36554,10.);
#9074=VECTOR('',#36555,10.);
#9075=VECTOR('',#36558,10.);
#9076=VECTOR('',#36563,10.);
#9077=VECTOR('',#36566,10.);
#9078=VECTOR('',#36575,10.);
#9079=VECTOR('',#36578,10.);
#9080=VECTOR('',#36583,10.);
#9081=VECTOR('',#36586,10.);
#9082=VECTOR('',#36589,10.);
#9083=VECTOR('',#36590,10.);
#9084=VECTOR('',#36591,10.);
#9085=VECTOR('',#36598,10.);
#9086=VECTOR('',#36601,10.);
#9087=VECTOR('',#36606,10.);
#9088=VECTOR('',#36609,10.);
#9089=VECTOR('',#36616,10.);
#9090=VECTOR('',#36619,10.);
#9091=VECTOR('',#36622,10.);
#9092=VECTOR('',#36623,10.);
#9093=VECTOR('',#36626,10.);
#9094=VECTOR('',#36629,10.);
#9095=VECTOR('',#36630,10.);
#9096=VECTOR('',#36631,10.);
#9097=VECTOR('',#36634,10.);
#9098=VECTOR('',#36637,10.);
#9099=VECTOR('',#36638,10.);
#9100=VECTOR('',#36641,10.);
#9101=VECTOR('',#36644,10.);
#9102=VECTOR('',#36645,10.);
#9103=VECTOR('',#36648,10.);
#9104=VECTOR('',#36653,10.);
#9105=VECTOR('',#36656,10.);
#9106=VECTOR('',#36665,10.);
#9107=VECTOR('',#36668,10.);
#9108=VECTOR('',#36673,10.);
#9109=VECTOR('',#36676,10.);
#9110=VECTOR('',#36679,10.);
#9111=VECTOR('',#36680,10.);
#9112=VECTOR('',#36681,10.);
#9113=VECTOR('',#36688,10.);
#9114=VECTOR('',#36691,10.);
#9115=VECTOR('',#36696,10.);
#9116=VECTOR('',#36699,10.);
#9117=VECTOR('',#36706,10.);
#9118=VECTOR('',#36709,10.);
#9119=VECTOR('',#36712,10.);
#9120=VECTOR('',#36713,10.);
#9121=VECTOR('',#36716,10.);
#9122=VECTOR('',#36719,10.);
#9123=VECTOR('',#36720,10.);
#9124=VECTOR('',#36721,10.);
#9125=VECTOR('',#36724,10.);
#9126=VECTOR('',#36727,10.);
#9127=VECTOR('',#36728,10.);
#9128=VECTOR('',#36731,10.);
#9129=VECTOR('',#36734,10.);
#9130=VECTOR('',#36735,10.);
#9131=VECTOR('',#36738,10.);
#9132=VECTOR('',#36743,10.);
#9133=VECTOR('',#36746,10.);
#9134=VECTOR('',#36755,10.);
#9135=VECTOR('',#36758,10.);
#9136=VECTOR('',#36763,10.);
#9137=VECTOR('',#36766,10.);
#9138=VECTOR('',#36769,10.);
#9139=VECTOR('',#36770,10.);
#9140=VECTOR('',#36771,10.);
#9141=VECTOR('',#36778,10.);
#9142=VECTOR('',#36781,10.);
#9143=VECTOR('',#36786,10.);
#9144=VECTOR('',#36789,10.);
#9145=VECTOR('',#36796,10.);
#9146=VECTOR('',#36799,10.);
#9147=VECTOR('',#36802,10.);
#9148=VECTOR('',#36803,10.);
#9149=VECTOR('',#36806,10.);
#9150=VECTOR('',#36809,10.);
#9151=VECTOR('',#36810,10.);
#9152=VECTOR('',#36811,10.);
#9153=VECTOR('',#36814,10.);
#9154=VECTOR('',#36817,10.);
#9155=VECTOR('',#36818,10.);
#9156=VECTOR('',#36821,10.);
#9157=VECTOR('',#36824,10.);
#9158=VECTOR('',#36825,10.);
#9159=VECTOR('',#36828,10.);
#9160=VECTOR('',#36833,10.);
#9161=VECTOR('',#36836,10.);
#9162=VECTOR('',#36845,10.);
#9163=VECTOR('',#36848,10.);
#9164=VECTOR('',#36853,10.);
#9165=VECTOR('',#36856,10.);
#9166=VECTOR('',#36859,10.);
#9167=VECTOR('',#36860,10.);
#9168=VECTOR('',#36861,10.);
#9169=VECTOR('',#36868,10.);
#9170=VECTOR('',#36871,10.);
#9171=VECTOR('',#36876,10.);
#9172=VECTOR('',#36879,10.);
#9173=VECTOR('',#36886,10.);
#9174=VECTOR('',#36889,10.);
#9175=VECTOR('',#36892,10.);
#9176=VECTOR('',#36893,10.);
#9177=VECTOR('',#36896,10.);
#9178=VECTOR('',#36899,10.);
#9179=VECTOR('',#36902,10.);
#9180=VECTOR('',#36903,10.);
#9181=VECTOR('',#36904,10.);
#9182=VECTOR('',#36907,10.);
#9183=VECTOR('',#36908,10.);
#9184=VECTOR('',#36911,10.);
#9185=VECTOR('',#36914,10.);
#9186=VECTOR('',#36915,10.);
#9187=VECTOR('',#36918,10.);
#9188=VECTOR('',#36923,10.);
#9189=VECTOR('',#36926,10.);
#9190=VECTOR('',#36935,10.);
#9191=VECTOR('',#36942,10.);
#9192=VECTOR('',#36945,10.);
#9193=VECTOR('',#36948,10.);
#9194=VECTOR('',#36949,10.);
#9195=VECTOR('',#36950,10.);
#9196=VECTOR('',#36957,10.);
#9197=VECTOR('',#36960,10.);
#9198=VECTOR('',#36965,10.);
#9199=VECTOR('',#36968,10.);
#9200=VECTOR('',#36975,10.);
#9201=VECTOR('',#36978,10.);
#9202=VECTOR('',#36981,10.);
#9203=VECTOR('',#36982,10.);
#9204=VECTOR('',#36985,10.);
#9205=VECTOR('',#36988,10.);
#9206=VECTOR('',#36989,10.);
#9207=VECTOR('',#36990,10.);
#9208=VECTOR('',#36993,10.);
#9209=VECTOR('',#36996,10.);
#9210=VECTOR('',#36997,10.);
#9211=VECTOR('',#37000,10.);
#9212=VECTOR('',#37003,10.);
#9213=VECTOR('',#37004,10.);
#9214=VECTOR('',#37007,10.);
#9215=VECTOR('',#37014,10.);
#9216=VECTOR('',#37017,10.);
#9217=VECTOR('',#37022,10.);
#9218=VECTOR('',#37025,10.);
#9219=VECTOR('',#37032,10.);
#9220=VECTOR('',#37035,10.);
#9221=VECTOR('',#37038,10.);
#9222=VECTOR('',#37039,10.);
#9223=VECTOR('',#37042,10.);
#9224=VECTOR('',#37045,10.);
#9225=VECTOR('',#37048,10.);
#9226=VECTOR('',#37049,10.);
#9227=VECTOR('',#37050,10.);
#9228=VECTOR('',#37055,10.);
#9229=VECTOR('',#37058,10.);
#9230=VECTOR('',#37067,10.);
#9231=VECTOR('',#37074,10.);
#9232=VECTOR('',#37077,10.);
#9233=VECTOR('',#37080,10.);
#9234=VECTOR('',#37081,10.);
#9235=VECTOR('',#37082,10.);
#9236=VECTOR('',#37085,10.);
#9237=VECTOR('',#37086,10.);
#9238=VECTOR('',#37089,10.);
#9239=VECTOR('',#37092,10.);
#9240=VECTOR('',#37093,10.);
#9241=VECTOR('',#37096,10.);
#9242=VECTOR('',#37103,10.);
#9243=VECTOR('',#37106,10.);
#9244=VECTOR('',#37111,10.);
#9245=VECTOR('',#37114,10.);
#9246=VECTOR('',#37121,10.);
#9247=VECTOR('',#37124,10.);
#9248=VECTOR('',#37127,10.);
#9249=VECTOR('',#37128,10.);
#9250=VECTOR('',#37131,10.);
#9251=VECTOR('',#37134,10.);
#9252=VECTOR('',#37137,10.);
#9253=VECTOR('',#37138,10.);
#9254=VECTOR('',#37139,10.);
#9255=VECTOR('',#37144,10.);
#9256=VECTOR('',#37147,10.);
#9257=VECTOR('',#37156,10.);
#9258=VECTOR('',#37163,10.);
#9259=VECTOR('',#37166,10.);
#9260=VECTOR('',#37169,10.);
#9261=VECTOR('',#37170,10.);
#9262=VECTOR('',#37171,10.);
#9263=VECTOR('',#37174,10.);
#9264=VECTOR('',#37175,10.);
#9265=VECTOR('',#37178,10.);
#9266=VECTOR('',#37181,10.);
#9267=VECTOR('',#37182,10.);
#9268=VECTOR('',#37185,10.);
#9269=VECTOR('',#37192,10.);
#9270=VECTOR('',#37195,10.);
#9271=VECTOR('',#37200,10.);
#9272=VECTOR('',#37203,10.);
#9273=VECTOR('',#37210,10.);
#9274=VECTOR('',#37213,10.);
#9275=VECTOR('',#37216,10.);
#9276=VECTOR('',#37217,10.);
#9277=VECTOR('',#37220,10.);
#9278=VECTOR('',#37223,10.);
#9279=VECTOR('',#37226,10.);
#9280=VECTOR('',#37227,10.);
#9281=VECTOR('',#37228,10.);
#9282=VECTOR('',#37233,10.);
#9283=VECTOR('',#37236,10.);
#9284=VECTOR('',#37245,10.);
#9285=VECTOR('',#37252,10.);
#9286=VECTOR('',#37255,10.);
#9287=VECTOR('',#37258,10.);
#9288=VECTOR('',#37259,10.);
#9289=VECTOR('',#37260,10.);
#9290=VECTOR('',#37263,10.);
#9291=VECTOR('',#37264,10.);
#9292=VECTOR('',#37267,10.);
#9293=VECTOR('',#37270,10.);
#9294=VECTOR('',#37271,10.);
#9295=VECTOR('',#37274,10.);
#9296=VECTOR('',#37281,10.);
#9297=VECTOR('',#37284,10.);
#9298=VECTOR('',#37289,10.);
#9299=VECTOR('',#37292,10.);
#9300=VECTOR('',#37299,10.);
#9301=VECTOR('',#37302,10.);
#9302=VECTOR('',#37305,10.);
#9303=VECTOR('',#37306,10.);
#9304=VECTOR('',#37309,10.);
#9305=VECTOR('',#37312,10.);
#9306=VECTOR('',#37315,10.);
#9307=VECTOR('',#37316,10.);
#9308=VECTOR('',#37317,10.);
#9309=VECTOR('',#37322,10.);
#9310=VECTOR('',#37325,10.);
#9311=VECTOR('',#37334,10.);
#9312=VECTOR('',#37341,10.);
#9313=VECTOR('',#37344,10.);
#9314=VECTOR('',#37347,10.);
#9315=VECTOR('',#37348,10.);
#9316=VECTOR('',#37349,10.);
#9317=VECTOR('',#37352,10.);
#9318=VECTOR('',#37353,10.);
#9319=VECTOR('',#37354,10.);
#9320=VECTOR('',#37357,10.);
#9321=VECTOR('',#37358,10.);
#9322=VECTOR('',#37361,10.);
#9323=VECTOR('',#37364,10.);
#9324=VECTOR('',#37365,10.);
#9325=VECTOR('',#37368,10.);
#9326=VECTOR('',#37373,10.);
#9327=VECTOR('',#37392,10.);
#9328=VECTOR('',#37395,10.);
#9329=VECTOR('',#37396,10.);
#9330=VECTOR('',#37397,10.);
#9331=VECTOR('',#37404,10.);
#9332=VECTOR('',#37407,10.);
#9333=VECTOR('',#37412,10.);
#9334=VECTOR('',#37415,10.);
#9335=VECTOR('',#37416,10.);
#9336=VECTOR('',#37423,10.);
#9337=VECTOR('',#37424,10.);
#9338=VECTOR('',#37429,10.);
#9339=VECTOR('',#37432,10.);
#9340=VECTOR('',#37433,10.);
#9341=VECTOR('',#37436,10.);
#9342=VECTOR('',#37439,10.);
#9343=VECTOR('',#37444,10.);
#9344=VECTOR('',#37445,10.);
#9345=VECTOR('',#37446,10.);
#9346=VECTOR('',#37453,10.);
#9347=VECTOR('',#37456,10.);
#9348=VECTOR('',#37461,10.);
#9349=VECTOR('',#37464,10.);
#9350=VECTOR('',#37471,10.);
#9351=VECTOR('',#37474,10.);
#9352=VECTOR('',#37477,10.);
#9353=VECTOR('',#37478,10.);
#9354=VECTOR('',#37481,10.);
#9355=VECTOR('',#37484,10.);
#9356=VECTOR('',#37487,10.);
#9357=VECTOR('',#37488,10.);
#9358=VECTOR('',#37489,10.);
#9359=VECTOR('',#37494,10.);
#9360=VECTOR('',#37503,10.);
#9361=VECTOR('',#37506,10.);
#9362=VECTOR('',#37507,10.);
#9363=VECTOR('',#37510,10.);
#9364=VECTOR('',#37511,10.);
#9365=VECTOR('',#37518,10.);
#9366=VECTOR('',#37523,10.);
#9367=VECTOR('',#37524,10.);
#9368=VECTOR('',#37527,10.);
#9369=VECTOR('',#37528,10.);
#9370=VECTOR('',#37531,10.);
#9371=VECTOR('',#37534,10.);
#9372=VECTOR('',#37539,10.);
#9373=VECTOR('',#37544,10.);
#9374=VECTOR('',#37563,10.);
#9375=VECTOR('',#37566,10.);
#9376=VECTOR('',#37567,10.);
#9377=VECTOR('',#37568,10.);
#9378=VECTOR('',#37575,10.);
#9379=VECTOR('',#37578,10.);
#9380=VECTOR('',#37583,10.);
#9381=VECTOR('',#37586,10.);
#9382=VECTOR('',#37587,10.);
#9383=VECTOR('',#37594,10.);
#9384=VECTOR('',#37595,10.);
#9385=VECTOR('',#37600,10.);
#9386=VECTOR('',#37603,10.);
#9387=VECTOR('',#37604,10.);
#9388=VECTOR('',#37607,10.);
#9389=VECTOR('',#37610,10.);
#9390=VECTOR('',#37615,10.);
#9391=VECTOR('',#37616,10.);
#9392=VECTOR('',#37617,10.);
#9393=VECTOR('',#37630,10.);
#9394=VECTOR('',#37639,10.);
#9395=VECTOR('',#37644,10.);
#9396=VECTOR('',#37645,10.);
#9397=VECTOR('',#37646,10.);
#9398=VECTOR('',#37651,10.);
#9399=VECTOR('',#37660,10.);
#9400=VECTOR('',#37663,10.);
#9401=VECTOR('',#37664,10.);
#9402=VECTOR('',#37671,10.);
#9403=VECTOR('',#37676,10.);
#9404=VECTOR('',#37677,10.);
#9405=VECTOR('',#37680,10.);
#9406=VECTOR('',#37681,10.);
#9407=VECTOR('',#37684,10.);
#9408=VECTOR('',#37687,10.);
#9409=VECTOR('',#37692,10.);
#9410=VECTOR('',#37695,10.);
#9411=VECTOR('',#37696,10.);
#9412=VECTOR('',#37697,10.);
#9413=VECTOR('',#37698,10.);
#9414=VECTOR('',#37699,10.);
#9415=VECTOR('',#37700,10.);
#9416=VECTOR('',#37701,10.);
#9417=VECTOR('',#37702,10.);
#9418=VECTOR('',#37703,10.);
#9419=VECTOR('',#37704,10.);
#9420=VECTOR('',#37705,10.);
#9421=VECTOR('',#37706,10.);
#9422=VECTOR('',#37707,10.);
#9423=VECTOR('',#37708,10.);
#9424=VECTOR('',#37709,10.);
#9425=VECTOR('',#37710,10.);
#9426=VECTOR('',#37711,10.);
#9427=VECTOR('',#37712,10.);
#9428=VECTOR('',#37713,10.);
#9429=VECTOR('',#37714,10.);
#9430=VECTOR('',#37715,10.);
#9431=VECTOR('',#37716,10.);
#9432=VECTOR('',#37717,10.);
#9433=VECTOR('',#37718,10.);
#9434=VECTOR('',#37719,10.);
#9435=VECTOR('',#37720,10.);
#9436=VECTOR('',#37721,10.);
#9437=VECTOR('',#37722,10.);
#9438=VECTOR('',#37723,10.);
#9439=VECTOR('',#37724,10.);
#9440=VECTOR('',#37725,10.);
#9441=VECTOR('',#37726,10.);
#9442=VECTOR('',#37727,10.);
#9443=VECTOR('',#37728,10.);
#9444=VECTOR('',#37729,10.);
#9445=VECTOR('',#37730,10.);
#9446=VECTOR('',#37731,10.);
#9447=VECTOR('',#37732,10.);
#9448=VECTOR('',#37733,10.);
#9449=VECTOR('',#37734,10.);
#9450=VECTOR('',#37735,10.);
#9451=VECTOR('',#37736,10.);
#9452=VECTOR('',#37737,10.);
#9453=VECTOR('',#37738,10.);
#9454=VECTOR('',#37739,10.);
#9455=VECTOR('',#37740,10.);
#9456=VECTOR('',#37741,10.);
#9457=VECTOR('',#37742,10.);
#9458=VECTOR('',#37743,10.);
#9459=VECTOR('',#37744,10.);
#9460=VECTOR('',#37745,10.);
#9461=VECTOR('',#37746,10.);
#9462=VECTOR('',#37747,10.);
#9463=VECTOR('',#37748,10.);
#9464=VECTOR('',#37749,10.);
#9465=VECTOR('',#37750,10.);
#9466=VECTOR('',#37751,10.);
#9467=VECTOR('',#37752,10.);
#9468=VECTOR('',#37753,10.);
#9469=VECTOR('',#37754,10.);
#9470=VECTOR('',#37755,10.);
#9471=VECTOR('',#37756,10.);
#9472=VECTOR('',#37757,10.);
#9473=VECTOR('',#37758,10.);
#9474=VECTOR('',#37759,10.);
#9475=VECTOR('',#37760,10.);
#9476=VECTOR('',#37761,10.);
#9477=VECTOR('',#37762,10.);
#9478=VECTOR('',#37763,10.);
#9479=VECTOR('',#37764,10.);
#9480=VECTOR('',#37765,10.);
#9481=VECTOR('',#37766,10.);
#9482=VECTOR('',#37767,10.);
#9483=VECTOR('',#37768,10.);
#9484=VECTOR('',#37769,10.);
#9485=VECTOR('',#37770,10.);
#9486=VECTOR('',#37771,10.);
#9487=VECTOR('',#37772,10.);
#9488=VECTOR('',#37773,10.);
#9489=VECTOR('',#37774,10.);
#9490=VECTOR('',#37775,10.);
#9491=VECTOR('',#37776,10.);
#9492=VECTOR('',#37777,10.);
#9493=VECTOR('',#37778,10.);
#9494=VECTOR('',#37779,10.);
#9495=VECTOR('',#37780,10.);
#9496=VECTOR('',#37781,10.);
#9497=VECTOR('',#37782,10.);
#9498=VECTOR('',#37783,10.);
#9499=VECTOR('',#37784,10.);
#9500=VECTOR('',#37785,10.);
#9501=VECTOR('',#37786,10.);
#9502=VECTOR('',#37787,10.);
#9503=VECTOR('',#37788,10.);
#9504=VECTOR('',#37789,10.);
#9505=VECTOR('',#37790,10.);
#9506=VECTOR('',#37791,10.);
#9507=VECTOR('',#37792,10.);
#9508=VECTOR('',#37793,10.);
#9509=VECTOR('',#37794,10.);
#9510=VECTOR('',#37795,10.);
#9511=VECTOR('',#37796,10.);
#9512=VECTOR('',#37797,10.);
#9513=VECTOR('',#37798,10.);
#9514=VECTOR('',#37799,10.);
#9515=VECTOR('',#37800,10.);
#9516=VECTOR('',#37801,10.);
#9517=VECTOR('',#37802,10.);
#9518=VECTOR('',#37803,10.);
#9519=VECTOR('',#37804,10.);
#9520=VECTOR('',#37805,10.);
#9521=VECTOR('',#37806,10.);
#9522=VECTOR('',#37807,10.);
#9523=VECTOR('',#37808,10.);
#9524=VECTOR('',#37809,10.);
#9525=VECTOR('',#37810,10.);
#9526=VECTOR('',#37811,10.);
#9527=VECTOR('',#37812,10.);
#9528=VECTOR('',#37813,10.);
#9529=VECTOR('',#37814,10.);
#9530=VECTOR('',#37815,10.);
#9531=VECTOR('',#37816,10.);
#9532=VECTOR('',#37817,10.);
#9533=VECTOR('',#37818,10.);
#9534=VECTOR('',#37819,10.);
#9535=VECTOR('',#37820,10.);
#9536=VECTOR('',#37821,10.);
#9537=VECTOR('',#37822,10.);
#9538=VECTOR('',#37823,10.);
#9539=VECTOR('',#37824,10.);
#9540=VECTOR('',#37825,10.);
#9541=VECTOR('',#37826,10.);
#9542=VECTOR('',#37827,10.);
#9543=VECTOR('',#37828,10.);
#9544=VECTOR('',#37829,10.);
#9545=VECTOR('',#37830,10.);
#9546=VECTOR('',#37831,10.);
#9547=VECTOR('',#37832,10.);
#9548=VECTOR('',#37833,10.);
#9549=VECTOR('',#37834,10.);
#9550=VECTOR('',#37835,10.);
#9551=VECTOR('',#37836,10.);
#9552=VECTOR('',#37837,10.);
#9553=VECTOR('',#37838,10.);
#9554=VECTOR('',#37839,10.);
#9555=VECTOR('',#37840,10.);
#9556=VECTOR('',#37841,10.);
#9557=VECTOR('',#37842,10.);
#9558=VECTOR('',#37843,10.);
#9559=VECTOR('',#37844,10.);
#9560=VECTOR('',#37845,10.);
#9561=VECTOR('',#37846,10.);
#9562=VECTOR('',#37847,10.);
#9563=VECTOR('',#37848,10.);
#9564=VECTOR('',#37849,10.);
#9565=VECTOR('',#37850,10.);
#9566=VECTOR('',#37851,10.);
#9567=VECTOR('',#37852,10.);
#9568=VECTOR('',#37853,10.);
#9569=VECTOR('',#37854,10.);
#9570=VECTOR('',#37855,10.);
#9571=VECTOR('',#37856,10.);
#9572=VECTOR('',#37857,10.);
#9573=VECTOR('',#37858,10.);
#9574=VECTOR('',#37859,10.);
#9575=VECTOR('',#37860,10.);
#9576=VECTOR('',#37861,10.);
#9577=VECTOR('',#37862,10.);
#9578=VECTOR('',#37863,10.);
#9579=VECTOR('',#37864,10.);
#9580=VECTOR('',#37865,10.);
#9581=VECTOR('',#37868,10.);
#9582=VECTOR('',#37869,10.);
#9583=VECTOR('',#37872,10.);
#9584=VECTOR('',#37873,10.);
#9585=VECTOR('',#37876,10.);
#9586=VECTOR('',#37877,10.);
#9587=VECTOR('',#37880,10.);
#9588=VECTOR('',#37881,10.);
#9589=VECTOR('',#37882,10.);
#9590=VECTOR('',#37885,10.);
#9591=VECTOR('',#37886,10.);
#9592=VECTOR('',#37889,10.);
#9593=VECTOR('',#37890,10.);
#9594=VECTOR('',#37891,10.);
#9595=VECTOR('',#37894,10.);
#9596=VECTOR('',#37895,10.);
#9597=VECTOR('',#37898,10.);
#9598=VECTOR('',#37899,10.);
#9599=VECTOR('',#37900,10.);
#9600=VECTOR('',#37903,10.);
#9601=VECTOR('',#37904,10.);
#9602=VECTOR('',#37907,10.);
#9603=VECTOR('',#37908,10.);
#9604=VECTOR('',#37909,10.);
#9605=VECTOR('',#37912,10.);
#9606=VECTOR('',#37913,10.);
#9607=VECTOR('',#37916,10.);
#9608=VECTOR('',#37917,10.);
#9609=VECTOR('',#37920,10.);
#9610=VECTOR('',#37921,10.);
#9611=VECTOR('',#37922,10.);
#9612=VECTOR('',#37925,10.);
#9613=VECTOR('',#37926,10.);
#9614=VECTOR('',#37929,10.);
#9615=VECTOR('',#37930,10.);
#9616=VECTOR('',#37931,10.);
#9617=VECTOR('',#37934,10.);
#9618=VECTOR('',#37935,10.);
#9619=VECTOR('',#37938,10.);
#9620=VECTOR('',#37939,10.);
#9621=VECTOR('',#37940,10.);
#9622=VECTOR('',#37943,10.);
#9623=VECTOR('',#37944,10.);
#9624=VECTOR('',#37947,10.);
#9625=VECTOR('',#37948,10.);
#9626=VECTOR('',#37949,10.);
#9627=VECTOR('',#37952,10.);
#9628=VECTOR('',#37955,10.);
#9629=VECTOR('',#37958,10.);
#9630=VECTOR('',#37961,10.);
#9631=VECTOR('',#37964,10.);
#9632=VECTOR('',#37967,10.);
#9633=VECTOR('',#37970,10.);
#9634=VECTOR('',#37973,10.);
#9635=VECTOR('',#37976,10.);
#9636=VECTOR('',#37979,10.);
#9637=VECTOR('',#37984,10.);
#9638=VECTOR('',#37987,10.);
#9639=VECTOR('',#37990,10.);
#9640=VECTOR('',#37993,10.);
#9641=VECTOR('',#37996,10.);
#9642=VECTOR('',#37999,10.);
#9643=VECTOR('',#38002,10.);
#9644=VECTOR('',#38005,10.);
#9645=VECTOR('',#38008,10.);
#9646=VECTOR('',#38011,10.);
#9647=VECTOR('',#38016,10.);
#9648=VECTOR('',#38019,10.);
#9649=VECTOR('',#38022,10.);
#9650=VECTOR('',#38025,10.);
#9651=VECTOR('',#38028,10.);
#9652=VECTOR('',#38031,10.);
#9653=VECTOR('',#38032,10.);
#9654=VECTOR('',#38035,10.);
#9655=VECTOR('',#38038,10.);
#9656=VECTOR('',#38039,10.);
#9657=VECTOR('',#38042,10.);
#9658=VECTOR('',#38045,10.);
#9659=VECTOR('',#38046,10.);
#9660=VECTOR('',#38049,10.);
#9661=VECTOR('',#38052,10.);
#9662=VECTOR('',#38053,10.);
#9663=VECTOR('',#38056,10.);
#9664=VECTOR('',#38059,10.);
#9665=VECTOR('',#38060,10.);
#9666=VECTOR('',#38063,10.);
#9667=VECTOR('',#38064,10.);
#9668=VECTOR('',#38067,10.);
#9669=VECTOR('',#38070,10.);
#9670=VECTOR('',#38073,10.);
#9671=VECTOR('',#38076,10.);
#9672=VECTOR('',#38079,10.);
#9673=VECTOR('',#38082,10.);
#9674=VECTOR('',#38085,10.);
#9675=VECTOR('',#38088,10.);
#9676=VECTOR('',#38091,10.);
#9677=VECTOR('',#38094,10.);
#9678=VECTOR('',#38097,10.);
#9679=VECTOR('',#38100,10.);
#9680=VECTOR('',#38103,10.);
#9681=VECTOR('',#38106,10.);
#9682=VECTOR('',#38109,10.);
#9683=VECTOR('',#38112,10.);
#9684=VECTOR('',#38115,10.);
#9685=VECTOR('',#38118,10.);
#9686=VECTOR('',#38121,10.);
#9687=VECTOR('',#38124,10.);
#9688=VECTOR('',#38127,10.);
#9689=VECTOR('',#38130,10.);
#9690=VECTOR('',#38133,10.);
#9691=VECTOR('',#38136,10.);
#9692=VECTOR('',#38139,10.);
#9693=VECTOR('',#38142,10.);
#9694=VECTOR('',#38145,10.);
#9695=VECTOR('',#38148,10.);
#9696=VECTOR('',#38151,10.);
#9697=VECTOR('',#38154,10.);
#9698=VECTOR('',#38157,10.);
#9699=VECTOR('',#38160,10.);
#9700=VECTOR('',#38163,10.);
#9701=VECTOR('',#38166,10.);
#9702=VECTOR('',#38169,10.);
#9703=VECTOR('',#38172,10.);
#9704=VECTOR('',#38175,10.);
#9705=VECTOR('',#38178,10.);
#9706=VECTOR('',#38181,10.);
#9707=VECTOR('',#38184,10.);
#9708=VECTOR('',#38187,10.);
#9709=VECTOR('',#38190,10.);
#9710=VECTOR('',#38193,10.);
#9711=VECTOR('',#38196,10.);
#9712=VECTOR('',#38199,10.);
#9713=VECTOR('',#38202,10.);
#9714=VECTOR('',#38205,10.);
#9715=VECTOR('',#38208,10.);
#9716=VECTOR('',#38211,10.);
#9717=VECTOR('',#38214,10.);
#9718=VECTOR('',#38217,10.);
#9719=VECTOR('',#38220,10.);
#9720=VECTOR('',#38223,10.);
#9721=VECTOR('',#38226,10.);
#9722=VECTOR('',#38229,10.);
#9723=VECTOR('',#38232,10.);
#9724=VECTOR('',#38235,10.);
#9725=VECTOR('',#38238,10.);
#9726=VECTOR('',#38241,10.);
#9727=VECTOR('',#38244,10.);
#9728=VECTOR('',#38245,10.);
#9729=VECTOR('',#38294,10.);
#9730=VECTOR('',#38305,10.);
#9731=VECTOR('',#38322,10.);
#9732=VECTOR('',#38347,10.);
#9733=VECTOR('',#38358,10.);
#9734=VECTOR('',#38365,10.);
#9735=VECTOR('',#38382,10.);
#9736=VECTOR('',#38409,10.);
#9737=VECTOR('',#38456,10.);
#9738=VECTOR('',#38493,10.);
#9739=VECTOR('',#38500,10.);
#9740=VECTOR('',#38515,10.);
#9741=VECTOR('',#38522,10.);
#9742=VECTOR('',#38561,10.);
#9743=VECTOR('',#38564,10.);
#9744=VECTOR('',#38565,10.);
#9745=VECTOR('',#38566,10.);
#9746=VECTOR('',#38569,10.);
#9747=VECTOR('',#38570,10.);
#9748=VECTOR('',#38571,10.);
#9749=VECTOR('',#38574,10.);
#9750=VECTOR('',#38575,10.);
#9751=VECTOR('',#38576,10.);
#9752=VECTOR('',#38579,10.);
#9753=VECTOR('',#38580,10.);
#9754=VECTOR('',#38581,10.);
#9755=VECTOR('',#38584,10.);
#9756=VECTOR('',#38585,10.);
#9757=VECTOR('',#38586,10.);
#9758=VECTOR('',#38589,10.);
#9759=VECTOR('',#38590,10.);
#9760=VECTOR('',#38591,10.);
#9761=VECTOR('',#38594,10.);
#9762=VECTOR('',#38595,10.);
#9763=VECTOR('',#38596,10.);
#9764=VECTOR('',#38599,10.);
#9765=VECTOR('',#38600,10.);
#9766=VECTOR('',#38601,10.);
#9767=VECTOR('',#38604,10.);
#9768=VECTOR('',#38605,10.);
#9769=VECTOR('',#38606,10.);
#9770=VECTOR('',#38609,10.);
#9771=VECTOR('',#38610,10.);
#9772=VECTOR('',#38611,10.);
#9773=VECTOR('',#38614,10.);
#9774=VECTOR('',#38615,10.);
#9775=VECTOR('',#38622,10.);
#9776=VECTOR('',#38623,10.);
#9777=VECTOR('',#38628,10.);
#9778=VECTOR('',#38631,10.);
#9779=VECTOR('',#38634,10.);
#9780=VECTOR('',#38637,10.);
#9781=VECTOR('',#38640,10.);
#9782=VECTOR('',#38647,10.);
#9783=VECTOR('',#38650,10.);
#9784=VECTOR('',#38651,10.);
#9785=VECTOR('',#38686,10.);
#9786=VECTOR('',#38697,10.);
#9787=VECTOR('',#38700,10.);
#9788=VECTOR('',#38703,10.);
#9789=VECTOR('',#38714,10.);
#9790=VECTOR('',#38717,10.);
#9791=VECTOR('',#38734,10.);
#9792=VECTOR('',#38739,10.);
#9793=VECTOR('',#38742,10.);
#9794=VECTOR('',#38753,10.);
#9795=VECTOR('',#38758,10.);
#9796=VECTOR('',#38761,10.);
#9797=VECTOR('',#38784,10.);
#9798=VECTOR('',#38793,10.);
#9799=VECTOR('',#38796,10.);
#9800=ELLIPSE('',#28098,0.56568542494924,0.4);
#9801=ELLIPSE('',#28099,0.565685424949238,0.4);
#9802=ELLIPSE('',#28102,0.565685424949236,0.4);
#9803=ELLIPSE('',#28104,0.565685424949238,0.4);
#9804=ELLIPSE('',#28106,0.565685424949239,0.4);
#9805=ELLIPSE('',#28107,0.565685424949237,0.4);
#9806=ELLIPSE('',#28114,0.565685424949238,0.4);
#9807=ELLIPSE('',#28115,0.565685424949238,0.4);
#9808=ELLIPSE('',#28118,0.565685424949238,0.4);
#9809=ELLIPSE('',#28120,0.565685424949238,0.4);
#9810=ELLIPSE('',#28122,0.565685424949238,0.4);
#9811=ELLIPSE('',#28123,0.565685424949239,0.4);
#9812=ELLIPSE('',#28134,0.565685424949238,0.4);
#9813=ELLIPSE('',#28135,0.565685424949238,0.4);
#9814=ELLIPSE('',#28138,0.565685424949238,0.4);
#9815=ELLIPSE('',#28140,0.565685424949238,0.4);
#9816=ELLIPSE('',#28142,0.56568542494924,0.4);
#9817=ELLIPSE('',#28143,0.565685424949241,0.4);
#9818=ELLIPSE('',#28150,0.565685424949238,0.4);
#9819=ELLIPSE('',#28151,0.565685424949238,0.4);
#9820=ELLIPSE('',#28154,0.56568542494924,0.4);
#9821=ELLIPSE('',#28156,0.565685424949239,0.4);
#9822=ELLIPSE('',#28158,0.565685424949238,0.4);
#9823=ELLIPSE('',#28159,0.565685424949237,0.4);
#9824=ELLIPSE('',#28167,0.56568542494924,0.4);
#9825=ELLIPSE('',#28168,0.565685424949238,0.4);
#9826=ELLIPSE('',#28171,0.565685424949239,0.4);
#9827=ELLIPSE('',#28173,0.565685424949238,0.4);
#9828=ELLIPSE('',#28175,0.56568542494924,0.4);
#9829=ELLIPSE('',#28176,0.565685424949236,0.4);
#9830=ELLIPSE('',#28183,0.565685424949238,0.4);
#9831=ELLIPSE('',#28184,0.565685424949238,0.4);
#9832=ELLIPSE('',#28187,0.565685424949238,0.4);
#9833=ELLIPSE('',#28189,0.565685424949238,0.4);
#9834=ELLIPSE('',#28191,0.565685424949237,0.4);
#9835=ELLIPSE('',#28192,0.565685424949238,0.4);
#9836=ELLIPSE('',#28200,0.56568542494924,0.4);
#9837=ELLIPSE('',#28201,0.565685424949238,0.4);
#9838=ELLIPSE('',#28204,0.565685424949236,0.4);
#9839=ELLIPSE('',#28206,0.565685424949238,0.4);
#9840=ELLIPSE('',#28208,0.56568542494924,0.4);
#9841=ELLIPSE('',#28209,0.565685424949238,0.4);
#9842=ELLIPSE('',#28216,0.565685424949236,0.4);
#9843=ELLIPSE('',#28217,0.565685424949238,0.4);
#9844=ELLIPSE('',#28220,0.56568542494924,0.4);
#9845=ELLIPSE('',#28222,0.565685424949238,0.4);
#9846=ELLIPSE('',#28224,0.565685424949237,0.4);
#9847=ELLIPSE('',#28225,0.56568542494924,0.4);
#9848=ELLIPSE('',#28233,0.565685424949238,0.4);
#9849=ELLIPSE('',#28234,0.565685424949238,0.4);
#9850=ELLIPSE('',#28237,0.565685424949238,0.4);
#9851=ELLIPSE('',#28239,0.565685424949238,0.4);
#9852=ELLIPSE('',#28241,0.565685424949239,0.4);
#9853=ELLIPSE('',#28242,0.565685424949238,0.4);
#9854=ELLIPSE('',#28249,0.565685424949238,0.4);
#9855=ELLIPSE('',#28250,0.565685424949238,0.4);
#9856=ELLIPSE('',#28253,0.565685424949238,0.4);
#9857=ELLIPSE('',#28255,0.565685424949238,0.4);
#9858=ELLIPSE('',#28257,0.565685424949238,0.4);
#9859=ELLIPSE('',#28258,0.565685424949239,0.4);
#9860=ELLIPSE('',#28266,0.565685424949238,0.4);
#9861=ELLIPSE('',#28267,0.565685424949238,0.4);
#9862=ELLIPSE('',#28270,0.565685424949238,0.4);
#9863=ELLIPSE('',#28272,0.565685424949239,0.4);
#9864=ELLIPSE('',#28274,0.565685424949237,0.4);
#9865=ELLIPSE('',#28275,0.565685424949238,0.4);
#9866=ELLIPSE('',#28279,0.565685424949237,0.4);
#9867=ELLIPSE('',#28280,0.565685424949238,0.4);
#9868=ELLIPSE('',#28283,0.565685424949238,0.4);
#9869=ELLIPSE('',#28285,0.565685424949238,0.4);
#9870=ELLIPSE('',#28287,0.565685424949238,0.4);
#9871=ELLIPSE('',#28288,0.565685424949237,0.4);
#9872=ELLIPSE('',#28299,0.565685424949238,0.4);
#9873=ELLIPSE('',#28300,0.565685424949238,0.4);
#9874=ELLIPSE('',#28303,0.565685424949239,0.4);
#9875=ELLIPSE('',#28305,0.565685424949238,0.4);
#9876=ELLIPSE('',#28307,0.565685424949238,0.4);
#9877=ELLIPSE('',#28308,0.565685424949238,0.4);
#9878=ELLIPSE('',#28315,0.565685424949238,0.4);
#9879=ELLIPSE('',#28316,0.565685424949238,0.4);
#9880=ELLIPSE('',#28319,0.565685424949238,0.4);
#9881=ELLIPSE('',#28321,0.565685424949238,0.4);
#9882=ELLIPSE('',#28323,0.565685424949238,0.4);
#9883=ELLIPSE('',#28324,0.565685424949238,0.4);
#9884=ELLIPSE('',#28332,0.565685424949238,0.4);
#9885=ELLIPSE('',#28333,0.565685424949238,0.4);
#9886=ELLIPSE('',#28336,0.565685424949238,0.4);
#9887=ELLIPSE('',#28338,0.565685424949238,0.4);
#9888=ELLIPSE('',#28340,0.565685424949238,0.4);
#9889=ELLIPSE('',#28341,0.565685424949238,0.4);
#9890=ELLIPSE('',#28348,0.565685424949238,0.4);
#9891=ELLIPSE('',#28349,0.565685424949238,0.4);
#9892=ELLIPSE('',#28352,0.565685424949238,0.4);
#9893=ELLIPSE('',#28354,0.565685424949238,0.4);
#9894=ELLIPSE('',#28356,0.565685424949238,0.4);
#9895=ELLIPSE('',#28357,0.565685424949238,0.4);
#9896=ELLIPSE('',#28365,0.565685424949238,0.4);
#9897=ELLIPSE('',#28366,0.565685424949238,0.4);
#9898=ELLIPSE('',#28369,0.565685424949238,0.4);
#9899=ELLIPSE('',#28371,0.565685424949238,0.4);
#9900=ELLIPSE('',#28373,0.565685424949238,0.4);
#9901=ELLIPSE('',#28374,0.565685424949238,0.4);
#9902=ELLIPSE('',#28381,0.565685424949238,0.4);
#9903=ELLIPSE('',#28382,0.565685424949238,0.4);
#9904=ELLIPSE('',#28385,0.565685424949238,0.4);
#9905=ELLIPSE('',#28387,0.565685424949239,0.4);
#9906=ELLIPSE('',#28389,0.565685424949237,0.4);
#9907=ELLIPSE('',#28390,0.565685424949238,0.4);
#9908=ELLIPSE('',#28398,0.565685424949238,0.4);
#9909=ELLIPSE('',#28399,0.565685424949238,0.4);
#9910=ELLIPSE('',#28402,0.565685424949238,0.4);
#9911=ELLIPSE('',#28404,0.565685424949238,0.4);
#9912=ELLIPSE('',#28406,0.565685424949238,0.4);
#9913=ELLIPSE('',#28407,0.565685424949238,0.4);
#9914=ELLIPSE('',#28411,0.565685424949238,0.4);
#9915=ELLIPSE('',#28413,0.565685424949238,0.4);
#9916=ELLIPSE('',#28415,0.565685424949238,0.4);
#9917=ELLIPSE('',#28416,0.565685424949238,0.4);
#9918=ELLIPSE('',#28419,0.565685424949238,0.4);
#9919=ELLIPSE('',#28420,0.565685424949239,0.4);
#9920=ELLIPSE('',#28428,0.565685424949238,0.4);
#9921=ELLIPSE('',#28429,0.565685424949238,0.4);
#9922=ELLIPSE('',#28432,0.565685424949238,0.4);
#9923=ELLIPSE('',#28434,0.565685424949238,0.4);
#9924=ELLIPSE('',#28436,0.565685424949238,0.4);
#9925=ELLIPSE('',#28437,0.565685424949238,0.4);
#9926=ELLIPSE('',#28444,0.565685424949238,0.4);
#9927=ELLIPSE('',#28445,0.565685424949238,0.4);
#9928=ELLIPSE('',#28448,0.565685424949238,0.4);
#9929=ELLIPSE('',#28450,0.565685424949238,0.4);
#9930=ELLIPSE('',#28452,0.565685424949238,0.4);
#9931=ELLIPSE('',#28453,0.565685424949238,0.4);
#9932=ELLIPSE('',#28464,0.565685424949238,0.4);
#9933=ELLIPSE('',#28466,0.565685424949238,0.4);
#9934=ELLIPSE('',#28468,0.565685424949238,0.4);
#9935=ELLIPSE('',#28469,0.565685424949238,0.4);
#9936=ELLIPSE('',#28472,0.56568542494924,0.4);
#9937=ELLIPSE('',#28473,0.565685424949238,0.4);
#9938=ELLIPSE('',#28477,0.565685424949238,0.4);
#9939=ELLIPSE('',#28478,0.565685424949238,0.4);
#9940=ELLIPSE('',#28481,0.565685424949238,0.4);
#9941=ELLIPSE('',#28483,0.565685424949238,0.4);
#9942=ELLIPSE('',#28485,0.565685424949238,0.4);
#9943=ELLIPSE('',#28486,0.565685424949238,0.4);
#9944=ELLIPSE('',#28497,0.565685424949238,0.4);
#9945=ELLIPSE('',#28499,0.565685424949238,0.4);
#9946=ELLIPSE('',#28501,0.565685424949238,0.4);
#9947=ELLIPSE('',#28502,0.565685424949238,0.4);
#9948=ELLIPSE('',#28505,0.565685424949238,0.4);
#9949=ELLIPSE('',#28506,0.565685424949238,0.4);
#9950=ELLIPSE('',#28510,0.565685424949238,0.4);
#9951=ELLIPSE('',#28511,0.565685424949238,0.4);
#9952=ELLIPSE('',#28514,0.565685424949238,0.4);
#9953=ELLIPSE('',#28516,0.565685424949238,0.4);
#9954=ELLIPSE('',#28518,0.565685424949239,0.4);
#9955=ELLIPSE('',#28519,0.565685424949238,0.4);
#9956=ELLIPSE('',#28530,0.565685424949236,0.4);
#9957=ELLIPSE('',#28531,0.565685424949238,0.4);
#9958=ELLIPSE('',#28534,0.565685424949243,0.4);
#9959=ELLIPSE('',#28536,0.565685424949238,0.4);
#9960=ELLIPSE('',#28538,0.565685424949237,0.4);
#9961=ELLIPSE('',#28539,0.565685424949238,0.4);
#9962=ELLIPSE('',#28546,0.565685424949241,0.4);
#9963=ELLIPSE('',#28548,0.565685424949238,0.4);
#9964=ELLIPSE('',#28550,0.565685424949238,0.4);
#9965=ELLIPSE('',#28551,0.565685424949238,0.4);
#9966=ELLIPSE('',#28554,0.565685424949241,0.4);
#9967=ELLIPSE('',#28555,0.565685424949238,0.4);
#9968=ELLIPSE('',#28564,0.565685424949238,0.4);
#9969=ELLIPSE('',#28566,0.56568542494924,0.4);
#9970=ELLIPSE('',#28568,0.565685424949238,0.4);
#9971=ELLIPSE('',#28569,0.565685424949238,0.4);
#9972=ELLIPSE('',#28572,0.56568542494924,0.4);
#9973=ELLIPSE('',#28573,0.565685424949238,0.4);
#9974=ELLIPSE('',#28577,0.565685424949238,0.4);
#9975=ELLIPSE('',#28578,0.565685424949238,0.4);
#9976=ELLIPSE('',#28581,0.565685424949238,0.4);
#9977=ELLIPSE('',#28583,0.565685424949238,0.4);
#9978=ELLIPSE('',#28585,0.565685424949238,0.4);
#9979=ELLIPSE('',#28586,0.565685424949241,0.4);
#9980=ELLIPSE('',#28597,0.56568542494924,0.4);
#9981=ELLIPSE('',#28598,0.565685424949238,0.4);
#9982=ELLIPSE('',#28601,0.565685424949238,0.4);
#9983=ELLIPSE('',#28603,0.565685424949238,0.4);
#9984=ELLIPSE('',#28605,0.565685424949239,0.4);
#9985=ELLIPSE('',#28606,0.565685424949239,0.4);
#9986=ELLIPSE('',#28613,0.565685424949236,0.4);
#9987=ELLIPSE('',#28615,0.565685424949238,0.4);
#9988=ELLIPSE('',#28617,0.565685424949238,0.4);
#9989=ELLIPSE('',#28618,0.565685424949238,0.4);
#9990=ELLIPSE('',#28621,0.565685424949238,0.4);
#9991=ELLIPSE('',#28622,0.565685424949238,0.4);
#9992=ELLIPSE('',#28631,0.565685424949237,0.4);
#9993=ELLIPSE('',#28633,0.56568542494924,0.4);
#9994=ELLIPSE('',#28635,0.565685424949238,0.4);
#9995=ELLIPSE('',#28636,0.565685424949238,0.4);
#9996=ELLIPSE('',#28639,0.565685424949237,0.4);
#9997=ELLIPSE('',#28640,0.565685424949238,0.4);
#9998=ELLIPSE('',#28644,0.565685424949238,0.4);
#9999=ELLIPSE('',#28645,0.565685424949238,0.4);
#10000=ELLIPSE('',#28648,0.565685424949238,0.4);
#10001=ELLIPSE('',#28650,0.565685424949238,0.4);
#10002=ELLIPSE('',#28652,0.565685424949238,0.4);
#10003=ELLIPSE('',#28653,0.565685424949238,0.4);
#10004=ELLIPSE('',#28664,0.565685424949237,0.4);
#10005=ELLIPSE('',#28665,0.565685424949238,0.4);
#10006=ELLIPSE('',#28668,0.565685424949238,0.4);
#10007=ELLIPSE('',#28670,0.565685424949238,0.4);
#10008=ELLIPSE('',#28672,0.565685424949239,0.4);
#10009=ELLIPSE('',#28673,0.565685424949238,0.4);
#10010=ELLIPSE('',#28680,0.565685424949238,0.4);
#10011=ELLIPSE('',#28682,0.565685424949238,0.4);
#10012=ELLIPSE('',#28684,0.565685424949238,0.4);
#10013=ELLIPSE('',#28685,0.565685424949238,0.4);
#10014=ELLIPSE('',#28688,0.565685424949241,0.4);
#10015=ELLIPSE('',#28689,0.565685424949234,0.4);
#10016=ELLIPSE('',#28698,0.565685424949239,0.4);
#10017=ELLIPSE('',#28700,0.565685424949238,0.4);
#10018=ELLIPSE('',#28702,0.565685424949238,0.4);
#10019=ELLIPSE('',#28703,0.565685424949238,0.4);
#10020=ELLIPSE('',#28706,0.565685424949237,0.4);
#10021=ELLIPSE('',#28707,0.56568542494924,0.4);
#10022=ELLIPSE('',#28711,0.565685424949238,0.4);
#10023=ELLIPSE('',#28712,0.565685424949238,0.4);
#10024=ELLIPSE('',#28715,0.565685424949238,0.4);
#10025=ELLIPSE('',#28717,0.565685424949238,0.4);
#10026=ELLIPSE('',#28719,0.565685424949239,0.4);
#10027=ELLIPSE('',#28720,0.565685424949238,0.4);
#10028=ELLIPSE('',#28731,0.565685424949236,0.4);
#10029=ELLIPSE('',#28732,0.565685424949238,0.4);
#10030=ELLIPSE('',#28735,0.56568542494924,0.4);
#10031=ELLIPSE('',#28737,0.565685424949238,0.4);
#10032=ELLIPSE('',#28739,0.565685424949237,0.4);
#10033=ELLIPSE('',#28740,0.565685424949238,0.4);
#10034=ELLIPSE('',#28747,0.565685424949236,0.4);
#10035=ELLIPSE('',#28749,0.565685424949238,0.4);
#10036=ELLIPSE('',#28751,0.56568542494924,0.4);
#10037=ELLIPSE('',#28752,0.565685424949238,0.4);
#10038=ELLIPSE('',#28755,0.565685424949238,0.4);
#10039=ELLIPSE('',#28756,0.565685424949238,0.4);
#10040=ELLIPSE('',#28765,0.565685424949238,0.4);
#10041=ELLIPSE('',#28767,0.565685424949238,0.4);
#10042=ELLIPSE('',#28769,0.565685424949238,0.4);
#10043=ELLIPSE('',#28770,0.565685424949238,0.4);
#10044=ELLIPSE('',#28773,0.56568542494924,0.4);
#10045=ELLIPSE('',#28774,0.565685424949238,0.4);
#10046=ELLIPSE('',#28778,0.565685424949236,0.4);
#10047=ELLIPSE('',#28779,0.565685424949238,0.4);
#10048=ELLIPSE('',#28782,0.565685424949238,0.4);
#10049=ELLIPSE('',#28784,0.565685424949238,0.4);
#10050=ELLIPSE('',#28786,0.565685424949238,0.4);
#10051=ELLIPSE('',#28787,0.565685424949234,0.4);
#10052=ELLIPSE('',#28798,0.565685424949238,0.4);
#10053=ELLIPSE('',#28800,0.565685424949238,0.4);
#10054=ELLIPSE('',#28802,0.565685424949238,0.4);
#10055=ELLIPSE('',#28803,0.565685424949238,0.4);
#10056=ELLIPSE('',#28806,0.565685424949238,0.4);
#10057=ELLIPSE('',#28807,0.565685424949238,0.4);
#10058=ELLIPSE('',#28812,0.565685424949238,0.4);
#10059=ELLIPSE('',#28813,0.565685424949238,0.4);
#10060=ELLIPSE('',#28816,0.565685424949238,0.4);
#10061=ELLIPSE('',#28818,0.565685424949238,0.4);
#10062=ELLIPSE('',#28820,0.565685424949238,0.4);
#10063=ELLIPSE('',#28821,0.565685424949239,0.4);
#10064=ELLIPSE('',#28832,0.565685424949238,0.4);
#10065=ELLIPSE('',#28833,0.565685424949238,0.4);
#10066=ELLIPSE('',#28836,0.565685424949238,0.4);
#10067=ELLIPSE('',#28838,0.565685424949238,0.4);
#10068=ELLIPSE('',#28840,0.565685424949238,0.4);
#10069=ELLIPSE('',#28841,0.565685424949238,0.4);
#10070=ELLIPSE('',#28848,0.565685424949238,0.4);
#10071=ELLIPSE('',#28850,0.565685424949239,0.4);
#10072=ELLIPSE('',#28852,0.565685424949238,0.4);
#10073=ELLIPSE('',#28853,0.565685424949238,0.4);
#10074=ELLIPSE('',#28856,0.565685424949238,0.4);
#10075=ELLIPSE('',#28857,0.565685424949238,0.4);
#10076=ELLIPSE('',#28866,0.565685424949236,0.4);
#10077=ELLIPSE('',#28867,0.565685424949238,0.4);
#10078=ELLIPSE('',#28870,0.565685424949238,0.4);
#10079=ELLIPSE('',#28872,0.565685424949238,0.4);
#10080=ELLIPSE('',#28874,0.565685424949237,0.4);
#10081=ELLIPSE('',#28875,0.565685424949238,0.4);
#10082=ELLIPSE('',#28881,0.565685424949236,0.4);
#10083=ELLIPSE('',#28883,0.565685424949239,0.4);
#10084=ELLIPSE('',#28885,0.56568542494924,0.4);
#10085=ELLIPSE('',#28886,0.565685424949238,0.4);
#10086=ELLIPSE('',#28889,0.565685424949237,0.4);
#10087=ELLIPSE('',#28890,0.56568542494924,0.4);
#10088=ELLIPSE('',#28897,0.565685424949238,0.4);
#10089=ELLIPSE('',#28899,0.565685424949239,0.4);
#10090=ELLIPSE('',#28901,0.565685424949239,0.4);
#10091=ELLIPSE('',#28902,0.565685424949238,0.4);
#10092=ELLIPSE('',#28905,0.565685424949238,0.4);
#10093=ELLIPSE('',#28906,0.565685424949238,0.4);
#10094=ELLIPSE('',#28911,0.565685424949239,0.4);
#10095=ELLIPSE('',#28912,0.565685424949238,0.4);
#10096=ELLIPSE('',#28915,0.565685424949237,0.4);
#10097=ELLIPSE('',#28917,0.565685424949238,0.4);
#10098=ELLIPSE('',#28919,0.565685424949238,0.4);
#10099=ELLIPSE('',#28920,0.565685424949237,0.4);
#10100=ELLIPSE('',#28931,0.565685424949238,0.4);
#10101=ELLIPSE('',#28932,0.565685424949238,0.4);
#10102=ELLIPSE('',#28935,0.565685424949238,0.4);
#10103=ELLIPSE('',#28937,0.565685424949238,0.4);
#10104=ELLIPSE('',#28939,0.565685424949238,0.4);
#10105=ELLIPSE('',#28940,0.565685424949238,0.4);
#10106=ELLIPSE('',#28947,0.565685424949236,0.4);
#10107=ELLIPSE('',#28949,0.565685424949238,0.4);
#10108=ELLIPSE('',#28951,0.565685424949238,0.4);
#10109=ELLIPSE('',#28952,0.565685424949238,0.4);
#10110=ELLIPSE('',#28955,0.565685424949237,0.4);
#10111=ELLIPSE('',#28956,0.565685424949238,0.4);
#10112=ELLIPSE('',#28965,0.565685424949236,0.4);
#10113=ELLIPSE('',#28967,0.565685424949238,0.4);
#10114=ELLIPSE('',#28969,0.565685424949238,0.4);
#10115=ELLIPSE('',#28970,0.565685424949238,0.4);
#10116=ELLIPSE('',#28973,0.565685424949237,0.4);
#10117=ELLIPSE('',#28974,0.565685424949239,0.4);
#10118=ELLIPSE('',#28978,0.565685424949237,0.4);
#10119=ELLIPSE('',#28979,0.565685424949238,0.4);
#10120=ELLIPSE('',#28982,0.565685424949238,0.4);
#10121=ELLIPSE('',#28984,0.565685424949238,0.4);
#10122=ELLIPSE('',#28986,0.565685424949237,0.4);
#10123=ELLIPSE('',#28987,0.565685424949238,0.4);
#10124=ELLIPSE('',#28996,0.565685424949239,0.4);
#10125=ELLIPSE('',#28998,0.565685424949239,0.4);
#10126=ELLIPSE('',#29000,0.565685424949238,0.4);
#10127=ELLIPSE('',#29001,0.565685424949238,0.4);
#10128=ELLIPSE('',#29004,0.565685424949237,0.4);
#10129=ELLIPSE('',#29005,0.565685424949239,0.4);
#10130=ELLIPSE('',#29010,0.565685424949239,0.4);
#10131=ELLIPSE('',#29011,0.565685424949238,0.4);
#10132=ELLIPSE('',#29014,0.565685424949239,0.4);
#10133=ELLIPSE('',#29016,0.565685424949238,0.4);
#10134=ELLIPSE('',#29018,0.56568542494924,0.4);
#10135=ELLIPSE('',#29019,0.565685424949239,0.4);
#10136=ELLIPSE('',#29030,0.565685424949238,0.4);
#10137=ELLIPSE('',#29031,0.565685424949238,0.4);
#10138=ELLIPSE('',#29034,0.565685424949238,0.4);
#10139=ELLIPSE('',#29036,0.565685424949238,0.4);
#10140=ELLIPSE('',#29038,0.565685424949238,0.4);
#10141=ELLIPSE('',#29039,0.565685424949239,0.4);
#10142=ELLIPSE('',#29046,0.565685424949239,0.4);
#10143=ELLIPSE('',#29048,0.565685424949238,0.4);
#10144=ELLIPSE('',#29050,0.565685424949238,0.4);
#10145=ELLIPSE('',#29051,0.565685424949238,0.4);
#10146=ELLIPSE('',#29054,0.565685424949238,0.4);
#10147=ELLIPSE('',#29055,0.565685424949238,0.4);
#10148=ELLIPSE('',#29064,0.565685424949238,0.4);
#10149=ELLIPSE('',#29066,0.565685424949237,0.4);
#10150=ELLIPSE('',#29068,0.565685424949238,0.4);
#10151=ELLIPSE('',#29069,0.565685424949238,0.4);
#10152=ELLIPSE('',#29072,0.565685424949239,0.4);
#10153=ELLIPSE('',#29073,0.565685424949239,0.4);
#10154=ELLIPSE('',#29077,0.565685424949238,0.4);
#10155=ELLIPSE('',#29078,0.565685424949238,0.4);
#10156=ELLIPSE('',#29081,0.565685424949238,0.4);
#10157=ELLIPSE('',#29083,0.565685424949238,0.4);
#10158=ELLIPSE('',#29085,0.565685424949238,0.4);
#10159=ELLIPSE('',#29086,0.565685424949238,0.4);
#10160=ELLIPSE('',#29095,0.565685424949238,0.4);
#10161=ELLIPSE('',#29096,0.565685424949238,0.4);
#10162=ELLIPSE('',#29099,0.565685424949238,0.4);
#10163=ELLIPSE('',#29101,0.565685424949238,0.4);
#10164=ELLIPSE('',#29103,0.565685424949238,0.4);
#10165=ELLIPSE('',#29104,0.565685424949238,0.4);
#10166=ELLIPSE('',#29111,0.565685424949238,0.4);
#10167=ELLIPSE('',#29113,0.565685424949239,0.4);
#10168=ELLIPSE('',#29115,0.565685424949238,0.4);
#10169=ELLIPSE('',#29116,0.565685424949238,0.4);
#10170=ELLIPSE('',#29119,0.565685424949238,0.4);
#10171=ELLIPSE('',#29120,0.565685424949238,0.4);
#10172=ELLIPSE('',#29129,0.565685424949235,0.4);
#10173=ELLIPSE('',#29130,0.565685424949238,0.4);
#10174=ELLIPSE('',#29133,0.565685424949238,0.4);
#10175=ELLIPSE('',#29135,0.565685424949238,0.4);
#10176=ELLIPSE('',#29137,0.565685424949235,0.4);
#10177=ELLIPSE('',#29138,0.565685424949238,0.4);
#10178=ELLIPSE('',#29144,0.565685424949238,0.4);
#10179=ELLIPSE('',#29146,0.565685424949238,0.4);
#10180=ELLIPSE('',#29148,0.565685424949238,0.4);
#10181=ELLIPSE('',#29149,0.565685424949238,0.4);
#10182=ELLIPSE('',#29152,0.565685424949238,0.4);
#10183=ELLIPSE('',#29153,0.565685424949238,0.4);
#10184=ELLIPSE('',#29160,0.565685424949238,0.4);
#10185=ELLIPSE('',#29161,0.565685424949238,0.4);
#10186=ELLIPSE('',#29164,0.565685424949241,0.4);
#10187=ELLIPSE('',#29166,0.565685424949238,0.4);
#10188=ELLIPSE('',#29168,0.565685424949238,0.4);
#10189=ELLIPSE('',#29169,0.565685424949239,0.4);
#10190=ELLIPSE('',#29175,0.565685424949236,0.4);
#10191=ELLIPSE('',#29177,0.565685424949238,0.4);
#10192=ELLIPSE('',#29179,0.565685424949235,0.4);
#10193=ELLIPSE('',#29180,0.565685424949238,0.4);
#10194=ELLIPSE('',#29183,0.565685424949238,0.4);
#10195=ELLIPSE('',#29184,0.565685424949239,0.4);
#10196=ELLIPSE('',#29191,0.565685424949238,0.4);
#10197=ELLIPSE('',#29192,0.565685424949238,0.4);
#10198=ELLIPSE('',#29195,0.565685424949238,0.4);
#10199=ELLIPSE('',#29197,0.565685424949238,0.4);
#10200=ELLIPSE('',#29199,0.565685424949238,0.4);
#10201=ELLIPSE('',#29200,0.565685424949237,0.4);
#10202=ELLIPSE('',#29206,0.565685424949238,0.4);
#10203=ELLIPSE('',#29207,0.565685424949238,0.4);
#10204=ELLIPSE('',#29210,0.565685424949238,0.4);
#10205=ELLIPSE('',#29212,0.565685424949238,0.4);
#10206=ELLIPSE('',#29214,0.565685424949238,0.4);
#10207=ELLIPSE('',#29215,0.565685424949238,0.4);
#10208=ELLIPSE('',#29225,0.565685424949238,0.4);
#10209=ELLIPSE('',#29226,0.565685424949238,0.4);
#10210=ELLIPSE('',#29229,0.565685424949238,0.4);
#10211=ELLIPSE('',#29231,0.565685424949238,0.4);
#10212=ELLIPSE('',#29233,0.565685424949238,0.4);
#10213=ELLIPSE('',#29234,0.565685424949238,0.4);
#10214=ELLIPSE('',#29241,0.565685424949238,0.4);
#10215=ELLIPSE('',#29242,0.565685424949238,0.4);
#10216=ELLIPSE('',#29245,0.565685424949238,0.4);
#10217=ELLIPSE('',#29247,0.565685424949238,0.4);
#10218=ELLIPSE('',#29249,0.565685424949238,0.4);
#10219=ELLIPSE('',#29250,0.565685424949238,0.4);
#10220=ELLIPSE('',#29256,0.565685424949238,0.4);
#10221=ELLIPSE('',#29258,0.565685424949238,0.4);
#10222=ELLIPSE('',#29260,0.565685424949238,0.4);
#10223=ELLIPSE('',#29261,0.565685424949238,0.4);
#10224=ELLIPSE('',#29264,0.565685424949238,0.4);
#10225=ELLIPSE('',#29265,0.565685424949239,0.4);
#10226=ELLIPSE('',#29269,0.565685424949238,0.4);
#10227=ELLIPSE('',#29270,0.565685424949238,0.4);
#10228=ELLIPSE('',#29273,0.565685424949237,0.4);
#10229=ELLIPSE('',#29275,0.565685424949238,0.4);
#10230=ELLIPSE('',#29277,0.565685424949238,0.4);
#10231=ELLIPSE('',#29278,0.565685424949237,0.4);
#10232=ELLIPSE('',#29287,0.565685424949235,0.4);
#10233=ELLIPSE('',#29289,0.565685424949238,0.4);
#10234=ELLIPSE('',#29291,0.565685424949235,0.4);
#10235=ELLIPSE('',#29292,0.565685424949238,0.4);
#10236=ELLIPSE('',#29295,0.565685424949235,0.4);
#10237=ELLIPSE('',#29296,0.565685424949233,0.4);
#10238=ELLIPSE('',#29300,0.565685424949238,0.4);
#10239=ELLIPSE('',#29301,0.565685424949238,0.4);
#10240=ELLIPSE('',#29304,0.565685424949238,0.4);
#10241=ELLIPSE('',#29306,0.565685424949238,0.4);
#10242=ELLIPSE('',#29308,0.565685424949238,0.4);
#10243=ELLIPSE('',#29309,0.565685424949237,0.4);
#10244=ELLIPSE('',#29320,0.56568542494924,0.4);
#10245=ELLIPSE('',#29322,0.565685424949238,0.4);
#10246=ELLIPSE('',#29324,0.565685424949241,0.4);
#10247=ELLIPSE('',#29325,0.565685424949238,0.4);
#10248=ELLIPSE('',#29328,0.565685424949238,0.4);
#10249=ELLIPSE('',#29329,0.565685424949238,0.4);
#10250=ELLIPSE('',#29333,0.565685424949236,0.4);
#10251=ELLIPSE('',#29334,0.565685424949239,0.4);
#10252=ELLIPSE('',#29337,0.565685424949238,0.4);
#10253=ELLIPSE('',#29339,0.565685424949238,0.4);
#10254=ELLIPSE('',#29341,0.565685424949238,0.4);
#10255=ELLIPSE('',#29342,0.565685424949239,0.4);
#10256=ELLIPSE('',#29353,0.565685424949238,0.4);
#10257=ELLIPSE('',#29354,0.565685424949239,0.4);
#10258=ELLIPSE('',#29357,0.565685424949238,0.4);
#10259=ELLIPSE('',#29359,0.565685424949238,0.4);
#10260=ELLIPSE('',#29361,0.565685424949239,0.4);
#10261=ELLIPSE('',#29362,0.565685424949235,0.4);
#10262=ELLIPSE('',#29369,0.565685424949239,0.4);
#10263=ELLIPSE('',#29371,0.565685424949238,0.4);
#10264=ELLIPSE('',#29373,0.565685424949238,0.4);
#10265=ELLIPSE('',#29374,0.565685424949238,0.4);
#10266=ELLIPSE('',#29377,0.565685424949239,0.4);
#10267=ELLIPSE('',#29378,0.565685424949235,0.4);
#10268=ELLIPSE('',#29387,0.565685424949238,0.4);
#10269=ELLIPSE('',#29389,0.565685424949238,0.4);
#10270=ELLIPSE('',#29391,0.565685424949238,0.4);
#10271=ELLIPSE('',#29392,0.565685424949237,0.4);
#10272=ELLIPSE('',#29395,0.565685424949238,0.4);
#10273=ELLIPSE('',#29396,0.565685424949238,0.4);
#10274=ELLIPSE('',#29400,0.565685424949238,0.4);
#10275=ELLIPSE('',#29401,0.565685424949238,0.4);
#10276=ELLIPSE('',#29404,0.565685424949238,0.4);
#10277=ELLIPSE('',#29406,0.565685424949238,0.4);
#10278=ELLIPSE('',#29408,0.565685424949238,0.4);
#10279=ELLIPSE('',#29409,0.565685424949239,0.4);
#10280=ELLIPSE('',#29420,0.565685424949239,0.4);
#10281=ELLIPSE('',#29422,0.565685424949238,0.4);
#10282=ELLIPSE('',#29424,0.565685424949238,0.4);
#10283=ELLIPSE('',#29425,0.565685424949238,0.4);
#10284=ELLIPSE('',#29428,0.565685424949239,0.4);
#10285=ELLIPSE('',#29429,0.565685424949238,0.4);
#10286=ELLIPSE('',#29433,0.565685424949238,0.4);
#10287=ELLIPSE('',#29434,0.565685424949238,0.4);
#10288=ELLIPSE('',#29437,0.565685424949238,0.4);
#10289=ELLIPSE('',#29439,0.565685424949238,0.4);
#10290=ELLIPSE('',#29441,0.565685424949238,0.4);
#10291=ELLIPSE('',#29442,0.565685424949239,0.4);
#10292=ELLIPSE('',#29453,0.565685424949238,0.4);
#10293=ELLIPSE('',#29454,0.565685424949239,0.4);
#10294=ELLIPSE('',#29457,0.565685424949239,0.4);
#10295=ELLIPSE('',#29459,0.565685424949237,0.4);
#10296=ELLIPSE('',#29461,0.565685424949239,0.4);
#10297=ELLIPSE('',#29462,0.565685424949238,0.4);
#10298=ELLIPSE('',#29469,0.565685424949238,0.4);
#10299=ELLIPSE('',#29471,0.565685424949238,0.4);
#10300=ELLIPSE('',#29473,0.565685424949238,0.4);
#10301=ELLIPSE('',#29474,0.565685424949238,0.4);
#10302=ELLIPSE('',#29477,0.565685424949239,0.4);
#10303=ELLIPSE('',#29478,0.565685424949238,0.4);
#10304=ELLIPSE('',#29486,0.565685424949238,0.4);
#10305=ELLIPSE('',#29487,0.565685424949238,0.4);
#10306=ELLIPSE('',#29490,0.565685424949238,0.4);
#10307=ELLIPSE('',#29492,0.565685424949238,0.4);
#10308=ELLIPSE('',#29494,0.565685424949239,0.4);
#10309=ELLIPSE('',#29495,0.565685424949236,0.4);
#10310=ELLIPSE('',#29502,0.565685424949236,0.4);
#10311=ELLIPSE('',#29504,0.565685424949238,0.4);
#10312=ELLIPSE('',#29506,0.565685424949238,0.4);
#10313=ELLIPSE('',#29507,0.565685424949238,0.4);
#10314=ELLIPSE('',#29510,0.565685424949239,0.4);
#10315=ELLIPSE('',#29511,0.565685424949239,0.4);
#10316=ELLIPSE('',#29519,0.565685424949238,0.4);
#10317=ELLIPSE('',#29521,0.565685424949238,0.4);
#10318=ELLIPSE('',#29523,0.565685424949238,0.4);
#10319=ELLIPSE('',#29524,0.565685424949238,0.4);
#10320=ELLIPSE('',#29527,0.565685424949238,0.4);
#10321=ELLIPSE('',#29528,0.565685424949238,0.4);
#10322=ELLIPSE('',#29533,0.565685424949238,0.4);
#10323=ELLIPSE('',#29534,0.565685424949239,0.4);
#10324=ELLIPSE('',#29537,0.565685424949238,0.4);
#10325=ELLIPSE('',#29539,0.565685424949238,0.4);
#10326=ELLIPSE('',#29541,0.565685424949237,0.4);
#10327=ELLIPSE('',#29542,0.56568542494924,0.4);
#10328=ELLIPSE('',#29553,0.565685424949239,0.4);
#10329=ELLIPSE('',#29554,0.565685424949238,0.4);
#10330=ELLIPSE('',#29557,0.565685424949239,0.4);
#10331=ELLIPSE('',#29559,0.565685424949238,0.4);
#10332=ELLIPSE('',#29561,0.565685424949239,0.4);
#10333=ELLIPSE('',#29562,0.565685424949238,0.4);
#10334=ELLIPSE('',#29569,0.565685424949239,0.4);
#10335=ELLIPSE('',#29571,0.565685424949238,0.4);
#10336=ELLIPSE('',#29573,0.565685424949238,0.4);
#10337=ELLIPSE('',#29574,0.565685424949237,0.4);
#10338=ELLIPSE('',#29577,0.565685424949239,0.4);
#10339=ELLIPSE('',#29578,0.565685424949237,0.4);
#10340=ELLIPSE('',#29587,0.565685424949238,0.4);
#10341=ELLIPSE('',#29588,0.565685424949238,0.4);
#10342=ELLIPSE('',#29591,0.565685424949238,0.4);
#10343=ELLIPSE('',#29593,0.565685424949238,0.4);
#10344=ELLIPSE('',#29595,0.565685424949237,0.4);
#10345=ELLIPSE('',#29596,0.565685424949238,0.4);
#10346=ELLIPSE('',#29603,0.565685424949238,0.4);
#10347=ELLIPSE('',#29605,0.565685424949238,0.4);
#10348=ELLIPSE('',#29607,0.565685424949238,0.4);
#10349=ELLIPSE('',#29608,0.565685424949238,0.4);
#10350=ELLIPSE('',#29611,0.565685424949238,0.4);
#10351=ELLIPSE('',#29612,0.565685424949239,0.4);
#10352=ELLIPSE('',#29620,0.565685424949238,0.4);
#10353=ELLIPSE('',#29621,0.565685424949238,0.4);
#10354=ELLIPSE('',#29624,0.565685424949238,0.4);
#10355=ELLIPSE('',#29626,0.565685424949238,0.4);
#10356=ELLIPSE('',#29628,0.565685424949238,0.4);
#10357=ELLIPSE('',#29629,0.565685424949238,0.4);
#10358=ELLIPSE('',#29635,0.565685424949238,0.4);
#10359=ELLIPSE('',#29637,0.565685424949238,0.4);
#10360=ELLIPSE('',#29639,0.565685424949238,0.4);
#10361=ELLIPSE('',#29640,0.565685424949238,0.4);
#10362=ELLIPSE('',#29643,0.565685424949238,0.4);
#10363=ELLIPSE('',#29644,0.565685424949238,0.4);
#10364=ELLIPSE('',#29652,0.565685424949238,0.4);
#10365=ELLIPSE('',#29654,0.565685424949238,0.4);
#10366=ELLIPSE('',#29656,0.565685424949238,0.4);
#10367=ELLIPSE('',#29657,0.565685424949238,0.4);
#10368=ELLIPSE('',#29660,0.565685424949238,0.4);
#10369=ELLIPSE('',#29661,0.565685424949238,0.4);
#10370=ELLIPSE('',#29665,0.565685424949238,0.4);
#10371=ELLIPSE('',#29666,0.565685424949238,0.4);
#10372=ELLIPSE('',#29669,0.565685424949238,0.4);
#10373=ELLIPSE('',#29671,0.56568542494924,0.4);
#10374=ELLIPSE('',#29673,0.565685424949238,0.4);
#10375=ELLIPSE('',#29674,0.56568542494924,0.4);
#10376=ELLIPSE('',#29684,0.565685424949238,0.4);
#10377=ELLIPSE('',#29686,0.565685424949238,0.4);
#10378=ELLIPSE('',#29688,0.565685424949238,0.4);
#10379=ELLIPSE('',#29689,0.565685424949238,0.4);
#10380=ELLIPSE('',#29692,0.56568542494924,0.4);
#10381=ELLIPSE('',#29693,0.565685424949238,0.4);
#10382=ELLIPSE('',#29697,0.565685424949237,0.4);
#10383=ELLIPSE('',#29698,0.565685424949238,0.4);
#10384=ELLIPSE('',#29701,0.565685424949237,0.4);
#10385=ELLIPSE('',#29703,0.565685424949238,0.4);
#10386=ELLIPSE('',#29705,0.565685424949237,0.4);
#10387=ELLIPSE('',#29706,0.565685424949237,0.4);
#10388=ELLIPSE('',#29716,0.565685424949238,0.4);
#10389=ELLIPSE('',#29717,0.565685424949238,0.4);
#10390=ELLIPSE('',#29720,0.565685424949238,0.4);
#10391=ELLIPSE('',#29722,0.56568542494924,0.4);
#10392=ELLIPSE('',#29724,0.565685424949239,0.4);
#10393=ELLIPSE('',#29725,0.56568542494924,0.4);
#10394=ELLIPSE('',#29732,0.565685424949238,0.4);
#10395=ELLIPSE('',#29734,0.565685424949238,0.4);
#10396=ELLIPSE('',#29736,0.565685424949236,0.4);
#10397=ELLIPSE('',#29737,0.565685424949238,0.4);
#10398=ELLIPSE('',#29740,0.565685424949237,0.4);
#10399=ELLIPSE('',#29741,0.565685424949236,0.4);
#10400=ELLIPSE('',#29749,0.565685424949238,0.4);
#10401=ELLIPSE('',#29751,0.565685424949238,0.4);
#10402=ELLIPSE('',#29753,0.565685424949238,0.4);
#10403=ELLIPSE('',#29754,0.565685424949238,0.4);
#10404=ELLIPSE('',#29757,0.565685424949237,0.4);
#10405=ELLIPSE('',#29758,0.565685424949238,0.4);
#10406=ELLIPSE('',#29762,0.565685424949238,0.4);
#10407=ELLIPSE('',#29763,0.565685424949238,0.4);
#10408=ELLIPSE('',#29766,0.565685424949239,0.4);
#10409=ELLIPSE('',#29768,0.565685424949238,0.4);
#10410=ELLIPSE('',#29770,0.565685424949236,0.4);
#10411=ELLIPSE('',#29771,0.565685424949237,0.4);
#10412=ELLIPSE('',#29781,0.565685424949237,0.4);
#10413=ELLIPSE('',#29783,0.565685424949238,0.4);
#10414=ELLIPSE('',#29785,0.565685424949236,0.4);
#10415=ELLIPSE('',#29786,0.565685424949238,0.4);
#10416=ELLIPSE('',#29789,0.565685424949239,0.4);
#10417=ELLIPSE('',#29790,0.565685424949236,0.4);
#10418=ELLIPSE('',#29794,0.565685424949238,0.4);
#10419=ELLIPSE('',#29795,0.565685424949238,0.4);
#10420=ELLIPSE('',#29798,0.565685424949238,0.4);
#10421=ELLIPSE('',#29800,0.565685424949238,0.4);
#10422=ELLIPSE('',#29802,0.565685424949238,0.4);
#10423=ELLIPSE('',#29803,0.565685424949238,0.4);
#10424=ELLIPSE('',#29813,0.565685424949238,0.4);
#10425=ELLIPSE('',#29815,0.565685424949238,0.4);
#10426=ELLIPSE('',#29817,0.565685424949238,0.4);
#10427=ELLIPSE('',#29818,0.565685424949238,0.4);
#10428=ELLIPSE('',#29821,0.565685424949238,0.4);
#10429=ELLIPSE('',#29822,0.565685424949237,0.4);
#10430=ELLIPSE('',#29826,0.565685424949238,0.4);
#10431=ELLIPSE('',#29827,0.565685424949238,0.4);
#10432=ELLIPSE('',#29830,0.565685424949238,0.4);
#10433=ELLIPSE('',#29832,0.565685424949238,0.4);
#10434=ELLIPSE('',#29834,0.565685424949237,0.4);
#10435=ELLIPSE('',#29835,0.565685424949238,0.4);
#10436=ELLIPSE('',#29846,0.565685424949238,0.4);
#10437=ELLIPSE('',#29848,0.565685424949238,0.4);
#10438=ELLIPSE('',#29850,0.565685424949241,0.4);
#10439=ELLIPSE('',#29851,0.565685424949238,0.4);
#10440=ELLIPSE('',#29854,0.565685424949238,0.4);
#10441=ELLIPSE('',#29855,0.56568542494924,0.4);
#10442=ELLIPSE('',#29859,0.565685424949238,0.4);
#10443=ELLIPSE('',#29860,0.565685424949238,0.4);
#10444=ELLIPSE('',#29863,0.565685424949238,0.4);
#10445=ELLIPSE('',#29865,0.565685424949238,0.4);
#10446=ELLIPSE('',#29867,0.565685424949238,0.4);
#10447=ELLIPSE('',#29868,0.565685424949238,0.4);
#10448=ELLIPSE('',#29879,0.565685424949238,0.4);
#10449=ELLIPSE('',#29881,0.565685424949238,0.4);
#10450=ELLIPSE('',#29883,0.565685424949238,0.4);
#10451=ELLIPSE('',#29884,0.565685424949238,0.4);
#10452=ELLIPSE('',#29887,0.565685424949238,0.4);
#10453=ELLIPSE('',#29888,0.565685424949237,0.4);
#10454=ELLIPSE('',#29892,0.565685424949238,0.4);
#10455=ELLIPSE('',#29893,0.565685424949238,0.4);
#10456=ELLIPSE('',#29896,0.565685424949238,0.4);
#10457=ELLIPSE('',#29898,0.565685424949238,0.4);
#10458=ELLIPSE('',#29900,0.565685424949238,0.4);
#10459=ELLIPSE('',#29901,0.565685424949238,0.4);
#10460=ELLIPSE('',#29911,0.565685424949238,0.4);
#10461=ELLIPSE('',#29913,0.565685424949238,0.4);
#10462=ELLIPSE('',#29915,0.565685424949239,0.4);
#10463=ELLIPSE('',#29916,0.565685424949238,0.4);
#10464=ELLIPSE('',#29919,0.565685424949239,0.4);
#10465=ELLIPSE('',#29920,0.565685424949238,0.4);
#10466=ELLIPSE('',#29924,0.565685424949238,0.4);
#10467=ELLIPSE('',#29925,0.565685424949238,0.4);
#10468=ELLIPSE('',#29928,0.565685424949238,0.4);
#10469=ELLIPSE('',#29930,0.565685424949238,0.4);
#10470=ELLIPSE('',#29932,0.565685424949238,0.4);
#10471=ELLIPSE('',#29933,0.56568542494924,0.4);
#10472=ELLIPSE('',#29943,0.565685424949238,0.4);
#10473=ELLIPSE('',#29945,0.565685424949238,0.4);
#10474=ELLIPSE('',#29947,0.565685424949238,0.4);
#10475=ELLIPSE('',#29948,0.565685424949238,0.4);
#10476=ELLIPSE('',#29951,0.565685424949238,0.4);
#10477=ELLIPSE('',#29952,0.56568542494924,0.4);
#10478=ELLIPSE('',#29955,0.565685424949238,0.4);
#10479=ELLIPSE('',#29956,0.565685424949238,0.4);
#10480=ELLIPSE('',#29959,0.565685424949238,0.4);
#10481=ELLIPSE('',#29961,0.565685424949238,0.4);
#10482=ELLIPSE('',#29963,0.565685424949238,0.4);
#10483=ELLIPSE('',#29964,0.565685424949238,0.4);
#10484=ELLIPSE('',#29974,0.565685424949238,0.4);
#10485=ELLIPSE('',#29976,0.565685424949238,0.4);
#10486=ELLIPSE('',#29978,0.565685424949238,0.4);
#10487=ELLIPSE('',#29979,0.565685424949238,0.4);
#10488=ELLIPSE('',#29982,0.565685424949238,0.4);
#10489=ELLIPSE('',#29983,0.565685424949237,0.4);
#10490=ELLIPSE('',#29986,0.565685424949238,0.4);
#10491=ELLIPSE('',#29987,0.565685424949238,0.4);
#10492=ELLIPSE('',#29990,0.565685424949238,0.4);
#10493=ELLIPSE('',#29992,0.565685424949238,0.4);
#10494=ELLIPSE('',#29994,0.565685424949237,0.4);
#10495=ELLIPSE('',#29995,0.565685424949238,0.4);
#10496=ELLIPSE('',#30005,0.565685424949238,0.4);
#10497=ELLIPSE('',#30007,0.56568542494924,0.4);
#10498=ELLIPSE('',#30009,0.565685424949238,0.4);
#10499=ELLIPSE('',#30010,0.565685424949238,0.4);
#10500=ELLIPSE('',#30013,0.56568542494924,0.4);
#10501=ELLIPSE('',#30014,0.565685424949238,0.4);
#10502=ELLIPSE('',#30017,0.565685424949238,0.4);
#10503=ELLIPSE('',#30018,0.565685424949238,0.4);
#10504=ELLIPSE('',#30021,0.565685424949238,0.4);
#10505=ELLIPSE('',#30023,0.565685424949238,0.4);
#10506=ELLIPSE('',#30025,0.565685424949238,0.4);
#10507=ELLIPSE('',#30026,0.565685424949238,0.4);
#10508=ELLIPSE('',#30036,0.565685424949238,0.4);
#10509=ELLIPSE('',#30038,0.56568542494924,0.4);
#10510=ELLIPSE('',#30040,0.565685424949238,0.4);
#10511=ELLIPSE('',#30041,0.565685424949238,0.4);
#10512=ELLIPSE('',#30044,0.565685424949238,0.4);
#10513=ELLIPSE('',#30045,0.565685424949238,0.4);
#10514=ELLIPSE('',#30048,0.565685424949238,0.4);
#10515=ELLIPSE('',#30049,0.565685424949238,0.4);
#10516=ELLIPSE('',#30052,0.565685424949238,0.4);
#10517=ELLIPSE('',#30054,0.565685424949238,0.4);
#10518=ELLIPSE('',#30056,0.565685424949238,0.4);
#10519=ELLIPSE('',#30057,0.56568542494924,0.4);
#10520=ELLIPSE('',#30067,0.565685424949238,0.4);
#10521=ELLIPSE('',#30069,0.565685424949238,0.4);
#10522=ELLIPSE('',#30071,0.565685424949238,0.4);
#10523=ELLIPSE('',#30072,0.565685424949238,0.4);
#10524=ELLIPSE('',#30075,0.565685424949239,0.4);
#10525=ELLIPSE('',#30076,0.565685424949237,0.4);
#10526=ELLIPSE('',#30079,0.565685424949239,0.4);
#10527=ELLIPSE('',#30080,0.565685424949238,0.4);
#10528=ELLIPSE('',#30083,0.565685424949239,0.4);
#10529=ELLIPSE('',#30085,0.565685424949238,0.4);
#10530=ELLIPSE('',#30087,0.565685424949239,0.4);
#10531=ELLIPSE('',#30088,0.565685424949237,0.4);
#10532=ELLIPSE('',#30098,0.565685424949237,0.4);
#10533=ELLIPSE('',#30100,0.565685424949236,0.4);
#10534=ELLIPSE('',#30102,0.565685424949238,0.4);
#10535=ELLIPSE('',#30103,0.565685424949238,0.4);
#10536=ELLIPSE('',#30106,0.56568542494924,0.4);
#10537=ELLIPSE('',#30107,0.565685424949238,0.4);
#10538=ELLIPSE('',#30110,0.565685424949236,0.4);
#10539=ELLIPSE('',#30111,0.565685424949238,0.4);
#10540=ELLIPSE('',#30114,0.565685424949236,0.4);
#10541=ELLIPSE('',#30116,0.565685424949238,0.4);
#10542=ELLIPSE('',#30118,0.565685424949236,0.4);
#10543=ELLIPSE('',#30119,0.565685424949236,0.4);
#10544=ELLIPSE('',#30129,0.565685424949236,0.4);
#10545=ELLIPSE('',#30131,0.565685424949238,0.4);
#10546=ELLIPSE('',#30133,0.565685424949238,0.4);
#10547=ELLIPSE('',#30134,0.565685424949238,0.4);
#10548=ELLIPSE('',#30137,0.565685424949237,0.4);
#10549=ELLIPSE('',#30138,0.565685424949238,0.4);
#10550=ELLIPSE('',#30141,0.565685424949238,0.4);
#10551=ELLIPSE('',#30142,0.565685424949238,0.4);
#10552=ELLIPSE('',#30145,0.565685424949238,0.4);
#10553=ELLIPSE('',#30147,0.56568542494924,0.4);
#10554=ELLIPSE('',#30149,0.565685424949238,0.4);
#10555=ELLIPSE('',#30150,0.56568542494924,0.4);
#10556=ELLIPSE('',#30160,0.565685424949238,0.4);
#10557=ELLIPSE('',#30161,0.565685424949238,0.4);
#10558=ELLIPSE('',#30164,0.56568542494924,0.4);
#10559=ELLIPSE('',#30166,0.56568542494924,0.4);
#10560=ELLIPSE('',#30168,0.565685424949237,0.4);
#10561=ELLIPSE('',#30169,0.565685424949238,0.4);
#10562=ELLIPSE('',#30175,0.565685424949238,0.4);
#10563=ELLIPSE('',#30177,0.565685424949238,0.4);
#10564=ELLIPSE('',#30179,0.56568542494924,0.4);
#10565=ELLIPSE('',#30180,0.565685424949238,0.4);
#10566=ELLIPSE('',#30183,0.565685424949238,0.4);
#10567=ELLIPSE('',#30184,0.565685424949238,0.4);
#10568=ELLIPSE('',#30191,0.565685424949238,0.4);
#10569=ELLIPSE('',#30192,0.565685424949238,0.4);
#10570=ELLIPSE('',#30195,0.56568542494924,0.4);
#10571=ELLIPSE('',#30197,0.56568542494924,0.4);
#10572=ELLIPSE('',#30199,0.565685424949238,0.4);
#10573=ELLIPSE('',#30200,0.56568542494924,0.4);
#10574=ELLIPSE('',#30206,0.565685424949238,0.4);
#10575=ELLIPSE('',#30208,0.565685424949238,0.4);
#10576=ELLIPSE('',#30210,0.565685424949238,0.4);
#10577=ELLIPSE('',#30211,0.565685424949238,0.4);
#10578=ELLIPSE('',#30214,0.565685424949238,0.4);
#10579=ELLIPSE('',#30215,0.565685424949237,0.4);
#10580=ELLIPSE('',#30222,0.565685424949241,0.4);
#10581=ELLIPSE('',#30223,0.565685424949238,0.4);
#10582=ELLIPSE('',#30226,0.565685424949236,0.4);
#10583=ELLIPSE('',#30228,0.565685424949238,0.4);
#10584=ELLIPSE('',#30230,0.565685424949239,0.4);
#10585=ELLIPSE('',#30231,0.565685424949238,0.4);
#10586=ELLIPSE('',#30237,0.565685424949238,0.4);
#10587=ELLIPSE('',#30239,0.565685424949238,0.4);
#10588=ELLIPSE('',#30241,0.565685424949238,0.4);
#10589=ELLIPSE('',#30242,0.565685424949238,0.4);
#10590=ELLIPSE('',#30245,0.565685424949238,0.4);
#10591=ELLIPSE('',#30246,0.565685424949238,0.4);
#10592=ELLIPSE('',#30253,0.565685424949238,0.4);
#10593=ELLIPSE('',#30254,0.565685424949238,0.4);
#10594=ELLIPSE('',#30257,0.565685424949243,0.4);
#10595=ELLIPSE('',#30259,0.565685424949238,0.4);
#10596=ELLIPSE('',#30261,0.565685424949237,0.4);
#10597=ELLIPSE('',#30262,0.565685424949241,0.4);
#10598=ELLIPSE('',#30268,0.565685424949241,0.4);
#10599=ELLIPSE('',#30270,0.565685424949238,0.4);
#10600=ELLIPSE('',#30272,0.565685424949238,0.4);
#10601=ELLIPSE('',#30273,0.565685424949238,0.4);
#10602=ELLIPSE('',#30276,0.56568542494924,0.4);
#10603=ELLIPSE('',#30277,0.565685424949238,0.4);
#10604=ELLIPSE('',#30285,0.565685424949238,0.4);
#10605=ELLIPSE('',#30287,0.565685424949238,0.4);
#10606=ELLIPSE('',#30289,0.565685424949238,0.4);
#10607=ELLIPSE('',#30290,0.565685424949238,0.4);
#10608=ELLIPSE('',#30293,0.56568542494924,0.4);
#10609=ELLIPSE('',#30294,0.565685424949238,0.4);
#10610=ELLIPSE('',#30297,0.565685424949238,0.4);
#10611=ELLIPSE('',#30298,0.565685424949238,0.4);
#10612=ELLIPSE('',#30301,0.565685424949239,0.4);
#10613=ELLIPSE('',#30304,0.565685424949238,0.4);
#10614=ELLIPSE('',#30305,0.565685424949238,0.4);
#10615=ELLIPSE('',#30307,0.565685424949238,0.4);
#10616=ELLIPSE('',#30314,0.56568542494924,0.4);
#10617=ELLIPSE('',#30315,0.565685424949238,0.4);
#10618=ELLIPSE('',#30318,0.565685424949238,0.4);
#10619=ELLIPSE('',#30320,0.565685424949238,0.4);
#10620=ELLIPSE('',#30322,0.565685424949237,0.4);
#10621=ELLIPSE('',#30323,0.565685424949238,0.4);
#10622=ELLIPSE('',#30329,0.565685424949238,0.4);
#10623=ELLIPSE('',#30331,0.565685424949238,0.4);
#10624=ELLIPSE('',#30333,0.565685424949238,0.4);
#10625=ELLIPSE('',#30337,0.565685424949238,0.4);
#10626=ELLIPSE('',#30338,0.565685424949239,0.4);
#10627=ELLIPSE('',#30340,0.565685424949238,0.4);
#10628=ELLIPSE('',#30347,0.565685424949238,0.4);
#10629=ELLIPSE('',#30349,0.565685424949238,0.4);
#10630=ELLIPSE('',#30351,0.565685424949238,0.4);
#10631=ELLIPSE('',#30352,0.565685424949238,0.4);
#10632=ELLIPSE('',#30355,0.565685424949236,0.4);
#10633=ELLIPSE('',#30356,0.565685424949239,0.4);
#10634=ELLIPSE('',#30359,0.565685424949238,0.4);
#10635=ELLIPSE('',#30360,0.565685424949238,0.4);
#10636=ELLIPSE('',#30363,0.565685424949237,0.4);
#10637=ELLIPSE('',#30366,0.565685424949238,0.4);
#10638=ELLIPSE('',#30367,0.565685424949238,0.4);
#10639=ELLIPSE('',#30369,0.565685424949238,0.4);
#10640=ELLIPSE('',#30376,0.565685424949238,0.4);
#10641=ELLIPSE('',#30377,0.565685424949238,0.4);
#10642=ELLIPSE('',#30380,0.565685424949238,0.4);
#10643=ELLIPSE('',#30382,0.565685424949238,0.4);
#10644=ELLIPSE('',#30384,0.565685424949238,0.4);
#10645=ELLIPSE('',#30385,0.565685424949238,0.4);
#10646=ELLIPSE('',#30388,0.565685424949238,0.4);
#10647=ELLIPSE('',#30390,0.565685424949237,0.4);
#10648=ELLIPSE('',#30392,0.565685424949238,0.4);
#10649=ELLIPSE('',#30395,0.565685424949238,0.4);
#10650=ELLIPSE('',#30396,0.565685424949239,0.4);
#10651=ELLIPSE('',#30398,0.565685424949238,0.4);
#10652=VERTEX_POINT('',#38803);
#10653=VERTEX_POINT('',#38804);
#10654=VERTEX_POINT('',#38806);
#10655=VERTEX_POINT('',#38808);
#10656=VERTEX_POINT('',#38810);
#10657=VERTEX_POINT('',#38814);
#10658=VERTEX_POINT('',#38815);
#10659=VERTEX_POINT('',#38817);
#10660=VERTEX_POINT('',#38819);
#10661=VERTEX_POINT('',#38821);
#10662=VERTEX_POINT('',#38825);
#10663=VERTEX_POINT('',#38827);
#10664=VERTEX_POINT('',#38832);
#10665=VERTEX_POINT('',#38834);
#10666=VERTEX_POINT('',#38838);
#10667=VERTEX_POINT('',#38842);
#10668=VERTEX_POINT('',#38844);
#10669=VERTEX_POINT('',#38848);
#10670=VERTEX_POINT('',#38850);
#10671=VERTEX_POINT('',#38854);
#10672=VERTEX_POINT('',#38858);
#10673=VERTEX_POINT('',#38859);
#10674=VERTEX_POINT('',#38861);
#10675=VERTEX_POINT('',#38863);
#10676=VERTEX_POINT('',#38865);
#10677=VERTEX_POINT('',#38869);
#10678=VERTEX_POINT('',#38870);
#10679=VERTEX_POINT('',#38872);
#10680=VERTEX_POINT('',#38874);
#10681=VERTEX_POINT('',#38876);
#10682=VERTEX_POINT('',#38880);
#10683=VERTEX_POINT('',#38882);
#10684=VERTEX_POINT('',#38887);
#10685=VERTEX_POINT('',#38889);
#10686=VERTEX_POINT('',#38893);
#10687=VERTEX_POINT('',#38897);
#10688=VERTEX_POINT('',#38901);
#10689=VERTEX_POINT('',#38903);
#10690=VERTEX_POINT('',#38907);
#10691=VERTEX_POINT('',#38909);
#10692=VERTEX_POINT('',#38916);
#10693=VERTEX_POINT('',#38923);
#10694=VERTEX_POINT('',#38927);
#10695=VERTEX_POINT('',#38928);
#10696=VERTEX_POINT('',#38930);
#10697=VERTEX_POINT('',#38932);
#10698=VERTEX_POINT('',#38934);
#10699=VERTEX_POINT('',#38938);
#10700=VERTEX_POINT('',#38939);
#10701=VERTEX_POINT('',#38941);
#10702=VERTEX_POINT('',#38943);
#10703=VERTEX_POINT('',#38945);
#10704=VERTEX_POINT('',#38949);
#10705=VERTEX_POINT('',#38951);
#10706=VERTEX_POINT('',#38956);
#10707=VERTEX_POINT('',#38958);
#10708=VERTEX_POINT('',#38962);
#10709=VERTEX_POINT('',#38966);
#10710=VERTEX_POINT('',#38968);
#10711=VERTEX_POINT('',#38972);
#10712=VERTEX_POINT('',#38974);
#10713=VERTEX_POINT('',#38978);
#10714=VERTEX_POINT('',#38982);
#10715=VERTEX_POINT('',#38983);
#10716=VERTEX_POINT('',#38986);
#10717=VERTEX_POINT('',#38990);
#10718=VERTEX_POINT('',#38991);
#10719=VERTEX_POINT('',#38993);
#10720=VERTEX_POINT('',#38998);
#10721=VERTEX_POINT('',#39000);
#10722=VERTEX_POINT('',#39004);
#10723=VERTEX_POINT('',#39006);
#10724=VERTEX_POINT('',#39010);
#10725=VERTEX_POINT('',#39012);
#10726=VERTEX_POINT('',#39019);
#10727=VERTEX_POINT('',#39026);
#10728=VERTEX_POINT('',#39030);
#10729=VERTEX_POINT('',#39031);
#10730=VERTEX_POINT('',#39033);
#10731=VERTEX_POINT('',#39035);
#10732=VERTEX_POINT('',#39037);
#10733=VERTEX_POINT('',#39041);
#10734=VERTEX_POINT('',#39042);
#10735=VERTEX_POINT('',#39044);
#10736=VERTEX_POINT('',#39046);
#10737=VERTEX_POINT('',#39048);
#10738=VERTEX_POINT('',#39052);
#10739=VERTEX_POINT('',#39054);
#10740=VERTEX_POINT('',#39059);
#10741=VERTEX_POINT('',#39061);
#10742=VERTEX_POINT('',#39065);
#10743=VERTEX_POINT('',#39069);
#10744=VERTEX_POINT('',#39071);
#10745=VERTEX_POINT('',#39075);
#10746=VERTEX_POINT('',#39077);
#10747=VERTEX_POINT('',#39081);
#10748=VERTEX_POINT('',#39085);
#10749=VERTEX_POINT('',#39086);
#10750=VERTEX_POINT('',#39089);
#10751=VERTEX_POINT('',#39093);
#10752=VERTEX_POINT('',#39094);
#10753=VERTEX_POINT('',#39096);
#10754=VERTEX_POINT('',#39101);
#10755=VERTEX_POINT('',#39103);
#10756=VERTEX_POINT('',#39107);
#10757=VERTEX_POINT('',#39109);
#10758=VERTEX_POINT('',#39113);
#10759=VERTEX_POINT('',#39115);
#10760=VERTEX_POINT('',#39122);
#10761=VERTEX_POINT('',#39129);
#10762=VERTEX_POINT('',#39133);
#10763=VERTEX_POINT('',#39134);
#10764=VERTEX_POINT('',#39136);
#10765=VERTEX_POINT('',#39138);
#10766=VERTEX_POINT('',#39140);
#10767=VERTEX_POINT('',#39144);
#10768=VERTEX_POINT('',#39145);
#10769=VERTEX_POINT('',#39147);
#10770=VERTEX_POINT('',#39149);
#10771=VERTEX_POINT('',#39151);
#10772=VERTEX_POINT('',#39155);
#10773=VERTEX_POINT('',#39157);
#10774=VERTEX_POINT('',#39162);
#10775=VERTEX_POINT('',#39164);
#10776=VERTEX_POINT('',#39168);
#10777=VERTEX_POINT('',#39172);
#10778=VERTEX_POINT('',#39174);
#10779=VERTEX_POINT('',#39178);
#10780=VERTEX_POINT('',#39180);
#10781=VERTEX_POINT('',#39184);
#10782=VERTEX_POINT('',#39188);
#10783=VERTEX_POINT('',#39189);
#10784=VERTEX_POINT('',#39192);
#10785=VERTEX_POINT('',#39196);
#10786=VERTEX_POINT('',#39197);
#10787=VERTEX_POINT('',#39199);
#10788=VERTEX_POINT('',#39204);
#10789=VERTEX_POINT('',#39206);
#10790=VERTEX_POINT('',#39210);
#10791=VERTEX_POINT('',#39212);
#10792=VERTEX_POINT('',#39216);
#10793=VERTEX_POINT('',#39218);
#10794=VERTEX_POINT('',#39225);
#10795=VERTEX_POINT('',#39232);
#10796=VERTEX_POINT('',#39236);
#10797=VERTEX_POINT('',#39237);
#10798=VERTEX_POINT('',#39239);
#10799=VERTEX_POINT('',#39241);
#10800=VERTEX_POINT('',#39243);
#10801=VERTEX_POINT('',#39247);
#10802=VERTEX_POINT('',#39248);
#10803=VERTEX_POINT('',#39250);
#10804=VERTEX_POINT('',#39252);
#10805=VERTEX_POINT('',#39254);
#10806=VERTEX_POINT('',#39258);
#10807=VERTEX_POINT('',#39260);
#10808=VERTEX_POINT('',#39265);
#10809=VERTEX_POINT('',#39267);
#10810=VERTEX_POINT('',#39271);
#10811=VERTEX_POINT('',#39275);
#10812=VERTEX_POINT('',#39277);
#10813=VERTEX_POINT('',#39281);
#10814=VERTEX_POINT('',#39283);
#10815=VERTEX_POINT('',#39287);
#10816=VERTEX_POINT('',#39291);
#10817=VERTEX_POINT('',#39292);
#10818=VERTEX_POINT('',#39295);
#10819=VERTEX_POINT('',#39299);
#10820=VERTEX_POINT('',#39300);
#10821=VERTEX_POINT('',#39302);
#10822=VERTEX_POINT('',#39307);
#10823=VERTEX_POINT('',#39309);
#10824=VERTEX_POINT('',#39313);
#10825=VERTEX_POINT('',#39315);
#10826=VERTEX_POINT('',#39319);
#10827=VERTEX_POINT('',#39321);
#10828=VERTEX_POINT('',#39328);
#10829=VERTEX_POINT('',#39335);
#10830=VERTEX_POINT('',#39339);
#10831=VERTEX_POINT('',#39340);
#10832=VERTEX_POINT('',#39343);
#10833=VERTEX_POINT('',#39347);
#10834=VERTEX_POINT('',#39348);
#10835=VERTEX_POINT('',#39350);
#10836=VERTEX_POINT('',#39355);
#10837=VERTEX_POINT('',#39357);
#10838=VERTEX_POINT('',#39361);
#10839=VERTEX_POINT('',#39363);
#10840=VERTEX_POINT('',#39367);
#10841=VERTEX_POINT('',#39369);
#10842=VERTEX_POINT('',#39373);
#10843=VERTEX_POINT('',#39374);
#10844=VERTEX_POINT('',#39376);
#10845=VERTEX_POINT('',#39378);
#10846=VERTEX_POINT('',#39380);
#10847=VERTEX_POINT('',#39384);
#10848=VERTEX_POINT('',#39385);
#10849=VERTEX_POINT('',#39387);
#10850=VERTEX_POINT('',#39389);
#10851=VERTEX_POINT('',#39391);
#10852=VERTEX_POINT('',#39395);
#10853=VERTEX_POINT('',#39397);
#10854=VERTEX_POINT('',#39402);
#10855=VERTEX_POINT('',#39404);
#10856=VERTEX_POINT('',#39408);
#10857=VERTEX_POINT('',#39412);
#10858=VERTEX_POINT('',#39414);
#10859=VERTEX_POINT('',#39418);
#10860=VERTEX_POINT('',#39420);
#10861=VERTEX_POINT('',#39424);
#10862=VERTEX_POINT('',#39431);
#10863=VERTEX_POINT('',#39438);
#10864=VERTEX_POINT('',#39442);
#10865=VERTEX_POINT('',#39443);
#10866=VERTEX_POINT('',#39445);
#10867=VERTEX_POINT('',#39447);
#10868=VERTEX_POINT('',#39449);
#10869=VERTEX_POINT('',#39453);
#10870=VERTEX_POINT('',#39454);
#10871=VERTEX_POINT('',#39456);
#10872=VERTEX_POINT('',#39458);
#10873=VERTEX_POINT('',#39460);
#10874=VERTEX_POINT('',#39464);
#10875=VERTEX_POINT('',#39466);
#10876=VERTEX_POINT('',#39471);
#10877=VERTEX_POINT('',#39473);
#10878=VERTEX_POINT('',#39477);
#10879=VERTEX_POINT('',#39481);
#10880=VERTEX_POINT('',#39483);
#10881=VERTEX_POINT('',#39487);
#10882=VERTEX_POINT('',#39489);
#10883=VERTEX_POINT('',#39493);
#10884=VERTEX_POINT('',#39497);
#10885=VERTEX_POINT('',#39498);
#10886=VERTEX_POINT('',#39501);
#10887=VERTEX_POINT('',#39505);
#10888=VERTEX_POINT('',#39506);
#10889=VERTEX_POINT('',#39508);
#10890=VERTEX_POINT('',#39513);
#10891=VERTEX_POINT('',#39515);
#10892=VERTEX_POINT('',#39519);
#10893=VERTEX_POINT('',#39521);
#10894=VERTEX_POINT('',#39525);
#10895=VERTEX_POINT('',#39527);
#10896=VERTEX_POINT('',#39534);
#10897=VERTEX_POINT('',#39541);
#10898=VERTEX_POINT('',#39545);
#10899=VERTEX_POINT('',#39546);
#10900=VERTEX_POINT('',#39548);
#10901=VERTEX_POINT('',#39550);
#10902=VERTEX_POINT('',#39552);
#10903=VERTEX_POINT('',#39556);
#10904=VERTEX_POINT('',#39557);
#10905=VERTEX_POINT('',#39559);
#10906=VERTEX_POINT('',#39561);
#10907=VERTEX_POINT('',#39563);
#10908=VERTEX_POINT('',#39567);
#10909=VERTEX_POINT('',#39569);
#10910=VERTEX_POINT('',#39574);
#10911=VERTEX_POINT('',#39576);
#10912=VERTEX_POINT('',#39580);
#10913=VERTEX_POINT('',#39584);
#10914=VERTEX_POINT('',#39586);
#10915=VERTEX_POINT('',#39590);
#10916=VERTEX_POINT('',#39592);
#10917=VERTEX_POINT('',#39596);
#10918=VERTEX_POINT('',#39600);
#10919=VERTEX_POINT('',#39601);
#10920=VERTEX_POINT('',#39604);
#10921=VERTEX_POINT('',#39608);
#10922=VERTEX_POINT('',#39609);
#10923=VERTEX_POINT('',#39611);
#10924=VERTEX_POINT('',#39616);
#10925=VERTEX_POINT('',#39618);
#10926=VERTEX_POINT('',#39622);
#10927=VERTEX_POINT('',#39624);
#10928=VERTEX_POINT('',#39628);
#10929=VERTEX_POINT('',#39630);
#10930=VERTEX_POINT('',#39637);
#10931=VERTEX_POINT('',#39644);
#10932=VERTEX_POINT('',#39648);
#10933=VERTEX_POINT('',#39649);
#10934=VERTEX_POINT('',#39651);
#10935=VERTEX_POINT('',#39653);
#10936=VERTEX_POINT('',#39655);
#10937=VERTEX_POINT('',#39659);
#10938=VERTEX_POINT('',#39660);
#10939=VERTEX_POINT('',#39662);
#10940=VERTEX_POINT('',#39664);
#10941=VERTEX_POINT('',#39666);
#10942=VERTEX_POINT('',#39670);
#10943=VERTEX_POINT('',#39672);
#10944=VERTEX_POINT('',#39677);
#10945=VERTEX_POINT('',#39679);
#10946=VERTEX_POINT('',#39683);
#10947=VERTEX_POINT('',#39687);
#10948=VERTEX_POINT('',#39689);
#10949=VERTEX_POINT('',#39693);
#10950=VERTEX_POINT('',#39695);
#10951=VERTEX_POINT('',#39699);
#10952=VERTEX_POINT('',#39703);
#10953=VERTEX_POINT('',#39704);
#10954=VERTEX_POINT('',#39707);
#10955=VERTEX_POINT('',#39711);
#10956=VERTEX_POINT('',#39712);
#10957=VERTEX_POINT('',#39714);
#10958=VERTEX_POINT('',#39719);
#10959=VERTEX_POINT('',#39721);
#10960=VERTEX_POINT('',#39725);
#10961=VERTEX_POINT('',#39727);
#10962=VERTEX_POINT('',#39731);
#10963=VERTEX_POINT('',#39733);
#10964=VERTEX_POINT('',#39740);
#10965=VERTEX_POINT('',#39747);
#10966=VERTEX_POINT('',#39751);
#10967=VERTEX_POINT('',#39752);
#10968=VERTEX_POINT('',#39755);
#10969=VERTEX_POINT('',#39759);
#10970=VERTEX_POINT('',#39760);
#10971=VERTEX_POINT('',#39762);
#10972=VERTEX_POINT('',#39767);
#10973=VERTEX_POINT('',#39769);
#10974=VERTEX_POINT('',#39773);
#10975=VERTEX_POINT('',#39775);
#10976=VERTEX_POINT('',#39779);
#10977=VERTEX_POINT('',#39781);
#10978=VERTEX_POINT('',#39785);
#10979=VERTEX_POINT('',#39786);
[truncated: 1,924,636 more chars]
