# Supplementary material for: Approach to standardized material characterization of the human lumbopelvic system—Specification, preparation and storage
Source: PLoS One. 2023 Aug 3;18(8):e0289482. doi: 10.1371/journal.pone.0289482 (PMC10399898; doi:10.1371/journal.pone.0289482)
Supplement: S2 File — Including 3D models and 3D-pdf overviews of preparation auxiliaries and storage boxes. (ZIP) [file pone.0289482.s002.zip › Storage/Storage Box-Combined_Trabecular_and_Cortical_Bone/Storage_Box-Combined_Trabecular_Cortical_Bone-Top.stp]

ISO-10303-21;
HEADER;
/* Generated by software containing ST-Developer
 * from STEP Tools, Inc. (www.steptools.com) 
 */

FILE_DESCRIPTION(
/* description */ (''),
/* implementation_level */ '2;1');

FILE_NAME(
/* name */ 
'D:\\Gebhardt\\Messeinrichtungen\\ZZ-Anderes\\Proben\\Probenlagerung\\
Final\\Storage_Box-Combined_Spongy_Compact_Bone\\Storage_Box-Combined_
Spongy_Compact_Bone-Top.stp',
/* time_stamp */ '2021-03-09T13:38:23+01:00',
/* author */ ('mgebhard'),
/* organization */ (''),
/* preprocessor_version */ 'ST-DEVELOPER v18.1',
/* originating_system */ 'Autodesk Inventor 2020',
/* authorisation */ '');

FILE_SCHEMA (('AUTOMOTIVE_DESIGN { 1 0 10303 214 3 1 1 }'));
ENDSEC;

DATA;
#10=MECHANICAL_DESIGN_GEOMETRIC_PRESENTATION_REPRESENTATION('',(#3530,#3531,
#3532,#3533,#3534,#3535,#3536,#3537,#3538,#3539,#3540,#3541,#3542,#3543,
#3544,#3545,#3546,#3547,#3548,#3549,#3550,#3551,#3552,#3553,#3554,#3555,
#3556,#3557,#3558,#3559,#3560,#3561,#3562,#3563,#3564,#3565,#3566,#3567,
#3568,#3569,#3570,#3571,#3572,#3573,#3574,#3575,#3576,#3577,#3578,#3579,
#3580,#3581,#3582,#3583,#3584,#3585,#3586,#3587,#3588,#3589,#3590,#3591,
#3592,#3593,#3594,#3595,#3596,#3597,#3598,#3599,#3600,#3601,#3602,#3603,
#3604,#3605,#3606,#3607,#3608,#3609,#3610,#3611,#3612,#3613,#3614,#3615,
#3616,#3617,#3618,#3619,#3620,#3621,#3622,#3623,#3624,#3625,#3626,#3627,
#3628,#3629,#3630,#3631,#3632,#3633,#3634,#3635,#3636,#3637,#3638,#3639,
#3640,#3641,#3642,#3643,#3644,#3645,#3646,#3647,#3648,#3649,#3650,#3651,
#3652,#3653,#3654,#3655,#3656,#3657,#3658,#3659,#3660,#3661,#3662,#3663,
#3664,#3665,#3666,#3667,#3668,#3669,#3670,#3671,#3672,#3673,#3674,#3675,
#3676,#3677,#3678,#3679,#3680,#3681,#3682,#3683,#3684,#3685,#3686,#3687,
#3688,#3689,#3690,#3691,#3692,#3693,#3694,#3695,#3696,#3697,#3698,#3699,
#3700,#3701,#3702,#3703,#3704,#3705,#3706,#3707,#3708,#3709,#3710,#3711,
#3712,#3713,#3714,#3715,#3716,#3717,#3718,#3719,#3720,#3721,#3722),#6481);
#11=SHAPE_REPRESENTATION_RELATIONSHIP('SRR','None',#6488,#12);
#12=ADVANCED_BREP_SHAPE_REPRESENTATION('',(#13),#6480);
#13=MANIFOLD_SOLID_BREP('Solid1',#3915);
#14=B_SPLINE_CURVE_WITH_KNOTS('',3,(#5902,#5903,#5904,#5905,#5906,#5907,
#5908,#5909,#5910,#5911,#5912,#5913,#5914,#5915,#5916,#5917,#5918,#5919,
#5920,#5921),.UNSPECIFIED.,.F.,.F.,(4,2,2,2,2,2,2,2,2,4),(0.0331705842420388,
0.044916563269401,0.0566625422967633,0.0648609469714324,0.0689601493087669,
0.0730593516461015,0.077158553983436,0.0812577563207705,0.0894561609954396,
0.0919152497721661),.UNSPECIFIED.);
#15=B_SPLINE_CURVE_WITH_KNOTS('',3,(#6088,#6089,#6090,#6091,#6092,#6093,
#6094,#6095,#6096,#6097,#6098,#6099,#6100,#6101,#6102,#6103,#6104,#6105,
#6106,#6107),.UNSPECIFIED.,.F.,.F.,(4,2,2,2,2,2,2,2,2,4),(0.0542034535200372,
0.0566625422967634,0.0648609469714323,0.0689601493087668,0.0730593516461012,
0.0765078501960905,0.0799563487460797,0.0911404564466298,0.101662888243384,
0.112185320040137),.UNSPECIFIED.);
#16=ELLIPSE('',#3971,1.69705627484771,1.2);
#17=ELLIPSE('',#3973,1.69705627484771,1.2);
#18=ELLIPSE('',#3975,1.69705627484771,1.2);
#19=ELLIPSE('',#3980,1.69705627484771,1.2);
#20=ELLIPSE('',#3981,1.69705627484771,1.2);
#21=ELLIPSE('',#3983,1.69705627484771,1.2);
#22=ELLIPSE('',#3985,1.69705627484771,1.2);
#23=ELLIPSE('',#3988,1.69705627484771,1.2);
#24=ELLIPSE('',#3989,1.69705627484771,1.2);
#25=ELLIPSE('',#3994,1.69705627484771,1.2);
#26=ELLIPSE('',#3995,1.69705627484771,1.2);
#27=ELLIPSE('',#3997,1.69705627484771,1.2);
#28=ELLIPSE('',#3999,1.69705627484771,1.2);
#29=ELLIPSE('',#4002,1.69705627484771,1.2);
#30=ELLIPSE('',#4003,1.69705627484771,1.2);
#31=ELLIPSE('',#4008,1.69705627484771,1.2);
#32=ELLIPSE('',#4009,1.69705627484771,1.2);
#33=ELLIPSE('',#4012,1.69705627484771,1.2);
#34=ELLIPSE('',#4013,1.69705627484771,1.2);
#35=ELLIPSE('',#4015,1.69705627484771,1.2);
#36=ELLIPSE('',#4017,1.69705627484771,1.2);
#37=ELLIPSE('',#4021,1.69705627484771,1.2);
#38=ELLIPSE('',#4023,1.69705627484772,1.2);
#39=ELLIPSE('',#4024,1.69705627484771,1.2);
#40=ELLIPSE('',#4026,1.69705627484771,1.2);
#41=ELLIPSE('',#4029,1.69705627484771,1.2);
#42=ELLIPSE('',#4030,1.69705627484771,1.2);
#43=ELLIPSE('',#4035,1.69705627484771,1.2);
#44=ELLIPSE('',#4037,1.69705627484771,1.2);
#45=ELLIPSE('',#4038,1.69705627484771,1.2);
#46=ELLIPSE('',#4043,1.69705627484771,1.2);
#47=ELLIPSE('',#4045,1.69705627484772,1.2);
#48=ELLIPSE('',#4046,1.69705627484771,1.2);
#49=ELLIPSE('',#4048,1.69705627484771,1.2);
#50=ELLIPSE('',#4051,1.69705627484771,1.2);
#51=ELLIPSE('',#4052,1.69705627484771,1.2);
#52=ELLIPSE('',#4057,1.69705627484771,1.2);
#53=ELLIPSE('',#4058,1.69705627484772,1.2);
#54=ELLIPSE('',#4060,1.69705627484771,1.2);
#55=ELLIPSE('',#4062,1.69705627484771,1.2);
#56=ELLIPSE('',#4065,1.69705627484771,1.2);
#57=ELLIPSE('',#4066,1.69705627484771,1.2);
#58=ELLIPSE('',#4095,1.13137084989848,0.8);
#59=ELLIPSE('',#4139,1.13137084989848,0.8);
#60=ELLIPSE('',#4186,0.565685424949238,0.4);
#61=ELLIPSE('',#4187,0.565685424949238,0.4);
#62=ELLIPSE('',#4190,0.565685424949238,0.4);
#63=ELLIPSE('',#4191,0.565685424949238,0.4);
#64=ELLIPSE('',#4194,0.565685424949238,0.4);
#65=ELLIPSE('',#4195,0.565685424949238,0.4);
#66=ELLIPSE('',#4199,0.565685424949238,0.4);
#67=ELLIPSE('',#4200,0.565685424949238,0.4);
#68=CYLINDRICAL_SURFACE('',#3951,2.);
#69=CYLINDRICAL_SURFACE('',#3958,2.);
#70=CYLINDRICAL_SURFACE('',#3969,1.2);
#71=CYLINDRICAL_SURFACE('',#3972,1.2);
#72=CYLINDRICAL_SURFACE('',#3979,1.2);
#73=CYLINDRICAL_SURFACE('',#3982,1.2);
#74=CYLINDRICAL_SURFACE('',#3986,1.2);
#75=CYLINDRICAL_SURFACE('',#3993,1.2);
#76=CYLINDRICAL_SURFACE('',#3996,1.2);
#77=CYLINDRICAL_SURFACE('',#4000,1.2);
#78=CYLINDRICAL_SURFACE('',#4007,1.2);
#79=CYLINDRICAL_SURFACE('',#4010,1.2);
#80=CYLINDRICAL_SURFACE('',#4014,1.2);
#81=CYLINDRICAL_SURFACE('',#4020,1.2);
#82=CYLINDRICAL_SURFACE('',#4025,1.2);
#83=CYLINDRICAL_SURFACE('',#4027,1.2);
#84=CYLINDRICAL_SURFACE('',#4034,1.2);
#85=CYLINDRICAL_SURFACE('',#4039,1.2);
#86=CYLINDRICAL_SURFACE('',#4042,1.2);
#87=CYLINDRICAL_SURFACE('',#4047,1.2);
#88=CYLINDRICAL_SURFACE('',#4049,1.2);
#89=CYLINDRICAL_SURFACE('',#4056,1.2);
#90=CYLINDRICAL_SURFACE('',#4059,1.2);
#91=CYLINDRICAL_SURFACE('',#4063,1.2);
#92=CYLINDRICAL_SURFACE('',#4080,0.2);
#93=CYLINDRICAL_SURFACE('',#4090,0.2);
#94=CYLINDRICAL_SURFACE('',#4096,0.2);
#95=CYLINDRICAL_SURFACE('',#4098,0.8);
#96=CYLINDRICAL_SURFACE('',#4099,0.8);
#97=CYLINDRICAL_SURFACE('',#4102,0.8);
#98=CYLINDRICAL_SURFACE('',#4106,0.8);
#99=CYLINDRICAL_SURFACE('',#4108,0.8);
#100=CYLINDRICAL_SURFACE('',#4115,0.8);
#101=CYLINDRICAL_SURFACE('',#4121,0.8);
#102=CYLINDRICAL_SURFACE('',#4123,0.8);
#103=CYLINDRICAL_SURFACE('',#4133,0.8);
#104=CYLINDRICAL_SURFACE('',#4136,0.200000000000001);
#105=CYLINDRICAL_SURFACE('',#4148,0.8);
#106=CYLINDRICAL_SURFACE('',#4149,0.8);
#107=CYLINDRICAL_SURFACE('',#4151,0.8);
#108=CYLINDRICAL_SURFACE('',#4153,0.8);
#109=CYLINDRICAL_SURFACE('',#4154,0.8);
#110=CYLINDRICAL_SURFACE('',#4158,0.8);
#111=CYLINDRICAL_SURFACE('',#4165,0.8);
#112=CYLINDRICAL_SURFACE('',#4166,0.8);
#113=CYLINDRICAL_SURFACE('',#4168,0.8);
#114=CYLINDRICAL_SURFACE('',#4172,0.8);
#115=CYLINDRICAL_SURFACE('',#4174,0.8);
#116=CYLINDRICAL_SURFACE('',#4176,0.8);
#117=CYLINDRICAL_SURFACE('',#4177,0.8);
#118=CYLINDRICAL_SURFACE('',#4181,0.8);
#119=CYLINDRICAL_SURFACE('',#4183,0.8);
#120=CYLINDRICAL_SURFACE('',#4185,0.4);
#121=CYLINDRICAL_SURFACE('',#4189,0.4);
#122=CYLINDRICAL_SURFACE('',#4193,0.4);
#123=CYLINDRICAL_SURFACE('',#4198,0.4);
#124=CYLINDRICAL_SURFACE('',#4226,0.6);
#125=CYLINDRICAL_SURFACE('',#4227,0.6);
#126=CYLINDRICAL_SURFACE('',#4229,0.6);
#127=CYLINDRICAL_SURFACE('',#4230,0.6);
#128=CYLINDRICAL_SURFACE('',#4231,2.);
#129=CYLINDRICAL_SURFACE('',#4232,2.);
#130=CIRCLE('',#3937,2.);
#131=CIRCLE('',#3938,1.2);
#132=CIRCLE('',#3941,2.);
#133=CIRCLE('',#3942,1.2);
#134=CIRCLE('',#3945,2.);
#135=CIRCLE('',#3946,1.2);
#136=CIRCLE('',#3949,2.);
#137=CIRCLE('',#3950,1.2);
#138=CIRCLE('',#3952,2.);
#139=CIRCLE('',#3954,0.8);
#140=CIRCLE('',#3955,0.8);
#141=CIRCLE('',#3956,0.8);
#142=CIRCLE('',#3957,0.8);
#143=CIRCLE('',#3959,2.);
#144=CIRCLE('',#3961,0.8);
#145=CIRCLE('',#3962,0.8);
#146=CIRCLE('',#3963,0.8);
#147=CIRCLE('',#3964,0.8);
#148=CIRCLE('',#3965,0.8);
#149=CIRCLE('',#3966,0.8);
#150=CIRCLE('',#3967,0.8);
#151=CIRCLE('',#3970,1.2);
#152=CIRCLE('',#3974,1.2);
#153=CIRCLE('',#3984,1.2);
#154=CIRCLE('',#3987,1.2);
#155=CIRCLE('',#3998,1.2);
#156=CIRCLE('',#4001,1.2);
#157=CIRCLE('',#4011,1.2);
#158=CIRCLE('',#4016,1.2);
#159=CIRCLE('',#4022,1.2);
#160=CIRCLE('',#4028,1.2);
#161=CIRCLE('',#4036,1.2);
#162=CIRCLE('',#4040,1.2);
#163=CIRCLE('',#4044,1.2);
#164=CIRCLE('',#4050,1.2);
#165=CIRCLE('',#4061,1.2);
#166=CIRCLE('',#4064,1.2);
#167=CIRCLE('',#4081,0.2);
#168=CIRCLE('',#4082,0.2);
#169=CIRCLE('',#4084,0.8);
#170=CIRCLE('',#4085,0.8);
#171=CIRCLE('',#4086,0.8);
#172=CIRCLE('',#4087,0.8);
#173=CIRCLE('',#4088,0.8);
#174=CIRCLE('',#4089,0.8);
#175=CIRCLE('',#4091,0.2);
#176=CIRCLE('',#4092,0.2);
#177=CIRCLE('',#4097,0.2);
#178=CIRCLE('',#4100,0.8);
#179=CIRCLE('',#4103,0.8);
#180=CIRCLE('',#4105,0.4);
#181=CIRCLE('',#4107,0.8);
#182=CIRCLE('',#4109,0.8);
#183=CIRCLE('',#4111,0.6);
#184=CIRCLE('',#4112,0.6);
#185=CIRCLE('',#4113,0.6);
#186=CIRCLE('',#4114,0.6);
#187=CIRCLE('',#4116,0.8);
#188=CIRCLE('',#4118,0.8);
#189=CIRCLE('',#4119,0.8);
#190=CIRCLE('',#4120,0.8);
#191=CIRCLE('',#4124,0.8);
#192=CIRCLE('',#4125,0.8);
#193=CIRCLE('',#4128,0.8);
#194=CIRCLE('',#4129,0.8);
#195=CIRCLE('',#4130,0.8);
#196=CIRCLE('',#4131,0.8);
#197=CIRCLE('',#4132,0.8);
#198=CIRCLE('',#4134,0.8);
#199=CIRCLE('',#4137,0.200000000000001);
#200=CIRCLE('',#4141,0.8);
#201=CIRCLE('',#4142,0.8);
#202=CIRCLE('',#4143,0.8);
#203=CIRCLE('',#4144,0.8);
#204=CIRCLE('',#4145,0.8);
#205=CIRCLE('',#4146,0.8);
#206=CIRCLE('',#4147,0.8);
#207=CIRCLE('',#4155,0.8);
#208=CIRCLE('',#4157,0.4);
#209=CIRCLE('',#4159,0.8);
#210=CIRCLE('',#4161,0.6);
#211=CIRCLE('',#4162,0.6);
#212=CIRCLE('',#4163,0.6);
#213=CIRCLE('',#4164,0.6);
#214=CIRCLE('',#4170,0.4);
#215=CIRCLE('',#4171,2.);
#216=CIRCLE('',#4173,0.8);
#217=CIRCLE('',#4175,0.8);
#218=CIRCLE('',#4179,2.);
#219=CIRCLE('',#4180,0.4);
#220=CIRCLE('',#4182,0.8);
#221=CIRCLE('',#4184,0.8);
#222=CONICAL_SURFACE('',#3936,1.6,0.785398163397447);
#223=CONICAL_SURFACE('',#3940,1.6,0.78539816339745);
#224=CONICAL_SURFACE('',#3944,1.6,0.785398163397447);
#225=CONICAL_SURFACE('',#3948,1.6,0.785398163397447);
#226=FACE_OUTER_BOUND('',#418,.T.);
#227=FACE_OUTER_BOUND('',#419,.T.);
#228=FACE_OUTER_BOUND('',#420,.T.);
#229=FACE_OUTER_BOUND('',#421,.T.);
#230=FACE_OUTER_BOUND('',#422,.T.);
#231=FACE_OUTER_BOUND('',#423,.T.);
#232=FACE_OUTER_BOUND('',#424,.T.);
#233=FACE_OUTER_BOUND('',#425,.T.);
#234=FACE_OUTER_BOUND('',#426,.T.);
#235=FACE_OUTER_BOUND('',#427,.T.);
#236=FACE_OUTER_BOUND('',#428,.T.);
#237=FACE_OUTER_BOUND('',#429,.T.);
#238=FACE_OUTER_BOUND('',#430,.T.);
#239=FACE_OUTER_BOUND('',#431,.T.);
#240=FACE_OUTER_BOUND('',#432,.T.);
#241=FACE_OUTER_BOUND('',#433,.T.);
#242=FACE_OUTER_BOUND('',#434,.T.);
#243=FACE_OUTER_BOUND('',#435,.T.);
#244=FACE_OUTER_BOUND('',#436,.T.);
#245=FACE_OUTER_BOUND('',#437,.T.);
#246=FACE_OUTER_BOUND('',#438,.T.);
#247=FACE_OUTER_BOUND('',#439,.T.);
#248=FACE_OUTER_BOUND('',#440,.T.);
#249=FACE_OUTER_BOUND('',#441,.T.);
#250=FACE_OUTER_BOUND('',#442,.T.);
#251=FACE_OUTER_BOUND('',#443,.T.);
#252=FACE_OUTER_BOUND('',#444,.T.);
#253=FACE_OUTER_BOUND('',#445,.T.);
#254=FACE_OUTER_BOUND('',#446,.T.);
#255=FACE_OUTER_BOUND('',#447,.T.);
#256=FACE_OUTER_BOUND('',#448,.T.);
#257=FACE_OUTER_BOUND('',#449,.T.);
#258=FACE_OUTER_BOUND('',#450,.T.);
#259=FACE_OUTER_BOUND('',#451,.T.);
#260=FACE_OUTER_BOUND('',#452,.T.);
#261=FACE_OUTER_BOUND('',#453,.T.);
#262=FACE_OUTER_BOUND('',#454,.T.);
#263=FACE_OUTER_BOUND('',#455,.T.);
#264=FACE_OUTER_BOUND('',#456,.T.);
#265=FACE_OUTER_BOUND('',#457,.T.);
#266=FACE_OUTER_BOUND('',#458,.T.);
#267=FACE_OUTER_BOUND('',#459,.T.);
#268=FACE_OUTER_BOUND('',#460,.T.);
#269=FACE_OUTER_BOUND('',#461,.T.);
#270=FACE_OUTER_BOUND('',#462,.T.);
#271=FACE_OUTER_BOUND('',#463,.T.);
#272=FACE_OUTER_BOUND('',#464,.T.);
#273=FACE_OUTER_BOUND('',#465,.T.);
#274=FACE_OUTER_BOUND('',#466,.T.);
#275=FACE_OUTER_BOUND('',#467,.T.);
#276=FACE_OUTER_BOUND('',#468,.T.);
#277=FACE_OUTER_BOUND('',#469,.T.);
#278=FACE_OUTER_BOUND('',#470,.T.);
#279=FACE_OUTER_BOUND('',#471,.T.);
#280=FACE_OUTER_BOUND('',#472,.T.);
#281=FACE_OUTER_BOUND('',#473,.T.);
#282=FACE_OUTER_BOUND('',#474,.T.);
#283=FACE_OUTER_BOUND('',#475,.T.);
#284=FACE_OUTER_BOUND('',#476,.T.);
#285=FACE_OUTER_BOUND('',#477,.T.);
#286=FACE_OUTER_BOUND('',#478,.T.);
#287=FACE_OUTER_BOUND('',#479,.T.);
#288=FACE_OUTER_BOUND('',#480,.T.);
#289=FACE_OUTER_BOUND('',#481,.T.);
#290=FACE_OUTER_BOUND('',#482,.T.);
#291=FACE_OUTER_BOUND('',#483,.T.);
#292=FACE_OUTER_BOUND('',#484,.T.);
#293=FACE_OUTER_BOUND('',#485,.T.);
#294=FACE_OUTER_BOUND('',#486,.T.);
#295=FACE_OUTER_BOUND('',#487,.T.);
#296=FACE_OUTER_BOUND('',#488,.T.);
#297=FACE_OUTER_BOUND('',#489,.T.);
#298=FACE_OUTER_BOUND('',#490,.T.);
#299=FACE_OUTER_BOUND('',#491,.T.);
#300=FACE_OUTER_BOUND('',#492,.T.);
#301=FACE_OUTER_BOUND('',#493,.T.);
#302=FACE_OUTER_BOUND('',#494,.T.);
#303=FACE_OUTER_BOUND('',#495,.T.);
#304=FACE_OUTER_BOUND('',#496,.T.);
#305=FACE_OUTER_BOUND('',#497,.T.);
#306=FACE_OUTER_BOUND('',#498,.T.);
#307=FACE_OUTER_BOUND('',#499,.T.);
#308=FACE_OUTER_BOUND('',#500,.T.);
#309=FACE_OUTER_BOUND('',#501,.T.);
#310=FACE_OUTER_BOUND('',#502,.T.);
#311=FACE_OUTER_BOUND('',#503,.T.);
#312=FACE_OUTER_BOUND('',#504,.T.);
#313=FACE_OUTER_BOUND('',#505,.T.);
#314=FACE_OUTER_BOUND('',#506,.T.);
#315=FACE_OUTER_BOUND('',#507,.T.);
#316=FACE_OUTER_BOUND('',#508,.T.);
#317=FACE_OUTER_BOUND('',#509,.T.);
#318=FACE_OUTER_BOUND('',#510,.T.);
#319=FACE_OUTER_BOUND('',#511,.T.);
#320=FACE_OUTER_BOUND('',#512,.T.);
#321=FACE_OUTER_BOUND('',#513,.T.);
#322=FACE_OUTER_BOUND('',#514,.T.);
#323=FACE_OUTER_BOUND('',#515,.T.);
#324=FACE_OUTER_BOUND('',#516,.T.);
#325=FACE_OUTER_BOUND('',#517,.T.);
#326=FACE_OUTER_BOUND('',#518,.T.);
#327=FACE_OUTER_BOUND('',#519,.T.);
#328=FACE_OUTER_BOUND('',#520,.T.);
#329=FACE_OUTER_BOUND('',#521,.T.);
#330=FACE_OUTER_BOUND('',#522,.T.);
#331=FACE_OUTER_BOUND('',#523,.T.);
#332=FACE_OUTER_BOUND('',#524,.T.);
#333=FACE_OUTER_BOUND('',#525,.T.);
#334=FACE_OUTER_BOUND('',#526,.T.);
#335=FACE_OUTER_BOUND('',#527,.T.);
#336=FACE_OUTER_BOUND('',#528,.T.);
#337=FACE_OUTER_BOUND('',#529,.T.);
#338=FACE_OUTER_BOUND('',#530,.T.);
#339=FACE_OUTER_BOUND('',#531,.T.);
#340=FACE_OUTER_BOUND('',#532,.T.);
#341=FACE_OUTER_BOUND('',#533,.T.);
#342=FACE_OUTER_BOUND('',#534,.T.);
#343=FACE_OUTER_BOUND('',#535,.T.);
#344=FACE_OUTER_BOUND('',#536,.T.);
#345=FACE_OUTER_BOUND('',#537,.T.);
#346=FACE_OUTER_BOUND('',#538,.T.);
#347=FACE_OUTER_BOUND('',#539,.T.);
#348=FACE_OUTER_BOUND('',#540,.T.);
#349=FACE_OUTER_BOUND('',#541,.T.);
#350=FACE_OUTER_BOUND('',#542,.T.);
#351=FACE_OUTER_BOUND('',#543,.T.);
#352=FACE_OUTER_BOUND('',#544,.T.);
#353=FACE_OUTER_BOUND('',#545,.T.);
#354=FACE_OUTER_BOUND('',#546,.T.);
#355=FACE_OUTER_BOUND('',#547,.T.);
#356=FACE_OUTER_BOUND('',#548,.T.);
#357=FACE_OUTER_BOUND('',#549,.T.);
#358=FACE_OUTER_BOUND('',#550,.T.);
#359=FACE_OUTER_BOUND('',#551,.T.);
#360=FACE_OUTER_BOUND('',#552,.T.);
#361=FACE_OUTER_BOUND('',#553,.T.);
#362=FACE_OUTER_BOUND('',#554,.T.);
#363=FACE_OUTER_BOUND('',#555,.T.);
#364=FACE_OUTER_BOUND('',#556,.T.);
#365=FACE_OUTER_BOUND('',#557,.T.);
#366=FACE_OUTER_BOUND('',#558,.T.);
#367=FACE_OUTER_BOUND('',#559,.T.);
#368=FACE_OUTER_BOUND('',#560,.T.);
#369=FACE_OUTER_BOUND('',#561,.T.);
#370=FACE_OUTER_BOUND('',#562,.T.);
#371=FACE_OUTER_BOUND('',#563,.T.);
#372=FACE_OUTER_BOUND('',#564,.T.);
#373=FACE_OUTER_BOUND('',#565,.T.);
#374=FACE_OUTER_BOUND('',#566,.T.);
#375=FACE_OUTER_BOUND('',#567,.T.);
#376=FACE_OUTER_BOUND('',#568,.T.);
#377=FACE_OUTER_BOUND('',#569,.T.);
#378=FACE_OUTER_BOUND('',#570,.T.);
#379=FACE_OUTER_BOUND('',#571,.T.);
#380=FACE_OUTER_BOUND('',#572,.T.);
#381=FACE_OUTER_BOUND('',#573,.T.);
#382=FACE_OUTER_BOUND('',#574,.T.);
#383=FACE_OUTER_BOUND('',#575,.T.);
#384=FACE_OUTER_BOUND('',#576,.T.);
#385=FACE_OUTER_BOUND('',#577,.T.);
#386=FACE_OUTER_BOUND('',#578,.T.);
#387=FACE_OUTER_BOUND('',#579,.T.);
#388=FACE_OUTER_BOUND('',#580,.T.);
#389=FACE_OUTER_BOUND('',#581,.T.);
#390=FACE_OUTER_BOUND('',#582,.T.);
#391=FACE_OUTER_BOUND('',#583,.T.);
#392=FACE_OUTER_BOUND('',#584,.T.);
#393=FACE_OUTER_BOUND('',#585,.T.);
#394=FACE_OUTER_BOUND('',#586,.T.);
#395=FACE_OUTER_BOUND('',#587,.T.);
#396=FACE_OUTER_BOUND('',#588,.T.);
#397=FACE_OUTER_BOUND('',#589,.T.);
#398=FACE_OUTER_BOUND('',#590,.T.);
#399=FACE_OUTER_BOUND('',#591,.T.);
#400=FACE_OUTER_BOUND('',#592,.T.);
#401=FACE_OUTER_BOUND('',#593,.T.);
#402=FACE_OUTER_BOUND('',#594,.T.);
#403=FACE_OUTER_BOUND('',#595,.T.);
#404=FACE_OUTER_BOUND('',#596,.T.);
#405=FACE_OUTER_BOUND('',#597,.T.);
#406=FACE_OUTER_BOUND('',#598,.T.);
#407=FACE_OUTER_BOUND('',#599,.T.);
#408=FACE_OUTER_BOUND('',#600,.T.);
#409=FACE_OUTER_BOUND('',#601,.T.);
#410=FACE_OUTER_BOUND('',#602,.T.);
#411=FACE_OUTER_BOUND('',#603,.T.);
#412=FACE_OUTER_BOUND('',#604,.T.);
#413=FACE_OUTER_BOUND('',#605,.T.);
#414=FACE_OUTER_BOUND('',#606,.T.);
#415=FACE_OUTER_BOUND('',#607,.T.);
#416=FACE_OUTER_BOUND('',#608,.T.);
#417=FACE_OUTER_BOUND('',#609,.T.);
#418=EDGE_LOOP('',(#2312,#2313,#2314,#2315));
#419=EDGE_LOOP('',(#2316,#2317,#2318,#2319));
#420=EDGE_LOOP('',(#2320,#2321,#2322,#2323));
#421=EDGE_LOOP('',(#2324,#2325,#2326,#2327));
#422=EDGE_LOOP('',(#2328,#2329,#2330,#2331));
#423=EDGE_LOOP('',(#2332,#2333,#2334,#2335));
#424=EDGE_LOOP('',(#2336,#2337,#2338,#2339));
#425=EDGE_LOOP('',(#2340,#2341,#2342,#2343));
#426=EDGE_LOOP('',(#2344,#2345,#2346,#2347));
#427=EDGE_LOOP('',(#2348,#2349,#2350,#2351,#2352,#2353,#2354,#2355,#2356,
#2357,#2358,#2359,#2360,#2361));
#428=EDGE_LOOP('',(#2362,#2363,#2364,#2365));
#429=EDGE_LOOP('',(#2366,#2367,#2368,#2369,#2370,#2371,#2372,#2373,#2374,
#2375,#2376,#2377,#2378,#2379,#2380,#2381,#2382,#2383,#2384));
#430=EDGE_LOOP('',(#2385,#2386,#2387,#2388,#2389,#2390,#2391,#2392));
#431=EDGE_LOOP('',(#2393,#2394,#2395,#2396));
#432=EDGE_LOOP('',(#2397,#2398,#2399,#2400,#2401,#2402));
#433=EDGE_LOOP('',(#2403,#2404,#2405,#2406,#2407));
#434=EDGE_LOOP('',(#2408,#2409,#2410,#2411,#2412,#2413,#2414));
#435=EDGE_LOOP('',(#2415,#2416,#2417,#2418));
#436=EDGE_LOOP('',(#2419,#2420,#2421,#2422));
#437=EDGE_LOOP('',(#2423,#2424,#2425,#2426,#2427,#2428));
#438=EDGE_LOOP('',(#2429,#2430,#2431,#2432,#2433,#2434));
#439=EDGE_LOOP('',(#2435,#2436,#2437,#2438,#2439));
#440=EDGE_LOOP('',(#2440,#2441,#2442,#2443,#2444,#2445));
#441=EDGE_LOOP('',(#2446,#2447,#2448,#2449,#2450));
#442=EDGE_LOOP('',(#2451,#2452,#2453,#2454));
#443=EDGE_LOOP('',(#2455,#2456,#2457,#2458,#2459,#2460));
#444=EDGE_LOOP('',(#2461,#2462,#2463,#2464,#2465,#2466));
#445=EDGE_LOOP('',(#2467,#2468,#2469,#2470,#2471));
#446=EDGE_LOOP('',(#2472,#2473,#2474,#2475,#2476,#2477));
#447=EDGE_LOOP('',(#2478,#2479,#2480,#2481,#2482));
#448=EDGE_LOOP('',(#2483,#2484,#2485,#2486));
#449=EDGE_LOOP('',(#2487,#2488,#2489,#2490,#2491,#2492));
#450=EDGE_LOOP('',(#2493,#2494,#2495,#2496,#2497,#2498));
#451=EDGE_LOOP('',(#2499,#2500,#2501,#2502));
#452=EDGE_LOOP('',(#2503,#2504,#2505,#2506));
#453=EDGE_LOOP('',(#2507,#2508,#2509,#2510,#2511,#2512));
#454=EDGE_LOOP('',(#2513,#2514,#2515,#2516));
#455=EDGE_LOOP('',(#2517,#2518,#2519,#2520,#2521,#2522));
#456=EDGE_LOOP('',(#2523,#2524,#2525,#2526));
#457=EDGE_LOOP('',(#2527,#2528,#2529,#2530,#2531,#2532));
#458=EDGE_LOOP('',(#2533,#2534,#2535,#2536));
#459=EDGE_LOOP('',(#2537,#2538,#2539,#2540,#2541,#2542));
#460=EDGE_LOOP('',(#2543,#2544,#2545,#2546));
#461=EDGE_LOOP('',(#2547,#2548,#2549,#2550));
#462=EDGE_LOOP('',(#2551,#2552,#2553,#2554,#2555,#2556));
#463=EDGE_LOOP('',(#2557,#2558,#2559,#2560));
#464=EDGE_LOOP('',(#2561,#2562,#2563,#2564,#2565,#2566));
#465=EDGE_LOOP('',(#2567,#2568,#2569,#2570));
#466=EDGE_LOOP('',(#2571,#2572,#2573,#2574,#2575,#2576));
#467=EDGE_LOOP('',(#2577,#2578,#2579,#2580));
#468=EDGE_LOOP('',(#2581,#2582,#2583,#2584));
#469=EDGE_LOOP('',(#2585,#2586,#2587,#2588,#2589,#2590));
#470=EDGE_LOOP('',(#2591,#2592,#2593,#2594,#2595,#2596));
#471=EDGE_LOOP('',(#2597,#2598,#2599,#2600,#2601));
#472=EDGE_LOOP('',(#2602,#2603,#2604,#2605,#2606,#2607));
#473=EDGE_LOOP('',(#2608,#2609,#2610,#2611,#2612));
#474=EDGE_LOOP('',(#2613,#2614,#2615,#2616));
#475=EDGE_LOOP('',(#2617,#2618,#2619,#2620));
#476=EDGE_LOOP('',(#2621,#2622,#2623,#2624));
#477=EDGE_LOOP('',(#2625,#2626,#2627,#2628));
#478=EDGE_LOOP('',(#2629,#2630,#2631,#2632,#2633,#2634,#2635));
#479=EDGE_LOOP('',(#2636,#2637,#2638,#2639,#2640));
#480=EDGE_LOOP('',(#2641,#2642,#2643,#2644));
#481=EDGE_LOOP('',(#2645,#2646,#2647,#2648));
#482=EDGE_LOOP('',(#2649,#2650,#2651,#2652,#2653));
#483=EDGE_LOOP('',(#2654,#2655,#2656,#2657));
#484=EDGE_LOOP('',(#2658,#2659,#2660,#2661));
#485=EDGE_LOOP('',(#2662,#2663,#2664,#2665,#2666,#2667,#2668,#2669,#2670,
#2671,#2672,#2673,#2674,#2675,#2676,#2677,#2678,#2679,#2680,#2681,#2682,
#2683,#2684,#2685,#2686,#2687));
#486=EDGE_LOOP('',(#2688,#2689,#2690,#2691));
#487=EDGE_LOOP('',(#2692,#2693,#2694,#2695,#2696,#2697));
#488=EDGE_LOOP('',(#2698,#2699,#2700,#2701,#2702));
#489=EDGE_LOOP('',(#2703,#2704,#2705,#2706));
#490=EDGE_LOOP('',(#2707,#2708,#2709,#2710));
#491=EDGE_LOOP('',(#2711,#2712,#2713,#2714));
#492=EDGE_LOOP('',(#2715,#2716,#2717,#2718));
#493=EDGE_LOOP('',(#2719,#2720,#2721,#2722));
#494=EDGE_LOOP('',(#2723,#2724,#2725,#2726,#2727,#2728,#2729,#2730));
#495=EDGE_LOOP('',(#2731,#2732,#2733,#2734));
#496=EDGE_LOOP('',(#2735,#2736,#2737,#2738));
#497=EDGE_LOOP('',(#2739,#2740,#2741,#2742,#2743,#2744,#2745,#2746,#2747,
#2748));
#498=EDGE_LOOP('',(#2749,#2750,#2751,#2752));
#499=EDGE_LOOP('',(#2753,#2754,#2755,#2756,#2757,#2758,#2759,#2760,#2761,
#2762,#2763,#2764,#2765,#2766,#2767,#2768,#2769,#2770,#2771,#2772,#2773,
#2774,#2775,#2776,#2777,#2778));
#500=EDGE_LOOP('',(#2779,#2780,#2781,#2782));
#501=EDGE_LOOP('',(#2783,#2784,#2785,#2786,#2787,#2788));
#502=EDGE_LOOP('',(#2789,#2790,#2791,#2792));
#503=EDGE_LOOP('',(#2793,#2794,#2795,#2796));
#504=EDGE_LOOP('',(#2797,#2798,#2799,#2800,#2801,#2802,#2803,#2804,#2805,
#2806,#2807,#2808,#2809,#2810,#2811,#2812,#2813,#2814,#2815,#2816,#2817,
#2818,#2819,#2820,#2821,#2822,#2823,#2824,#2825,#2826,#2827,#2828,#2829,
#2830,#2831,#2832));
#505=EDGE_LOOP('',(#2833,#2834,#2835,#2836));
#506=EDGE_LOOP('',(#2837,#2838,#2839,#2840));
#507=EDGE_LOOP('',(#2841,#2842,#2843,#2844));
#508=EDGE_LOOP('',(#2845,#2846,#2847,#2848,#2849));
#509=EDGE_LOOP('',(#2850,#2851,#2852,#2853,#2854,#2855,#2856,#2857,#2858,
#2859,#2860,#2861,#2862,#2863,#2864,#2865,#2866,#2867,#2868));
#510=EDGE_LOOP('',(#2869,#2870,#2871,#2872));
#511=EDGE_LOOP('',(#2873,#2874,#2875,#2876));
#512=EDGE_LOOP('',(#2877,#2878,#2879,#2880,#2881,#2882,#2883,#2884));
#513=EDGE_LOOP('',(#2885,#2886,#2887,#2888));
#514=EDGE_LOOP('',(#2889,#2890,#2891,#2892));
#515=EDGE_LOOP('',(#2893,#2894,#2895,#2896));
#516=EDGE_LOOP('',(#2897,#2898,#2899,#2900));
#517=EDGE_LOOP('',(#2901,#2902,#2903,#2904,#2905,#2906,#2907,#2908));
#518=EDGE_LOOP('',(#2909,#2910,#2911,#2912));
#519=EDGE_LOOP('',(#2913,#2914,#2915,#2916,#2917,#2918,#2919,#2920,#2921,
#2922));
#520=EDGE_LOOP('',(#2923,#2924,#2925,#2926));
#521=EDGE_LOOP('',(#2927,#2928,#2929,#2930));
#522=EDGE_LOOP('',(#2931,#2932,#2933,#2934,#2935,#2936));
#523=EDGE_LOOP('',(#2937,#2938,#2939,#2940));
#524=EDGE_LOOP('',(#2941,#2942,#2943,#2944,#2945,#2946,#2947,#2948));
#525=EDGE_LOOP('',(#2949,#2950,#2951,#2952));
#526=EDGE_LOOP('',(#2953,#2954,#2955,#2956));
#527=EDGE_LOOP('',(#2957,#2958,#2959,#2960));
#528=EDGE_LOOP('',(#2961,#2962,#2963,#2964));
#529=EDGE_LOOP('',(#2965,#2966,#2967,#2968,#2969,#2970,#2971,#2972));
#530=EDGE_LOOP('',(#2973,#2974,#2975,#2976));
#531=EDGE_LOOP('',(#2977,#2978,#2979,#2980));
#532=EDGE_LOOP('',(#2981,#2982,#2983,#2984,#2985));
#533=EDGE_LOOP('',(#2986,#2987,#2988,#2989,#2990,#2991));
#534=EDGE_LOOP('',(#2992,#2993,#2994,#2995,#2996));
#535=EDGE_LOOP('',(#2997,#2998,#2999,#3000,#3001,#3002));
#536=EDGE_LOOP('',(#3003,#3004,#3005,#3006,#3007));
#537=EDGE_LOOP('',(#3008,#3009,#3010,#3011,#3012,#3013));
#538=EDGE_LOOP('',(#3014,#3015,#3016,#3017,#3018,#3019,#3020,#3021,#3022,
#3023,#3024,#3025,#3026,#3027,#3028,#3029,#3030,#3031,#3032,#3033,#3034,
#3035,#3036,#3037,#3038,#3039));
#539=EDGE_LOOP('',(#3040,#3041,#3042,#3043,#3044));
#540=EDGE_LOOP('',(#3045,#3046,#3047,#3048,#3049,#3050));
#541=EDGE_LOOP('',(#3051,#3052,#3053,#3054,#3055,#3056));
#542=EDGE_LOOP('',(#3057,#3058,#3059,#3060,#3061,#3062,#3063,#3064,#3065,
#3066,#3067,#3068,#3069,#3070,#3071,#3072,#3073,#3074,#3075,#3076,#3077,
#3078,#3079,#3080,#3081,#3082,#3083,#3084,#3085,#3086,#3087,#3088,#3089,
#3090,#3091,#3092));
#543=EDGE_LOOP('',(#3093,#3094,#3095,#3096,#3097));
#544=EDGE_LOOP('',(#3098,#3099,#3100,#3101,#3102,#3103));
#545=EDGE_LOOP('',(#3104,#3105,#3106,#3107,#3108,#3109,#3110));
#546=EDGE_LOOP('',(#3111,#3112,#3113,#3114,#3115,#3116));
#547=EDGE_LOOP('',(#3117,#3118,#3119,#3120,#3121,#3122));
#548=EDGE_LOOP('',(#3123,#3124,#3125,#3126,#3127));
#549=EDGE_LOOP('',(#3128,#3129,#3130,#3131,#3132,#3133));
#550=EDGE_LOOP('',(#3134,#3135,#3136,#3137,#3138,#3139));
#551=EDGE_LOOP('',(#3140,#3141,#3142,#3143));
#552=EDGE_LOOP('',(#3144,#3145,#3146,#3147));
#553=EDGE_LOOP('',(#3148,#3149,#3150,#3151));
#554=EDGE_LOOP('',(#3152,#3153,#3154,#3155));
#555=EDGE_LOOP('',(#3156,#3157,#3158,#3159));
#556=EDGE_LOOP('',(#3160,#3161,#3162,#3163));
#557=EDGE_LOOP('',(#3164,#3165,#3166,#3167));
#558=EDGE_LOOP('',(#3168,#3169,#3170,#3171));
#559=EDGE_LOOP('',(#3172,#3173,#3174,#3175));
#560=EDGE_LOOP('',(#3176,#3177,#3178,#3179,#3180));
#561=EDGE_LOOP('',(#3181,#3182,#3183,#3184));
#562=EDGE_LOOP('',(#3185,#3186,#3187,#3188));
#563=EDGE_LOOP('',(#3189,#3190,#3191,#3192,#3193));
#564=EDGE_LOOP('',(#3194,#3195,#3196,#3197));
#565=EDGE_LOOP('',(#3198,#3199,#3200,#3201));
#566=EDGE_LOOP('',(#3202,#3203,#3204,#3205));
#567=EDGE_LOOP('',(#3206,#3207,#3208,#3209));
#568=EDGE_LOOP('',(#3210,#3211,#3212,#3213));
#569=EDGE_LOOP('',(#3214,#3215,#3216,#3217));
#570=EDGE_LOOP('',(#3218,#3219,#3220,#3221));
#571=EDGE_LOOP('',(#3222,#3223,#3224,#3225));
#572=EDGE_LOOP('',(#3226,#3227,#3228,#3229,#3230,#3231));
#573=EDGE_LOOP('',(#3232,#3233,#3234,#3235));
#574=EDGE_LOOP('',(#3236,#3237,#3238,#3239));
#575=EDGE_LOOP('',(#3240,#3241,#3242,#3243));
#576=EDGE_LOOP('',(#3244,#3245,#3246,#3247));
#577=EDGE_LOOP('',(#3248,#3249,#3250,#3251));
#578=EDGE_LOOP('',(#3252,#3253,#3254,#3255));
#579=EDGE_LOOP('',(#3256,#3257,#3258,#3259));
#580=EDGE_LOOP('',(#3260,#3261,#3262,#3263,#3264,#3265,#3266,#3267));
#581=EDGE_LOOP('',(#3268,#3269,#3270,#3271));
#582=EDGE_LOOP('',(#3272,#3273,#3274,#3275));
#583=EDGE_LOOP('',(#3276,#3277,#3278,#3279));
#584=EDGE_LOOP('',(#3280,#3281,#3282,#3283));
#585=EDGE_LOOP('',(#3284,#3285,#3286,#3287));
#586=EDGE_LOOP('',(#3288,#3289,#3290,#3291));
#587=EDGE_LOOP('',(#3292,#3293,#3294,#3295));
#588=EDGE_LOOP('',(#3296,#3297,#3298,#3299));
#589=EDGE_LOOP('',(#3300,#3301,#3302,#3303));
#590=EDGE_LOOP('',(#3304,#3305,#3306,#3307));
#591=EDGE_LOOP('',(#3308,#3309,#3310,#3311));
#592=EDGE_LOOP('',(#3312,#3313,#3314,#3315));
#593=EDGE_LOOP('',(#3316,#3317,#3318,#3319));
#594=EDGE_LOOP('',(#3320,#3321,#3322,#3323));
#595=EDGE_LOOP('',(#3324,#3325,#3326,#3327));
#596=EDGE_LOOP('',(#3328,#3329,#3330,#3331));
#597=EDGE_LOOP('',(#3332,#3333,#3334,#3335));
#598=EDGE_LOOP('',(#3336,#3337,#3338,#3339));
#599=EDGE_LOOP('',(#3340,#3341,#3342,#3343));
#600=EDGE_LOOP('',(#3344,#3345,#3346,#3347));
#601=EDGE_LOOP('',(#3348,#3349,#3350,#3351));
#602=EDGE_LOOP('',(#3352,#3353,#3354,#3355,#3356,#3357,#3358,#3359,#3360,
#3361,#3362,#3363));
#603=EDGE_LOOP('',(#3364,#3365,#3366,#3367));
#604=EDGE_LOOP('',(#3368,#3369,#3370,#3371));
#605=EDGE_LOOP('',(#3372,#3373,#3374,#3375));
#606=EDGE_LOOP('',(#3376,#3377,#3378,#3379));
#607=EDGE_LOOP('',(#3380,#3381,#3382,#3383));
#608=EDGE_LOOP('',(#3384,#3385,#3386,#3387));
#609=EDGE_LOOP('',(#3388,#3389,#3390,#3391,#3392,#3393,#3394,#3395,#3396,
#3397,#3398,#3399,#3400,#3401,#3402,#3403));
#610=LINE('',#5349,#1010);
#611=LINE('',#5351,#1011);
#612=LINE('',#5353,#1012);
#613=LINE('',#5354,#1013);
#614=LINE('',#5359,#1014);
#615=LINE('',#5364,#1015);
#616=LINE('',#5365,#1016);
#617=LINE('',#5366,#1017);
#618=LINE('',#5371,#1018);
#619=LINE('',#5376,#1019);
#620=LINE('',#5377,#1020);
#621=LINE('',#5378,#1021);
#622=LINE('',#5383,#1022);
#623=LINE('',#5388,#1023);
#624=LINE('',#5389,#1024);
#625=LINE('',#5390,#1025);
#626=LINE('',#5396,#1026);
#627=LINE('',#5399,#1027);
#628=LINE('',#5402,#1028);
#629=LINE('',#5404,#1029);
#630=LINE('',#5408,#1030);
#631=LINE('',#5412,#1031);
#632=LINE('',#5414,#1032);
#633=LINE('',#5416,#1033);
#634=LINE('',#5420,#1034);
#635=LINE('',#5423,#1035);
#636=LINE('',#5426,#1036);
#637=LINE('',#5430,#1037);
#638=LINE('',#5432,#1038);
#639=LINE('',#5436,#1039);
#640=LINE('',#5440,#1040);
#641=LINE('',#5444,#1041);
#642=LINE('',#5446,#1042);
#643=LINE('',#5450,#1043);
#644=LINE('',#5454,#1044);
#645=LINE('',#5458,#1045);
#646=LINE('',#5461,#1046);
#647=LINE('',#5466,#1047);
#648=LINE('',#5470,#1048);
#649=LINE('',#5475,#1049);
#650=LINE('',#5480,#1050);
#651=LINE('',#5484,#1051);
#652=LINE('',#5486,#1052);
#653=LINE('',#5487,#1053);
#654=LINE('',#5490,#1054);
#655=LINE('',#5492,#1055);
#656=LINE('',#5494,#1056);
#657=LINE('',#5496,#1057);
#658=LINE('',#5497,#1058);
#659=LINE('',#5499,#1059);
#660=LINE('',#5503,#1060);
#661=LINE('',#5507,#1061);
#662=LINE('',#5512,#1062);
#663=LINE('',#5517,#1063);
#664=LINE('',#5521,#1064);
#665=LINE('',#5527,#1065);
#666=LINE('',#5531,#1066);
#667=LINE('',#5533,#1067);
#668=LINE('',#5535,#1068);
#669=LINE('',#5536,#1069);
#670=LINE('',#5539,#1070);
#671=LINE('',#5540,#1071);
#672=LINE('',#5543,#1072);
#673=LINE('',#5545,#1073);
#674=LINE('',#5546,#1074);
#675=LINE('',#5550,#1075);
#676=LINE('',#5554,#1076);
#677=LINE('',#5559,#1077);
#678=LINE('',#5564,#1078);
#679=LINE('',#5568,#1079);
#680=LINE('',#5574,#1080);
#681=LINE('',#5578,#1081);
#682=LINE('',#5580,#1082);
#683=LINE('',#5582,#1083);
#684=LINE('',#5583,#1084);
#685=LINE('',#5586,#1085);
#686=LINE('',#5587,#1086);
#687=LINE('',#5590,#1087);
#688=LINE('',#5592,#1088);
#689=LINE('',#5593,#1089);
#690=LINE('',#5597,#1090);
#691=LINE('',#5601,#1091);
#692=LINE('',#5605,#1092);
#693=LINE('',#5611,#1093);
#694=LINE('',#5616,#1094);
#695=LINE('',#5621,#1095);
#696=LINE('',#5625,#1096);
#697=LINE('',#5627,#1097);
#698=LINE('',#5628,#1098);
#699=LINE('',#5630,#1099);
#700=LINE('',#5634,#1100);
#701=LINE('',#5640,#1101);
#702=LINE('',#5646,#1102);
#703=LINE('',#5648,#1103);
#704=LINE('',#5652,#1104);
#705=LINE('',#5658,#1105);
#706=LINE('',#5662,#1106);
#707=LINE('',#5664,#1107);
#708=LINE('',#5665,#1108);
#709=LINE('',#5668,#1109);
#710=LINE('',#5669,#1110);
#711=LINE('',#5672,#1111);
#712=LINE('',#5673,#1112);
#713=LINE('',#5677,#1113);
#714=LINE('',#5683,#1114);
#715=LINE('',#5689,#1115);
#716=LINE('',#5692,#1116);
#717=LINE('',#5695,#1117);
#718=LINE('',#5697,#1118);
#719=LINE('',#5698,#1119);
#720=LINE('',#5702,#1120);
#721=LINE('',#5708,#1121);
#722=LINE('',#5714,#1122);
#723=LINE('',#5717,#1123);
#724=LINE('',#5720,#1124);
#725=LINE('',#5726,#1125);
#726=LINE('',#5730,#1126);
#727=LINE('',#5732,#1127);
#728=LINE('',#5733,#1128);
#729=LINE('',#5736,#1129);
#730=LINE('',#5737,#1130);
#731=LINE('',#5740,#1131);
#732=LINE('',#5741,#1132);
#733=LINE('',#5745,#1133);
#734=LINE('',#5749,#1134);
#735=LINE('',#5754,#1135);
#736=LINE('',#5759,#1136);
#737=LINE('',#5763,#1137);
#738=LINE('',#5769,#1138);
#739=LINE('',#5773,#1139);
#740=LINE('',#5775,#1140);
#741=LINE('',#5777,#1141);
#742=LINE('',#5778,#1142);
#743=LINE('',#5781,#1143);
#744=LINE('',#5782,#1144);
#745=LINE('',#5785,#1145);
#746=LINE('',#5787,#1146);
#747=LINE('',#5788,#1147);
#748=LINE('',#5790,#1148);
#749=LINE('',#5792,#1149);
#750=LINE('',#5794,#1150);
#751=LINE('',#5797,#1151);
#752=LINE('',#5798,#1152);
#753=LINE('',#5801,#1153);
#754=LINE('',#5803,#1154);
#755=LINE('',#5804,#1155);
#756=LINE('',#5807,#1156);
#757=LINE('',#5809,#1157);
#758=LINE('',#5810,#1158);
#759=LINE('',#5812,#1159);
#760=LINE('',#5814,#1160);
#761=LINE('',#5817,#1161);
#762=LINE('',#5818,#1162);
#763=LINE('',#5821,#1163);
#764=LINE('',#5822,#1164);
#765=LINE('',#5828,#1165);
#766=LINE('',#5831,#1166);
#767=LINE('',#5834,#1167);
#768=LINE('',#5838,#1168);
#769=LINE('',#5840,#1169);
#770=LINE('',#5842,#1170);
#771=LINE('',#5844,#1171);
#772=LINE('',#5846,#1172);
#773=LINE('',#5850,#1173);
#774=LINE('',#5854,#1174);
#775=LINE('',#5858,#1175);
#776=LINE('',#5860,#1176);
#777=LINE('',#5862,#1177);
#778=LINE('',#5864,#1178);
#779=LINE('',#5865,#1179);
#780=LINE('',#5867,#1180);
#781=LINE('',#5869,#1181);
#782=LINE('',#5871,#1182);
#783=LINE('',#5875,#1183);
#784=LINE('',#5878,#1184);
#785=LINE('',#5884,#1185);
#786=LINE('',#5887,#1186);
#787=LINE('',#5890,#1187);
#788=LINE('',#5891,#1188);
#789=LINE('',#5893,#1189);
#790=LINE('',#5894,#1190);
#791=LINE('',#5897,#1191);
#792=LINE('',#5899,#1192);
#793=LINE('',#5926,#1193);
#794=LINE('',#5929,#1194);
#795=LINE('',#5932,#1195);
#796=LINE('',#5933,#1196);
#797=LINE('',#5938,#1197);
#798=LINE('',#5939,#1198);
#799=LINE('',#5942,#1199);
#800=LINE('',#5946,#1200);
#801=LINE('',#5947,#1201);
#802=LINE('',#5951,#1202);
#803=LINE('',#5956,#1203);
#804=LINE('',#5957,#1204);
#805=LINE('',#5960,#1205);
#806=LINE('',#5964,#1206);
#807=LINE('',#5968,#1207);
#808=LINE('',#5972,#1208);
#809=LINE('',#5976,#1209);
#810=LINE('',#5982,#1210);
#811=LINE('',#5986,#1211);
#812=LINE('',#5988,#1212);
#813=LINE('',#5989,#1213);
#814=LINE('',#5991,#1214);
#815=LINE('',#5992,#1215);
#816=LINE('',#5993,#1216);
#817=LINE('',#5995,#1217);
#818=LINE('',#5997,#1218);
#819=LINE('',#5999,#1219);
#820=LINE('',#6001,#1220);
#821=LINE('',#6003,#1221);
#822=LINE('',#6006,#1222);
#823=LINE('',#6008,#1223);
#824=LINE('',#6009,#1224);
#825=LINE('',#6016,#1225);
#826=LINE('',#6019,#1226);
#827=LINE('',#6022,#1227);
#828=LINE('',#6024,#1228);
#829=LINE('',#6025,#1229);
#830=LINE('',#6028,#1230);
#831=LINE('',#6030,#1231);
#832=LINE('',#6032,#1232);
#833=LINE('',#6034,#1233);
#834=LINE('',#6036,#1234);
#835=LINE('',#6038,#1235);
#836=LINE('',#6040,#1236);
#837=LINE('',#6042,#1237);
#838=LINE('',#6044,#1238);
#839=LINE('',#6048,#1239);
#840=LINE('',#6052,#1240);
#841=LINE('',#6056,#1241);
#842=LINE('',#6058,#1242);
#843=LINE('',#6060,#1243);
#844=LINE('',#6061,#1244);
#845=LINE('',#6062,#1245);
#846=LINE('',#6063,#1246);
#847=LINE('',#6065,#1247);
#848=LINE('',#6067,#1248);
#849=LINE('',#6069,#1249);
#850=LINE('',#6073,#1250);
#851=LINE('',#6077,#1251);
#852=LINE('',#6080,#1252);
#853=LINE('',#6083,#1253);
#854=LINE('',#6084,#1254);
#855=LINE('',#6109,#1255);
#856=LINE('',#6112,#1256);
#857=LINE('',#6115,#1257);
#858=LINE('',#6117,#1258);
#859=LINE('',#6120,#1259);
#860=LINE('',#6124,#1260);
#861=LINE('',#6128,#1261);
#862=LINE('',#6132,#1262);
#863=LINE('',#6135,#1263);
#864=LINE('',#6139,#1264);
#865=LINE('',#6143,#1265);
#866=LINE('',#6147,#1266);
#867=LINE('',#6148,#1267);
#868=LINE('',#6150,#1268);
#869=LINE('',#6152,#1269);
#870=LINE('',#6153,#1270);
#871=LINE('',#6155,#1271);
#872=LINE('',#6157,#1272);
#873=LINE('',#6159,#1273);
#874=LINE('',#6160,#1274);
#875=LINE('',#6162,#1275);
#876=LINE('',#6164,#1276);
#877=LINE('',#6166,#1277);
#878=LINE('',#6171,#1278);
#879=LINE('',#6172,#1279);
#880=LINE('',#6175,#1280);
#881=LINE('',#6177,#1281);
#882=LINE('',#6180,#1282);
#883=LINE('',#6183,#1283);
#884=LINE('',#6188,#1284);
#885=LINE('',#6192,#1285);
#886=LINE('',#6196,#1286);
#887=LINE('',#6199,#1287);
#888=LINE('',#6201,#1288);
#889=LINE('',#6203,#1289);
#890=LINE('',#6204,#1290);
#891=LINE('',#6207,#1291);
#892=LINE('',#6208,#1292);
#893=LINE('',#6212,#1293);
#894=LINE('',#6214,#1294);
#895=LINE('',#6219,#1295);
#896=LINE('',#6223,#1296);
#897=LINE('',#6225,#1297);
#898=LINE('',#6227,#1298);
#899=LINE('',#6228,#1299);
#900=LINE('',#6233,#1300);
#901=LINE('',#6234,#1301);
#902=LINE('',#6239,#1302);
#903=LINE('',#6243,#1303);
#904=LINE('',#6250,#1304);
#905=LINE('',#6251,#1305);
#906=LINE('',#6258,#1306);
#907=LINE('',#6259,#1307);
#908=LINE('',#6260,#1308);
#909=LINE('',#6265,#1309);
#910=LINE('',#6268,#1310);
#911=LINE('',#6270,#1311);
#912=LINE('',#6271,#1312);
#913=LINE('',#6273,#1313);
#914=LINE('',#6274,#1314);
#915=LINE('',#6275,#1315);
#916=LINE('',#6277,#1316);
#917=LINE('',#6278,#1317);
#918=LINE('',#6279,#1318);
#919=LINE('',#6281,#1319);
#920=LINE('',#6282,#1320);
#921=LINE('',#6289,#1321);
#922=LINE('',#6290,#1322);
#923=LINE('',#6292,#1323);
#924=LINE('',#6294,#1324);
#925=LINE('',#6295,#1325);
#926=LINE('',#6296,#1326);
#927=LINE('',#6297,#1327);
#928=LINE('',#6298,#1328);
#929=LINE('',#6299,#1329);
#930=LINE('',#6301,#1330);
#931=LINE('',#6302,#1331);
#932=LINE('',#6303,#1332);
#933=LINE('',#6304,#1333);
#934=LINE('',#6305,#1334);
#935=LINE('',#6311,#1335);
#936=LINE('',#6313,#1336);
#937=LINE('',#6320,#1337);
#938=LINE('',#6322,#1338);
#939=LINE('',#6328,#1339);
#940=LINE('',#6334,#1340);
#941=LINE('',#6336,#1341);
#942=LINE('',#6337,#1342);
#943=LINE('',#6339,#1343);
#944=LINE('',#6341,#1344);
#945=LINE('',#6343,#1345);
#946=LINE('',#6345,#1346);
#947=LINE('',#6347,#1347);
#948=LINE('',#6354,#1348);
#949=LINE('',#6356,#1349);
#950=LINE('',#6358,#1350);
#951=LINE('',#6359,#1351);
#952=LINE('',#6362,#1352);
#953=LINE('',#6364,#1353);
#954=LINE('',#6365,#1354);
#955=LINE('',#6368,#1355);
#956=LINE('',#6370,#1356);
#957=LINE('',#6371,#1357);
#958=LINE('',#6373,#1358);
#959=LINE('',#6374,#1359);
#960=LINE('',#6376,#1360);
#961=LINE('',#6377,#1361);
#962=LINE('',#6379,#1362);
#963=LINE('',#6384,#1363);
#964=LINE('',#6386,#1364);
#965=LINE('',#6388,#1365);
#966=LINE('',#6389,#1366);
#967=LINE('',#6392,#1367);
#968=LINE('',#6394,#1368);
#969=LINE('',#6395,#1369);
#970=LINE('',#6398,#1370);
#971=LINE('',#6400,#1371);
#972=LINE('',#6401,#1372);
#973=LINE('',#6403,#1373);
#974=LINE('',#6404,#1374);
#975=LINE('',#6406,#1375);
#976=LINE('',#6407,#1376);
#977=LINE('',#6409,#1377);
#978=LINE('',#6414,#1378);
#979=LINE('',#6416,#1379);
#980=LINE('',#6418,#1380);
#981=LINE('',#6419,#1381);
#982=LINE('',#6422,#1382);
#983=LINE('',#6424,#1383);
#984=LINE('',#6425,#1384);
#985=LINE('',#6428,#1385);
#986=LINE('',#6430,#1386);
#987=LINE('',#6431,#1387);
#988=LINE('',#6433,#1388);
#989=LINE('',#6434,#1389);
#990=LINE('',#6436,#1390);
#991=LINE('',#6437,#1391);
#992=LINE('',#6439,#1392);
#993=LINE('',#6443,#1393);
#994=LINE('',#6445,#1394);
#995=LINE('',#6446,#1395);
#996=LINE('',#6449,#1396);
#997=LINE('',#6451,#1397);
#998=LINE('',#6452,#1398);
#999=LINE('',#6455,#1399);
#1000=LINE('',#6457,#1400);
#1001=LINE('',#6458,#1401);
#1002=LINE('',#6460,#1402);
#1003=LINE('',#6461,#1403);
#1004=LINE('',#6463,#1404);
#1005=LINE('',#6466,#1405);
#1006=LINE('',#6467,#1406);
#1007=LINE('',#6468,#1407);
#1008=LINE('',#6472,#1408);
#1009=LINE('',#6475,#1409);
#1010=VECTOR('',#4275,10.);
#1011=VECTOR('',#4276,10.);
#1012=VECTOR('',#4277,10.);
#1013=VECTOR('',#4278,10.);
#1014=VECTOR('',#4283,10.);
#1015=VECTOR('',#4288,10.);
#1016=VECTOR('',#4289,10.);
#1017=VECTOR('',#4290,10.);
#1018=VECTOR('',#4295,10.);
#1019=VECTOR('',#4300,10.);
#1020=VECTOR('',#4301,10.);
#1021=VECTOR('',#4302,10.);
#1022=VECTOR('',#4307,10.);
#1023=VECTOR('',#4312,10.);
#1024=VECTOR('',#4313,10.);
#1025=VECTOR('',#4314,10.);
#1026=VECTOR('',#4323,10.);
#1027=VECTOR('',#4326,10.);
#1028=VECTOR('',#4329,10.);
#1029=VECTOR('',#4330,10.);
#1030=VECTOR('',#4333,10.);
#1031=VECTOR('',#4336,10.);
#1032=VECTOR('',#4337,10.);
#1033=VECTOR('',#4338,10.);
#1034=VECTOR('',#4341,10.);
#1035=VECTOR('',#4344,10.);
#1036=VECTOR('',#4347,10.);
#1037=VECTOR('',#4352,10.);
#1038=VECTOR('',#4353,10.);
#1039=VECTOR('',#4356,10.);
#1040=VECTOR('',#4359,10.);
#1041=VECTOR('',#4362,0.2);
#1042=VECTOR('',#4363,10.);
#1043=VECTOR('',#4366,10.);
#1044=VECTOR('',#4369,10.);
#1045=VECTOR('',#4372,10.);
#1046=VECTOR('',#4375,10.);
#1047=VECTOR('',#4380,10.);
#1048=VECTOR('',#4383,10.);
#1049=VECTOR('',#4388,10.);
#1050=VECTOR('',#4393,10.);
#1051=VECTOR('',#4398,10.);
#1052=VECTOR('',#4399,10.);
#1053=VECTOR('',#4400,10.);
#1054=VECTOR('',#4403,10.);
#1055=VECTOR('',#4404,10.);
#1056=VECTOR('',#4405,10.);
#1057=VECTOR('',#4406,10.);
#1058=VECTOR('',#4407,10.);
#1059=VECTOR('',#4410,10.);
#1060=VECTOR('',#4413,10.);
#1061=VECTOR('',#4416,10.);
#1062=VECTOR('',#4421,10.);
#1063=VECTOR('',#4426,10.);
#1064=VECTOR('',#4431,10.);
#1065=VECTOR('',#4436,10.);
#1066=VECTOR('',#4441,10.);
#1067=VECTOR('',#4442,10.);
#1068=VECTOR('',#4443,10.);
#1069=VECTOR('',#4444,10.);
#1070=VECTOR('',#4447,10.);
#1071=VECTOR('',#4448,10.);
#1072=VECTOR('',#4451,10.);
#1073=VECTOR('',#4452,10.);
#1074=VECTOR('',#4453,10.);
#1075=VECTOR('',#4456,10.);
#1076=VECTOR('',#4459,10.);
#1077=VECTOR('',#4464,10.);
#1078=VECTOR('',#4469,10.);
#1079=VECTOR('',#4474,10.);
#1080=VECTOR('',#4479,10.);
#1081=VECTOR('',#4484,10.);
#1082=VECTOR('',#4485,10.);
#1083=VECTOR('',#4486,10.);
#1084=VECTOR('',#4487,10.);
#1085=VECTOR('',#4490,10.);
#1086=VECTOR('',#4491,10.);
#1087=VECTOR('',#4494,10.);
#1088=VECTOR('',#4495,10.);
#1089=VECTOR('',#4496,10.);
#1090=VECTOR('',#4499,10.);
#1091=VECTOR('',#4502,10.);
#1092=VECTOR('',#4507,10.);
#1093=VECTOR('',#4512,10.);
#1094=VECTOR('',#4517,10.);
#1095=VECTOR('',#4522,10.);
#1096=VECTOR('',#4527,10.);
#1097=VECTOR('',#4528,10.);
#1098=VECTOR('',#4529,10.);
#1099=VECTOR('',#4532,10.);
#1100=VECTOR('',#4535,10.);
#1101=VECTOR('',#4540,10.);
#1102=VECTOR('',#4547,10.);
#1103=VECTOR('',#4548,10.);
#1104=VECTOR('',#4553,10.);
#1105=VECTOR('',#4558,10.);
#1106=VECTOR('',#4563,10.);
#1107=VECTOR('',#4564,10.);
#1108=VECTOR('',#4565,10.);
#1109=VECTOR('',#4568,10.);
#1110=VECTOR('',#4569,10.);
#1111=VECTOR('',#4572,10.);
#1112=VECTOR('',#4573,10.);
#1113=VECTOR('',#4576,10.);
#1114=VECTOR('',#4581,10.);
#1115=VECTOR('',#4588,10.);
#1116=VECTOR('',#4591,10.);
#1117=VECTOR('',#4594,10.);
#1118=VECTOR('',#4595,10.);
#1119=VECTOR('',#4596,10.);
#1120=VECTOR('',#4599,10.);
#1121=VECTOR('',#4604,10.);
#1122=VECTOR('',#4611,10.);
#1123=VECTOR('',#4614,10.);
#1124=VECTOR('',#4617,10.);
#1125=VECTOR('',#4622,10.);
#1126=VECTOR('',#4627,10.);
#1127=VECTOR('',#4628,10.);
#1128=VECTOR('',#4629,10.);
#1129=VECTOR('',#4632,10.);
#1130=VECTOR('',#4633,10.);
#1131=VECTOR('',#4636,10.);
#1132=VECTOR('',#4637,10.);
#1133=VECTOR('',#4640,10.);
#1134=VECTOR('',#4643,10.);
#1135=VECTOR('',#4648,10.);
#1136=VECTOR('',#4653,10.);
#1137=VECTOR('',#4658,10.);
#1138=VECTOR('',#4663,10.);
#1139=VECTOR('',#4668,10.);
#1140=VECTOR('',#4669,10.);
#1141=VECTOR('',#4670,10.);
#1142=VECTOR('',#4671,10.);
#1143=VECTOR('',#4674,10.);
#1144=VECTOR('',#4675,10.);
#1145=VECTOR('',#4678,10.);
#1146=VECTOR('',#4679,10.);
#1147=VECTOR('',#4680,10.);
#1148=VECTOR('',#4683,10.);
#1149=VECTOR('',#4686,10.);
#1150=VECTOR('',#4689,10.);
#1151=VECTOR('',#4692,10.);
#1152=VECTOR('',#4693,10.);
#1153=VECTOR('',#4696,10.);
#1154=VECTOR('',#4697,10.);
#1155=VECTOR('',#4698,10.);
#1156=VECTOR('',#4701,10.);
#1157=VECTOR('',#4702,10.);
#1158=VECTOR('',#4703,10.);
#1159=VECTOR('',#4706,10.);
#1160=VECTOR('',#4709,10.);
#1161=VECTOR('',#4712,10.);
#1162=VECTOR('',#4713,10.);
#1163=VECTOR('',#4716,10.);
#1164=VECTOR('',#4717,10.);
#1165=VECTOR('',#4722,10.);
#1166=VECTOR('',#4725,10.);
#1167=VECTOR('',#4728,10.);
#1168=VECTOR('',#4731,10.);
#1169=VECTOR('',#4732,10.);
#1170=VECTOR('',#4733,10.);
#1171=VECTOR('',#4734,10.);
#1172=VECTOR('',#4735,10.);
#1173=VECTOR('',#4738,10.);
#1174=VECTOR('',#4741,10.);
#1175=VECTOR('',#4744,10.);
#1176=VECTOR('',#4745,10.);
#1177=VECTOR('',#4746,10.);
#1178=VECTOR('',#4747,10.);
#1179=VECTOR('',#4748,10.);
#1180=VECTOR('',#4749,10.);
#1181=VECTOR('',#4750,10.);
#1182=VECTOR('',#4751,10.);
#1183=VECTOR('',#4754,10.);
#1184=VECTOR('',#4757,10.);
#1185=VECTOR('',#4762,10.);
#1186=VECTOR('',#4765,10.);
#1187=VECTOR('',#4768,10.);
#1188=VECTOR('',#4769,10.);
#1189=VECTOR('',#4770,10.);
#1190=VECTOR('',#4771,10.);
#1191=VECTOR('',#4774,10.);
#1192=VECTOR('',#4775,0.2);
#1193=VECTOR('',#4786,10.);
#1194=VECTOR('',#4789,10.);
#1195=VECTOR('',#4792,10.);
#1196=VECTOR('',#4793,10.);
#1197=VECTOR('',#4798,10.);
#1198=VECTOR('',#4799,10.);
#1199=VECTOR('',#4802,10.);
#1200=VECTOR('',#4805,10.);
#1201=VECTOR('',#4806,10.);
#1202=VECTOR('',#4811,10.);
#1203=VECTOR('',#4816,10.);
#1204=VECTOR('',#4817,10.);
#1205=VECTOR('',#4820,10.);
#1206=VECTOR('',#4823,10.);
#1207=VECTOR('',#4826,10.);
#1208=VECTOR('',#4829,10.);
#1209=VECTOR('',#4834,10.);
#1210=VECTOR('',#4841,10.);
#1211=VECTOR('',#4844,10.);
#1212=VECTOR('',#4845,10.);
#1213=VECTOR('',#4846,10.);
#1214=VECTOR('',#4847,10.);
#1215=VECTOR('',#4848,10.);
#1216=VECTOR('',#4849,10.);
#1217=VECTOR('',#4850,10.);
#1218=VECTOR('',#4851,10.);
#1219=VECTOR('',#4852,10.);
#1220=VECTOR('',#4853,10.);
#1221=VECTOR('',#4854,10.);
#1222=VECTOR('',#4857,10.);
#1223=VECTOR('',#4860,10.);
#1224=VECTOR('',#4861,10.);
#1225=VECTOR('',#4868,10.);
#1226=VECTOR('',#4871,10.);
#1227=VECTOR('',#4874,10.);
#1228=VECTOR('',#4875,10.);
#1229=VECTOR('',#4876,10.);
#1230=VECTOR('',#4879,10.);
#1231=VECTOR('',#4880,10.);
#1232=VECTOR('',#4881,10.);
#1233=VECTOR('',#4882,10.);
#1234=VECTOR('',#4883,10.);
#1235=VECTOR('',#4884,10.);
#1236=VECTOR('',#4885,10.);
#1237=VECTOR('',#4886,10.);
#1238=VECTOR('',#4887,10.);
#1239=VECTOR('',#4890,10.);
#1240=VECTOR('',#4893,10.);
#1241=VECTOR('',#4896,10.);
#1242=VECTOR('',#4897,10.);
#1243=VECTOR('',#4898,10.);
#1244=VECTOR('',#4899,10.);
#1245=VECTOR('',#4900,10.);
#1246=VECTOR('',#4901,10.);
#1247=VECTOR('',#4902,10.);
#1248=VECTOR('',#4903,10.);
#1249=VECTOR('',#4904,10.);
#1250=VECTOR('',#4907,10.);
#1251=VECTOR('',#4912,10.);
#1252=VECTOR('',#4915,10.);
#1253=VECTOR('',#4918,10.);
#1254=VECTOR('',#4919,10.);
#1255=VECTOR('',#4922,0.2);
#1256=VECTOR('',#4925,0.2);
#1257=VECTOR('',#4928,10.);
#1258=VECTOR('',#4931,10.);
#1259=VECTOR('',#4934,10.);
#1260=VECTOR('',#4937,10.);
#1261=VECTOR('',#4940,10.);
#1262=VECTOR('',#4943,10.);
#1263=VECTOR('',#4946,10.);
#1264=VECTOR('',#4949,10.);
#1265=VECTOR('',#4952,10.);
#1266=VECTOR('',#4955,10.);
#1267=VECTOR('',#4956,10.);
#1268=VECTOR('',#4959,10.);
#1269=VECTOR('',#4962,10.);
#1270=VECTOR('',#4963,10.);
#1271=VECTOR('',#4966,10.);
#1272=VECTOR('',#4967,10.);
#1273=VECTOR('',#4968,10.);
#1274=VECTOR('',#4969,10.);
#1275=VECTOR('',#4972,10.);
#1276=VECTOR('',#4975,10.);
#1277=VECTOR('',#4978,10.);
#1278=VECTOR('',#4983,10.);
#1279=VECTOR('',#4984,10.);
#1280=VECTOR('',#4987,10.);
#1281=VECTOR('',#4990,10.);
#1282=VECTOR('',#4993,10.);
#1283=VECTOR('',#4996,10.);
#1284=VECTOR('',#5001,10.);
#1285=VECTOR('',#5004,10.);
#1286=VECTOR('',#5007,10.);
#1287=VECTOR('',#5010,10.);
#1288=VECTOR('',#5013,10.);
#1289=VECTOR('',#5016,10.);
#1290=VECTOR('',#5017,10.);
#1291=VECTOR('',#5022,10.);
#1292=VECTOR('',#5023,10.);
#1293=VECTOR('',#5028,10.);
#1294=VECTOR('',#5029,10.);
#1295=VECTOR('',#5036,10.);
#1296=VECTOR('',#5041,10.);
#1297=VECTOR('',#5044,10.);
#1298=VECTOR('',#5047,10.);
#1299=VECTOR('',#5048,10.);
#1300=VECTOR('',#5053,10.);
#1301=VECTOR('',#5054,10.);
#1302=VECTOR('',#5061,10.);
#1303=VECTOR('',#5066,10.);
#1304=VECTOR('',#5075,10.);
#1305=VECTOR('',#5076,10.);
#1306=VECTOR('',#5085,10.);
#1307=VECTOR('',#5086,10.);
#1308=VECTOR('',#5087,10.);
#1309=VECTOR('',#5092,10.);
#1310=VECTOR('',#5097,10.);
#1311=VECTOR('',#5098,10.);
#1312=VECTOR('',#5099,10.);
#1313=VECTOR('',#5102,10.);
#1314=VECTOR('',#5103,10.);
#1315=VECTOR('',#5104,10.);
#1316=VECTOR('',#5105,10.);
#1317=VECTOR('',#5106,10.);
#1318=VECTOR('',#5107,10.);
#1319=VECTOR('',#5108,10.);
#1320=VECTOR('',#5109,10.);
#1321=VECTOR('',#5118,10.);
#1322=VECTOR('',#5119,10.);
#1323=VECTOR('',#5122,10.);
#1324=VECTOR('',#5125,10.);
#1325=VECTOR('',#5126,10.);
#1326=VECTOR('',#5127,10.);
#1327=VECTOR('',#5128,10.);
#1328=VECTOR('',#5129,10.);
#1329=VECTOR('',#5130,10.);
#1330=VECTOR('',#5131,10.);
#1331=VECTOR('',#5132,10.);
#1332=VECTOR('',#5133,10.);
#1333=VECTOR('',#5134,10.);
#1334=VECTOR('',#5135,10.);
#1335=VECTOR('',#5146,10.);
#1336=VECTOR('',#5149,10.);
#1337=VECTOR('',#5162,10.);
#1338=VECTOR('',#5165,10.);
#1339=VECTOR('',#5176,10.);
#1340=VECTOR('',#5187,10.);
#1341=VECTOR('',#5190,10.);
#1342=VECTOR('',#5191,10.);
#1343=VECTOR('',#5194,10.);
#1344=VECTOR('',#5197,10.);
#1345=VECTOR('',#5200,10.);
#1346=VECTOR('',#5203,10.);
#1347=VECTOR('',#5206,10.);
#1348=VECTOR('',#5215,10.);
#1349=VECTOR('',#5216,10.);
#1350=VECTOR('',#5217,10.);
#1351=VECTOR('',#5218,10.);
#1352=VECTOR('',#5221,10.);
#1353=VECTOR('',#5222,10.);
#1354=VECTOR('',#5223,10.);
#1355=VECTOR('',#5226,10.);
#1356=VECTOR('',#5227,10.);
#1357=VECTOR('',#5228,10.);
#1358=VECTOR('',#5231,10.);
#1359=VECTOR('',#5232,10.);
#1360=VECTOR('',#5235,10.);
#1361=VECTOR('',#5236,10.);
#1362=VECTOR('',#5239,10.);
#1363=VECTOR('',#5244,10.);
#1364=VECTOR('',#5245,10.);
#1365=VECTOR('',#5246,10.);
#1366=VECTOR('',#5247,10.);
#1367=VECTOR('',#5250,10.);
#1368=VECTOR('',#5251,10.);
#1369=VECTOR('',#5252,10.);
#1370=VECTOR('',#5255,10.);
#1371=VECTOR('',#5256,10.);
#1372=VECTOR('',#5257,10.);
#1373=VECTOR('',#5260,10.);
#1374=VECTOR('',#5261,10.);
#1375=VECTOR('',#5264,10.);
#1376=VECTOR('',#5265,10.);
#1377=VECTOR('',#5268,10.);
#1378=VECTOR('',#5273,10.);
#1379=VECTOR('',#5274,10.);
#1380=VECTOR('',#5275,10.);
#1381=VECTOR('',#5276,10.);
#1382=VECTOR('',#5279,10.);
#1383=VECTOR('',#5280,10.);
#1384=VECTOR('',#5281,10.);
#1385=VECTOR('',#5284,10.);
#1386=VECTOR('',#5285,10.);
#1387=VECTOR('',#5286,10.);
#1388=VECTOR('',#5289,10.);
#1389=VECTOR('',#5290,10.);
#1390=VECTOR('',#5293,10.);
#1391=VECTOR('',#5294,10.);
#1392=VECTOR('',#5297,10.);
#1393=VECTOR('',#5302,10.);
#1394=VECTOR('',#5303,10.);
#1395=VECTOR('',#5304,10.);
#1396=VECTOR('',#5307,10.);
#1397=VECTOR('',#5308,10.);
#1398=VECTOR('',#5309,10.);
#1399=VECTOR('',#5312,10.);
#1400=VECTOR('',#5313,10.);
#1401=VECTOR('',#5314,10.);
#1402=VECTOR('',#5317,10.);
#1403=VECTOR('',#5318,10.);
#1404=VECTOR('',#5321,10.);
#1405=VECTOR('',#5326,10.);
#1406=VECTOR('',#5327,10.);
#1407=VECTOR('',#5328,10.);
#1408=VECTOR('',#5335,10.);
#1409=VECTOR('',#5340,10.);
#1410=VERTEX_POINT('',#5347);
#1411=VERTEX_POINT('',#5348);
#1412=VERTEX_POINT('',#5350);
#1413=VERTEX_POINT('',#5352);
#1414=VERTEX_POINT('',#5356);
#1415=VERTEX_POINT('',#5358);
#1416=VERTEX_POINT('',#5362);
#1417=VERTEX_POINT('',#5363);
#1418=VERTEX_POINT('',#5368);
#1419=VERTEX_POINT('',#5370);
#1420=VERTEX_POINT('',#5374);
#1421=VERTEX_POINT('',#5375);
#1422=VERTEX_POINT('',#5380);
#1423=VERTEX_POINT('',#5382);
#1424=VERTEX_POINT('',#5386);
#1425=VERTEX_POINT('',#5387);
#1426=VERTEX_POINT('',#5395);
#1427=VERTEX_POINT('',#5397);
#1428=VERTEX_POINT('',#5401);
#1429=VERTEX_POINT('',#5403);
#1430=VERTEX_POINT('',#5405);
#1431=VERTEX_POINT('',#5407);
#1432=VERTEX_POINT('',#5409);
#1433=VERTEX_POINT('',#5411);
#1434=VERTEX_POINT('',#5413);
#1435=VERTEX_POINT('',#5415);
#1436=VERTEX_POINT('',#5417);
#1437=VERTEX_POINT('',#5419);
#1438=VERTEX_POINT('',#5421);
#1439=VERTEX_POINT('',#5425);
#1440=VERTEX_POINT('',#5429);
#1441=VERTEX_POINT('',#5431);
#1442=VERTEX_POINT('',#5433);
#1443=VERTEX_POINT('',#5435);
#1444=VERTEX_POINT('',#5437);
#1445=VERTEX_POINT('',#5439);
#1446=VERTEX_POINT('',#5441);
#1447=VERTEX_POINT('',#5443);
#1448=VERTEX_POINT('',#5445);
#1449=VERTEX_POINT('',#5447);
#1450=VERTEX_POINT('',#5449);
#1451=VERTEX_POINT('',#5451);
#1452=VERTEX_POINT('',#5453);
#1453=VERTEX_POINT('',#5455);
#1454=VERTEX_POINT('',#5457);
#1455=VERTEX_POINT('',#5459);
#1456=VERTEX_POINT('',#5464);
#1457=VERTEX_POINT('',#5465);
#1458=VERTEX_POINT('',#5467);
#1459=VERTEX_POINT('',#5469);
#1460=VERTEX_POINT('',#5473);
#1461=VERTEX_POINT('',#5474);
#1462=VERTEX_POINT('',#5476);
#1463=VERTEX_POINT('',#5478);
#1464=VERTEX_POINT('',#5483);
#1465=VERTEX_POINT('',#5485);
#1466=VERTEX_POINT('',#5489);
#1467=VERTEX_POINT('',#5491);
#1468=VERTEX_POINT('',#5493);
#1469=VERTEX_POINT('',#5495);
#1470=VERTEX_POINT('',#5501);
#1471=VERTEX_POINT('',#5502);
#1472=VERTEX_POINT('',#5504);
#1473=VERTEX_POINT('',#5506);
#1474=VERTEX_POINT('',#5510);
#1475=VERTEX_POINT('',#5511);
#1476=VERTEX_POINT('',#5513);
#1477=VERTEX_POINT('',#5515);
#1478=VERTEX_POINT('',#5520);
#1479=VERTEX_POINT('',#5522);
#1480=VERTEX_POINT('',#5524);
#1481=VERTEX_POINT('',#5526);
#1482=VERTEX_POINT('',#5530);
#1483=VERTEX_POINT('',#5532);
#1484=VERTEX_POINT('',#5534);
#1485=VERTEX_POINT('',#5538);
#1486=VERTEX_POINT('',#5542);
#1487=VERTEX_POINT('',#5544);
#1488=VERTEX_POINT('',#5548);
#1489=VERTEX_POINT('',#5549);
#1490=VERTEX_POINT('',#5551);
#1491=VERTEX_POINT('',#5553);
#1492=VERTEX_POINT('',#5557);
#1493=VERTEX_POINT('',#5558);
#1494=VERTEX_POINT('',#5560);
#1495=VERTEX_POINT('',#5562);
#1496=VERTEX_POINT('',#5567);
#1497=VERTEX_POINT('',#5569);
#1498=VERTEX_POINT('',#5571);
#1499=VERTEX_POINT('',#5573);
#1500=VERTEX_POINT('',#5577);
#1501=VERTEX_POINT('',#5579);
#1502=VERTEX_POINT('',#5581);
#1503=VERTEX_POINT('',#5585);
#1504=VERTEX_POINT('',#5589);
#1505=VERTEX_POINT('',#5591);
#1506=VERTEX_POINT('',#5595);
#1507=VERTEX_POINT('',#5596);
#1508=VERTEX_POINT('',#5598);
#1509=VERTEX_POINT('',#5600);
#1510=VERTEX_POINT('',#5604);
#1511=VERTEX_POINT('',#5606);
#1512=VERTEX_POINT('',#5608);
#1513=VERTEX_POINT('',#5610);
#1514=VERTEX_POINT('',#5614);
#1515=VERTEX_POINT('',#5615);
#1516=VERTEX_POINT('',#5617);
#1517=VERTEX_POINT('',#5619);
#1518=VERTEX_POINT('',#5624);
#1519=VERTEX_POINT('',#5626);
#1520=VERTEX_POINT('',#5632);
#1521=VERTEX_POINT('',#5633);
#1522=VERTEX_POINT('',#5635);
#1523=VERTEX_POINT('',#5637);
#1524=VERTEX_POINT('',#5639);
#1525=VERTEX_POINT('',#5641);
#1526=VERTEX_POINT('',#5645);
#1527=VERTEX_POINT('',#5647);
#1528=VERTEX_POINT('',#5651);
#1529=VERTEX_POINT('',#5653);
#1530=VERTEX_POINT('',#5655);
#1531=VERTEX_POINT('',#5657);
#1532=VERTEX_POINT('',#5661);
#1533=VERTEX_POINT('',#5663);
#1534=VERTEX_POINT('',#5667);
#1535=VERTEX_POINT('',#5671);
#1536=VERTEX_POINT('',#5675);
#1537=VERTEX_POINT('',#5676);
#1538=VERTEX_POINT('',#5678);
#1539=VERTEX_POINT('',#5680);
#1540=VERTEX_POINT('',#5682);
#1541=VERTEX_POINT('',#5684);
#1542=VERTEX_POINT('',#5688);
#1543=VERTEX_POINT('',#5690);
#1544=VERTEX_POINT('',#5694);
#1545=VERTEX_POINT('',#5696);
#1546=VERTEX_POINT('',#5700);
#1547=VERTEX_POINT('',#5701);
#1548=VERTEX_POINT('',#5703);
#1549=VERTEX_POINT('',#5705);
#1550=VERTEX_POINT('',#5707);
#1551=VERTEX_POINT('',#5709);
#1552=VERTEX_POINT('',#5713);
#1553=VERTEX_POINT('',#5715);
#1554=VERTEX_POINT('',#5719);
#1555=VERTEX_POINT('',#5721);
#1556=VERTEX_POINT('',#5723);
#1557=VERTEX_POINT('',#5725);
#1558=VERTEX_POINT('',#5729);
#1559=VERTEX_POINT('',#5731);
#1560=VERTEX_POINT('',#5735);
#1561=VERTEX_POINT('',#5739);
#1562=VERTEX_POINT('',#5743);
#1563=VERTEX_POINT('',#5744);
#1564=VERTEX_POINT('',#5746);
#1565=VERTEX_POINT('',#5748);
#1566=VERTEX_POINT('',#5752);
#1567=VERTEX_POINT('',#5753);
#1568=VERTEX_POINT('',#5755);
#1569=VERTEX_POINT('',#5757);
#1570=VERTEX_POINT('',#5762);
#1571=VERTEX_POINT('',#5764);
#1572=VERTEX_POINT('',#5766);
#1573=VERTEX_POINT('',#5768);
#1574=VERTEX_POINT('',#5772);
#1575=VERTEX_POINT('',#5774);
#1576=VERTEX_POINT('',#5776);
#1577=VERTEX_POINT('',#5780);
#1578=VERTEX_POINT('',#5784);
#1579=VERTEX_POINT('',#5786);
#1580=VERTEX_POINT('',#5796);
#1581=VERTEX_POINT('',#5800);
#1582=VERTEX_POINT('',#5802);
#1583=VERTEX_POINT('',#5806);
#1584=VERTEX_POINT('',#5808);
#1585=VERTEX_POINT('',#5816);
#1586=VERTEX_POINT('',#5820);
#1587=VERTEX_POINT('',#5824);
#1588=VERTEX_POINT('',#5825);
#1589=VERTEX_POINT('',#5827);
#1590=VERTEX_POINT('',#5829);
#1591=VERTEX_POINT('',#5833);
#1592=VERTEX_POINT('',#5835);
#1593=VERTEX_POINT('',#5837);
#1594=VERTEX_POINT('',#5839);
#1595=VERTEX_POINT('',#5841);
#1596=VERTEX_POINT('',#5843);
#1597=VERTEX_POINT('',#5845);
#1598=VERTEX_POINT('',#5847);
#1599=VERTEX_POINT('',#5849);
#1600=VERTEX_POINT('',#5851);
#1601=VERTEX_POINT('',#5853);
#1602=VERTEX_POINT('',#5855);
#1603=VERTEX_POINT('',#5857);
#1604=VERTEX_POINT('',#5859);
#1605=VERTEX_POINT('',#5861);
#1606=VERTEX_POINT('',#5863);
#1607=VERTEX_POINT('',#5866);
#1608=VERTEX_POINT('',#5868);
#1609=VERTEX_POINT('',#5870);
#1610=VERTEX_POINT('',#5872);
#1611=VERTEX_POINT('',#5874);
#1612=VERTEX_POINT('',#5876);
#1613=VERTEX_POINT('',#5880);
#1614=VERTEX_POINT('',#5881);
#1615=VERTEX_POINT('',#5883);
#1616=VERTEX_POINT('',#5885);
#1617=VERTEX_POINT('',#5889);
#1618=VERTEX_POINT('',#5892);
#1619=VERTEX_POINT('',#5896);
#1620=VERTEX_POINT('',#5898);
#1621=VERTEX_POINT('',#5925);
#1622=VERTEX_POINT('',#5927);
#1623=VERTEX_POINT('',#5931);
#1624=VERTEX_POINT('',#5935);
#1625=VERTEX_POINT('',#5936);
#1626=VERTEX_POINT('',#5941);
#1627=VERTEX_POINT('',#5943);
#1628=VERTEX_POINT('',#5945);
#1629=VERTEX_POINT('',#5949);
#1630=VERTEX_POINT('',#5953);
#1631=VERTEX_POINT('',#5954);
#1632=VERTEX_POINT('',#5959);
#1633=VERTEX_POINT('',#5961);
#1634=VERTEX_POINT('',#5963);
#1635=VERTEX_POINT('',#5965);
#1636=VERTEX_POINT('',#5967);
#1637=VERTEX_POINT('',#5969);
#1638=VERTEX_POINT('',#5971);
#1639=VERTEX_POINT('',#5975);
#1640=VERTEX_POINT('',#5979);
#1641=VERTEX_POINT('',#5981);
#1642=VERTEX_POINT('',#5983);
#1643=VERTEX_POINT('',#5985);
#1644=VERTEX_POINT('',#5987);
#1645=VERTEX_POINT('',#5990);
#1646=VERTEX_POINT('',#5994);
#1647=VERTEX_POINT('',#5996);
#1648=VERTEX_POINT('',#5998);
#1649=VERTEX_POINT('',#6000);
#1650=VERTEX_POINT('',#6002);
#1651=VERTEX_POINT('',#6004);
#1652=VERTEX_POINT('',#6012);
#1653=VERTEX_POINT('',#6013);
#1654=VERTEX_POINT('',#6015);
#1655=VERTEX_POINT('',#6017);
#1656=VERTEX_POINT('',#6021);
#1657=VERTEX_POINT('',#6023);
#1658=VERTEX_POINT('',#6027);
#1659=VERTEX_POINT('',#6029);
#1660=VERTEX_POINT('',#6031);
#1661=VERTEX_POINT('',#6033);
#1662=VERTEX_POINT('',#6035);
#1663=VERTEX_POINT('',#6037);
#1664=VERTEX_POINT('',#6039);
#1665=VERTEX_POINT('',#6041);
#1666=VERTEX_POINT('',#6043);
#1667=VERTEX_POINT('',#6045);
#1668=VERTEX_POINT('',#6047);
#1669=VERTEX_POINT('',#6049);
#1670=VERTEX_POINT('',#6051);
#1671=VERTEX_POINT('',#6053);
#1672=VERTEX_POINT('',#6055);
#1673=VERTEX_POINT('',#6057);
#1674=VERTEX_POINT('',#6059);
#1675=VERTEX_POINT('',#6064);
#1676=VERTEX_POINT('',#6066);
#1677=VERTEX_POINT('',#6068);
#1678=VERTEX_POINT('',#6070);
#1679=VERTEX_POINT('',#6072);
#1680=VERTEX_POINT('',#6076);
#1681=VERTEX_POINT('',#6078);
#1682=VERTEX_POINT('',#6082);
#1683=VERTEX_POINT('',#6086);
#1684=VERTEX_POINT('',#6087);
#1685=VERTEX_POINT('',#6108);
#1686=VERTEX_POINT('',#6110);
#1687=VERTEX_POINT('',#6114);
#1688=VERTEX_POINT('',#6119);
#1689=VERTEX_POINT('',#6121);
#1690=VERTEX_POINT('',#6123);
#1691=VERTEX_POINT('',#6125);
#1692=VERTEX_POINT('',#6127);
#1693=VERTEX_POINT('',#6129);
#1694=VERTEX_POINT('',#6131);
#1695=VERTEX_POINT('',#6133);
#1696=VERTEX_POINT('',#6136);
#1697=VERTEX_POINT('',#6138);
#1698=VERTEX_POINT('',#6140);
#1699=VERTEX_POINT('',#6142);
#1700=VERTEX_POINT('',#6144);
#1701=VERTEX_POINT('',#6146);
#1702=VERTEX_POINT('',#6156);
#1703=VERTEX_POINT('',#6158);
#1704=VERTEX_POINT('',#6168);
#1705=VERTEX_POINT('',#6169);
#1706=VERTEX_POINT('',#6174);
#1707=VERTEX_POINT('',#6179);
#1708=VERTEX_POINT('',#6181);
#1709=VERTEX_POINT('',#6185);
#1710=VERTEX_POINT('',#6187);
#1711=VERTEX_POINT('',#6189);
#1712=VERTEX_POINT('',#6191);
#1713=VERTEX_POINT('',#6193);
#1714=VERTEX_POINT('',#6195);
#1715=VERTEX_POINT('',#6197);
#1716=VERTEX_POINT('',#6211);
#1717=VERTEX_POINT('',#6213);
#1718=VERTEX_POINT('',#6217);
#1719=VERTEX_POINT('',#6221);
#1720=VERTEX_POINT('',#6230);
#1721=VERTEX_POINT('',#6232);
#1722=VERTEX_POINT('',#6237);
#1723=VERTEX_POINT('',#6241);
#1724=VERTEX_POINT('',#6245);
#1725=VERTEX_POINT('',#6249);
#1726=VERTEX_POINT('',#6253);
#1727=VERTEX_POINT('',#6257);
#1728=VERTEX_POINT('',#6262);
#1729=VERTEX_POINT('',#6264);
#1730=VERTEX_POINT('',#6269);
#1731=VERTEX_POINT('',#6276);
#1732=VERTEX_POINT('',#6280);
#1733=VERTEX_POINT('',#6284);
#1734=VERTEX_POINT('',#6288);
#1735=VERTEX_POINT('',#6300);
#1736=VERTEX_POINT('',#6352);
#1737=VERTEX_POINT('',#6353);
#1738=VERTEX_POINT('',#6355);
#1739=VERTEX_POINT('',#6357);
#1740=VERTEX_POINT('',#6361);
#1741=VERTEX_POINT('',#6363);
#1742=VERTEX_POINT('',#6367);
#1743=VERTEX_POINT('',#6369);
#1744=VERTEX_POINT('',#6382);
#1745=VERTEX_POINT('',#6383);
#1746=VERTEX_POINT('',#6385);
#1747=VERTEX_POINT('',#6387);
#1748=VERTEX_POINT('',#6391);
#1749=VERTEX_POINT('',#6393);
#1750=VERTEX_POINT('',#6397);
#1751=VERTEX_POINT('',#6399);
#1752=VERTEX_POINT('',#6412);
#1753=VERTEX_POINT('',#6413);
#1754=VERTEX_POINT('',#6415);
#1755=VERTEX_POINT('',#6417);
#1756=VERTEX_POINT('',#6421);
#1757=VERTEX_POINT('',#6423);
#1758=VERTEX_POINT('',#6427);
#1759=VERTEX_POINT('',#6429);
#1760=VERTEX_POINT('',#6442);
#1761=VERTEX_POINT('',#6444);
#1762=VERTEX_POINT('',#6448);
#1763=VERTEX_POINT('',#6450);
#1764=VERTEX_POINT('',#6454);
#1765=VERTEX_POINT('',#6456);
#1766=EDGE_CURVE('',#1410,#1411,#610,.T.);
#1767=EDGE_CURVE('',#1411,#1412,#611,.T.);
#1768=EDGE_CURVE('',#1412,#1413,#612,.T.);
#1769=EDGE_CURVE('',#1413,#1410,#613,.T.);
#1770=EDGE_CURVE('',#1410,#1414,#130,.T.);
#1771=EDGE_CURVE('',#1414,#1415,#614,.T.);
#1772=EDGE_CURVE('',#1415,#1411,#131,.T.);
#1773=EDGE_CURVE('',#1416,#1417,#615,.T.);
#1774=EDGE_CURVE('',#1417,#1415,#616,.T.);
#1775=EDGE_CURVE('',#1414,#1416,#617,.T.);
#1776=EDGE_CURVE('',#1416,#1418,#132,.T.);
#1777=EDGE_CURVE('',#1418,#1419,#618,.T.);
#1778=EDGE_CURVE('',#1419,#1417,#133,.T.);
#1779=EDGE_CURVE('',#1420,#1421,#619,.T.);
#1780=EDGE_CURVE('',#1421,#1419,#620,.T.);
#1781=EDGE_CURVE('',#1418,#1420,#621,.T.);
#1782=EDGE_CURVE('',#1420,#1422,#134,.T.);
#1783=EDGE_CURVE('',#1422,#1423,#622,.T.);
#1784=EDGE_CURVE('',#1423,#1421,#135,.T.);
#1785=EDGE_CURVE('',#1424,#1425,#623,.T.);
#1786=EDGE_CURVE('',#1425,#1423,#624,.T.);
#1787=EDGE_CURVE('',#1422,#1424,#625,.T.);
#1788=EDGE_CURVE('',#1424,#1413,#136,.T.);
#1789=EDGE_CURVE('',#1412,#1425,#137,.T.);
#1790=EDGE_CURVE('',#1416,#1426,#626,.T.);
#1791=EDGE_CURVE('',#1426,#1427,#138,.T.);
#1792=EDGE_CURVE('',#1427,#1418,#627,.T.);
#1793=EDGE_CURVE('',#1428,#1414,#628,.T.);
#1794=EDGE_CURVE('',#1428,#1429,#629,.T.);
#1795=EDGE_CURVE('',#1430,#1429,#139,.T.);
#1796=EDGE_CURVE('',#1431,#1430,#630,.T.);
#1797=EDGE_CURVE('',#1432,#1431,#140,.T.);
#1798=EDGE_CURVE('',#1432,#1433,#631,.T.);
#1799=EDGE_CURVE('',#1434,#1433,#632,.T.);
#1800=EDGE_CURVE('',#1434,#1435,#633,.T.);
#1801=EDGE_CURVE('',#1436,#1435,#141,.T.);
#1802=EDGE_CURVE('',#1437,#1436,#634,.T.);
#1803=EDGE_CURVE('',#1438,#1437,#142,.T.);
#1804=EDGE_CURVE('',#1438,#1426,#635,.T.);
#1805=EDGE_CURVE('',#1410,#1439,#636,.T.);
#1806=EDGE_CURVE('',#1439,#1428,#143,.T.);
#1807=EDGE_CURVE('',#1440,#1413,#637,.T.);
#1808=EDGE_CURVE('',#1440,#1441,#638,.T.);
#1809=EDGE_CURVE('',#1442,#1441,#144,.T.);
#1810=EDGE_CURVE('',#1443,#1442,#639,.T.);
#1811=EDGE_CURVE('',#1444,#1443,#145,.T.);
#1812=EDGE_CURVE('',#1444,#1445,#640,.T.);
#1813=EDGE_CURVE('',#1446,#1445,#146,.T.);
#1814=EDGE_CURVE('',#1447,#1446,#641,.T.);
#1815=EDGE_CURVE('',#1447,#1448,#642,.T.);
#1816=EDGE_CURVE('',#1449,#1448,#147,.T.);
#1817=EDGE_CURVE('',#1450,#1449,#643,.T.);
#1818=EDGE_CURVE('',#1451,#1450,#148,.T.);
#1819=EDGE_CURVE('',#1451,#1452,#644,.T.);
#1820=EDGE_CURVE('',#1453,#1452,#149,.T.);
#1821=EDGE_CURVE('',#1454,#1453,#645,.T.);
#1822=EDGE_CURVE('',#1455,#1454,#150,.T.);
#1823=EDGE_CURVE('',#1455,#1439,#646,.T.);
#1824=EDGE_CURVE('',#1456,#1457,#647,.T.);
#1825=EDGE_CURVE('',#1457,#1458,#151,.T.);
#1826=EDGE_CURVE('',#1458,#1459,#648,.T.);
#1827=EDGE_CURVE('',#1459,#1456,#16,.T.);
#1828=EDGE_CURVE('',#1460,#1461,#649,.T.);
#1829=EDGE_CURVE('',#1461,#1462,#17,.F.);
#1830=EDGE_CURVE('',#1463,#1462,#152,.T.);
#1831=EDGE_CURVE('',#1463,#1456,#650,.T.);
#1832=EDGE_CURVE('',#1459,#1460,#18,.T.);
#1833=EDGE_CURVE('',#1458,#1464,#651,.T.);
#1834=EDGE_CURVE('',#1464,#1465,#652,.T.);
#1835=EDGE_CURVE('',#1465,#1460,#653,.T.);
#1836=EDGE_CURVE('',#1466,#1457,#654,.T.);
#1837=EDGE_CURVE('',#1467,#1466,#655,.T.);
#1838=EDGE_CURVE('',#1467,#1468,#656,.T.);
#1839=EDGE_CURVE('',#1469,#1468,#657,.T.);
#1840=EDGE_CURVE('',#1464,#1469,#658,.T.);
#1841=EDGE_CURVE('',#1466,#1463,#659,.T.);
#1842=EDGE_CURVE('',#1470,#1471,#660,.T.);
#1843=EDGE_CURVE('',#1471,#1472,#19,.T.);
#1844=EDGE_CURVE('',#1472,#1473,#661,.T.);
#1845=EDGE_CURVE('',#1473,#1470,#20,.T.);
#1846=EDGE_CURVE('',#1474,#1475,#662,.T.);
#1847=EDGE_CURVE('',#1475,#1476,#21,.F.);
#1848=EDGE_CURVE('',#1477,#1476,#153,.T.);
#1849=EDGE_CURVE('',#1477,#1472,#663,.T.);
#1850=EDGE_CURVE('',#1471,#1474,#22,.T.);
#1851=EDGE_CURVE('',#1473,#1478,#664,.T.);
#1852=EDGE_CURVE('',#1478,#1479,#154,.F.);
#1853=EDGE_CURVE('',#1480,#1479,#23,.T.);
#1854=EDGE_CURVE('',#1480,#1481,#665,.T.);
#1855=EDGE_CURVE('',#1481,#1470,#24,.T.);
#1856=EDGE_CURVE('',#1482,#1474,#666,.T.);
#1857=EDGE_CURVE('',#1483,#1482,#667,.T.);
#1858=EDGE_CURVE('',#1484,#1483,#668,.T.);
#1859=EDGE_CURVE('',#1484,#1475,#669,.T.);
#1860=EDGE_CURVE('',#1481,#1485,#670,.T.);
#1861=EDGE_CURVE('',#1485,#1482,#671,.T.);
#1862=EDGE_CURVE('',#1480,#1486,#672,.T.);
#1863=EDGE_CURVE('',#1487,#1486,#673,.T.);
#1864=EDGE_CURVE('',#1485,#1487,#674,.T.);
#1865=EDGE_CURVE('',#1488,#1489,#675,.T.);
#1866=EDGE_CURVE('',#1489,#1490,#25,.T.);
#1867=EDGE_CURVE('',#1490,#1491,#676,.T.);
#1868=EDGE_CURVE('',#1491,#1488,#26,.T.);
#1869=EDGE_CURVE('',#1492,#1493,#677,.T.);
#1870=EDGE_CURVE('',#1493,#1494,#27,.F.);
#1871=EDGE_CURVE('',#1495,#1494,#155,.T.);
#1872=EDGE_CURVE('',#1495,#1490,#678,.T.);
#1873=EDGE_CURVE('',#1489,#1492,#28,.T.);
#1874=EDGE_CURVE('',#1491,#1496,#679,.T.);
#1875=EDGE_CURVE('',#1496,#1497,#156,.F.);
#1876=EDGE_CURVE('',#1498,#1497,#29,.T.);
#1877=EDGE_CURVE('',#1498,#1499,#680,.T.);
#1878=EDGE_CURVE('',#1499,#1488,#30,.T.);
#1879=EDGE_CURVE('',#1500,#1492,#681,.T.);
#1880=EDGE_CURVE('',#1501,#1500,#682,.T.);
#1881=EDGE_CURVE('',#1502,#1501,#683,.T.);
#1882=EDGE_CURVE('',#1502,#1493,#684,.T.);
#1883=EDGE_CURVE('',#1499,#1503,#685,.T.);
#1884=EDGE_CURVE('',#1503,#1500,#686,.T.);
#1885=EDGE_CURVE('',#1498,#1504,#687,.T.);
#1886=EDGE_CURVE('',#1505,#1504,#688,.T.);
#1887=EDGE_CURVE('',#1503,#1505,#689,.T.);
#1888=EDGE_CURVE('',#1506,#1507,#690,.T.);
#1889=EDGE_CURVE('',#1507,#1508,#31,.T.);
#1890=EDGE_CURVE('',#1508,#1509,#691,.T.);
#1891=EDGE_CURVE('',#1509,#1506,#32,.T.);
#1892=EDGE_CURVE('',#1507,#1510,#692,.T.);
#1893=EDGE_CURVE('',#1510,#1511,#157,.F.);
#1894=EDGE_CURVE('',#1512,#1511,#33,.T.);
#1895=EDGE_CURVE('',#1512,#1513,#693,.T.);
#1896=EDGE_CURVE('',#1513,#1508,#34,.T.);
#1897=EDGE_CURVE('',#1514,#1515,#694,.T.);
#1898=EDGE_CURVE('',#1515,#1516,#35,.F.);
#1899=EDGE_CURVE('',#1517,#1516,#158,.T.);
#1900=EDGE_CURVE('',#1517,#1506,#695,.T.);
#1901=EDGE_CURVE('',#1509,#1514,#36,.T.);
#1902=EDGE_CURVE('',#1512,#1518,#696,.T.);
#1903=EDGE_CURVE('',#1518,#1519,#697,.T.);
#1904=EDGE_CURVE('',#1513,#1519,#698,.T.);
#1905=EDGE_CURVE('',#1510,#1517,#699,.T.);
#1906=EDGE_CURVE('',#1520,#1521,#700,.T.);
#1907=EDGE_CURVE('',#1521,#1522,#37,.F.);
#1908=EDGE_CURVE('',#1523,#1522,#159,.T.);
#1909=EDGE_CURVE('',#1523,#1524,#701,.T.);
#1910=EDGE_CURVE('',#1524,#1525,#38,.T.);
#1911=EDGE_CURVE('',#1525,#1520,#39,.T.);
#1912=EDGE_CURVE('',#1526,#1525,#702,.T.);
#1913=EDGE_CURVE('',#1524,#1527,#703,.T.);
#1914=EDGE_CURVE('',#1527,#1526,#40,.T.);
#1915=EDGE_CURVE('',#1527,#1528,#704,.T.);
#1916=EDGE_CURVE('',#1528,#1529,#160,.F.);
#1917=EDGE_CURVE('',#1530,#1529,#41,.T.);
#1918=EDGE_CURVE('',#1530,#1531,#705,.T.);
#1919=EDGE_CURVE('',#1531,#1526,#42,.T.);
#1920=EDGE_CURVE('',#1532,#1520,#706,.T.);
#1921=EDGE_CURVE('',#1533,#1532,#707,.T.);
#1922=EDGE_CURVE('',#1533,#1521,#708,.T.);
#1923=EDGE_CURVE('',#1531,#1534,#709,.T.);
#1924=EDGE_CURVE('',#1532,#1534,#710,.T.);
#1925=EDGE_CURVE('',#1530,#1535,#711,.T.);
#1926=EDGE_CURVE('',#1534,#1535,#712,.T.);
#1927=EDGE_CURVE('',#1536,#1537,#713,.T.);
#1928=EDGE_CURVE('',#1537,#1538,#43,.F.);
#1929=EDGE_CURVE('',#1539,#1538,#161,.T.);
#1930=EDGE_CURVE('',#1539,#1540,#714,.T.);
#1931=EDGE_CURVE('',#1540,#1541,#44,.T.);
#1932=EDGE_CURVE('',#1541,#1536,#45,.T.);
#1933=EDGE_CURVE('',#1540,#1542,#715,.T.);
#1934=EDGE_CURVE('',#1542,#1543,#162,.T.);
#1935=EDGE_CURVE('',#1543,#1541,#716,.T.);
#1936=EDGE_CURVE('',#1544,#1536,#717,.T.);
#1937=EDGE_CURVE('',#1545,#1544,#718,.T.);
#1938=EDGE_CURVE('',#1545,#1537,#719,.T.);
#1939=EDGE_CURVE('',#1546,#1547,#720,.T.);
#1940=EDGE_CURVE('',#1547,#1548,#46,.F.);
#1941=EDGE_CURVE('',#1549,#1548,#163,.T.);
#1942=EDGE_CURVE('',#1549,#1550,#721,.T.);
#1943=EDGE_CURVE('',#1550,#1551,#47,.T.);
#1944=EDGE_CURVE('',#1551,#1546,#48,.T.);
#1945=EDGE_CURVE('',#1550,#1552,#722,.T.);
#1946=EDGE_CURVE('',#1552,#1553,#49,.T.);
#1947=EDGE_CURVE('',#1553,#1551,#723,.T.);
#1948=EDGE_CURVE('',#1552,#1554,#724,.T.);
#1949=EDGE_CURVE('',#1554,#1555,#164,.F.);
#1950=EDGE_CURVE('',#1556,#1555,#50,.T.);
#1951=EDGE_CURVE('',#1556,#1557,#725,.T.);
#1952=EDGE_CURVE('',#1557,#1553,#51,.T.);
#1953=EDGE_CURVE('',#1558,#1546,#726,.T.);
#1954=EDGE_CURVE('',#1559,#1558,#727,.T.);
#1955=EDGE_CURVE('',#1559,#1547,#728,.T.);
#1956=EDGE_CURVE('',#1557,#1560,#729,.T.);
#1957=EDGE_CURVE('',#1558,#1560,#730,.T.);
#1958=EDGE_CURVE('',#1556,#1561,#731,.T.);
#1959=EDGE_CURVE('',#1560,#1561,#732,.T.);
#1960=EDGE_CURVE('',#1562,#1563,#733,.T.);
#1961=EDGE_CURVE('',#1563,#1564,#52,.T.);
#1962=EDGE_CURVE('',#1564,#1565,#734,.T.);
#1963=EDGE_CURVE('',#1565,#1562,#53,.T.);
#1964=EDGE_CURVE('',#1566,#1567,#735,.T.);
#1965=EDGE_CURVE('',#1567,#1568,#54,.F.);
#1966=EDGE_CURVE('',#1569,#1568,#165,.T.);
#1967=EDGE_CURVE('',#1569,#1564,#736,.T.);
#1968=EDGE_CURVE('',#1563,#1566,#55,.T.);
#1969=EDGE_CURVE('',#1565,#1570,#737,.T.);
#1970=EDGE_CURVE('',#1570,#1571,#166,.F.);
#1971=EDGE_CURVE('',#1572,#1571,#56,.T.);
#1972=EDGE_CURVE('',#1572,#1573,#738,.T.);
#1973=EDGE_CURVE('',#1573,#1562,#57,.T.);
#1974=EDGE_CURVE('',#1574,#1566,#739,.T.);
#1975=EDGE_CURVE('',#1575,#1574,#740,.T.);
#1976=EDGE_CURVE('',#1576,#1575,#741,.T.);
#1977=EDGE_CURVE('',#1576,#1567,#742,.T.);
#1978=EDGE_CURVE('',#1573,#1577,#743,.T.);
#1979=EDGE_CURVE('',#1577,#1574,#744,.T.);
#1980=EDGE_CURVE('',#1572,#1578,#745,.T.);
#1981=EDGE_CURVE('',#1579,#1578,#746,.T.);
#1982=EDGE_CURVE('',#1577,#1579,#747,.T.);
#1983=EDGE_CURVE('',#1575,#1579,#748,.T.);
#1984=EDGE_CURVE('',#1483,#1487,#749,.T.);
#1985=EDGE_CURVE('',#1501,#1505,#750,.T.);
#1986=EDGE_CURVE('',#1580,#1469,#751,.T.);
#1987=EDGE_CURVE('',#1580,#1465,#752,.T.);
#1988=EDGE_CURVE('',#1519,#1581,#753,.T.);
#1989=EDGE_CURVE('',#1581,#1582,#754,.T.);
#1990=EDGE_CURVE('',#1582,#1514,#755,.T.);
#1991=EDGE_CURVE('',#1518,#1583,#756,.T.);
#1992=EDGE_CURVE('',#1584,#1583,#757,.T.);
#1993=EDGE_CURVE('',#1581,#1584,#758,.T.);
#1994=EDGE_CURVE('',#1554,#1549,#759,.T.);
#1995=EDGE_CURVE('',#1528,#1523,#760,.T.);
#1996=EDGE_CURVE('',#1543,#1585,#761,.T.);
#1997=EDGE_CURVE('',#1544,#1585,#762,.T.);
#1998=EDGE_CURVE('',#1586,#1539,#763,.T.);
#1999=EDGE_CURVE('',#1586,#1542,#764,.T.);
#2000=EDGE_CURVE('',#1587,#1588,#167,.T.);
#2001=EDGE_CURVE('',#1588,#1589,#765,.T.);
#2002=EDGE_CURVE('',#1589,#1590,#168,.F.);
#2003=EDGE_CURVE('',#1590,#1587,#766,.T.);
#2004=EDGE_CURVE('',#1590,#1591,#767,.T.);
#2005=EDGE_CURVE('',#1592,#1591,#169,.T.);
#2006=EDGE_CURVE('',#1593,#1592,#768,.T.);
#2007=EDGE_CURVE('',#1593,#1594,#769,.T.);
#2008=EDGE_CURVE('',#1594,#1595,#770,.T.);
#2009=EDGE_CURVE('',#1595,#1596,#771,.T.);
#2010=EDGE_CURVE('',#1597,#1596,#772,.T.);
#2011=EDGE_CURVE('',#1598,#1597,#170,.T.);
#2012=EDGE_CURVE('',#1598,#1599,#773,.T.);
#2013=EDGE_CURVE('',#1600,#1599,#171,.T.);
#2014=EDGE_CURVE('',#1601,#1600,#774,.T.);
#2015=EDGE_CURVE('',#1602,#1601,#172,.T.);
#2016=EDGE_CURVE('',#1602,#1603,#775,.T.);
#2017=EDGE_CURVE('',#1604,#1603,#776,.T.);
#2018=EDGE_CURVE('',#1605,#1604,#777,.T.);
#2019=EDGE_CURVE('',#1605,#1606,#778,.T.);
#2020=EDGE_CURVE('',#1606,#1584,#779,.T.);
#2021=EDGE_CURVE('',#1607,#1583,#780,.T.);
#2022=EDGE_CURVE('',#1608,#1607,#781,.T.);
#2023=EDGE_CURVE('',#1608,#1609,#782,.T.);
#2024=EDGE_CURVE('',#1610,#1609,#173,.T.);
#2025=EDGE_CURVE('',#1611,#1610,#783,.T.);
#2026=EDGE_CURVE('',#1612,#1611,#174,.T.);
#2027=EDGE_CURVE('',#1612,#1587,#784,.T.);
#2028=EDGE_CURVE('',#1613,#1614,#175,.T.);
#2029=EDGE_CURVE('',#1614,#1615,#785,.T.);
#2030=EDGE_CURVE('',#1615,#1616,#176,.F.);
#2031=EDGE_CURVE('',#1616,#1613,#786,.T.);
#2032=EDGE_CURVE('',#1617,#1613,#787,.T.);
#2033=EDGE_CURVE('',#1445,#1617,#788,.T.);
#2034=EDGE_CURVE('',#1618,#1444,#789,.T.);
#2035=EDGE_CURVE('',#1614,#1618,#790,.T.);
#2036=EDGE_CURVE('',#1616,#1619,#791,.F.);
#2037=EDGE_CURVE('',#1620,#1619,#792,.T.);
#2038=EDGE_CURVE('',#1617,#1620,#58,.T.);
#2039=EDGE_CURVE('',#1446,#1620,#14,.T.);
#2040=EDGE_CURVE('',#1447,#1619,#177,.T.);
#2041=EDGE_CURVE('',#1452,#1621,#793,.T.);
#2042=EDGE_CURVE('',#1621,#1622,#178,.T.);
#2043=EDGE_CURVE('',#1622,#1453,#794,.T.);
#2044=EDGE_CURVE('',#1623,#1451,#795,.T.);
#2045=EDGE_CURVE('',#1621,#1623,#796,.T.);
#2046=EDGE_CURVE('',#1624,#1625,#179,.T.);
#2047=EDGE_CURVE('',#1625,#1455,#797,.T.);
#2048=EDGE_CURVE('',#1454,#1624,#798,.T.);
#2049=EDGE_CURVE('',#1626,#1625,#799,.T.);
#2050=EDGE_CURVE('',#1627,#1626,#180,.T.);
#2051=EDGE_CURVE('',#1628,#1627,#800,.T.);
#2052=EDGE_CURVE('',#1429,#1628,#801,.T.);
#2053=EDGE_CURVE('',#1628,#1629,#181,.T.);
#2054=EDGE_CURVE('',#1629,#1430,#802,.T.);
#2055=EDGE_CURVE('',#1630,#1631,#182,.T.);
#2056=EDGE_CURVE('',#1631,#1432,#803,.T.);
#2057=EDGE_CURVE('',#1431,#1630,#804,.T.);
#2058=EDGE_CURVE('',#1632,#1631,#805,.T.);
#2059=EDGE_CURVE('',#1633,#1632,#183,.T.);
#2060=EDGE_CURVE('',#1634,#1633,#806,.T.);
#2061=EDGE_CURVE('',#1635,#1634,#184,.T.);
#2062=EDGE_CURVE('',#1636,#1635,#807,.T.);
#2063=EDGE_CURVE('',#1637,#1636,#185,.T.);
#2064=EDGE_CURVE('',#1638,#1637,#808,.T.);
#2065=EDGE_CURVE('',#1433,#1638,#186,.T.);
#2066=EDGE_CURVE('',#1450,#1639,#809,.T.);
#2067=EDGE_CURVE('',#1639,#1623,#187,.T.);
#2068=EDGE_CURVE('',#1640,#1618,#188,.T.);
#2069=EDGE_CURVE('',#1641,#1640,#810,.T.);
#2070=EDGE_CURVE('',#1642,#1641,#189,.T.);
#2071=EDGE_CURVE('',#1642,#1643,#811,.T.);
#2072=EDGE_CURVE('',#1644,#1643,#812,.T.);
#2073=EDGE_CURVE('',#1576,#1644,#813,.T.);
#2074=EDGE_CURVE('',#1645,#1578,#814,.T.);
#2075=EDGE_CURVE('',#1626,#1645,#815,.T.);
#2076=EDGE_CURVE('',#1622,#1624,#816,.T.);
#2077=EDGE_CURVE('',#1646,#1639,#817,.T.);
#2078=EDGE_CURVE('',#1646,#1647,#818,.T.);
#2079=EDGE_CURVE('',#1647,#1648,#819,.T.);
#2080=EDGE_CURVE('',#1648,#1649,#820,.T.);
#2081=EDGE_CURVE('',#1650,#1649,#821,.T.);
#2082=EDGE_CURVE('',#1651,#1650,#190,.T.);
#2083=EDGE_CURVE('',#1651,#1615,#822,.T.);
#2084=EDGE_CURVE('',#1650,#1449,#823,.T.);
#2085=EDGE_CURVE('',#1448,#1651,#824,.T.);
#2086=EDGE_CURVE('',#1652,#1653,#191,.T.);
#2087=EDGE_CURVE('',#1653,#1654,#825,.T.);
#2088=EDGE_CURVE('',#1654,#1655,#192,.T.);
#2089=EDGE_CURVE('',#1655,#1652,#826,.T.);
#2090=EDGE_CURVE('',#1656,#1655,#827,.T.);
#2091=EDGE_CURVE('',#1657,#1656,#828,.T.);
#2092=EDGE_CURVE('',#1652,#1657,#829,.T.);
#2093=EDGE_CURVE('',#1658,#1654,#830,.T.);
#2094=EDGE_CURVE('',#1658,#1659,#831,.T.);
#2095=EDGE_CURVE('',#1659,#1660,#832,.T.);
#2096=EDGE_CURVE('',#1660,#1661,#833,.T.);
#2097=EDGE_CURVE('',#1662,#1661,#834,.T.);
#2098=EDGE_CURVE('',#1662,#1663,#835,.T.);
#2099=EDGE_CURVE('',#1663,#1664,#836,.T.);
#2100=EDGE_CURVE('',#1664,#1665,#837,.T.);
#2101=EDGE_CURVE('',#1666,#1665,#838,.T.);
#2102=EDGE_CURVE('',#1667,#1666,#193,.T.);
#2103=EDGE_CURVE('',#1667,#1668,#839,.T.);
#2104=EDGE_CURVE('',#1669,#1668,#194,.T.);
#2105=EDGE_CURVE('',#1670,#1669,#840,.T.);
#2106=EDGE_CURVE('',#1671,#1670,#195,.T.);
#2107=EDGE_CURVE('',#1671,#1672,#841,.T.);
#2108=EDGE_CURVE('',#1673,#1672,#842,.T.);
#2109=EDGE_CURVE('',#1674,#1673,#843,.T.);
#2110=EDGE_CURVE('',#1674,#1580,#844,.T.);
#2111=EDGE_CURVE('',#1502,#1468,#845,.T.);
#2112=EDGE_CURVE('',#1484,#1504,#846,.T.);
#2113=EDGE_CURVE('',#1675,#1486,#847,.T.);
#2114=EDGE_CURVE('',#1676,#1675,#848,.T.);
#2115=EDGE_CURVE('',#1676,#1677,#849,.T.);
#2116=EDGE_CURVE('',#1678,#1677,#196,.T.);
#2117=EDGE_CURVE('',#1679,#1678,#850,.T.);
#2118=EDGE_CURVE('',#1656,#1679,#197,.T.);
#2119=EDGE_CURVE('',#1666,#1680,#851,.T.);
#2120=EDGE_CURVE('',#1680,#1681,#198,.T.);
#2121=EDGE_CURVE('',#1681,#1667,#852,.T.);
#2122=EDGE_CURVE('',#1682,#1681,#853,.T.);
#2123=EDGE_CURVE('',#1668,#1682,#854,.T.);
#2124=EDGE_CURVE('',#1683,#1684,#15,.T.);
#2125=EDGE_CURVE('',#1684,#1685,#855,.T.);
#2126=EDGE_CURVE('',#1685,#1686,#199,.F.);
#2127=EDGE_CURVE('',#1686,#1683,#856,.T.);
#2128=EDGE_CURVE('',#1588,#1687,#857,.T.);
#2129=EDGE_CURVE('',#1683,#1687,#59,.T.);
#2130=EDGE_CURVE('',#1686,#1589,#858,.F.);
#2131=EDGE_CURVE('',#1427,#1688,#859,.T.);
#2132=EDGE_CURVE('',#1689,#1688,#200,.T.);
#2133=EDGE_CURVE('',#1690,#1689,#860,.T.);
#2134=EDGE_CURVE('',#1691,#1690,#201,.T.);
#2135=EDGE_CURVE('',#1691,#1692,#861,.T.);
#2136=EDGE_CURVE('',#1693,#1692,#202,.T.);
#2137=EDGE_CURVE('',#1694,#1693,#862,.T.);
#2138=EDGE_CURVE('',#1695,#1694,#203,.T.);
#2139=EDGE_CURVE('',#1695,#1685,#863,.T.);
#2140=EDGE_CURVE('',#1696,#1684,#204,.T.);
#2141=EDGE_CURVE('',#1696,#1697,#864,.T.);
#2142=EDGE_CURVE('',#1698,#1697,#205,.T.);
#2143=EDGE_CURVE('',#1699,#1698,#865,.T.);
#2144=EDGE_CURVE('',#1700,#1699,#206,.T.);
#2145=EDGE_CURVE('',#1700,#1701,#866,.T.);
#2146=EDGE_CURVE('',#1420,#1701,#867,.T.);
#2147=EDGE_CURVE('',#1687,#1696,#868,.T.);
#2148=EDGE_CURVE('',#1694,#1592,#869,.T.);
#2149=EDGE_CURVE('',#1591,#1695,#870,.T.);
#2150=EDGE_CURVE('',#1597,#1693,#871,.T.);
#2151=EDGE_CURVE('',#1596,#1702,#872,.T.);
#2152=EDGE_CURVE('',#1703,#1702,#873,.T.);
#2153=EDGE_CURVE('',#1703,#1593,#874,.T.);
#2154=EDGE_CURVE('',#1692,#1598,#875,.T.);
#2155=EDGE_CURVE('',#1599,#1691,#876,.T.);
#2156=EDGE_CURVE('',#1690,#1600,#877,.T.);
#2157=EDGE_CURVE('',#1704,#1705,#207,.T.);
#2158=EDGE_CURVE('',#1705,#1438,#878,.T.);
#2159=EDGE_CURVE('',#1437,#1704,#879,.T.);
#2160=EDGE_CURVE('',#1706,#1705,#880,.T.);
#2161=EDGE_CURVE('',#1603,#1706,#208,.T.);
#2162=EDGE_CURVE('',#1688,#1602,#881,.T.);
#2163=EDGE_CURVE('',#1435,#1707,#882,.T.);
#2164=EDGE_CURVE('',#1707,#1708,#209,.T.);
#2165=EDGE_CURVE('',#1708,#1436,#883,.T.);
#2166=EDGE_CURVE('',#1709,#1434,#210,.T.);
#2167=EDGE_CURVE('',#1710,#1709,#884,.T.);
#2168=EDGE_CURVE('',#1711,#1710,#211,.T.);
#2169=EDGE_CURVE('',#1712,#1711,#885,.T.);
#2170=EDGE_CURVE('',#1713,#1712,#212,.T.);
#2171=EDGE_CURVE('',#1714,#1713,#886,.T.);
#2172=EDGE_CURVE('',#1715,#1714,#213,.T.);
#2173=EDGE_CURVE('',#1707,#1715,#887,.T.);
#2174=EDGE_CURVE('',#1601,#1689,#888,.T.);
#2175=EDGE_CURVE('',#1697,#1612,#889,.T.);
#2176=EDGE_CURVE('',#1611,#1698,#890,.T.);
#2177=EDGE_CURVE('',#1609,#1700,#891,.T.);
#2178=EDGE_CURVE('',#1699,#1610,#892,.T.);
#2179=EDGE_CURVE('',#1672,#1608,#214,.T.);
#2180=EDGE_CURVE('',#1716,#1671,#893,.T.);
#2181=EDGE_CURVE('',#1717,#1716,#894,.T.);
#2182=EDGE_CURVE('',#1701,#1717,#215,.T.);
#2183=EDGE_CURVE('',#1718,#1716,#216,.T.);
#2184=EDGE_CURVE('',#1670,#1718,#895,.T.);
#2185=EDGE_CURVE('',#1682,#1719,#217,.T.);
#2186=EDGE_CURVE('',#1719,#1669,#896,.T.);
#2187=EDGE_CURVE('',#1443,#1640,#897,.T.);
#2188=EDGE_CURVE('',#1441,#1642,#898,.T.);
#2189=EDGE_CURVE('',#1641,#1442,#899,.T.);
#2190=EDGE_CURVE('',#1720,#1440,#218,.T.);
#2191=EDGE_CURVE('',#1721,#1720,#900,.T.);
#2192=EDGE_CURVE('',#1677,#1721,#901,.T.);
#2193=EDGE_CURVE('',#1643,#1676,#219,.T.);
#2194=EDGE_CURVE('',#1721,#1722,#220,.T.);
#2195=EDGE_CURVE('',#1722,#1678,#902,.T.);
#2196=EDGE_CURVE('',#1723,#1657,#221,.T.);
#2197=EDGE_CURVE('',#1679,#1723,#903,.T.);
#2198=EDGE_CURVE('',#1644,#1724,#60,.T.);
#2199=EDGE_CURVE('',#1724,#1675,#61,.T.);
#2200=EDGE_CURVE('',#1479,#1725,#904,.T.);
#2201=EDGE_CURVE('',#1725,#1724,#905,.T.);
#2202=EDGE_CURVE('',#1673,#1726,#62,.T.);
#2203=EDGE_CURVE('',#1726,#1607,#63,.T.);
#2204=EDGE_CURVE('',#1727,#1726,#906,.T.);
#2205=EDGE_CURVE('',#1462,#1727,#907,.F.);
#2206=EDGE_CURVE('',#1674,#1461,#908,.T.);
#2207=EDGE_CURVE('',#1604,#1728,#64,.T.);
#2208=EDGE_CURVE('',#1706,#1729,#909,.T.);
#2209=EDGE_CURVE('',#1728,#1729,#65,.T.);
#2210=EDGE_CURVE('',#1729,#1535,#910,.T.);
#2211=EDGE_CURVE('',#1529,#1730,#911,.T.);
#2212=EDGE_CURVE('',#1728,#1730,#912,.T.);
#2213=EDGE_CURVE('',#1708,#1704,#913,.T.);
#2214=EDGE_CURVE('',#1632,#1715,#914,.T.);
#2215=EDGE_CURVE('',#1629,#1630,#915,.T.);
#2216=EDGE_CURVE('',#1731,#1627,#916,.T.);
#2217=EDGE_CURVE('',#1559,#1731,#917,.T.);
#2218=EDGE_CURVE('',#1545,#1561,#918,.T.);
#2219=EDGE_CURVE('',#1585,#1732,#919,.T.);
#2220=EDGE_CURVE('',#1533,#1732,#920,.T.);
#2221=EDGE_CURVE('',#1731,#1733,#66,.T.);
#2222=EDGE_CURVE('',#1733,#1645,#67,.T.);
#2223=EDGE_CURVE('',#1734,#1733,#921,.T.);
#2224=EDGE_CURVE('',#1548,#1734,#922,.F.);
#2225=EDGE_CURVE('',#1568,#1725,#923,.F.);
#2226=EDGE_CURVE('',#1478,#1477,#924,.T.);
#2227=EDGE_CURVE('',#1476,#1497,#925,.F.);
#2228=EDGE_CURVE('',#1496,#1495,#926,.T.);
#2229=EDGE_CURVE('',#1494,#1467,#927,.F.);
#2230=EDGE_CURVE('',#1511,#1727,#928,.T.);
#2231=EDGE_CURVE('',#1516,#1730,#929,.F.);
#2232=EDGE_CURVE('',#1522,#1735,#930,.F.);
#2233=EDGE_CURVE('',#1735,#1586,#931,.T.);
#2234=EDGE_CURVE('',#1538,#1555,#932,.F.);
#2235=EDGE_CURVE('',#1571,#1734,#933,.T.);
#2236=EDGE_CURVE('',#1570,#1569,#934,.T.);
#2237=EDGE_CURVE('',#1605,#1515,#935,.T.);
#2238=EDGE_CURVE('',#1735,#1732,#936,.T.);
#2239=EDGE_CURVE('',#1722,#1723,#937,.T.);
#2240=EDGE_CURVE('',#1719,#1718,#938,.T.);
#2241=EDGE_CURVE('',#1606,#1582,#939,.T.);
#2242=EDGE_CURVE('',#1714,#1633,#940,.T.);
#2243=EDGE_CURVE('',#1634,#1713,#941,.T.);
#2244=EDGE_CURVE('',#1712,#1635,#942,.T.);
#2245=EDGE_CURVE('',#1636,#1711,#943,.T.);
#2246=EDGE_CURVE('',#1710,#1637,#944,.T.);
#2247=EDGE_CURVE('',#1638,#1709,#945,.T.);
#2248=EDGE_CURVE('',#1424,#1720,#946,.T.);
#2249=EDGE_CURVE('',#1717,#1422,#947,.T.);
#2250=EDGE_CURVE('',#1736,#1737,#948,.T.);
#2251=EDGE_CURVE('',#1737,#1738,#949,.T.);
#2252=EDGE_CURVE('',#1738,#1739,#950,.T.);
#2253=EDGE_CURVE('',#1739,#1736,#951,.T.);
#2254=EDGE_CURVE('',#1740,#1738,#952,.T.);
#2255=EDGE_CURVE('',#1737,#1741,#953,.T.);
#2256=EDGE_CURVE('',#1741,#1740,#954,.T.);
#2257=EDGE_CURVE('',#1742,#1740,#955,.T.);
#2258=EDGE_CURVE('',#1741,#1743,#956,.T.);
#2259=EDGE_CURVE('',#1742,#1743,#957,.T.);
#2260=EDGE_CURVE('',#1743,#1736,#958,.T.);
#2261=EDGE_CURVE('',#1739,#1742,#959,.T.);
#2262=EDGE_CURVE('',#1649,#1737,#960,.T.);
#2263=EDGE_CURVE('',#1741,#1648,#961,.T.);
#2264=EDGE_CURVE('',#1736,#1646,#962,.T.);
#2265=EDGE_CURVE('',#1744,#1745,#963,.T.);
#2266=EDGE_CURVE('',#1745,#1746,#964,.T.);
#2267=EDGE_CURVE('',#1746,#1747,#965,.T.);
#2268=EDGE_CURVE('',#1747,#1744,#966,.T.);
#2269=EDGE_CURVE('',#1745,#1748,#967,.T.);
#2270=EDGE_CURVE('',#1748,#1749,#968,.T.);
#2271=EDGE_CURVE('',#1749,#1746,#969,.T.);
#2272=EDGE_CURVE('',#1750,#1749,#970,.T.);
#2273=EDGE_CURVE('',#1748,#1751,#971,.T.);
#2274=EDGE_CURVE('',#1751,#1750,#972,.T.);
#2275=EDGE_CURVE('',#1747,#1750,#973,.T.);
#2276=EDGE_CURVE('',#1751,#1744,#974,.T.);
#2277=EDGE_CURVE('',#1747,#1660,#975,.T.);
#2278=EDGE_CURVE('',#1659,#1750,#976,.T.);
#2279=EDGE_CURVE('',#1661,#1746,#977,.T.);
#2280=EDGE_CURVE('',#1752,#1753,#978,.T.);
#2281=EDGE_CURVE('',#1753,#1754,#979,.T.);
#2282=EDGE_CURVE('',#1754,#1755,#980,.T.);
#2283=EDGE_CURVE('',#1755,#1752,#981,.T.);
#2284=EDGE_CURVE('',#1753,#1756,#982,.T.);
#2285=EDGE_CURVE('',#1756,#1757,#983,.T.);
#2286=EDGE_CURVE('',#1757,#1754,#984,.T.);
#2287=EDGE_CURVE('',#1758,#1757,#985,.T.);
#2288=EDGE_CURVE('',#1756,#1759,#986,.T.);
#2289=EDGE_CURVE('',#1759,#1758,#987,.T.);
#2290=EDGE_CURVE('',#1755,#1758,#988,.T.);
#2291=EDGE_CURVE('',#1759,#1752,#989,.T.);
#2292=EDGE_CURVE('',#1755,#1664,#990,.T.);
#2293=EDGE_CURVE('',#1663,#1758,#991,.T.);
#2294=EDGE_CURVE('',#1665,#1754,#992,.T.);
#2295=EDGE_CURVE('',#1702,#1760,#993,.T.);
#2296=EDGE_CURVE('',#1760,#1761,#994,.T.);
#2297=EDGE_CURVE('',#1761,#1703,#995,.T.);
#2298=EDGE_CURVE('',#1702,#1762,#996,.T.);
#2299=EDGE_CURVE('',#1762,#1763,#997,.T.);
#2300=EDGE_CURVE('',#1763,#1760,#998,.T.);
#2301=EDGE_CURVE('',#1761,#1764,#999,.T.);
#2302=EDGE_CURVE('',#1764,#1765,#1000,.T.);
#2303=EDGE_CURVE('',#1765,#1703,#1001,.T.);
#2304=EDGE_CURVE('',#1762,#1765,#1002,.T.);
#2305=EDGE_CURVE('',#1764,#1763,#1003,.T.);
#2306=EDGE_CURVE('',#1762,#1595,#1004,.T.);
#2307=EDGE_CURVE('',#1653,#1680,#1005,.T.);
#2308=EDGE_CURVE('',#1757,#1662,#1006,.T.);
#2309=EDGE_CURVE('',#1749,#1658,#1007,.T.);
#2310=EDGE_CURVE('',#1594,#1765,#1008,.T.);
#2311=EDGE_CURVE('',#1647,#1743,#1009,.T.);
#2312=ORIENTED_EDGE('',*,*,#1766,.T.);
#2313=ORIENTED_EDGE('',*,*,#1767,.T.);
#2314=ORIENTED_EDGE('',*,*,#1768,.T.);
#2315=ORIENTED_EDGE('',*,*,#1769,.T.);
#2316=ORIENTED_EDGE('',*,*,#1766,.F.);
#2317=ORIENTED_EDGE('',*,*,#1770,.T.);
#2318=ORIENTED_EDGE('',*,*,#1771,.T.);
#2319=ORIENTED_EDGE('',*,*,#1772,.T.);
#2320=ORIENTED_EDGE('',*,*,#1773,.T.);
#2321=ORIENTED_EDGE('',*,*,#1774,.T.);
#2322=ORIENTED_EDGE('',*,*,#1771,.F.);
#2323=ORIENTED_EDGE('',*,*,#1775,.T.);
#2324=ORIENTED_EDGE('',*,*,#1773,.F.);
#2325=ORIENTED_EDGE('',*,*,#1776,.T.);
#2326=ORIENTED_EDGE('',*,*,#1777,.T.);
#2327=ORIENTED_EDGE('',*,*,#1778,.T.);
#2328=ORIENTED_EDGE('',*,*,#1779,.T.);
#2329=ORIENTED_EDGE('',*,*,#1780,.T.);
#2330=ORIENTED_EDGE('',*,*,#1777,.F.);
#2331=ORIENTED_EDGE('',*,*,#1781,.T.);
#2332=ORIENTED_EDGE('',*,*,#1779,.F.);
#2333=ORIENTED_EDGE('',*,*,#1782,.T.);
#2334=ORIENTED_EDGE('',*,*,#1783,.T.);
#2335=ORIENTED_EDGE('',*,*,#1784,.T.);
#2336=ORIENTED_EDGE('',*,*,#1785,.T.);
#2337=ORIENTED_EDGE('',*,*,#1786,.T.);
#2338=ORIENTED_EDGE('',*,*,#1783,.F.);
#2339=ORIENTED_EDGE('',*,*,#1787,.T.);
#2340=ORIENTED_EDGE('',*,*,#1785,.F.);
#2341=ORIENTED_EDGE('',*,*,#1788,.T.);
#2342=ORIENTED_EDGE('',*,*,#1768,.F.);
#2343=ORIENTED_EDGE('',*,*,#1789,.T.);
#2344=ORIENTED_EDGE('',*,*,#1776,.F.);
#2345=ORIENTED_EDGE('',*,*,#1790,.T.);
#2346=ORIENTED_EDGE('',*,*,#1791,.T.);
#2347=ORIENTED_EDGE('',*,*,#1792,.T.);
#2348=ORIENTED_EDGE('',*,*,#1775,.F.);
#2349=ORIENTED_EDGE('',*,*,#1793,.F.);
#2350=ORIENTED_EDGE('',*,*,#1794,.T.);
#2351=ORIENTED_EDGE('',*,*,#1795,.F.);
#2352=ORIENTED_EDGE('',*,*,#1796,.F.);
#2353=ORIENTED_EDGE('',*,*,#1797,.F.);
#2354=ORIENTED_EDGE('',*,*,#1798,.T.);
#2355=ORIENTED_EDGE('',*,*,#1799,.F.);
#2356=ORIENTED_EDGE('',*,*,#1800,.T.);
#2357=ORIENTED_EDGE('',*,*,#1801,.F.);
#2358=ORIENTED_EDGE('',*,*,#1802,.F.);
#2359=ORIENTED_EDGE('',*,*,#1803,.F.);
#2360=ORIENTED_EDGE('',*,*,#1804,.T.);
#2361=ORIENTED_EDGE('',*,*,#1790,.F.);
#2362=ORIENTED_EDGE('',*,*,#1770,.F.);
#2363=ORIENTED_EDGE('',*,*,#1805,.T.);
#2364=ORIENTED_EDGE('',*,*,#1806,.T.);
#2365=ORIENTED_EDGE('',*,*,#1793,.T.);
#2366=ORIENTED_EDGE('',*,*,#1769,.F.);
#2367=ORIENTED_EDGE('',*,*,#1807,.F.);
#2368=ORIENTED_EDGE('',*,*,#1808,.T.);
#2369=ORIENTED_EDGE('',*,*,#1809,.F.);
#2370=ORIENTED_EDGE('',*,*,#1810,.F.);
#2371=ORIENTED_EDGE('',*,*,#1811,.F.);
#2372=ORIENTED_EDGE('',*,*,#1812,.T.);
#2373=ORIENTED_EDGE('',*,*,#1813,.F.);
#2374=ORIENTED_EDGE('',*,*,#1814,.F.);
#2375=ORIENTED_EDGE('',*,*,#1815,.T.);
#2376=ORIENTED_EDGE('',*,*,#1816,.F.);
#2377=ORIENTED_EDGE('',*,*,#1817,.F.);
#2378=ORIENTED_EDGE('',*,*,#1818,.F.);
#2379=ORIENTED_EDGE('',*,*,#1819,.T.);
#2380=ORIENTED_EDGE('',*,*,#1820,.F.);
#2381=ORIENTED_EDGE('',*,*,#1821,.F.);
#2382=ORIENTED_EDGE('',*,*,#1822,.F.);
#2383=ORIENTED_EDGE('',*,*,#1823,.T.);
#2384=ORIENTED_EDGE('',*,*,#1805,.F.);
#2385=ORIENTED_EDGE('',*,*,#1767,.F.);
#2386=ORIENTED_EDGE('',*,*,#1772,.F.);
#2387=ORIENTED_EDGE('',*,*,#1774,.F.);
#2388=ORIENTED_EDGE('',*,*,#1778,.F.);
#2389=ORIENTED_EDGE('',*,*,#1780,.F.);
#2390=ORIENTED_EDGE('',*,*,#1784,.F.);
#2391=ORIENTED_EDGE('',*,*,#1786,.F.);
#2392=ORIENTED_EDGE('',*,*,#1789,.F.);
#2393=ORIENTED_EDGE('',*,*,#1824,.T.);
#2394=ORIENTED_EDGE('',*,*,#1825,.T.);
#2395=ORIENTED_EDGE('',*,*,#1826,.T.);
#2396=ORIENTED_EDGE('',*,*,#1827,.T.);
#2397=ORIENTED_EDGE('',*,*,#1828,.T.);
#2398=ORIENTED_EDGE('',*,*,#1829,.T.);
#2399=ORIENTED_EDGE('',*,*,#1830,.F.);
#2400=ORIENTED_EDGE('',*,*,#1831,.T.);
#2401=ORIENTED_EDGE('',*,*,#1827,.F.);
#2402=ORIENTED_EDGE('',*,*,#1832,.T.);
#2403=ORIENTED_EDGE('',*,*,#1832,.F.);
#2404=ORIENTED_EDGE('',*,*,#1826,.F.);
#2405=ORIENTED_EDGE('',*,*,#1833,.T.);
#2406=ORIENTED_EDGE('',*,*,#1834,.T.);
#2407=ORIENTED_EDGE('',*,*,#1835,.T.);
#2408=ORIENTED_EDGE('',*,*,#1825,.F.);
#2409=ORIENTED_EDGE('',*,*,#1836,.F.);
#2410=ORIENTED_EDGE('',*,*,#1837,.F.);
#2411=ORIENTED_EDGE('',*,*,#1838,.T.);
#2412=ORIENTED_EDGE('',*,*,#1839,.F.);
#2413=ORIENTED_EDGE('',*,*,#1840,.F.);
#2414=ORIENTED_EDGE('',*,*,#1833,.F.);
#2415=ORIENTED_EDGE('',*,*,#1824,.F.);
#2416=ORIENTED_EDGE('',*,*,#1831,.F.);
#2417=ORIENTED_EDGE('',*,*,#1841,.F.);
#2418=ORIENTED_EDGE('',*,*,#1836,.T.);
#2419=ORIENTED_EDGE('',*,*,#1842,.T.);
#2420=ORIENTED_EDGE('',*,*,#1843,.T.);
#2421=ORIENTED_EDGE('',*,*,#1844,.T.);
#2422=ORIENTED_EDGE('',*,*,#1845,.T.);
#2423=ORIENTED_EDGE('',*,*,#1846,.T.);
#2424=ORIENTED_EDGE('',*,*,#1847,.T.);
#2425=ORIENTED_EDGE('',*,*,#1848,.F.);
#2426=ORIENTED_EDGE('',*,*,#1849,.T.);
#2427=ORIENTED_EDGE('',*,*,#1843,.F.);
#2428=ORIENTED_EDGE('',*,*,#1850,.T.);
#2429=ORIENTED_EDGE('',*,*,#1851,.T.);
#2430=ORIENTED_EDGE('',*,*,#1852,.T.);
#2431=ORIENTED_EDGE('',*,*,#1853,.F.);
#2432=ORIENTED_EDGE('',*,*,#1854,.T.);
#2433=ORIENTED_EDGE('',*,*,#1855,.T.);
#2434=ORIENTED_EDGE('',*,*,#1845,.F.);
#2435=ORIENTED_EDGE('',*,*,#1846,.F.);
#2436=ORIENTED_EDGE('',*,*,#1856,.F.);
#2437=ORIENTED_EDGE('',*,*,#1857,.F.);
#2438=ORIENTED_EDGE('',*,*,#1858,.F.);
#2439=ORIENTED_EDGE('',*,*,#1859,.T.);
#2440=ORIENTED_EDGE('',*,*,#1850,.F.);
#2441=ORIENTED_EDGE('',*,*,#1842,.F.);
#2442=ORIENTED_EDGE('',*,*,#1855,.F.);
#2443=ORIENTED_EDGE('',*,*,#1860,.T.);
#2444=ORIENTED_EDGE('',*,*,#1861,.T.);
#2445=ORIENTED_EDGE('',*,*,#1856,.T.);
#2446=ORIENTED_EDGE('',*,*,#1854,.F.);
#2447=ORIENTED_EDGE('',*,*,#1862,.T.);
#2448=ORIENTED_EDGE('',*,*,#1863,.F.);
#2449=ORIENTED_EDGE('',*,*,#1864,.F.);
#2450=ORIENTED_EDGE('',*,*,#1860,.F.);
#2451=ORIENTED_EDGE('',*,*,#1865,.T.);
#2452=ORIENTED_EDGE('',*,*,#1866,.T.);
#2453=ORIENTED_EDGE('',*,*,#1867,.T.);
#2454=ORIENTED_EDGE('',*,*,#1868,.T.);
#2455=ORIENTED_EDGE('',*,*,#1869,.T.);
#2456=ORIENTED_EDGE('',*,*,#1870,.T.);
#2457=ORIENTED_EDGE('',*,*,#1871,.F.);
#2458=ORIENTED_EDGE('',*,*,#1872,.T.);
#2459=ORIENTED_EDGE('',*,*,#1866,.F.);
#2460=ORIENTED_EDGE('',*,*,#1873,.T.);
#2461=ORIENTED_EDGE('',*,*,#1874,.T.);
#2462=ORIENTED_EDGE('',*,*,#1875,.T.);
#2463=ORIENTED_EDGE('',*,*,#1876,.F.);
#2464=ORIENTED_EDGE('',*,*,#1877,.T.);
#2465=ORIENTED_EDGE('',*,*,#1878,.T.);
#2466=ORIENTED_EDGE('',*,*,#1868,.F.);
#2467=ORIENTED_EDGE('',*,*,#1869,.F.);
#2468=ORIENTED_EDGE('',*,*,#1879,.F.);
#2469=ORIENTED_EDGE('',*,*,#1880,.F.);
#2470=ORIENTED_EDGE('',*,*,#1881,.F.);
#2471=ORIENTED_EDGE('',*,*,#1882,.T.);
#2472=ORIENTED_EDGE('',*,*,#1873,.F.);
#2473=ORIENTED_EDGE('',*,*,#1865,.F.);
#2474=ORIENTED_EDGE('',*,*,#1878,.F.);
#2475=ORIENTED_EDGE('',*,*,#1883,.T.);
#2476=ORIENTED_EDGE('',*,*,#1884,.T.);
#2477=ORIENTED_EDGE('',*,*,#1879,.T.);
#2478=ORIENTED_EDGE('',*,*,#1877,.F.);
#2479=ORIENTED_EDGE('',*,*,#1885,.T.);
#2480=ORIENTED_EDGE('',*,*,#1886,.F.);
#2481=ORIENTED_EDGE('',*,*,#1887,.F.);
#2482=ORIENTED_EDGE('',*,*,#1883,.F.);
#2483=ORIENTED_EDGE('',*,*,#1888,.T.);
#2484=ORIENTED_EDGE('',*,*,#1889,.T.);
#2485=ORIENTED_EDGE('',*,*,#1890,.T.);
#2486=ORIENTED_EDGE('',*,*,#1891,.T.);
#2487=ORIENTED_EDGE('',*,*,#1892,.T.);
#2488=ORIENTED_EDGE('',*,*,#1893,.T.);
#2489=ORIENTED_EDGE('',*,*,#1894,.F.);
#2490=ORIENTED_EDGE('',*,*,#1895,.T.);
#2491=ORIENTED_EDGE('',*,*,#1896,.T.);
#2492=ORIENTED_EDGE('',*,*,#1889,.F.);
#2493=ORIENTED_EDGE('',*,*,#1897,.T.);
#2494=ORIENTED_EDGE('',*,*,#1898,.T.);
#2495=ORIENTED_EDGE('',*,*,#1899,.F.);
#2496=ORIENTED_EDGE('',*,*,#1900,.T.);
#2497=ORIENTED_EDGE('',*,*,#1891,.F.);
#2498=ORIENTED_EDGE('',*,*,#1901,.T.);
#2499=ORIENTED_EDGE('',*,*,#1895,.F.);
#2500=ORIENTED_EDGE('',*,*,#1902,.T.);
#2501=ORIENTED_EDGE('',*,*,#1903,.T.);
#2502=ORIENTED_EDGE('',*,*,#1904,.F.);
#2503=ORIENTED_EDGE('',*,*,#1892,.F.);
#2504=ORIENTED_EDGE('',*,*,#1888,.F.);
#2505=ORIENTED_EDGE('',*,*,#1900,.F.);
#2506=ORIENTED_EDGE('',*,*,#1905,.F.);
#2507=ORIENTED_EDGE('',*,*,#1906,.T.);
#2508=ORIENTED_EDGE('',*,*,#1907,.T.);
#2509=ORIENTED_EDGE('',*,*,#1908,.F.);
#2510=ORIENTED_EDGE('',*,*,#1909,.T.);
#2511=ORIENTED_EDGE('',*,*,#1910,.T.);
#2512=ORIENTED_EDGE('',*,*,#1911,.T.);
#2513=ORIENTED_EDGE('',*,*,#1912,.T.);
#2514=ORIENTED_EDGE('',*,*,#1910,.F.);
#2515=ORIENTED_EDGE('',*,*,#1913,.T.);
#2516=ORIENTED_EDGE('',*,*,#1914,.T.);
#2517=ORIENTED_EDGE('',*,*,#1915,.T.);
#2518=ORIENTED_EDGE('',*,*,#1916,.T.);
#2519=ORIENTED_EDGE('',*,*,#1917,.F.);
#2520=ORIENTED_EDGE('',*,*,#1918,.T.);
#2521=ORIENTED_EDGE('',*,*,#1919,.T.);
#2522=ORIENTED_EDGE('',*,*,#1914,.F.);
#2523=ORIENTED_EDGE('',*,*,#1906,.F.);
#2524=ORIENTED_EDGE('',*,*,#1920,.F.);
#2525=ORIENTED_EDGE('',*,*,#1921,.F.);
#2526=ORIENTED_EDGE('',*,*,#1922,.T.);
#2527=ORIENTED_EDGE('',*,*,#1911,.F.);
#2528=ORIENTED_EDGE('',*,*,#1912,.F.);
#2529=ORIENTED_EDGE('',*,*,#1919,.F.);
#2530=ORIENTED_EDGE('',*,*,#1923,.T.);
#2531=ORIENTED_EDGE('',*,*,#1924,.F.);
#2532=ORIENTED_EDGE('',*,*,#1920,.T.);
#2533=ORIENTED_EDGE('',*,*,#1918,.F.);
#2534=ORIENTED_EDGE('',*,*,#1925,.T.);
#2535=ORIENTED_EDGE('',*,*,#1926,.F.);
#2536=ORIENTED_EDGE('',*,*,#1923,.F.);
#2537=ORIENTED_EDGE('',*,*,#1927,.T.);
#2538=ORIENTED_EDGE('',*,*,#1928,.T.);
#2539=ORIENTED_EDGE('',*,*,#1929,.F.);
#2540=ORIENTED_EDGE('',*,*,#1930,.T.);
#2541=ORIENTED_EDGE('',*,*,#1931,.T.);
#2542=ORIENTED_EDGE('',*,*,#1932,.T.);
#2543=ORIENTED_EDGE('',*,*,#1933,.T.);
#2544=ORIENTED_EDGE('',*,*,#1934,.T.);
#2545=ORIENTED_EDGE('',*,*,#1935,.T.);
#2546=ORIENTED_EDGE('',*,*,#1931,.F.);
#2547=ORIENTED_EDGE('',*,*,#1927,.F.);
#2548=ORIENTED_EDGE('',*,*,#1936,.F.);
#2549=ORIENTED_EDGE('',*,*,#1937,.F.);
#2550=ORIENTED_EDGE('',*,*,#1938,.T.);
#2551=ORIENTED_EDGE('',*,*,#1939,.T.);
#2552=ORIENTED_EDGE('',*,*,#1940,.T.);
#2553=ORIENTED_EDGE('',*,*,#1941,.F.);
#2554=ORIENTED_EDGE('',*,*,#1942,.T.);
#2555=ORIENTED_EDGE('',*,*,#1943,.T.);
#2556=ORIENTED_EDGE('',*,*,#1944,.T.);
#2557=ORIENTED_EDGE('',*,*,#1945,.T.);
#2558=ORIENTED_EDGE('',*,*,#1946,.T.);
#2559=ORIENTED_EDGE('',*,*,#1947,.T.);
#2560=ORIENTED_EDGE('',*,*,#1943,.F.);
#2561=ORIENTED_EDGE('',*,*,#1948,.T.);
#2562=ORIENTED_EDGE('',*,*,#1949,.T.);
#2563=ORIENTED_EDGE('',*,*,#1950,.F.);
#2564=ORIENTED_EDGE('',*,*,#1951,.T.);
#2565=ORIENTED_EDGE('',*,*,#1952,.T.);
#2566=ORIENTED_EDGE('',*,*,#1946,.F.);
#2567=ORIENTED_EDGE('',*,*,#1939,.F.);
#2568=ORIENTED_EDGE('',*,*,#1953,.F.);
#2569=ORIENTED_EDGE('',*,*,#1954,.F.);
#2570=ORIENTED_EDGE('',*,*,#1955,.T.);
#2571=ORIENTED_EDGE('',*,*,#1944,.F.);
#2572=ORIENTED_EDGE('',*,*,#1947,.F.);
#2573=ORIENTED_EDGE('',*,*,#1952,.F.);
#2574=ORIENTED_EDGE('',*,*,#1956,.T.);
#2575=ORIENTED_EDGE('',*,*,#1957,.F.);
#2576=ORIENTED_EDGE('',*,*,#1953,.T.);
#2577=ORIENTED_EDGE('',*,*,#1951,.F.);
#2578=ORIENTED_EDGE('',*,*,#1958,.T.);
#2579=ORIENTED_EDGE('',*,*,#1959,.F.);
#2580=ORIENTED_EDGE('',*,*,#1956,.F.);
#2581=ORIENTED_EDGE('',*,*,#1960,.T.);
#2582=ORIENTED_EDGE('',*,*,#1961,.T.);
#2583=ORIENTED_EDGE('',*,*,#1962,.T.);
#2584=ORIENTED_EDGE('',*,*,#1963,.T.);
#2585=ORIENTED_EDGE('',*,*,#1964,.T.);
#2586=ORIENTED_EDGE('',*,*,#1965,.T.);
#2587=ORIENTED_EDGE('',*,*,#1966,.F.);
#2588=ORIENTED_EDGE('',*,*,#1967,.T.);
#2589=ORIENTED_EDGE('',*,*,#1961,.F.);
#2590=ORIENTED_EDGE('',*,*,#1968,.T.);
#2591=ORIENTED_EDGE('',*,*,#1969,.T.);
#2592=ORIENTED_EDGE('',*,*,#1970,.T.);
#2593=ORIENTED_EDGE('',*,*,#1971,.F.);
#2594=ORIENTED_EDGE('',*,*,#1972,.T.);
#2595=ORIENTED_EDGE('',*,*,#1973,.T.);
#2596=ORIENTED_EDGE('',*,*,#1963,.F.);
#2597=ORIENTED_EDGE('',*,*,#1964,.F.);
#2598=ORIENTED_EDGE('',*,*,#1974,.F.);
#2599=ORIENTED_EDGE('',*,*,#1975,.F.);
#2600=ORIENTED_EDGE('',*,*,#1976,.F.);
#2601=ORIENTED_EDGE('',*,*,#1977,.T.);
#2602=ORIENTED_EDGE('',*,*,#1968,.F.);
#2603=ORIENTED_EDGE('',*,*,#1960,.F.);
#2604=ORIENTED_EDGE('',*,*,#1973,.F.);
#2605=ORIENTED_EDGE('',*,*,#1978,.T.);
#2606=ORIENTED_EDGE('',*,*,#1979,.T.);
#2607=ORIENTED_EDGE('',*,*,#1974,.T.);
#2608=ORIENTED_EDGE('',*,*,#1972,.F.);
#2609=ORIENTED_EDGE('',*,*,#1980,.T.);
#2610=ORIENTED_EDGE('',*,*,#1981,.F.);
#2611=ORIENTED_EDGE('',*,*,#1982,.F.);
#2612=ORIENTED_EDGE('',*,*,#1978,.F.);
#2613=ORIENTED_EDGE('',*,*,#1979,.F.);
#2614=ORIENTED_EDGE('',*,*,#1982,.T.);
#2615=ORIENTED_EDGE('',*,*,#1983,.F.);
#2616=ORIENTED_EDGE('',*,*,#1975,.T.);
#2617=ORIENTED_EDGE('',*,*,#1861,.F.);
#2618=ORIENTED_EDGE('',*,*,#1864,.T.);
#2619=ORIENTED_EDGE('',*,*,#1984,.F.);
#2620=ORIENTED_EDGE('',*,*,#1857,.T.);
#2621=ORIENTED_EDGE('',*,*,#1884,.F.);
#2622=ORIENTED_EDGE('',*,*,#1887,.T.);
#2623=ORIENTED_EDGE('',*,*,#1985,.F.);
#2624=ORIENTED_EDGE('',*,*,#1880,.T.);
#2625=ORIENTED_EDGE('',*,*,#1834,.F.);
#2626=ORIENTED_EDGE('',*,*,#1840,.T.);
#2627=ORIENTED_EDGE('',*,*,#1986,.F.);
#2628=ORIENTED_EDGE('',*,*,#1987,.T.);
#2629=ORIENTED_EDGE('',*,*,#1896,.F.);
#2630=ORIENTED_EDGE('',*,*,#1904,.T.);
#2631=ORIENTED_EDGE('',*,*,#1988,.T.);
#2632=ORIENTED_EDGE('',*,*,#1989,.T.);
#2633=ORIENTED_EDGE('',*,*,#1990,.T.);
#2634=ORIENTED_EDGE('',*,*,#1901,.F.);
#2635=ORIENTED_EDGE('',*,*,#1890,.F.);
#2636=ORIENTED_EDGE('',*,*,#1988,.F.);
#2637=ORIENTED_EDGE('',*,*,#1903,.F.);
#2638=ORIENTED_EDGE('',*,*,#1991,.T.);
#2639=ORIENTED_EDGE('',*,*,#1992,.F.);
#2640=ORIENTED_EDGE('',*,*,#1993,.F.);
#2641=ORIENTED_EDGE('',*,*,#1942,.F.);
#2642=ORIENTED_EDGE('',*,*,#1994,.F.);
#2643=ORIENTED_EDGE('',*,*,#1948,.F.);
#2644=ORIENTED_EDGE('',*,*,#1945,.F.);
#2645=ORIENTED_EDGE('',*,*,#1909,.F.);
#2646=ORIENTED_EDGE('',*,*,#1995,.F.);
#2647=ORIENTED_EDGE('',*,*,#1915,.F.);
#2648=ORIENTED_EDGE('',*,*,#1913,.F.);
#2649=ORIENTED_EDGE('',*,*,#1935,.F.);
#2650=ORIENTED_EDGE('',*,*,#1996,.T.);
#2651=ORIENTED_EDGE('',*,*,#1997,.F.);
#2652=ORIENTED_EDGE('',*,*,#1936,.T.);
#2653=ORIENTED_EDGE('',*,*,#1932,.F.);
#2654=ORIENTED_EDGE('',*,*,#1930,.F.);
#2655=ORIENTED_EDGE('',*,*,#1998,.F.);
#2656=ORIENTED_EDGE('',*,*,#1999,.T.);
#2657=ORIENTED_EDGE('',*,*,#1933,.F.);
#2658=ORIENTED_EDGE('',*,*,#2000,.T.);
#2659=ORIENTED_EDGE('',*,*,#2001,.T.);
#2660=ORIENTED_EDGE('',*,*,#2002,.T.);
#2661=ORIENTED_EDGE('',*,*,#2003,.T.);
#2662=ORIENTED_EDGE('',*,*,#2003,.F.);
#2663=ORIENTED_EDGE('',*,*,#2004,.T.);
#2664=ORIENTED_EDGE('',*,*,#2005,.F.);
#2665=ORIENTED_EDGE('',*,*,#2006,.F.);
#2666=ORIENTED_EDGE('',*,*,#2007,.T.);
#2667=ORIENTED_EDGE('',*,*,#2008,.T.);
#2668=ORIENTED_EDGE('',*,*,#2009,.T.);
#2669=ORIENTED_EDGE('',*,*,#2010,.F.);
#2670=ORIENTED_EDGE('',*,*,#2011,.F.);
#2671=ORIENTED_EDGE('',*,*,#2012,.T.);
#2672=ORIENTED_EDGE('',*,*,#2013,.F.);
#2673=ORIENTED_EDGE('',*,*,#2014,.F.);
#2674=ORIENTED_EDGE('',*,*,#2015,.F.);
#2675=ORIENTED_EDGE('',*,*,#2016,.T.);
#2676=ORIENTED_EDGE('',*,*,#2017,.F.);
#2677=ORIENTED_EDGE('',*,*,#2018,.F.);
#2678=ORIENTED_EDGE('',*,*,#2019,.T.);
#2679=ORIENTED_EDGE('',*,*,#2020,.T.);
#2680=ORIENTED_EDGE('',*,*,#1992,.T.);
#2681=ORIENTED_EDGE('',*,*,#2021,.F.);
#2682=ORIENTED_EDGE('',*,*,#2022,.F.);
#2683=ORIENTED_EDGE('',*,*,#2023,.T.);
#2684=ORIENTED_EDGE('',*,*,#2024,.F.);
#2685=ORIENTED_EDGE('',*,*,#2025,.F.);
#2686=ORIENTED_EDGE('',*,*,#2026,.F.);
#2687=ORIENTED_EDGE('',*,*,#2027,.T.);
#2688=ORIENTED_EDGE('',*,*,#2028,.T.);
#2689=ORIENTED_EDGE('',*,*,#2029,.T.);
#2690=ORIENTED_EDGE('',*,*,#2030,.T.);
#2691=ORIENTED_EDGE('',*,*,#2031,.T.);
#2692=ORIENTED_EDGE('',*,*,#2028,.F.);
#2693=ORIENTED_EDGE('',*,*,#2032,.F.);
#2694=ORIENTED_EDGE('',*,*,#2033,.F.);
#2695=ORIENTED_EDGE('',*,*,#1812,.F.);
#2696=ORIENTED_EDGE('',*,*,#2034,.F.);
#2697=ORIENTED_EDGE('',*,*,#2035,.F.);
#2698=ORIENTED_EDGE('',*,*,#2031,.F.);
#2699=ORIENTED_EDGE('',*,*,#2036,.T.);
#2700=ORIENTED_EDGE('',*,*,#2037,.F.);
#2701=ORIENTED_EDGE('',*,*,#2038,.F.);
#2702=ORIENTED_EDGE('',*,*,#2032,.T.);
#2703=ORIENTED_EDGE('',*,*,#2039,.T.);
#2704=ORIENTED_EDGE('',*,*,#2037,.T.);
#2705=ORIENTED_EDGE('',*,*,#2040,.F.);
#2706=ORIENTED_EDGE('',*,*,#1814,.T.);
#2707=ORIENTED_EDGE('',*,*,#2039,.F.);
#2708=ORIENTED_EDGE('',*,*,#1813,.T.);
#2709=ORIENTED_EDGE('',*,*,#2033,.T.);
#2710=ORIENTED_EDGE('',*,*,#2038,.T.);
#2711=ORIENTED_EDGE('',*,*,#1820,.T.);
#2712=ORIENTED_EDGE('',*,*,#2041,.T.);
#2713=ORIENTED_EDGE('',*,*,#2042,.T.);
#2714=ORIENTED_EDGE('',*,*,#2043,.T.);
#2715=ORIENTED_EDGE('',*,*,#2041,.F.);
#2716=ORIENTED_EDGE('',*,*,#1819,.F.);
#2717=ORIENTED_EDGE('',*,*,#2044,.F.);
#2718=ORIENTED_EDGE('',*,*,#2045,.F.);
#2719=ORIENTED_EDGE('',*,*,#2046,.T.);
#2720=ORIENTED_EDGE('',*,*,#2047,.T.);
#2721=ORIENTED_EDGE('',*,*,#1822,.T.);
#2722=ORIENTED_EDGE('',*,*,#2048,.T.);
#2723=ORIENTED_EDGE('',*,*,#2047,.F.);
#2724=ORIENTED_EDGE('',*,*,#2049,.F.);
#2725=ORIENTED_EDGE('',*,*,#2050,.F.);
#2726=ORIENTED_EDGE('',*,*,#2051,.F.);
#2727=ORIENTED_EDGE('',*,*,#2052,.F.);
#2728=ORIENTED_EDGE('',*,*,#1794,.F.);
#2729=ORIENTED_EDGE('',*,*,#1806,.F.);
#2730=ORIENTED_EDGE('',*,*,#1823,.F.);
#2731=ORIENTED_EDGE('',*,*,#1795,.T.);
#2732=ORIENTED_EDGE('',*,*,#2052,.T.);
#2733=ORIENTED_EDGE('',*,*,#2053,.T.);
#2734=ORIENTED_EDGE('',*,*,#2054,.T.);
#2735=ORIENTED_EDGE('',*,*,#2055,.T.);
#2736=ORIENTED_EDGE('',*,*,#2056,.T.);
#2737=ORIENTED_EDGE('',*,*,#1797,.T.);
#2738=ORIENTED_EDGE('',*,*,#2057,.T.);
#2739=ORIENTED_EDGE('',*,*,#2056,.F.);
#2740=ORIENTED_EDGE('',*,*,#2058,.F.);
#2741=ORIENTED_EDGE('',*,*,#2059,.F.);
#2742=ORIENTED_EDGE('',*,*,#2060,.F.);
#2743=ORIENTED_EDGE('',*,*,#2061,.F.);
#2744=ORIENTED_EDGE('',*,*,#2062,.F.);
#2745=ORIENTED_EDGE('',*,*,#2063,.F.);
#2746=ORIENTED_EDGE('',*,*,#2064,.F.);
#2747=ORIENTED_EDGE('',*,*,#2065,.F.);
#2748=ORIENTED_EDGE('',*,*,#1798,.F.);
#2749=ORIENTED_EDGE('',*,*,#1818,.T.);
#2750=ORIENTED_EDGE('',*,*,#2066,.T.);
#2751=ORIENTED_EDGE('',*,*,#2067,.T.);
#2752=ORIENTED_EDGE('',*,*,#2044,.T.);
#2753=ORIENTED_EDGE('',*,*,#2029,.F.);
#2754=ORIENTED_EDGE('',*,*,#2035,.T.);
#2755=ORIENTED_EDGE('',*,*,#2068,.F.);
#2756=ORIENTED_EDGE('',*,*,#2069,.F.);
#2757=ORIENTED_EDGE('',*,*,#2070,.F.);
#2758=ORIENTED_EDGE('',*,*,#2071,.T.);
#2759=ORIENTED_EDGE('',*,*,#2072,.F.);
#2760=ORIENTED_EDGE('',*,*,#2073,.F.);
#2761=ORIENTED_EDGE('',*,*,#1976,.T.);
#2762=ORIENTED_EDGE('',*,*,#1983,.T.);
#2763=ORIENTED_EDGE('',*,*,#1981,.T.);
#2764=ORIENTED_EDGE('',*,*,#2074,.F.);
#2765=ORIENTED_EDGE('',*,*,#2075,.F.);
#2766=ORIENTED_EDGE('',*,*,#2049,.T.);
#2767=ORIENTED_EDGE('',*,*,#2046,.F.);
#2768=ORIENTED_EDGE('',*,*,#2076,.F.);
#2769=ORIENTED_EDGE('',*,*,#2042,.F.);
#2770=ORIENTED_EDGE('',*,*,#2045,.T.);
#2771=ORIENTED_EDGE('',*,*,#2067,.F.);
#2772=ORIENTED_EDGE('',*,*,#2077,.F.);
#2773=ORIENTED_EDGE('',*,*,#2078,.T.);
#2774=ORIENTED_EDGE('',*,*,#2079,.T.);
#2775=ORIENTED_EDGE('',*,*,#2080,.T.);
#2776=ORIENTED_EDGE('',*,*,#2081,.F.);
#2777=ORIENTED_EDGE('',*,*,#2082,.F.);
#2778=ORIENTED_EDGE('',*,*,#2083,.T.);
#2779=ORIENTED_EDGE('',*,*,#2082,.T.);
#2780=ORIENTED_EDGE('',*,*,#2084,.T.);
#2781=ORIENTED_EDGE('',*,*,#1816,.T.);
#2782=ORIENTED_EDGE('',*,*,#2085,.T.);
#2783=ORIENTED_EDGE('',*,*,#1815,.F.);
#2784=ORIENTED_EDGE('',*,*,#2040,.T.);
#2785=ORIENTED_EDGE('',*,*,#2036,.F.);
#2786=ORIENTED_EDGE('',*,*,#2030,.F.);
#2787=ORIENTED_EDGE('',*,*,#2083,.F.);
#2788=ORIENTED_EDGE('',*,*,#2085,.F.);
#2789=ORIENTED_EDGE('',*,*,#2086,.T.);
#2790=ORIENTED_EDGE('',*,*,#2087,.T.);
#2791=ORIENTED_EDGE('',*,*,#2088,.T.);
#2792=ORIENTED_EDGE('',*,*,#2089,.T.);
#2793=ORIENTED_EDGE('',*,*,#2089,.F.);
#2794=ORIENTED_EDGE('',*,*,#2090,.F.);
#2795=ORIENTED_EDGE('',*,*,#2091,.F.);
#2796=ORIENTED_EDGE('',*,*,#2092,.F.);
#2797=ORIENTED_EDGE('',*,*,#2088,.F.);
#2798=ORIENTED_EDGE('',*,*,#2093,.F.);
#2799=ORIENTED_EDGE('',*,*,#2094,.T.);
#2800=ORIENTED_EDGE('',*,*,#2095,.T.);
#2801=ORIENTED_EDGE('',*,*,#2096,.T.);
#2802=ORIENTED_EDGE('',*,*,#2097,.F.);
#2803=ORIENTED_EDGE('',*,*,#2098,.T.);
#2804=ORIENTED_EDGE('',*,*,#2099,.T.);
#2805=ORIENTED_EDGE('',*,*,#2100,.T.);
#2806=ORIENTED_EDGE('',*,*,#2101,.F.);
#2807=ORIENTED_EDGE('',*,*,#2102,.F.);
#2808=ORIENTED_EDGE('',*,*,#2103,.T.);
#2809=ORIENTED_EDGE('',*,*,#2104,.F.);
#2810=ORIENTED_EDGE('',*,*,#2105,.F.);
#2811=ORIENTED_EDGE('',*,*,#2106,.F.);
#2812=ORIENTED_EDGE('',*,*,#2107,.T.);
#2813=ORIENTED_EDGE('',*,*,#2108,.F.);
#2814=ORIENTED_EDGE('',*,*,#2109,.F.);
#2815=ORIENTED_EDGE('',*,*,#2110,.T.);
#2816=ORIENTED_EDGE('',*,*,#1986,.T.);
#2817=ORIENTED_EDGE('',*,*,#1839,.T.);
#2818=ORIENTED_EDGE('',*,*,#2111,.F.);
#2819=ORIENTED_EDGE('',*,*,#1881,.T.);
#2820=ORIENTED_EDGE('',*,*,#1985,.T.);
#2821=ORIENTED_EDGE('',*,*,#1886,.T.);
#2822=ORIENTED_EDGE('',*,*,#2112,.F.);
#2823=ORIENTED_EDGE('',*,*,#1858,.T.);
#2824=ORIENTED_EDGE('',*,*,#1984,.T.);
#2825=ORIENTED_EDGE('',*,*,#1863,.T.);
#2826=ORIENTED_EDGE('',*,*,#2113,.F.);
#2827=ORIENTED_EDGE('',*,*,#2114,.F.);
#2828=ORIENTED_EDGE('',*,*,#2115,.T.);
#2829=ORIENTED_EDGE('',*,*,#2116,.F.);
#2830=ORIENTED_EDGE('',*,*,#2117,.F.);
#2831=ORIENTED_EDGE('',*,*,#2118,.F.);
#2832=ORIENTED_EDGE('',*,*,#2090,.T.);
#2833=ORIENTED_EDGE('',*,*,#2102,.T.);
#2834=ORIENTED_EDGE('',*,*,#2119,.T.);
#2835=ORIENTED_EDGE('',*,*,#2120,.T.);
#2836=ORIENTED_EDGE('',*,*,#2121,.T.);
#2837=ORIENTED_EDGE('',*,*,#2121,.F.);
#2838=ORIENTED_EDGE('',*,*,#2122,.F.);
#2839=ORIENTED_EDGE('',*,*,#2123,.F.);
#2840=ORIENTED_EDGE('',*,*,#2103,.F.);
#2841=ORIENTED_EDGE('',*,*,#2124,.T.);
#2842=ORIENTED_EDGE('',*,*,#2125,.T.);
#2843=ORIENTED_EDGE('',*,*,#2126,.T.);
#2844=ORIENTED_EDGE('',*,*,#2127,.T.);
#2845=ORIENTED_EDGE('',*,*,#2001,.F.);
#2846=ORIENTED_EDGE('',*,*,#2128,.T.);
#2847=ORIENTED_EDGE('',*,*,#2129,.F.);
#2848=ORIENTED_EDGE('',*,*,#2127,.F.);
#2849=ORIENTED_EDGE('',*,*,#2130,.T.);
#2850=ORIENTED_EDGE('',*,*,#1781,.F.);
#2851=ORIENTED_EDGE('',*,*,#1792,.F.);
#2852=ORIENTED_EDGE('',*,*,#2131,.T.);
#2853=ORIENTED_EDGE('',*,*,#2132,.F.);
#2854=ORIENTED_EDGE('',*,*,#2133,.F.);
#2855=ORIENTED_EDGE('',*,*,#2134,.F.);
#2856=ORIENTED_EDGE('',*,*,#2135,.T.);
#2857=ORIENTED_EDGE('',*,*,#2136,.F.);
#2858=ORIENTED_EDGE('',*,*,#2137,.F.);
#2859=ORIENTED_EDGE('',*,*,#2138,.F.);
#2860=ORIENTED_EDGE('',*,*,#2139,.T.);
#2861=ORIENTED_EDGE('',*,*,#2125,.F.);
#2862=ORIENTED_EDGE('',*,*,#2140,.F.);
#2863=ORIENTED_EDGE('',*,*,#2141,.T.);
#2864=ORIENTED_EDGE('',*,*,#2142,.F.);
#2865=ORIENTED_EDGE('',*,*,#2143,.F.);
#2866=ORIENTED_EDGE('',*,*,#2144,.F.);
#2867=ORIENTED_EDGE('',*,*,#2145,.T.);
#2868=ORIENTED_EDGE('',*,*,#2146,.F.);
#2869=ORIENTED_EDGE('',*,*,#2124,.F.);
#2870=ORIENTED_EDGE('',*,*,#2129,.T.);
#2871=ORIENTED_EDGE('',*,*,#2147,.T.);
#2872=ORIENTED_EDGE('',*,*,#2140,.T.);
#2873=ORIENTED_EDGE('',*,*,#2138,.T.);
#2874=ORIENTED_EDGE('',*,*,#2148,.T.);
#2875=ORIENTED_EDGE('',*,*,#2005,.T.);
#2876=ORIENTED_EDGE('',*,*,#2149,.T.);
#2877=ORIENTED_EDGE('',*,*,#2148,.F.);
#2878=ORIENTED_EDGE('',*,*,#2137,.T.);
#2879=ORIENTED_EDGE('',*,*,#2150,.F.);
#2880=ORIENTED_EDGE('',*,*,#2010,.T.);
#2881=ORIENTED_EDGE('',*,*,#2151,.T.);
#2882=ORIENTED_EDGE('',*,*,#2152,.F.);
#2883=ORIENTED_EDGE('',*,*,#2153,.T.);
#2884=ORIENTED_EDGE('',*,*,#2006,.T.);
#2885=ORIENTED_EDGE('',*,*,#2011,.T.);
#2886=ORIENTED_EDGE('',*,*,#2150,.T.);
#2887=ORIENTED_EDGE('',*,*,#2136,.T.);
#2888=ORIENTED_EDGE('',*,*,#2154,.T.);
#2889=ORIENTED_EDGE('',*,*,#2154,.F.);
#2890=ORIENTED_EDGE('',*,*,#2135,.F.);
#2891=ORIENTED_EDGE('',*,*,#2155,.F.);
#2892=ORIENTED_EDGE('',*,*,#2012,.F.);
#2893=ORIENTED_EDGE('',*,*,#2013,.T.);
#2894=ORIENTED_EDGE('',*,*,#2155,.T.);
#2895=ORIENTED_EDGE('',*,*,#2134,.T.);
#2896=ORIENTED_EDGE('',*,*,#2156,.T.);
#2897=ORIENTED_EDGE('',*,*,#2157,.T.);
#2898=ORIENTED_EDGE('',*,*,#2158,.T.);
#2899=ORIENTED_EDGE('',*,*,#1803,.T.);
#2900=ORIENTED_EDGE('',*,*,#2159,.T.);
#2901=ORIENTED_EDGE('',*,*,#2158,.F.);
#2902=ORIENTED_EDGE('',*,*,#2160,.F.);
#2903=ORIENTED_EDGE('',*,*,#2161,.F.);
#2904=ORIENTED_EDGE('',*,*,#2016,.F.);
#2905=ORIENTED_EDGE('',*,*,#2162,.F.);
#2906=ORIENTED_EDGE('',*,*,#2131,.F.);
#2907=ORIENTED_EDGE('',*,*,#1791,.F.);
#2908=ORIENTED_EDGE('',*,*,#1804,.F.);
#2909=ORIENTED_EDGE('',*,*,#1801,.T.);
#2910=ORIENTED_EDGE('',*,*,#2163,.T.);
#2911=ORIENTED_EDGE('',*,*,#2164,.T.);
#2912=ORIENTED_EDGE('',*,*,#2165,.T.);
#2913=ORIENTED_EDGE('',*,*,#2163,.F.);
#2914=ORIENTED_EDGE('',*,*,#1800,.F.);
#2915=ORIENTED_EDGE('',*,*,#2166,.F.);
#2916=ORIENTED_EDGE('',*,*,#2167,.F.);
#2917=ORIENTED_EDGE('',*,*,#2168,.F.);
#2918=ORIENTED_EDGE('',*,*,#2169,.F.);
#2919=ORIENTED_EDGE('',*,*,#2170,.F.);
#2920=ORIENTED_EDGE('',*,*,#2171,.F.);
#2921=ORIENTED_EDGE('',*,*,#2172,.F.);
#2922=ORIENTED_EDGE('',*,*,#2173,.F.);
#2923=ORIENTED_EDGE('',*,*,#2132,.T.);
#2924=ORIENTED_EDGE('',*,*,#2162,.T.);
#2925=ORIENTED_EDGE('',*,*,#2015,.T.);
#2926=ORIENTED_EDGE('',*,*,#2174,.T.);
#2927=ORIENTED_EDGE('',*,*,#2142,.T.);
#2928=ORIENTED_EDGE('',*,*,#2175,.T.);
#2929=ORIENTED_EDGE('',*,*,#2026,.T.);
#2930=ORIENTED_EDGE('',*,*,#2176,.T.);
#2931=ORIENTED_EDGE('',*,*,#2000,.F.);
#2932=ORIENTED_EDGE('',*,*,#2027,.F.);
#2933=ORIENTED_EDGE('',*,*,#2175,.F.);
#2934=ORIENTED_EDGE('',*,*,#2141,.F.);
#2935=ORIENTED_EDGE('',*,*,#2147,.F.);
#2936=ORIENTED_EDGE('',*,*,#2128,.F.);
#2937=ORIENTED_EDGE('',*,*,#2024,.T.);
#2938=ORIENTED_EDGE('',*,*,#2177,.T.);
#2939=ORIENTED_EDGE('',*,*,#2144,.T.);
#2940=ORIENTED_EDGE('',*,*,#2178,.T.);
#2941=ORIENTED_EDGE('',*,*,#2177,.F.);
#2942=ORIENTED_EDGE('',*,*,#2023,.F.);
#2943=ORIENTED_EDGE('',*,*,#2179,.F.);
#2944=ORIENTED_EDGE('',*,*,#2107,.F.);
#2945=ORIENTED_EDGE('',*,*,#2180,.F.);
#2946=ORIENTED_EDGE('',*,*,#2181,.F.);
#2947=ORIENTED_EDGE('',*,*,#2182,.F.);
#2948=ORIENTED_EDGE('',*,*,#2145,.F.);
#2949=ORIENTED_EDGE('',*,*,#2183,.T.);
#2950=ORIENTED_EDGE('',*,*,#2180,.T.);
#2951=ORIENTED_EDGE('',*,*,#2106,.T.);
#2952=ORIENTED_EDGE('',*,*,#2184,.T.);
#2953=ORIENTED_EDGE('',*,*,#2104,.T.);
#2954=ORIENTED_EDGE('',*,*,#2123,.T.);
#2955=ORIENTED_EDGE('',*,*,#2185,.T.);
#2956=ORIENTED_EDGE('',*,*,#2186,.T.);
#2957=ORIENTED_EDGE('',*,*,#2068,.T.);
#2958=ORIENTED_EDGE('',*,*,#2034,.T.);
#2959=ORIENTED_EDGE('',*,*,#1811,.T.);
#2960=ORIENTED_EDGE('',*,*,#2187,.T.);
#2961=ORIENTED_EDGE('',*,*,#1809,.T.);
#2962=ORIENTED_EDGE('',*,*,#2188,.T.);
#2963=ORIENTED_EDGE('',*,*,#2070,.T.);
#2964=ORIENTED_EDGE('',*,*,#2189,.T.);
#2965=ORIENTED_EDGE('',*,*,#2188,.F.);
#2966=ORIENTED_EDGE('',*,*,#1808,.F.);
#2967=ORIENTED_EDGE('',*,*,#2190,.F.);
#2968=ORIENTED_EDGE('',*,*,#2191,.F.);
#2969=ORIENTED_EDGE('',*,*,#2192,.F.);
#2970=ORIENTED_EDGE('',*,*,#2115,.F.);
#2971=ORIENTED_EDGE('',*,*,#2193,.F.);
#2972=ORIENTED_EDGE('',*,*,#2071,.F.);
#2973=ORIENTED_EDGE('',*,*,#2116,.T.);
#2974=ORIENTED_EDGE('',*,*,#2192,.T.);
#2975=ORIENTED_EDGE('',*,*,#2194,.T.);
#2976=ORIENTED_EDGE('',*,*,#2195,.T.);
#2977=ORIENTED_EDGE('',*,*,#2196,.T.);
#2978=ORIENTED_EDGE('',*,*,#2091,.T.);
#2979=ORIENTED_EDGE('',*,*,#2118,.T.);
#2980=ORIENTED_EDGE('',*,*,#2197,.T.);
#2981=ORIENTED_EDGE('',*,*,#2198,.F.);
#2982=ORIENTED_EDGE('',*,*,#2072,.T.);
#2983=ORIENTED_EDGE('',*,*,#2193,.T.);
#2984=ORIENTED_EDGE('',*,*,#2114,.T.);
#2985=ORIENTED_EDGE('',*,*,#2199,.F.);
#2986=ORIENTED_EDGE('',*,*,#2199,.T.);
#2987=ORIENTED_EDGE('',*,*,#2113,.T.);
#2988=ORIENTED_EDGE('',*,*,#1862,.F.);
#2989=ORIENTED_EDGE('',*,*,#1853,.T.);
#2990=ORIENTED_EDGE('',*,*,#2200,.T.);
#2991=ORIENTED_EDGE('',*,*,#2201,.T.);
#2992=ORIENTED_EDGE('',*,*,#2202,.F.);
#2993=ORIENTED_EDGE('',*,*,#2108,.T.);
#2994=ORIENTED_EDGE('',*,*,#2179,.T.);
#2995=ORIENTED_EDGE('',*,*,#2022,.T.);
#2996=ORIENTED_EDGE('',*,*,#2203,.F.);
#2997=ORIENTED_EDGE('',*,*,#2202,.T.);
#2998=ORIENTED_EDGE('',*,*,#2204,.F.);
#2999=ORIENTED_EDGE('',*,*,#2205,.F.);
#3000=ORIENTED_EDGE('',*,*,#1829,.F.);
#3001=ORIENTED_EDGE('',*,*,#2206,.F.);
#3002=ORIENTED_EDGE('',*,*,#2109,.T.);
#3003=ORIENTED_EDGE('',*,*,#2207,.F.);
#3004=ORIENTED_EDGE('',*,*,#2017,.T.);
#3005=ORIENTED_EDGE('',*,*,#2161,.T.);
#3006=ORIENTED_EDGE('',*,*,#2208,.T.);
#3007=ORIENTED_EDGE('',*,*,#2209,.F.);
#3008=ORIENTED_EDGE('',*,*,#2209,.T.);
#3009=ORIENTED_EDGE('',*,*,#2210,.T.);
#3010=ORIENTED_EDGE('',*,*,#1925,.F.);
#3011=ORIENTED_EDGE('',*,*,#1917,.T.);
#3012=ORIENTED_EDGE('',*,*,#2211,.T.);
#3013=ORIENTED_EDGE('',*,*,#2212,.F.);
#3014=ORIENTED_EDGE('',*,*,#2208,.F.);
#3015=ORIENTED_EDGE('',*,*,#2160,.T.);
#3016=ORIENTED_EDGE('',*,*,#2157,.F.);
#3017=ORIENTED_EDGE('',*,*,#2213,.F.);
#3018=ORIENTED_EDGE('',*,*,#2164,.F.);
#3019=ORIENTED_EDGE('',*,*,#2173,.T.);
#3020=ORIENTED_EDGE('',*,*,#2214,.F.);
#3021=ORIENTED_EDGE('',*,*,#2058,.T.);
#3022=ORIENTED_EDGE('',*,*,#2055,.F.);
#3023=ORIENTED_EDGE('',*,*,#2215,.F.);
#3024=ORIENTED_EDGE('',*,*,#2053,.F.);
#3025=ORIENTED_EDGE('',*,*,#2051,.T.);
#3026=ORIENTED_EDGE('',*,*,#2216,.F.);
#3027=ORIENTED_EDGE('',*,*,#2217,.F.);
#3028=ORIENTED_EDGE('',*,*,#1954,.T.);
#3029=ORIENTED_EDGE('',*,*,#1957,.T.);
#3030=ORIENTED_EDGE('',*,*,#1959,.T.);
#3031=ORIENTED_EDGE('',*,*,#2218,.F.);
#3032=ORIENTED_EDGE('',*,*,#1937,.T.);
#3033=ORIENTED_EDGE('',*,*,#1997,.T.);
#3034=ORIENTED_EDGE('',*,*,#2219,.T.);
#3035=ORIENTED_EDGE('',*,*,#2220,.F.);
#3036=ORIENTED_EDGE('',*,*,#1921,.T.);
#3037=ORIENTED_EDGE('',*,*,#1924,.T.);
#3038=ORIENTED_EDGE('',*,*,#1926,.T.);
#3039=ORIENTED_EDGE('',*,*,#2210,.F.);
#3040=ORIENTED_EDGE('',*,*,#2221,.F.);
#3041=ORIENTED_EDGE('',*,*,#2216,.T.);
#3042=ORIENTED_EDGE('',*,*,#2050,.T.);
#3043=ORIENTED_EDGE('',*,*,#2075,.T.);
#3044=ORIENTED_EDGE('',*,*,#2222,.F.);
#3045=ORIENTED_EDGE('',*,*,#2221,.T.);
#3046=ORIENTED_EDGE('',*,*,#2223,.F.);
#3047=ORIENTED_EDGE('',*,*,#2224,.F.);
#3048=ORIENTED_EDGE('',*,*,#1940,.F.);
#3049=ORIENTED_EDGE('',*,*,#1955,.F.);
#3050=ORIENTED_EDGE('',*,*,#2217,.T.);
#3051=ORIENTED_EDGE('',*,*,#2198,.T.);
#3052=ORIENTED_EDGE('',*,*,#2201,.F.);
#3053=ORIENTED_EDGE('',*,*,#2225,.F.);
#3054=ORIENTED_EDGE('',*,*,#1965,.F.);
#3055=ORIENTED_EDGE('',*,*,#1977,.F.);
#3056=ORIENTED_EDGE('',*,*,#2073,.T.);
#3057=ORIENTED_EDGE('',*,*,#2225,.T.);
#3058=ORIENTED_EDGE('',*,*,#2200,.F.);
#3059=ORIENTED_EDGE('',*,*,#1852,.F.);
#3060=ORIENTED_EDGE('',*,*,#2226,.T.);
#3061=ORIENTED_EDGE('',*,*,#1848,.T.);
#3062=ORIENTED_EDGE('',*,*,#2227,.T.);
#3063=ORIENTED_EDGE('',*,*,#1875,.F.);
#3064=ORIENTED_EDGE('',*,*,#2228,.T.);
#3065=ORIENTED_EDGE('',*,*,#1871,.T.);
#3066=ORIENTED_EDGE('',*,*,#2229,.T.);
#3067=ORIENTED_EDGE('',*,*,#1837,.T.);
#3068=ORIENTED_EDGE('',*,*,#1841,.T.);
#3069=ORIENTED_EDGE('',*,*,#1830,.T.);
#3070=ORIENTED_EDGE('',*,*,#2205,.T.);
#3071=ORIENTED_EDGE('',*,*,#2230,.F.);
#3072=ORIENTED_EDGE('',*,*,#1893,.F.);
#3073=ORIENTED_EDGE('',*,*,#1905,.T.);
#3074=ORIENTED_EDGE('',*,*,#1899,.T.);
#3075=ORIENTED_EDGE('',*,*,#2231,.T.);
#3076=ORIENTED_EDGE('',*,*,#2211,.F.);
#3077=ORIENTED_EDGE('',*,*,#1916,.F.);
#3078=ORIENTED_EDGE('',*,*,#1995,.T.);
#3079=ORIENTED_EDGE('',*,*,#1908,.T.);
#3080=ORIENTED_EDGE('',*,*,#2232,.T.);
#3081=ORIENTED_EDGE('',*,*,#2233,.T.);
#3082=ORIENTED_EDGE('',*,*,#1998,.T.);
#3083=ORIENTED_EDGE('',*,*,#1929,.T.);
#3084=ORIENTED_EDGE('',*,*,#2234,.T.);
#3085=ORIENTED_EDGE('',*,*,#1949,.F.);
#3086=ORIENTED_EDGE('',*,*,#1994,.T.);
#3087=ORIENTED_EDGE('',*,*,#1941,.T.);
#3088=ORIENTED_EDGE('',*,*,#2224,.T.);
#3089=ORIENTED_EDGE('',*,*,#2235,.F.);
#3090=ORIENTED_EDGE('',*,*,#1970,.F.);
#3091=ORIENTED_EDGE('',*,*,#2236,.T.);
#3092=ORIENTED_EDGE('',*,*,#1966,.T.);
#3093=ORIENTED_EDGE('',*,*,#1882,.F.);
#3094=ORIENTED_EDGE('',*,*,#2111,.T.);
#3095=ORIENTED_EDGE('',*,*,#1838,.F.);
#3096=ORIENTED_EDGE('',*,*,#2229,.F.);
#3097=ORIENTED_EDGE('',*,*,#1870,.F.);
#3098=ORIENTED_EDGE('',*,*,#1859,.F.);
#3099=ORIENTED_EDGE('',*,*,#2112,.T.);
#3100=ORIENTED_EDGE('',*,*,#1885,.F.);
#3101=ORIENTED_EDGE('',*,*,#1876,.T.);
#3102=ORIENTED_EDGE('',*,*,#2227,.F.);
#3103=ORIENTED_EDGE('',*,*,#1847,.F.);
#3104=ORIENTED_EDGE('',*,*,#2203,.T.);
#3105=ORIENTED_EDGE('',*,*,#2021,.T.);
#3106=ORIENTED_EDGE('',*,*,#1991,.F.);
#3107=ORIENTED_EDGE('',*,*,#1902,.F.);
#3108=ORIENTED_EDGE('',*,*,#1894,.T.);
#3109=ORIENTED_EDGE('',*,*,#2230,.T.);
#3110=ORIENTED_EDGE('',*,*,#2204,.T.);
#3111=ORIENTED_EDGE('',*,*,#1938,.F.);
#3112=ORIENTED_EDGE('',*,*,#2218,.T.);
#3113=ORIENTED_EDGE('',*,*,#1958,.F.);
#3114=ORIENTED_EDGE('',*,*,#1950,.T.);
#3115=ORIENTED_EDGE('',*,*,#2234,.F.);
#3116=ORIENTED_EDGE('',*,*,#1928,.F.);
#3117=ORIENTED_EDGE('',*,*,#2207,.T.);
#3118=ORIENTED_EDGE('',*,*,#2212,.T.);
#3119=ORIENTED_EDGE('',*,*,#2231,.F.);
#3120=ORIENTED_EDGE('',*,*,#1898,.F.);
#3121=ORIENTED_EDGE('',*,*,#2237,.F.);
#3122=ORIENTED_EDGE('',*,*,#2018,.T.);
#3123=ORIENTED_EDGE('',*,*,#1922,.F.);
#3124=ORIENTED_EDGE('',*,*,#2220,.T.);
#3125=ORIENTED_EDGE('',*,*,#2238,.F.);
#3126=ORIENTED_EDGE('',*,*,#2232,.F.);
#3127=ORIENTED_EDGE('',*,*,#1907,.F.);
#3128=ORIENTED_EDGE('',*,*,#1934,.F.);
#3129=ORIENTED_EDGE('',*,*,#1999,.F.);
#3130=ORIENTED_EDGE('',*,*,#2233,.F.);
#3131=ORIENTED_EDGE('',*,*,#2238,.T.);
#3132=ORIENTED_EDGE('',*,*,#2219,.F.);
#3133=ORIENTED_EDGE('',*,*,#1996,.F.);
#3134=ORIENTED_EDGE('',*,*,#2222,.T.);
#3135=ORIENTED_EDGE('',*,*,#2074,.T.);
#3136=ORIENTED_EDGE('',*,*,#1980,.F.);
#3137=ORIENTED_EDGE('',*,*,#1971,.T.);
#3138=ORIENTED_EDGE('',*,*,#2235,.T.);
#3139=ORIENTED_EDGE('',*,*,#2223,.T.);
#3140=ORIENTED_EDGE('',*,*,#2054,.F.);
#3141=ORIENTED_EDGE('',*,*,#2215,.T.);
#3142=ORIENTED_EDGE('',*,*,#2057,.F.);
#3143=ORIENTED_EDGE('',*,*,#1796,.T.);
#3144=ORIENTED_EDGE('',*,*,#2043,.F.);
#3145=ORIENTED_EDGE('',*,*,#2076,.T.);
#3146=ORIENTED_EDGE('',*,*,#2048,.F.);
#3147=ORIENTED_EDGE('',*,*,#1821,.T.);
#3148=ORIENTED_EDGE('',*,*,#2187,.F.);
#3149=ORIENTED_EDGE('',*,*,#1810,.T.);
#3150=ORIENTED_EDGE('',*,*,#2189,.F.);
#3151=ORIENTED_EDGE('',*,*,#2069,.T.);
#3152=ORIENTED_EDGE('',*,*,#2195,.F.);
#3153=ORIENTED_EDGE('',*,*,#2239,.T.);
#3154=ORIENTED_EDGE('',*,*,#2197,.F.);
#3155=ORIENTED_EDGE('',*,*,#2117,.T.);
#3156=ORIENTED_EDGE('',*,*,#2184,.F.);
#3157=ORIENTED_EDGE('',*,*,#2105,.T.);
#3158=ORIENTED_EDGE('',*,*,#2186,.F.);
#3159=ORIENTED_EDGE('',*,*,#2240,.T.);
#3160=ORIENTED_EDGE('',*,*,#2176,.F.);
#3161=ORIENTED_EDGE('',*,*,#2025,.T.);
#3162=ORIENTED_EDGE('',*,*,#2178,.F.);
#3163=ORIENTED_EDGE('',*,*,#2143,.T.);
#3164=ORIENTED_EDGE('',*,*,#2156,.F.);
#3165=ORIENTED_EDGE('',*,*,#2133,.T.);
#3166=ORIENTED_EDGE('',*,*,#2174,.F.);
#3167=ORIENTED_EDGE('',*,*,#2014,.T.);
#3168=ORIENTED_EDGE('',*,*,#2159,.F.);
#3169=ORIENTED_EDGE('',*,*,#1802,.T.);
#3170=ORIENTED_EDGE('',*,*,#2165,.F.);
#3171=ORIENTED_EDGE('',*,*,#2213,.T.);
#3172=ORIENTED_EDGE('',*,*,#1849,.F.);
#3173=ORIENTED_EDGE('',*,*,#2226,.F.);
#3174=ORIENTED_EDGE('',*,*,#1851,.F.);
#3175=ORIENTED_EDGE('',*,*,#1844,.F.);
#3176=ORIENTED_EDGE('',*,*,#1897,.F.);
#3177=ORIENTED_EDGE('',*,*,#1990,.F.);
#3178=ORIENTED_EDGE('',*,*,#2241,.F.);
#3179=ORIENTED_EDGE('',*,*,#2019,.F.);
#3180=ORIENTED_EDGE('',*,*,#2237,.T.);
#3181=ORIENTED_EDGE('',*,*,#1989,.F.);
#3182=ORIENTED_EDGE('',*,*,#1993,.T.);
#3183=ORIENTED_EDGE('',*,*,#2020,.F.);
#3184=ORIENTED_EDGE('',*,*,#2241,.T.);
#3185=ORIENTED_EDGE('',*,*,#1967,.F.);
#3186=ORIENTED_EDGE('',*,*,#2236,.F.);
#3187=ORIENTED_EDGE('',*,*,#1969,.F.);
#3188=ORIENTED_EDGE('',*,*,#1962,.F.);
#3189=ORIENTED_EDGE('',*,*,#1828,.F.);
#3190=ORIENTED_EDGE('',*,*,#1835,.F.);
#3191=ORIENTED_EDGE('',*,*,#1987,.F.);
#3192=ORIENTED_EDGE('',*,*,#2110,.F.);
#3193=ORIENTED_EDGE('',*,*,#2206,.T.);
#3194=ORIENTED_EDGE('',*,*,#1872,.F.);
#3195=ORIENTED_EDGE('',*,*,#2228,.F.);
#3196=ORIENTED_EDGE('',*,*,#1874,.F.);
#3197=ORIENTED_EDGE('',*,*,#1867,.F.);
#3198=ORIENTED_EDGE('',*,*,#2172,.T.);
#3199=ORIENTED_EDGE('',*,*,#2242,.T.);
#3200=ORIENTED_EDGE('',*,*,#2059,.T.);
#3201=ORIENTED_EDGE('',*,*,#2214,.T.);
#3202=ORIENTED_EDGE('',*,*,#2061,.T.);
#3203=ORIENTED_EDGE('',*,*,#2243,.T.);
#3204=ORIENTED_EDGE('',*,*,#2170,.T.);
#3205=ORIENTED_EDGE('',*,*,#2244,.T.);
#3206=ORIENTED_EDGE('',*,*,#2244,.F.);
#3207=ORIENTED_EDGE('',*,*,#2169,.T.);
#3208=ORIENTED_EDGE('',*,*,#2245,.F.);
#3209=ORIENTED_EDGE('',*,*,#2062,.T.);
#3210=ORIENTED_EDGE('',*,*,#2168,.T.);
#3211=ORIENTED_EDGE('',*,*,#2246,.T.);
#3212=ORIENTED_EDGE('',*,*,#2063,.T.);
#3213=ORIENTED_EDGE('',*,*,#2245,.T.);
#3214=ORIENTED_EDGE('',*,*,#2065,.T.);
#3215=ORIENTED_EDGE('',*,*,#2247,.T.);
#3216=ORIENTED_EDGE('',*,*,#2166,.T.);
#3217=ORIENTED_EDGE('',*,*,#1799,.T.);
#3218=ORIENTED_EDGE('',*,*,#1788,.F.);
#3219=ORIENTED_EDGE('',*,*,#2248,.T.);
#3220=ORIENTED_EDGE('',*,*,#2190,.T.);
#3221=ORIENTED_EDGE('',*,*,#1807,.T.);
#3222=ORIENTED_EDGE('',*,*,#1782,.F.);
#3223=ORIENTED_EDGE('',*,*,#2146,.T.);
#3224=ORIENTED_EDGE('',*,*,#2182,.T.);
#3225=ORIENTED_EDGE('',*,*,#2249,.T.);
#3226=ORIENTED_EDGE('',*,*,#2149,.F.);
#3227=ORIENTED_EDGE('',*,*,#2004,.F.);
#3228=ORIENTED_EDGE('',*,*,#2002,.F.);
#3229=ORIENTED_EDGE('',*,*,#2130,.F.);
#3230=ORIENTED_EDGE('',*,*,#2126,.F.);
#3231=ORIENTED_EDGE('',*,*,#2139,.F.);
#3232=ORIENTED_EDGE('',*,*,#2242,.F.);
#3233=ORIENTED_EDGE('',*,*,#2171,.T.);
#3234=ORIENTED_EDGE('',*,*,#2243,.F.);
#3235=ORIENTED_EDGE('',*,*,#2060,.T.);
#3236=ORIENTED_EDGE('',*,*,#2246,.F.);
#3237=ORIENTED_EDGE('',*,*,#2167,.T.);
#3238=ORIENTED_EDGE('',*,*,#2247,.F.);
#3239=ORIENTED_EDGE('',*,*,#2064,.T.);
#3240=ORIENTED_EDGE('',*,*,#2250,.T.);
#3241=ORIENTED_EDGE('',*,*,#2251,.T.);
#3242=ORIENTED_EDGE('',*,*,#2252,.T.);
#3243=ORIENTED_EDGE('',*,*,#2253,.T.);
#3244=ORIENTED_EDGE('',*,*,#2254,.T.);
#3245=ORIENTED_EDGE('',*,*,#2251,.F.);
#3246=ORIENTED_EDGE('',*,*,#2255,.T.);
#3247=ORIENTED_EDGE('',*,*,#2256,.T.);
#3248=ORIENTED_EDGE('',*,*,#2257,.T.);
#3249=ORIENTED_EDGE('',*,*,#2256,.F.);
#3250=ORIENTED_EDGE('',*,*,#2258,.T.);
#3251=ORIENTED_EDGE('',*,*,#2259,.F.);
#3252=ORIENTED_EDGE('',*,*,#2260,.T.);
#3253=ORIENTED_EDGE('',*,*,#2253,.F.);
#3254=ORIENTED_EDGE('',*,*,#2261,.T.);
#3255=ORIENTED_EDGE('',*,*,#2259,.T.);
#3256=ORIENTED_EDGE('',*,*,#2255,.F.);
#3257=ORIENTED_EDGE('',*,*,#2262,.F.);
#3258=ORIENTED_EDGE('',*,*,#2080,.F.);
#3259=ORIENTED_EDGE('',*,*,#2263,.F.);
#3260=ORIENTED_EDGE('',*,*,#2066,.F.);
#3261=ORIENTED_EDGE('',*,*,#1817,.T.);
#3262=ORIENTED_EDGE('',*,*,#2084,.F.);
#3263=ORIENTED_EDGE('',*,*,#2081,.T.);
#3264=ORIENTED_EDGE('',*,*,#2262,.T.);
#3265=ORIENTED_EDGE('',*,*,#2250,.F.);
#3266=ORIENTED_EDGE('',*,*,#2264,.T.);
#3267=ORIENTED_EDGE('',*,*,#2077,.T.);
#3268=ORIENTED_EDGE('',*,*,#2252,.F.);
#3269=ORIENTED_EDGE('',*,*,#2254,.F.);
#3270=ORIENTED_EDGE('',*,*,#2257,.F.);
#3271=ORIENTED_EDGE('',*,*,#2261,.F.);
#3272=ORIENTED_EDGE('',*,*,#2265,.T.);
#3273=ORIENTED_EDGE('',*,*,#2266,.T.);
#3274=ORIENTED_EDGE('',*,*,#2267,.T.);
#3275=ORIENTED_EDGE('',*,*,#2268,.T.);
#3276=ORIENTED_EDGE('',*,*,#2269,.T.);
#3277=ORIENTED_EDGE('',*,*,#2270,.T.);
#3278=ORIENTED_EDGE('',*,*,#2271,.T.);
#3279=ORIENTED_EDGE('',*,*,#2266,.F.);
#3280=ORIENTED_EDGE('',*,*,#2272,.T.);
#3281=ORIENTED_EDGE('',*,*,#2270,.F.);
#3282=ORIENTED_EDGE('',*,*,#2273,.T.);
#3283=ORIENTED_EDGE('',*,*,#2274,.T.);
#3284=ORIENTED_EDGE('',*,*,#2275,.T.);
#3285=ORIENTED_EDGE('',*,*,#2274,.F.);
#3286=ORIENTED_EDGE('',*,*,#2276,.T.);
#3287=ORIENTED_EDGE('',*,*,#2268,.F.);
#3288=ORIENTED_EDGE('',*,*,#2275,.F.);
#3289=ORIENTED_EDGE('',*,*,#2277,.T.);
#3290=ORIENTED_EDGE('',*,*,#2095,.F.);
#3291=ORIENTED_EDGE('',*,*,#2278,.T.);
#3292=ORIENTED_EDGE('',*,*,#2267,.F.);
#3293=ORIENTED_EDGE('',*,*,#2279,.F.);
#3294=ORIENTED_EDGE('',*,*,#2096,.F.);
#3295=ORIENTED_EDGE('',*,*,#2277,.F.);
#3296=ORIENTED_EDGE('',*,*,#2265,.F.);
#3297=ORIENTED_EDGE('',*,*,#2276,.F.);
#3298=ORIENTED_EDGE('',*,*,#2273,.F.);
#3299=ORIENTED_EDGE('',*,*,#2269,.F.);
#3300=ORIENTED_EDGE('',*,*,#2280,.T.);
#3301=ORIENTED_EDGE('',*,*,#2281,.T.);
#3302=ORIENTED_EDGE('',*,*,#2282,.T.);
#3303=ORIENTED_EDGE('',*,*,#2283,.T.);
#3304=ORIENTED_EDGE('',*,*,#2284,.T.);
#3305=ORIENTED_EDGE('',*,*,#2285,.T.);
#3306=ORIENTED_EDGE('',*,*,#2286,.T.);
#3307=ORIENTED_EDGE('',*,*,#2281,.F.);
#3308=ORIENTED_EDGE('',*,*,#2287,.T.);
#3309=ORIENTED_EDGE('',*,*,#2285,.F.);
#3310=ORIENTED_EDGE('',*,*,#2288,.T.);
#3311=ORIENTED_EDGE('',*,*,#2289,.T.);
#3312=ORIENTED_EDGE('',*,*,#2290,.T.);
#3313=ORIENTED_EDGE('',*,*,#2289,.F.);
#3314=ORIENTED_EDGE('',*,*,#2291,.T.);
#3315=ORIENTED_EDGE('',*,*,#2283,.F.);
#3316=ORIENTED_EDGE('',*,*,#2290,.F.);
#3317=ORIENTED_EDGE('',*,*,#2292,.T.);
#3318=ORIENTED_EDGE('',*,*,#2099,.F.);
#3319=ORIENTED_EDGE('',*,*,#2293,.T.);
#3320=ORIENTED_EDGE('',*,*,#2282,.F.);
#3321=ORIENTED_EDGE('',*,*,#2294,.F.);
#3322=ORIENTED_EDGE('',*,*,#2100,.F.);
#3323=ORIENTED_EDGE('',*,*,#2292,.F.);
#3324=ORIENTED_EDGE('',*,*,#2280,.F.);
#3325=ORIENTED_EDGE('',*,*,#2291,.F.);
#3326=ORIENTED_EDGE('',*,*,#2288,.F.);
#3327=ORIENTED_EDGE('',*,*,#2284,.F.);
#3328=ORIENTED_EDGE('',*,*,#2152,.T.);
#3329=ORIENTED_EDGE('',*,*,#2295,.T.);
#3330=ORIENTED_EDGE('',*,*,#2296,.T.);
#3331=ORIENTED_EDGE('',*,*,#2297,.T.);
#3332=ORIENTED_EDGE('',*,*,#2298,.T.);
#3333=ORIENTED_EDGE('',*,*,#2299,.T.);
#3334=ORIENTED_EDGE('',*,*,#2300,.T.);
#3335=ORIENTED_EDGE('',*,*,#2295,.F.);
#3336=ORIENTED_EDGE('',*,*,#2301,.T.);
#3337=ORIENTED_EDGE('',*,*,#2302,.T.);
#3338=ORIENTED_EDGE('',*,*,#2303,.T.);
#3339=ORIENTED_EDGE('',*,*,#2297,.F.);
#3340=ORIENTED_EDGE('',*,*,#2304,.T.);
#3341=ORIENTED_EDGE('',*,*,#2302,.F.);
#3342=ORIENTED_EDGE('',*,*,#2305,.T.);
#3343=ORIENTED_EDGE('',*,*,#2299,.F.);
#3344=ORIENTED_EDGE('',*,*,#2298,.F.);
#3345=ORIENTED_EDGE('',*,*,#2151,.F.);
#3346=ORIENTED_EDGE('',*,*,#2009,.F.);
#3347=ORIENTED_EDGE('',*,*,#2306,.F.);
#3348=ORIENTED_EDGE('',*,*,#2296,.F.);
#3349=ORIENTED_EDGE('',*,*,#2300,.F.);
#3350=ORIENTED_EDGE('',*,*,#2305,.F.);
#3351=ORIENTED_EDGE('',*,*,#2301,.F.);
#3352=ORIENTED_EDGE('',*,*,#2087,.F.);
#3353=ORIENTED_EDGE('',*,*,#2307,.T.);
#3354=ORIENTED_EDGE('',*,*,#2119,.F.);
#3355=ORIENTED_EDGE('',*,*,#2101,.T.);
#3356=ORIENTED_EDGE('',*,*,#2294,.T.);
#3357=ORIENTED_EDGE('',*,*,#2286,.F.);
#3358=ORIENTED_EDGE('',*,*,#2308,.T.);
#3359=ORIENTED_EDGE('',*,*,#2097,.T.);
#3360=ORIENTED_EDGE('',*,*,#2279,.T.);
#3361=ORIENTED_EDGE('',*,*,#2271,.F.);
#3362=ORIENTED_EDGE('',*,*,#2309,.T.);
#3363=ORIENTED_EDGE('',*,*,#2093,.T.);
#3364=ORIENTED_EDGE('',*,*,#2287,.F.);
#3365=ORIENTED_EDGE('',*,*,#2293,.F.);
#3366=ORIENTED_EDGE('',*,*,#2098,.F.);
#3367=ORIENTED_EDGE('',*,*,#2308,.F.);
#3368=ORIENTED_EDGE('',*,*,#2272,.F.);
#3369=ORIENTED_EDGE('',*,*,#2278,.F.);
#3370=ORIENTED_EDGE('',*,*,#2094,.F.);
#3371=ORIENTED_EDGE('',*,*,#2309,.F.);
#3372=ORIENTED_EDGE('',*,*,#2303,.F.);
#3373=ORIENTED_EDGE('',*,*,#2310,.F.);
#3374=ORIENTED_EDGE('',*,*,#2007,.F.);
#3375=ORIENTED_EDGE('',*,*,#2153,.F.);
#3376=ORIENTED_EDGE('',*,*,#2304,.F.);
#3377=ORIENTED_EDGE('',*,*,#2306,.T.);
#3378=ORIENTED_EDGE('',*,*,#2008,.F.);
#3379=ORIENTED_EDGE('',*,*,#2310,.T.);
#3380=ORIENTED_EDGE('',*,*,#2260,.F.);
#3381=ORIENTED_EDGE('',*,*,#2311,.F.);
#3382=ORIENTED_EDGE('',*,*,#2078,.F.);
#3383=ORIENTED_EDGE('',*,*,#2264,.F.);
#3384=ORIENTED_EDGE('',*,*,#2258,.F.);
#3385=ORIENTED_EDGE('',*,*,#2263,.T.);
#3386=ORIENTED_EDGE('',*,*,#2079,.F.);
#3387=ORIENTED_EDGE('',*,*,#2311,.T.);
#3388=ORIENTED_EDGE('',*,*,#1787,.F.);
#3389=ORIENTED_EDGE('',*,*,#2249,.F.);
#3390=ORIENTED_EDGE('',*,*,#2181,.T.);
#3391=ORIENTED_EDGE('',*,*,#2183,.F.);
#3392=ORIENTED_EDGE('',*,*,#2240,.F.);
#3393=ORIENTED_EDGE('',*,*,#2185,.F.);
#3394=ORIENTED_EDGE('',*,*,#2122,.T.);
#3395=ORIENTED_EDGE('',*,*,#2120,.F.);
#3396=ORIENTED_EDGE('',*,*,#2307,.F.);
#3397=ORIENTED_EDGE('',*,*,#2086,.F.);
#3398=ORIENTED_EDGE('',*,*,#2092,.T.);
#3399=ORIENTED_EDGE('',*,*,#2196,.F.);
#3400=ORIENTED_EDGE('',*,*,#2239,.F.);
#3401=ORIENTED_EDGE('',*,*,#2194,.F.);
#3402=ORIENTED_EDGE('',*,*,#2191,.T.);
#3403=ORIENTED_EDGE('',*,*,#2248,.F.);
#3404=PLANE('',#3935);
#3405=PLANE('',#3939);
#3406=PLANE('',#3943);
#3407=PLANE('',#3947);
#3408=PLANE('',#3953);
#3409=PLANE('',#3960);
#3410=PLANE('',#3968);
#3411=PLANE('',#3976);
#3412=PLANE('',#3977);
#3413=PLANE('',#3978);
#3414=PLANE('',#3990);
#3415=PLANE('',#3991);
#3416=PLANE('',#3992);
#3417=PLANE('',#4004);
#3418=PLANE('',#4005);
#3419=PLANE('',#4006);
#3420=PLANE('',#4018);
#3421=PLANE('',#4019);
#3422=PLANE('',#4031);
#3423=PLANE('',#4032);
#3424=PLANE('',#4033);
#3425=PLANE('',#4041);
#3426=PLANE('',#4053);
#3427=PLANE('',#4054);
#3428=PLANE('',#4055);
#3429=PLANE('',#4067);
#3430=PLANE('',#4068);
#3431=PLANE('',#4069);
#3432=PLANE('',#4070);
#3433=PLANE('',#4071);
#3434=PLANE('',#4072);
#3435=PLANE('',#4073);
#3436=PLANE('',#4074);
#3437=PLANE('',#4075);
#3438=PLANE('',#4076);
#3439=PLANE('',#4077);
#3440=PLANE('',#4078);
#3441=PLANE('',#4079);
#3442=PLANE('',#4083);
#3443=PLANE('',#4093);
#3444=PLANE('',#4094);
#3445=PLANE('',#4101);
#3446=PLANE('',#4104);
#3447=PLANE('',#4110);
#3448=PLANE('',#4117);
#3449=PLANE('',#4122);
#3450=PLANE('',#4126);
#3451=PLANE('',#4127);
#3452=PLANE('',#4135);
#3453=PLANE('',#4138);
#3454=PLANE('',#4140);
#3455=PLANE('',#4150);
#3456=PLANE('',#4152);
#3457=PLANE('',#4156);
#3458=PLANE('',#4160);
#3459=PLANE('',#4167);
#3460=PLANE('',#4169);
#3461=PLANE('',#4178);
#3462=PLANE('',#4188);
#3463=PLANE('',#4192);
#3464=PLANE('',#4196);
#3465=PLANE('',#4197);
#3466=PLANE('',#4201);
#3467=PLANE('',#4202);
#3468=PLANE('',#4203);
#3469=PLANE('',#4204);
#3470=PLANE('',#4205);
#3471=PLANE('',#4206);
#3472=PLANE('',#4207);
#3473=PLANE('',#4208);
#3474=PLANE('',#4209);
#3475=PLANE('',#4210);
#3476=PLANE('',#4211);
#3477=PLANE('',#4212);
#3478=PLANE('',#4213);
#3479=PLANE('',#4214);
#3480=PLANE('',#4215);
#3481=PLANE('',#4216);
#3482=PLANE('',#4217);
#3483=PLANE('',#4218);
#3484=PLANE('',#4219);
#3485=PLANE('',#4220);
#3486=PLANE('',#4221);
#3487=PLANE('',#4222);
#3488=PLANE('',#4223);
#3489=PLANE('',#4224);
#3490=PLANE('',#4225);
#3491=PLANE('',#4228);
#3492=PLANE('',#4233);
#3493=PLANE('',#4234);
#3494=PLANE('',#4235);
#3495=PLANE('',#4236);
#3496=PLANE('',#4237);
#3497=PLANE('',#4238);
#3498=PLANE('',#4239);
#3499=PLANE('',#4240);
#3500=PLANE('',#4241);
#3501=PLANE('',#4242);
#3502=PLANE('',#4243);
#3503=PLANE('',#4244);
#3504=PLANE('',#4245);
#3505=PLANE('',#4246);
#3506=PLANE('',#4247);
#3507=PLANE('',#4248);
#3508=PLANE('',#4249);
#3509=PLANE('',#4250);
#3510=PLANE('',#4251);
#3511=PLANE('',#4252);
#3512=PLANE('',#4253);
#3513=PLANE('',#4254);
#3514=PLANE('',#4255);
#3515=PLANE('',#4256);
#3516=PLANE('',#4257);
#3517=PLANE('',#4258);
#3518=PLANE('',#4259);
#3519=PLANE('',#4260);
#3520=PLANE('',#4261);
#3521=PLANE('',#4262);
#3522=PLANE('',#4263);
#3523=PLANE('',#4264);
#3524=PLANE('',#4265);
#3525=PLANE('',#4266);
#3526=PLANE('',#4267);
#3527=PLANE('',#4268);
#3528=PLANE('',#4269);
#3529=PLANE('',#4270);
#3530=STYLED_ITEM('',(#6498),#3723);
#3531=STYLED_ITEM('',(#6498),#3724);
#3532=STYLED_ITEM('',(#6498),#3725);
#3533=STYLED_ITEM('',(#6498),#3726);
#3534=STYLED_ITEM('',(#6498),#3727);
#3535=STYLED_ITEM('',(#6498),#3728);
#3536=STYLED_ITEM('',(#6498),#3729);
#3537=STYLED_ITEM('',(#6498),#3730);
#3538=STYLED_ITEM('',(#6498),#3731);
#3539=STYLED_ITEM('',(#6498),#3732);
#3540=STYLED_ITEM('',(#6498),#3733);
#3541=STYLED_ITEM('',(#6498),#3734);
#3542=STYLED_ITEM('',(#6498),#3735);
#3543=STYLED_ITEM('',(#6498),#3736);
#3544=STYLED_ITEM('',(#6498),#3737);
#3545=STYLED_ITEM('',(#6498),#3738);
#3546=STYLED_ITEM('',(#6498),#3739);
#3547=STYLED_ITEM('',(#6498),#3740);
#3548=STYLED_ITEM('',(#6498),#3741);
#3549=STYLED_ITEM('',(#6498),#3742);
#3550=STYLED_ITEM('',(#6498),#3743);
#3551=STYLED_ITEM('',(#6498),#3744);
#3552=STYLED_ITEM('',(#6498),#3745);
#3553=STYLED_ITEM('',(#6498),#3746);
#3554=STYLED_ITEM('',(#6498),#3747);
#3555=STYLED_ITEM('',(#6498),#3748);
#3556=STYLED_ITEM('',(#6498),#3749);
#3557=STYLED_ITEM('',(#6498),#3750);
#3558=STYLED_ITEM('',(#6498),#3751);
#3559=STYLED_ITEM('',(#6498),#3752);
#3560=STYLED_ITEM('',(#6498),#3753);
#3561=STYLED_ITEM('',(#6498),#3754);
#3562=STYLED_ITEM('',(#6498),#3755);
#3563=STYLED_ITEM('',(#6498),#3756);
#3564=STYLED_ITEM('',(#6498),#3757);
#3565=STYLED_ITEM('',(#6498),#3758);
#3566=STYLED_ITEM('',(#6498),#3759);
#3567=STYLED_ITEM('',(#6498),#3760);
#3568=STYLED_ITEM('',(#6498),#3761);
#3569=STYLED_ITEM('',(#6498),#3762);
#3570=STYLED_ITEM('',(#6498),#3763);
#3571=STYLED_ITEM('',(#6498),#3764);
#3572=STYLED_ITEM('',(#6498),#3765);
#3573=STYLED_ITEM('',(#6498),#3766);
#3574=STYLED_ITEM('',(#6498),#3767);
#3575=STYLED_ITEM('',(#6498),#3768);
#3576=STYLED_ITEM('',(#6498),#3769);
#3577=STYLED_ITEM('',(#6498),#3770);
#3578=STYLED_ITEM('',(#6498),#3771);
#3579=STYLED_ITEM('',(#6498),#3772);
#3580=STYLED_ITEM('',(#6498),#3773);
#3581=STYLED_ITEM('',(#6498),#3774);
#3582=STYLED_ITEM('',(#6498),#3775);
#3583=STYLED_ITEM('',(#6498),#3776);
#3584=STYLED_ITEM('',(#6498),#3777);
#3585=STYLED_ITEM('',(#6498),#3778);
#3586=STYLED_ITEM('',(#6498),#3779);
#3587=STYLED_ITEM('',(#6498),#3780);
#3588=STYLED_ITEM('',(#6498),#3781);
#3589=STYLED_ITEM('',(#6498),#3782);
#3590=STYLED_ITEM('',(#6498),#3783);
#3591=STYLED_ITEM('',(#6498),#3784);
#3592=STYLED_ITEM('',(#6498),#3785);
#3593=STYLED_ITEM('',(#6498),#3786);
#3594=STYLED_ITEM('',(#6498),#3787);
#3595=STYLED_ITEM('',(#6498),#3788);
#3596=STYLED_ITEM('',(#6498),#3789);
#3597=STYLED_ITEM('',(#6498),#3790);
#3598=STYLED_ITEM('',(#6498),#3791);
#3599=STYLED_ITEM('',(#6498),#3792);
#3600=STYLED_ITEM('',(#6498),#3793);
#3601=STYLED_ITEM('',(#6498),#3794);
#3602=STYLED_ITEM('',(#6498),#3795);
#3603=STYLED_ITEM('',(#6498),#3796);
#3604=STYLED_ITEM('',(#6498),#3797);
#3605=STYLED_ITEM('',(#6498),#3798);
#3606=STYLED_ITEM('',(#6498),#3799);
#3607=STYLED_ITEM('',(#6498),#3800);
#3608=STYLED_ITEM('',(#6498),#3801);
#3609=STYLED_ITEM('',(#6498),#3802);
#3610=STYLED_ITEM('',(#6498),#3803);
#3611=STYLED_ITEM('',(#6498),#3804);
#3612=STYLED_ITEM('',(#6498),#3805);
#3613=STYLED_ITEM('',(#6498),#3806);
#3614=STYLED_ITEM('',(#6498),#3807);
#3615=STYLED_ITEM('',(#6498),#3808);
#3616=STYLED_ITEM('',(#6498),#3809);
#3617=STYLED_ITEM('',(#6498),#3810);
#3618=STYLED_ITEM('',(#6498),#3811);
#3619=STYLED_ITEM('',(#6498),#3812);
#3620=STYLED_ITEM('',(#6498),#3813);
#3621=STYLED_ITEM('',(#6498),#3814);
#3622=STYLED_ITEM('',(#6498),#3815);
#3623=STYLED_ITEM('',(#6498),#3816);
#3624=STYLED_ITEM('',(#6498),#3817);
#3625=STYLED_ITEM('',(#6498),#3818);
#3626=STYLED_ITEM('',(#6498),#3819);
#3627=STYLED_ITEM('',(#6498),#3820);
#3628=STYLED_ITEM('',(#6498),#3821);
#3629=STYLED_ITEM('',(#6498),#3822);
#3630=STYLED_ITEM('',(#6498),#3823);
#3631=STYLED_ITEM('',(#6498),#3824);
#3632=STYLED_ITEM('',(#6498),#3825);
#3633=STYLED_ITEM('',(#6498),#3826);
#3634=STYLED_ITEM('',(#6498),#3827);
#3635=STYLED_ITEM('',(#6498),#3828);
#3636=STYLED_ITEM('',(#6498),#3829);
#3637=STYLED_ITEM('',(#6498),#3830);
#3638=STYLED_ITEM('',(#6498),#3831);
#3639=STYLED_ITEM('',(#6498),#3832);
#3640=STYLED_ITEM('',(#6498),#3833);
#3641=STYLED_ITEM('',(#6498),#3834);
#3642=STYLED_ITEM('',(#6498),#3835);
#3643=STYLED_ITEM('',(#6498),#3836);
#3644=STYLED_ITEM('',(#6498),#3837);
#3645=STYLED_ITEM('',(#6498),#3838);
#3646=STYLED_ITEM('',(#6498),#3839);
#3647=STYLED_ITEM('',(#6498),#3840);
#3648=STYLED_ITEM('',(#6498),#3841);
#3649=STYLED_ITEM('',(#6498),#3842);
#3650=STYLED_ITEM('',(#6498),#3843);
#3651=STYLED_ITEM('',(#6498),#3844);
#3652=STYLED_ITEM('',(#6498),#3845);
#3653=STYLED_ITEM('',(#6498),#3846);
#3654=STYLED_ITEM('',(#6498),#3847);
#3655=STYLED_ITEM('',(#6498),#3848);
#3656=STYLED_ITEM('',(#6498),#3849);
#3657=STYLED_ITEM('',(#6498),#3850);
#3658=STYLED_ITEM('',(#6498),#3851);
#3659=STYLED_ITEM('',(#6498),#3852);
#3660=STYLED_ITEM('',(#6498),#3853);
#3661=STYLED_ITEM('',(#6498),#3854);
#3662=STYLED_ITEM('',(#6498),#3855);
#3663=STYLED_ITEM('',(#6498),#3856);
#3664=STYLED_ITEM('',(#6498),#3857);
#3665=STYLED_ITEM('',(#6498),#3858);
#3666=STYLED_ITEM('',(#6498),#3859);
#3667=STYLED_ITEM('',(#6498),#3860);
#3668=STYLED_ITEM('',(#6498),#3861);
#3669=STYLED_ITEM('',(#6498),#3862);
#3670=STYLED_ITEM('',(#6498),#3863);
#3671=STYLED_ITEM('',(#6498),#3864);
#3672=STYLED_ITEM('',(#6498),#3865);
#3673=STYLED_ITEM('',(#6498),#3866);
#3674=STYLED_ITEM('',(#6498),#3867);
#3675=STYLED_ITEM('',(#6498),#3868);
#3676=STYLED_ITEM('',(#6498),#3869);
#3677=STYLED_ITEM('',(#6498),#3870);
#3678=STYLED_ITEM('',(#6498),#3871);
#3679=STYLED_ITEM('',(#6498),#3872);
#3680=STYLED_ITEM('',(#6498),#3873);
#3681=STYLED_ITEM('',(#6498),#3874);
#3682=STYLED_ITEM('',(#6498),#3875);
#3683=STYLED_ITEM('',(#6498),#3876);
#3684=STYLED_ITEM('',(#6498),#3877);
#3685=STYLED_ITEM('',(#6498),#3878);
#3686=STYLED_ITEM('',(#6498),#3879);
#3687=STYLED_ITEM('',(#6498),#3880);
#3688=STYLED_ITEM('',(#6498),#3881);
#3689=STYLED_ITEM('',(#6498),#3882);
#3690=STYLED_ITEM('',(#6498),#3883);
#3691=STYLED_ITEM('',(#6498),#3884);
#3692=STYLED_ITEM('',(#6498),#3885);
#3693=STYLED_ITEM('',(#6498),#3886);
#3694=STYLED_ITEM('',(#6498),#3887);
#3695=STYLED_ITEM('',(#6498),#3888);
#3696=STYLED_ITEM('',(#6498),#3889);
#3697=STYLED_ITEM('',(#6498),#3890);
#3698=STYLED_ITEM('',(#6498),#3891);
#3699=STYLED_ITEM('',(#6498),#3892);
#3700=STYLED_ITEM('',(#6498),#3893);
#3701=STYLED_ITEM('',(#6498),#3894);
#3702=STYLED_ITEM('',(#6498),#3895);
#3703=STYLED_ITEM('',(#6498),#3896);
#3704=STYLED_ITEM('',(#6498),#3897);
#3705=STYLED_ITEM('',(#6498),#3898);
#3706=STYLED_ITEM('',(#6498),#3899);
#3707=STYLED_ITEM('',(#6498),#3900);
#3708=STYLED_ITEM('',(#6498),#3901);
#3709=STYLED_ITEM('',(#6498),#3902);
#3710=STYLED_ITEM('',(#6498),#3903);
#3711=STYLED_ITEM('',(#6498),#3904);
#3712=STYLED_ITEM('',(#6498),#3905);
#3713=STYLED_ITEM('',(#6498),#3906);
#3714=STYLED_ITEM('',(#6498),#3907);
#3715=STYLED_ITEM('',(#6498),#3908);
#3716=STYLED_ITEM('',(#6498),#3909);
#3717=STYLED_ITEM('',(#6498),#3910);
#3718=STYLED_ITEM('',(#6498),#3911);
#3719=STYLED_ITEM('',(#6498),#3912);
#3720=STYLED_ITEM('',(#6498),#3913);
#3721=STYLED_ITEM('',(#6498),#3914);
#3722=STYLED_ITEM('',(#6497),#13);
#3723=ADVANCED_FACE('',(#226),#3404,.T.);
#3724=ADVANCED_FACE('',(#227),#222,.T.);
#3725=ADVANCED_FACE('',(#228),#3405,.T.);
#3726=ADVANCED_FACE('',(#229),#223,.T.);
#3727=ADVANCED_FACE('',(#230),#3406,.T.);
#3728=ADVANCED_FACE('',(#231),#224,.T.);
#3729=ADVANCED_FACE('',(#232),#3407,.T.);
#3730=ADVANCED_FACE('',(#233),#225,.T.);
#3731=ADVANCED_FACE('',(#234),#68,.T.);
#3732=ADVANCED_FACE('',(#235),#3408,.T.);
#3733=ADVANCED_FACE('',(#236),#69,.T.);
#3734=ADVANCED_FACE('',(#237),#3409,.T.);
#3735=ADVANCED_FACE('',(#238),#3410,.T.);
#3736=ADVANCED_FACE('',(#239),#70,.T.);
#3737=ADVANCED_FACE('',(#240),#71,.T.);
#3738=ADVANCED_FACE('',(#241),#3411,.T.);
#3739=ADVANCED_FACE('',(#242),#3412,.T.);
#3740=ADVANCED_FACE('',(#243),#3413,.T.);
#3741=ADVANCED_FACE('',(#244),#72,.T.);
#3742=ADVANCED_FACE('',(#245),#73,.T.);
#3743=ADVANCED_FACE('',(#246),#74,.T.);
#3744=ADVANCED_FACE('',(#247),#3414,.T.);
#3745=ADVANCED_FACE('',(#248),#3415,.T.);
#3746=ADVANCED_FACE('',(#249),#3416,.T.);
#3747=ADVANCED_FACE('',(#250),#75,.T.);
#3748=ADVANCED_FACE('',(#251),#76,.T.);
#3749=ADVANCED_FACE('',(#252),#77,.T.);
#3750=ADVANCED_FACE('',(#253),#3417,.T.);
#3751=ADVANCED_FACE('',(#254),#3418,.T.);
#3752=ADVANCED_FACE('',(#255),#3419,.T.);
#3753=ADVANCED_FACE('',(#256),#78,.T.);
#3754=ADVANCED_FACE('',(#257),#79,.T.);
#3755=ADVANCED_FACE('',(#258),#80,.T.);
#3756=ADVANCED_FACE('',(#259),#3420,.T.);
#3757=ADVANCED_FACE('',(#260),#3421,.T.);
#3758=ADVANCED_FACE('',(#261),#81,.T.);
#3759=ADVANCED_FACE('',(#262),#82,.T.);
#3760=ADVANCED_FACE('',(#263),#83,.T.);
#3761=ADVANCED_FACE('',(#264),#3422,.T.);
#3762=ADVANCED_FACE('',(#265),#3423,.T.);
#3763=ADVANCED_FACE('',(#266),#3424,.T.);
#3764=ADVANCED_FACE('',(#267),#84,.T.);
#3765=ADVANCED_FACE('',(#268),#85,.T.);
#3766=ADVANCED_FACE('',(#269),#3425,.T.);
#3767=ADVANCED_FACE('',(#270),#86,.T.);
#3768=ADVANCED_FACE('',(#271),#87,.T.);
#3769=ADVANCED_FACE('',(#272),#88,.T.);
#3770=ADVANCED_FACE('',(#273),#3426,.T.);
#3771=ADVANCED_FACE('',(#274),#3427,.T.);
#3772=ADVANCED_FACE('',(#275),#3428,.T.);
#3773=ADVANCED_FACE('',(#276),#89,.T.);
#3774=ADVANCED_FACE('',(#277),#90,.T.);
#3775=ADVANCED_FACE('',(#278),#91,.T.);
#3776=ADVANCED_FACE('',(#279),#3429,.T.);
#3777=ADVANCED_FACE('',(#280),#3430,.T.);
#3778=ADVANCED_FACE('',(#281),#3431,.T.);
#3779=ADVANCED_FACE('',(#282),#3432,.T.);
#3780=ADVANCED_FACE('',(#283),#3433,.T.);
#3781=ADVANCED_FACE('',(#284),#3434,.T.);
#3782=ADVANCED_FACE('',(#285),#3435,.T.);
#3783=ADVANCED_FACE('',(#286),#3436,.T.);
#3784=ADVANCED_FACE('',(#287),#3437,.T.);
#3785=ADVANCED_FACE('',(#288),#3438,.T.);
#3786=ADVANCED_FACE('',(#289),#3439,.T.);
#3787=ADVANCED_FACE('',(#290),#3440,.T.);
#3788=ADVANCED_FACE('',(#291),#3441,.T.);
#3789=ADVANCED_FACE('',(#292),#92,.T.);
#3790=ADVANCED_FACE('',(#293),#3442,.F.);
#3791=ADVANCED_FACE('',(#294),#93,.T.);
#3792=ADVANCED_FACE('',(#295),#3443,.F.);
#3793=ADVANCED_FACE('',(#296),#3444,.T.);
#3794=ADVANCED_FACE('',(#297),#94,.T.);
#3795=ADVANCED_FACE('',(#298),#95,.T.);
#3796=ADVANCED_FACE('',(#299),#96,.F.);
#3797=ADVANCED_FACE('',(#300),#3445,.F.);
#3798=ADVANCED_FACE('',(#301),#97,.F.);
#3799=ADVANCED_FACE('',(#302),#3446,.F.);
#3800=ADVANCED_FACE('',(#303),#98,.F.);
#3801=ADVANCED_FACE('',(#304),#99,.F.);
#3802=ADVANCED_FACE('',(#305),#3447,.F.);
#3803=ADVANCED_FACE('',(#306),#100,.T.);
#3804=ADVANCED_FACE('',(#307),#3448,.F.);
#3805=ADVANCED_FACE('',(#308),#101,.T.);
#3806=ADVANCED_FACE('',(#309),#3449,.T.);
#3807=ADVANCED_FACE('',(#310),#102,.T.);
#3808=ADVANCED_FACE('',(#311),#3450,.F.);
#3809=ADVANCED_FACE('',(#312),#3451,.F.);
#3810=ADVANCED_FACE('',(#313),#103,.T.);
#3811=ADVANCED_FACE('',(#314),#3452,.F.);
#3812=ADVANCED_FACE('',(#315),#104,.T.);
#3813=ADVANCED_FACE('',(#316),#3453,.T.);
#3814=ADVANCED_FACE('',(#317),#3454,.T.);
#3815=ADVANCED_FACE('',(#318),#105,.T.);
#3816=ADVANCED_FACE('',(#319),#106,.T.);
#3817=ADVANCED_FACE('',(#320),#3455,.T.);
#3818=ADVANCED_FACE('',(#321),#107,.T.);
#3819=ADVANCED_FACE('',(#322),#3456,.F.);
#3820=ADVANCED_FACE('',(#323),#108,.F.);
#3821=ADVANCED_FACE('',(#324),#109,.F.);
#3822=ADVANCED_FACE('',(#325),#3457,.F.);
#3823=ADVANCED_FACE('',(#326),#110,.F.);
#3824=ADVANCED_FACE('',(#327),#3458,.F.);
#3825=ADVANCED_FACE('',(#328),#111,.F.);
#3826=ADVANCED_FACE('',(#329),#112,.F.);
#3827=ADVANCED_FACE('',(#330),#3459,.F.);
#3828=ADVANCED_FACE('',(#331),#113,.F.);
#3829=ADVANCED_FACE('',(#332),#3460,.F.);
#3830=ADVANCED_FACE('',(#333),#114,.F.);
#3831=ADVANCED_FACE('',(#334),#115,.F.);
#3832=ADVANCED_FACE('',(#335),#116,.F.);
#3833=ADVANCED_FACE('',(#336),#117,.F.);
#3834=ADVANCED_FACE('',(#337),#3461,.F.);
#3835=ADVANCED_FACE('',(#338),#118,.F.);
#3836=ADVANCED_FACE('',(#339),#119,.F.);
#3837=ADVANCED_FACE('',(#340),#120,.F.);
#3838=ADVANCED_FACE('',(#341),#3462,.T.);
#3839=ADVANCED_FACE('',(#342),#121,.F.);
#3840=ADVANCED_FACE('',(#343),#3463,.T.);
#3841=ADVANCED_FACE('',(#344),#122,.F.);
#3842=ADVANCED_FACE('',(#345),#3464,.T.);
#3843=ADVANCED_FACE('',(#346),#3465,.F.);
#3844=ADVANCED_FACE('',(#347),#123,.F.);
#3845=ADVANCED_FACE('',(#348),#3466,.T.);
#3846=ADVANCED_FACE('',(#349),#3467,.T.);
#3847=ADVANCED_FACE('',(#350),#3468,.F.);
#3848=ADVANCED_FACE('',(#351),#3469,.T.);
#3849=ADVANCED_FACE('',(#352),#3470,.T.);
#3850=ADVANCED_FACE('',(#353),#3471,.T.);
#3851=ADVANCED_FACE('',(#354),#3472,.T.);
#3852=ADVANCED_FACE('',(#355),#3473,.T.);
#3853=ADVANCED_FACE('',(#356),#3474,.T.);
#3854=ADVANCED_FACE('',(#357),#3475,.T.);
#3855=ADVANCED_FACE('',(#358),#3476,.T.);
#3856=ADVANCED_FACE('',(#359),#3477,.T.);
#3857=ADVANCED_FACE('',(#360),#3478,.T.);
#3858=ADVANCED_FACE('',(#361),#3479,.T.);
#3859=ADVANCED_FACE('',(#362),#3480,.T.);
#3860=ADVANCED_FACE('',(#363),#3481,.T.);
#3861=ADVANCED_FACE('',(#364),#3482,.T.);
#3862=ADVANCED_FACE('',(#365),#3483,.T.);
#3863=ADVANCED_FACE('',(#366),#3484,.T.);
#3864=ADVANCED_FACE('',(#367),#3485,.T.);
#3865=ADVANCED_FACE('',(#368),#3486,.T.);
#3866=ADVANCED_FACE('',(#369),#3487,.T.);
#3867=ADVANCED_FACE('',(#370),#3488,.T.);
#3868=ADVANCED_FACE('',(#371),#3489,.T.);
#3869=ADVANCED_FACE('',(#372),#3490,.T.);
#3870=ADVANCED_FACE('',(#373),#124,.T.);
#3871=ADVANCED_FACE('',(#374),#125,.T.);
#3872=ADVANCED_FACE('',(#375),#3491,.F.);
#3873=ADVANCED_FACE('',(#376),#126,.T.);
#3874=ADVANCED_FACE('',(#377),#127,.T.);
#3875=ADVANCED_FACE('',(#378),#128,.T.);
#3876=ADVANCED_FACE('',(#379),#129,.T.);
#3877=ADVANCED_FACE('',(#380),#3492,.F.);
#3878=ADVANCED_FACE('',(#381),#3493,.T.);
#3879=ADVANCED_FACE('',(#382),#3494,.T.);
#3880=ADVANCED_FACE('',(#383),#3495,.T.);
#3881=ADVANCED_FACE('',(#384),#3496,.T.);
#3882=ADVANCED_FACE('',(#385),#3497,.T.);
#3883=ADVANCED_FACE('',(#386),#3498,.T.);
#3884=ADVANCED_FACE('',(#387),#3499,.T.);
#3885=ADVANCED_FACE('',(#388),#3500,.T.);
#3886=ADVANCED_FACE('',(#389),#3501,.T.);
#3887=ADVANCED_FACE('',(#390),#3502,.T.);
#3888=ADVANCED_FACE('',(#391),#3503,.T.);
#3889=ADVANCED_FACE('',(#392),#3504,.T.);
#3890=ADVANCED_FACE('',(#393),#3505,.T.);
#3891=ADVANCED_FACE('',(#394),#3506,.T.);
#3892=ADVANCED_FACE('',(#395),#3507,.T.);
#3893=ADVANCED_FACE('',(#396),#3508,.T.);
#3894=ADVANCED_FACE('',(#397),#3509,.T.);
#3895=ADVANCED_FACE('',(#398),#3510,.T.);
#3896=ADVANCED_FACE('',(#399),#3511,.T.);
#3897=ADVANCED_FACE('',(#400),#3512,.T.);
#3898=ADVANCED_FACE('',(#401),#3513,.T.);
#3899=ADVANCED_FACE('',(#402),#3514,.T.);
#3900=ADVANCED_FACE('',(#403),#3515,.T.);
#3901=ADVANCED_FACE('',(#404),#3516,.T.);
#3902=ADVANCED_FACE('',(#405),#3517,.T.);
#3903=ADVANCED_FACE('',(#406),#3518,.T.);
#3904=ADVANCED_FACE('',(#407),#3519,.T.);
#3905=ADVANCED_FACE('',(#408),#3520,.T.);
#3906=ADVANCED_FACE('',(#409),#3521,.T.);
#3907=ADVANCED_FACE('',(#410),#3522,.T.);
#3908=ADVANCED_FACE('',(#411),#3523,.T.);
#3909=ADVANCED_FACE('',(#412),#3524,.T.);
#3910=ADVANCED_FACE('',(#413),#3525,.T.);
#3911=ADVANCED_FACE('',(#414),#3526,.T.);
#3912=ADVANCED_FACE('',(#415),#3527,.T.);
#3913=ADVANCED_FACE('',(#416),#3528,.T.);
#3914=ADVANCED_FACE('',(#417),#3529,.T.);
#3915=CLOSED_SHELL('',(#3723,#3724,#3725,#3726,#3727,#3728,#3729,#3730,
#3731,#3732,#3733,#3734,#3735,#3736,#3737,#3738,#3739,#3740,#3741,#3742,
#3743,#3744,#3745,#3746,#3747,#3748,#3749,#3750,#3751,#3752,#3753,#3754,
#3755,#3756,#3757,#3758,#3759,#3760,#3761,#3762,#3763,#3764,#3765,#3766,
#3767,#3768,#3769,#3770,#3771,#3772,#3773,#3774,#3775,#3776,#3777,#3778,
#3779,#3780,#3781,#3782,#3783,#3784,#3785,#3786,#3787,#3788,#3789,#3790,
#3791,#3792,#3793,#3794,#3795,#3796,#3797,#3798,#3799,#3800,#3801,#3802,
#3803,#3804,#3805,#3806,#3807,#3808,#3809,#3810,#3811,#3812,#3813,#3814,
#3815,#3816,#3817,#3818,#3819,#3820,#3821,#3822,#3823,#3824,#3825,#3826,
#3827,#3828,#3829,#3830,#3831,#3832,#3833,#3834,#3835,#3836,#3837,#3838,
#3839,#3840,#3841,#3842,#3843,#3844,#3845,#3846,#3847,#3848,#3849,#3850,
#3851,#3852,#3853,#3854,#3855,#3856,#3857,#3858,#3859,#3860,#3861,#3862,
#3863,#3864,#3865,#3866,#3867,#3868,#3869,#3870,#3871,#3872,#3873,#3874,
#3875,#3876,#3877,#3878,#3879,#3880,#3881,#3882,#3883,#3884,#3885,#3886,
#3887,#3888,#3889,#3890,#3891,#3892,#3893,#3894,#3895,#3896,#3897,#3898,
#3899,#3900,#3901,#3902,#3903,#3904,#3905,#3906,#3907,#3908,#3909,#3910,
#3911,#3912,#3913,#3914));
#3916=DERIVED_UNIT_ELEMENT(#3918,1.);
#3917=DERIVED_UNIT_ELEMENT(#6483,3.);
#3918=(
MASS_UNIT()
NAMED_UNIT(*)
SI_UNIT($,.GRAM.)
);
#3919=DERIVED_UNIT((#3916,#3917));
#3920=MEASURE_REPRESENTATION_ITEM('density measure',
POSITIVE_RATIO_MEASURE(1.),#3919);
#3921=PROPERTY_DEFINITION_REPRESENTATION(#3926,#3923);
#3922=PROPERTY_DEFINITION_REPRESENTATION(#3927,#3924);
#3923=REPRESENTATION('material name',(#3925),#6480);
#3924=REPRESENTATION('density',(#3920),#6480);
#3925=DESCRIPTIVE_REPRESENTATION_ITEM('Generic','Generic');
#3926=PROPERTY_DEFINITION('material property','material name',#6490);
#3927=PROPERTY_DEFINITION('material property','density of part',#6490);
#3928=DATE_TIME_ROLE('creation_date');
#3929=APPLIED_DATE_AND_TIME_ASSIGNMENT(#3930,#3928,(#6490));
#3930=DATE_AND_TIME(#3931,#3932);
#3931=CALENDAR_DATE(2021,9,3);
#3932=LOCAL_TIME(12,37,38.,#3933);
#3933=COORDINATED_UNIVERSAL_TIME_OFFSET(0,0,.BEHIND.);
#3934=AXIS2_PLACEMENT_3D('placement',#5345,#4271,#4272);
#3935=AXIS2_PLACEMENT_3D('',#5346,#4273,#4274);
#3936=AXIS2_PLACEMENT_3D('',#5355,#4279,#4280);
#3937=AXIS2_PLACEMENT_3D('',#5357,#4281,#4282);
#3938=AXIS2_PLACEMENT_3D('',#5360,#4284,#4285);
#3939=AXIS2_PLACEMENT_3D('',#5361,#4286,#4287);
#3940=AXIS2_PLACEMENT_3D('',#5367,#4291,#4292);
#3941=AXIS2_PLACEMENT_3D('',#5369,#4293,#4294);
#3942=AXIS2_PLACEMENT_3D('',#5372,#4296,#4297);
#3943=AXIS2_PLACEMENT_3D('',#5373,#4298,#4299);
#3944=AXIS2_PLACEMENT_3D('',#5379,#4303,#4304);
#3945=AXIS2_PLACEMENT_3D('',#5381,#4305,#4306);
#3946=AXIS2_PLACEMENT_3D('',#5384,#4308,#4309);
#3947=AXIS2_PLACEMENT_3D('',#5385,#4310,#4311);
#3948=AXIS2_PLACEMENT_3D('',#5391,#4315,#4316);
#3949=AXIS2_PLACEMENT_3D('',#5392,#4317,#4318);
#3950=AXIS2_PLACEMENT_3D('',#5393,#4319,#4320);
#3951=AXIS2_PLACEMENT_3D('',#5394,#4321,#4322);
#3952=AXIS2_PLACEMENT_3D('',#5398,#4324,#4325);
#3953=AXIS2_PLACEMENT_3D('',#5400,#4327,#4328);
#3954=AXIS2_PLACEMENT_3D('',#5406,#4331,#4332);
#3955=AXIS2_PLACEMENT_3D('',#5410,#4334,#4335);
#3956=AXIS2_PLACEMENT_3D('',#5418,#4339,#4340);
#3957=AXIS2_PLACEMENT_3D('',#5422,#4342,#4343);
#3958=AXIS2_PLACEMENT_3D('',#5424,#4345,#4346);
#3959=AXIS2_PLACEMENT_3D('',#5427,#4348,#4349);
#3960=AXIS2_PLACEMENT_3D('',#5428,#4350,#4351);
#3961=AXIS2_PLACEMENT_3D('',#5434,#4354,#4355);
#3962=AXIS2_PLACEMENT_3D('',#5438,#4357,#4358);
#3963=AXIS2_PLACEMENT_3D('',#5442,#4360,#4361);
#3964=AXIS2_PLACEMENT_3D('',#5448,#4364,#4365);
#3965=AXIS2_PLACEMENT_3D('',#5452,#4367,#4368);
#3966=AXIS2_PLACEMENT_3D('',#5456,#4370,#4371);
#3967=AXIS2_PLACEMENT_3D('',#5460,#4373,#4374);
#3968=AXIS2_PLACEMENT_3D('',#5462,#4376,#4377);
#3969=AXIS2_PLACEMENT_3D('',#5463,#4378,#4379);
#3970=AXIS2_PLACEMENT_3D('',#5468,#4381,#4382);
#3971=AXIS2_PLACEMENT_3D('',#5471,#4384,#4385);
#3972=AXIS2_PLACEMENT_3D('',#5472,#4386,#4387);
#3973=AXIS2_PLACEMENT_3D('',#5477,#4389,#4390);
#3974=AXIS2_PLACEMENT_3D('',#5479,#4391,#4392);
#3975=AXIS2_PLACEMENT_3D('',#5481,#4394,#4395);
#3976=AXIS2_PLACEMENT_3D('',#5482,#4396,#4397);
#3977=AXIS2_PLACEMENT_3D('',#5488,#4401,#4402);
#3978=AXIS2_PLACEMENT_3D('',#5498,#4408,#4409);
#3979=AXIS2_PLACEMENT_3D('',#5500,#4411,#4412);
#3980=AXIS2_PLACEMENT_3D('',#5505,#4414,#4415);
#3981=AXIS2_PLACEMENT_3D('',#5508,#4417,#4418);
#3982=AXIS2_PLACEMENT_3D('',#5509,#4419,#4420);
#3983=AXIS2_PLACEMENT_3D('',#5514,#4422,#4423);
#3984=AXIS2_PLACEMENT_3D('',#5516,#4424,#4425);
#3985=AXIS2_PLACEMENT_3D('',#5518,#4427,#4428);
#3986=AXIS2_PLACEMENT_3D('',#5519,#4429,#4430);
#3987=AXIS2_PLACEMENT_3D('',#5523,#4432,#4433);
#3988=AXIS2_PLACEMENT_3D('',#5525,#4434,#4435);
#3989=AXIS2_PLACEMENT_3D('',#5528,#4437,#4438);
#3990=AXIS2_PLACEMENT_3D('',#5529,#4439,#4440);
#3991=AXIS2_PLACEMENT_3D('',#5537,#4445,#4446);
#3992=AXIS2_PLACEMENT_3D('',#5541,#4449,#4450);
#3993=AXIS2_PLACEMENT_3D('',#5547,#4454,#4455);
#3994=AXIS2_PLACEMENT_3D('',#5552,#4457,#4458);
#3995=AXIS2_PLACEMENT_3D('',#5555,#4460,#4461);
#3996=AXIS2_PLACEMENT_3D('',#5556,#4462,#4463);
#3997=AXIS2_PLACEMENT_3D('',#5561,#4465,#4466);
#3998=AXIS2_PLACEMENT_3D('',#5563,#4467,#4468);
#3999=AXIS2_PLACEMENT_3D('',#5565,#4470,#4471);
#4000=AXIS2_PLACEMENT_3D('',#5566,#4472,#4473);
#4001=AXIS2_PLACEMENT_3D('',#5570,#4475,#4476);
#4002=AXIS2_PLACEMENT_3D('',#5572,#4477,#4478);
#4003=AXIS2_PLACEMENT_3D('',#5575,#4480,#4481);
#4004=AXIS2_PLACEMENT_3D('',#5576,#4482,#4483);
#4005=AXIS2_PLACEMENT_3D('',#5584,#4488,#4489);
#4006=AXIS2_PLACEMENT_3D('',#5588,#4492,#4493);
#4007=AXIS2_PLACEMENT_3D('',#5594,#4497,#4498);
#4008=AXIS2_PLACEMENT_3D('',#5599,#4500,#4501);
#4009=AXIS2_PLACEMENT_3D('',#5602,#4503,#4504);
#4010=AXIS2_PLACEMENT_3D('',#5603,#4505,#4506);
#4011=AXIS2_PLACEMENT_3D('',#5607,#4508,#4509);
#4012=AXIS2_PLACEMENT_3D('',#5609,#4510,#4511);
#4013=AXIS2_PLACEMENT_3D('',#5612,#4513,#4514);
#4014=AXIS2_PLACEMENT_3D('',#5613,#4515,#4516);
#4015=AXIS2_PLACEMENT_3D('',#5618,#4518,#4519);
#4016=AXIS2_PLACEMENT_3D('',#5620,#4520,#4521);
#4017=AXIS2_PLACEMENT_3D('',#5622,#4523,#4524);
#4018=AXIS2_PLACEMENT_3D('',#5623,#4525,#4526);
#4019=AXIS2_PLACEMENT_3D('',#5629,#4530,#4531);
#4020=AXIS2_PLACEMENT_3D('',#5631,#4533,#4534);
#4021=AXIS2_PLACEMENT_3D('',#5636,#4536,#4537);
#4022=AXIS2_PLACEMENT_3D('',#5638,#4538,#4539);
#4023=AXIS2_PLACEMENT_3D('',#5642,#4541,#4542);
#4024=AXIS2_PLACEMENT_3D('',#5643,#4543,#4544);
#4025=AXIS2_PLACEMENT_3D('',#5644,#4545,#4546);
#4026=AXIS2_PLACEMENT_3D('',#5649,#4549,#4550);
#4027=AXIS2_PLACEMENT_3D('',#5650,#4551,#4552);
#4028=AXIS2_PLACEMENT_3D('',#5654,#4554,#4555);
#4029=AXIS2_PLACEMENT_3D('',#5656,#4556,#4557);
#4030=AXIS2_PLACEMENT_3D('',#5659,#4559,#4560);
#4031=AXIS2_PLACEMENT_3D('',#5660,#4561,#4562);
#4032=AXIS2_PLACEMENT_3D('',#5666,#4566,#4567);
#4033=AXIS2_PLACEMENT_3D('',#5670,#4570,#4571);
#4034=AXIS2_PLACEMENT_3D('',#5674,#4574,#4575);
#4035=AXIS2_PLACEMENT_3D('',#5679,#4577,#4578);
#4036=AXIS2_PLACEMENT_3D('',#5681,#4579,#4580);
#4037=AXIS2_PLACEMENT_3D('',#5685,#4582,#4583);
#4038=AXIS2_PLACEMENT_3D('',#5686,#4584,#4585);
#4039=AXIS2_PLACEMENT_3D('',#5687,#4586,#4587);
#4040=AXIS2_PLACEMENT_3D('',#5691,#4589,#4590);
#4041=AXIS2_PLACEMENT_3D('',#5693,#4592,#4593);
#4042=AXIS2_PLACEMENT_3D('',#5699,#4597,#4598);
#4043=AXIS2_PLACEMENT_3D('',#5704,#4600,#4601);
#4044=AXIS2_PLACEMENT_3D('',#5706,#4602,#4603);
#4045=AXIS2_PLACEMENT_3D('',#5710,#4605,#4606);
#4046=AXIS2_PLACEMENT_3D('',#5711,#4607,#4608);
#4047=AXIS2_PLACEMENT_3D('',#5712,#4609,#4610);
#4048=AXIS2_PLACEMENT_3D('',#5716,#4612,#4613);
#4049=AXIS2_PLACEMENT_3D('',#5718,#4615,#4616);
#4050=AXIS2_PLACEMENT_3D('',#5722,#4618,#4619);
#4051=AXIS2_PLACEMENT_3D('',#5724,#4620,#4621);
#4052=AXIS2_PLACEMENT_3D('',#5727,#4623,#4624);
#4053=AXIS2_PLACEMENT_3D('',#5728,#4625,#4626);
#4054=AXIS2_PLACEMENT_3D('',#5734,#4630,#4631);
#4055=AXIS2_PLACEMENT_3D('',#5738,#4634,#4635);
#4056=AXIS2_PLACEMENT_3D('',#5742,#4638,#4639);
#4057=AXIS2_PLACEMENT_3D('',#5747,#4641,#4642);
#4058=AXIS2_PLACEMENT_3D('',#5750,#4644,#4645);
#4059=AXIS2_PLACEMENT_3D('',#5751,#4646,#4647);
#4060=AXIS2_PLACEMENT_3D('',#5756,#4649,#4650);
#4061=AXIS2_PLACEMENT_3D('',#5758,#4651,#4652);
#4062=AXIS2_PLACEMENT_3D('',#5760,#4654,#4655);
#4063=AXIS2_PLACEMENT_3D('',#5761,#4656,#4657);
#4064=AXIS2_PLACEMENT_3D('',#5765,#4659,#4660);
#4065=AXIS2_PLACEMENT_3D('',#5767,#4661,#4662);
#4066=AXIS2_PLACEMENT_3D('',#5770,#4664,#4665);
#4067=AXIS2_PLACEMENT_3D('',#5771,#4666,#4667);
#4068=AXIS2_PLACEMENT_3D('',#5779,#4672,#4673);
#4069=AXIS2_PLACEMENT_3D('',#5783,#4676,#4677);
#4070=AXIS2_PLACEMENT_3D('',#5789,#4681,#4682);
#4071=AXIS2_PLACEMENT_3D('',#5791,#4684,#4685);
#4072=AXIS2_PLACEMENT_3D('',#5793,#4687,#4688);
#4073=AXIS2_PLACEMENT_3D('',#5795,#4690,#4691);
#4074=AXIS2_PLACEMENT_3D('',#5799,#4694,#4695);
#4075=AXIS2_PLACEMENT_3D('',#5805,#4699,#4700);
#4076=AXIS2_PLACEMENT_3D('',#5811,#4704,#4705);
#4077=AXIS2_PLACEMENT_3D('',#5813,#4707,#4708);
#4078=AXIS2_PLACEMENT_3D('',#5815,#4710,#4711);
#4079=AXIS2_PLACEMENT_3D('',#5819,#4714,#4715);
#4080=AXIS2_PLACEMENT_3D('',#5823,#4718,#4719);
#4081=AXIS2_PLACEMENT_3D('',#5826,#4720,#4721);
#4082=AXIS2_PLACEMENT_3D('',#5830,#4723,#4724);
#4083=AXIS2_PLACEMENT_3D('',#5832,#4726,#4727);
#4084=AXIS2_PLACEMENT_3D('',#5836,#4729,#4730);
#4085=AXIS2_PLACEMENT_3D('',#5848,#4736,#4737);
#4086=AXIS2_PLACEMENT_3D('',#5852,#4739,#4740);
#4087=AXIS2_PLACEMENT_3D('',#5856,#4742,#4743);
#4088=AXIS2_PLACEMENT_3D('',#5873,#4752,#4753);
#4089=AXIS2_PLACEMENT_3D('',#5877,#4755,#4756);
#4090=AXIS2_PLACEMENT_3D('',#5879,#4758,#4759);
#4091=AXIS2_PLACEMENT_3D('',#5882,#4760,#4761);
#4092=AXIS2_PLACEMENT_3D('',#5886,#4763,#4764);
#4093=AXIS2_PLACEMENT_3D('',#5888,#4766,#4767);
#4094=AXIS2_PLACEMENT_3D('',#5895,#4772,#4773);
#4095=AXIS2_PLACEMENT_3D('',#5900,#4776,#4777);
#4096=AXIS2_PLACEMENT_3D('',#5901,#4778,#4779);
#4097=AXIS2_PLACEMENT_3D('',#5922,#4780,#4781);
#4098=AXIS2_PLACEMENT_3D('',#5923,#4782,#4783);
#4099=AXIS2_PLACEMENT_3D('',#5924,#4784,#4785);
#4100=AXIS2_PLACEMENT_3D('',#5928,#4787,#4788);
#4101=AXIS2_PLACEMENT_3D('',#5930,#4790,#4791);
#4102=AXIS2_PLACEMENT_3D('',#5934,#4794,#4795);
#4103=AXIS2_PLACEMENT_3D('',#5937,#4796,#4797);
#4104=AXIS2_PLACEMENT_3D('',#5940,#4800,#4801);
#4105=AXIS2_PLACEMENT_3D('',#5944,#4803,#4804);
#4106=AXIS2_PLACEMENT_3D('',#5948,#4807,#4808);
#4107=AXIS2_PLACEMENT_3D('',#5950,#4809,#4810);
#4108=AXIS2_PLACEMENT_3D('',#5952,#4812,#4813);
#4109=AXIS2_PLACEMENT_3D('',#5955,#4814,#4815);
#4110=AXIS2_PLACEMENT_3D('',#5958,#4818,#4819);
#4111=AXIS2_PLACEMENT_3D('',#5962,#4821,#4822);
#4112=AXIS2_PLACEMENT_3D('',#5966,#4824,#4825);
#4113=AXIS2_PLACEMENT_3D('',#5970,#4827,#4828);
#4114=AXIS2_PLACEMENT_3D('',#5973,#4830,#4831);
#4115=AXIS2_PLACEMENT_3D('',#5974,#4832,#4833);
#4116=AXIS2_PLACEMENT_3D('',#5977,#4835,#4836);
#4117=AXIS2_PLACEMENT_3D('',#5978,#4837,#4838);
#4118=AXIS2_PLACEMENT_3D('',#5980,#4839,#4840);
#4119=AXIS2_PLACEMENT_3D('',#5984,#4842,#4843);
#4120=AXIS2_PLACEMENT_3D('',#6005,#4855,#4856);
#4121=AXIS2_PLACEMENT_3D('',#6007,#4858,#4859);
#4122=AXIS2_PLACEMENT_3D('',#6010,#4862,#4863);
#4123=AXIS2_PLACEMENT_3D('',#6011,#4864,#4865);
#4124=AXIS2_PLACEMENT_3D('',#6014,#4866,#4867);
#4125=AXIS2_PLACEMENT_3D('',#6018,#4869,#4870);
#4126=AXIS2_PLACEMENT_3D('',#6020,#4872,#4873);
#4127=AXIS2_PLACEMENT_3D('',#6026,#4877,#4878);
#4128=AXIS2_PLACEMENT_3D('',#6046,#4888,#4889);
#4129=AXIS2_PLACEMENT_3D('',#6050,#4891,#4892);
#4130=AXIS2_PLACEMENT_3D('',#6054,#4894,#4895);
#4131=AXIS2_PLACEMENT_3D('',#6071,#4905,#4906);
#4132=AXIS2_PLACEMENT_3D('',#6074,#4908,#4909);
#4133=AXIS2_PLACEMENT_3D('',#6075,#4910,#4911);
#4134=AXIS2_PLACEMENT_3D('',#6079,#4913,#4914);
#4135=AXIS2_PLACEMENT_3D('',#6081,#4916,#4917);
#4136=AXIS2_PLACEMENT_3D('',#6085,#4920,#4921);
#4137=AXIS2_PLACEMENT_3D('',#6111,#4923,#4924);
#4138=AXIS2_PLACEMENT_3D('',#6113,#4926,#4927);
#4139=AXIS2_PLACEMENT_3D('',#6116,#4929,#4930);
#4140=AXIS2_PLACEMENT_3D('',#6118,#4932,#4933);
#4141=AXIS2_PLACEMENT_3D('',#6122,#4935,#4936);
#4142=AXIS2_PLACEMENT_3D('',#6126,#4938,#4939);
#4143=AXIS2_PLACEMENT_3D('',#6130,#4941,#4942);
#4144=AXIS2_PLACEMENT_3D('',#6134,#4944,#4945);
#4145=AXIS2_PLACEMENT_3D('',#6137,#4947,#4948);
#4146=AXIS2_PLACEMENT_3D('',#6141,#4950,#4951);
#4147=AXIS2_PLACEMENT_3D('',#6145,#4953,#4954);
#4148=AXIS2_PLACEMENT_3D('',#6149,#4957,#4958);
#4149=AXIS2_PLACEMENT_3D('',#6151,#4960,#4961);
#4150=AXIS2_PLACEMENT_3D('',#6154,#4964,#4965);
#4151=AXIS2_PLACEMENT_3D('',#6161,#4970,#4971);
#4152=AXIS2_PLACEMENT_3D('',#6163,#4973,#4974);
#4153=AXIS2_PLACEMENT_3D('',#6165,#4976,#4977);
#4154=AXIS2_PLACEMENT_3D('',#6167,#4979,#4980);
#4155=AXIS2_PLACEMENT_3D('',#6170,#4981,#4982);
#4156=AXIS2_PLACEMENT_3D('',#6173,#4985,#4986);
#4157=AXIS2_PLACEMENT_3D('',#6176,#4988,#4989);
#4158=AXIS2_PLACEMENT_3D('',#6178,#4991,#4992);
#4159=AXIS2_PLACEMENT_3D('',#6182,#4994,#4995);
#4160=AXIS2_PLACEMENT_3D('',#6184,#4997,#4998);
#4161=AXIS2_PLACEMENT_3D('',#6186,#4999,#5000);
#4162=AXIS2_PLACEMENT_3D('',#6190,#5002,#5003);
#4163=AXIS2_PLACEMENT_3D('',#6194,#5005,#5006);
#4164=AXIS2_PLACEMENT_3D('',#6198,#5008,#5009);
#4165=AXIS2_PLACEMENT_3D('',#6200,#5011,#5012);
#4166=AXIS2_PLACEMENT_3D('',#6202,#5014,#5015);
#4167=AXIS2_PLACEMENT_3D('',#6205,#5018,#5019);
#4168=AXIS2_PLACEMENT_3D('',#6206,#5020,#5021);
#4169=AXIS2_PLACEMENT_3D('',#6209,#5024,#5025);
#4170=AXIS2_PLACEMENT_3D('',#6210,#5026,#5027);
#4171=AXIS2_PLACEMENT_3D('',#6215,#5030,#5031);
#4172=AXIS2_PLACEMENT_3D('',#6216,#5032,#5033);
#4173=AXIS2_PLACEMENT_3D('',#6218,#5034,#5035);
#4174=AXIS2_PLACEMENT_3D('',#6220,#5037,#5038);
#4175=AXIS2_PLACEMENT_3D('',#6222,#5039,#5040);
#4176=AXIS2_PLACEMENT_3D('',#6224,#5042,#5043);
#4177=AXIS2_PLACEMENT_3D('',#6226,#5045,#5046);
#4178=AXIS2_PLACEMENT_3D('',#6229,#5049,#5050);
#4179=AXIS2_PLACEMENT_3D('',#6231,#5051,#5052);
#4180=AXIS2_PLACEMENT_3D('',#6235,#5055,#5056);
#4181=AXIS2_PLACEMENT_3D('',#6236,#5057,#5058);
#4182=AXIS2_PLACEMENT_3D('',#6238,#5059,#5060);
#4183=AXIS2_PLACEMENT_3D('',#6240,#5062,#5063);
#4184=AXIS2_PLACEMENT_3D('',#6242,#5064,#5065);
#4185=AXIS2_PLACEMENT_3D('',#6244,#5067,#5068);
#4186=AXIS2_PLACEMENT_3D('',#6246,#5069,#5070);
#4187=AXIS2_PLACEMENT_3D('',#6247,#5071,#5072);
#4188=AXIS2_PLACEMENT_3D('',#6248,#5073,#5074);
#4189=AXIS2_PLACEMENT_3D('',#6252,#5077,#5078);
#4190=AXIS2_PLACEMENT_3D('',#6254,#5079,#5080);
#4191=AXIS2_PLACEMENT_3D('',#6255,#5081,#5082);
#4192=AXIS2_PLACEMENT_3D('',#6256,#5083,#5084);
#4193=AXIS2_PLACEMENT_3D('',#6261,#5088,#5089);
#4194=AXIS2_PLACEMENT_3D('',#6263,#5090,#5091);
#4195=AXIS2_PLACEMENT_3D('',#6266,#5093,#5094);
#4196=AXIS2_PLACEMENT_3D('',#6267,#5095,#5096);
#4197=AXIS2_PLACEMENT_3D('',#6272,#5100,#5101);
#4198=AXIS2_PLACEMENT_3D('',#6283,#5110,#5111);
#4199=AXIS2_PLACEMENT_3D('',#6285,#5112,#5113);
#4200=AXIS2_PLACEMENT_3D('',#6286,#5114,#5115);
#4201=AXIS2_PLACEMENT_3D('',#6287,#5116,#5117);
#4202=AXIS2_PLACEMENT_3D('',#6291,#5120,#5121);
#4203=AXIS2_PLACEMENT_3D('',#6293,#5123,#5124);
#4204=AXIS2_PLACEMENT_3D('',#6306,#5136,#5137);
#4205=AXIS2_PLACEMENT_3D('',#6307,#5138,#5139);
#4206=AXIS2_PLACEMENT_3D('',#6308,#5140,#5141);
#4207=AXIS2_PLACEMENT_3D('',#6309,#5142,#5143);
#4208=AXIS2_PLACEMENT_3D('',#6310,#5144,#5145);
#4209=AXIS2_PLACEMENT_3D('',#6312,#5147,#5148);
#4210=AXIS2_PLACEMENT_3D('',#6314,#5150,#5151);
#4211=AXIS2_PLACEMENT_3D('',#6315,#5152,#5153);
#4212=AXIS2_PLACEMENT_3D('',#6316,#5154,#5155);
#4213=AXIS2_PLACEMENT_3D('',#6317,#5156,#5157);
#4214=AXIS2_PLACEMENT_3D('',#6318,#5158,#5159);
#4215=AXIS2_PLACEMENT_3D('',#6319,#5160,#5161);
#4216=AXIS2_PLACEMENT_3D('',#6321,#5163,#5164);
#4217=AXIS2_PLACEMENT_3D('',#6323,#5166,#5167);
#4218=AXIS2_PLACEMENT_3D('',#6324,#5168,#5169);
#4219=AXIS2_PLACEMENT_3D('',#6325,#5170,#5171);
#4220=AXIS2_PLACEMENT_3D('',#6326,#5172,#5173);
#4221=AXIS2_PLACEMENT_3D('',#6327,#5174,#5175);
#4222=AXIS2_PLACEMENT_3D('',#6329,#5177,#5178);
#4223=AXIS2_PLACEMENT_3D('',#6330,#5179,#5180);
#4224=AXIS2_PLACEMENT_3D('',#6331,#5181,#5182);
#4225=AXIS2_PLACEMENT_3D('',#6332,#5183,#5184);
#4226=AXIS2_PLACEMENT_3D('',#6333,#5185,#5186);
#4227=AXIS2_PLACEMENT_3D('',#6335,#5188,#5189);
#4228=AXIS2_PLACEMENT_3D('',#6338,#5192,#5193);
#4229=AXIS2_PLACEMENT_3D('',#6340,#5195,#5196);
#4230=AXIS2_PLACEMENT_3D('',#6342,#5198,#5199);
#4231=AXIS2_PLACEMENT_3D('',#6344,#5201,#5202);
#4232=AXIS2_PLACEMENT_3D('',#6346,#5204,#5205);
#4233=AXIS2_PLACEMENT_3D('',#6348,#5207,#5208);
#4234=AXIS2_PLACEMENT_3D('',#6349,#5209,#5210);
#4235=AXIS2_PLACEMENT_3D('',#6350,#5211,#5212);
#4236=AXIS2_PLACEMENT_3D('',#6351,#5213,#5214);
#4237=AXIS2_PLACEMENT_3D('',#6360,#5219,#5220);
#4238=AXIS2_PLACEMENT_3D('',#6366,#5224,#5225);
#4239=AXIS2_PLACEMENT_3D('',#6372,#5229,#5230);
#4240=AXIS2_PLACEMENT_3D('',#6375,#5233,#5234);
#4241=AXIS2_PLACEMENT_3D('',#6378,#5237,#5238);
#4242=AXIS2_PLACEMENT_3D('',#6380,#5240,#5241);
#4243=AXIS2_PLACEMENT_3D('',#6381,#5242,#5243);
#4244=AXIS2_PLACEMENT_3D('',#6390,#5248,#5249);
#4245=AXIS2_PLACEMENT_3D('',#6396,#5253,#5254);
#4246=AXIS2_PLACEMENT_3D('',#6402,#5258,#5259);
#4247=AXIS2_PLACEMENT_3D('',#6405,#5262,#5263);
#4248=AXIS2_PLACEMENT_3D('',#6408,#5266,#5267);
#4249=AXIS2_PLACEMENT_3D('',#6410,#5269,#5270);
#4250=AXIS2_PLACEMENT_3D('',#6411,#5271,#5272);
#4251=AXIS2_PLACEMENT_3D('',#6420,#5277,#5278);
#4252=AXIS2_PLACEMENT_3D('',#6426,#5282,#5283);
#4253=AXIS2_PLACEMENT_3D('',#6432,#5287,#5288);
#4254=AXIS2_PLACEMENT_3D('',#6435,#5291,#5292);
#4255=AXIS2_PLACEMENT_3D('',#6438,#5295,#5296);
#4256=AXIS2_PLACEMENT_3D('',#6440,#5298,#5299);
#4257=AXIS2_PLACEMENT_3D('',#6441,#5300,#5301);
#4258=AXIS2_PLACEMENT_3D('',#6447,#5305,#5306);
#4259=AXIS2_PLACEMENT_3D('',#6453,#5310,#5311);
#4260=AXIS2_PLACEMENT_3D('',#6459,#5315,#5316);
#4261=AXIS2_PLACEMENT_3D('',#6462,#5319,#5320);
#4262=AXIS2_PLACEMENT_3D('',#6464,#5322,#5323);
#4263=AXIS2_PLACEMENT_3D('',#6465,#5324,#5325);
#4264=AXIS2_PLACEMENT_3D('',#6469,#5329,#5330);
#4265=AXIS2_PLACEMENT_3D('',#6470,#5331,#5332);
#4266=AXIS2_PLACEMENT_3D('',#6471,#5333,#5334);
#4267=AXIS2_PLACEMENT_3D('',#6473,#5336,#5337);
#4268=AXIS2_PLACEMENT_3D('',#6474,#5338,#5339);
#4269=AXIS2_PLACEMENT_3D('',#6476,#5341,#5342);
#4270=AXIS2_PLACEMENT_3D('',#6477,#5343,#5344);
#4271=DIRECTION('axis',(0.,0.,1.));
#4272=DIRECTION('refdir',(1.,0.,0.));
#4273=DIRECTION('center_axis',(8.65956056235494E-17,0.707106781186547,-0.707106781186548));
#4274=DIRECTION('ref_axis',(-1.,0.,-1.22464679914735E-16));
#4275=DIRECTION('',(2.04921117897827E-15,-0.707106781186548,-0.707106781186547));
#4276=DIRECTION('',(-1.,0.,-1.22464679914735E-16));
#4277=DIRECTION('',(-8.65956056235493E-17,0.707106781186548,0.707106781186547));
#4278=DIRECTION('',(1.,0.,1.22464679914735E-16));
#4279=DIRECTION('center_axis',(-1.22464679914735E-16,0.,1.));
#4280=DIRECTION('ref_axis',(0.707106781186547,0.707106781186548,8.65956056235493E-17));
#4281=DIRECTION('center_axis',(1.22464679914735E-16,0.,-1.));
#4282=DIRECTION('ref_axis',(0.707106781186547,0.707106781186548,8.65956056235493E-17));
#4283=DIRECTION('',(-0.707106781186546,0.,-0.707106781186549));
#4284=DIRECTION('center_axis',(-1.22464679914735E-16,0.,1.));
#4285=DIRECTION('ref_axis',(0.707106781186547,0.707106781186548,8.65956056235493E-17));
#4286=DIRECTION('center_axis',(0.707106781186547,-1.95447194027026E-16,
-0.707106781186548));
#4287=DIRECTION('ref_axis',(-0.707106781186548,0.,-0.707106781186547));
#4288=DIRECTION('',(-0.707106781186548,3.92523114670943E-15,-0.707106781186547));
#4289=DIRECTION('',(2.76404072520786E-16,1.,3.38497362683873E-32));
#4290=DIRECTION('',(-2.76404072520786E-16,-1.,-3.38497362683873E-32));
#4291=DIRECTION('center_axis',(-1.22464679914735E-16,0.,1.));
#4292=DIRECTION('ref_axis',(0.707106781186547,-0.707106781186548,8.65956056235493E-17));
#4293=DIRECTION('center_axis',(1.22464679914735E-16,0.,-1.));
#4294=DIRECTION('ref_axis',(0.707106781186547,-0.707106781186548,8.65956056235493E-17));
#4295=DIRECTION('',(5.77249498962229E-16,0.707106781186548,-0.707106781186547));
#4296=DIRECTION('center_axis',(-1.22464679914735E-16,0.,1.));
#4297=DIRECTION('ref_axis',(0.707106781186547,-0.707106781186548,8.65956056235493E-17));
#4298=DIRECTION('center_axis',(-2.61347321508589E-16,-0.707106781186547,
-0.707106781186548));
#4299=DIRECTION('ref_axis',(-1.,0.,3.69600926567328E-16));
#4300=DIRECTION('',(8.65956056235493E-17,0.707106781186548,-0.707106781186547));
#4301=DIRECTION('',(1.,-4.92065606482064E-16,1.22464679914735E-16));
#4302=DIRECTION('',(-1.,4.92065606482064E-16,-1.22464679914735E-16));
#4303=DIRECTION('center_axis',(-1.22464679914735E-16,0.,1.));
#4304=DIRECTION('ref_axis',(-0.707106781186548,-0.707106781186548,-8.65956056235493E-17));
#4305=DIRECTION('center_axis',(1.22464679914735E-16,0.,-1.));
#4306=DIRECTION('ref_axis',(-0.707106781186548,-0.707106781186548,-8.65956056235493E-17));
#4307=DIRECTION('',(0.707106781186548,0.,-0.707106781186547));
#4308=DIRECTION('center_axis',(-1.22464679914735E-16,0.,1.));
#4309=DIRECTION('ref_axis',(-0.707106781186547,-0.707106781186547,-8.65956056235493E-17));
#4310=DIRECTION('center_axis',(-0.707106781186547,1.30298129351351E-16,
-0.707106781186548));
#4311=DIRECTION('ref_axis',(-0.707106781186548,0.,0.707106781186547));
#4312=DIRECTION('',(0.707106781186546,-3.92523114670945E-15,-0.707106781186549));
#4313=DIRECTION('',(-1.84269381680524E-16,-1.,-2.25664908455916E-32));
#4314=DIRECTION('',(1.84269381680524E-16,1.,2.25664908455916E-32));
#4315=DIRECTION('center_axis',(-1.22464679914735E-16,0.,1.));
#4316=DIRECTION('ref_axis',(-0.707106781186548,0.707106781186548,-8.65956056235493E-17));
#4317=DIRECTION('center_axis',(1.22464679914735E-16,0.,-1.));
#4318=DIRECTION('ref_axis',(-0.707106781186548,0.707106781186548,-8.65956056235493E-17));
#4319=DIRECTION('center_axis',(-1.22464679914735E-16,0.,1.));
#4320=DIRECTION('ref_axis',(-0.707106781186547,0.707106781186547,-8.65956056235493E-17));
#4321=DIRECTION('center_axis',(1.22464679914735E-16,0.,-1.));
#4322=DIRECTION('ref_axis',(0.707106781186547,-0.707106781186548,8.65956056235493E-17));
#4323=DIRECTION('',(-1.22464679914735E-16,0.,1.));
#4324=DIRECTION('center_axis',(1.22464679914735E-16,0.,-1.));
#4325=DIRECTION('ref_axis',(0.707106781186547,-0.707106781186548,8.65956056235493E-17));
#4326=DIRECTION('',(1.22464679914735E-16,0.,-1.));
#4327=DIRECTION('center_axis',(1.,-2.76404072520786E-16,1.22464679914735E-16));
#4328=DIRECTION('ref_axis',(-2.76404072520786E-16,-1.,-3.38497362683873E-32));
#4329=DIRECTION('',(1.22464679914735E-16,0.,-1.));
#4330=DIRECTION('',(-2.76404072520786E-16,-1.,-3.38497362683873E-32));
#4331=DIRECTION('center_axis',(1.,-2.76404072520786E-16,1.22464679914735E-16));
#4332=DIRECTION('ref_axis',(1.1314261122877E-16,-0.382683432365086,-0.923879532511288));
#4333=DIRECTION('',(2.82042799650575E-16,0.707106781186548,-0.707106781186547));
#4334=DIRECTION('center_axis',(1.,-2.76404072520786E-16,1.22464679914735E-16));
#4335=DIRECTION('ref_axis',(4.68652040532629E-17,-0.923879532511287,-0.382683432365089));
#4336=DIRECTION('',(-1.22464679914735E-16,0.,1.));
#4337=DIRECTION('',(2.76404072520786E-16,1.,3.38497362683873E-32));
#4338=DIRECTION('',(1.22464679914735E-16,0.,-1.));
#4339=DIRECTION('center_axis',(1.,-2.76404072520786E-16,1.22464679914735E-16));
#4340=DIRECTION('ref_axis',(4.68652040532629E-17,0.923879532511287,-0.382683432365089));
#4341=DIRECTION('',(1.08851588403477E-16,0.707106781186548,0.707106781186547));
#4342=DIRECTION('center_axis',(1.,-2.76404072520786E-16,1.22464679914735E-16));
#4343=DIRECTION('ref_axis',(1.1314261122877E-16,0.382683432365086,-0.923879532511288));
#4344=DIRECTION('',(-2.76404072520786E-16,-1.,-3.38497362683873E-32));
#4345=DIRECTION('center_axis',(1.22464679914735E-16,0.,-1.));
#4346=DIRECTION('ref_axis',(0.707106781186547,0.707106781186548,8.65956056235493E-17));
#4347=DIRECTION('',(-1.22464679914735E-16,0.,1.));
#4348=DIRECTION('center_axis',(1.22464679914735E-16,0.,-1.));
#4349=DIRECTION('ref_axis',(0.707106781186547,0.707106781186548,8.65956056235493E-17));
#4350=DIRECTION('center_axis',(0.,1.,0.));
#4351=DIRECTION('ref_axis',(1.,0.,1.22464679914735E-16));
#4352=DIRECTION('',(1.22464679914735E-16,0.,-1.));
#4353=DIRECTION('',(1.,0.,1.22464679914735E-16));
#4354=DIRECTION('center_axis',(0.,1.,0.));
#4355=DIRECTION('ref_axis',(0.382683432365086,0.,-0.923879532511288));
#4356=DIRECTION('',(-0.707106781186548,0.,-0.707106781186547));
#4357=DIRECTION('center_axis',(0.,1.,0.));
#4358=DIRECTION('ref_axis',(0.923879532511287,0.,-0.382683432365089));
#4359=DIRECTION('',(-1.22464679914735E-16,0.,1.));
#4360=DIRECTION('center_axis',(0.,-1.,0.));
#4361=DIRECTION('ref_axis',(-0.707106781186548,0.,0.707106781186547));
#4362=DIRECTION('',(-1.,0.,-1.22464679914735E-16));
#4363=DIRECTION('',(-2.14105199741502E-15,0.,1.));
#4364=DIRECTION('center_axis',(0.,-1.,0.));
#4365=DIRECTION('ref_axis',(-0.707106781186548,0.,0.707106781186547));
#4366=DIRECTION('',(-1.,0.,-1.22464679914735E-16));
#4367=DIRECTION('center_axis',(0.,-1.,0.));
#4368=DIRECTION('ref_axis',(0.707106781186547,0.,0.707106781186548));
#4369=DIRECTION('',(1.22464679914735E-16,0.,-1.));
#4370=DIRECTION('center_axis',(0.,1.,0.));
#4371=DIRECTION('ref_axis',(-0.923879532511287,0.,-0.38268343236509));
#4372=DIRECTION('',(-0.707106781186548,0.,0.707106781186547));
#4373=DIRECTION('center_axis',(0.,1.,0.));
#4374=DIRECTION('ref_axis',(-0.38268343236509,0.,-0.923879532511287));
#4375=DIRECTION('',(1.,0.,1.22464679914735E-16));
#4376=DIRECTION('center_axis',(1.22464679914735E-16,0.,-1.));
#4377=DIRECTION('ref_axis',(-1.,0.,-1.22464679914735E-16));
#4378=DIRECTION('center_axis',(0.,1.,0.));
#4379=DIRECTION('ref_axis',(0.923879532511287,0.,0.38268343236509));
#4380=DIRECTION('',(0.,1.,0.));
#4381=DIRECTION('center_axis',(1.38777878082941E-15,-1.,1.69953884186735E-31));
#4382=DIRECTION('ref_axis',(0.923879532511287,0.,0.38268343236509));
#4383=DIRECTION('',(0.,-1.,0.));
#4384=DIRECTION('center_axis',(-8.65956056235493E-17,0.707106781186548,
0.707106781186548));
#4385=DIRECTION('ref_axis',(-8.65956056235493E-17,-0.707106781186548,0.707106781186548));
#4386=DIRECTION('center_axis',(-1.22464679914735E-16,0.,1.));
#4387=DIRECTION('ref_axis',(0.707106781186547,-0.707106781186547,8.65956056235493E-17));
#4388=DIRECTION('',(1.22464679914735E-16,0.,-1.));
#4389=DIRECTION('center_axis',(-0.707106781186547,7.1044907632647E-17,-0.707106781186548));
#4390=DIRECTION('ref_axis',(0.707106781186548,-1.2266347333467E-16,-0.707106781186547));
#4391=DIRECTION('center_axis',(1.22464679914735E-16,0.,-1.));
#4392=DIRECTION('ref_axis',(0.707106781186547,-0.707106781186547,8.65956056235493E-17));
#4393=DIRECTION('',(-1.22464679914735E-16,0.,1.));
#4394=DIRECTION('center_axis',(-0.707106781186547,0.,-0.707106781186548));
#4395=DIRECTION('ref_axis',(0.707106781186548,0.,-0.707106781186547));
#4396=DIRECTION('center_axis',(0.707106781186547,0.,0.707106781186548));
#4397=DIRECTION('ref_axis',(0.707106781186548,0.,-0.707106781186547));
#4398=DIRECTION('',(-0.707106781186548,-9.81307786711274E-16,0.707106781186547));
#4399=DIRECTION('',(0.,-1.,0.));
#4400=DIRECTION('',(0.707106781186548,0.,-0.707106781186547));
#4401=DIRECTION('center_axis',(-1.38777878082941E-15,1.,-1.69953884186735E-31));
#4402=DIRECTION('ref_axis',(-1.,-1.38777878082941E-15,-1.22464679914735E-16));
#4403=DIRECTION('',(-1.22464679914735E-16,0.,1.));
#4404=DIRECTION('',(1.,1.38777878082941E-15,1.22464679914735E-16));
#4405=DIRECTION('',(-0.707106781186548,-9.81307786711274E-16,0.707106781186547));
#4406=DIRECTION('',(1.22464679914735E-16,0.,-1.));
#4407=DIRECTION('',(-1.,-1.38777878082941E-15,-1.22464679914735E-16));
#4408=DIRECTION('center_axis',(1.,0.,1.22464679914735E-16));
#4409=DIRECTION('ref_axis',(0.,1.,0.));
#4410=DIRECTION('',(0.,-1.,0.));
#4411=DIRECTION('center_axis',(0.,1.,0.));
#4412=DIRECTION('ref_axis',(0.923879532511287,0.,0.38268343236509));
#4413=DIRECTION('',(0.,-1.,0.));
#4414=DIRECTION('center_axis',(-8.65956056235493E-17,0.707106781186548,
0.707106781186548));
#4415=DIRECTION('ref_axis',(-8.65956056235493E-17,-0.707106781186548,0.707106781186548));
#4416=DIRECTION('',(0.,1.,0.));
#4417=DIRECTION('center_axis',(-8.65956056235493E-17,-0.707106781186548,
0.707106781186548));
#4418=DIRECTION('ref_axis',(8.65956056235493E-17,-0.707106781186548,-0.707106781186548));
#4419=DIRECTION('center_axis',(-1.22464679914735E-16,0.,1.));
#4420=DIRECTION('ref_axis',(0.707106781177967,-0.707106781195128,8.65956056224985E-17));
#4421=DIRECTION('',(1.22464679914735E-16,0.,-1.));
#4422=DIRECTION('center_axis',(-0.707106781186547,7.1044907632647E-17,-0.707106781186548));
#4423=DIRECTION('ref_axis',(0.707106781186548,-2.0443912222445E-16,-0.707106781186547));
#4424=DIRECTION('center_axis',(1.22464679914735E-16,0.,-1.));
#4425=DIRECTION('ref_axis',(0.707106781177967,-0.707106781195128,8.65956056224985E-17));
#4426=DIRECTION('',(-1.22464679914735E-16,0.,1.));
#4427=DIRECTION('center_axis',(-0.707106781186547,0.,-0.707106781186548));
#4428=DIRECTION('ref_axis',(0.707106781186548,0.,-0.707106781186547));
#4429=DIRECTION('center_axis',(-1.22464679914735E-16,0.,1.));
#4430=DIRECTION('ref_axis',(0.707106781186547,0.707106781186547,8.65956056235493E-17));
#4431=DIRECTION('',(1.22464679914735E-16,0.,-1.));
#4432=DIRECTION('center_axis',(1.22464679914735E-16,0.,-1.));
#4433=DIRECTION('ref_axis',(0.707106781186547,0.707106781186547,8.65956056235493E-17));
#4434=DIRECTION('center_axis',(-0.707106781186547,7.1044907632647E-17,-0.707106781186548));
#4435=DIRECTION('ref_axis',(0.707106781186548,-4.088782444489E-17,-0.707106781186547));
#4436=DIRECTION('',(-1.22464679914735E-16,0.,1.));
#4437=DIRECTION('center_axis',(-0.707106781186547,0.,-0.707106781186548));
#4438=DIRECTION('ref_axis',(0.707106781186548,0.,-0.707106781186547));
#4439=DIRECTION('center_axis',(-2.42694753174816E-11,-1.,-2.97215352645395E-27));
#4440=DIRECTION('ref_axis',(1.,-2.42694753174816E-11,1.22464679914735E-16));
#4441=DIRECTION('',(0.707106781186548,-1.71611105728308E-11,-0.707106781186547));
#4442=DIRECTION('',(1.,-2.42694753174816E-11,1.22464679914735E-16));
#4443=DIRECTION('',(-1.22464679914735E-16,0.,1.));
#4444=DIRECTION('',(0.707106781186548,-1.71611105728308E-11,-0.707106781186547));
#4445=DIRECTION('center_axis',(0.707106781186547,0.,0.707106781186548));
#4446=DIRECTION('ref_axis',(0.707106781186548,0.,-0.707106781186547));
#4447=DIRECTION('',(-0.707106781186548,0.,0.707106781186547));
#4448=DIRECTION('',(0.,-1.,0.));
#4449=DIRECTION('center_axis',(0.,1.,0.));
#4450=DIRECTION('ref_axis',(-1.,0.,-1.22464679914735E-16));
#4451=DIRECTION('',(-0.707106781186548,0.,0.707106781186547));
#4452=DIRECTION('',(1.22464679914735E-16,0.,-1.));
#4453=DIRECTION('',(-1.,0.,-1.22464679914735E-16));
#4454=DIRECTION('center_axis',(0.,1.,0.));
#4455=DIRECTION('ref_axis',(0.923879532511287,0.,0.38268343236509));
#4456=DIRECTION('',(0.,-1.,0.));
#4457=DIRECTION('center_axis',(-8.65956056235493E-17,0.707106781186548,
0.707106781186547));
#4458=DIRECTION('ref_axis',(-8.65956056235494E-17,-0.707106781186547,0.707106781186548));
#4459=DIRECTION('',(0.,1.,0.));
#4460=DIRECTION('center_axis',(-8.65956056235493E-17,-0.707106781186548,
0.707106781186547));
#4461=DIRECTION('ref_axis',(8.65956056235494E-17,-0.707106781186547,-0.707106781186548));
#4462=DIRECTION('center_axis',(-1.22464679914735E-16,0.,1.));
#4463=DIRECTION('ref_axis',(0.707106781186553,-0.707106781186542,8.659560562355E-17));
#4464=DIRECTION('',(1.22464679914735E-16,0.,-1.));
#4465=DIRECTION('center_axis',(-0.707106781186547,7.1044907632647E-17,-0.707106781186548));
#4466=DIRECTION('ref_axis',(0.707106781186548,-8.177564888978E-17,-0.707106781186547));
#4467=DIRECTION('center_axis',(1.22464679914735E-16,0.,-1.));
#4468=DIRECTION('ref_axis',(0.707106781186553,-0.707106781186542,8.659560562355E-17));
#4469=DIRECTION('',(-1.22464679914735E-16,0.,1.));
#4470=DIRECTION('center_axis',(-0.707106781186547,0.,-0.707106781186548));
#4471=DIRECTION('ref_axis',(0.707106781186548,0.,-0.707106781186547));
#4472=DIRECTION('center_axis',(-1.22464679914735E-16,0.,1.));
#4473=DIRECTION('ref_axis',(0.707106781174856,0.707106781198239,8.65956056221175E-17));
#4474=DIRECTION('',(1.22464679914735E-16,0.,-1.));
#4475=DIRECTION('center_axis',(1.22464679914735E-16,0.,-1.));
#4476=DIRECTION('ref_axis',(0.707106781174856,0.707106781198239,8.65956056221175E-17));
#4477=DIRECTION('center_axis',(-0.707106781186547,7.1044907632647E-17,-0.707106781186548));
#4478=DIRECTION('ref_axis',(0.707106781186548,-1.2266347333467E-16,-0.707106781186547));
#4479=DIRECTION('',(-1.22464679914735E-16,0.,1.));
#4480=DIRECTION('center_axis',(-0.707106781186547,0.,-0.707106781186548));
#4481=DIRECTION('ref_axis',(0.707106781186548,0.,-0.707106781186547));
#4482=DIRECTION('center_axis',(1.57281595149889E-14,-1.,1.92614402065102E-30));
#4483=DIRECTION('ref_axis',(1.,1.57281595149889E-14,1.22464679914735E-16));
#4484=DIRECTION('',(0.707106781186548,1.11214882486324E-14,-0.707106781186547));
#4485=DIRECTION('',(1.,1.57281595149889E-14,1.22464679914735E-16));
#4486=DIRECTION('',(-1.22464679914735E-16,0.,1.));
#4487=DIRECTION('',(0.707106781186548,1.11214882486324E-14,-0.707106781186547));
#4488=DIRECTION('center_axis',(0.707106781186547,0.,0.707106781186548));
#4489=DIRECTION('ref_axis',(0.707106781186548,0.,-0.707106781186547));
#4490=DIRECTION('',(-0.707106781186548,-2.33827803609169E-11,0.707106781186547));
#4491=DIRECTION('',(0.,-1.,0.));
#4492=DIRECTION('center_axis',(-3.30682451123999E-11,1.,-4.04969205303206E-27));
#4493=DIRECTION('ref_axis',(-1.,-3.30682451123999E-11,-1.22464679914735E-16));
#4494=DIRECTION('',(-0.707106781186548,-2.33827803609169E-11,0.707106781186547));
#4495=DIRECTION('',(1.22464679914735E-16,0.,-1.));
#4496=DIRECTION('',(-1.,-3.30682451123999E-11,-1.22464679914735E-16));
#4497=DIRECTION('center_axis',(-1.,-1.2335811384714E-15,-1.22464679914735E-16));
#4498=DIRECTION('ref_axis',(-1.04827915608601E-15,0.923879532511286,0.382683432365091));
#4499=DIRECTION('',(-1.,-1.2335811384714E-15,-1.22464679914735E-16));
#4500=DIRECTION('center_axis',(0.707106781186549,1.30841038223648E-15,0.707106781186546));
#4501=DIRECTION('ref_axis',(0.707106781186546,4.36136794077413E-16,-0.707106781186549));
#4502=DIRECTION('',(1.,1.2335811384714E-15,1.22464679914735E-16));
#4503=DIRECTION('center_axis',(-0.707106781186547,-1.30841038223648E-15,
0.707106781186548));
#4504=DIRECTION('ref_axis',(0.707106781186548,4.36136794077418E-16,0.707106781186547));
#4505=DIRECTION('center_axis',(-1.22464679914735E-16,0.,1.));
#4506=DIRECTION('ref_axis',(-0.707106781186547,0.707106781186547,-8.65956056235493E-17));
#4507=DIRECTION('',(1.22464679914735E-16,0.,-1.));
#4508=DIRECTION('center_axis',(1.22464679914735E-16,0.,-1.));
#4509=DIRECTION('ref_axis',(-0.707106781186547,0.707106781186547,-8.65956056235493E-17));
#4510=DIRECTION('center_axis',(-1.09054544991056E-16,-0.707106781186547,
-0.707106781186548));
#4511=DIRECTION('ref_axis',(2.50146903403109E-16,0.707106781186548,-0.707106781186547));
#4512=DIRECTION('',(-1.22464679914735E-16,0.,1.));
#4513=DIRECTION('center_axis',(9.58869193780496E-16,-0.707106781186546,
-0.707106781186549));
#4514=DIRECTION('ref_axis',(-8.12936532164032E-16,0.707106781186549,-0.707106781186546));
#4515=DIRECTION('center_axis',(-1.22464679914735E-16,0.,1.));
#4516=DIRECTION('ref_axis',(0.707106781186547,0.707106781186548,8.65956056235492E-17));
#4517=DIRECTION('',(1.22464679914735E-16,0.,-1.));
#4518=DIRECTION('center_axis',(-1.09054544991056E-16,-0.707106781186547,
-0.707106781186548));
#4519=DIRECTION('ref_axis',(3.31922552292889E-16,0.707106781186548,-0.707106781186547));
#4520=DIRECTION('center_axis',(1.22464679914735E-16,0.,-1.));
#4521=DIRECTION('ref_axis',(0.707106781186547,0.707106781186548,8.65956056235492E-17));
#4522=DIRECTION('',(-1.22464679914735E-16,0.,1.));
#4523=DIRECTION('center_axis',(9.58869193780496E-16,-0.707106781186546,
-0.707106781186549));
#4524=DIRECTION('ref_axis',(-7.72048707719142E-16,0.707106781186549,-0.707106781186546));
#4525=DIRECTION('center_axis',(-1.,0.,-1.22464679914735E-16));
#4526=DIRECTION('ref_axis',(0.,-1.,0.));
#4527=DIRECTION('',(-8.65956056235493E-17,-0.707106781186548,0.707106781186547));
#4528=DIRECTION('',(-1.22464679914735E-16,0.,1.));
#4529=DIRECTION('',(-8.65956056235492E-17,-0.707106781186549,0.707106781186546));
#4530=DIRECTION('center_axis',(-1.2335811384714E-15,1.,-1.51070119271755E-31));
#4531=DIRECTION('ref_axis',(-1.,-1.2335811384714E-15,-1.22464679914735E-16));
#4532=DIRECTION('',(1.,1.2335811384714E-15,1.22464679914735E-16));
#4533=DIRECTION('center_axis',(-1.22464679914735E-16,0.,1.));
#4534=DIRECTION('ref_axis',(-0.707106781186547,0.707106781186548,-8.65956056235493E-17));
#4535=DIRECTION('',(1.22464679914735E-16,0.,-1.));
#4536=DIRECTION('center_axis',(0.707106781186547,-1.06567361448971E-16,
-0.707106781186548));
#4537=DIRECTION('ref_axis',(-0.707106781186548,8.177564888978E-17,-0.707106781186547));
#4538=DIRECTION('center_axis',(1.22464679914735E-16,0.,-1.));
#4539=DIRECTION('ref_axis',(-0.707106781186547,0.707106781186548,-8.65956056235493E-17));
#4540=DIRECTION('',(-1.22464679914735E-16,0.,1.));
#4541=DIRECTION('center_axis',(8.65956056235493E-17,0.707106781186548,-0.707106781186547));
#4542=DIRECTION('ref_axis',(8.65956056235494E-17,-0.707106781186547,-0.707106781186548));
#4543=DIRECTION('center_axis',(0.707106781186548,0.,-0.707106781186547));
#4544=DIRECTION('ref_axis',(-0.707106781186547,-4.088782444489E-17,-0.707106781186548));
#4545=DIRECTION('center_axis',(0.,-1.,0.));
#4546=DIRECTION('ref_axis',(-0.923879532511287,0.,0.382683432365089));
#4547=DIRECTION('',(0.,1.,0.));
#4548=DIRECTION('',(0.,-1.,0.));
#4549=DIRECTION('center_axis',(-8.65956056235493E-17,0.707106781186548,
0.707106781186547));
#4550=DIRECTION('ref_axis',(8.65956056235494E-17,0.707106781186547,-0.707106781186548));
#4551=DIRECTION('center_axis',(-1.22464679914735E-16,0.,1.));
#4552=DIRECTION('ref_axis',(-0.707106781186547,-0.707106781186548,-8.65956056235493E-17));
#4553=DIRECTION('',(1.22464679914735E-16,0.,-1.));
#4554=DIRECTION('center_axis',(1.22464679914735E-16,0.,-1.));
#4555=DIRECTION('ref_axis',(-0.707106781186547,-0.707106781186548,-8.65956056235493E-17));
#4556=DIRECTION('center_axis',(0.707106781186547,-1.06567361448971E-16,
-0.707106781186548));
#4557=DIRECTION('ref_axis',(-0.707106781186548,2.4532694666934E-16,-0.707106781186547));
#4558=DIRECTION('',(-1.22464679914735E-16,0.,1.));
#4559=DIRECTION('center_axis',(0.707106781186548,0.,-0.707106781186547));
#4560=DIRECTION('ref_axis',(-0.707106781186547,4.088782444489E-17,-0.707106781186548));
#4561=DIRECTION('center_axis',(0.,1.,0.));
#4562=DIRECTION('ref_axis',(-1.,0.,-1.22464679914735E-16));
#4563=DIRECTION('',(-0.707106781186547,0.,-0.707106781186548));
#4564=DIRECTION('',(-1.22464679914735E-16,0.,1.));
#4565=DIRECTION('',(-0.707106781186548,0.,-0.707106781186547));
#4566=DIRECTION('center_axis',(-0.707106781186548,0.,0.707106781186547));
#4567=DIRECTION('ref_axis',(0.707106781186547,0.,0.707106781186548));
#4568=DIRECTION('',(0.707106781186547,0.,0.707106781186548));
#4569=DIRECTION('',(-1.5070900786745E-16,-1.,-1.84565304087546E-32));
#4570=DIRECTION('center_axis',(0.,-1.,0.));
#4571=DIRECTION('ref_axis',(1.,0.,1.22464679914735E-16));
#4572=DIRECTION('',(0.707106781186548,0.,0.707106781186547));
#4573=DIRECTION('',(1.22464679914735E-16,0.,-1.));
#4574=DIRECTION('center_axis',(-1.22464679914735E-16,0.,1.));
#4575=DIRECTION('ref_axis',(-0.707106781186548,0.707106781186548,-8.65956056235493E-17));
#4576=DIRECTION('',(1.22464679914735E-16,0.,-1.));
#4577=DIRECTION('center_axis',(0.707106781186547,-1.06567361448971E-16,
-0.707106781186548));
#4578=DIRECTION('ref_axis',(-0.707106781186548,8.177564888978E-17,-0.707106781186547));
#4579=DIRECTION('center_axis',(1.22464679914735E-16,0.,-1.));
#4580=DIRECTION('ref_axis',(-0.707106781186548,0.707106781186548,-8.65956056235493E-17));
#4581=DIRECTION('',(-1.22464679914735E-16,0.,1.));
#4582=DIRECTION('center_axis',(8.65956056235493E-17,0.707106781186548,-0.707106781186547));
#4583=DIRECTION('ref_axis',(8.65956056235493E-17,-0.707106781186547,-0.707106781186548));
#4584=DIRECTION('center_axis',(0.707106781186548,0.,-0.707106781186547));
#4585=DIRECTION('ref_axis',(-0.707106781186547,0.,-0.707106781186548));
#4586=DIRECTION('center_axis',(0.,-1.,0.));
#4587=DIRECTION('ref_axis',(-0.923879532511287,0.,0.382683432365089));
#4588=DIRECTION('',(0.,-1.,0.));
#4589=DIRECTION('center_axis',(-4.62592926900215E-16,1.,-5.66512947236554E-32));
#4590=DIRECTION('ref_axis',(-0.923879532511287,0.,0.382683432365089));
#4591=DIRECTION('',(0.,1.,0.));
#4592=DIRECTION('center_axis',(0.,1.,0.));
#4593=DIRECTION('ref_axis',(-1.,0.,-1.22464679914735E-16));
#4594=DIRECTION('',(-0.707106781186547,0.,-0.707106781186548));
#4595=DIRECTION('',(-1.22464679914735E-16,0.,1.));
#4596=DIRECTION('',(-0.707106781186548,0.,-0.707106781186547));
#4597=DIRECTION('center_axis',(-1.22464679914735E-16,0.,1.));
#4598=DIRECTION('ref_axis',(-0.707106781186547,0.707106781186548,-8.65956056235493E-17));
#4599=DIRECTION('',(1.22464679914735E-16,0.,-1.));
#4600=DIRECTION('center_axis',(0.707106781186547,-1.06567361448971E-16,
-0.707106781186548));
#4601=DIRECTION('ref_axis',(-0.707106781186548,8.177564888978E-17,-0.707106781186547));
#4602=DIRECTION('center_axis',(1.22464679914735E-16,0.,-1.));
#4603=DIRECTION('ref_axis',(-0.707106781186547,0.707106781186548,-8.65956056235493E-17));
#4604=DIRECTION('',(-1.22464679914735E-16,0.,1.));
#4605=DIRECTION('center_axis',(8.65956056235493E-17,0.707106781186548,-0.707106781186547));
#4606=DIRECTION('ref_axis',(8.65956056235494E-17,-0.707106781186547,-0.707106781186548));
#4607=DIRECTION('center_axis',(0.707106781186548,0.,-0.707106781186547));
#4608=DIRECTION('ref_axis',(-0.707106781186547,-4.088782444489E-17,-0.707106781186548));
#4609=DIRECTION('center_axis',(0.,-1.,0.));
#4610=DIRECTION('ref_axis',(-0.923879532511287,0.,0.382683432365089));
#4611=DIRECTION('',(0.,-1.,0.));
#4612=DIRECTION('center_axis',(-8.65956056235493E-17,0.707106781186548,
0.707106781186547));
#4613=DIRECTION('ref_axis',(8.65956056235494E-17,0.707106781186547,-0.707106781186548));
#4614=DIRECTION('',(0.,1.,0.));
#4615=DIRECTION('center_axis',(-1.22464679914735E-16,0.,1.));
#4616=DIRECTION('ref_axis',(-0.707106781186547,-0.707106781186548,-8.65956056235493E-17));
#4617=DIRECTION('',(1.22464679914735E-16,0.,-1.));
#4618=DIRECTION('center_axis',(1.22464679914735E-16,0.,-1.));
#4619=DIRECTION('ref_axis',(-0.707106781186547,-0.707106781186548,-8.65956056235493E-17));
#4620=DIRECTION('center_axis',(0.707106781186547,-1.06567361448971E-16,
-0.707106781186548));
#4621=DIRECTION('ref_axis',(-0.707106781186548,2.4532694666934E-16,-0.707106781186547));
#4622=DIRECTION('',(-1.22464679914735E-16,0.,1.));
#4623=DIRECTION('center_axis',(0.707106781186548,0.,-0.707106781186547));
#4624=DIRECTION('ref_axis',(-0.707106781186547,4.088782444489E-17,-0.707106781186548));
#4625=DIRECTION('center_axis',(0.,1.,0.));
#4626=DIRECTION('ref_axis',(-1.,0.,-1.22464679914735E-16));
#4627=DIRECTION('',(-0.707106781186547,0.,-0.707106781186548));
#4628=DIRECTION('',(-1.22464679914735E-16,0.,1.));
#4629=DIRECTION('',(-0.707106781186548,0.,-0.707106781186547));
#4630=DIRECTION('center_axis',(-0.707106781186548,0.,0.707106781186547));
#4631=DIRECTION('ref_axis',(0.707106781186547,0.,0.707106781186548));
#4632=DIRECTION('',(0.707106781186547,0.,0.707106781186548));
#4633=DIRECTION('',(-1.5070900786745E-16,-1.,-1.84565304087546E-32));
#4634=DIRECTION('center_axis',(0.,-1.,0.));
#4635=DIRECTION('ref_axis',(1.,0.,1.22464679914735E-16));
#4636=DIRECTION('',(0.707106781186548,0.,0.707106781186547));
#4637=DIRECTION('',(1.22464679914735E-16,0.,-1.));
#4638=DIRECTION('center_axis',(1.,0.,1.22464679914735E-16));
#4639=DIRECTION('ref_axis',(-4.68652040532629E-17,-0.923879532511287,0.382683432365089));
#4640=DIRECTION('',(-1.,0.,-1.22464679914735E-16));
#4641=DIRECTION('center_axis',(0.707106781186547,0.,0.707106781186548));
#4642=DIRECTION('ref_axis',(-0.707106781186548,0.,0.707106781186547));
#4643=DIRECTION('',(1.,0.,1.22464679914735E-16));
#4644=DIRECTION('center_axis',(-0.707106781186547,0.,0.707106781186548));
#4645=DIRECTION('ref_axis',(-0.707106781186548,0.,-0.707106781186547));
#4646=DIRECTION('center_axis',(-1.22464679914735E-16,0.,1.));
#4647=DIRECTION('ref_axis',(-0.707106781186547,-0.707106781186547,-8.65956056235493E-17));
#4648=DIRECTION('',(1.22464679914735E-16,0.,-1.));
#4649=DIRECTION('center_axis',(8.65956056235494E-17,0.707106781186547,-0.707106781186548));
#4650=DIRECTION('ref_axis',(8.65956056235493E-17,-0.707106781186548,-0.707106781186547));
#4651=DIRECTION('center_axis',(1.22464679914735E-16,0.,-1.));
#4652=DIRECTION('ref_axis',(-0.707106781186547,-0.707106781186547,-8.65956056235493E-17));
#4653=DIRECTION('',(-1.22464679914735E-16,0.,1.));
#4654=DIRECTION('center_axis',(8.65956056235494E-17,0.707106781186547,-0.707106781186548));
#4655=DIRECTION('ref_axis',(8.65956056235493E-17,-0.707106781186548,-0.707106781186547));
#4656=DIRECTION('center_axis',(-1.22464679914735E-16,0.,1.));
#4657=DIRECTION('ref_axis',(0.707106781186547,-0.707106781186547,8.65956056235493E-17));
#4658=DIRECTION('',(1.22464679914735E-16,0.,-1.));
#4659=DIRECTION('center_axis',(1.22464679914735E-16,0.,-1.));
#4660=DIRECTION('ref_axis',(0.707106781186547,-0.707106781186547,8.65956056235493E-17));
#4661=DIRECTION('center_axis',(8.65956056235494E-17,0.707106781186547,-0.707106781186548));
#4662=DIRECTION('ref_axis',(8.65956056235493E-17,-0.707106781186548,-0.707106781186547));
#4663=DIRECTION('',(-1.22464679914735E-16,0.,1.));
#4664=DIRECTION('center_axis',(8.65956056235494E-17,0.707106781186547,-0.707106781186548));
#4665=DIRECTION('ref_axis',(8.65956056235493E-17,-0.707106781186548,-0.707106781186547));
#4666=DIRECTION('center_axis',(-1.,0.,-1.22464679914735E-16));
#4667=DIRECTION('ref_axis',(0.,-1.,0.));
#4668=DIRECTION('',(8.65956056235493E-17,-0.707106781186548,-0.707106781186547));
#4669=DIRECTION('',(0.,-1.,0.));
#4670=DIRECTION('',(-1.22464679914735E-16,0.,1.));
#4671=DIRECTION('',(8.65956056235493E-17,-0.707106781186548,-0.707106781186547));
#4672=DIRECTION('center_axis',(-8.65956056235494E-17,-0.707106781186547,
0.707106781186548));
#4673=DIRECTION('ref_axis',(1.,0.,1.22464679914735E-16));
#4674=DIRECTION('',(-8.65956056235493E-17,0.707106781186548,0.707106781186547));
#4675=DIRECTION('',(-1.,0.,-1.22464679914735E-16));
#4676=DIRECTION('center_axis',(1.,0.,1.22464679914735E-16));
#4677=DIRECTION('ref_axis',(0.,1.,0.));
#4678=DIRECTION('',(-8.65956056235493E-17,0.707106781186548,0.707106781186547));
#4679=DIRECTION('',(1.22464679914735E-16,0.,-1.));
#4680=DIRECTION('',(0.,1.,0.));
#4681=DIRECTION('center_axis',(-1.22464679914735E-16,0.,1.));
#4682=DIRECTION('ref_axis',(1.,0.,1.22464679914735E-16));
#4683=DIRECTION('',(1.,0.,1.22464679914735E-16));
#4684=DIRECTION('center_axis',(-1.22464679914735E-16,0.,1.));
#4685=DIRECTION('ref_axis',(1.,0.,1.22464679914735E-16));
#4686=DIRECTION('',(1.00472671911633E-16,1.,1.23043536058364E-32));
#4687=DIRECTION('center_axis',(-1.22464679914735E-16,0.,1.));
#4688=DIRECTION('ref_axis',(1.,0.,1.22464679914735E-16));
#4689=DIRECTION('',(1.00472671911633E-16,1.,1.23043536058364E-32));
#4690=DIRECTION('center_axis',(-1.22464679914735E-16,0.,1.));
#4691=DIRECTION('ref_axis',(1.,0.,1.22464679914735E-16));
#4692=DIRECTION('',(1.00472671911633E-16,1.,1.23043536058364E-32));
#4693=DIRECTION('',(1.,0.,1.22464679914735E-16));
#4694=DIRECTION('center_axis',(-9.58869193780496E-16,0.707106781186546,
0.707106781186549));
#4695=DIRECTION('ref_axis',(1.,0.,1.35604581838613E-15));
#4696=DIRECTION('',(-7.71740561710599E-11,-0.707106781186549,0.707106781186546));
#4697=DIRECTION('',(1.,1.2335811384714E-15,1.22464679914735E-16));
#4698=DIRECTION('',(1.06790339224558E-15,0.707106781186549,-0.707106781186546));
#4699=DIRECTION('center_axis',(-1.,1.09140474435776E-10,-1.22464679914735E-16));
#4700=DIRECTION('ref_axis',(-1.09140474435776E-10,-1.,-1.33658532675197E-26));
#4701=DIRECTION('',(-7.71740561710599E-11,-0.707106781186548,0.707106781186547));
#4702=DIRECTION('',(1.22464679914735E-16,0.,-1.));
#4703=DIRECTION('',(-1.09140474435776E-10,-1.,-1.33658532675197E-26));
#4704=DIRECTION('center_axis',(-1.,0.,-1.22464679914735E-16));
#4705=DIRECTION('ref_axis',(0.,-1.,0.));
#4706=DIRECTION('',(0.,1.,0.));
#4707=DIRECTION('center_axis',(-1.,0.,-1.22464679914735E-16));
#4708=DIRECTION('ref_axis',(0.,-1.,0.));
#4709=DIRECTION('',(0.,1.,0.));
#4710=DIRECTION('center_axis',(-0.707106781186548,0.,0.707106781186547));
#4711=DIRECTION('ref_axis',(0.707106781186547,0.,0.707106781186548));
#4712=DIRECTION('',(0.707106781186547,3.27102595540075E-16,0.707106781186548));
#4713=DIRECTION('',(-1.5070900786745E-16,-1.,-1.84565304087546E-32));
#4714=DIRECTION('center_axis',(-1.,0.,-1.22464679914735E-16));
#4715=DIRECTION('ref_axis',(0.,-1.,0.));
#4716=DIRECTION('',(0.,1.,0.));
#4717=DIRECTION('',(-1.22464679914735E-16,0.,1.));
#4718=DIRECTION('center_axis',(-1.,2.76691096479514E-16,-1.22464679914735E-16));
#4719=DIRECTION('ref_axis',(-4.68652040532631E-17,0.923879532511287,0.38268343236509));
#4720=DIRECTION('center_axis',(1.,0.,1.22464679914735E-16));
#4721=DIRECTION('ref_axis',(-4.68652040532631E-17,0.923879532511287,0.38268343236509));
#4722=DIRECTION('',(1.,-2.76691096479514E-16,1.22464679914735E-16));
#4723=DIRECTION('center_axis',(1.,-7.40148683095277E-16,2.14105199741502E-15));
#4724=DIRECTION('ref_axis',(-4.68652040532631E-17,0.923879532511287,0.38268343236509));
#4725=DIRECTION('',(-1.,2.76691096479514E-16,-1.22464679914735E-16));
#4726=DIRECTION('center_axis',(-2.76691096479514E-16,-1.,-3.38848865656208E-32));
#4727=DIRECTION('ref_axis',(1.,-2.76691096479514E-16,1.22464679914735E-16));
#4728=DIRECTION('',(-2.14105199741502E-15,5.58525138218794E-31,1.));
#4729=DIRECTION('center_axis',(-2.76691096479514E-16,-1.,-3.38848865656208E-32));
#4730=DIRECTION('ref_axis',(-0.707106781186548,0.,0.707106781186547));
#4731=DIRECTION('',(-1.,2.76691096479514E-16,-1.22464679914735E-16));
#4732=DIRECTION('',(1.22464679914735E-16,0.,-1.));
#4733=DIRECTION('',(1.,-2.76691096479514E-16,1.22464679914735E-16));
#4734=DIRECTION('',(-1.22464679914735E-16,0.,1.));
#4735=DIRECTION('',(-1.,2.76691096479514E-16,-1.22464679914735E-16));
#4736=DIRECTION('center_axis',(-2.76691096479514E-16,-1.,-3.38848865656208E-32));
#4737=DIRECTION('ref_axis',(0.707106781186547,0.,0.707106781186548));
#4738=DIRECTION('',(1.22464679914735E-16,0.,-1.));
#4739=DIRECTION('center_axis',(2.76691096479514E-16,1.,3.38848865656208E-32));
#4740=DIRECTION('ref_axis',(-0.923879532511287,0.,-0.38268343236509));
#4741=DIRECTION('',(-0.707106781186548,1.95650150614606E-16,0.707106781186547));
#4742=DIRECTION('center_axis',(2.76691096479514E-16,1.,3.38848865656208E-32));
#4743=DIRECTION('ref_axis',(-0.38268343236509,0.,-0.923879532511287));
#4744=DIRECTION('',(1.,-2.76691096479514E-16,1.22464679914735E-16));
#4745=DIRECTION('',(-1.22464679914735E-16,0.,1.));
#4746=DIRECTION('',(1.,-2.76691096479514E-16,1.22464679914735E-16));
#4747=DIRECTION('',(-1.22464679914735E-16,0.,1.));
#4748=DIRECTION('',(-1.,2.76691096479514E-16,-1.22464679914735E-16));
#4749=DIRECTION('',(1.,-2.76691096479514E-16,1.22464679914735E-16));
#4750=DIRECTION('',(1.22464679914735E-16,0.,-1.));
#4751=DIRECTION('',(1.,-2.76691096479514E-16,1.22464679914735E-16));
#4752=DIRECTION('center_axis',(2.76691096479514E-16,1.,3.38848865656208E-32));
#4753=DIRECTION('ref_axis',(0.382683432365086,0.,-0.923879532511288));
#4754=DIRECTION('',(-0.707106781186548,1.95650150614606E-16,-0.707106781186547));
#4755=DIRECTION('center_axis',(2.76691096479514E-16,1.,3.38848865656208E-32));
#4756=DIRECTION('ref_axis',(0.923879532511287,0.,-0.382683432365089));
#4757=DIRECTION('',(-1.22464679914735E-16,0.,1.));
#4758=DIRECTION('center_axis',(1.,0.,1.22464679914735E-16));
#4759=DIRECTION('ref_axis',(-4.68652040532631E-17,-0.923879532511287,0.38268343236509));
#4760=DIRECTION('center_axis',(1.,0.,1.22464679914735E-16));
#4761=DIRECTION('ref_axis',(-4.68652040532631E-17,-0.923879532511287,0.38268343236509));
#4762=DIRECTION('',(1.,0.,1.22464679914735E-16));
#4763=DIRECTION('center_axis',(1.,7.40148683095277E-16,2.14105199741502E-15));
#4764=DIRECTION('ref_axis',(-4.68652040532631E-17,-0.923879532511287,0.38268343236509));
#4765=DIRECTION('',(-1.,0.,-1.22464679914735E-16));
#4766=DIRECTION('center_axis',(1.,0.,1.22464679914735E-16));
#4767=DIRECTION('ref_axis',(0.,-1.,0.));
#4768=DIRECTION('',(8.65956056235493E-17,-0.707106781186548,-0.707106781186547));
#4769=DIRECTION('',(0.,-1.,0.));
#4770=DIRECTION('',(0.,1.,0.));
#4771=DIRECTION('',(1.22464679914735E-16,0.,-1.));
#4772=DIRECTION('center_axis',(-8.65956056235494E-17,-0.707106781186547,
0.707106781186548));
#4773=DIRECTION('ref_axis',(1.,0.,1.22464679914735E-16));
#4774=DIRECTION('',(2.03731653914813E-15,-0.707106781186548,-0.707106781186547));
#4775=DIRECTION('',(1.,0.,1.22464679914735E-16));
#4776=DIRECTION('center_axis',(8.65956056235494E-17,0.707106781186547,-0.707106781186548));
#4777=DIRECTION('ref_axis',(-8.65956056235493E-17,0.707106781186548,0.707106781186547));
#4778=DIRECTION('center_axis',(1.,0.,1.22464679914735E-16));
#4779=DIRECTION('ref_axis',(0.,1.,0.));
#4780=DIRECTION('center_axis',(1.,7.40148683095277E-16,2.14105199741502E-15));
#4781=DIRECTION('ref_axis',(0.,1.,0.));
#4782=DIRECTION('center_axis',(0.,1.,0.));
#4783=DIRECTION('ref_axis',(-0.707106781186548,0.,0.707106781186547));
#4784=DIRECTION('center_axis',(0.,-1.,0.));
#4785=DIRECTION('ref_axis',(-0.923879532511287,0.,-0.38268343236509));
#4786=DIRECTION('',(0.,-1.,0.));
#4787=DIRECTION('center_axis',(0.,-1.,0.));
#4788=DIRECTION('ref_axis',(-0.923879532511287,0.,-0.38268343236509));
#4789=DIRECTION('',(0.,1.,0.));
#4790=DIRECTION('center_axis',(-1.,0.,-1.22464679914735E-16));
#4791=DIRECTION('ref_axis',(0.,1.,0.));
#4792=DIRECTION('',(0.,1.,0.));
#4793=DIRECTION('',(-1.22464679914735E-16,0.,1.));
#4794=DIRECTION('center_axis',(0.,1.,0.));
#4795=DIRECTION('ref_axis',(-0.38268343236509,0.,-0.923879532511287));
#4796=DIRECTION('center_axis',(0.,-1.,0.));
#4797=DIRECTION('ref_axis',(-0.38268343236509,0.,-0.923879532511287));
#4798=DIRECTION('',(0.,1.,0.));
#4799=DIRECTION('',(0.,-1.,0.));
#4800=DIRECTION('center_axis',(1.22464679914735E-16,0.,-1.));
#4801=DIRECTION('ref_axis',(-1.,0.,-1.22464679914735E-16));
#4802=DIRECTION('',(-1.,0.,-1.22464679914735E-16));
#4803=DIRECTION('center_axis',(-1.22464679914735E-16,0.,1.));
#4804=DIRECTION('ref_axis',(0.707106781186548,0.707106781186548,8.65956056235493E-17));
#4805=DIRECTION('',(1.5070900786745E-16,1.,1.84565304087546E-32));
#4806=DIRECTION('',(-1.,0.,-1.22464679914735E-16));
#4807=DIRECTION('center_axis',(-1.,0.,-1.22464679914735E-16));
#4808=DIRECTION('ref_axis',(1.1314261122877E-16,-0.382683432365086,-0.923879532511288));
#4809=DIRECTION('center_axis',(-1.,1.5070900786745E-16,-1.22464679914735E-16));
#4810=DIRECTION('ref_axis',(1.1314261122877E-16,-0.382683432365086,-0.923879532511288));
#4811=DIRECTION('',(1.,0.,1.22464679914735E-16));
#4812=DIRECTION('center_axis',(1.,0.,1.22464679914735E-16));
#4813=DIRECTION('ref_axis',(4.68652040532629E-17,-0.923879532511287,-0.382683432365089));
#4814=DIRECTION('center_axis',(-1.,1.5070900786745E-16,-1.22464679914735E-16));
#4815=DIRECTION('ref_axis',(4.68652040532629E-17,-0.923879532511287,-0.382683432365089));
#4816=DIRECTION('',(1.,0.,1.22464679914735E-16));
#4817=DIRECTION('',(-1.,0.,-1.22464679914735E-16));
#4818=DIRECTION('center_axis',(0.,-1.,0.));
#4819=DIRECTION('ref_axis',(-1.,0.,-1.22464679914735E-16));
#4820=DIRECTION('',(1.22464679914735E-16,0.,-1.));
#4821=DIRECTION('center_axis',(0.,-1.,0.));
#4822=DIRECTION('ref_axis',(-0.923879532511286,0.,0.382683432365092));
#4823=DIRECTION('',(-0.707106781186547,0.,-0.707106781186548));
#4824=DIRECTION('center_axis',(0.,-1.,0.));
#4825=DIRECTION('ref_axis',(-0.382683432365091,0.,0.923879532511286));
#4826=DIRECTION('',(-1.,0.,-1.22464679914735E-16));
#4827=DIRECTION('center_axis',(0.,-1.,0.));
#4828=DIRECTION('ref_axis',(0.560628809305184,0.,0.828067230469273));
#4829=DIRECTION('',(-0.371390676354104,0.,0.928476690885259));
#4830=DIRECTION('center_axis',(0.,-1.,0.));
#4831=DIRECTION('ref_axis',(0.981956386731422,0.,0.189107521154949));
#4832=DIRECTION('center_axis',(0.,1.,0.));
#4833=DIRECTION('ref_axis',(0.707106781186547,0.,0.707106781186548));
#4834=DIRECTION('',(0.,-1.,0.));
#4835=DIRECTION('center_axis',(0.,1.,0.));
#4836=DIRECTION('ref_axis',(0.707106781186547,0.,0.707106781186548));
#4837=DIRECTION('center_axis',(0.,1.,0.));
#4838=DIRECTION('ref_axis',(-1.,0.,-1.22464679914735E-16));
#4839=DIRECTION('center_axis',(0.,-1.,0.));
#4840=DIRECTION('ref_axis',(0.923879532511287,0.,-0.382683432365089));
#4841=DIRECTION('',(0.707106781186548,0.,0.707106781186547));
#4842=DIRECTION('center_axis',(0.,-1.,0.));
#4843=DIRECTION('ref_axis',(0.382683432365086,0.,-0.923879532511288));
#4844=DIRECTION('',(-1.,0.,-1.22464679914735E-16));
#4845=DIRECTION('',(-1.22464679914735E-16,0.,1.));
#4846=DIRECTION('',(-1.,0.,-1.22464679914735E-16));
#4847=DIRECTION('',(-1.,0.,-1.22464679914735E-16));
#4848=DIRECTION('',(1.22464679914735E-16,0.,-1.));
#4849=DIRECTION('',(0.707106781186548,0.,-0.707106781186547));
#4850=DIRECTION('',(1.,0.,1.22464679914735E-16));
#4851=DIRECTION('',(1.22464679914735E-16,0.,-1.));
#4852=DIRECTION('',(-1.,0.,-1.22464679914735E-16));
#4853=DIRECTION('',(-1.22464679914735E-16,0.,1.));
#4854=DIRECTION('',(1.,0.,1.22464679914735E-16));
#4855=DIRECTION('center_axis',(0.,1.,0.));
#4856=DIRECTION('ref_axis',(-0.707106781186548,0.,0.707106781186547));
#4857=DIRECTION('',(2.14105199741502E-15,0.,-1.));
#4858=DIRECTION('center_axis',(7.40148683095277E-16,-1.,9.06420715645759E-32));
#4859=DIRECTION('ref_axis',(-0.707106781186548,0.,0.707106781186547));
#4860=DIRECTION('',(-7.40148683095276E-16,1.,-9.06420715645759E-32));
#4861=DIRECTION('',(7.40148683095276E-16,-1.,9.06420715645759E-32));
#4862=DIRECTION('center_axis',(-1.,-7.40148683095277E-16,-2.14105199741502E-15));
#4863=DIRECTION('ref_axis',(2.14105199741502E-15,9.9327739262278E-31,-1.));
#4864=DIRECTION('center_axis',(-1.,0.,-1.22464679914735E-16));
#4865=DIRECTION('ref_axis',(-8.65956056235493E-17,0.707106781186548,0.707106781186548));
#4866=DIRECTION('center_axis',(1.,-1.84269381680524E-16,1.22464679914735E-16));
#4867=DIRECTION('ref_axis',(-8.65956056235493E-17,0.707106781186548,0.707106781186548));
#4868=DIRECTION('',(1.,0.,1.22464679914735E-16));
#4869=DIRECTION('center_axis',(-1.,1.00472671911633E-16,-1.22464679914735E-16));
#4870=DIRECTION('ref_axis',(-8.65956056235493E-17,0.707106781186548,0.707106781186548));
#4871=DIRECTION('',(-1.,0.,-1.22464679914735E-16));
#4872=DIRECTION('center_axis',(0.,-1.,0.));
#4873=DIRECTION('ref_axis',(-1.,0.,-1.22464679914735E-16));
#4874=DIRECTION('',(-1.22464679914735E-16,0.,1.));
#4875=DIRECTION('',(1.,0.,1.22464679914735E-16));
#4876=DIRECTION('',(1.22464679914735E-16,0.,-1.));
#4877=DIRECTION('center_axis',(-1.,1.00472671911633E-16,-1.22464679914735E-16));
#4878=DIRECTION('ref_axis',(-1.00472671911633E-16,-1.,-1.23043536058364E-32));
#4879=DIRECTION('',(1.00472671911633E-16,1.,1.23043536058364E-32));
#4880=DIRECTION('',(1.22464679914735E-16,0.,-1.));
#4881=DIRECTION('',(-1.00472671911633E-16,-1.,-1.23043536058364E-32));
#4882=DIRECTION('',(-1.22464679914735E-16,0.,1.));
#4883=DIRECTION('',(1.00472671911633E-16,1.,1.23043536058364E-32));
#4884=DIRECTION('',(1.22464679914735E-16,0.,-1.));
#4885=DIRECTION('',(-1.00472671911633E-16,-1.,-1.23043536058364E-32));
#4886=DIRECTION('',(-1.22464679914735E-16,0.,1.));
#4887=DIRECTION('',(1.00472671911633E-16,1.,1.23043536058364E-32));
#4888=DIRECTION('center_axis',(-1.,1.00472671911633E-16,-1.22464679914735E-16));
#4889=DIRECTION('ref_axis',(-8.65956056235493E-17,-0.707106781186548,0.707106781186548));
#4890=DIRECTION('',(1.22464679914735E-16,0.,-1.));
#4891=DIRECTION('center_axis',(1.,-1.00472671911633E-16,1.22464679914735E-16));
#4892=DIRECTION('ref_axis',(4.68652040532629E-17,0.923879532511287,-0.382683432365089));
#4893=DIRECTION('',(-1.55506979909022E-17,0.707106781186548,0.707106781186547));
#4894=DIRECTION('center_axis',(1.,-1.00472671911633E-16,1.22464679914735E-16));
#4895=DIRECTION('ref_axis',(1.1314261122877E-16,0.382683432365086,-0.923879532511288));
#4896=DIRECTION('',(-1.00472671911633E-16,-1.,-1.23043536058364E-32));
#4897=DIRECTION('',(-1.22464679914735E-16,0.,1.));
#4898=DIRECTION('',(-1.00472671911633E-16,-1.,-1.23043536058364E-32));
#4899=DIRECTION('',(-1.22464679914735E-16,0.,1.));
#4900=DIRECTION('',(-1.00472671911633E-16,-1.,-1.23043536058364E-32));
#4901=DIRECTION('',(-1.00472671911633E-16,-1.,-1.23043536058364E-32));
#4902=DIRECTION('',(-1.00472671911633E-16,-1.,-1.23043536058364E-32));
#4903=DIRECTION('',(1.22464679914735E-16,0.,-1.));
#4904=DIRECTION('',(-1.00472671911633E-16,-1.,-1.23043536058364E-32));
#4905=DIRECTION('center_axis',(1.,-1.00472671911633E-16,1.22464679914735E-16));
#4906=DIRECTION('ref_axis',(1.1314261122877E-16,-0.382683432365086,-0.923879532511288));
#4907=DIRECTION('',(1.57640513256196E-16,0.707106781186548,-0.707106781186547));
#4908=DIRECTION('center_axis',(1.,-1.00472671911633E-16,1.22464679914735E-16));
#4909=DIRECTION('ref_axis',(4.68652040532629E-17,-0.923879532511287,-0.382683432365089));
#4910=DIRECTION('center_axis',(1.,0.,1.22464679914735E-16));
#4911=DIRECTION('ref_axis',(-8.65956056235493E-17,-0.707106781186548,0.707106781186548));
#4912=DIRECTION('',(-1.,0.,-1.22464679914735E-16));
#4913=DIRECTION('center_axis',(1.,-1.84269381680524E-16,1.22464679914735E-16));
#4914=DIRECTION('ref_axis',(-8.65956056235493E-17,-0.707106781186548,0.707106781186548));
#4915=DIRECTION('',(1.,0.,1.22464679914735E-16));
#4916=DIRECTION('center_axis',(0.,1.,0.));
#4917=DIRECTION('ref_axis',(1.,0.,1.22464679914735E-16));
#4918=DIRECTION('',(-1.22464679914735E-16,0.,1.));
#4919=DIRECTION('',(-1.,0.,-1.22464679914735E-16));
#4920=DIRECTION('center_axis',(1.,-4.92065606482064E-16,3.37839189917285E-16));
#4921=DIRECTION('ref_axis',(-8.65956056235493E-17,0.707106781186547,0.707106781186547));
#4922=DIRECTION('',(1.,-4.92065606482064E-16,3.37839189917285E-16));
#4923=DIRECTION('center_axis',(1.,-7.40148683095277E-16,2.14105199741502E-15));
#4924=DIRECTION('ref_axis',(-8.65956056235493E-17,0.707106781186547,0.707106781186547));
#4925=DIRECTION('',(-1.,4.92065606482064E-16,-3.37839189917285E-16));
#4926=DIRECTION('center_axis',(1.09054544991056E-16,0.707106781186548,0.707106781186547));
#4927=DIRECTION('ref_axis',(1.,0.,-1.54226416564779E-16));
#4928=DIRECTION('',(-8.65956056235494E-17,-0.707106781186547,0.707106781186548));
#4929=DIRECTION('center_axis',(-1.09054544991056E-16,-0.707106781186548,
-0.707106781186547));
#4930=DIRECTION('ref_axis',(9.73996043784556E-17,-0.707106781186547,0.707106781186548));
#4931=DIRECTION('',(-2.03731653914813E-15,-0.707106781186547,0.707106781186548));
#4932=DIRECTION('center_axis',(-4.92065606482064E-16,-1.,-6.02606569948761E-32));
#4933=DIRECTION('ref_axis',(-1.,4.92065606482064E-16,-1.22464679914735E-16));
#4934=DIRECTION('',(-1.,4.92065606482064E-16,-1.22464679914735E-16));
#4935=DIRECTION('center_axis',(-4.92065606482064E-16,-1.,-6.02606569948761E-32));
#4936=DIRECTION('ref_axis',(-0.38268343236509,0.,-0.923879532511287));
#4937=DIRECTION('',(0.707106781186548,-3.47942927132138E-16,-0.707106781186547));
#4938=DIRECTION('center_axis',(-4.92065606482064E-16,-1.,-6.02606569948761E-32));
#4939=DIRECTION('ref_axis',(-0.923879532511287,0.,-0.38268343236509));
#4940=DIRECTION('',(-1.22464679914735E-16,0.,1.));
#4941=DIRECTION('center_axis',(4.92065606482064E-16,1.,6.02606569948761E-32));
#4942=DIRECTION('ref_axis',(0.707106781186547,0.,0.707106781186548));
#4943=DIRECTION('',(1.,-4.92065606482064E-16,1.22464679914735E-16));
#4944=DIRECTION('center_axis',(4.92065606482064E-16,1.,6.02606569948761E-32));
#4945=DIRECTION('ref_axis',(-0.707106781186548,0.,0.707106781186547));
#4946=DIRECTION('',(2.14105199741502E-15,-9.9327739262278E-31,-1.));
#4947=DIRECTION('center_axis',(4.92065606482064E-16,1.,6.02606569948761E-32));
#4948=DIRECTION('ref_axis',(-0.707106781186548,0.,0.707106781186547));
#4949=DIRECTION('',(1.22464679914735E-16,0.,-1.));
#4950=DIRECTION('center_axis',(-4.92065606482064E-16,-1.,-6.02606569948761E-32));
#4951=DIRECTION('ref_axis',(0.923879532511287,0.,-0.382683432365089));
#4952=DIRECTION('',(0.707106781186548,-3.47942927132139E-16,0.707106781186547));
#4953=DIRECTION('center_axis',(-4.92065606482064E-16,-1.,-6.02606569948761E-32));
#4954=DIRECTION('ref_axis',(0.382683432365086,0.,-0.923879532511288));
#4955=DIRECTION('',(-1.,4.92065606482064E-16,-1.22464679914735E-16));
#4956=DIRECTION('',(-1.22464679914735E-16,0.,1.));
#4957=DIRECTION('center_axis',(0.,1.,0.));
#4958=DIRECTION('ref_axis',(-0.707106781186548,0.,0.707106781186547));
#4959=DIRECTION('',(0.,-1.,0.));
#4960=DIRECTION('center_axis',(-7.40148683095277E-16,-1.,-9.06420715645759E-32));
#4961=DIRECTION('ref_axis',(-0.707106781186548,0.,0.707106781186547));
#4962=DIRECTION('',(7.40148683095276E-16,1.,9.06420715645759E-32));
#4963=DIRECTION('',(-7.40148683095276E-16,-1.,-9.06420715645759E-32));
#4964=DIRECTION('center_axis',(-1.22464679914735E-16,0.,1.));
#4965=DIRECTION('ref_axis',(1.,0.,1.22464679914735E-16));
#4966=DIRECTION('',(0.,-1.,0.));
#4967=DIRECTION('',(0.,1.,0.));
#4968=DIRECTION('',(1.,0.,1.22464679914735E-16));
#4969=DIRECTION('',(0.,-1.,0.));
#4970=DIRECTION('center_axis',(0.,1.,0.));
#4971=DIRECTION('ref_axis',(0.707106781186547,0.,0.707106781186548));
#4972=DIRECTION('',(0.,1.,0.));
#4973=DIRECTION('center_axis',(-1.,0.,-1.22464679914735E-16));
#4974=DIRECTION('ref_axis',(0.,1.,0.));
#4975=DIRECTION('',(0.,-1.,0.));
#4976=DIRECTION('center_axis',(0.,-1.,0.));
#4977=DIRECTION('ref_axis',(-0.923879532511287,0.,-0.38268343236509));
#4978=DIRECTION('',(0.,1.,0.));
#4979=DIRECTION('center_axis',(1.,0.,1.22464679914735E-16));
#4980=DIRECTION('ref_axis',(1.1314261122877E-16,0.382683432365086,-0.923879532511288));
#4981=DIRECTION('center_axis',(-1.,1.5070900786745E-16,-1.22464679914735E-16));
#4982=DIRECTION('ref_axis',(1.1314261122877E-16,0.382683432365086,-0.923879532511288));
#4983=DIRECTION('',(1.,0.,1.22464679914735E-16));
#4984=DIRECTION('',(-1.,0.,-1.22464679914735E-16));
#4985=DIRECTION('center_axis',(1.22464679914735E-16,0.,-1.));
#4986=DIRECTION('ref_axis',(-1.,0.,-1.22464679914735E-16));
#4987=DIRECTION('',(1.5070900786745E-16,1.,1.84565304087546E-32));
#4988=DIRECTION('center_axis',(-1.22464679914735E-16,0.,1.));
#4989=DIRECTION('ref_axis',(0.707106781186549,-0.707106781186546,8.65956056235495E-17));
#4990=DIRECTION('',(0.,1.,0.));
#4991=DIRECTION('center_axis',(-1.,0.,-1.22464679914735E-16));
#4992=DIRECTION('ref_axis',(4.68652040532629E-17,0.923879532511287,-0.382683432365089));
#4993=DIRECTION('',(-1.,0.,-1.22464679914735E-16));
#4994=DIRECTION('center_axis',(-1.,1.5070900786745E-16,-1.22464679914735E-16));
#4995=DIRECTION('ref_axis',(4.68652040532629E-17,0.923879532511287,-0.382683432365089));
#4996=DIRECTION('',(1.,0.,1.22464679914735E-16));
#4997=DIRECTION('center_axis',(0.,1.,0.));
#4998=DIRECTION('ref_axis',(1.,0.,1.22464679914735E-16));
#4999=DIRECTION('center_axis',(0.,1.,0.));
#5000=DIRECTION('ref_axis',(0.981956386731422,0.,0.189107521154949));
#5001=DIRECTION('',(0.371390676354104,0.,-0.928476690885259));
#5002=DIRECTION('center_axis',(0.,1.,0.));
#5003=DIRECTION('ref_axis',(0.560628809305184,0.,0.828067230469273));
#5004=DIRECTION('',(1.,0.,1.22464679914735E-16));
#5005=DIRECTION('center_axis',(0.,1.,0.));
#5006=DIRECTION('ref_axis',(-0.382683432365091,0.,0.923879532511286));
#5007=DIRECTION('',(0.707106781186547,0.,0.707106781186548));
#5008=DIRECTION('center_axis',(0.,1.,0.));
#5009=DIRECTION('ref_axis',(-0.923879532511286,0.,0.382683432365092));
#5010=DIRECTION('',(-1.22464679914735E-16,0.,1.));
#5011=DIRECTION('center_axis',(0.,1.,0.));
#5012=DIRECTION('ref_axis',(-0.38268343236509,0.,-0.923879532511287));
#5013=DIRECTION('',(0.,-1.,0.));
#5014=DIRECTION('center_axis',(0.,1.,0.));
#5015=DIRECTION('ref_axis',(0.923879532511287,0.,-0.382683432365089));
#5016=DIRECTION('',(0.,1.,0.));
#5017=DIRECTION('',(0.,-1.,0.));
#5018=DIRECTION('center_axis',(1.,0.,1.22464679914735E-16));
#5019=DIRECTION('ref_axis',(0.,-1.,0.));
#5020=DIRECTION('center_axis',(0.,-1.,0.));
#5021=DIRECTION('ref_axis',(0.382683432365086,0.,-0.923879532511288));
#5022=DIRECTION('',(0.,-1.,0.));
#5023=DIRECTION('',(0.,1.,0.));
#5024=DIRECTION('center_axis',(1.22464679914735E-16,0.,-1.));
#5025=DIRECTION('ref_axis',(-1.,0.,-1.22464679914735E-16));
#5026=DIRECTION('center_axis',(-1.22464679914735E-16,0.,1.));
#5027=DIRECTION('ref_axis',(-0.707106781186548,-0.707106781186548,-8.65956056235493E-17));
#5028=DIRECTION('',(1.,0.,1.22464679914735E-16));
#5029=DIRECTION('',(1.84269381680524E-16,1.,2.25664908455916E-32));
#5030=DIRECTION('center_axis',(1.22464679914735E-16,0.,-1.));
#5031=DIRECTION('ref_axis',(-0.707106781186548,-0.707106781186548,-8.65956056235493E-17));
#5032=DIRECTION('center_axis',(1.,0.,1.22464679914735E-16));
#5033=DIRECTION('ref_axis',(1.1314261122877E-16,0.382683432365086,-0.923879532511288));
#5034=DIRECTION('center_axis',(-1.,1.84269381680524E-16,-1.22464679914735E-16));
#5035=DIRECTION('ref_axis',(1.1314261122877E-16,0.382683432365086,-0.923879532511288));
#5036=DIRECTION('',(-1.,0.,-1.22464679914735E-16));
#5037=DIRECTION('center_axis',(-1.,0.,-1.22464679914735E-16));
#5038=DIRECTION('ref_axis',(4.68652040532629E-17,0.923879532511287,-0.382683432365089));
#5039=DIRECTION('center_axis',(-1.,1.84269381680524E-16,-1.22464679914735E-16));
#5040=DIRECTION('ref_axis',(4.68652040532629E-17,0.923879532511287,-0.382683432365089));
#5041=DIRECTION('',(1.,0.,1.22464679914735E-16));
#5042=DIRECTION('center_axis',(0.,1.,0.));
#5043=DIRECTION('ref_axis',(0.923879532511287,0.,-0.382683432365089));
#5044=DIRECTION('',(0.,-1.,0.));
#5045=DIRECTION('center_axis',(0.,-1.,0.));
#5046=DIRECTION('ref_axis',(0.382683432365086,0.,-0.923879532511288));
#5047=DIRECTION('',(0.,-1.,0.));
#5048=DIRECTION('',(0.,1.,0.));
#5049=DIRECTION('center_axis',(1.22464679914735E-16,0.,-1.));
#5050=DIRECTION('ref_axis',(-1.,0.,-1.22464679914735E-16));
#5051=DIRECTION('center_axis',(1.22464679914735E-16,0.,-1.));
#5052=DIRECTION('ref_axis',(-0.707106781186548,0.707106781186548,-8.65956056235493E-17));
#5053=DIRECTION('',(1.84269381680524E-16,1.,2.25664908455916E-32));
#5054=DIRECTION('',(-1.,0.,-1.22464679914735E-16));
#5055=DIRECTION('center_axis',(-1.22464679914735E-16,0.,1.));
#5056=DIRECTION('ref_axis',(-0.707106781186548,0.707106781186548,-8.65956056235493E-17));
#5057=DIRECTION('center_axis',(-1.,0.,-1.22464679914735E-16));
#5058=DIRECTION('ref_axis',(1.1314261122877E-16,-0.382683432365086,-0.923879532511288));
#5059=DIRECTION('center_axis',(-1.,1.84269381680524E-16,-1.22464679914735E-16));
#5060=DIRECTION('ref_axis',(1.1314261122877E-16,-0.382683432365086,-0.923879532511288));
#5061=DIRECTION('',(1.,0.,1.22464679914735E-16));
#5062=DIRECTION('center_axis',(1.,0.,1.22464679914735E-16));
#5063=DIRECTION('ref_axis',(4.68652040532629E-17,-0.923879532511287,-0.382683432365089));
#5064=DIRECTION('center_axis',(-1.,1.84269381680524E-16,-1.22464679914735E-16));
#5065=DIRECTION('ref_axis',(4.68652040532629E-17,-0.923879532511287,-0.382683432365089));
#5066=DIRECTION('',(-1.,0.,-1.22464679914735E-16));
#5067=DIRECTION('center_axis',(-1.22464679914735E-16,0.,1.));
#5068=DIRECTION('ref_axis',(-0.707106781186548,0.707106781186548,-8.65956056235493E-17));
#5069=DIRECTION('center_axis',(-8.65956056235494E-17,-0.707106781186547,
0.707106781186548));
#5070=DIRECTION('ref_axis',(-8.65956056235493E-17,0.707106781186548,0.707106781186547));
#5071=DIRECTION('center_axis',(0.707106781186547,-7.1044907632647E-17,0.707106781186548));
#5072=DIRECTION('ref_axis',(-0.707106781186548,1.83995210002005E-16,0.707106781186547));
#5073=DIRECTION('center_axis',(0.707106781186547,-7.1044907632647E-17,0.707106781186548));
#5074=DIRECTION('ref_axis',(0.707106781186548,0.,-0.707106781186547));
#5075=DIRECTION('',(1.00472671911633E-16,1.,1.23043536058364E-32));
#5076=DIRECTION('',(-0.577350269189626,0.577350269189626,0.577350269189625));
#5077=DIRECTION('center_axis',(-1.22464679914735E-16,0.,1.));
#5078=DIRECTION('ref_axis',(-0.707106781186548,-0.707106781186548,-8.65956056235493E-17));
#5079=DIRECTION('center_axis',(0.707106781186547,-7.1044907632647E-17,0.707106781186548));
#5080=DIRECTION('ref_axis',(-0.707106781186548,1.83995210002005E-16,0.707106781186547));
#5081=DIRECTION('center_axis',(1.09054544991056E-16,0.707106781186547,0.707106781186548));
#5082=DIRECTION('ref_axis',(-3.93254288960224E-16,-0.707106781186548,0.707106781186547));
#5083=DIRECTION('center_axis',(0.707106781186547,-7.1044907632647E-17,0.707106781186548));
#5084=DIRECTION('ref_axis',(0.707106781186548,0.,-0.707106781186547));
#5085=DIRECTION('',(-0.577350269189627,-0.577350269189625,0.577350269189626));
#5086=DIRECTION('',(1.00472671911633E-16,1.,1.23043536058364E-32));
#5087=DIRECTION('',(0.707106781186548,0.,-0.707106781186547));
#5088=DIRECTION('center_axis',(-1.22464679914735E-16,0.,1.));
#5089=DIRECTION('ref_axis',(0.707106781186549,-0.707106781186546,8.65956056235495E-17));
#5090=DIRECTION('center_axis',(1.09054544991056E-16,0.707106781186547,0.707106781186548));
#5091=DIRECTION('ref_axis',(-3.93254288960224E-16,-0.707106781186548,0.707106781186547));
#5092=DIRECTION('',(1.22464679914735E-16,0.,-1.));
#5093=DIRECTION('center_axis',(-0.707106781186547,1.06567361448971E-16,
0.707106781186548));
#5094=DIRECTION('ref_axis',(0.707106781186547,-6.1331736667335E-17,0.707106781186547));
#5095=DIRECTION('center_axis',(-0.707106781186547,1.06567361448971E-16,
0.707106781186548));
#5096=DIRECTION('ref_axis',(0.707106781186548,0.,0.707106781186547));
#5097=DIRECTION('',(1.5070900786745E-16,1.,1.84565304087546E-32));
#5098=DIRECTION('',(-1.5070900786745E-16,-1.,-1.84565304087546E-32));
#5099=DIRECTION('',(-0.577350269189626,0.577350269189626,-0.577350269189626));
#5100=DIRECTION('center_axis',(1.,-1.5070900786745E-16,1.22464679914735E-16));
#5101=DIRECTION('ref_axis',(1.5070900786745E-16,1.,1.84565304087546E-32));
#5102=DIRECTION('',(-1.99717558254214E-17,-0.707106781186548,-0.707106781186547));
#5103=DIRECTION('',(-1.5070900786745E-16,-1.,-1.84565304087546E-32));
#5104=DIRECTION('',(-1.9316296707252E-16,-0.707106781186548,0.707106781186547));
#5105=DIRECTION('',(-1.22464679914735E-16,0.,1.));
#5106=DIRECTION('',(1.5070900786745E-16,1.,1.84565304087546E-32));
#5107=DIRECTION('',(1.5070900786745E-16,1.,1.84565304087546E-32));
#5108=DIRECTION('',(1.22464679914735E-16,0.,-1.));
#5109=DIRECTION('',(1.5070900786745E-16,1.,1.84565304087546E-32));
#5110=DIRECTION('center_axis',(-1.22464679914735E-16,0.,1.));
#5111=DIRECTION('ref_axis',(0.707106781186548,0.707106781186548,8.65956056235493E-17));
#5112=DIRECTION('center_axis',(-0.707106781186547,1.06567361448971E-16,
0.707106781186548));
#5113=DIRECTION('ref_axis',(0.707106781186547,-6.1331736667335E-17,0.707106781186547));
#5114=DIRECTION('center_axis',(-8.65956056235494E-17,-0.707106781186547,
0.707106781186548));
#5115=DIRECTION('ref_axis',(-8.65956056235493E-17,0.707106781186548,0.707106781186547));
#5116=DIRECTION('center_axis',(-0.707106781186547,1.06567361448971E-16,
0.707106781186548));
#5117=DIRECTION('ref_axis',(0.707106781186548,0.,0.707106781186547));
#5118=DIRECTION('',(0.577350269189626,0.577350269189626,0.577350269189626));
#5119=DIRECTION('',(-1.5070900786745E-16,-1.,-1.84565304087546E-32));
#5120=DIRECTION('center_axis',(-8.65956056235494E-17,-0.707106781186547,
0.707106781186548));
#5121=DIRECTION('ref_axis',(1.,0.,1.22464679914735E-16));
#5122=DIRECTION('',(1.,0.,1.22464679914735E-16));
#5123=DIRECTION('center_axis',(1.22464679914735E-16,0.,-1.));
#5124=DIRECTION('ref_axis',(-1.,0.,-1.22464679914735E-16));
#5125=DIRECTION('',(0.,-1.,0.));
#5126=DIRECTION('',(1.00472671911633E-16,1.,1.23043536058364E-32));
#5127=DIRECTION('',(0.,-1.,0.));
#5128=DIRECTION('',(1.00472671911633E-16,1.,1.23043536058364E-32));
#5129=DIRECTION('',(-1.,2.76691096479514E-16,-1.22464679914735E-16));
#5130=DIRECTION('',(-1.,2.76691096479514E-16,-1.22464679914735E-16));
#5131=DIRECTION('',(-1.5070900786745E-16,-1.,-1.84565304087546E-32));
#5132=DIRECTION('',(-1.,-4.62592926900215E-16,-1.22464679914735E-16));
#5133=DIRECTION('',(-1.5070900786745E-16,-1.,-1.84565304087546E-32));
#5134=DIRECTION('',(1.,0.,1.22464679914735E-16));
#5135=DIRECTION('',(-1.,0.,-1.22464679914735E-16));
#5136=DIRECTION('center_axis',(0.707106781186547,-7.1044907632647E-17,0.707106781186548));
#5137=DIRECTION('ref_axis',(0.707106781186548,0.,-0.707106781186547));
#5138=DIRECTION('center_axis',(0.707106781186547,-7.1044907632647E-17,0.707106781186548));
#5139=DIRECTION('ref_axis',(0.707106781186548,0.,-0.707106781186547));
#5140=DIRECTION('center_axis',(1.09054544991056E-16,0.707106781186547,0.707106781186548));
#5141=DIRECTION('ref_axis',(1.,0.,-1.54226416564778E-16));
#5142=DIRECTION('center_axis',(-0.707106781186547,1.06567361448971E-16,
0.707106781186548));
#5143=DIRECTION('ref_axis',(0.707106781186548,0.,0.707106781186547));
#5144=DIRECTION('center_axis',(1.09054544991056E-16,0.707106781186547,0.707106781186548));
#5145=DIRECTION('ref_axis',(1.,0.,-1.54226416564778E-16));
#5146=DIRECTION('',(1.06790339224557E-15,0.707106781186548,-0.707106781186547));
#5147=DIRECTION('center_axis',(-0.707106781186547,1.06567361448971E-16,
0.707106781186548));
#5148=DIRECTION('ref_axis',(0.707106781186548,0.,0.707106781186547));
#5149=DIRECTION('',(0.707106781186548,3.27102595540075E-16,0.707106781186547));
#5150=DIRECTION('center_axis',(4.62592926900215E-16,-1.,5.66512947236554E-32));
#5151=DIRECTION('ref_axis',(1.,4.62592926900215E-16,1.22464679914735E-16));
#5152=DIRECTION('center_axis',(-8.65956056235494E-17,-0.707106781186547,
0.707106781186548));
#5153=DIRECTION('ref_axis',(1.,0.,1.22464679914735E-16));
#5154=DIRECTION('center_axis',(-8.65956056235494E-17,0.707106781186547,
0.707106781186548));
#5155=DIRECTION('ref_axis',(1.,0.,1.22464679914735E-16));
#5156=DIRECTION('center_axis',(0.707106781186547,0.,0.707106781186548));
#5157=DIRECTION('ref_axis',(0.707106781186548,0.,-0.707106781186547));
#5158=DIRECTION('center_axis',(-0.707106781186547,0.,0.707106781186548));
#5159=DIRECTION('ref_axis',(0.707106781186548,0.,0.707106781186547));
#5160=DIRECTION('center_axis',(-8.65956056235494E-17,0.707106781186547,
0.707106781186548));
#5161=DIRECTION('ref_axis',(1.,0.,1.22464679914735E-16));
#5162=DIRECTION('',(-2.168937349749E-16,-0.707106781186548,0.707106781186547));
#5163=DIRECTION('center_axis',(-8.65956056235494E-17,-0.707106781186547,
0.707106781186548));
#5164=DIRECTION('ref_axis',(1.,0.,1.22464679914735E-16));
#5165=DIRECTION('',(-4.37025237278014E-17,-0.707106781186548,-0.707106781186547));
#5166=DIRECTION('center_axis',(-0.707106781186547,0.,0.707106781186548));
#5167=DIRECTION('ref_axis',(0.707106781186548,0.,0.707106781186547));
#5168=DIRECTION('center_axis',(0.707106781186547,0.,0.707106781186548));
#5169=DIRECTION('ref_axis',(0.707106781186548,0.,-0.707106781186547));
#5170=DIRECTION('center_axis',(-8.65956056235494E-17,-0.707106781186547,
0.707106781186548));
#5171=DIRECTION('ref_axis',(1.,0.,1.22464679914735E-16));
#5172=DIRECTION('center_axis',(1.,0.,1.22464679914735E-16));
#5173=DIRECTION('ref_axis',(0.,1.,0.));
#5174=DIRECTION('center_axis',(1.,-1.38777878070319E-15,1.22464679914735E-16));
#5175=DIRECTION('ref_axis',(1.38777878070319E-15,1.,1.69953884171278E-31));
#5176=DIRECTION('',(1.38777878070319E-15,1.,1.69953884171278E-31));
#5177=DIRECTION('center_axis',(-1.22464679914735E-16,0.,1.));
#5178=DIRECTION('ref_axis',(1.,0.,1.22464679914735E-16));
#5179=DIRECTION('center_axis',(0.,-1.,0.));
#5180=DIRECTION('ref_axis',(1.,0.,1.22464679914735E-16));
#5181=DIRECTION('center_axis',(0.,-1.,0.));
#5182=DIRECTION('ref_axis',(1.,0.,1.22464679914735E-16));
#5183=DIRECTION('center_axis',(1.,0.,1.22464679914735E-16));
#5184=DIRECTION('ref_axis',(0.,1.,0.));
#5185=DIRECTION('center_axis',(-1.5070900786745E-16,-1.,-1.84565304087546E-32));
#5186=DIRECTION('ref_axis',(-0.923879532511286,0.,0.382683432365092));
#5187=DIRECTION('',(1.5070900786745E-16,1.,1.84565304087546E-32));
#5188=DIRECTION('center_axis',(1.5070900786745E-16,1.,1.84565304087546E-32));
#5189=DIRECTION('ref_axis',(-0.382683432365091,0.,0.923879532511286));
#5190=DIRECTION('',(-1.5070900786745E-16,-1.,-1.84565304087546E-32));
#5191=DIRECTION('',(1.5070900786745E-16,1.,1.84565304087546E-32));
#5192=DIRECTION('center_axis',(1.22464679914735E-16,0.,-1.));
#5193=DIRECTION('ref_axis',(-1.,0.,-1.22464679914735E-16));
#5194=DIRECTION('',(-2.76404072520786E-16,-1.,-3.38497362683873E-32));
#5195=DIRECTION('center_axis',(-2.76404072520786E-16,-1.,-3.38497362683873E-32));
#5196=DIRECTION('ref_axis',(0.560628809305184,0.,0.828067230469273));
#5197=DIRECTION('',(2.76404072520786E-16,1.,3.38497362683873E-32));
#5198=DIRECTION('center_axis',(2.76404072520786E-16,1.,3.38497362683873E-32));
#5199=DIRECTION('ref_axis',(0.981956386731422,0.,0.189107521154949));
#5200=DIRECTION('',(-2.76404072520786E-16,-1.,-3.38497362683873E-32));
#5201=DIRECTION('center_axis',(1.22464679914735E-16,0.,-1.));
#5202=DIRECTION('ref_axis',(-0.707106781186548,0.707106781186548,-8.65956056235493E-17));
#5203=DIRECTION('',(-1.22464679914735E-16,0.,1.));
#5204=DIRECTION('center_axis',(-1.22464679914735E-16,0.,1.));
#5205=DIRECTION('ref_axis',(-0.707106781186548,-0.707106781186548,-8.65956056235493E-17));
#5206=DIRECTION('',(1.22464679914735E-16,0.,-1.));
#5207=DIRECTION('center_axis',(1.,-7.40148683095277E-16,2.14105199741502E-15));
#5208=DIRECTION('ref_axis',(2.14105199741502E-15,-9.9327739262278E-31,-1.));
#5209=DIRECTION('center_axis',(-0.707106781186548,1.06567361448971E-16,
0.707106781186547));
#5210=DIRECTION('ref_axis',(0.707106781186547,0.,0.707106781186548));
#5211=DIRECTION('center_axis',(0.928476690885259,-2.56634738601308E-16,
0.371390676354104));
#5212=DIRECTION('ref_axis',(0.371390676354104,0.,-0.928476690885259));
#5213=DIRECTION('center_axis',(-8.65956056235493E-17,-0.707106781186548,
0.707106781186548));
#5214=DIRECTION('ref_axis',(1.,0.,1.22464679914735E-16));
#5215=DIRECTION('',(-1.,0.,-1.22464679914735E-16));
#5216=DIRECTION('',(0.577350269189626,-0.577350269189626,-0.577350269189626));
#5217=DIRECTION('',(1.,0.,1.22464679914735E-16));
#5218=DIRECTION('',(0.577350269189626,0.577350269189626,0.577350269189626));
#5219=DIRECTION('center_axis',(-0.707106781186548,-0.707106781186548,-8.65956056235493E-17));
#5220=DIRECTION('ref_axis',(-1.22464679914735E-16,0.,1.));
#5221=DIRECTION('',(-1.22464679914735E-16,0.,1.));
#5222=DIRECTION('',(1.22464679914735E-16,0.,-1.));
#5223=DIRECTION('',(0.577350269189626,-0.577350269189626,0.577350269189626));
#5224=DIRECTION('center_axis',(8.65956056235493E-17,-0.707106781186548,
-0.707106781186548));
#5225=DIRECTION('ref_axis',(-1.,0.,-1.22464679914735E-16));
#5226=DIRECTION('',(-1.,0.,-1.22464679914735E-16));
#5227=DIRECTION('',(1.,0.,1.22464679914735E-16));
#5228=DIRECTION('',(0.577350269189626,0.577350269189626,-0.577350269189626));
#5229=DIRECTION('center_axis',(0.707106781186548,-0.707106781186548,8.65956056235493E-17));
#5230=DIRECTION('ref_axis',(1.22464679914735E-16,0.,-1.));
#5231=DIRECTION('',(-1.22464679914735E-16,0.,1.));
#5232=DIRECTION('',(1.22464679914735E-16,0.,-1.));
#5233=DIRECTION('center_axis',(-1.,0.,-1.22464679914735E-16));
#5234=DIRECTION('ref_axis',(0.,1.,0.));
#5235=DIRECTION('',(0.,-1.,0.));
#5236=DIRECTION('',(0.,1.,0.));
#5237=DIRECTION('center_axis',(-1.22464679914735E-16,0.,1.));
#5238=DIRECTION('ref_axis',(1.,0.,1.22464679914735E-16));
#5239=DIRECTION('',(0.,1.,0.));
#5240=DIRECTION('center_axis',(0.,-1.,0.));
#5241=DIRECTION('ref_axis',(-1.,0.,-1.22464679914735E-16));
#5242=DIRECTION('center_axis',(0.707106781186549,-0.707106781186546,8.65956056235496E-17));
#5243=DIRECTION('ref_axis',(1.22464679914735E-16,0.,-1.));
#5244=DIRECTION('',(-1.22464679914735E-16,0.,1.));
#5245=DIRECTION('',(-0.577350269189625,-0.577350269189628,0.577350269189625));
#5246=DIRECTION('',(1.22464679914735E-16,0.,-1.));
#5247=DIRECTION('',(0.577350269189625,0.577350269189628,0.577350269189625));
#5248=DIRECTION('center_axis',(0.707106781186547,0.,0.707106781186548));
#5249=DIRECTION('ref_axis',(0.707106781186548,0.,-0.707106781186547));
#5250=DIRECTION('',(0.,1.,0.));
#5251=DIRECTION('',(-0.577350269189625,0.577350269189628,0.577350269189625));
#5252=DIRECTION('',(0.,-1.,0.));
#5253=DIRECTION('center_axis',(0.707106781186549,0.707106781186546,8.65956056235496E-17));
#5254=DIRECTION('ref_axis',(1.22464679914735E-16,0.,-1.));
#5255=DIRECTION('',(-1.22464679914735E-16,0.,1.));
#5256=DIRECTION('',(1.22464679914735E-16,0.,-1.));
#5257=DIRECTION('',(-0.577350269189625,0.577350269189628,-0.577350269189625));
#5258=DIRECTION('center_axis',(0.707106781186548,0.,-0.707106781186547));
#5259=DIRECTION('ref_axis',(-0.707106781186547,0.,-0.707106781186548));
#5260=DIRECTION('',(0.,1.,0.));
#5261=DIRECTION('',(0.,-1.,0.));
#5262=DIRECTION('center_axis',(1.22464679914735E-16,0.,-1.));
#5263=DIRECTION('ref_axis',(-1.,0.,-1.22464679914735E-16));
#5264=DIRECTION('',(-1.,-3.70074341541719E-15,-1.22464679914735E-16));
#5265=DIRECTION('',(1.,-3.70074341541719E-15,1.22464679914735E-16));
#5266=DIRECTION('center_axis',(3.70074341541719E-15,-1.,4.5321035781563E-31));
#5267=DIRECTION('ref_axis',(-1.,-3.70074341541719E-15,-1.22464679914735E-16));
#5268=DIRECTION('',(1.,3.70074341541719E-15,1.22464679914735E-16));
#5269=DIRECTION('center_axis',(1.,0.,1.22464679914735E-16));
#5270=DIRECTION('ref_axis',(0.,-1.,0.));
#5271=DIRECTION('center_axis',(0.707106781186549,-0.707106781186546,8.65956056235496E-17));
#5272=DIRECTION('ref_axis',(1.22464679914735E-16,0.,-1.));
#5273=DIRECTION('',(-1.22464679914735E-16,0.,1.));
#5274=DIRECTION('',(-0.577350269189625,-0.577350269189628,0.577350269189625));
#5275=DIRECTION('',(1.22464679914735E-16,0.,-1.));
#5276=DIRECTION('',(0.577350269189625,0.577350269189628,0.577350269189625));
#5277=DIRECTION('center_axis',(0.707106781186547,0.,0.707106781186548));
#5278=DIRECTION('ref_axis',(0.707106781186548,0.,-0.707106781186547));
#5279=DIRECTION('',(0.,1.,0.));
#5280=DIRECTION('',(-0.577350269189626,0.577350269189626,0.577350269189626));
#5281=DIRECTION('',(0.,-1.,0.));
#5282=DIRECTION('center_axis',(0.707106781186548,0.707106781186548,8.65956056235493E-17));
#5283=DIRECTION('ref_axis',(1.22464679914735E-16,0.,-1.));
#5284=DIRECTION('',(-1.22464679914735E-16,0.,1.));
#5285=DIRECTION('',(1.22464679914735E-16,0.,-1.));
#5286=DIRECTION('',(-0.577350269189626,0.577350269189626,-0.577350269189626));
#5287=DIRECTION('center_axis',(0.707106781186548,0.,-0.707106781186547));
#5288=DIRECTION('ref_axis',(-0.707106781186547,0.,-0.707106781186548));
#5289=DIRECTION('',(0.,1.,0.));
#5290=DIRECTION('',(0.,-1.,0.));
#5291=DIRECTION('center_axis',(1.22464679914735E-16,0.,-1.));
#5292=DIRECTION('ref_axis',(-1.,0.,-1.22464679914735E-16));
#5293=DIRECTION('',(-1.,-3.70074341541716E-15,-1.22464679914735E-16));
#5294=DIRECTION('',(1.,0.,1.22464679914735E-16));
#5295=DIRECTION('center_axis',(3.70074341541716E-15,-1.,4.53210357815627E-31));
#5296=DIRECTION('ref_axis',(-1.,-3.70074341541716E-15,-1.22464679914735E-16));
#5297=DIRECTION('',(1.,3.70074341541716E-15,1.22464679914735E-16));
#5298=DIRECTION('center_axis',(1.,0.,1.22464679914735E-16));
#5299=DIRECTION('ref_axis',(0.,-1.,0.));
#5300=DIRECTION('center_axis',(-8.65956056235493E-17,0.707106781186548,
0.707106781186548));
#5301=DIRECTION('ref_axis',(1.,0.,1.22464679914735E-16));
#5302=DIRECTION('',(-0.577350269189626,0.577350269189626,-0.577350269189626));
#5303=DIRECTION('',(-1.,0.,-1.22464679914735E-16));
#5304=DIRECTION('',(-0.577350269189626,-0.577350269189626,0.577350269189626));
#5305=DIRECTION('center_axis',(0.707106781186548,0.707106781186548,8.65956056235493E-17));
#5306=DIRECTION('ref_axis',(1.22464679914735E-16,0.,-1.));
#5307=DIRECTION('',(1.22464679914735E-16,0.,-1.));
#5308=DIRECTION('',(-0.577350269189626,0.577350269189626,0.577350269189626));
#5309=DIRECTION('',(-1.22464679914735E-16,0.,1.));
#5310=DIRECTION('center_axis',(-0.707106781186548,0.707106781186548,-8.65956056235493E-17));
#5311=DIRECTION('ref_axis',(-1.22464679914735E-16,0.,1.));
#5312=DIRECTION('',(1.22464679914735E-16,0.,-1.));
#5313=DIRECTION('',(-0.577350269189626,-0.577350269189626,-0.577350269189626));
#5314=DIRECTION('',(-1.22464679914735E-16,0.,1.));
#5315=DIRECTION('center_axis',(8.65956056235493E-17,0.707106781186548,-0.707106781186548));
#5316=DIRECTION('ref_axis',(-1.,0.,-1.22464679914735E-16));
#5317=DIRECTION('',(-1.,0.,-1.22464679914735E-16));
#5318=DIRECTION('',(1.,0.,1.22464679914735E-16));
#5319=DIRECTION('center_axis',(1.,0.,1.22464679914735E-16));
#5320=DIRECTION('ref_axis',(0.,-1.,0.));
#5321=DIRECTION('',(0.,-1.,0.));
#5322=DIRECTION('center_axis',(0.,1.,0.));
#5323=DIRECTION('ref_axis',(1.,0.,1.22464679914735E-16));
#5324=DIRECTION('center_axis',(-1.22464679914735E-16,0.,1.));
#5325=DIRECTION('ref_axis',(1.,0.,1.22464679914735E-16));
#5326=DIRECTION('',(-1.84269381680524E-16,-1.,-2.25664908455916E-32));
#5327=DIRECTION('',(-1.,0.,-1.22464679914735E-16));
#5328=DIRECTION('',(-1.,3.70074341541719E-15,-1.22464679914735E-16));
#5329=DIRECTION('center_axis',(0.,1.,0.));
#5330=DIRECTION('ref_axis',(1.,0.,1.22464679914735E-16));
#5331=DIRECTION('center_axis',(3.70074341541719E-15,1.,4.5321035781563E-31));
#5332=DIRECTION('ref_axis',(1.,-3.70074341541719E-15,1.22464679914735E-16));
#5333=DIRECTION('center_axis',(-1.,0.,-1.22464679914735E-16));
#5334=DIRECTION('ref_axis',(0.,1.,0.));
#5335=DIRECTION('',(0.,1.,0.));
#5336=DIRECTION('center_axis',(1.22464679914735E-16,0.,-1.));
#5337=DIRECTION('ref_axis',(-1.,0.,-1.22464679914735E-16));
#5338=DIRECTION('center_axis',(1.,0.,1.22464679914735E-16));
#5339=DIRECTION('ref_axis',(0.,-1.,0.));
#5340=DIRECTION('',(0.,-1.,0.));
#5341=DIRECTION('center_axis',(1.22464679914735E-16,0.,-1.));
#5342=DIRECTION('ref_axis',(-1.,0.,-1.22464679914735E-16));
#5343=DIRECTION('center_axis',(-1.,1.84269381680524E-16,-1.22464679914735E-16));
#5344=DIRECTION('ref_axis',(1.84269381680524E-16,1.,2.25664908455916E-32));
#5345=CARTESIAN_POINT('',(0.,0.,0.));
#5346=CARTESIAN_POINT('Origin',(-9.025,23.7,0.399999999999998));
#5347=CARTESIAN_POINT('',(16.05,24.1,0.799999999999998));
#5348=CARTESIAN_POINT('',(16.05,23.3,0.));
#5349=CARTESIAN_POINT('',(16.05,24.1,0.799999999999998));
#5350=CARTESIAN_POINT('',(-16.05,23.3,-4.44089209850063E-15));
#5351=CARTESIAN_POINT('',(-9.025,23.3,-2.22044604925031E-15));
#5352=CARTESIAN_POINT('',(-16.05,24.1,0.799999999999994));
#5353=CARTESIAN_POINT('',(-16.05,23.3,-4.44089209850063E-15));
#5354=CARTESIAN_POINT('',(-9.025,24.1,0.799999999999996));
#5355=CARTESIAN_POINT('Origin',(16.05,22.1,0.4));
#5356=CARTESIAN_POINT('',(18.05,22.1,0.799999999999998));
#5357=CARTESIAN_POINT('Origin',(16.05,22.1,0.799999999999998));
#5358=CARTESIAN_POINT('',(17.25,22.1,0.));
#5359=CARTESIAN_POINT('',(18.05,22.1,0.799999999999998));
#5360=CARTESIAN_POINT('Origin',(16.05,22.1,0.));
#5361=CARTESIAN_POINT('Origin',(17.65,12.05,0.4));
#5362=CARTESIAN_POINT('',(18.05,-22.1,0.799999999999998));
#5363=CARTESIAN_POINT('',(17.25,-22.1,0.));
#5364=CARTESIAN_POINT('',(18.05,-22.1,0.799999999999998));
#5365=CARTESIAN_POINT('',(17.25,12.05,0.));
#5366=CARTESIAN_POINT('',(18.05,12.05,0.799999999999998));
#5367=CARTESIAN_POINT('Origin',(16.05,-22.1,0.4));
#5368=CARTESIAN_POINT('',(16.05,-24.1,0.799999999999998));
#5369=CARTESIAN_POINT('Origin',(16.05,-22.1,0.799999999999998));
#5370=CARTESIAN_POINT('',(16.05,-23.3,0.));
#5371=CARTESIAN_POINT('',(16.05,-24.1,0.799999999999998));
#5372=CARTESIAN_POINT('Origin',(16.05,-22.1,0.));
#5373=CARTESIAN_POINT('Origin',(9.02499999999999,-23.7,0.399999999999998));
#5374=CARTESIAN_POINT('',(-16.05,-24.1,0.799999999999994));
#5375=CARTESIAN_POINT('',(-16.05,-23.3,-4.44089209850063E-15));
#5376=CARTESIAN_POINT('',(-16.05,-24.1,0.799999999999994));
#5377=CARTESIAN_POINT('',(9.02499999999999,-23.3,-2.22044604925031E-15));
#5378=CARTESIAN_POINT('',(9.02499999999999,-24.1,0.799999999999996));
#5379=CARTESIAN_POINT('Origin',(-16.05,-22.1,0.399999999999996));
#5380=CARTESIAN_POINT('',(-18.05,-22.1,0.799999999999994));
#5381=CARTESIAN_POINT('Origin',(-16.05,-22.1,0.799999999999994));
#5382=CARTESIAN_POINT('',(-17.25,-22.1,-4.44089209850063E-15));
#5383=CARTESIAN_POINT('',(-18.05,-22.1,0.799999999999994));
#5384=CARTESIAN_POINT('Origin',(-16.05,-22.1,-4.44089209850063E-15));
#5385=CARTESIAN_POINT('Origin',(-17.65,-12.05,0.399999999999996));
#5386=CARTESIAN_POINT('',(-18.05,22.1,0.799999999999994));
#5387=CARTESIAN_POINT('',(-17.25,22.1,-4.44089209850063E-15));
#5388=CARTESIAN_POINT('',(-18.05,22.1,0.799999999999994));
#5389=CARTESIAN_POINT('',(-17.25,-12.05,-4.44089209850063E-15));
#5390=CARTESIAN_POINT('',(-18.05,-12.05,0.799999999999994));
#5391=CARTESIAN_POINT('Origin',(-16.05,22.1,0.399999999999996));
#5392=CARTESIAN_POINT('Origin',(-16.05,22.1,0.799999999999994));
#5393=CARTESIAN_POINT('Origin',(-16.05,22.1,-4.44089209850063E-15));
#5394=CARTESIAN_POINT('Origin',(16.05,-22.1,2.));
#5395=CARTESIAN_POINT('',(18.05,-22.1,6.));
#5396=CARTESIAN_POINT('',(18.05,-22.1,2.));
#5397=CARTESIAN_POINT('',(16.05,-24.1,6.));
#5398=CARTESIAN_POINT('Origin',(16.05,-22.1,6.));
#5399=CARTESIAN_POINT('',(16.05,-24.1,2.));
#5400=CARTESIAN_POINT('Origin',(18.05,24.1,2.));
#5401=CARTESIAN_POINT('',(18.05,22.1,6.));
#5402=CARTESIAN_POINT('',(18.05,22.1,2.));
#5403=CARTESIAN_POINT('',(18.05,21.6313708498985,6.));
#5404=CARTESIAN_POINT('',(18.05,23.1,6.));
#5405=CARTESIAN_POINT('',(18.05,21.0656854249492,6.23431457505076));
#5406=CARTESIAN_POINT('Origin',(18.05,21.6313708498985,6.8));
#5407=CARTESIAN_POINT('',(18.05,20.3343145750508,6.96568542494924));
#5408=CARTESIAN_POINT('',(18.05,22.7,4.6));
#5409=CARTESIAN_POINT('',(18.05,20.1,7.53137084989848));
#5410=CARTESIAN_POINT('Origin',(18.05,20.9,7.53137084989848));
#5411=CARTESIAN_POINT('',(18.05,20.1,13.8844505578597));
#5412=CARTESIAN_POINT('',(18.05,20.1,10.));
#5413=CARTESIAN_POINT('',(18.05,-20.1,13.8844505578597));
#5414=CARTESIAN_POINT('',(18.05,18.025,13.8844505578597));
#5415=CARTESIAN_POINT('',(18.05,-20.1,7.53137084989848));
#5416=CARTESIAN_POINT('',(18.05,-20.1,10.));
#5417=CARTESIAN_POINT('',(18.05,-20.3343145750508,6.96568542494923));
#5418=CARTESIAN_POINT('Origin',(18.05,-20.9,7.53137084989848));
#5419=CARTESIAN_POINT('',(18.05,-21.0656854249492,6.23431457505076));
#5420=CARTESIAN_POINT('',(18.05,-10.65,16.65));
#5421=CARTESIAN_POINT('',(18.05,-21.6313708498985,6.));
#5422=CARTESIAN_POINT('Origin',(18.05,-21.6313708498985,6.8));
#5423=CARTESIAN_POINT('',(18.05,1.,6.));
#5424=CARTESIAN_POINT('Origin',(16.05,22.1,2.));
#5425=CARTESIAN_POINT('',(16.05,24.1,6.));
#5426=CARTESIAN_POINT('',(16.05,24.1,2.));
#5427=CARTESIAN_POINT('Origin',(16.05,22.1,6.));
#5428=CARTESIAN_POINT('Origin',(-18.05,24.1,2.));
#5429=CARTESIAN_POINT('',(-16.05,24.1,5.99999999999999));
#5430=CARTESIAN_POINT('',(-16.05,24.1,2.));
#5431=CARTESIAN_POINT('',(-15.5813708498985,24.1,5.99999999999999));
#5432=CARTESIAN_POINT('',(-17.05,24.1,5.99999999999999));
#5433=CARTESIAN_POINT('',(-15.0156854249492,24.1,6.23431457505075));
#5434=CARTESIAN_POINT('Origin',(-15.5813708498985,24.1,6.8));
#5435=CARTESIAN_POINT('',(-14.2843145750508,24.1,6.96568542494923));
#5436=CARTESIAN_POINT('',(-16.65,24.1,4.59999999999999));
#5437=CARTESIAN_POINT('',(-14.05,24.1,7.53137084989847));
#5438=CARTESIAN_POINT('Origin',(-14.85,24.1,7.53137084989847));
#5439=CARTESIAN_POINT('',(-14.05,24.1,15.));
#5440=CARTESIAN_POINT('',(-14.05,24.1,10.));
#5441=CARTESIAN_POINT('',(-13.8603673811669,24.1,15.5171572874934));
#5442=CARTESIAN_POINT('Origin',(-13.25,24.1,15.));
#5443=CARTESIAN_POINT('',(4.24999999999997,24.1,15.5171572874934));
#5444=CARTESIAN_POINT('',(-18.05,24.1,15.5171572874934));
#5445=CARTESIAN_POINT('',(4.24999999999996,24.1,17.2));
#5446=CARTESIAN_POINT('',(4.24999999999998,24.1,10.));
#5447=CARTESIAN_POINT('',(5.04999999999997,24.1,18.));
#5448=CARTESIAN_POINT('Origin',(5.04999999999997,24.1,17.2));
#5449=CARTESIAN_POINT('',(13.25,24.1,18.));
#5450=CARTESIAN_POINT('',(-18.05,24.1,18.));
#5451=CARTESIAN_POINT('',(14.05,24.1,17.2));
#5452=CARTESIAN_POINT('Origin',(13.25,24.1,17.2));
#5453=CARTESIAN_POINT('',(14.05,24.1,7.53137084989847));
#5454=CARTESIAN_POINT('',(14.05,24.1,10.));
#5455=CARTESIAN_POINT('',(14.2843145750507,24.1,6.96568542494923));
#5456=CARTESIAN_POINT('Origin',(14.85,24.1,7.53137084989847));
#5457=CARTESIAN_POINT('',(15.0156854249492,24.1,6.23431457505076));
#5458=CARTESIAN_POINT('',(7.62499999999998,24.1,13.625));
#5459=CARTESIAN_POINT('',(15.5813708498985,24.1,6.));
#5460=CARTESIAN_POINT('Origin',(15.5813708498985,24.1,6.8));
#5461=CARTESIAN_POINT('',(-1.00000000000001,24.1,6.));
#5462=CARTESIAN_POINT('Origin',(2.46519032881566E-31,0.,-2.22044604925031E-15));
#5463=CARTESIAN_POINT('Origin',(-15.3500000000349,-15.3500000000084,9.30294372515228));
#5464=CARTESIAN_POINT('',(-14.1500000000349,-14.6000000000087,9.30294372515228));
#5465=CARTESIAN_POINT('',(-14.1500000000349,-12.2000000000058,9.30294372515228));
#5466=CARTESIAN_POINT('',(-14.1500000000349,-15.3500000000084,9.30294372515228));
#5467=CARTESIAN_POINT('',(-14.5014718626111,-12.2000000000058,10.1514718625761));
#5468=CARTESIAN_POINT('Origin',(-15.3500000000349,-12.2000000000058,9.30294372515228));
#5469=CARTESIAN_POINT('',(-14.5014718626111,-15.4485281374326,10.1514718625761));
#5470=CARTESIAN_POINT('',(-14.5014718626111,-15.3500000000084,10.1514718625761));
#5471=CARTESIAN_POINT('Origin',(-15.3500000000349,-14.6000000000087,9.30294372515228));
#5472=CARTESIAN_POINT('Origin',(-15.3500000000349,-14.6000000000087,2.));
#5473=CARTESIAN_POINT('',(-15.3500000000349,-15.8000000000087,11.));
#5474=CARTESIAN_POINT('',(-15.3500000000349,-15.8000000000087,2.49999999998836));
#5475=CARTESIAN_POINT('',(-15.3500000000349,-15.8000000000087,2.));
#5476=CARTESIAN_POINT('',(-14.8500000000466,-15.6908712114776,2.));
#5477=CARTESIAN_POINT('Origin',(-15.3500000000349,-14.6000000000087,2.49999999998836));
#5478=CARTESIAN_POINT('',(-14.1500000000349,-14.6000000000087,2.));
#5479=CARTESIAN_POINT('Origin',(-15.3500000000349,-14.6000000000087,2.));
#5480=CARTESIAN_POINT('',(-14.1500000000349,-14.6000000000087,2.));
#5481=CARTESIAN_POINT('Origin',(-15.3500000000349,-14.6000000000087,11.));
#5482=CARTESIAN_POINT('Origin',(-15.0500000000349,-14.900000000008,10.7));
#5483=CARTESIAN_POINT('',(-15.9500000000349,-12.2000000000058,11.6));
#5484=CARTESIAN_POINT('',(-12.6500000000349,-12.2000000000058,8.3));
#5485=CARTESIAN_POINT('',(-15.9500000000349,-15.8000000000087,11.6));
#5486=CARTESIAN_POINT('',(-15.9500000000349,-14.900000000008,11.6));
#5487=CARTESIAN_POINT('',(-13.2000000000262,-15.8000000000087,8.84999999999127));
#5488=CARTESIAN_POINT('Origin',(-14.1500000000349,-12.2000000000058,2.));
#5489=CARTESIAN_POINT('',(-14.1500000000349,-12.2000000000058,2.));
#5490=CARTESIAN_POINT('',(-14.1500000000349,-12.2000000000058,2.));
#5491=CARTESIAN_POINT('',(-14.8500000000466,-12.2000000000058,2.));
#5492=CARTESIAN_POINT('',(-7.07500000003274,-12.2000000000058,2.));
#5493=CARTESIAN_POINT('',(-16.0500000000466,-12.2000000000058,3.2));
#5494=CARTESIAN_POINT('',(-14.9750000000436,-12.2000000000058,2.12499999999708));
#5495=CARTESIAN_POINT('',(-16.0500000000466,-12.2000000000058,11.6));
#5496=CARTESIAN_POINT('',(-16.0500000000466,-12.2000000000058,2.));
#5497=CARTESIAN_POINT('',(-14.1500000000349,-12.2000000000058,11.6));
#5498=CARTESIAN_POINT('Origin',(-14.1500000000349,-15.8000000000087,2.));
#5499=CARTESIAN_POINT('',(-14.1500000000349,-7.90000000000436,2.));
#5500=CARTESIAN_POINT('Origin',(-15.3500000000349,12.6500000000062,9.30294372515228));
#5501=CARTESIAN_POINT('',(-14.5014718626111,15.4485281374326,10.1514718625761));
#5502=CARTESIAN_POINT('',(-14.5014718626111,12.5514718625723,10.1514718625761));
#5503=CARTESIAN_POINT('',(-14.5014718626111,12.6500000000062,10.1514718625761));
#5504=CARTESIAN_POINT('',(-14.1500000000349,13.3999999999961,9.30294372515228));
#5505=CARTESIAN_POINT('Origin',(-15.3500000000349,13.3999999999961,9.30294372515228));
#5506=CARTESIAN_POINT('',(-14.1500000000349,14.6000000000087,9.30294372515228));
#5507=CARTESIAN_POINT('',(-14.1500000000349,12.6500000000062,9.30294372515228));
#5508=CARTESIAN_POINT('Origin',(-15.3500000000349,14.6000000000087,9.30294372515228));
#5509=CARTESIAN_POINT('Origin',(-15.3500000000349,13.3999999999961,2.));
#5510=CARTESIAN_POINT('',(-15.3500000000641,12.1999999999961,11.0000000000291));
#5511=CARTESIAN_POINT('',(-15.3500000000641,12.1999999999961,2.50000000001749));
#5512=CARTESIAN_POINT('',(-15.3500000000641,12.1999999999961,2.));
#5513=CARTESIAN_POINT('',(-14.8500000000466,12.3091287885272,2.));
#5514=CARTESIAN_POINT('Origin',(-15.3500000000349,13.3999999999961,2.49999999998837));
#5515=CARTESIAN_POINT('',(-14.1500000000349,13.3999999999961,2.));
#5516=CARTESIAN_POINT('Origin',(-15.3500000000349,13.3999999999961,2.));
#5517=CARTESIAN_POINT('',(-14.1500000000349,13.3999999999961,2.));
#5518=CARTESIAN_POINT('Origin',(-15.3500000000349,13.3999999999961,11.));
#5519=CARTESIAN_POINT('Origin',(-15.3500000000349,14.6000000000087,2.));
#5520=CARTESIAN_POINT('',(-14.1500000000349,14.6000000000087,2.));
#5521=CARTESIAN_POINT('',(-14.1500000000349,14.6000000000087,2.));
#5522=CARTESIAN_POINT('',(-14.8500000000466,15.6908712114776,2.));
#5523=CARTESIAN_POINT('Origin',(-15.3500000000349,14.6000000000087,2.));
#5524=CARTESIAN_POINT('',(-15.3500000000349,15.8000000000087,2.49999999998837));
#5525=CARTESIAN_POINT('Origin',(-15.3500000000349,14.6000000000087,2.49999999998837));
#5526=CARTESIAN_POINT('',(-15.3500000000349,15.8000000000087,11.));
#5527=CARTESIAN_POINT('',(-15.3500000000349,15.8000000000087,2.));
#5528=CARTESIAN_POINT('Origin',(-15.3500000000349,14.6000000000087,11.));
#5529=CARTESIAN_POINT('Origin',(-16.35,12.2000000000204,2.));
#5530=CARTESIAN_POINT('',(-15.9500000000349,12.2000000000107,11.6));
#5531=CARTESIAN_POINT('',(-13.2000000000317,12.1999999999439,8.84999999999673));
#5532=CARTESIAN_POINT('',(-16.0500000000466,12.2000000000131,11.6));
#5533=CARTESIAN_POINT('',(-16.35,12.2000000000204,11.6));
#5534=CARTESIAN_POINT('',(-16.0500000000466,12.2000000000131,3.2));
#5535=CARTESIAN_POINT('',(-16.0500000000466,12.2000000000131,2.));
#5536=CARTESIAN_POINT('',(-15.525000000028,12.2000000000004,2.67499999998138));
#5537=CARTESIAN_POINT('Origin',(-15.0500000000349,13.1000000000066,10.7));
#5538=CARTESIAN_POINT('',(-15.9500000000349,15.8000000000087,11.6));
#5539=CARTESIAN_POINT('',(-12.6500000000349,15.8000000000087,8.3));
#5540=CARTESIAN_POINT('',(-15.9500000000349,13.1000000000066,11.6));
#5541=CARTESIAN_POINT('Origin',(-14.1500000000349,15.8000000000087,2.));
#5542=CARTESIAN_POINT('',(-16.0500000000466,15.8000000000087,3.2));
#5543=CARTESIAN_POINT('',(-14.9750000000437,15.8000000000087,2.12499999999709));
#5544=CARTESIAN_POINT('',(-16.0500000000466,15.8000000000087,11.6));
#5545=CARTESIAN_POINT('',(-16.0500000000466,15.8000000000087,2.));
#5546=CARTESIAN_POINT('',(-14.1500000000349,15.8000000000087,11.6));
#5547=CARTESIAN_POINT('Origin',(-15.3500000000349,-1.34999999996471,9.30294372515228));
#5548=CARTESIAN_POINT('',(-14.5014718626111,1.44852813742202,10.1514718625761));
#5549=CARTESIAN_POINT('',(-14.5014718626111,-1.44852813738892,10.1514718625761));
#5550=CARTESIAN_POINT('',(-14.5014718626111,-1.34999999996471,10.1514718625761));
#5551=CARTESIAN_POINT('',(-14.1500000000349,-0.599999999965064,9.30294372515228));
#5552=CARTESIAN_POINT('Origin',(-15.3500000000349,-0.599999999965064,9.30294372515228));
#5553=CARTESIAN_POINT('',(-14.1500000000349,0.599999999998159,9.30294372515228));
#5554=CARTESIAN_POINT('',(-14.1500000000349,-1.34999999996471,9.30294372515228));
#5555=CARTESIAN_POINT('Origin',(-15.3500000000349,0.599999999998159,9.30294372515228));
#5556=CARTESIAN_POINT('Origin',(-15.3500000000349,-0.599999999965064,2.));
#5557=CARTESIAN_POINT('',(-15.3500000000349,-1.79999999996506,11.));
#5558=CARTESIAN_POINT('',(-15.3500000000349,-1.79999999996506,2.49999999998834));
#5559=CARTESIAN_POINT('',(-15.3500000000349,-1.79999999996506,2.));
#5560=CARTESIAN_POINT('',(-14.8500000000466,-1.69087121143396,2.));
#5561=CARTESIAN_POINT('Origin',(-15.3500000000349,-0.599999999965064,2.49999999998836));
#5562=CARTESIAN_POINT('',(-14.1500000000349,-0.599999999965064,2.));
#5563=CARTESIAN_POINT('Origin',(-15.3500000000349,-0.599999999965064,2.));
#5564=CARTESIAN_POINT('',(-14.1500000000349,-0.599999999965064,2.));
#5565=CARTESIAN_POINT('Origin',(-15.3500000000349,-0.599999999965064,11.));
#5566=CARTESIAN_POINT('Origin',(-15.3500000000349,0.599999999998159,2.));
#5567=CARTESIAN_POINT('',(-14.1500000000349,0.599999999998159,2.));
#5568=CARTESIAN_POINT('',(-14.1500000000349,0.599999999998159,2.));
#5569=CARTESIAN_POINT('',(-14.8500000000466,1.69087121146706,2.));
#5570=CARTESIAN_POINT('Origin',(-15.3500000000349,0.599999999998159,2.));
#5571=CARTESIAN_POINT('',(-15.3500000000746,1.79999999999816,2.50000000002805));
#5572=CARTESIAN_POINT('Origin',(-15.3500000000349,0.599999999998159,2.49999999998836));
#5573=CARTESIAN_POINT('',(-15.3500000000746,1.79999999999816,11.0000000000397));
#5574=CARTESIAN_POINT('',(-15.3500000000746,1.79999999999816,2.));
#5575=CARTESIAN_POINT('Origin',(-15.3500000000349,0.599999999998159,11.));
#5576=CARTESIAN_POINT('Origin',(-16.35,-1.79999999996508,2.));
#5577=CARTESIAN_POINT('',(-15.9500000000349,-1.79999999996507,11.6));
#5578=CARTESIAN_POINT('',(-13.2000000000262,-1.79999999996503,8.84999999999126));
#5579=CARTESIAN_POINT('',(-16.0500000000466,-1.79999999996507,11.6));
#5580=CARTESIAN_POINT('',(-16.35,-1.79999999996508,11.6));
#5581=CARTESIAN_POINT('',(-16.0500000000466,-1.79999999996507,3.2));
#5582=CARTESIAN_POINT('',(-16.0500000000466,-1.79999999996507,2.));
#5583=CARTESIAN_POINT('',(-15.5250000000349,-1.79999999996507,2.67499999998831));
#5584=CARTESIAN_POINT('Origin',(-15.0500000000349,-0.899999999964345,10.7));
#5585=CARTESIAN_POINT('',(-15.9500000000349,1.79999999997832,11.6));
#5586=CARTESIAN_POINT('',(-12.6500000000573,1.80000000008744,8.30000000002232));
#5587=CARTESIAN_POINT('',(-15.9500000000349,-0.899999999964345,11.6));
#5588=CARTESIAN_POINT('Origin',(-14.1500000000349,1.80000000003784,2.));
#5589=CARTESIAN_POINT('',(-16.0500000000466,1.79999999997501,3.2));
#5590=CARTESIAN_POINT('',(-14.9749999999672,1.80000000001056,2.12499999992062));
#5591=CARTESIAN_POINT('',(-16.0500000000466,1.79999999997501,11.6));
#5592=CARTESIAN_POINT('',(-16.0500000000466,1.79999999997501,2.));
#5593=CARTESIAN_POINT('',(-14.1500000000349,1.80000000003784,11.6));
#5594=CARTESIAN_POINT('Origin',(9.40000000000837,-21.3999999999476,9.30294372515228));
#5595=CARTESIAN_POINT('',(8.65000000000873,-20.1999999999476,9.30294372515228));
#5596=CARTESIAN_POINT('',(7.45000000000582,-20.1999999999476,9.30294372515228));
#5597=CARTESIAN_POINT('',(9.40000000000837,-20.1999999999476,9.30294372515228));
#5598=CARTESIAN_POINT('',(6.60147186258197,-20.5514718625238,10.1514718625761));
#5599=CARTESIAN_POINT('Origin',(7.45000000000582,-21.3999999999476,9.30294372515228));
#5600=CARTESIAN_POINT('',(9.49852813743259,-20.5514718625238,10.1514718625761));
#5601=CARTESIAN_POINT('',(9.40000000000837,-20.5514718625238,10.1514718625761));
#5602=CARTESIAN_POINT('Origin',(8.65000000000873,-21.3999999999476,9.30294372515228));
#5603=CARTESIAN_POINT('Origin',(7.45000000000583,-21.3999999999476,2.));
#5604=CARTESIAN_POINT('',(7.45000000000582,-20.1999999999476,2.));
#5605=CARTESIAN_POINT('',(7.45000000000582,-20.1999999999476,2.));
#5606=CARTESIAN_POINT('',(6.35912878850357,-20.900000000032,2.));
#5607=CARTESIAN_POINT('Origin',(7.45000000000583,-21.3999999999476,2.));
#5608=CARTESIAN_POINT('',(6.25000000000582,-21.3999999999476,2.49999999991559));
#5609=CARTESIAN_POINT('Origin',(7.45000000000583,-21.3999999999476,2.49999999991559));
#5610=CARTESIAN_POINT('',(6.25000000000582,-21.3999999999476,11.));
#5611=CARTESIAN_POINT('',(6.25000000000582,-21.3999999999476,2.));
#5612=CARTESIAN_POINT('Origin',(7.45000000000582,-21.3999999999476,11.));
#5613=CARTESIAN_POINT('Origin',(8.65000000000873,-21.3999999999476,2.));
#5614=CARTESIAN_POINT('',(9.85000000000873,-21.3999999999476,11.));
#5615=CARTESIAN_POINT('',(9.85000000000874,-21.3999999999476,2.49999999991559));
#5616=CARTESIAN_POINT('',(9.85000000000873,-21.3999999999476,2.));
#5617=CARTESIAN_POINT('',(9.74087121151099,-20.900000000032,2.));
#5618=CARTESIAN_POINT('Origin',(8.65000000000873,-21.3999999999476,2.49999999991559));
#5619=CARTESIAN_POINT('',(8.65000000000873,-20.1999999999476,2.));
#5620=CARTESIAN_POINT('Origin',(8.65000000000873,-21.3999999999476,2.));
#5621=CARTESIAN_POINT('',(8.65000000000873,-20.1999999999476,2.));
#5622=CARTESIAN_POINT('Origin',(8.65000000000873,-21.3999999999476,11.));
#5623=CARTESIAN_POINT('Origin',(6.25000000000582,-20.1999999999476,2.));
#5624=CARTESIAN_POINT('',(6.25000000000582,-21.8000000000378,2.90000000000582));
#5625=CARTESIAN_POINT('',(6.25000000000582,-21.0250000000109,2.1249999999789));
#5626=CARTESIAN_POINT('',(6.25000000000582,-21.8000000000378,11.4000000000902));
#5627=CARTESIAN_POINT('',(6.25000000000582,-21.8000000000378,2.));
#5628=CARTESIAN_POINT('',(6.25000000000582,-18.6999999999476,8.3));
#5629=CARTESIAN_POINT('Origin',(9.85000000000874,-20.1999999999476,2.));
#5630=CARTESIAN_POINT('',(4.9249999999891,-20.1999999999476,2.));
#5631=CARTESIAN_POINT('Origin',(15.4500000000204,-13.4000000000058,2.));
#5632=CARTESIAN_POINT('',(15.4500000000204,-12.2000000000058,11.));
#5633=CARTESIAN_POINT('',(15.4500000000204,-12.2000000000058,2.60000000003493));
#5634=CARTESIAN_POINT('',(15.4500000000204,-12.2000000000058,2.));
#5635=CARTESIAN_POINT('',(14.8499999999854,-12.3607695154847,2.));
#5636=CARTESIAN_POINT('Origin',(15.4500000000204,-13.4000000000058,2.60000000003493));
#5637=CARTESIAN_POINT('',(14.2500000000204,-13.4000000000058,2.));
#5638=CARTESIAN_POINT('Origin',(15.4500000000204,-13.4000000000058,2.));
#5639=CARTESIAN_POINT('',(14.2500000000204,-13.4000000000058,9.30294372515228));
#5640=CARTESIAN_POINT('',(14.2500000000204,-13.4000000000058,2.));
#5641=CARTESIAN_POINT('',(14.6014718625965,-12.551471862582,10.1514718625761));
#5642=CARTESIAN_POINT('Origin',(15.4500000000204,-13.4000000000058,9.30294372515228));
#5643=CARTESIAN_POINT('Origin',(15.4500000000204,-13.4000000000058,11.));
#5644=CARTESIAN_POINT('Origin',(15.4500000000204,-12.6500000000062,9.30294372515228));
#5645=CARTESIAN_POINT('',(14.6014718625965,-15.4485281374326,10.1514718625761));
#5646=CARTESIAN_POINT('',(14.6014718625965,-12.6500000000062,10.1514718625761));
#5647=CARTESIAN_POINT('',(14.2500000000204,-14.6000000000087,9.30294372515228));
#5648=CARTESIAN_POINT('',(14.2500000000204,-12.6500000000062,9.30294372515228));
#5649=CARTESIAN_POINT('Origin',(15.4500000000204,-14.6000000000087,9.30294372515228));
#5650=CARTESIAN_POINT('Origin',(15.4500000000204,-14.6000000000087,2.));
#5651=CARTESIAN_POINT('',(14.2500000000204,-14.6000000000087,2.));
#5652=CARTESIAN_POINT('',(14.2500000000204,-14.6000000000087,2.));
#5653=CARTESIAN_POINT('',(14.8499999999854,-15.6392304845299,2.));
#5654=CARTESIAN_POINT('Origin',(15.4500000000204,-14.6000000000087,2.));
#5655=CARTESIAN_POINT('',(15.4500000000204,-15.8000000000087,2.60000000003493));
#5656=CARTESIAN_POINT('Origin',(15.4500000000204,-14.6000000000087,2.60000000003493));
#5657=CARTESIAN_POINT('',(15.4500000000204,-15.8000000000087,11.));
#5658=CARTESIAN_POINT('',(15.4500000000204,-15.8000000000087,2.));
#5659=CARTESIAN_POINT('Origin',(15.4500000000204,-14.6000000000087,11.));
#5660=CARTESIAN_POINT('Origin',(16.45,-12.2000000000058,2.));
#5661=CARTESIAN_POINT('',(16.0499999999854,-12.2000000000058,11.6));
#5662=CARTESIAN_POINT('',(13.3000000000153,-12.2000000000058,8.84999999999491));
#5663=CARTESIAN_POINT('',(16.0499999999854,-12.2000000000058,3.2));
#5664=CARTESIAN_POINT('',(16.0499999999854,-12.2000000000058,2.));
#5665=CARTESIAN_POINT('',(15.5499999999891,-12.2000000000058,2.70000000000364));
#5666=CARTESIAN_POINT('Origin',(15.1500000000204,-13.1000000000065,10.7));
#5667=CARTESIAN_POINT('',(16.0499999999854,-15.8000000000087,11.6));
#5668=CARTESIAN_POINT('',(12.7500000000204,-15.8000000000087,8.3));
#5669=CARTESIAN_POINT('',(16.0499999999854,-18.0500000000196,11.6));
#5670=CARTESIAN_POINT('Origin',(14.2500000000204,-15.8000000000087,2.));
#5671=CARTESIAN_POINT('',(16.0499999999854,-15.8000000000087,3.2));
#5672=CARTESIAN_POINT('',(14.9999999999942,-15.8000000000087,2.15000000000873));
#5673=CARTESIAN_POINT('',(16.0499999999854,-15.8000000000087,2.));
#5674=CARTESIAN_POINT('Origin',(15.4500000000204,0.599999999965077,2.));
#5675=CARTESIAN_POINT('',(15.4500000000204,1.79999999996508,11.));
#5676=CARTESIAN_POINT('',(15.4500000000204,1.79999999996508,2.60000000003493));
#5677=CARTESIAN_POINT('',(15.4500000000204,1.79999999996508,2.));
#5678=CARTESIAN_POINT('',(14.8499999999854,1.63923048448624,2.));
#5679=CARTESIAN_POINT('Origin',(15.4500000000204,0.599999999965077,2.60000000003493));
#5680=CARTESIAN_POINT('',(14.2500000000204,0.599999999965077,2.));
#5681=CARTESIAN_POINT('Origin',(15.4500000000204,0.599999999965077,2.));
#5682=CARTESIAN_POINT('',(14.2500000000204,0.599999999965077,9.30294372515228));
#5683=CARTESIAN_POINT('',(14.2500000000204,0.599999999965077,2.));
#5684=CARTESIAN_POINT('',(14.6014718625965,1.44852813738893,10.1514718625761));
#5685=CARTESIAN_POINT('Origin',(15.4500000000204,0.599999999965077,9.30294372515228));
#5686=CARTESIAN_POINT('Origin',(15.4500000000204,0.599999999965077,11.));
#5687=CARTESIAN_POINT('Origin',(15.4500000000204,1.34999999997381,9.30294372515228));
#5688=CARTESIAN_POINT('',(14.2500000000204,-1.79999999996507,9.30294372515228));
#5689=CARTESIAN_POINT('',(14.2500000000204,1.34999999997381,9.30294372515228));
#5690=CARTESIAN_POINT('',(14.6014718625965,-1.79999999996507,10.1514718625761));
#5691=CARTESIAN_POINT('Origin',(15.4500000000204,-1.79999999996507,9.30294372515228));
#5692=CARTESIAN_POINT('',(14.6014718625965,1.34999999997381,10.1514718625761));
#5693=CARTESIAN_POINT('Origin',(16.45,1.79999999996508,2.));
#5694=CARTESIAN_POINT('',(16.0499999999854,1.79999999996508,11.6));
#5695=CARTESIAN_POINT('',(13.3000000000153,1.79999999996508,8.84999999999491));
#5696=CARTESIAN_POINT('',(16.0499999999854,1.79999999996508,3.2));
#5697=CARTESIAN_POINT('',(16.0499999999854,1.79999999996508,2.));
#5698=CARTESIAN_POINT('',(15.5499999999891,1.79999999996508,2.70000000000364));
#5699=CARTESIAN_POINT('Origin',(15.4500000000204,14.6000000000087,2.));
#5700=CARTESIAN_POINT('',(15.4500000000204,15.8000000000087,11.));
#5701=CARTESIAN_POINT('',(15.4500000000204,15.8000000000087,2.60000000003493));
#5702=CARTESIAN_POINT('',(15.4500000000204,15.8000000000087,2.));
#5703=CARTESIAN_POINT('',(14.8499999999854,15.6392304845299,2.));
#5704=CARTESIAN_POINT('Origin',(15.4500000000204,14.6000000000087,2.60000000003493));
#5705=CARTESIAN_POINT('',(14.2500000000204,14.6000000000087,2.));
#5706=CARTESIAN_POINT('Origin',(15.4500000000204,14.6000000000087,2.));
#5707=CARTESIAN_POINT('',(14.2500000000204,14.6000000000087,9.30294372515228));
#5708=CARTESIAN_POINT('',(14.2500000000204,14.6000000000087,2.));
#5709=CARTESIAN_POINT('',(14.6014718625965,15.4485281374326,10.1514718625761));
#5710=CARTESIAN_POINT('Origin',(15.4500000000204,14.6000000000087,9.30294372515228));
#5711=CARTESIAN_POINT('Origin',(15.4500000000204,14.6000000000087,11.));
#5712=CARTESIAN_POINT('Origin',(15.4500000000204,15.3500000000084,9.30294372515228));
#5713=CARTESIAN_POINT('',(14.2500000000204,13.4000000000058,9.30294372515228));
#5714=CARTESIAN_POINT('',(14.2500000000204,15.3500000000084,9.30294372515228));
#5715=CARTESIAN_POINT('',(14.6014718625965,12.551471862582,10.1514718625761));
#5716=CARTESIAN_POINT('Origin',(15.4500000000204,13.4000000000058,9.30294372515228));
#5717=CARTESIAN_POINT('',(14.6014718625965,15.3500000000084,10.1514718625761));
#5718=CARTESIAN_POINT('Origin',(15.4500000000204,13.4000000000058,2.));
#5719=CARTESIAN_POINT('',(14.2500000000204,13.4000000000058,2.));
#5720=CARTESIAN_POINT('',(14.2500000000204,13.4000000000058,2.));
#5721=CARTESIAN_POINT('',(14.8499999999854,12.3607695154847,2.));
#5722=CARTESIAN_POINT('Origin',(15.4500000000204,13.4000000000058,2.));
#5723=CARTESIAN_POINT('',(15.4500000000204,12.2000000000058,2.60000000003493));
#5724=CARTESIAN_POINT('Origin',(15.4500000000204,13.4000000000058,2.60000000003493));
#5725=CARTESIAN_POINT('',(15.4500000000204,12.2000000000058,11.));
#5726=CARTESIAN_POINT('',(15.4500000000204,12.2000000000058,2.));
#5727=CARTESIAN_POINT('Origin',(15.4500000000204,13.4000000000058,11.));
#5728=CARTESIAN_POINT('Origin',(16.45,15.8000000000087,2.));
#5729=CARTESIAN_POINT('',(16.0499999999854,15.8000000000087,11.6));
#5730=CARTESIAN_POINT('',(13.3000000000153,15.8000000000087,8.84999999999491));
#5731=CARTESIAN_POINT('',(16.0499999999855,15.8000000000087,3.2));
#5732=CARTESIAN_POINT('',(16.0499999999855,15.8000000000087,2.));
#5733=CARTESIAN_POINT('',(15.5499999999891,15.8000000000087,2.70000000000364));
#5734=CARTESIAN_POINT('Origin',(15.1500000000204,14.900000000008,10.7));
#5735=CARTESIAN_POINT('',(16.0499999999854,12.2000000000058,11.6));
#5736=CARTESIAN_POINT('',(12.7500000000204,12.2000000000058,8.3));
#5737=CARTESIAN_POINT('',(16.0499999999854,-4.05000000001237,11.6));
#5738=CARTESIAN_POINT('Origin',(14.2500000000204,12.2000000000058,2.));
#5739=CARTESIAN_POINT('',(16.0499999999855,12.2000000000058,3.2));
#5740=CARTESIAN_POINT('',(14.9999999999942,12.2000000000058,2.15000000000873));
#5741=CARTESIAN_POINT('',(16.0499999999855,12.2000000000058,2.));
#5742=CARTESIAN_POINT('Origin',(6.70000000000618,21.4000000000204,9.30294372515229));
#5743=CARTESIAN_POINT('',(9.49852813743259,20.5514718625965,10.1514718625761));
#5744=CARTESIAN_POINT('',(6.60147186258196,20.5514718625965,10.1514718625761));
#5745=CARTESIAN_POINT('',(6.70000000000618,20.5514718625965,10.1514718625761));
#5746=CARTESIAN_POINT('',(7.45000000000582,20.2000000000204,9.30294372515229));
#5747=CARTESIAN_POINT('Origin',(7.45000000000582,21.4000000000204,9.30294372515229));
#5748=CARTESIAN_POINT('',(8.65000000000873,20.2000000000204,9.30294372515229));
#5749=CARTESIAN_POINT('',(6.70000000000618,20.2000000000204,9.30294372515229));
#5750=CARTESIAN_POINT('Origin',(8.65000000000873,21.4000000000204,9.30294372515229));
#5751=CARTESIAN_POINT('Origin',(7.45000000000582,21.4000000000204,2.));
#5752=CARTESIAN_POINT('',(6.25000000000582,21.4000000000204,11.));
#5753=CARTESIAN_POINT('',(6.25000000000582,21.4000000000204,2.49999999998835));
#5754=CARTESIAN_POINT('',(6.25000000000582,21.4000000000204,2.));
#5755=CARTESIAN_POINT('',(6.35912878853691,20.900000000032,2.));
#5756=CARTESIAN_POINT('Origin',(7.45000000000582,21.4000000000204,2.49999999998835));
#5757=CARTESIAN_POINT('',(7.45000000000582,20.2000000000204,2.));
#5758=CARTESIAN_POINT('Origin',(7.45000000000582,21.4000000000204,2.));
#5759=CARTESIAN_POINT('',(7.45000000000582,20.2000000000204,2.));
#5760=CARTESIAN_POINT('Origin',(7.45000000000582,21.4000000000204,11.));
#5761=CARTESIAN_POINT('Origin',(8.65000000000873,21.4000000000204,2.));
#5762=CARTESIAN_POINT('',(8.65000000000873,20.2000000000204,2.));
#5763=CARTESIAN_POINT('',(8.65000000000873,20.2000000000204,2.));
#5764=CARTESIAN_POINT('',(9.74087121147764,20.900000000032,2.));
#5765=CARTESIAN_POINT('Origin',(8.65000000000873,21.4000000000204,2.));
#5766=CARTESIAN_POINT('',(9.85000000000873,21.4000000000204,2.49999999998836));
#5767=CARTESIAN_POINT('Origin',(8.65000000000873,21.4000000000204,2.49999999998835));
#5768=CARTESIAN_POINT('',(9.85000000000873,21.4000000000204,11.));
#5769=CARTESIAN_POINT('',(9.85000000000873,21.4000000000204,2.));
#5770=CARTESIAN_POINT('Origin',(8.65000000000873,21.4000000000204,11.));
#5771=CARTESIAN_POINT('Origin',(6.25000000000582,22.4,2.));
#5772=CARTESIAN_POINT('',(6.25000000000582,22.0000000000204,11.6));
#5773=CARTESIAN_POINT('',(6.25000000000582,19.2500000000153,8.84999999999491));
#5774=CARTESIAN_POINT('',(6.25000000000582,22.100000000032,11.6));
#5775=CARTESIAN_POINT('',(6.25000000000582,21.7999999999651,11.6));
#5776=CARTESIAN_POINT('',(6.25000000000582,22.100000000032,3.2));
#5777=CARTESIAN_POINT('',(6.25000000000582,22.100000000032,2.));
#5778=CARTESIAN_POINT('',(6.25000000000582,21.575000000024,2.67499999999199));
#5779=CARTESIAN_POINT('Origin',(7.15000000000655,21.1000000000204,10.7));
#5780=CARTESIAN_POINT('',(9.85000000000873,22.0000000000204,11.6));
#5781=CARTESIAN_POINT('',(9.85000000000873,18.7000000000204,8.3));
#5782=CARTESIAN_POINT('',(7.15000000000655,22.0000000000204,11.6));
#5783=CARTESIAN_POINT('Origin',(9.85000000000873,20.2000000000204,2.));
#5784=CARTESIAN_POINT('',(9.85000000000873,22.100000000032,3.2));
#5785=CARTESIAN_POINT('',(9.85000000000873,21.0250000000291,2.12499999999709));
#5786=CARTESIAN_POINT('',(9.85000000000873,22.100000000032,11.6));
#5787=CARTESIAN_POINT('',(9.85000000000873,22.100000000032,2.));
#5788=CARTESIAN_POINT('',(9.85000000000873,20.2000000000204,11.6));
#5789=CARTESIAN_POINT('Origin',(8.05000000000727,20.9999999999927,11.6));
#5790=CARTESIAN_POINT('',(12.0499999999964,22.100000000032,11.6));
#5791=CARTESIAN_POINT('Origin',(-15.2500000000175,14.0000000000073,11.6));
#5792=CARTESIAN_POINT('',(-16.0500000000466,18.0500000000197,11.6));
#5793=CARTESIAN_POINT('Origin',(-15.2500000000175,3.63806207381856E-11,
11.6));
#5794=CARTESIAN_POINT('',(-16.0500000000466,11.0500000000342,11.6));
#5795=CARTESIAN_POINT('Origin',(-14.9500000000073,-14.0000000000073,11.6));
#5796=CARTESIAN_POINT('',(-16.0500000000466,-15.8000000000087,11.6));
#5797=CARTESIAN_POINT('',(-16.0500000000466,4.05000000001238,11.6));
#5798=CARTESIAN_POINT('',(-15.7499999999796,-15.8000000000087,11.6));
#5799=CARTESIAN_POINT('Origin',(8.95000000000801,-21.0999999999476,10.7));
#5800=CARTESIAN_POINT('',(6.249999999984,-21.9999999999476,11.6));
#5801=CARTESIAN_POINT('',(6.2500000003005,-19.0999999998965,8.69999999994889));
#5802=CARTESIAN_POINT('',(9.85000000000873,-21.9999999999476,11.6));
#5803=CARTESIAN_POINT('',(8.95000000000801,-21.9999999999476,11.6));
#5804=CARTESIAN_POINT('',(9.85000000000874,-19.1999999999702,8.80000000002256));
#5805=CARTESIAN_POINT('Origin',(6.25000000000582,-21.8000000000378,2.));
#5806=CARTESIAN_POINT('',(6.24999999997308,-22.100000000032,3.2));
#5807=CARTESIAN_POINT('',(6.25000000004675,-21.425000000423,2.52500000039095));
#5808=CARTESIAN_POINT('',(6.24999999997308,-22.100000000032,11.6));
#5809=CARTESIAN_POINT('',(6.24999999997308,-22.100000000032,2.));
#5810=CARTESIAN_POINT('',(6.25000000000582,-21.8000000000378,11.6));
#5811=CARTESIAN_POINT('Origin',(14.2500000000204,15.8000000000087,2.));
#5812=CARTESIAN_POINT('',(14.2500000000204,7.90000000000437,2.));
#5813=CARTESIAN_POINT('Origin',(14.2500000000204,-12.2000000000058,2.));
#5814=CARTESIAN_POINT('',(14.2500000000204,-6.10000000000291,2.));
#5815=CARTESIAN_POINT('Origin',(15.1500000000204,0.89999999998254,10.7));
#5816=CARTESIAN_POINT('',(16.0499999999854,-1.79999999996507,11.6));
#5817=CARTESIAN_POINT('',(12.7500000000204,-1.79999999996507,8.3));
#5818=CARTESIAN_POINT('',(16.0499999999854,-11.050000000016,11.6));
#5819=CARTESIAN_POINT('Origin',(14.2500000000204,1.79999999996508,2.));
#5820=CARTESIAN_POINT('',(14.2500000000204,-1.79999999996507,2.));
#5821=CARTESIAN_POINT('',(14.2500000000204,0.899999999982541,2.));
#5822=CARTESIAN_POINT('',(14.2500000000204,-1.79999999996507,2.));
#5823=CARTESIAN_POINT('Origin',(-10.9750000000349,-22.300000000032,13.9171572875254));
#5824=CARTESIAN_POINT('',(-14.05,-22.100000000032,13.9171572875254));
#5825=CARTESIAN_POINT('',(-14.05,-22.1585786437947,14.0585786437627));
#5826=CARTESIAN_POINT('Origin',(-14.05,-22.300000000032,13.9171572875254));
#5827=CARTESIAN_POINT('',(4.24999999999997,-22.1585786437947,14.0585786437627));
#5828=CARTESIAN_POINT('',(-10.9750000000349,-22.1585786437947,14.0585786437627));
#5829=CARTESIAN_POINT('',(4.24999999999997,-22.100000000032,13.9171572875254));
#5830=CARTESIAN_POINT('Origin',(4.24999999999996,-22.300000000032,13.9171572875254));
#5831=CARTESIAN_POINT('',(-10.9750000000349,-22.100000000032,13.9171572875254));
#5832=CARTESIAN_POINT('Origin',(-16.0500000000466,-22.100000000032,2.));
#5833=CARTESIAN_POINT('',(4.24999999999996,-22.100000000032,17.2));
#5834=CARTESIAN_POINT('',(4.24999999999998,-22.100000000032,10.));
#5835=CARTESIAN_POINT('',(5.04999999999997,-22.100000000032,18.));
#5836=CARTESIAN_POINT('Origin',(5.04999999999997,-22.100000000032,17.2));
#5837=CARTESIAN_POINT('',(6.05,-22.100000000032,18.));
#5838=CARTESIAN_POINT('',(-8.02500000002329,-22.100000000032,18.));
#5839=CARTESIAN_POINT('',(6.05,-22.100000000032,16.8));
#5840=CARTESIAN_POINT('',(6.05000000000001,-22.100000000032,10.));
#5841=CARTESIAN_POINT('',(10.05,-22.100000000032,16.8));
#5842=CARTESIAN_POINT('',(-4.00000000002329,-22.100000000032,16.8));
#5843=CARTESIAN_POINT('',(10.05,-22.100000000032,18.));
#5844=CARTESIAN_POINT('',(10.05,-22.100000000032,10.));
#5845=CARTESIAN_POINT('',(13.25,-22.100000000032,18.));
#5846=CARTESIAN_POINT('',(-8.02500000002329,-22.100000000032,18.));
#5847=CARTESIAN_POINT('',(14.05,-22.100000000032,17.2));
#5848=CARTESIAN_POINT('Origin',(13.25,-22.100000000032,17.2));
#5849=CARTESIAN_POINT('',(14.05,-22.100000000032,7.53137084989847));
#5850=CARTESIAN_POINT('',(14.05,-22.100000000032,10.));
#5851=CARTESIAN_POINT('',(14.2843145750507,-22.100000000032,6.96568542494924));
#5852=CARTESIAN_POINT('Origin',(14.85,-22.100000000032,7.53137084989847));
#5853=CARTESIAN_POINT('',(15.0156854249492,-22.100000000032,6.23431457505076));
#5854=CARTESIAN_POINT('',(8.12499999998833,-22.100000000032,13.1250000000116));
#5855=CARTESIAN_POINT('',(15.5813708498985,-22.100000000032,6.));
#5856=CARTESIAN_POINT('Origin',(15.5813708498985,-22.100000000032,6.8));
#5857=CARTESIAN_POINT('',(15.6499999999854,-22.100000000032,6.));
#5858=CARTESIAN_POINT('',(-2.32932138447153E-11,-22.100000000032,6.));
#5859=CARTESIAN_POINT('',(15.6499999999854,-22.100000000032,3.2));
#5860=CARTESIAN_POINT('',(15.6499999999854,-22.100000000032,2.));
#5861=CARTESIAN_POINT('',(9.85000000000873,-22.100000000032,3.2));
#5862=CARTESIAN_POINT('',(-8.02500000003857,-22.100000000032,3.2));
#5863=CARTESIAN_POINT('',(9.85000000000873,-22.100000000032,11.6));
#5864=CARTESIAN_POINT('',(9.85000000000873,-22.100000000032,2.));
#5865=CARTESIAN_POINT('',(-4.00000000001964,-22.100000000032,11.6));
#5866=CARTESIAN_POINT('',(-15.6500000000466,-22.100000000032,3.2));
#5867=CARTESIAN_POINT('',(-8.02500000003857,-22.100000000032,3.2));
#5868=CARTESIAN_POINT('',(-15.6500000000466,-22.100000000032,5.99999999999999));
#5869=CARTESIAN_POINT('',(-15.6500000000466,-22.100000000032,2.));
#5870=CARTESIAN_POINT('',(-15.5813708498985,-22.100000000032,5.99999999999999));
#5871=CARTESIAN_POINT('',(-16.0500000000233,-22.100000000032,5.99999999999999));
#5872=CARTESIAN_POINT('',(-15.0156854249492,-22.100000000032,6.23431457505075));
#5873=CARTESIAN_POINT('Origin',(-15.5813708498985,-22.100000000032,6.8));
#5874=CARTESIAN_POINT('',(-14.2843145750507,-22.100000000032,6.96568542494923));
#5875=CARTESIAN_POINT('',(-16.1500000000116,-22.100000000032,5.09999999998835));
#5876=CARTESIAN_POINT('',(-14.05,-22.100000000032,7.53137084989847));
#5877=CARTESIAN_POINT('Origin',(-14.85,-22.100000000032,7.53137084989847));
#5878=CARTESIAN_POINT('',(-14.05,-22.100000000032,10.));
#5879=CARTESIAN_POINT('Origin',(13.0999999999891,22.300000000032,13.9171572875254));
#5880=CARTESIAN_POINT('',(-14.05,22.1585786437947,14.0585786437627));
#5881=CARTESIAN_POINT('',(-14.05,22.100000000032,13.9171572875254));
#5882=CARTESIAN_POINT('Origin',(-14.05,22.300000000032,13.9171572875254));
#5883=CARTESIAN_POINT('',(4.24999999999997,22.100000000032,13.9171572875254));
#5884=CARTESIAN_POINT('',(13.0999999999891,22.100000000032,13.9171572875254));
#5885=CARTESIAN_POINT('',(4.24999999999997,22.1585786437947,14.0585786437627));
#5886=CARTESIAN_POINT('Origin',(4.24999999999996,22.300000000032,13.9171572875254));
#5887=CARTESIAN_POINT('',(13.0999999999891,22.1585786437947,14.0585786437627));
#5888=CARTESIAN_POINT('Origin',(-14.05,24.1,18.));
#5889=CARTESIAN_POINT('',(-14.05,23.100000000032,15.));
#5890=CARTESIAN_POINT('',(-14.05,24.050000000024,15.949999999992));
#5891=CARTESIAN_POINT('',(-14.05,24.1,15.));
#5892=CARTESIAN_POINT('',(-14.05,22.100000000032,7.53137084989847));
#5893=CARTESIAN_POINT('',(-14.05,23.6,7.53137084989847));
#5894=CARTESIAN_POINT('',(-14.05,22.100000000032,10.));
#5895=CARTESIAN_POINT('Origin',(10.1499999999927,23.000000000032,14.9));
#5896=CARTESIAN_POINT('',(4.24999999999997,23.7585786437627,15.6585786437307));
#5897=CARTESIAN_POINT('',(4.24999999999997,24.050000000024,15.949999999992));
#5898=CARTESIAN_POINT('',(-13.7041741626533,23.7585786437627,15.6585786437307));
#5899=CARTESIAN_POINT('',(-18.05,23.7585786437627,15.6585786437307));
#5900=CARTESIAN_POINT('Origin',(-13.25,23.100000000032,15.));
#5901=CARTESIAN_POINT('Origin',(-18.05,23.9,15.5171572874934));
#5902=CARTESIAN_POINT('Ctrl Pts',(-13.8603673811669,24.1,15.5171572874934));
#5903=CARTESIAN_POINT('Ctrl Pts',(-13.8350568867804,24.1,15.5470296310691));
#5904=CARTESIAN_POINT('Ctrl Pts',(-13.8056756113587,24.0930320572203,15.5769152997432));
#5905=CARTESIAN_POINT('Ctrl Pts',(-13.7451075959087,24.0679698177638,15.6296727310508));
#5906=CARTESIAN_POINT('Ctrl Pts',(-13.7139523542505,24.0498163771177,15.6525525375695));
#5907=CARTESIAN_POINT('Ctrl Pts',(-13.667260887727,24.013542569305,15.6829479036477));
#5908=CARTESIAN_POINT('Ctrl Pts',(-13.6471212621437,23.9948771004902,15.6947109012296));
#5909=CARTESIAN_POINT('Ctrl Pts',(-13.6235473384914,23.962559848314,15.7074870075991));
#5910=CARTESIAN_POINT('Ctrl Pts',(-13.6168762593757,23.9510328792792,15.7109366461879));
#5911=CARTESIAN_POINT('Ctrl Pts',(-13.6073459847557,23.9265920609605,15.7157736087552));
#5912=CARTESIAN_POINT('Ctrl Pts',(-13.6045214027321,23.9136640077911,15.7171572874934));
#5913=CARTESIAN_POINT('Ctrl Pts',(-13.6045214027321,23.8863359922089,15.7171572874934));
#5914=CARTESIAN_POINT('Ctrl Pts',(-13.6073459847557,23.8734079390395,15.7157736087552));
#5915=CARTESIAN_POINT('Ctrl Pts',(-13.6168762593757,23.8489671207208,15.7109366461879));
#5916=CARTESIAN_POINT('Ctrl Pts',(-13.6235473384914,23.837440151686,15.7074870075991));
#5917=CARTESIAN_POINT('Ctrl Pts',(-13.6471212621437,23.8051228995098,15.6947109012296));
#5918=CARTESIAN_POINT('Ctrl Pts',(-13.667260887727,23.786457430695,15.6829479036477));
#5919=CARTESIAN_POINT('Ctrl Pts',(-13.6922109692208,23.767074135879,15.6667058166637));
#5920=CARTESIAN_POINT('Ctrl Pts',(-13.6981331261726,23.7627447106574,15.6627447106254));
#5921=CARTESIAN_POINT('Ctrl Pts',(-13.7041741626533,23.7585786437627,15.6585786437307));
#5922=CARTESIAN_POINT('Origin',(4.24999999999996,23.9,15.5171572874934));
#5923=CARTESIAN_POINT('Origin',(-13.25,24.1,15.));
#5924=CARTESIAN_POINT('Origin',(14.85,20.6,7.53137084989847));
#5925=CARTESIAN_POINT('',(14.05,22.100000000032,7.53137084989847));
#5926=CARTESIAN_POINT('',(14.05,20.6,7.53137084989847));
#5927=CARTESIAN_POINT('',(14.2843145750507,22.100000000032,6.96568542494924));
#5928=CARTESIAN_POINT('Origin',(14.85,22.100000000032,7.53137084989847));
#5929=CARTESIAN_POINT('',(14.2843145750507,20.6,6.96568542494924));
#5930=CARTESIAN_POINT('Origin',(14.05,20.1,18.));
#5931=CARTESIAN_POINT('',(14.05,22.100000000032,17.2));
#5932=CARTESIAN_POINT('',(14.05,10.05,17.2));
#5933=CARTESIAN_POINT('',(14.05,22.100000000032,10.));
#5934=CARTESIAN_POINT('Origin',(15.5813708498985,21.6,6.8));
#5935=CARTESIAN_POINT('',(15.0156854249492,22.100000000032,6.23431457505076));
#5936=CARTESIAN_POINT('',(15.5813708498985,22.100000000032,6.));
#5937=CARTESIAN_POINT('Origin',(15.5813708498985,22.100000000032,6.8));
#5938=CARTESIAN_POINT('',(15.5813708498985,21.6,6.));
#5939=CARTESIAN_POINT('',(15.0156854249492,21.6,6.23431457505076));
#5940=CARTESIAN_POINT('Origin',(16.05,22.1,6.));
#5941=CARTESIAN_POINT('',(15.6499999999855,22.100000000032,6.));
#5942=CARTESIAN_POINT('',(16.0499999999927,22.100000000032,6.));
#5943=CARTESIAN_POINT('',(16.0499999999855,21.700000000032,6.));
#5944=CARTESIAN_POINT('Origin',(15.6499999999855,21.700000000032,6.));
#5945=CARTESIAN_POINT('',(16.0499999999855,21.6313708498985,6.));
#5946=CARTESIAN_POINT('',(16.0499999999854,-1.60005342308978E-11,6.));
#5947=CARTESIAN_POINT('',(16.55,21.6313708498985,6.));
#5948=CARTESIAN_POINT('Origin',(16.55,21.6313708498985,6.8));
#5949=CARTESIAN_POINT('',(16.0499999999855,21.0656854249492,6.23431457505076));
#5950=CARTESIAN_POINT('Origin',(16.0499999999854,21.6313708498985,6.8));
#5951=CARTESIAN_POINT('',(16.55,21.0656854249492,6.23431457505076));
#5952=CARTESIAN_POINT('Origin',(17.55,20.9,7.53137084989848));
#5953=CARTESIAN_POINT('',(16.0499999999855,20.3343145750508,6.96568542494923));
#5954=CARTESIAN_POINT('',(16.0499999999855,20.1,7.53137084989848));
#5955=CARTESIAN_POINT('Origin',(16.0499999999854,20.9,7.53137084989848));
#5956=CARTESIAN_POINT('',(17.55,20.1,7.53137084989848));
#5957=CARTESIAN_POINT('',(17.55,20.3343145750508,6.96568542494924));
#5958=CARTESIAN_POINT('Origin',(18.05,20.1,18.));
#5959=CARTESIAN_POINT('',(16.0499999999854,20.1,15.3514718625761));
#5960=CARTESIAN_POINT('',(16.0499999999854,20.1,10.));
#5961=CARTESIAN_POINT('',(16.2257359312735,20.1,15.7757359312881));
#5962=CARTESIAN_POINT('Origin',(16.6499999999855,20.1,15.3514718625761));
#5963=CARTESIAN_POINT('',(16.2742640686974,20.1,15.8242640687119));
#5964=CARTESIAN_POINT('',(17.2499999999891,20.1,16.8000000000036));
#5965=CARTESIAN_POINT('',(16.6985281374093,20.1,16.));
#5966=CARTESIAN_POINT('Origin',(16.6985281374093,20.1,15.4));
#5967=CARTESIAN_POINT('',(16.8437802231439,20.1,16.));
#5968=CARTESIAN_POINT('',(17.55,20.1,16.));
#5969=CARTESIAN_POINT('',(17.400866237675,20.1,15.6228344058125));
#5970=CARTESIAN_POINT('Origin',(16.8437802231439,20.1,15.4));
#5971=CARTESIAN_POINT('',(18.0070860145312,20.1,14.1072849636721));
#5972=CARTESIAN_POINT('',(17.1603448275862,20.1,16.2241379310345));
#5973=CARTESIAN_POINT('Origin',(17.45,20.1,13.8844505578597));
#5974=CARTESIAN_POINT('Origin',(13.25,10.05,17.2));
#5975=CARTESIAN_POINT('',(13.25,22.100000000032,18.));
#5976=CARTESIAN_POINT('',(13.25,10.05,18.));
#5977=CARTESIAN_POINT('Origin',(13.25,22.100000000032,17.2));
#5978=CARTESIAN_POINT('Origin',(16.0499999999855,22.100000000032,2.));
#5979=CARTESIAN_POINT('',(-14.2843145750507,22.100000000032,6.96568542494923));
#5980=CARTESIAN_POINT('Origin',(-14.85,22.100000000032,7.53137084989847));
#5981=CARTESIAN_POINT('',(-15.0156854249492,22.100000000032,6.23431457505075));
#5982=CARTESIAN_POINT('',(-8.12500000000362,22.100000000032,13.1249999999964));
#5983=CARTESIAN_POINT('',(-15.5813708498985,22.100000000032,5.99999999999999));
#5984=CARTESIAN_POINT('Origin',(-15.5813708498985,22.100000000032,6.8));
#5985=CARTESIAN_POINT('',(-15.6500000000466,22.100000000032,5.99999999999999));
#5986=CARTESIAN_POINT('',(-7.27269559937426E-12,22.100000000032,6.));
#5987=CARTESIAN_POINT('',(-15.6500000000466,22.100000000032,3.2));
#5988=CARTESIAN_POINT('',(-15.6500000000466,22.100000000032,2.));
#5989=CARTESIAN_POINT('',(8.02499999997745,22.100000000032,3.2));
#5990=CARTESIAN_POINT('',(15.6499999999855,22.100000000032,3.2));
#5991=CARTESIAN_POINT('',(8.02499999997745,22.100000000032,3.2));
#5992=CARTESIAN_POINT('',(15.6499999999855,22.100000000032,2.));
#5993=CARTESIAN_POINT('',(16.1499999999963,22.100000000032,5.10000000000363));
#5994=CARTESIAN_POINT('',(10.05,22.100000000032,18.));
#5995=CARTESIAN_POINT('',(8.02499999999272,22.100000000032,18.));
#5996=CARTESIAN_POINT('',(10.05,22.100000000032,16.8));
#5997=CARTESIAN_POINT('',(10.05,22.100000000032,10.));
#5998=CARTESIAN_POINT('',(6.05,22.100000000032,16.8));
#5999=CARTESIAN_POINT('',(12.0499999999927,22.100000000032,16.8));
#6000=CARTESIAN_POINT('',(6.05,22.100000000032,18.));
#6001=CARTESIAN_POINT('',(6.05,22.100000000032,10.));
#6002=CARTESIAN_POINT('',(5.04999999999997,22.100000000032,18.));
#6003=CARTESIAN_POINT('',(8.02499999999272,22.100000000032,18.));
#6004=CARTESIAN_POINT('',(4.24999999999996,22.100000000032,17.2));
#6005=CARTESIAN_POINT('Origin',(5.04999999999997,22.100000000032,17.2));
#6006=CARTESIAN_POINT('',(4.24999999999998,22.100000000032,9.99999999999999));
#6007=CARTESIAN_POINT('Origin',(5.04999999999997,12.05,17.2));
#6008=CARTESIAN_POINT('',(5.04999999999997,12.05,18.));
#6009=CARTESIAN_POINT('',(4.24999999999997,12.05,17.2));
#6010=CARTESIAN_POINT('Origin',(4.24999999999996,24.1,18.));
#6011=CARTESIAN_POINT('Origin',(-7.025,19.3,17.2));
#6012=CARTESIAN_POINT('',(-18.05,20.1,17.2));
#6013=CARTESIAN_POINT('',(-18.05,19.3,18.));
#6014=CARTESIAN_POINT('Origin',(-18.05,19.3,17.2));
#6015=CARTESIAN_POINT('',(-16.0500000000466,19.3,18.));
#6016=CARTESIAN_POINT('',(-7.025,19.3,18.));
#6017=CARTESIAN_POINT('',(-16.0500000000466,20.1,17.2));
#6018=CARTESIAN_POINT('Origin',(-16.0500000000466,19.3,17.2));
#6019=CARTESIAN_POINT('',(-7.025,20.1,17.2));
#6020=CARTESIAN_POINT('Origin',(-14.05,20.1,18.));
#6021=CARTESIAN_POINT('',(-16.0500000000466,20.1,7.53137084989847));
#6022=CARTESIAN_POINT('',(-16.0500000000466,20.1,10.));
#6023=CARTESIAN_POINT('',(-18.05,20.1,7.53137084989847));
#6024=CARTESIAN_POINT('',(-14.55,20.1,7.53137084989847));
#6025=CARTESIAN_POINT('',(-18.05,20.1,10.));
#6026=CARTESIAN_POINT('Origin',(-16.0500000000466,22.100000000032,2.));
#6027=CARTESIAN_POINT('',(-16.0500000000466,16.,18.));
#6028=CARTESIAN_POINT('',(-16.0500000000466,11.050000000016,18.));
#6029=CARTESIAN_POINT('',(-16.0500000000466,16.,16.8));
#6030=CARTESIAN_POINT('',(-16.0500000000466,16.,10.));
#6031=CARTESIAN_POINT('',(-16.0500000000466,12.,16.8));
#6032=CARTESIAN_POINT('',(-16.0500000000466,18.050000000016,16.8));
#6033=CARTESIAN_POINT('',(-16.0500000000466,12.,18.));
#6034=CARTESIAN_POINT('',(-16.0500000000466,12.,10.));
#6035=CARTESIAN_POINT('',(-16.0500000000466,-12.,18.));
#6036=CARTESIAN_POINT('',(-16.0500000000466,11.050000000016,18.));
#6037=CARTESIAN_POINT('',(-16.0500000000466,-12.,16.8));
#6038=CARTESIAN_POINT('',(-16.0500000000466,-12.,10.));
#6039=CARTESIAN_POINT('',(-16.0500000000466,-16.,16.8));
#6040=CARTESIAN_POINT('',(-16.0500000000466,4.05000000001601,16.8));
#6041=CARTESIAN_POINT('',(-16.0500000000466,-16.,18.));
#6042=CARTESIAN_POINT('',(-16.0500000000466,-16.,10.));
#6043=CARTESIAN_POINT('',(-16.0500000000466,-19.3,18.));
#6044=CARTESIAN_POINT('',(-16.0500000000466,11.050000000016,18.));
#6045=CARTESIAN_POINT('',(-16.0500000000466,-20.1,17.2));
#6046=CARTESIAN_POINT('Origin',(-16.0500000000466,-19.3,17.2));
#6047=CARTESIAN_POINT('',(-16.0500000000466,-20.1,7.53137084989847));
#6048=CARTESIAN_POINT('',(-16.0500000000466,-20.1,10.));
#6049=CARTESIAN_POINT('',(-16.0500000000466,-20.3343145750508,6.96568542494923));
#6050=CARTESIAN_POINT('Origin',(-16.0500000000466,-20.9,7.53137084989847));
#6051=CARTESIAN_POINT('',(-16.0500000000466,-21.0656854249492,6.23431457505075));
#6052=CARTESIAN_POINT('',(-16.0500000000466,-11.149999999992,16.150000000008));
#6053=CARTESIAN_POINT('',(-16.0500000000466,-21.6313708498985,5.99999999999999));
#6054=CARTESIAN_POINT('Origin',(-16.0500000000466,-21.6313708498985,6.8));
#6055=CARTESIAN_POINT('',(-16.0500000000466,-21.700000000032,5.99999999999999));
#6056=CARTESIAN_POINT('',(-16.0500000000466,1.60160773532425E-11,5.99999999999999));
#6057=CARTESIAN_POINT('',(-16.0500000000466,-21.700000000032,3.2));
#6058=CARTESIAN_POINT('',(-16.0500000000466,-21.700000000032,2.));
#6059=CARTESIAN_POINT('',(-16.0500000000466,-15.8000000000087,3.2));
#6060=CARTESIAN_POINT('',(-16.0500000000466,11.050000000016,3.2));
#6061=CARTESIAN_POINT('',(-16.0500000000466,-15.8000000000087,2.));
#6062=CARTESIAN_POINT('',(-16.0500000000466,11.050000000016,3.2));
#6063=CARTESIAN_POINT('',(-16.0500000000466,11.050000000016,3.2));
#6064=CARTESIAN_POINT('',(-16.0500000000466,21.700000000032,3.2));
#6065=CARTESIAN_POINT('',(-16.0500000000466,11.050000000016,3.2));
#6066=CARTESIAN_POINT('',(-16.0500000000466,21.700000000032,5.99999999999999));
#6067=CARTESIAN_POINT('',(-16.0500000000466,21.700000000032,2.));
#6068=CARTESIAN_POINT('',(-16.0500000000466,21.6313708498985,5.99999999999999));
#6069=CARTESIAN_POINT('',(-16.0500000000466,22.100000000016,5.99999999999999));
#6070=CARTESIAN_POINT('',(-16.0500000000466,21.0656854249492,6.23431457505075));
#6071=CARTESIAN_POINT('Origin',(-16.0500000000466,21.6313708498985,6.8));
#6072=CARTESIAN_POINT('',(-16.0500000000466,20.3343145750508,6.96568542494923));
#6073=CARTESIAN_POINT('',(-16.0500000000466,22.200000000008,5.09999999999199));
#6074=CARTESIAN_POINT('Origin',(-16.0500000000466,20.9,7.53137084989847));
#6075=CARTESIAN_POINT('Origin',(-9.025,-19.3,17.2));
#6076=CARTESIAN_POINT('',(-18.05,-19.3,18.));
#6077=CARTESIAN_POINT('',(-9.025,-19.3,18.));
#6078=CARTESIAN_POINT('',(-18.05,-20.1,17.2));
#6079=CARTESIAN_POINT('Origin',(-18.05,-19.3,17.2));
#6080=CARTESIAN_POINT('',(-9.025,-20.1,17.2));
#6081=CARTESIAN_POINT('Origin',(-18.05,-20.1,18.));
#6082=CARTESIAN_POINT('',(-18.05,-20.1,7.53137084989847));
#6083=CARTESIAN_POINT('',(-18.05,-20.1,10.));
#6084=CARTESIAN_POINT('',(-17.55,-20.1,7.53137084989847));
#6085=CARTESIAN_POINT('Origin',(-5.9000000000233,-23.9,15.5171572874934));
#6086=CARTESIAN_POINT('',(-13.7041741626533,-23.7585786437627,15.6585786437307));
#6087=CARTESIAN_POINT('',(-13.8603673811669,-24.1,15.5171572874934));
#6088=CARTESIAN_POINT('Ctrl Pts',(-13.7041741626533,-23.7585786437627,15.6585786437307));
#6089=CARTESIAN_POINT('Ctrl Pts',(-13.6981331261726,-23.7627447106574,15.6627447106254));
#6090=CARTESIAN_POINT('Ctrl Pts',(-13.6922109692208,-23.767074135879,15.6667058166637));
#6091=CARTESIAN_POINT('Ctrl Pts',(-13.667260887727,-23.786457430695,15.6829479036477));
#6092=CARTESIAN_POINT('Ctrl Pts',(-13.6471212621437,-23.8051228995098,15.6947109012296));
#6093=CARTESIAN_POINT('Ctrl Pts',(-13.6235473384914,-23.837440151686,15.7074870075991));
#6094=CARTESIAN_POINT('Ctrl Pts',(-13.6168762593757,-23.8489671207208,15.7109366461879));
#6095=CARTESIAN_POINT('Ctrl Pts',(-13.6073459847557,-23.8734079390395,15.7157736087552));
#6096=CARTESIAN_POINT('Ctrl Pts',(-13.6045214027321,-23.8863359922089,15.7171572874934));
#6097=CARTESIAN_POINT('Ctrl Pts',(-13.6045214027321,-23.9114949951666,15.7171572874934));
#6098=CARTESIAN_POINT('Ctrl Pts',(-13.606715369035,-23.9236869954062,15.7160851189802));
#6099=CARTESIAN_POINT('Ctrl Pts',(-13.6147939119289,-23.9466367562168,15.7119992060455));
#6100=CARTESIAN_POINT('Ctrl Pts',(-13.620649410179,-23.9574055197122,15.7089898303624));
#6101=CARTESIAN_POINT('Ctrl Pts',(-13.6464655073569,-23.9964266672072,15.6952088888514));
#6102=CARTESIAN_POINT('Ctrl Pts',(-13.677485169733,-24.0230158838961,15.6769841160718));
#6103=CARTESIAN_POINT('Ctrl Pts',(-13.7292841772605,-24.0587379211866,15.6412620787813));
#6104=CARTESIAN_POINT('Ctrl Pts',(-13.7572352812629,-24.0737629958603,15.6197152566244));
#6105=CARTESIAN_POINT('Ctrl Pts',(-13.8114499460242,-24.0943738618729,15.571045814658));
#6106=CARTESIAN_POINT('Ctrl Pts',(-13.8376934133092,-24.1,15.5439179089071));
#6107=CARTESIAN_POINT('Ctrl Pts',(-13.8603673811669,-24.1,15.5171572874934));
#6108=CARTESIAN_POINT('',(4.24999999999997,-24.1,15.5171572874934));
#6109=CARTESIAN_POINT('',(-5.9000000000233,-24.1,15.5171572874934));
#6110=CARTESIAN_POINT('',(4.24999999999997,-23.7585786437627,15.6585786437307));
#6111=CARTESIAN_POINT('Origin',(4.24999999999996,-23.9,15.5171572874934));
#6112=CARTESIAN_POINT('',(-5.9000000000233,-23.7585786437627,15.6585786437307));
#6113=CARTESIAN_POINT('Origin',(-5.9000000000233,-23.000000000032,14.9));
#6114=CARTESIAN_POINT('',(-14.05,-23.100000000032,15.));
#6115=CARTESIAN_POINT('',(-14.05,-23.050000000024,14.949999999992));
#6116=CARTESIAN_POINT('Origin',(-13.25,-23.100000000032,15.));
#6117=CARTESIAN_POINT('',(4.24999999999997,-24.050000000024,15.949999999992));
#6118=CARTESIAN_POINT('Origin',(18.05,-24.1,2.));
#6119=CARTESIAN_POINT('',(15.5813708498985,-24.1,6.));
#6120=CARTESIAN_POINT('',(17.05,-24.1,6.));
#6121=CARTESIAN_POINT('',(15.0156854249492,-24.1,6.23431457505076));
#6122=CARTESIAN_POINT('Origin',(15.5813708498985,-24.1,6.8));
#6123=CARTESIAN_POINT('',(14.2843145750507,-24.1,6.96568542494924));
#6124=CARTESIAN_POINT('',(16.65,-24.1,4.59999999999999));
#6125=CARTESIAN_POINT('',(14.05,-24.1,7.53137084989847));
#6126=CARTESIAN_POINT('Origin',(14.85,-24.1,7.53137084989847));
#6127=CARTESIAN_POINT('',(14.05,-24.1,17.2));
#6128=CARTESIAN_POINT('',(14.05,-24.1,10.));
#6129=CARTESIAN_POINT('',(13.25,-24.1,18.));
#6130=CARTESIAN_POINT('Origin',(13.25,-24.1,17.2));
#6131=CARTESIAN_POINT('',(5.04999999999997,-24.1,18.));
#6132=CARTESIAN_POINT('',(18.05,-24.1,18.));
#6133=CARTESIAN_POINT('',(4.24999999999996,-24.1,17.2));
#6134=CARTESIAN_POINT('Origin',(5.04999999999997,-24.1,17.2));
#6135=CARTESIAN_POINT('',(4.24999999999998,-24.1,9.99999999999998));
#6136=CARTESIAN_POINT('',(-14.05,-24.1,15.));
#6137=CARTESIAN_POINT('Origin',(-13.25,-24.1,15.));
#6138=CARTESIAN_POINT('',(-14.05,-24.1,7.53137084989847));
#6139=CARTESIAN_POINT('',(-14.05,-24.1,10.));
#6140=CARTESIAN_POINT('',(-14.2843145750507,-24.1,6.96568542494923));
#6141=CARTESIAN_POINT('Origin',(-14.85,-24.1,7.53137084989847));
#6142=CARTESIAN_POINT('',(-15.0156854249492,-24.1,6.23431457505075));
#6143=CARTESIAN_POINT('',(-7.62499999999998,-24.1,13.625));
#6144=CARTESIAN_POINT('',(-15.5813708498985,-24.1,5.99999999999999));
#6145=CARTESIAN_POINT('Origin',(-15.5813708498985,-24.1,6.8));
#6146=CARTESIAN_POINT('',(-16.05,-24.1,5.99999999999999));
#6147=CARTESIAN_POINT('',(0.999999999999998,-24.1,6.));
#6148=CARTESIAN_POINT('',(-16.05,-24.1,2.));
#6149=CARTESIAN_POINT('Origin',(-13.25,-22.1,15.));
#6150=CARTESIAN_POINT('',(-14.05,-22.1,15.));
#6151=CARTESIAN_POINT('Origin',(5.04999999999997,-12.05,17.2));
#6152=CARTESIAN_POINT('',(5.04999999999997,-12.05,18.));
#6153=CARTESIAN_POINT('',(4.24999999999997,-12.05,17.2));
#6154=CARTESIAN_POINT('Origin',(-2.20436423846524E-15,0.,18.));
#6155=CARTESIAN_POINT('',(13.25,-12.05,18.));
#6156=CARTESIAN_POINT('',(10.05,-21.900000000032,18.));
#6157=CARTESIAN_POINT('',(10.05,-22.100000000032,18.));
#6158=CARTESIAN_POINT('',(6.05,-21.900000000032,18.));
#6159=CARTESIAN_POINT('',(3.025,-21.900000000032,18.));
#6160=CARTESIAN_POINT('',(6.05,-21.500000000032,18.));
#6161=CARTESIAN_POINT('Origin',(13.25,-12.05,17.2));
#6162=CARTESIAN_POINT('',(14.05,-12.05,17.2));
#6163=CARTESIAN_POINT('Origin',(14.05,-24.1,18.));
#6164=CARTESIAN_POINT('',(14.05,-23.6,7.53137084989847));
#6165=CARTESIAN_POINT('Origin',(14.85,-23.6,7.53137084989847));
#6166=CARTESIAN_POINT('',(14.2843145750507,-23.6,6.96568542494924));
#6167=CARTESIAN_POINT('Origin',(15.55,-21.6313708498985,6.8));
#6168=CARTESIAN_POINT('',(16.0499999999854,-21.0656854249492,6.23431457505076));
#6169=CARTESIAN_POINT('',(16.0499999999854,-21.6313708498985,6.));
#6170=CARTESIAN_POINT('Origin',(16.0499999999854,-21.6313708498985,6.8));
#6171=CARTESIAN_POINT('',(15.55,-21.6313708498985,6.));
#6172=CARTESIAN_POINT('',(15.55,-21.0656854249492,6.23431457505076));
#6173=CARTESIAN_POINT('Origin',(16.05,-22.1,6.));
#6174=CARTESIAN_POINT('',(16.0499999999854,-21.700000000032,6.));
#6175=CARTESIAN_POINT('',(16.0499999999854,-22.100000000016,6.));
#6176=CARTESIAN_POINT('Origin',(15.6499999999854,-21.700000000032,6.));
#6177=CARTESIAN_POINT('',(15.5813708498985,-22.6,6.));
#6178=CARTESIAN_POINT('Origin',(14.55,-20.9,7.53137084989848));
#6179=CARTESIAN_POINT('',(16.0499999999854,-20.1,7.53137084989848));
#6180=CARTESIAN_POINT('',(14.55,-20.1,7.53137084989848));
#6181=CARTESIAN_POINT('',(16.0499999999854,-20.3343145750508,6.96568542494924));
#6182=CARTESIAN_POINT('Origin',(16.0499999999854,-20.9,7.53137084989848));
#6183=CARTESIAN_POINT('',(14.55,-20.3343145750508,6.96568542494924));
#6184=CARTESIAN_POINT('Origin',(14.05,-20.1,18.));
#6185=CARTESIAN_POINT('',(18.0070860145311,-20.1,14.1072849636721));
#6186=CARTESIAN_POINT('Origin',(17.45,-20.1,13.8844505578597));
#6187=CARTESIAN_POINT('',(17.400866237675,-20.1,15.6228344058125));
#6188=CARTESIAN_POINT('',(16.8844827586207,-20.1,16.9137931034483));
#6189=CARTESIAN_POINT('',(16.8437802231439,-20.1,16.));
#6190=CARTESIAN_POINT('Origin',(16.8437802231439,-20.1,15.4));
#6191=CARTESIAN_POINT('',(16.6985281374093,-20.1,16.));
#6192=CARTESIAN_POINT('',(15.55,-20.1,16.));
#6193=CARTESIAN_POINT('',(16.2742640686974,-20.1,15.8242640687119));
#6194=CARTESIAN_POINT('Origin',(16.6985281374093,-20.1,15.4));
#6195=CARTESIAN_POINT('',(16.2257359312735,-20.1,15.7757359312881));
#6196=CARTESIAN_POINT('',(16.2499999999891,-20.1,15.8000000000036));
#6197=CARTESIAN_POINT('',(16.0499999999854,-20.1,15.3514718625761));
#6198=CARTESIAN_POINT('Origin',(16.6499999999854,-20.1,15.3514718625761));
#6199=CARTESIAN_POINT('',(16.0499999999854,-20.1,10.));
#6200=CARTESIAN_POINT('Origin',(15.5813708498985,-22.6,6.8));
#6201=CARTESIAN_POINT('',(15.0156854249492,-22.6,6.23431457505076));
#6202=CARTESIAN_POINT('Origin',(-14.85,-20.6,7.53137084989847));
#6203=CARTESIAN_POINT('',(-14.05,-20.6,7.53137084989847));
#6204=CARTESIAN_POINT('',(-14.2843145750508,-20.6,6.96568542494923));
#6205=CARTESIAN_POINT('Origin',(-14.05,-20.1,18.));
#6206=CARTESIAN_POINT('Origin',(-15.5813708498985,-21.6,6.8));
#6207=CARTESIAN_POINT('',(-15.5813708498985,-21.6,5.99999999999999));
#6208=CARTESIAN_POINT('',(-15.0156854249492,-21.6,6.23431457505076));
#6209=CARTESIAN_POINT('Origin',(-16.05,-22.1,5.99999999999999));
#6210=CARTESIAN_POINT('Origin',(-15.6500000000466,-21.700000000032,5.99999999999999));
#6211=CARTESIAN_POINT('',(-18.05,-21.6313708498985,5.99999999999999));
#6212=CARTESIAN_POINT('',(-16.55,-21.6313708498985,5.99999999999999));
#6213=CARTESIAN_POINT('',(-18.05,-22.1,5.99999999999999));
#6214=CARTESIAN_POINT('',(-18.05,-23.1,5.99999999999999));
#6215=CARTESIAN_POINT('Origin',(-16.05,-22.1,5.99999999999999));
#6216=CARTESIAN_POINT('Origin',(-16.55,-21.6313708498985,6.8));
#6217=CARTESIAN_POINT('',(-18.05,-21.0656854249492,6.23431457505075));
#6218=CARTESIAN_POINT('Origin',(-18.05,-21.6313708498985,6.8));
#6219=CARTESIAN_POINT('',(-16.55,-21.0656854249492,6.23431457505076));
#6220=CARTESIAN_POINT('Origin',(-17.55,-20.9,7.53137084989847));
#6221=CARTESIAN_POINT('',(-18.05,-20.3343145750508,6.96568542494923));
#6222=CARTESIAN_POINT('Origin',(-18.05,-20.9,7.53137084989847));
#6223=CARTESIAN_POINT('',(-17.55,-20.3343145750508,6.96568542494923));
#6224=CARTESIAN_POINT('Origin',(-14.85,23.6,7.53137084989847));
#6225=CARTESIAN_POINT('',(-14.2843145750508,23.6,6.96568542494923));
#6226=CARTESIAN_POINT('Origin',(-15.5813708498985,22.6,6.8));
#6227=CARTESIAN_POINT('',(-15.5813708498985,22.6,5.99999999999999));
#6228=CARTESIAN_POINT('',(-15.0156854249492,22.6,6.23431457505076));
#6229=CARTESIAN_POINT('Origin',(-16.05,22.1,5.99999999999999));
#6230=CARTESIAN_POINT('',(-18.05,22.1,5.99999999999999));
#6231=CARTESIAN_POINT('Origin',(-16.05,22.1,5.99999999999999));
#6232=CARTESIAN_POINT('',(-18.05,21.6313708498985,5.99999999999999));
#6233=CARTESIAN_POINT('',(-18.05,-0.999999999999994,5.99999999999999));
#6234=CARTESIAN_POINT('',(-15.55,21.6313708498985,5.99999999999999));
#6235=CARTESIAN_POINT('Origin',(-15.6500000000466,21.700000000032,5.99999999999999));
#6236=CARTESIAN_POINT('Origin',(-15.55,21.6313708498985,6.8));
#6237=CARTESIAN_POINT('',(-18.05,21.0656854249492,6.23431457505075));
#6238=CARTESIAN_POINT('Origin',(-18.05,21.6313708498985,6.8));
#6239=CARTESIAN_POINT('',(-15.55,21.0656854249492,6.23431457505076));
#6240=CARTESIAN_POINT('Origin',(-14.55,20.9,7.53137084989847));
#6241=CARTESIAN_POINT('',(-18.05,20.3343145750508,6.96568542494923));
#6242=CARTESIAN_POINT('Origin',(-18.05,20.9,7.53137084989847));
#6243=CARTESIAN_POINT('',(-14.55,20.3343145750508,6.96568542494923));
#6244=CARTESIAN_POINT('Origin',(-15.6500000000466,21.700000000032,2.));
#6245=CARTESIAN_POINT('',(-15.9328427125212,21.9828427125066,3.08284271247461));
#6246=CARTESIAN_POINT('Origin',(-15.6500000000466,21.700000000032,2.8));
#6247=CARTESIAN_POINT('Origin',(-15.6500000000466,21.700000000032,2.8));
#6248=CARTESIAN_POINT('Origin',(-15.4500000000466,11.050000000016,2.6));
#6249=CARTESIAN_POINT('',(-14.8500000000466,20.900000000032,2.));
#6250=CARTESIAN_POINT('',(-14.8500000000466,5.52500000000801,2.));
#6251=CARTESIAN_POINT('',(-14.8500000000466,20.900000000032,2.));
#6252=CARTESIAN_POINT('Origin',(-15.6500000000466,-21.700000000032,2.));
#6253=CARTESIAN_POINT('',(-15.9328427125212,-21.9828427125066,3.08284271247462));
#6254=CARTESIAN_POINT('Origin',(-15.6500000000466,-21.700000000032,2.8));
#6255=CARTESIAN_POINT('Origin',(-15.6500000000466,-21.700000000032,2.79999999999999));
#6256=CARTESIAN_POINT('Origin',(-15.4500000000466,11.050000000016,2.6));
#6257=CARTESIAN_POINT('',(-14.8500000000466,-20.900000000032,2.));
#6258=CARTESIAN_POINT('',(-14.8500000000466,-20.900000000032,2.));
#6259=CARTESIAN_POINT('',(-14.8500000000466,5.52500000000801,2.));
#6260=CARTESIAN_POINT('',(-15.5250000000349,-15.8000000000087,2.67499999998835));
#6261=CARTESIAN_POINT('Origin',(15.6499999999854,-21.700000000032,2.));
#6262=CARTESIAN_POINT('',(15.9328427124601,-21.9828427125066,3.08284271247462));
#6263=CARTESIAN_POINT('Origin',(15.6499999999854,-21.700000000032,2.8));
#6264=CARTESIAN_POINT('',(16.0499999999854,-21.700000000032,3.2));
#6265=CARTESIAN_POINT('',(16.0499999999854,-21.700000000032,2.));
#6266=CARTESIAN_POINT('Origin',(15.6499999999854,-21.700000000032,2.8));
#6267=CARTESIAN_POINT('Origin',(15.4499999999854,-11.050000000016,2.6));
#6268=CARTESIAN_POINT('',(16.0499999999854,-11.050000000016,3.2));
#6269=CARTESIAN_POINT('',(14.8499999999854,-20.900000000032,2.));
#6270=CARTESIAN_POINT('',(14.8499999999854,-5.525000000008,2.));
#6271=CARTESIAN_POINT('',(16.0499999999854,-22.100000000032,3.2));
#6272=CARTESIAN_POINT('Origin',(16.0499999999854,-22.100000000032,2.));
#6273=CARTESIAN_POINT('',(16.0499999999854,-22.200000000008,5.099999999992));
#6274=CARTESIAN_POINT('',(16.0499999999854,-16.625000000024,15.3514718625761));
#6275=CARTESIAN_POINT('',(16.0499999999854,11.149999999992,16.150000000008));
#6276=CARTESIAN_POINT('',(16.0499999999855,21.700000000032,3.2));
#6277=CARTESIAN_POINT('',(16.0499999999855,21.700000000032,2.));
#6278=CARTESIAN_POINT('',(16.0499999999854,-11.050000000016,3.2));
#6279=CARTESIAN_POINT('',(16.0499999999854,-11.050000000016,3.2));
#6280=CARTESIAN_POINT('',(16.0499999999854,-1.79999999996507,3.2));
#6281=CARTESIAN_POINT('',(16.0499999999854,-1.79999999996507,2.));
#6282=CARTESIAN_POINT('',(16.0499999999854,-11.050000000016,3.2));
#6283=CARTESIAN_POINT('Origin',(15.6499999999855,21.700000000032,2.));
#6284=CARTESIAN_POINT('',(15.9328427124601,21.9828427125066,3.08284271247462));
#6285=CARTESIAN_POINT('Origin',(15.6499999999855,21.700000000032,2.8));
#6286=CARTESIAN_POINT('Origin',(15.6499999999855,21.700000000032,2.8));
#6287=CARTESIAN_POINT('Origin',(15.4499999999854,-11.050000000016,2.6));
#6288=CARTESIAN_POINT('',(14.8499999999855,20.900000000032,2.));
#6289=CARTESIAN_POINT('',(14.8499999999855,20.900000000032,2.));
#6290=CARTESIAN_POINT('',(14.8499999999854,-5.525000000008,2.));
#6291=CARTESIAN_POINT('Origin',(8.02499999997745,21.500000000032,2.6));
#6292=CARTESIAN_POINT('',(4.01249999997345,20.900000000032,2.));
#6293=CARTESIAN_POINT('Origin',(-3.05580234591426E-11,4.44089209850063E-15,
2.));
#6294=CARTESIAN_POINT('',(-14.1500000000349,6.10000000000291,2.));
#6295=CARTESIAN_POINT('',(-14.8500000000466,5.52500000000801,2.));
#6296=CARTESIAN_POINT('',(-14.1500000000349,-0.899999999982533,2.));
#6297=CARTESIAN_POINT('',(-14.8500000000466,5.52500000000801,2.));
#6298=CARTESIAN_POINT('',(-4.01250000003457,-20.900000000032,2.));
#6299=CARTESIAN_POINT('',(-4.01250000003457,-20.900000000032,2.));
#6300=CARTESIAN_POINT('',(14.8499999999854,-1.79999999996507,2.));
#6301=CARTESIAN_POINT('',(14.8499999999854,-5.525000000008,2.));
#6302=CARTESIAN_POINT('',(7.12499999999491,-1.79999999996507,2.));
#6303=CARTESIAN_POINT('',(14.8499999999854,-5.525000000008,2.));
#6304=CARTESIAN_POINT('',(4.01249999997345,20.900000000032,2.));
#6305=CARTESIAN_POINT('',(3.12499999998763,20.2000000000204,2.));
#6306=CARTESIAN_POINT('Origin',(-15.4500000000466,11.050000000016,2.6));
#6307=CARTESIAN_POINT('Origin',(-15.4500000000466,11.050000000016,2.6));
#6308=CARTESIAN_POINT('Origin',(-8.02500000003857,-21.500000000032,2.6));
#6309=CARTESIAN_POINT('Origin',(15.4499999999854,-11.050000000016,2.6));
#6310=CARTESIAN_POINT('Origin',(-8.02500000003857,-21.500000000032,2.6));
#6311=CARTESIAN_POINT('',(9.85000000000874,-21.5250000000335,2.62500000000146));
#6312=CARTESIAN_POINT('Origin',(15.4499999999854,-11.050000000016,2.6));
#6313=CARTESIAN_POINT('',(14.9999999999942,-1.79999999996507,2.15000000000873));
#6314=CARTESIAN_POINT('Origin',(14.2500000000204,-1.79999999996507,2.));
#6315=CARTESIAN_POINT('Origin',(8.02499999997745,21.500000000032,2.6));
#6316=CARTESIAN_POINT('Origin',(17.05,20.7,6.6));
#6317=CARTESIAN_POINT('Origin',(14.65,21.1,6.6));
#6318=CARTESIAN_POINT('Origin',(-14.65,23.1,6.59999999999999));
#6319=CARTESIAN_POINT('Origin',(-15.05,20.7,6.59999999999999));
#6320=CARTESIAN_POINT('',(-18.05,10.65,16.65));
#6321=CARTESIAN_POINT('Origin',(-17.05,-20.7,6.59999999999999));
#6322=CARTESIAN_POINT('',(-18.05,-22.7,4.6));
#6323=CARTESIAN_POINT('Origin',(-14.65,-21.1,6.59999999999999));
#6324=CARTESIAN_POINT('Origin',(14.65,-23.1,6.6));
#6325=CARTESIAN_POINT('Origin',(15.05,-20.7,6.6));
#6326=CARTESIAN_POINT('Origin',(-14.1500000000349,12.2000000000058,2.));
#6327=CARTESIAN_POINT('Origin',(9.85000000000873,-22.2000000000378,2.));
#6328=CARTESIAN_POINT('',(9.85000000000873,-21.8000000000378,11.6));
#6329=CARTESIAN_POINT('Origin',(8.05000000000728,-20.9999999999927,11.6));
#6330=CARTESIAN_POINT('Origin',(6.25000000000582,20.2000000000204,2.));
#6331=CARTESIAN_POINT('Origin',(-16.35,-15.8000000000087,2.));
#6332=CARTESIAN_POINT('Origin',(-14.1500000000349,-1.79999999996507,2.));
#6333=CARTESIAN_POINT('Origin',(16.6499999999854,-16.625000000024,15.3514718625761));
#6334=CARTESIAN_POINT('',(16.2257359312735,-16.625000000024,15.7757359312881));
#6335=CARTESIAN_POINT('Origin',(16.6985281374093,-5.675000000008,15.4));
#6336=CARTESIAN_POINT('',(16.2742640686974,-5.675000000008,15.8242640687119));
#6337=CARTESIAN_POINT('',(16.6985281374093,-5.675000000008,16.));
#6338=CARTESIAN_POINT('Origin',(17.05,-0.199999999999996,16.));
#6339=CARTESIAN_POINT('',(16.8437802231439,5.87500000000001,16.));
#6340=CARTESIAN_POINT('Origin',(16.8437802231439,5.87500000000001,15.4));
#6341=CARTESIAN_POINT('',(17.400866237675,5.87500000000001,15.6228344058125));
#6342=CARTESIAN_POINT('Origin',(17.45,18.025,13.8844505578597));
#6343=CARTESIAN_POINT('',(18.0070860145312,18.025,14.1072849636721));
#6344=CARTESIAN_POINT('Origin',(-16.05,22.1,2.));
#6345=CARTESIAN_POINT('',(-18.05,22.1,2.));
#6346=CARTESIAN_POINT('Origin',(-16.05,-22.1,2.));
#6347=CARTESIAN_POINT('',(-18.05,-22.1,2.));
#6348=CARTESIAN_POINT('Origin',(4.24999999999996,-24.1,18.));
#6349=CARTESIAN_POINT('Origin',(16.2499999999854,-11.150000000016,15.8));
#6350=CARTESIAN_POINT('Origin',(17.65,11.95,15.));
#6351=CARTESIAN_POINT('Origin',(5.025,21.700000000032,17.8));
#6352=CARTESIAN_POINT('',(10.05,21.900000000032,18.));
#6353=CARTESIAN_POINT('',(6.05,21.900000000032,18.));
#6354=CARTESIAN_POINT('',(5.025,21.900000000032,18.));
#6355=CARTESIAN_POINT('',(6.45,21.500000000032,17.6));
#6356=CARTESIAN_POINT('',(6.05,21.900000000032,18.));
#6357=CARTESIAN_POINT('',(9.65,21.500000000032,17.6));
#6358=CARTESIAN_POINT('',(5.025,21.500000000032,17.6));
#6359=CARTESIAN_POINT('',(9.65,21.500000000032,17.6));
#6360=CARTESIAN_POINT('Origin',(6.25,21.700000000032,18.));
#6361=CARTESIAN_POINT('',(6.45,21.500000000032,17.2));
#6362=CARTESIAN_POINT('',(6.45,21.500000000032,18.));
#6363=CARTESIAN_POINT('',(6.05,21.900000000032,16.8));
#6364=CARTESIAN_POINT('',(6.05,21.900000000032,18.));
#6365=CARTESIAN_POINT('',(6.05,21.900000000032,16.8));
#6366=CARTESIAN_POINT('Origin',(9.05,21.700000000032,17.));
#6367=CARTESIAN_POINT('',(9.65,21.500000000032,17.2));
#6368=CARTESIAN_POINT('',(9.05,21.500000000032,17.2));
#6369=CARTESIAN_POINT('',(10.05,21.900000000032,16.8));
#6370=CARTESIAN_POINT('',(9.05,21.900000000032,16.8));
#6371=CARTESIAN_POINT('',(9.65,21.500000000032,17.2));
#6372=CARTESIAN_POINT('Origin',(9.85,21.700000000032,18.));
#6373=CARTESIAN_POINT('',(10.05,21.900000000032,18.));
#6374=CARTESIAN_POINT('',(9.65,21.500000000032,18.));
#6375=CARTESIAN_POINT('Origin',(6.05,21.500000000032,18.));
#6376=CARTESIAN_POINT('',(6.05,22.100000000032,18.));
#6377=CARTESIAN_POINT('',(6.05,22.100000000032,16.8));
#6378=CARTESIAN_POINT('Origin',(-2.20436423846524E-15,0.,18.));
#6379=CARTESIAN_POINT('',(10.05,21.500000000032,18.));
#6380=CARTESIAN_POINT('Origin',(10.05,21.500000000032,18.));
#6381=CARTESIAN_POINT('Origin',(-15.6500000000466,12.2,18.));
#6382=CARTESIAN_POINT('',(-15.4500000000466,12.4,17.2));
#6383=CARTESIAN_POINT('',(-15.4500000000466,12.4,17.6));
#6384=CARTESIAN_POINT('',(-15.4500000000466,12.4,18.));
#6385=CARTESIAN_POINT('',(-15.8500000000466,12.,18.));
#6386=CARTESIAN_POINT('',(-15.4500000000466,12.4,17.6));
#6387=CARTESIAN_POINT('',(-15.8500000000466,12.,16.8));
#6388=CARTESIAN_POINT('',(-15.8500000000466,12.,18.));
#6389=CARTESIAN_POINT('',(-15.8500000000466,12.,16.8));
#6390=CARTESIAN_POINT('Origin',(-15.6500000000466,8.,17.8));
#6391=CARTESIAN_POINT('',(-15.4500000000466,15.6,17.6));
#6392=CARTESIAN_POINT('',(-15.4500000000466,8.,17.6));
#6393=CARTESIAN_POINT('',(-15.8500000000466,16.,18.));
#6394=CARTESIAN_POINT('',(-15.4500000000466,15.6,17.6));
#6395=CARTESIAN_POINT('',(-15.8500000000466,8.,18.));
#6396=CARTESIAN_POINT('Origin',(-15.6500000000466,15.8,18.));
#6397=CARTESIAN_POINT('',(-15.8500000000466,16.,16.8));
#6398=CARTESIAN_POINT('',(-15.8500000000466,16.,18.));
#6399=CARTESIAN_POINT('',(-15.4500000000466,15.6,17.2));
#6400=CARTESIAN_POINT('',(-15.4500000000466,15.6,18.));
#6401=CARTESIAN_POINT('',(-15.4500000000466,15.6,17.2));
#6402=CARTESIAN_POINT('Origin',(-15.6500000000466,15.,17.));
#6403=CARTESIAN_POINT('',(-15.8500000000466,15.,16.8));
#6404=CARTESIAN_POINT('',(-15.4500000000466,15.,17.2));
#6405=CARTESIAN_POINT('Origin',(-15.7500000000466,14.,16.8));
#6406=CARTESIAN_POINT('',(-16.0500000000466,12.,16.8));
#6407=CARTESIAN_POINT('',(-15.4500000000466,16.,16.8));
#6408=CARTESIAN_POINT('Origin',(-15.4500000000466,12.,18.));
#6409=CARTESIAN_POINT('',(-16.0500000000466,12.,18.));
#6410=CARTESIAN_POINT('Origin',(-15.4500000000466,16.,18.));
#6411=CARTESIAN_POINT('Origin',(-15.6500000000466,-15.8,18.));
#6412=CARTESIAN_POINT('',(-15.4500000000466,-15.6,17.2));
#6413=CARTESIAN_POINT('',(-15.4500000000466,-15.6,17.6));
#6414=CARTESIAN_POINT('',(-15.4500000000466,-15.6,18.));
#6415=CARTESIAN_POINT('',(-15.8500000000466,-16.,18.));
#6416=CARTESIAN_POINT('',(-15.4500000000466,-15.6,17.6));
#6417=CARTESIAN_POINT('',(-15.8500000000466,-16.,16.8));
#6418=CARTESIAN_POINT('',(-15.8500000000466,-16.,18.));
#6419=CARTESIAN_POINT('',(-15.8500000000466,-16.,16.8));
#6420=CARTESIAN_POINT('Origin',(-15.6500000000466,-6.,17.8));
#6421=CARTESIAN_POINT('',(-15.4500000000466,-12.4,17.6));
#6422=CARTESIAN_POINT('',(-15.4500000000466,-6.,17.6));
#6423=CARTESIAN_POINT('',(-15.8500000000466,-12.,18.));
#6424=CARTESIAN_POINT('',(-15.4500000000466,-12.4,17.6));
#6425=CARTESIAN_POINT('',(-15.8500000000466,-6.,18.));
#6426=CARTESIAN_POINT('Origin',(-15.6500000000466,-12.2,18.));
#6427=CARTESIAN_POINT('',(-15.8500000000466,-12.,16.8));
#6428=CARTESIAN_POINT('',(-15.8500000000466,-12.,18.));
#6429=CARTESIAN_POINT('',(-15.4500000000466,-12.4,17.2));
#6430=CARTESIAN_POINT('',(-15.4500000000466,-12.4,18.));
#6431=CARTESIAN_POINT('',(-15.4500000000466,-12.4,17.2));
#6432=CARTESIAN_POINT('Origin',(-15.6500000000466,-13.,17.));
#6433=CARTESIAN_POINT('',(-15.8500000000466,-13.,16.8));
#6434=CARTESIAN_POINT('',(-15.4500000000466,-13.,17.2));
#6435=CARTESIAN_POINT('Origin',(-15.7500000000466,-14.,16.8));
#6436=CARTESIAN_POINT('',(-16.0500000000466,-16.,16.8));
#6437=CARTESIAN_POINT('',(-15.4500000000466,-12.,16.8));
#6438=CARTESIAN_POINT('Origin',(-15.4500000000466,-16.,18.));
#6439=CARTESIAN_POINT('',(-16.0500000000466,-16.,18.));
#6440=CARTESIAN_POINT('Origin',(-15.4500000000466,-12.,18.));
#6441=CARTESIAN_POINT('Origin',(3.025,-21.700000000032,17.8));
#6442=CARTESIAN_POINT('',(9.65,-21.500000000032,17.6));
#6443=CARTESIAN_POINT('',(10.05,-21.900000000032,18.));
#6444=CARTESIAN_POINT('',(6.45,-21.500000000032,17.6));
#6445=CARTESIAN_POINT('',(3.025,-21.500000000032,17.6));
#6446=CARTESIAN_POINT('',(6.45,-21.500000000032,17.6));
#6447=CARTESIAN_POINT('Origin',(9.85,-21.700000000032,18.));
#6448=CARTESIAN_POINT('',(10.05,-21.900000000032,16.8));
#6449=CARTESIAN_POINT('',(10.05,-21.900000000032,18.));
#6450=CARTESIAN_POINT('',(9.65,-21.500000000032,17.2));
#6451=CARTESIAN_POINT('',(10.05,-21.900000000032,16.8));
#6452=CARTESIAN_POINT('',(9.65,-21.500000000032,18.));
#6453=CARTESIAN_POINT('Origin',(6.25,-21.700000000032,18.));
#6454=CARTESIAN_POINT('',(6.45,-21.500000000032,17.2));
#6455=CARTESIAN_POINT('',(6.45,-21.500000000032,18.));
#6456=CARTESIAN_POINT('',(6.05,-21.900000000032,16.8));
#6457=CARTESIAN_POINT('',(6.45,-21.500000000032,17.2));
#6458=CARTESIAN_POINT('',(6.05,-21.900000000032,18.));
#6459=CARTESIAN_POINT('Origin',(7.05,-21.700000000032,17.));
#6460=CARTESIAN_POINT('',(7.05,-21.900000000032,16.8));
#6461=CARTESIAN_POINT('',(7.05,-21.500000000032,17.2));
#6462=CARTESIAN_POINT('Origin',(10.05,-21.500000000032,18.));
#6463=CARTESIAN_POINT('',(10.05,-22.100000000032,16.8));
#6464=CARTESIAN_POINT('Origin',(6.05,-21.500000000032,18.));
#6465=CARTESIAN_POINT('Origin',(-2.20436423846524E-15,0.,18.));
#6466=CARTESIAN_POINT('',(-18.05,-24.1,18.));
#6467=CARTESIAN_POINT('',(-15.4500000000466,-12.,18.));
#6468=CARTESIAN_POINT('',(-15.4500000000466,16.,18.));
#6469=CARTESIAN_POINT('Origin',(-16.0500000000466,-12.,18.));
#6470=CARTESIAN_POINT('Origin',(-16.0500000000466,16.,18.));
#6471=CARTESIAN_POINT('Origin',(6.05,-22.100000000032,18.));
#6472=CARTESIAN_POINT('',(6.05,-21.500000000032,16.8));
#6473=CARTESIAN_POINT('Origin',(8.05,-21.800000000032,16.8));
#6474=CARTESIAN_POINT('Origin',(10.05,22.100000000032,18.));
#6475=CARTESIAN_POINT('',(10.05,21.500000000032,16.8));
#6476=CARTESIAN_POINT('Origin',(8.05,21.800000000032,16.8));
#6477=CARTESIAN_POINT('Origin',(-18.05,-24.1,2.));
#6478=UNCERTAINTY_MEASURE_WITH_UNIT(LENGTH_MEASURE(0.01),#6482,
'DISTANCE_ACCURACY_VALUE',
'Maximum model space distance between geometric entities at asserted c
onnectivities');
#6479=UNCERTAINTY_MEASURE_WITH_UNIT(LENGTH_MEASURE(0.01),#6482,
'DISTANCE_ACCURACY_VALUE',
'Maximum model space distance between geometric entities at asserted c
onnectivities');
#6480=(
GEOMETRIC_REPRESENTATION_CONTEXT(3)
GLOBAL_UNCERTAINTY_ASSIGNED_CONTEXT((#6478))
GLOBAL_UNIT_ASSIGNED_CONTEXT((#6482,#6484,#6485))
REPRESENTATION_CONTEXT('','3D')
);
#6481=(
GEOMETRIC_REPRESENTATION_CONTEXT(3)
GLOBAL_UNCERTAINTY_ASSIGNED_CONTEXT((#6479))
GLOBAL_UNIT_ASSIGNED_CONTEXT((#6482,#6484,#6485))
REPRESENTATION_CONTEXT('','3D')
);
#6482=(
LENGTH_UNIT()
NAMED_UNIT(*)
SI_UNIT(.MILLI.,.METRE.)
);
#6483=(
LENGTH_UNIT()
NAMED_UNIT(*)
SI_UNIT(.CENTI.,.METRE.)
);
#6484=(
NAMED_UNIT(*)
PLANE_ANGLE_UNIT()
SI_UNIT($,.RADIAN.)
);
#6485=(
NAMED_UNIT(*)
SI_UNIT($,.STERADIAN.)
SOLID_ANGLE_UNIT()
);
#6486=SHAPE_DEFINITION_REPRESENTATION(#6487,#6488);
#6487=PRODUCT_DEFINITION_SHAPE('',$,#6490);
#6488=SHAPE_REPRESENTATION('',(#3934),#6480);
#6489=PRODUCT_DEFINITION_CONTEXT('part definition',#6494,'design');
#6490=PRODUCT_DEFINITION('_3DPrint','_3DPrint',#6491,#6489);
#6491=PRODUCT_DEFINITION_FORMATION('',$,#6496);
#6492=PRODUCT_RELATED_PRODUCT_CATEGORY('_3DPrint','_3DPrint',(#6496));
#6493=APPLICATION_PROTOCOL_DEFINITION('international standard',
'automotive_design',2009,#6494);
#6494=APPLICATION_CONTEXT(
'Core Data for Automotive Mechanical Design Process');
#6495=PRODUCT_CONTEXT('part definition',#6494,'mechanical');
#6496=PRODUCT('_3DPrint','_3DPrint',$,(#6495));
#6497=PRESENTATION_STYLE_ASSIGNMENT((#6499));
#6498=PRESENTATION_STYLE_ASSIGNMENT((#6500));
#6499=SURFACE_STYLE_USAGE(.BOTH.,#6505);
#6500=SURFACE_STYLE_USAGE(.BOTH.,#6506);
#6501=SURFACE_STYLE_RENDERING_WITH_PROPERTIES($,#6513,(#6503));
#6502=SURFACE_STYLE_RENDERING_WITH_PROPERTIES($,#6514,(#6504));
#6503=SURFACE_STYLE_TRANSPARENT(0.);
#6504=SURFACE_STYLE_TRANSPARENT(0.);
#6505=SURFACE_SIDE_STYLE('',(#6507,#6501));
#6506=SURFACE_SIDE_STYLE('',(#6508,#6502));
#6507=SURFACE_STYLE_FILL_AREA(#6509);
#6508=SURFACE_STYLE_FILL_AREA(#6510);
#6509=FILL_AREA_STYLE('',(#6511));
#6510=FILL_AREA_STYLE('',(#6512));
#6511=FILL_AREA_STYLE_COLOUR('',#6513);
#6512=FILL_AREA_STYLE_COLOUR('',#6514);
#6513=COLOUR_RGB('',0.749019607843137,0.749019607843137,0.749019607843137);
#6514=COLOUR_RGB('',0.811764705882353,0.309803921568627,0.);
ENDSEC;
END-ISO-10303-21;
