# Supplementary material for: Approach to standardized material characterization of the human lumbopelvic system—Specification, preparation and storage
Source: PLoS One. 2023 Aug 3;18(8):e0289482. doi: 10.1371/journal.pone.0289482 (PMC10399898; doi:10.1371/journal.pone.0289482)
Supplement: S2 File — Including 3D models and 3D-pdf overviews of preparation auxiliaries and storage boxes. (ZIP) [file pone.0289482.s002.zip › Storage/Storage Box-Cortical_Bone_Beams/Storage_Box-Cortical_Bone-4_Beam-Bottom.stp]

ISO-10303-21;
HEADER;
/* Generated by software containing ST-Developer
 * from STEP Tools, Inc. (www.steptools.com) 
 */

FILE_DESCRIPTION(
/* description */ (''),
/* implementation_level */ '2;1');

FILE_NAME(
/* name */ 
'D:\\Gebhardt\\Messeinrichtungen\\ZZ-Anderes\\Proben\\Probenlagerung\\
Final\\Storage_Box-Compact_Bone-4_Beam\\Storage_Box-Compact_Bone-4_Bea
m-Bottom.stp',
/* time_stamp */ '2021-03-09T13:44:25+01:00',
/* author */ ('mgebhard'),
/* organization */ (''),
/* preprocessor_version */ 'ST-DEVELOPER v18.1',
/* originating_system */ 'Autodesk Inventor 2020',
/* authorisation */ '');

FILE_SCHEMA (('AUTOMOTIVE_DESIGN { 1 0 10303 214 3 1 1 }'));
ENDSEC;

DATA;
#10=MECHANICAL_DESIGN_GEOMETRIC_PRESENTATION_REPRESENTATION('',(#3796,#3797,
#3798,#3799,#3800,#3801,#3802,#3803,#3804,#3805,#3806,#3807,#3808,#3809,
#3810,#3811,#3812,#3813,#3814,#3815,#3816,#3817,#3818,#3819,#3820,#3821,
#3822,#3823,#3824,#3825,#3826,#3827,#3828,#3829,#3830,#3831,#3832,#3833,
#3834,#3835,#3836,#3837,#3838,#3839,#3840,#3841,#3842,#3843,#3844,#3845,
#3846,#3847,#3848,#3849,#3850,#3851,#3852,#3853,#3854,#3855,#3856,#3857,
#3858,#3859,#3860,#3861,#3862,#3863,#3864,#3865,#3866,#3867,#3868,#3869,
#3870,#3871,#3872,#3873,#3874,#3875,#3876,#3877,#3878,#3879,#3880,#3881,
#3882,#3883,#3884,#3885,#3886,#3887,#3888,#3889,#3890,#3891,#3892,#3893,
#3894,#3895,#3896,#3897,#3898,#3899,#3900,#3901,#3902,#3903,#3904,#3905,
#3906,#3907,#3908,#3909,#3910,#3911,#3912,#3913,#3914,#3915,#3916,#3917,
#3918,#3919,#3920,#3921,#3922,#3923,#3924,#3925,#3926,#3927,#3928,#3929,
#3930,#3931,#3932,#3933,#3934,#3935,#3936,#3937,#3938,#3939,#3940,#3941,
#3942,#3943,#3944,#3945,#3946,#3947,#3948,#3949,#3950,#3951,#3952,#3953,
#3954,#3955,#3956,#3957,#3958,#3959,#3960,#3961,#3962,#3963,#3964,#3965,
#3966,#3967,#3968,#3969,#3970,#3971,#3972,#3973,#3974,#3975,#3976,#3977,
#3978,#3979,#3980,#3981,#3982,#3983,#3984,#3985,#3986,#3987,#3988,#3989,
#3990,#3991,#3992,#3993,#3994,#3995,#3996,#3997,#3998,#3999,#4000,#4001,
#4002,#4003,#4004,#4005,#4006,#4007,#4008,#4009,#4010,#4011,#4012,#4013,
#4014,#4015,#4016,#4017),#6855);
#11=SHAPE_REPRESENTATION_RELATIONSHIP('SRR','None',#6862,#12);
#12=ADVANCED_BREP_SHAPE_REPRESENTATION('',(#13),#6854);
#13=MANIFOLD_SOLID_BREP('Solid1',#4239);
#14=FACE_BOUND('',#608,.T.);
#15=FACE_BOUND('',#609,.T.);
#16=FACE_BOUND('',#610,.T.);
#17=FACE_BOUND('',#611,.T.);
#18=FACE_BOUND('',#612,.T.);
#19=FACE_BOUND('',#613,.T.);
#20=(
BOUNDED_SURFACE()
B_SPLINE_SURFACE(2,2,((#6195,#6196,#6197),(#6198,#6199,#6200),(#6201,#6202,
#6203)),.UNSPECIFIED.,.F.,.F.,.F.)
B_SPLINE_SURFACE_WITH_KNOTS((3,3),(3,3),(0.,1.57079632679492),(-3.14159265358979,
-1.5707963267949),.UNSPECIFIED.)
GEOMETRIC_REPRESENTATION_ITEM()
RATIONAL_B_SPLINE_SURFACE(((1.,0.707106781186548,1.),(0.707106781186548,
0.5,0.707106781186548),(1.,0.707106781186548,1.)))
REPRESENTATION_ITEM('')
SURFACE()
);
#21=(
BOUNDED_SURFACE()
B_SPLINE_SURFACE(2,2,((#6209,#6210,#6211),(#6212,#6213,#6214),(#6215,#6216,
#6217)),.UNSPECIFIED.,.F.,.F.,.F.)
B_SPLINE_SURFACE_WITH_KNOTS((3,3),(3,3),(-1.57079632679492,0.),(0.,1.5707963267949),
 .UNSPECIFIED.)
GEOMETRIC_REPRESENTATION_ITEM()
RATIONAL_B_SPLINE_SURFACE(((1.,0.707106781186548,1.),(0.70710678118657,
0.500000000000016,0.70710678118657),(1.,0.707106781186548,1.)))
REPRESENTATION_ITEM('')
SURFACE()
);
#22=(
BOUNDED_SURFACE()
B_SPLINE_SURFACE(2,2,((#6223,#6224,#6225),(#6226,#6227,#6228),(#6229,#6230,
#6231)),.UNSPECIFIED.,.F.,.F.,.F.)
B_SPLINE_SURFACE_WITH_KNOTS((3,3),(3,3),(-3.18654377152576E-15,1.5707963267949),
(-1.5707963267949,0.),.UNSPECIFIED.)
GEOMETRIC_REPRESENTATION_ITEM()
RATIONAL_B_SPLINE_SURFACE(((1.,0.707106781186548,1.),(0.707106781186549,
0.500000000000001,0.707106781186549),(1.,0.707106781186548,1.)))
REPRESENTATION_ITEM('')
SURFACE()
);
#23=(
BOUNDED_SURFACE()
B_SPLINE_SURFACE(2,2,((#6239,#6240,#6241),(#6242,#6243,#6244),(#6245,#6246,
#6247)),.UNSPECIFIED.,.F.,.F.,.F.)
B_SPLINE_SURFACE_WITH_KNOTS((3,3),(3,3),(-2.93153933900143E-16,1.5707963267949),
(0.,1.5707963267949),.UNSPECIFIED.)
GEOMETRIC_REPRESENTATION_ITEM()
RATIONAL_B_SPLINE_SURFACE(((1.,0.707106781186548,1.),(0.707106781186553,
0.500000000000004,0.707106781186553),(1.,0.707106781186548,1.)))
REPRESENTATION_ITEM('')
SURFACE()
);
#24=TOROIDAL_SURFACE('',#4358,0.8,0.4);
#25=TOROIDAL_SURFACE('',#4364,0.8,0.4);
#26=TOROIDAL_SURFACE('',#4425,7.6,0.4);
#27=TOROIDAL_SURFACE('',#4431,7.6,0.4);
#28=TOROIDAL_SURFACE('',#4444,7.6,0.4);
#29=TOROIDAL_SURFACE('',#4449,7.6,0.4);
#30=CYLINDRICAL_SURFACE('',#4328,0.2);
#31=CYLINDRICAL_SURFACE('',#4331,0.4);
#32=CYLINDRICAL_SURFACE('',#4334,0.4);
#33=CYLINDRICAL_SURFACE('',#4336,0.2);
#34=CYLINDRICAL_SURFACE('',#4342,0.2);
#35=CYLINDRICAL_SURFACE('',#4348,8.);
#36=CYLINDRICAL_SURFACE('',#4351,8.);
#37=CYLINDRICAL_SURFACE('',#4353,0.2);
#38=CYLINDRICAL_SURFACE('',#4362,0.4);
#39=CYLINDRICAL_SURFACE('',#4370,0.2);
#40=CYLINDRICAL_SURFACE('',#4373,0.2);
#41=CYLINDRICAL_SURFACE('',#4374,0.2);
#42=CYLINDRICAL_SURFACE('',#4377,0.2);
#43=CYLINDRICAL_SURFACE('',#4380,0.2);
#44=CYLINDRICAL_SURFACE('',#4383,0.2);
#45=CYLINDRICAL_SURFACE('',#4386,0.2);
#46=CYLINDRICAL_SURFACE('',#4387,0.2);
#47=CYLINDRICAL_SURFACE('',#4389,0.4);
#48=CYLINDRICAL_SURFACE('',#4391,0.4);
#49=CYLINDRICAL_SURFACE('',#4411,0.4);
#50=CYLINDRICAL_SURFACE('',#4412,0.2);
#51=CYLINDRICAL_SURFACE('',#4413,0.2);
#52=CYLINDRICAL_SURFACE('',#4414,0.2);
#53=CYLINDRICAL_SURFACE('',#4415,0.4);
#54=CYLINDRICAL_SURFACE('',#4416,0.2);
#55=CYLINDRICAL_SURFACE('',#4418,0.4);
#56=CYLINDRICAL_SURFACE('',#4421,0.4);
#57=CYLINDRICAL_SURFACE('',#4424,0.4);
#58=CYLINDRICAL_SURFACE('',#4429,0.4);
#59=CYLINDRICAL_SURFACE('',#4435,0.4);
#60=CYLINDRICAL_SURFACE('',#4437,0.4);
#61=CYLINDRICAL_SURFACE('',#4441,0.4);
#62=CYLINDRICAL_SURFACE('',#4447,0.4);
#63=CYLINDRICAL_SURFACE('',#4452,0.4);
#64=CYLINDRICAL_SURFACE('',#4454,0.4);
#65=CYLINDRICAL_SURFACE('',#4457,0.4);
#66=CYLINDRICAL_SURFACE('',#4458,0.4);
#67=CYLINDRICAL_SURFACE('',#4564,8.);
#68=CYLINDRICAL_SURFACE('',#4566,8.);
#69=CIRCLE('',#4277,7.8);
#70=CIRCLE('',#4278,8.);
#71=CIRCLE('',#4281,7.8);
#72=CIRCLE('',#4282,8.);
#73=CIRCLE('',#4289,0.4);
#74=CIRCLE('',#4290,0.199999999999999);
#75=CIRCLE('',#4293,0.4);
#76=CIRCLE('',#4294,0.199999999999999);
#77=CIRCLE('',#4300,0.2);
#78=CIRCLE('',#4302,0.199999999999999);
#79=CIRCLE('',#4306,8.);
#80=CIRCLE('',#4307,7.8);
#81=CIRCLE('',#4310,8.);
#82=CIRCLE('',#4311,7.8);
#83=CIRCLE('',#4314,0.200000000000001);
#84=CIRCLE('',#4316,0.199999999999999);
#85=CIRCLE('',#4321,0.199999999999999);
#86=CIRCLE('',#4323,0.200000000000001);
#87=CIRCLE('',#4325,0.200000000000001);
#88=CIRCLE('',#4327,0.199999999999999);
#89=CIRCLE('',#4332,0.4);
#90=CIRCLE('',#4335,0.4);
#91=CIRCLE('',#4349,8.);
#92=CIRCLE('',#4352,8.);
#93=CIRCLE('',#4359,0.4);
#94=CIRCLE('',#4360,0.4);
#95=CIRCLE('',#4361,0.8);
#96=CIRCLE('',#4363,0.4);
#97=CIRCLE('',#4365,0.4);
#98=CIRCLE('',#4366,0.8);
#99=CIRCLE('',#4368,0.4);
#100=CIRCLE('',#4369,0.4);
#101=CIRCLE('',#4397,0.2);
#102=CIRCLE('',#4398,0.2);
#103=CIRCLE('',#4399,0.199999999999996);
#104=CIRCLE('',#4400,0.200000000000005);
#105=CIRCLE('',#4401,0.2);
#106=CIRCLE('',#4402,0.2);
#107=CIRCLE('',#4403,0.4);
#108=CIRCLE('',#4404,0.200000000000001);
#109=CIRCLE('',#4405,0.200000000000001);
#110=CIRCLE('',#4406,0.2);
#111=CIRCLE('',#4407,0.2);
#112=CIRCLE('',#4408,0.4);
#113=CIRCLE('',#4409,0.2);
#114=CIRCLE('',#4410,0.2);
#115=CIRCLE('',#4419,0.400000000000018);
#116=CIRCLE('',#4426,0.399999999999991);
#117=CIRCLE('',#4427,7.6);
#118=CIRCLE('',#4428,8.);
#119=CIRCLE('',#4430,0.4);
#120=CIRCLE('',#4432,0.400000000000003);
#121=CIRCLE('',#4433,7.6);
#122=CIRCLE('',#4434,8.);
#123=CIRCLE('',#4442,0.4);
#124=CIRCLE('',#4445,0.4);
#125=CIRCLE('',#4446,7.6);
#126=CIRCLE('',#4448,0.4);
#127=CIRCLE('',#4450,0.4);
#128=CIRCLE('',#4451,7.6);
#129=CONICAL_SURFACE('',#4276,7.9,0.785398163397451);
#130=CONICAL_SURFACE('',#4280,7.9,0.78539816339745);
#131=CONICAL_SURFACE('',#4288,0.3,0.78539816339745);
#132=CONICAL_SURFACE('',#4292,0.3,0.78539816339745);
#133=CONICAL_SURFACE('',#4299,0.2,0.785398163397449);
#134=CONICAL_SURFACE('',#4301,0.199999999999999,0.785398163397447);
#135=CONICAL_SURFACE('',#4305,7.9,0.785398163397451);
#136=CONICAL_SURFACE('',#4309,7.9,0.78539816339745);
#137=CONICAL_SURFACE('',#4313,0.200000000000001,0.78539816339745);
#138=CONICAL_SURFACE('',#4315,0.199999999999999,0.785398163397447);
#139=CONICAL_SURFACE('',#4320,0.199999999999999,0.785398163397447);
#140=CONICAL_SURFACE('',#4322,0.200000000000001,0.78539816339745);
#141=CONICAL_SURFACE('',#4324,0.200000000000001,0.78539816339745);
#142=CONICAL_SURFACE('',#4326,0.199999999999999,0.785398163397447);
#143=B_SPLINE_CURVE_WITH_KNOTS('',3,(#5713,#5714,#5715,#5716,#5717,#5718),
 .UNSPECIFIED.,.F.,.F.,(4,2,4),(0.202212896015404,0.232798186640472,0.279823314293635),
 .UNSPECIFIED.);
#144=B_SPLINE_CURVE_WITH_KNOTS('',3,(#6014,#6015,#6016,#6017,#6018,#6019),
 .UNSPECIFIED.,.F.,.F.,(4,2,4),(0.,0.0470251276531633,0.0776104182782313),
 .UNSPECIFIED.);
#145=ELLIPSE('',#4263,0.565685424949239,0.4);
#146=ELLIPSE('',#4265,0.565685424949238,0.4);
#147=ELLIPSE('',#4266,0.565685424949238,0.4);
#148=ELLIPSE('',#4329,0.282842712474616,0.2);
#149=ELLIPSE('',#4330,0.282842712474619,0.2);
#150=ELLIPSE('',#4337,0.282842712474619,0.2);
#151=ELLIPSE('',#4338,0.282842712474614,0.2);
#152=ELLIPSE('',#4343,0.282842712474614,0.2);
#153=ELLIPSE('',#4344,0.282842712474619,0.2);
#154=ELLIPSE('',#4346,0.565685424949239,0.4);
#155=ELLIPSE('',#4354,0.282842712474619,0.2);
#156=ELLIPSE('',#4355,0.282842712474619,0.2);
#157=ELLIPSE('',#4371,0.282842712474619,0.2);
#158=ELLIPSE('',#4372,0.282842712474621,0.2);
#159=ELLIPSE('',#4375,0.282842712474621,0.2);
#160=ELLIPSE('',#4376,0.282842712474622,0.2);
#161=ELLIPSE('',#4378,0.282842712474618,0.2);
#162=ELLIPSE('',#4379,0.282842712474621,0.2);
#163=ELLIPSE('',#4384,0.282842712474619,0.2);
#164=ELLIPSE('',#4385,0.282842712474619,0.2);
#165=ELLIPSE('',#4390,0.565685424949238,0.4);
#166=ELLIPSE('',#4392,0.565685424949238,0.4);
#167=ELLIPSE('',#4393,0.565685424949238,0.4);
#168=ELLIPSE('',#4396,0.565685424949238,0.4);
#169=ELLIPSE('',#4420,0.432956880116958,0.4);
#170=ELLIPSE('',#4422,0.565685424949238,0.4);
#171=ELLIPSE('',#4423,0.432956880116958,0.4);
#172=ELLIPSE('',#4436,0.432956880116958,0.4);
#173=ELLIPSE('',#4443,0.432956880116958,0.4);
#174=ELLIPSE('',#4453,0.432956880116957,0.4);
#175=ELLIPSE('',#4455,0.565685424949238,0.4);
#176=ELLIPSE('',#4456,0.432956880116956,0.4);
#177=FACE_OUTER_BOUND('',#398,.T.);
#178=FACE_OUTER_BOUND('',#399,.T.);
#179=FACE_OUTER_BOUND('',#400,.T.);
#180=FACE_OUTER_BOUND('',#401,.T.);
#181=FACE_OUTER_BOUND('',#402,.T.);
#182=FACE_OUTER_BOUND('',#403,.T.);
#183=FACE_OUTER_BOUND('',#404,.T.);
#184=FACE_OUTER_BOUND('',#405,.T.);
#185=FACE_OUTER_BOUND('',#406,.T.);
#186=FACE_OUTER_BOUND('',#407,.T.);
#187=FACE_OUTER_BOUND('',#408,.T.);
#188=FACE_OUTER_BOUND('',#409,.T.);
#189=FACE_OUTER_BOUND('',#410,.T.);
#190=FACE_OUTER_BOUND('',#411,.T.);
#191=FACE_OUTER_BOUND('',#412,.T.);
#192=FACE_OUTER_BOUND('',#413,.T.);
#193=FACE_OUTER_BOUND('',#414,.T.);
#194=FACE_OUTER_BOUND('',#415,.T.);
#195=FACE_OUTER_BOUND('',#416,.T.);
#196=FACE_OUTER_BOUND('',#417,.T.);
#197=FACE_OUTER_BOUND('',#418,.T.);
#198=FACE_OUTER_BOUND('',#419,.T.);
#199=FACE_OUTER_BOUND('',#420,.T.);
#200=FACE_OUTER_BOUND('',#421,.T.);
#201=FACE_OUTER_BOUND('',#422,.T.);
#202=FACE_OUTER_BOUND('',#423,.T.);
#203=FACE_OUTER_BOUND('',#424,.T.);
#204=FACE_OUTER_BOUND('',#425,.T.);
#205=FACE_OUTER_BOUND('',#426,.T.);
#206=FACE_OUTER_BOUND('',#427,.T.);
#207=FACE_OUTER_BOUND('',#428,.T.);
#208=FACE_OUTER_BOUND('',#429,.T.);
#209=FACE_OUTER_BOUND('',#430,.T.);
#210=FACE_OUTER_BOUND('',#431,.T.);
#211=FACE_OUTER_BOUND('',#432,.T.);
#212=FACE_OUTER_BOUND('',#433,.T.);
#213=FACE_OUTER_BOUND('',#434,.T.);
#214=FACE_OUTER_BOUND('',#435,.T.);
#215=FACE_OUTER_BOUND('',#436,.T.);
#216=FACE_OUTER_BOUND('',#437,.T.);
#217=FACE_OUTER_BOUND('',#438,.T.);
#218=FACE_OUTER_BOUND('',#439,.T.);
#219=FACE_OUTER_BOUND('',#440,.T.);
#220=FACE_OUTER_BOUND('',#441,.T.);
#221=FACE_OUTER_BOUND('',#442,.T.);
#222=FACE_OUTER_BOUND('',#443,.T.);
#223=FACE_OUTER_BOUND('',#444,.T.);
#224=FACE_OUTER_BOUND('',#445,.T.);
#225=FACE_OUTER_BOUND('',#446,.T.);
#226=FACE_OUTER_BOUND('',#447,.T.);
#227=FACE_OUTER_BOUND('',#448,.T.);
#228=FACE_OUTER_BOUND('',#449,.T.);
#229=FACE_OUTER_BOUND('',#450,.T.);
#230=FACE_OUTER_BOUND('',#451,.T.);
#231=FACE_OUTER_BOUND('',#452,.T.);
#232=FACE_OUTER_BOUND('',#453,.T.);
#233=FACE_OUTER_BOUND('',#454,.T.);
#234=FACE_OUTER_BOUND('',#455,.T.);
#235=FACE_OUTER_BOUND('',#456,.T.);
#236=FACE_OUTER_BOUND('',#457,.T.);
#237=FACE_OUTER_BOUND('',#458,.T.);
#238=FACE_OUTER_BOUND('',#459,.T.);
#239=FACE_OUTER_BOUND('',#460,.T.);
#240=FACE_OUTER_BOUND('',#461,.T.);
#241=FACE_OUTER_BOUND('',#462,.T.);
#242=FACE_OUTER_BOUND('',#463,.T.);
#243=FACE_OUTER_BOUND('',#464,.T.);
#244=FACE_OUTER_BOUND('',#465,.T.);
#245=FACE_OUTER_BOUND('',#466,.T.);
#246=FACE_OUTER_BOUND('',#467,.T.);
#247=FACE_OUTER_BOUND('',#468,.T.);
#248=FACE_OUTER_BOUND('',#469,.T.);
#249=FACE_OUTER_BOUND('',#470,.T.);
#250=FACE_OUTER_BOUND('',#471,.T.);
#251=FACE_OUTER_BOUND('',#472,.T.);
#252=FACE_OUTER_BOUND('',#473,.T.);
#253=FACE_OUTER_BOUND('',#474,.T.);
#254=FACE_OUTER_BOUND('',#475,.T.);
#255=FACE_OUTER_BOUND('',#476,.T.);
#256=FACE_OUTER_BOUND('',#477,.T.);
#257=FACE_OUTER_BOUND('',#478,.T.);
#258=FACE_OUTER_BOUND('',#479,.T.);
#259=FACE_OUTER_BOUND('',#480,.T.);
#260=FACE_OUTER_BOUND('',#481,.T.);
#261=FACE_OUTER_BOUND('',#482,.T.);
#262=FACE_OUTER_BOUND('',#483,.T.);
#263=FACE_OUTER_BOUND('',#484,.T.);
#264=FACE_OUTER_BOUND('',#485,.T.);
#265=FACE_OUTER_BOUND('',#486,.T.);
#266=FACE_OUTER_BOUND('',#487,.T.);
#267=FACE_OUTER_BOUND('',#488,.T.);
#268=FACE_OUTER_BOUND('',#489,.T.);
#269=FACE_OUTER_BOUND('',#490,.T.);
#270=FACE_OUTER_BOUND('',#491,.T.);
#271=FACE_OUTER_BOUND('',#492,.T.);
#272=FACE_OUTER_BOUND('',#493,.T.);
#273=FACE_OUTER_BOUND('',#494,.T.);
#274=FACE_OUTER_BOUND('',#495,.T.);
#275=FACE_OUTER_BOUND('',#496,.T.);
#276=FACE_OUTER_BOUND('',#497,.T.);
#277=FACE_OUTER_BOUND('',#498,.T.);
#278=FACE_OUTER_BOUND('',#499,.T.);
#279=FACE_OUTER_BOUND('',#500,.T.);
#280=FACE_OUTER_BOUND('',#501,.T.);
#281=FACE_OUTER_BOUND('',#502,.T.);
#282=FACE_OUTER_BOUND('',#503,.T.);
#283=FACE_OUTER_BOUND('',#504,.T.);
#284=FACE_OUTER_BOUND('',#505,.T.);
#285=FACE_OUTER_BOUND('',#506,.T.);
#286=FACE_OUTER_BOUND('',#507,.T.);
#287=FACE_OUTER_BOUND('',#508,.T.);
#288=FACE_OUTER_BOUND('',#509,.T.);
#289=FACE_OUTER_BOUND('',#510,.T.);
#290=FACE_OUTER_BOUND('',#511,.T.);
#291=FACE_OUTER_BOUND('',#512,.T.);
#292=FACE_OUTER_BOUND('',#513,.T.);
#293=FACE_OUTER_BOUND('',#514,.T.);
#294=FACE_OUTER_BOUND('',#515,.T.);
#295=FACE_OUTER_BOUND('',#516,.T.);
#296=FACE_OUTER_BOUND('',#517,.T.);
#297=FACE_OUTER_BOUND('',#518,.T.);
#298=FACE_OUTER_BOUND('',#519,.T.);
#299=FACE_OUTER_BOUND('',#520,.T.);
#300=FACE_OUTER_BOUND('',#521,.T.);
#301=FACE_OUTER_BOUND('',#522,.T.);
#302=FACE_OUTER_BOUND('',#523,.T.);
#303=FACE_OUTER_BOUND('',#524,.T.);
#304=FACE_OUTER_BOUND('',#525,.T.);
#305=FACE_OUTER_BOUND('',#526,.T.);
#306=FACE_OUTER_BOUND('',#527,.T.);
#307=FACE_OUTER_BOUND('',#528,.T.);
#308=FACE_OUTER_BOUND('',#529,.T.);
#309=FACE_OUTER_BOUND('',#530,.T.);
#310=FACE_OUTER_BOUND('',#531,.T.);
#311=FACE_OUTER_BOUND('',#532,.T.);
#312=FACE_OUTER_BOUND('',#533,.T.);
#313=FACE_OUTER_BOUND('',#534,.T.);
#314=FACE_OUTER_BOUND('',#535,.T.);
#315=FACE_OUTER_BOUND('',#536,.T.);
#316=FACE_OUTER_BOUND('',#537,.T.);
#317=FACE_OUTER_BOUND('',#538,.T.);
#318=FACE_OUTER_BOUND('',#539,.T.);
#319=FACE_OUTER_BOUND('',#540,.T.);
#320=FACE_OUTER_BOUND('',#541,.T.);
#321=FACE_OUTER_BOUND('',#542,.T.);
#322=FACE_OUTER_BOUND('',#543,.T.);
#323=FACE_OUTER_BOUND('',#544,.T.);
#324=FACE_OUTER_BOUND('',#545,.T.);
#325=FACE_OUTER_BOUND('',#546,.T.);
#326=FACE_OUTER_BOUND('',#547,.T.);
#327=FACE_OUTER_BOUND('',#548,.T.);
#328=FACE_OUTER_BOUND('',#549,.T.);
#329=FACE_OUTER_BOUND('',#550,.T.);
#330=FACE_OUTER_BOUND('',#551,.T.);
#331=FACE_OUTER_BOUND('',#552,.T.);
#332=FACE_OUTER_BOUND('',#553,.T.);
#333=FACE_OUTER_BOUND('',#554,.T.);
#334=FACE_OUTER_BOUND('',#555,.T.);
#335=FACE_OUTER_BOUND('',#556,.T.);
#336=FACE_OUTER_BOUND('',#557,.T.);
#337=FACE_OUTER_BOUND('',#558,.T.);
#338=FACE_OUTER_BOUND('',#559,.T.);
#339=FACE_OUTER_BOUND('',#560,.T.);
#340=FACE_OUTER_BOUND('',#561,.T.);
#341=FACE_OUTER_BOUND('',#562,.T.);
#342=FACE_OUTER_BOUND('',#563,.T.);
#343=FACE_OUTER_BOUND('',#564,.T.);
#344=FACE_OUTER_BOUND('',#565,.T.);
#345=FACE_OUTER_BOUND('',#566,.T.);
#346=FACE_OUTER_BOUND('',#567,.T.);
#347=FACE_OUTER_BOUND('',#568,.T.);
#348=FACE_OUTER_BOUND('',#569,.T.);
#349=FACE_OUTER_BOUND('',#570,.T.);
#350=FACE_OUTER_BOUND('',#571,.T.);
#351=FACE_OUTER_BOUND('',#572,.T.);
#352=FACE_OUTER_BOUND('',#573,.T.);
#353=FACE_OUTER_BOUND('',#574,.T.);
#354=FACE_OUTER_BOUND('',#575,.T.);
#355=FACE_OUTER_BOUND('',#576,.T.);
#356=FACE_OUTER_BOUND('',#577,.T.);
#357=FACE_OUTER_BOUND('',#578,.T.);
#358=FACE_OUTER_BOUND('',#579,.T.);
#359=FACE_OUTER_BOUND('',#580,.T.);
#360=FACE_OUTER_BOUND('',#581,.T.);
#361=FACE_OUTER_BOUND('',#582,.T.);
#362=FACE_OUTER_BOUND('',#583,.T.);
#363=FACE_OUTER_BOUND('',#584,.T.);
#364=FACE_OUTER_BOUND('',#585,.T.);
#365=FACE_OUTER_BOUND('',#586,.T.);
#366=FACE_OUTER_BOUND('',#587,.T.);
#367=FACE_OUTER_BOUND('',#588,.T.);
#368=FACE_OUTER_BOUND('',#589,.T.);
#369=FACE_OUTER_BOUND('',#590,.T.);
#370=FACE_OUTER_BOUND('',#591,.T.);
#371=FACE_OUTER_BOUND('',#592,.T.);
#372=FACE_OUTER_BOUND('',#593,.T.);
#373=FACE_OUTER_BOUND('',#594,.T.);
#374=FACE_OUTER_BOUND('',#595,.T.);
#375=FACE_OUTER_BOUND('',#596,.T.);
#376=FACE_OUTER_BOUND('',#597,.T.);
#377=FACE_OUTER_BOUND('',#598,.T.);
#378=FACE_OUTER_BOUND('',#599,.T.);
#379=FACE_OUTER_BOUND('',#600,.T.);
#380=FACE_OUTER_BOUND('',#601,.T.);
#381=FACE_OUTER_BOUND('',#602,.T.);
#382=FACE_OUTER_BOUND('',#603,.T.);
#383=FACE_OUTER_BOUND('',#604,.T.);
#384=FACE_OUTER_BOUND('',#605,.T.);
#385=FACE_OUTER_BOUND('',#606,.T.);
#386=FACE_OUTER_BOUND('',#607,.T.);
#387=FACE_OUTER_BOUND('',#614,.T.);
#388=FACE_OUTER_BOUND('',#615,.T.);
#389=FACE_OUTER_BOUND('',#616,.T.);
#390=FACE_OUTER_BOUND('',#617,.T.);
#391=FACE_OUTER_BOUND('',#618,.T.);
#392=FACE_OUTER_BOUND('',#619,.T.);
#393=FACE_OUTER_BOUND('',#620,.T.);
#394=FACE_OUTER_BOUND('',#621,.T.);
#395=FACE_OUTER_BOUND('',#622,.T.);
#396=FACE_OUTER_BOUND('',#623,.T.);
#397=FACE_OUTER_BOUND('',#624,.T.);
#398=EDGE_LOOP('',(#2500,#2501,#2502,#2503));
#399=EDGE_LOOP('',(#2504,#2505,#2506,#2507));
#400=EDGE_LOOP('',(#2508,#2509,#2510,#2511));
#401=EDGE_LOOP('',(#2512,#2513,#2514,#2515,#2516,#2517,#2518,#2519,#2520,
#2521,#2522,#2523,#2524,#2525,#2526,#2527,#2528,#2529,#2530,#2531));
#402=EDGE_LOOP('',(#2532,#2533,#2534,#2535,#2536,#2537,#2538,#2539,#2540,
#2541));
#403=EDGE_LOOP('',(#2542,#2543,#2544,#2545));
#404=EDGE_LOOP('',(#2546,#2547,#2548,#2549));
#405=EDGE_LOOP('',(#2550,#2551,#2552,#2553));
#406=EDGE_LOOP('',(#2554,#2555,#2556,#2557));
#407=EDGE_LOOP('',(#2558,#2559,#2560,#2561));
#408=EDGE_LOOP('',(#2562,#2563,#2564,#2565));
#409=EDGE_LOOP('',(#2566,#2567,#2568,#2569));
#410=EDGE_LOOP('',(#2570,#2571,#2572,#2573));
#411=EDGE_LOOP('',(#2574,#2575,#2576,#2577));
#412=EDGE_LOOP('',(#2578,#2579,#2580,#2581));
#413=EDGE_LOOP('',(#2582,#2583,#2584,#2585));
#414=EDGE_LOOP('',(#2586,#2587,#2588,#2589));
#415=EDGE_LOOP('',(#2590,#2591,#2592,#2593));
#416=EDGE_LOOP('',(#2594,#2595,#2596,#2597));
#417=EDGE_LOOP('',(#2598,#2599,#2600,#2601));
#418=EDGE_LOOP('',(#2602,#2603,#2604,#2605));
#419=EDGE_LOOP('',(#2606,#2607,#2608,#2609));
#420=EDGE_LOOP('',(#2610,#2611,#2612,#2613));
#421=EDGE_LOOP('',(#2614,#2615,#2616,#2617));
#422=EDGE_LOOP('',(#2618,#2619,#2620,#2621));
#423=EDGE_LOOP('',(#2622,#2623,#2624,#2625));
#424=EDGE_LOOP('',(#2626,#2627,#2628,#2629));
#425=EDGE_LOOP('',(#2630,#2631,#2632,#2633));
#426=EDGE_LOOP('',(#2634,#2635,#2636,#2637));
#427=EDGE_LOOP('',(#2638,#2639,#2640));
#428=EDGE_LOOP('',(#2641,#2642,#2643));
#429=EDGE_LOOP('',(#2644,#2645,#2646,#2647));
#430=EDGE_LOOP('',(#2648,#2649,#2650,#2651));
#431=EDGE_LOOP('',(#2652,#2653,#2654,#2655));
#432=EDGE_LOOP('',(#2656,#2657,#2658,#2659));
#433=EDGE_LOOP('',(#2660,#2661,#2662,#2663));
#434=EDGE_LOOP('',(#2664,#2665,#2666,#2667));
#435=EDGE_LOOP('',(#2668,#2669,#2670));
#436=EDGE_LOOP('',(#2671,#2672,#2673));
#437=EDGE_LOOP('',(#2674,#2675,#2676,#2677));
#438=EDGE_LOOP('',(#2678,#2679,#2680,#2681));
#439=EDGE_LOOP('',(#2682,#2683,#2684,#2685));
#440=EDGE_LOOP('',(#2686,#2687,#2688));
#441=EDGE_LOOP('',(#2689,#2690,#2691));
#442=EDGE_LOOP('',(#2692,#2693,#2694));
#443=EDGE_LOOP('',(#2695,#2696,#2697));
#444=EDGE_LOOP('',(#2698,#2699,#2700,#2701,#2702));
#445=EDGE_LOOP('',(#2703,#2704,#2705,#2706));
#446=EDGE_LOOP('',(#2707,#2708,#2709,#2710));
#447=EDGE_LOOP('',(#2711,#2712,#2713,#2714));
#448=EDGE_LOOP('',(#2715,#2716,#2717,#2718,#2719));
#449=EDGE_LOOP('',(#2720,#2721,#2722,#2723));
#450=EDGE_LOOP('',(#2724,#2725,#2726,#2727));
#451=EDGE_LOOP('',(#2728,#2729,#2730,#2731));
#452=EDGE_LOOP('',(#2732,#2733,#2734,#2735,#2736));
#453=EDGE_LOOP('',(#2737,#2738,#2739,#2740,#2741,#2742,#2743,#2744,#2745,
#2746,#2747,#2748,#2749,#2750,#2751,#2752,#2753,#2754,#2755,#2756));
#454=EDGE_LOOP('',(#2757,#2758,#2759,#2760,#2761));
#455=EDGE_LOOP('',(#2762,#2763,#2764,#2765));
#456=EDGE_LOOP('',(#2766,#2767,#2768,#2769));
#457=EDGE_LOOP('',(#2770,#2771,#2772,#2773));
#458=EDGE_LOOP('',(#2774,#2775,#2776,#2777,#2778));
#459=EDGE_LOOP('',(#2779,#2780,#2781,#2782));
#460=EDGE_LOOP('',(#2783,#2784,#2785,#2786,#2787,#2788,#2789,#2790,#2791,
#2792,#2793,#2794,#2795,#2796,#2797,#2798,#2799,#2800,#2801,#2802,#2803,
#2804,#2805,#2806,#2807,#2808,#2809,#2810,#2811,#2812));
#461=EDGE_LOOP('',(#2813,#2814,#2815,#2816));
#462=EDGE_LOOP('',(#2817,#2818,#2819,#2820));
#463=EDGE_LOOP('',(#2821,#2822,#2823,#2824));
#464=EDGE_LOOP('',(#2825,#2826,#2827,#2828,#2829,#2830,#2831,#2832));
#465=EDGE_LOOP('',(#2833,#2834,#2835,#2836,#2837));
#466=EDGE_LOOP('',(#2838,#2839,#2840,#2841));
#467=EDGE_LOOP('',(#2842,#2843,#2844,#2845,#2846));
#468=EDGE_LOOP('',(#2847,#2848,#2849,#2850,#2851));
#469=EDGE_LOOP('',(#2852,#2853,#2854,#2855));
#470=EDGE_LOOP('',(#2856,#2857,#2858,#2859));
#471=EDGE_LOOP('',(#2860,#2861,#2862,#2863,#2864,#2865,#2866,#2867,#2868,
#2869,#2870,#2871,#2872,#2873,#2874,#2875,#2876,#2877,#2878,#2879,#2880,
#2881,#2882,#2883,#2884,#2885,#2886,#2887,#2888,#2889));
#472=EDGE_LOOP('',(#2890,#2891,#2892,#2893,#2894));
#473=EDGE_LOOP('',(#2895,#2896,#2897,#2898));
#474=EDGE_LOOP('',(#2899,#2900,#2901,#2902));
#475=EDGE_LOOP('',(#2903,#2904,#2905,#2906,#2907,#2908));
#476=EDGE_LOOP('',(#2909,#2910,#2911,#2912,#2913));
#477=EDGE_LOOP('',(#2914,#2915,#2916,#2917,#2918));
#478=EDGE_LOOP('',(#2919,#2920,#2921,#2922,#2923));
#479=EDGE_LOOP('',(#2924,#2925,#2926,#2927,#2928,#2929,#2930,#2931,#2932,
#2933));
#480=EDGE_LOOP('',(#2934,#2935,#2936,#2937));
#481=EDGE_LOOP('',(#2938,#2939,#2940,#2941));
#482=EDGE_LOOP('',(#2942,#2943,#2944,#2945));
#483=EDGE_LOOP('',(#2946,#2947,#2948,#2949));
#484=EDGE_LOOP('',(#2950,#2951,#2952,#2953));
#485=EDGE_LOOP('',(#2954,#2955,#2956,#2957));
#486=EDGE_LOOP('',(#2958,#2959,#2960,#2961));
#487=EDGE_LOOP('',(#2962,#2963,#2964,#2965));
#488=EDGE_LOOP('',(#2966,#2967,#2968,#2969));
#489=EDGE_LOOP('',(#2970,#2971,#2972,#2973));
#490=EDGE_LOOP('',(#2974,#2975,#2976,#2977,#2978,#2979,#2980,#2981));
#491=EDGE_LOOP('',(#2982,#2983,#2984,#2985));
#492=EDGE_LOOP('',(#2986,#2987,#2988,#2989,#2990));
#493=EDGE_LOOP('',(#2991,#2992,#2993,#2994));
#494=EDGE_LOOP('',(#2995,#2996,#2997,#2998));
#495=EDGE_LOOP('',(#2999,#3000,#3001,#3002));
#496=EDGE_LOOP('',(#3003,#3004,#3005,#3006));
#497=EDGE_LOOP('',(#3007,#3008,#3009,#3010));
#498=EDGE_LOOP('',(#3011,#3012,#3013,#3014));
#499=EDGE_LOOP('',(#3015,#3016,#3017,#3018,#3019));
#500=EDGE_LOOP('',(#3020,#3021,#3022,#3023,#3024,#3025));
#501=EDGE_LOOP('',(#3026,#3027,#3028,#3029));
#502=EDGE_LOOP('',(#3030,#3031,#3032,#3033));
#503=EDGE_LOOP('',(#3034,#3035,#3036,#3037));
#504=EDGE_LOOP('',(#3038,#3039,#3040,#3041));
#505=EDGE_LOOP('',(#3042,#3043,#3044,#3045));
#506=EDGE_LOOP('',(#3046,#3047,#3048,#3049));
#507=EDGE_LOOP('',(#3050,#3051,#3052,#3053,#3054));
#508=EDGE_LOOP('',(#3055,#3056,#3057,#3058));
#509=EDGE_LOOP('',(#3059,#3060,#3061,#3062));
#510=EDGE_LOOP('',(#3063,#3064,#3065,#3066,#3067));
#511=EDGE_LOOP('',(#3068,#3069,#3070,#3071));
#512=EDGE_LOOP('',(#3072,#3073,#3074,#3075,#3076));
#513=EDGE_LOOP('',(#3077,#3078,#3079,#3080,#3081,#3082,#3083,#3084,#3085,
#3086,#3087,#3088,#3089,#3090,#3091,#3092));
#514=EDGE_LOOP('',(#3093,#3094,#3095,#3096));
#515=EDGE_LOOP('',(#3097,#3098,#3099,#3100,#3101));
#516=EDGE_LOOP('',(#3102,#3103,#3104,#3105));
#517=EDGE_LOOP('',(#3106,#3107,#3108,#3109,#3110));
#518=EDGE_LOOP('',(#3111,#3112,#3113,#3114));
#519=EDGE_LOOP('',(#3115,#3116,#3117,#3118,#3119));
#520=EDGE_LOOP('',(#3120,#3121,#3122,#3123,#3124));
#521=EDGE_LOOP('',(#3125,#3126,#3127,#3128));
#522=EDGE_LOOP('',(#3129,#3130,#3131,#3132,#3133));
#523=EDGE_LOOP('',(#3134,#3135,#3136,#3137,#3138,#3139,#3140,#3141,#3142,
#3143,#3144,#3145,#3146,#3147,#3148,#3149,#3150,#3151,#3152,#3153));
#524=EDGE_LOOP('',(#3154,#3155,#3156,#3157,#3158));
#525=EDGE_LOOP('',(#3159,#3160,#3161,#3162));
#526=EDGE_LOOP('',(#3163,#3164,#3165,#3166,#3167));
#527=EDGE_LOOP('',(#3168,#3169,#3170,#3171));
#528=EDGE_LOOP('',(#3172,#3173,#3174,#3175));
#529=EDGE_LOOP('',(#3176,#3177,#3178,#3179));
#530=EDGE_LOOP('',(#3180,#3181,#3182,#3183));
#531=EDGE_LOOP('',(#3184,#3185,#3186,#3187));
#532=EDGE_LOOP('',(#3188,#3189,#3190,#3191));
#533=EDGE_LOOP('',(#3192,#3193,#3194,#3195));
#534=EDGE_LOOP('',(#3196,#3197,#3198,#3199));
#535=EDGE_LOOP('',(#3200,#3201,#3202,#3203));
#536=EDGE_LOOP('',(#3204,#3205,#3206,#3207));
#537=EDGE_LOOP('',(#3208,#3209,#3210,#3211));
#538=EDGE_LOOP('',(#3212,#3213,#3214,#3215));
#539=EDGE_LOOP('',(#3216,#3217,#3218,#3219));
#540=EDGE_LOOP('',(#3220,#3221,#3222,#3223));
#541=EDGE_LOOP('',(#3224,#3225,#3226,#3227));
#542=EDGE_LOOP('',(#3228,#3229,#3230,#3231));
#543=EDGE_LOOP('',(#3232,#3233,#3234,#3235));
#544=EDGE_LOOP('',(#3236,#3237,#3238,#3239));
#545=EDGE_LOOP('',(#3240,#3241,#3242,#3243));
#546=EDGE_LOOP('',(#3244,#3245,#3246,#3247));
#547=EDGE_LOOP('',(#3248,#3249,#3250,#3251));
#548=EDGE_LOOP('',(#3252,#3253,#3254,#3255));
#549=EDGE_LOOP('',(#3256,#3257,#3258,#3259));
#550=EDGE_LOOP('',(#3260,#3261,#3262,#3263,#3264,#3265));
#551=EDGE_LOOP('',(#3266,#3267,#3268,#3269,#3270,#3271));
#552=EDGE_LOOP('',(#3272,#3273,#3274,#3275));
#553=EDGE_LOOP('',(#3276,#3277,#3278,#3279));
#554=EDGE_LOOP('',(#3280,#3281,#3282,#3283,#3284,#3285));
#555=EDGE_LOOP('',(#3286,#3287,#3288,#3289));
#556=EDGE_LOOP('',(#3290,#3291,#3292,#3293));
#557=EDGE_LOOP('',(#3294,#3295,#3296,#3297,#3298,#3299));
#558=EDGE_LOOP('',(#3300,#3301,#3302,#3303));
#559=EDGE_LOOP('',(#3304,#3305,#3306,#3307));
#560=EDGE_LOOP('',(#3308,#3309,#3310,#3311));
#561=EDGE_LOOP('',(#3312,#3313,#3314,#3315));
#562=EDGE_LOOP('',(#3316,#3317,#3318,#3319));
#563=EDGE_LOOP('',(#3320,#3321,#3322,#3323));
#564=EDGE_LOOP('',(#3324,#3325,#3326,#3327));
#565=EDGE_LOOP('',(#3328,#3329,#3330,#3331));
#566=EDGE_LOOP('',(#3332,#3333,#3334,#3335));
#567=EDGE_LOOP('',(#3336,#3337,#3338,#3339,#3340));
#568=EDGE_LOOP('',(#3341,#3342,#3343,#3344));
#569=EDGE_LOOP('',(#3345,#3346,#3347,#3348));
#570=EDGE_LOOP('',(#3349,#3350,#3351,#3352));
#571=EDGE_LOOP('',(#3353,#3354,#3355,#3356));
#572=EDGE_LOOP('',(#3357,#3358,#3359,#3360));
#573=EDGE_LOOP('',(#3361,#3362,#3363,#3364));
#574=EDGE_LOOP('',(#3365,#3366,#3367,#3368,#3369));
#575=EDGE_LOOP('',(#3370,#3371,#3372,#3373));
#576=EDGE_LOOP('',(#3374,#3375,#3376,#3377));
#577=EDGE_LOOP('',(#3378,#3379,#3380,#3381));
#578=EDGE_LOOP('',(#3382,#3383,#3384,#3385));
#579=EDGE_LOOP('',(#3386,#3387,#3388,#3389));
#580=EDGE_LOOP('',(#3390,#3391,#3392,#3393,#3394));
#581=EDGE_LOOP('',(#3395,#3396,#3397,#3398));
#582=EDGE_LOOP('',(#3399,#3400,#3401,#3402));
#583=EDGE_LOOP('',(#3403,#3404,#3405,#3406));
#584=EDGE_LOOP('',(#3407,#3408,#3409,#3410));
#585=EDGE_LOOP('',(#3411,#3412,#3413,#3414));
#586=EDGE_LOOP('',(#3415,#3416,#3417,#3418));
#587=EDGE_LOOP('',(#3419,#3420,#3421,#3422,#3423));
#588=EDGE_LOOP('',(#3424,#3425,#3426,#3427,#3428));
#589=EDGE_LOOP('',(#3429,#3430,#3431,#3432));
#590=EDGE_LOOP('',(#3433,#3434,#3435,#3436));
#591=EDGE_LOOP('',(#3437,#3438,#3439,#3440));
#592=EDGE_LOOP('',(#3441,#3442,#3443,#3444));
#593=EDGE_LOOP('',(#3445,#3446,#3447,#3448));
#594=EDGE_LOOP('',(#3449,#3450,#3451,#3452));
#595=EDGE_LOOP('',(#3453,#3454,#3455,#3456));
#596=EDGE_LOOP('',(#3457,#3458,#3459,#3460));
#597=EDGE_LOOP('',(#3461,#3462,#3463,#3464,#3465,#3466,#3467,#3468,#3469,
#3470,#3471,#3472,#3473,#3474,#3475,#3476,#3477,#3478,#3479,#3480));
#598=EDGE_LOOP('',(#3481,#3482,#3483,#3484));
#599=EDGE_LOOP('',(#3485,#3486,#3487,#3488));
#600=EDGE_LOOP('',(#3489,#3490,#3491,#3492));
#601=EDGE_LOOP('',(#3493,#3494,#3495,#3496));
#602=EDGE_LOOP('',(#3497,#3498,#3499,#3500));
#603=EDGE_LOOP('',(#3501,#3502,#3503,#3504));
#604=EDGE_LOOP('',(#3505,#3506,#3507,#3508));
#605=EDGE_LOOP('',(#3509,#3510,#3511,#3512,#3513,#3514,#3515,#3516,#3517,
#3518,#3519,#3520,#3521,#3522,#3523,#3524));
#606=EDGE_LOOP('',(#3525,#3526,#3527,#3528));
#607=EDGE_LOOP('',(#3529,#3530,#3531,#3532,#3533,#3534,#3535,#3536,#3537,
#3538,#3539,#3540,#3541,#3542,#3543,#3544,#3545,#3546,#3547,#3548,#3549,
#3550,#3551,#3552,#3553,#3554,#3555,#3556));
#608=EDGE_LOOP('',(#3557,#3558,#3559,#3560));
#609=EDGE_LOOP('',(#3561,#3562,#3563,#3564));
#610=EDGE_LOOP('',(#3565,#3566,#3567,#3568));
#611=EDGE_LOOP('',(#3569,#3570,#3571,#3572));
#612=EDGE_LOOP('',(#3573,#3574,#3575,#3576));
#613=EDGE_LOOP('',(#3577,#3578,#3579,#3580));
#614=EDGE_LOOP('',(#3581,#3582,#3583,#3584));
#615=EDGE_LOOP('',(#3585,#3586,#3587,#3588,#3589,#3590,#3591,#3592,#3593,
#3594,#3595,#3596,#3597,#3598,#3599,#3600));
#616=EDGE_LOOP('',(#3601,#3602,#3603,#3604));
#617=EDGE_LOOP('',(#3605,#3606,#3607,#3608));
#618=EDGE_LOOP('',(#3609,#3610,#3611,#3612));
#619=EDGE_LOOP('',(#3613,#3614,#3615,#3616));
#620=EDGE_LOOP('',(#3617,#3618,#3619,#3620));
#621=EDGE_LOOP('',(#3621,#3622,#3623,#3624));
#622=EDGE_LOOP('',(#3625,#3626,#3627,#3628));
#623=EDGE_LOOP('',(#3629,#3630,#3631,#3632));
#624=EDGE_LOOP('',(#3633,#3634,#3635,#3636,#3637));
#625=LINE('',#5667,#1100);
#626=LINE('',#5669,#1101);
#627=LINE('',#5671,#1102);
#628=LINE('',#5672,#1103);
#629=LINE('',#5676,#1104);
#630=LINE('',#5678,#1105);
#631=LINE('',#5680,#1106);
#632=LINE('',#5681,#1107);
#633=LINE('',#5683,#1108);
#634=LINE('',#5684,#1109);
#635=LINE('',#5687,#1110);
#636=LINE('',#5689,#1111);
#637=LINE('',#5691,#1112);
#638=LINE('',#5695,#1113);
#639=LINE('',#5697,#1114);
#640=LINE('',#5699,#1115);
#641=LINE('',#5701,#1116);
#642=LINE('',#5703,#1117);
#643=LINE('',#5705,#1118);
#644=LINE('',#5707,#1119);
#645=LINE('',#5709,#1120);
#646=LINE('',#5711,#1121);
#647=LINE('',#5720,#1122);
#648=LINE('',#5722,#1123);
#649=LINE('',#5723,#1124);
#650=LINE('',#5728,#1125);
#651=LINE('',#5730,#1126);
#652=LINE('',#5732,#1127);
#653=LINE('',#5734,#1128);
#654=LINE('',#5738,#1129);
#655=LINE('',#5740,#1130);
#656=LINE('',#5742,#1131);
#657=LINE('',#5743,#1132);
#658=LINE('',#5747,#1133);
#659=LINE('',#5749,#1134);
#660=LINE('',#5751,#1135);
#661=LINE('',#5752,#1136);
#662=LINE('',#5754,#1137);
#663=LINE('',#5755,#1138);
#664=LINE('',#5759,#1139);
#665=LINE('',#5761,#1140);
#666=LINE('',#5763,#1141);
#667=LINE('',#5764,#1142);
#668=LINE('',#5768,#1143);
#669=LINE('',#5770,#1144);
#670=LINE('',#5772,#1145);
#671=LINE('',#5773,#1146);
#672=LINE('',#5776,#1147);
#673=LINE('',#5778,#1148);
#674=LINE('',#5779,#1149);
#675=LINE('',#5782,#1150);
#676=LINE('',#5783,#1151);
#677=LINE('',#5784,#1152);
#678=LINE('',#5787,#1153);
#679=LINE('',#5789,#1154);
#680=LINE('',#5791,#1155);
#681=LINE('',#5792,#1156);
#682=LINE('',#5795,#1157);
#683=LINE('',#5796,#1158);
#684=LINE('',#5800,#1159);
#685=LINE('',#5806,#1160);
#686=LINE('',#5807,#1161);
#687=LINE('',#5808,#1162);
#688=LINE('',#5812,#1163);
#689=LINE('',#5817,#1164);
#690=LINE('',#5818,#1165);
#691=LINE('',#5819,#1166);
#692=LINE('',#5823,#1167);
#693=LINE('',#5824,#1168);
#694=LINE('',#5826,#1169);
#695=LINE('',#5827,#1170);
#696=LINE('',#5831,#1171);
#697=LINE('',#5833,#1172);
#698=LINE('',#5835,#1173);
#699=LINE('',#5836,#1174);
#700=LINE('',#5838,#1175);
#701=LINE('',#5839,#1176);
#702=LINE('',#5843,#1177);
#703=LINE('',#5845,#1178);
#704=LINE('',#5847,#1179);
#705=LINE('',#5848,#1180);
#706=LINE('',#5853,#1181);
#707=LINE('',#5857,#1182);
#708=LINE('',#5859,#1183);
#709=LINE('',#5860,#1184);
#710=LINE('',#5864,#1185);
#711=LINE('',#5867,#1186);
#712=LINE('',#5868,#1187);
#713=LINE('',#5872,#1188);
#714=LINE('',#5874,#1189);
#715=LINE('',#5876,#1190);
#716=LINE('',#5877,#1191);
#717=LINE('',#5880,#1192);
#718=LINE('',#5881,#1193);
#719=LINE('',#5882,#1194);
#720=LINE('',#5885,#1195);
#721=LINE('',#5887,#1196);
#722=LINE('',#5888,#1197);
#723=LINE('',#5896,#1198);
#724=LINE('',#5897,#1199);
#725=LINE('',#5899,#1200);
#726=LINE('',#5900,#1201);
#727=LINE('',#5903,#1202);
#728=LINE('',#5905,#1203);
#729=LINE('',#5906,#1204);
#730=LINE('',#5910,#1205);
#731=LINE('',#5916,#1206);
#732=LINE('',#5917,#1207);
#733=LINE('',#5918,#1208);
#734=LINE('',#5922,#1209);
#735=LINE('',#5928,#1210);
#736=LINE('',#5929,#1211);
#737=LINE('',#5930,#1212);
#738=LINE('',#5938,#1213);
#739=LINE('',#5939,#1214);
#740=LINE('',#5941,#1215);
#741=LINE('',#5942,#1216);
#742=LINE('',#5945,#1217);
#743=LINE('',#5947,#1218);
#744=LINE('',#5948,#1219);
#745=LINE('',#5950,#1220);
#746=LINE('',#5952,#1221);
#747=LINE('',#5953,#1222);
#748=LINE('',#5967,#1223);
#749=LINE('',#5970,#1224);
#750=LINE('',#5974,#1225);
#751=LINE('',#5975,#1226);
#752=LINE('',#5978,#1227);
#753=LINE('',#5982,#1228);
#754=LINE('',#5987,#1229);
#755=LINE('',#5990,#1230);
#756=LINE('',#5991,#1231);
#757=LINE('',#5994,#1232);
#758=LINE('',#5995,#1233);
#759=LINE('',#5998,#1234);
#760=LINE('',#5999,#1235);
#761=LINE('',#6002,#1236);
#762=LINE('',#6008,#1237);
#763=LINE('',#6010,#1238);
#764=LINE('',#6012,#1239);
#765=LINE('',#6021,#1240);
#766=LINE('',#6022,#1241);
#767=LINE('',#6023,#1242);
#768=LINE('',#6025,#1243);
#769=LINE('',#6029,#1244);
#770=LINE('',#6031,#1245);
#771=LINE('',#6032,#1246);
#772=LINE('',#6035,#1247);
#773=LINE('',#6037,#1248);
#774=LINE('',#6038,#1249);
#775=LINE('',#6041,#1250);
#776=LINE('',#6045,#1251);
#777=LINE('',#6046,#1252);
#778=LINE('',#6049,#1253);
#779=LINE('',#6053,#1254);
#780=LINE('',#6058,#1255);
#781=LINE('',#6061,#1256);
#782=LINE('',#6062,#1257);
#783=LINE('',#6074,#1258);
#784=LINE('',#6075,#1259);
#785=LINE('',#6083,#1260);
#786=LINE('',#6087,#1261);
#787=LINE('',#6092,#1262);
#788=LINE('',#6095,#1263);
#789=LINE('',#6100,#1264);
#790=LINE('',#6103,#1265);
#791=LINE('',#6108,#1266);
#792=LINE('',#6110,#1267);
#793=LINE('',#6111,#1268);
#794=LINE('',#6114,#1269);
#795=LINE('',#6115,#1270);
#796=LINE('',#6118,#1271);
#797=LINE('',#6120,#1272);
#798=LINE('',#6122,#1273);
#799=LINE('',#6124,#1274);
#800=LINE('',#6126,#1275);
#801=LINE('',#6128,#1276);
#802=LINE('',#6130,#1277);
#803=LINE('',#6132,#1278);
#804=LINE('',#6134,#1279);
#805=LINE('',#6136,#1280);
#806=LINE('',#6138,#1281);
#807=LINE('',#6140,#1282);
#808=LINE('',#6142,#1283);
#809=LINE('',#6144,#1284);
#810=LINE('',#6146,#1285);
#811=LINE('',#6148,#1286);
#812=LINE('',#6150,#1287);
#813=LINE('',#6152,#1288);
#814=LINE('',#6154,#1289);
#815=LINE('',#6155,#1290);
#816=LINE('',#6157,#1291);
#817=LINE('',#6158,#1292);
#818=LINE('',#6164,#1293);
#819=LINE('',#6166,#1294);
#820=LINE('',#6168,#1295);
#821=LINE('',#6172,#1296);
#822=LINE('',#6178,#1297);
#823=LINE('',#6182,#1298);
#824=LINE('',#6184,#1299);
#825=LINE('',#6186,#1300);
#826=LINE('',#6187,#1301);
#827=LINE('',#6189,#1302);
#828=LINE('',#6193,#1303);
#829=LINE('',#6194,#1304);
#830=LINE('',#6256,#1305);
#831=LINE('',#6258,#1306);
#832=LINE('',#6260,#1307);
#833=LINE('',#6261,#1308);
#834=LINE('',#6263,#1309);
#835=LINE('',#6265,#1310);
#836=LINE('',#6267,#1311);
#837=LINE('',#6273,#1312);
#838=LINE('',#6279,#1313);
#839=LINE('',#6290,#1314);
#840=LINE('',#6291,#1315);
#841=LINE('',#6300,#1316);
#842=LINE('',#6302,#1317);
#843=LINE('',#6305,#1318);
#844=LINE('',#6306,#1319);
#845=LINE('',#6309,#1320);
#846=LINE('',#6310,#1321);
#847=LINE('',#6312,#1322);
#848=LINE('',#6318,#1323);
#849=LINE('',#6327,#1324);
#850=LINE('',#6334,#1325);
#851=LINE('',#6340,#1326);
#852=LINE('',#6342,#1327);
#853=LINE('',#6345,#1328);
#854=LINE('',#6346,#1329);
#855=LINE('',#6350,#1330);
#856=LINE('',#6352,#1331);
#857=LINE('',#6354,#1332);
#858=LINE('',#6355,#1333);
#859=LINE('',#6358,#1334);
#860=LINE('',#6360,#1335);
#861=LINE('',#6362,#1336);
#862=LINE('',#6363,#1337);
#863=LINE('',#6366,#1338);
#864=LINE('',#6368,#1339);
#865=LINE('',#6370,#1340);
#866=LINE('',#6372,#1341);
#867=LINE('',#6374,#1342);
#868=LINE('',#6375,#1343);
#869=LINE('',#6377,#1344);
#870=LINE('',#6379,#1345);
#871=LINE('',#6381,#1346);
#872=LINE('',#6382,#1347);
#873=LINE('',#6385,#1348);
#874=LINE('',#6387,#1349);
#875=LINE('',#6388,#1350);
#876=LINE('',#6391,#1351);
#877=LINE('',#6393,#1352);
#878=LINE('',#6394,#1353);
#879=LINE('',#6397,#1354);
#880=LINE('',#6399,#1355);
#881=LINE('',#6400,#1356);
#882=LINE('',#6403,#1357);
#883=LINE('',#6405,#1358);
#884=LINE('',#6406,#1359);
#885=LINE('',#6409,#1360);
#886=LINE('',#6411,#1361);
#887=LINE('',#6412,#1362);
#888=LINE('',#6415,#1363);
#889=LINE('',#6417,#1364);
#890=LINE('',#6418,#1365);
#891=LINE('',#6421,#1366);
#892=LINE('',#6422,#1367);
#893=LINE('',#6426,#1368);
#894=LINE('',#6428,#1369);
#895=LINE('',#6429,#1370);
#896=LINE('',#6432,#1371);
#897=LINE('',#6434,#1372);
#898=LINE('',#6436,#1373);
#899=LINE('',#6438,#1374);
#900=LINE('',#6440,#1375);
#901=LINE('',#6442,#1376);
#902=LINE('',#6444,#1377);
#903=LINE('',#6446,#1378);
#904=LINE('',#6448,#1379);
#905=LINE('',#6450,#1380);
#906=LINE('',#6452,#1381);
#907=LINE('',#6454,#1382);
#908=LINE('',#6456,#1383);
#909=LINE('',#6458,#1384);
#910=LINE('',#6460,#1385);
#911=LINE('',#6462,#1386);
#912=LINE('',#6463,#1387);
#913=LINE('',#6466,#1388);
#914=LINE('',#6467,#1389);
#915=LINE('',#6471,#1390);
#916=LINE('',#6472,#1391);
#917=LINE('',#6476,#1392);
#918=LINE('',#6478,#1393);
#919=LINE('',#6480,#1394);
#920=LINE('',#6481,#1395);
#921=LINE('',#6484,#1396);
#922=LINE('',#6486,#1397);
#923=LINE('',#6487,#1398);
#924=LINE('',#6491,#1399);
#925=LINE('',#6493,#1400);
#926=LINE('',#6495,#1401);
#927=LINE('',#6496,#1402);
#928=LINE('',#6500,#1403);
#929=LINE('',#6502,#1404);
#930=LINE('',#6504,#1405);
#931=LINE('',#6505,#1406);
#932=LINE('',#6509,#1407);
#933=LINE('',#6511,#1408);
#934=LINE('',#6513,#1409);
#935=LINE('',#6514,#1410);
#936=LINE('',#6518,#1411);
#937=LINE('',#6520,#1412);
#938=LINE('',#6522,#1413);
#939=LINE('',#6523,#1414);
#940=LINE('',#6526,#1415);
#941=LINE('',#6528,#1416);
#942=LINE('',#6529,#1417);
#943=LINE('',#6532,#1418);
#944=LINE('',#6534,#1419);
#945=LINE('',#6535,#1420);
#946=LINE('',#6539,#1421);
#947=LINE('',#6541,#1422);
#948=LINE('',#6543,#1423);
#949=LINE('',#6544,#1424);
#950=LINE('',#6548,#1425);
#951=LINE('',#6550,#1426);
#952=LINE('',#6552,#1427);
#953=LINE('',#6553,#1428);
#954=LINE('',#6557,#1429);
#955=LINE('',#6559,#1430);
#956=LINE('',#6561,#1431);
#957=LINE('',#6562,#1432);
#958=LINE('',#6565,#1433);
#959=LINE('',#6567,#1434);
#960=LINE('',#6568,#1435);
#961=LINE('',#6572,#1436);
#962=LINE('',#6574,#1437);
#963=LINE('',#6576,#1438);
#964=LINE('',#6577,#1439);
#965=LINE('',#6581,#1440);
#966=LINE('',#6583,#1441);
#967=LINE('',#6585,#1442);
#968=LINE('',#6586,#1443);
#969=LINE('',#6590,#1444);
#970=LINE('',#6592,#1445);
#971=LINE('',#6594,#1446);
#972=LINE('',#6595,#1447);
#973=LINE('',#6598,#1448);
#974=LINE('',#6600,#1449);
#975=LINE('',#6601,#1450);
#976=LINE('',#6605,#1451);
#977=LINE('',#6607,#1452);
#978=LINE('',#6609,#1453);
#979=LINE('',#6610,#1454);
#980=LINE('',#6614,#1455);
#981=LINE('',#6616,#1456);
#982=LINE('',#6618,#1457);
#983=LINE('',#6619,#1458);
#984=LINE('',#6623,#1459);
#985=LINE('',#6625,#1460);
#986=LINE('',#6627,#1461);
#987=LINE('',#6628,#1462);
#988=LINE('',#6632,#1463);
#989=LINE('',#6634,#1464);
#990=LINE('',#6636,#1465);
#991=LINE('',#6637,#1466);
#992=LINE('',#6640,#1467);
#993=LINE('',#6642,#1468);
#994=LINE('',#6643,#1469);
#995=LINE('',#6647,#1470);
#996=LINE('',#6649,#1471);
#997=LINE('',#6651,#1472);
#998=LINE('',#6652,#1473);
#999=LINE('',#6654,#1474);
#1000=LINE('',#6658,#1475);
#1001=LINE('',#6659,#1476);
#1002=LINE('',#6661,#1477);
#1003=LINE('',#6665,#1478);
#1004=LINE('',#6666,#1479);
#1005=LINE('',#6668,#1480);
#1006=LINE('',#6672,#1481);
#1007=LINE('',#6674,#1482);
#1008=LINE('',#6675,#1483);
#1009=LINE('',#6677,#1484);
#1010=LINE('',#6679,#1485);
#1011=LINE('',#6683,#1486);
#1012=LINE('',#6685,#1487);
#1013=LINE('',#6686,#1488);
#1014=LINE('',#6688,#1489);
#1015=LINE('',#6690,#1490);
#1016=LINE('',#6692,#1491);
#1017=LINE('',#6693,#1492);
#1018=LINE('',#6695,#1493);
#1019=LINE('',#6696,#1494);
#1020=LINE('',#6698,#1495);
#1021=LINE('',#6699,#1496);
#1022=LINE('',#6702,#1497);
#1023=LINE('',#6704,#1498);
#1024=LINE('',#6705,#1499);
#1025=LINE('',#6707,#1500);
#1026=LINE('',#6709,#1501);
#1027=LINE('',#6710,#1502);
#1028=LINE('',#6712,#1503);
#1029=LINE('',#6713,#1504);
#1030=LINE('',#6715,#1505);
#1031=LINE('',#6716,#1506);
#1032=LINE('',#6718,#1507);
#1033=LINE('',#6719,#1508);
#1034=LINE('',#6721,#1509);
#1035=LINE('',#6724,#1510);
#1036=LINE('',#6726,#1511);
#1037=LINE('',#6727,#1512);
#1038=LINE('',#6729,#1513);
#1039=LINE('',#6732,#1514);
#1040=LINE('',#6734,#1515);
#1041=LINE('',#6735,#1516);
#1042=LINE('',#6737,#1517);
#1043=LINE('',#6738,#1518);
#1044=LINE('',#6740,#1519);
#1045=LINE('',#6742,#1520);
#1046=LINE('',#6743,#1521);
#1047=LINE('',#6746,#1522);
#1048=LINE('',#6748,#1523);
#1049=LINE('',#6749,#1524);
#1050=LINE('',#6751,#1525);
#1051=LINE('',#6753,#1526);
#1052=LINE('',#6756,#1527);
#1053=LINE('',#6758,#1528);
#1054=LINE('',#6759,#1529);
#1055=LINE('',#6761,#1530);
#1056=LINE('',#6762,#1531);
#1057=LINE('',#6765,#1532);
#1058=LINE('',#6767,#1533);
#1059=LINE('',#6768,#1534);
#1060=LINE('',#6770,#1535);
#1061=LINE('',#6771,#1536);
#1062=LINE('',#6774,#1537);
#1063=LINE('',#6776,#1538);
#1064=LINE('',#6777,#1539);
#1065=LINE('',#6780,#1540);
#1066=LINE('',#6782,#1541);
#1067=LINE('',#6783,#1542);
#1068=LINE('',#6785,#1543);
#1069=LINE('',#6788,#1544);
#1070=LINE('',#6789,#1545);
#1071=LINE('',#6791,#1546);
#1072=LINE('',#6792,#1547);
#1073=LINE('',#6794,#1548);
#1074=LINE('',#6797,#1549);
#1075=LINE('',#6799,#1550);
#1076=LINE('',#6802,#1551);
#1077=LINE('',#6803,#1552);
#1078=LINE('',#6804,#1553);
#1079=LINE('',#6805,#1554);
#1080=LINE('',#6807,#1555);
#1081=LINE('',#6808,#1556);
#1082=LINE('',#6811,#1557);
#1083=LINE('',#6818,#1558);
#1084=LINE('',#6819,#1559);
#1085=LINE('',#6822,#1560);
#1086=LINE('',#6823,#1561);
#1087=LINE('',#6825,#1562);
#1088=LINE('',#6827,#1563);
#1089=LINE('',#6828,#1564);
#1090=LINE('',#6829,#1565);
#1091=LINE('',#6831,#1566);
#1092=LINE('',#6833,#1567);
#1093=LINE('',#6834,#1568);
#1094=LINE('',#6835,#1569);
#1095=LINE('',#6837,#1570);
#1096=LINE('',#6839,#1571);
#1097=LINE('',#6846,#1572);
#1098=LINE('',#6847,#1573);
#1099=LINE('',#6849,#1574);
#1100=VECTOR('',#4572,10.);
#1101=VECTOR('',#4573,10.);
#1102=VECTOR('',#4574,10.);
#1103=VECTOR('',#4575,10.);
#1104=VECTOR('',#4578,10.);
#1105=VECTOR('',#4579,10.);
#1106=VECTOR('',#4580,10.);
#1107=VECTOR('',#4581,10.);
#1108=VECTOR('',#4584,10.);
#1109=VECTOR('',#4585,10.);
#1110=VECTOR('',#4588,10.);
#1111=VECTOR('',#4589,10.);
#1112=VECTOR('',#4590,10.);
#1113=VECTOR('',#4593,10.);
#1114=VECTOR('',#4594,10.);
#1115=VECTOR('',#4595,10.);
#1116=VECTOR('',#4596,10.);
#1117=VECTOR('',#4597,10.);
#1118=VECTOR('',#4598,10.);
#1119=VECTOR('',#4599,10.);
#1120=VECTOR('',#4600,10.);
#1121=VECTOR('',#4601,10.);
#1122=VECTOR('',#4602,10.);
#1123=VECTOR('',#4603,10.);
#1124=VECTOR('',#4604,10.);
#1125=VECTOR('',#4609,10.);
#1126=VECTOR('',#4610,10.);
#1127=VECTOR('',#4611,10.);
#1128=VECTOR('',#4614,10.);
#1129=VECTOR('',#4617,10.);
#1130=VECTOR('',#4618,10.);
#1131=VECTOR('',#4619,10.);
#1132=VECTOR('',#4620,10.);
#1133=VECTOR('',#4623,10.);
#1134=VECTOR('',#4624,10.);
#1135=VECTOR('',#4625,10.);
#1136=VECTOR('',#4626,10.);
#1137=VECTOR('',#4629,10.);
#1138=VECTOR('',#4630,10.);
#1139=VECTOR('',#4633,10.);
#1140=VECTOR('',#4634,10.);
#1141=VECTOR('',#4635,10.);
#1142=VECTOR('',#4636,10.);
#1143=VECTOR('',#4639,10.);
#1144=VECTOR('',#4640,10.);
#1145=VECTOR('',#4641,10.);
#1146=VECTOR('',#4642,10.);
#1147=VECTOR('',#4645,10.);
#1148=VECTOR('',#4646,10.);
#1149=VECTOR('',#4647,10.);
#1150=VECTOR('',#4650,10.);
#1151=VECTOR('',#4651,10.);
#1152=VECTOR('',#4652,10.);
#1153=VECTOR('',#4655,10.);
#1154=VECTOR('',#4656,10.);
#1155=VECTOR('',#4657,10.);
#1156=VECTOR('',#4658,10.);
#1157=VECTOR('',#4661,10.);
#1158=VECTOR('',#4662,10.);
#1159=VECTOR('',#4665,10.);
#1160=VECTOR('',#4672,10.);
#1161=VECTOR('',#4673,10.);
#1162=VECTOR('',#4674,10.);
#1163=VECTOR('',#4677,10.);
#1164=VECTOR('',#4684,10.);
#1165=VECTOR('',#4685,10.);
#1166=VECTOR('',#4686,10.);
#1167=VECTOR('',#4689,10.);
#1168=VECTOR('',#4690,10.);
#1169=VECTOR('',#4691,10.);
#1170=VECTOR('',#4692,10.);
#1171=VECTOR('',#4695,10.);
#1172=VECTOR('',#4696,10.);
#1173=VECTOR('',#4697,10.);
#1174=VECTOR('',#4698,10.);
#1175=VECTOR('',#4701,10.);
#1176=VECTOR('',#4702,10.);
#1177=VECTOR('',#4705,10.);
#1178=VECTOR('',#4706,10.);
#1179=VECTOR('',#4707,10.);
#1180=VECTOR('',#4708,10.);
#1181=VECTOR('',#4713,10.);
#1182=VECTOR('',#4718,10.);
#1183=VECTOR('',#4719,10.);
#1184=VECTOR('',#4720,10.);
#1185=VECTOR('',#4725,10.);
#1186=VECTOR('',#4730,10.);
#1187=VECTOR('',#4731,10.);
#1188=VECTOR('',#4734,10.);
#1189=VECTOR('',#4735,10.);
#1190=VECTOR('',#4736,10.);
#1191=VECTOR('',#4737,10.);
#1192=VECTOR('',#4740,10.);
#1193=VECTOR('',#4741,10.);
#1194=VECTOR('',#4742,10.);
#1195=VECTOR('',#4745,10.);
#1196=VECTOR('',#4746,10.);
#1197=VECTOR('',#4747,10.);
#1198=VECTOR('',#4758,10.);
#1199=VECTOR('',#4759,10.);
#1200=VECTOR('',#4760,10.);
#1201=VECTOR('',#4761,10.);
#1202=VECTOR('',#4764,10.);
#1203=VECTOR('',#4765,10.);
#1204=VECTOR('',#4766,10.);
#1205=VECTOR('',#4769,10.);
#1206=VECTOR('',#4776,10.);
#1207=VECTOR('',#4777,10.);
#1208=VECTOR('',#4778,10.);
#1209=VECTOR('',#4781,10.);
#1210=VECTOR('',#4788,10.);
#1211=VECTOR('',#4789,10.);
#1212=VECTOR('',#4790,10.);
#1213=VECTOR('',#4801,10.);
#1214=VECTOR('',#4802,10.);
#1215=VECTOR('',#4803,10.);
#1216=VECTOR('',#4804,10.);
#1217=VECTOR('',#4807,10.);
#1218=VECTOR('',#4808,10.);
#1219=VECTOR('',#4809,10.);
#1220=VECTOR('',#4812,10.);
#1221=VECTOR('',#4813,10.);
#1222=VECTOR('',#4814,10.);
#1223=VECTOR('',#4837,10.);
#1224=VECTOR('',#4840,10.);
#1225=VECTOR('',#4845,10.);
#1226=VECTOR('',#4846,10.);
#1227=VECTOR('',#4849,10.);
#1228=VECTOR('',#4854,10.);
#1229=VECTOR('',#4859,10.);
#1230=VECTOR('',#4862,10.);
#1231=VECTOR('',#4863,10.);
#1232=VECTOR('',#4866,10.);
#1233=VECTOR('',#4867,10.);
#1234=VECTOR('',#4870,10.);
#1235=VECTOR('',#4871,10.);
#1236=VECTOR('',#4874,10.);
#1237=VECTOR('',#4881,10.);
#1238=VECTOR('',#4882,10.);
#1239=VECTOR('',#4883,10.);
#1240=VECTOR('',#4884,10.);
#1241=VECTOR('',#4885,10.);
#1242=VECTOR('',#4886,10.);
#1243=VECTOR('',#4887,10.);
#1244=VECTOR('',#4890,10.);
#1245=VECTOR('',#4891,10.);
#1246=VECTOR('',#4892,10.);
#1247=VECTOR('',#4895,10.);
#1248=VECTOR('',#4896,10.);
#1249=VECTOR('',#4897,10.);
#1250=VECTOR('',#4900,10.);
#1251=VECTOR('',#4905,10.);
#1252=VECTOR('',#4906,10.);
#1253=VECTOR('',#4909,10.);
#1254=VECTOR('',#4914,10.);
#1255=VECTOR('',#4919,10.);
#1256=VECTOR('',#4922,10.);
#1257=VECTOR('',#4923,10.);
#1258=VECTOR('',#4938,10.);
#1259=VECTOR('',#4939,10.);
#1260=VECTOR('',#4950,10.);
#1261=VECTOR('',#4955,10.);
#1262=VECTOR('',#4962,10.);
#1263=VECTOR('',#4965,10.);
#1264=VECTOR('',#4970,10.);
#1265=VECTOR('',#4973,10.);
#1266=VECTOR('',#4978,10.);
#1267=VECTOR('',#4981,10.);
#1268=VECTOR('',#4982,10.);
#1269=VECTOR('',#4985,10.);
#1270=VECTOR('',#4986,10.);
#1271=VECTOR('',#4989,10.);
#1272=VECTOR('',#4990,10.);
#1273=VECTOR('',#4991,10.);
#1274=VECTOR('',#4992,10.);
#1275=VECTOR('',#4993,10.);
#1276=VECTOR('',#4994,10.);
#1277=VECTOR('',#4995,10.);
#1278=VECTOR('',#4996,10.);
#1279=VECTOR('',#4997,10.);
#1280=VECTOR('',#4998,10.);
#1281=VECTOR('',#4999,10.);
#1282=VECTOR('',#5000,10.);
#1283=VECTOR('',#5001,10.);
#1284=VECTOR('',#5002,10.);
#1285=VECTOR('',#5003,10.);
#1286=VECTOR('',#5004,10.);
#1287=VECTOR('',#5005,10.);
#1288=VECTOR('',#5006,10.);
#1289=VECTOR('',#5007,10.);
#1290=VECTOR('',#5008,10.);
#1291=VECTOR('',#5009,10.);
#1292=VECTOR('',#5010,10.);
#1293=VECTOR('',#5017,10.);
#1294=VECTOR('',#5020,10.);
#1295=VECTOR('',#5023,10.);
#1296=VECTOR('',#5028,10.);
#1297=VECTOR('',#5035,10.);
#1298=VECTOR('',#5040,10.);
#1299=VECTOR('',#5041,10.);
#1300=VECTOR('',#5042,10.);
#1301=VECTOR('',#5043,10.);
#1302=VECTOR('',#5046,10.);
#1303=VECTOR('',#5049,10.);
#1304=VECTOR('',#5050,10.);
#1305=VECTOR('',#5081,10.);
#1306=VECTOR('',#5084,10.);
#1307=VECTOR('',#5087,10.);
#1308=VECTOR('',#5088,10.);
#1309=VECTOR('',#5091,10.);
#1310=VECTOR('',#5094,10.);
#1311=VECTOR('',#5097,10.);
#1312=VECTOR('',#5104,10.);
#1313=VECTOR('',#5115,10.);
#1314=VECTOR('',#5128,10.);
#1315=VECTOR('',#5129,10.);
#1316=VECTOR('',#5140,10.);
#1317=VECTOR('',#5141,10.);
#1318=VECTOR('',#5146,10.);
#1319=VECTOR('',#5147,10.);
#1320=VECTOR('',#5150,10.);
#1321=VECTOR('',#5151,10.);
#1322=VECTOR('',#5154,10.);
#1323=VECTOR('',#5161,10.);
#1324=VECTOR('',#5174,10.);
#1325=VECTOR('',#5183,10.);
#1326=VECTOR('',#5194,10.);
#1327=VECTOR('',#5197,10.);
#1328=VECTOR('',#5200,10.);
#1329=VECTOR('',#5201,10.);
#1330=VECTOR('',#5204,10.);
#1331=VECTOR('',#5205,10.);
#1332=VECTOR('',#5206,10.);
#1333=VECTOR('',#5207,10.);
#1334=VECTOR('',#5210,10.);
#1335=VECTOR('',#5211,10.);
#1336=VECTOR('',#5212,10.);
#1337=VECTOR('',#5213,10.);
#1338=VECTOR('',#5216,10.);
#1339=VECTOR('',#5217,10.);
#1340=VECTOR('',#5218,10.);
#1341=VECTOR('',#5219,10.);
#1342=VECTOR('',#5220,10.);
#1343=VECTOR('',#5221,10.);
#1344=VECTOR('',#5222,10.);
#1345=VECTOR('',#5223,10.);
#1346=VECTOR('',#5224,10.);
#1347=VECTOR('',#5225,10.);
#1348=VECTOR('',#5228,10.);
#1349=VECTOR('',#5229,10.);
#1350=VECTOR('',#5230,10.);
#1351=VECTOR('',#5233,10.);
#1352=VECTOR('',#5234,10.);
#1353=VECTOR('',#5235,10.);
#1354=VECTOR('',#5238,10.);
#1355=VECTOR('',#5239,10.);
#1356=VECTOR('',#5240,10.);
#1357=VECTOR('',#5243,10.);
#1358=VECTOR('',#5244,10.);
#1359=VECTOR('',#5245,10.);
#1360=VECTOR('',#5248,10.);
#1361=VECTOR('',#5249,10.);
#1362=VECTOR('',#5250,10.);
#1363=VECTOR('',#5253,10.);
#1364=VECTOR('',#5254,10.);
#1365=VECTOR('',#5255,10.);
#1366=VECTOR('',#5258,10.);
#1367=VECTOR('',#5259,10.);
#1368=VECTOR('',#5264,10.);
#1369=VECTOR('',#5265,10.);
#1370=VECTOR('',#5266,10.);
#1371=VECTOR('',#5269,10.);
#1372=VECTOR('',#5270,10.);
#1373=VECTOR('',#5271,10.);
#1374=VECTOR('',#5272,10.);
#1375=VECTOR('',#5273,10.);
#1376=VECTOR('',#5274,10.);
#1377=VECTOR('',#5275,10.);
#1378=VECTOR('',#5276,10.);
#1379=VECTOR('',#5277,10.);
#1380=VECTOR('',#5278,10.);
#1381=VECTOR('',#5279,10.);
#1382=VECTOR('',#5280,10.);
#1383=VECTOR('',#5281,10.);
#1384=VECTOR('',#5282,10.);
#1385=VECTOR('',#5283,10.);
#1386=VECTOR('',#5284,10.);
#1387=VECTOR('',#5285,10.);
#1388=VECTOR('',#5288,10.);
#1389=VECTOR('',#5289,10.);
#1390=VECTOR('',#5294,10.);
#1391=VECTOR('',#5295,10.);
#1392=VECTOR('',#5298,10.);
#1393=VECTOR('',#5299,10.);
#1394=VECTOR('',#5300,10.);
#1395=VECTOR('',#5301,10.);
#1396=VECTOR('',#5304,10.);
#1397=VECTOR('',#5305,10.);
#1398=VECTOR('',#5306,10.);
#1399=VECTOR('',#5309,10.);
#1400=VECTOR('',#5310,10.);
#1401=VECTOR('',#5311,10.);
#1402=VECTOR('',#5312,10.);
#1403=VECTOR('',#5315,10.);
#1404=VECTOR('',#5316,10.);
#1405=VECTOR('',#5317,10.);
#1406=VECTOR('',#5318,10.);
#1407=VECTOR('',#5321,10.);
#1408=VECTOR('',#5322,10.);
#1409=VECTOR('',#5323,10.);
#1410=VECTOR('',#5324,10.);
#1411=VECTOR('',#5327,10.);
#1412=VECTOR('',#5328,10.);
#1413=VECTOR('',#5329,10.);
#1414=VECTOR('',#5330,10.);
#1415=VECTOR('',#5333,10.);
#1416=VECTOR('',#5334,10.);
#1417=VECTOR('',#5335,10.);
#1418=VECTOR('',#5338,10.);
#1419=VECTOR('',#5339,10.);
#1420=VECTOR('',#5340,10.);
#1421=VECTOR('',#5343,10.);
#1422=VECTOR('',#5344,10.);
#1423=VECTOR('',#5345,10.);
#1424=VECTOR('',#5346,10.);
#1425=VECTOR('',#5349,10.);
#1426=VECTOR('',#5350,10.);
#1427=VECTOR('',#5351,10.);
#1428=VECTOR('',#5352,10.);
#1429=VECTOR('',#5355,10.);
#1430=VECTOR('',#5356,10.);
#1431=VECTOR('',#5357,10.);
#1432=VECTOR('',#5358,10.);
#1433=VECTOR('',#5361,10.);
#1434=VECTOR('',#5362,10.);
#1435=VECTOR('',#5363,10.);
#1436=VECTOR('',#5366,10.);
#1437=VECTOR('',#5367,10.);
#1438=VECTOR('',#5368,10.);
#1439=VECTOR('',#5369,10.);
#1440=VECTOR('',#5372,10.);
#1441=VECTOR('',#5373,10.);
#1442=VECTOR('',#5374,10.);
#1443=VECTOR('',#5375,10.);
#1444=VECTOR('',#5378,10.);
#1445=VECTOR('',#5379,10.);
#1446=VECTOR('',#5380,10.);
#1447=VECTOR('',#5381,10.);
#1448=VECTOR('',#5384,10.);
#1449=VECTOR('',#5385,10.);
#1450=VECTOR('',#5386,10.);
#1451=VECTOR('',#5389,10.);
#1452=VECTOR('',#5390,10.);
#1453=VECTOR('',#5391,10.);
#1454=VECTOR('',#5392,10.);
#1455=VECTOR('',#5395,10.);
#1456=VECTOR('',#5396,10.);
#1457=VECTOR('',#5397,10.);
#1458=VECTOR('',#5398,10.);
#1459=VECTOR('',#5401,10.);
#1460=VECTOR('',#5402,10.);
#1461=VECTOR('',#5403,10.);
#1462=VECTOR('',#5404,10.);
#1463=VECTOR('',#5407,10.);
#1464=VECTOR('',#5408,10.);
#1465=VECTOR('',#5409,10.);
#1466=VECTOR('',#5410,10.);
#1467=VECTOR('',#5413,10.);
#1468=VECTOR('',#5414,10.);
#1469=VECTOR('',#5415,10.);
#1470=VECTOR('',#5418,10.);
#1471=VECTOR('',#5419,10.);
#1472=VECTOR('',#5420,10.);
#1473=VECTOR('',#5421,10.);
#1474=VECTOR('',#5424,10.);
#1475=VECTOR('',#5429,10.);
#1476=VECTOR('',#5430,10.);
#1477=VECTOR('',#5433,10.);
#1478=VECTOR('',#5438,10.);
#1479=VECTOR('',#5439,10.);
#1480=VECTOR('',#5442,10.);
#1481=VECTOR('',#5447,10.);
#1482=VECTOR('',#5448,10.);
#1483=VECTOR('',#5449,10.);
#1484=VECTOR('',#5452,10.);
#1485=VECTOR('',#5455,10.);
#1486=VECTOR('',#5460,10.);
#1487=VECTOR('',#5461,10.);
#1488=VECTOR('',#5462,10.);
#1489=VECTOR('',#5465,10.);
#1490=VECTOR('',#5468,10.);
#1491=VECTOR('',#5471,10.);
#1492=VECTOR('',#5472,10.);
#1493=VECTOR('',#5475,10.);
#1494=VECTOR('',#5476,10.);
#1495=VECTOR('',#5479,10.);
#1496=VECTOR('',#5480,10.);
#1497=VECTOR('',#5483,10.);
#1498=VECTOR('',#5484,10.);
#1499=VECTOR('',#5485,10.);
#1500=VECTOR('',#5488,10.);
#1501=VECTOR('',#5491,10.);
#1502=VECTOR('',#5492,10.);
#1503=VECTOR('',#5495,10.);
#1504=VECTOR('',#5496,10.);
#1505=VECTOR('',#5499,10.);
#1506=VECTOR('',#5500,10.);
#1507=VECTOR('',#5503,10.);
#1508=VECTOR('',#5504,10.);
#1509=VECTOR('',#5507,10.);
#1510=VECTOR('',#5510,10.);
#1511=VECTOR('',#5511,10.);
#1512=VECTOR('',#5512,10.);
#1513=VECTOR('',#5515,10.);
#1514=VECTOR('',#5518,10.);
#1515=VECTOR('',#5519,10.);
#1516=VECTOR('',#5520,10.);
#1517=VECTOR('',#5523,10.);
#1518=VECTOR('',#5524,10.);
#1519=VECTOR('',#5527,10.);
#1520=VECTOR('',#5530,10.);
#1521=VECTOR('',#5531,10.);
#1522=VECTOR('',#5534,10.);
#1523=VECTOR('',#5535,10.);
#1524=VECTOR('',#5536,10.);
#1525=VECTOR('',#5539,10.);
#1526=VECTOR('',#5542,10.);
#1527=VECTOR('',#5545,10.);
#1528=VECTOR('',#5546,10.);
#1529=VECTOR('',#5547,10.);
#1530=VECTOR('',#5550,10.);
#1531=VECTOR('',#5551,10.);
#1532=VECTOR('',#5554,10.);
#1533=VECTOR('',#5555,10.);
#1534=VECTOR('',#5556,10.);
#1535=VECTOR('',#5559,10.);
#1536=VECTOR('',#5560,10.);
#1537=VECTOR('',#5563,10.);
#1538=VECTOR('',#5564,10.);
#1539=VECTOR('',#5565,10.);
#1540=VECTOR('',#5568,10.);
#1541=VECTOR('',#5569,10.);
#1542=VECTOR('',#5570,10.);
#1543=VECTOR('',#5573,10.);
#1544=VECTOR('',#5578,10.);
#1545=VECTOR('',#5579,10.);
#1546=VECTOR('',#5582,10.);
#1547=VECTOR('',#5583,10.);
#1548=VECTOR('',#5586,10.);
#1549=VECTOR('',#5591,10.);
#1550=VECTOR('',#5594,10.);
#1551=VECTOR('',#5597,10.);
#1552=VECTOR('',#5598,10.);
#1553=VECTOR('',#5599,10.);
#1554=VECTOR('',#5600,10.);
#1555=VECTOR('',#5601,10.);
#1556=VECTOR('',#5602,10.);
#1557=VECTOR('',#5607,10.);
#1558=VECTOR('',#5618,10.);
#1559=VECTOR('',#5619,10.);
#1560=VECTOR('',#5622,10.);
#1561=VECTOR('',#5623,10.);
#1562=VECTOR('',#5626,10.);
#1563=VECTOR('',#5629,10.);
#1564=VECTOR('',#5630,10.);
#1565=VECTOR('',#5631,10.);
#1566=VECTOR('',#5632,10.);
#1567=VECTOR('',#5633,10.);
#1568=VECTOR('',#5634,10.);
#1569=VECTOR('',#5635,10.);
#1570=VECTOR('',#5638,10.);
#1571=VECTOR('',#5641,10.);
#1572=VECTOR('',#5654,10.);
#1573=VECTOR('',#5655,10.);
#1574=VECTOR('',#5658,10.);
#1575=VERTEX_POINT('',#5665);
#1576=VERTEX_POINT('',#5666);
#1577=VERTEX_POINT('',#5668);
#1578=VERTEX_POINT('',#5670);
#1579=VERTEX_POINT('',#5674);
#1580=VERTEX_POINT('',#5675);
#1581=VERTEX_POINT('',#5677);
#1582=VERTEX_POINT('',#5679);
#1583=VERTEX_POINT('',#5686);
#1584=VERTEX_POINT('',#5688);
#1585=VERTEX_POINT('',#5690);
#1586=VERTEX_POINT('',#5692);
#1587=VERTEX_POINT('',#5694);
#1588=VERTEX_POINT('',#5696);
#1589=VERTEX_POINT('',#5698);
#1590=VERTEX_POINT('',#5700);
#1591=VERTEX_POINT('',#5702);
#1592=VERTEX_POINT('',#5704);
#1593=VERTEX_POINT('',#5706);
#1594=VERTEX_POINT('',#5708);
#1595=VERTEX_POINT('',#5710);
#1596=VERTEX_POINT('',#5712);
#1597=VERTEX_POINT('',#5719);
#1598=VERTEX_POINT('',#5721);
#1599=VERTEX_POINT('',#5725);
#1600=VERTEX_POINT('',#5727);
#1601=VERTEX_POINT('',#5729);
#1602=VERTEX_POINT('',#5731);
#1603=VERTEX_POINT('',#5736);
#1604=VERTEX_POINT('',#5737);
#1605=VERTEX_POINT('',#5739);
#1606=VERTEX_POINT('',#5741);
#1607=VERTEX_POINT('',#5745);
#1608=VERTEX_POINT('',#5746);
#1609=VERTEX_POINT('',#5748);
#1610=VERTEX_POINT('',#5750);
#1611=VERTEX_POINT('',#5757);
#1612=VERTEX_POINT('',#5758);
#1613=VERTEX_POINT('',#5760);
#1614=VERTEX_POINT('',#5762);
#1615=VERTEX_POINT('',#5766);
#1616=VERTEX_POINT('',#5767);
#1617=VERTEX_POINT('',#5769);
#1618=VERTEX_POINT('',#5771);
#1619=VERTEX_POINT('',#5775);
#1620=VERTEX_POINT('',#5777);
#1621=VERTEX_POINT('',#5781);
#1622=VERTEX_POINT('',#5786);
#1623=VERTEX_POINT('',#5788);
#1624=VERTEX_POINT('',#5790);
#1625=VERTEX_POINT('',#5794);
#1626=VERTEX_POINT('',#5798);
#1627=VERTEX_POINT('',#5799);
#1628=VERTEX_POINT('',#5804);
#1629=VERTEX_POINT('',#5805);
#1630=VERTEX_POINT('',#5810);
#1631=VERTEX_POINT('',#5811);
#1632=VERTEX_POINT('',#5816);
#1633=VERTEX_POINT('',#5821);
#1634=VERTEX_POINT('',#5822);
#1635=VERTEX_POINT('',#5825);
#1636=VERTEX_POINT('',#5829);
#1637=VERTEX_POINT('',#5830);
#1638=VERTEX_POINT('',#5832);
#1639=VERTEX_POINT('',#5834);
#1640=VERTEX_POINT('',#5841);
#1641=VERTEX_POINT('',#5842);
#1642=VERTEX_POINT('',#5844);
#1643=VERTEX_POINT('',#5846);
#1644=VERTEX_POINT('',#5850);
#1645=VERTEX_POINT('',#5852);
#1646=VERTEX_POINT('',#5856);
#1647=VERTEX_POINT('',#5858);
#1648=VERTEX_POINT('',#5863);
#1649=VERTEX_POINT('',#5870);
#1650=VERTEX_POINT('',#5871);
#1651=VERTEX_POINT('',#5873);
#1652=VERTEX_POINT('',#5875);
#1653=VERTEX_POINT('',#5879);
#1654=VERTEX_POINT('',#5884);
#1655=VERTEX_POINT('',#5886);
#1656=VERTEX_POINT('',#5894);
#1657=VERTEX_POINT('',#5895);
#1658=VERTEX_POINT('',#5898);
#1659=VERTEX_POINT('',#5902);
#1660=VERTEX_POINT('',#5904);
#1661=VERTEX_POINT('',#5908);
#1662=VERTEX_POINT('',#5909);
#1663=VERTEX_POINT('',#5914);
#1664=VERTEX_POINT('',#5915);
#1665=VERTEX_POINT('',#5920);
#1666=VERTEX_POINT('',#5921);
#1667=VERTEX_POINT('',#5926);
#1668=VERTEX_POINT('',#5927);
#1669=VERTEX_POINT('',#5936);
#1670=VERTEX_POINT('',#5937);
#1671=VERTEX_POINT('',#5940);
#1672=VERTEX_POINT('',#5944);
#1673=VERTEX_POINT('',#5946);
#1674=VERTEX_POINT('',#5951);
#1675=VERTEX_POINT('',#5963);
#1676=VERTEX_POINT('',#5965);
#1677=VERTEX_POINT('',#5969);
#1678=VERTEX_POINT('',#5973);
#1679=VERTEX_POINT('',#5977);
#1680=VERTEX_POINT('',#5981);
#1681=VERTEX_POINT('',#5983);
#1682=VERTEX_POINT('',#5985);
#1683=VERTEX_POINT('',#5989);
#1684=VERTEX_POINT('',#5993);
#1685=VERTEX_POINT('',#5997);
#1686=VERTEX_POINT('',#6001);
#1687=VERTEX_POINT('',#6003);
#1688=VERTEX_POINT('',#6007);
#1689=VERTEX_POINT('',#6009);
#1690=VERTEX_POINT('',#6011);
#1691=VERTEX_POINT('',#6013);
#1692=VERTEX_POINT('',#6020);
#1693=VERTEX_POINT('',#6024);
#1694=VERTEX_POINT('',#6026);
#1695=VERTEX_POINT('',#6028);
#1696=VERTEX_POINT('',#6030);
#1697=VERTEX_POINT('',#6034);
#1698=VERTEX_POINT('',#6036);
#1699=VERTEX_POINT('',#6040);
#1700=VERTEX_POINT('',#6044);
#1701=VERTEX_POINT('',#6048);
#1702=VERTEX_POINT('',#6052);
#1703=VERTEX_POINT('',#6054);
#1704=VERTEX_POINT('',#6056);
#1705=VERTEX_POINT('',#6060);
#1706=VERTEX_POINT('',#6065);
#1707=VERTEX_POINT('',#6066);
#1708=VERTEX_POINT('',#6071);
#1709=VERTEX_POINT('',#6072);
#1710=VERTEX_POINT('',#6080);
#1711=VERTEX_POINT('',#6082);
#1712=VERTEX_POINT('',#6086);
#1713=VERTEX_POINT('',#6088);
#1714=VERTEX_POINT('',#6094);
#1715=VERTEX_POINT('',#6096);
#1716=VERTEX_POINT('',#6098);
#1717=VERTEX_POINT('',#6102);
#1718=VERTEX_POINT('',#6104);
#1719=VERTEX_POINT('',#6106);
#1720=VERTEX_POINT('',#6113);
#1721=VERTEX_POINT('',#6117);
#1722=VERTEX_POINT('',#6119);
#1723=VERTEX_POINT('',#6121);
#1724=VERTEX_POINT('',#6123);
#1725=VERTEX_POINT('',#6125);
#1726=VERTEX_POINT('',#6127);
#1727=VERTEX_POINT('',#6129);
#1728=VERTEX_POINT('',#6131);
#1729=VERTEX_POINT('',#6133);
#1730=VERTEX_POINT('',#6135);
#1731=VERTEX_POINT('',#6137);
#1732=VERTEX_POINT('',#6139);
#1733=VERTEX_POINT('',#6141);
#1734=VERTEX_POINT('',#6143);
#1735=VERTEX_POINT('',#6145);
#1736=VERTEX_POINT('',#6147);
#1737=VERTEX_POINT('',#6149);
#1738=VERTEX_POINT('',#6151);
#1739=VERTEX_POINT('',#6153);
#1740=VERTEX_POINT('',#6156);
#1741=VERTEX_POINT('',#6160);
#1742=VERTEX_POINT('',#6162);
#1743=VERTEX_POINT('',#6171);
#1744=VERTEX_POINT('',#6175);
#1745=VERTEX_POINT('',#6176);
#1746=VERTEX_POINT('',#6181);
#1747=VERTEX_POINT('',#6183);
#1748=VERTEX_POINT('',#6185);
#1749=VERTEX_POINT('',#6190);
#1750=VERTEX_POINT('',#6192);
#1751=VERTEX_POINT('',#6204);
#1752=VERTEX_POINT('',#6206);
#1753=VERTEX_POINT('',#6218);
#1754=VERTEX_POINT('',#6219);
#1755=VERTEX_POINT('',#6232);
#1756=VERTEX_POINT('',#6234);
#1757=VERTEX_POINT('',#6236);
#1758=VERTEX_POINT('',#6248);
#1759=VERTEX_POINT('',#6249);
#1760=VERTEX_POINT('',#6252);
#1761=VERTEX_POINT('',#6270);
#1762=VERTEX_POINT('',#6272);
#1763=VERTEX_POINT('',#6281);
#1764=VERTEX_POINT('',#6282);
#1765=VERTEX_POINT('',#6287);
#1766=VERTEX_POINT('',#6288);
#1767=VERTEX_POINT('',#6293);
#1768=VERTEX_POINT('',#6294);
#1769=VERTEX_POINT('',#6299);
#1770=VERTEX_POINT('',#6301);
#1771=VERTEX_POINT('',#6308);
#1772=VERTEX_POINT('',#6315);
#1773=VERTEX_POINT('',#6317);
#1774=VERTEX_POINT('',#6321);
#1775=VERTEX_POINT('',#6325);
#1776=VERTEX_POINT('',#6329);
#1777=VERTEX_POINT('',#6333);
#1778=VERTEX_POINT('',#6344);
#1779=VERTEX_POINT('',#6348);
#1780=VERTEX_POINT('',#6349);
#1781=VERTEX_POINT('',#6351);
#1782=VERTEX_POINT('',#6353);
#1783=VERTEX_POINT('',#6357);
#1784=VERTEX_POINT('',#6359);
#1785=VERTEX_POINT('',#6361);
#1786=VERTEX_POINT('',#6365);
#1787=VERTEX_POINT('',#6367);
#1788=VERTEX_POINT('',#6369);
#1789=VERTEX_POINT('',#6371);
#1790=VERTEX_POINT('',#6373);
#1791=VERTEX_POINT('',#6376);
#1792=VERTEX_POINT('',#6378);
#1793=VERTEX_POINT('',#6380);
#1794=VERTEX_POINT('',#6384);
#1795=VERTEX_POINT('',#6386);
#1796=VERTEX_POINT('',#6390);
#1797=VERTEX_POINT('',#6392);
#1798=VERTEX_POINT('',#6396);
#1799=VERTEX_POINT('',#6398);
#1800=VERTEX_POINT('',#6402);
#1801=VERTEX_POINT('',#6404);
#1802=VERTEX_POINT('',#6408);
#1803=VERTEX_POINT('',#6410);
#1804=VERTEX_POINT('',#6414);
#1805=VERTEX_POINT('',#6416);
#1806=VERTEX_POINT('',#6420);
#1807=VERTEX_POINT('',#6425);
#1808=VERTEX_POINT('',#6427);
#1809=VERTEX_POINT('',#6431);
#1810=VERTEX_POINT('',#6433);
#1811=VERTEX_POINT('',#6435);
#1812=VERTEX_POINT('',#6437);
#1813=VERTEX_POINT('',#6439);
#1814=VERTEX_POINT('',#6441);
#1815=VERTEX_POINT('',#6443);
#1816=VERTEX_POINT('',#6445);
#1817=VERTEX_POINT('',#6447);
#1818=VERTEX_POINT('',#6449);
#1819=VERTEX_POINT('',#6451);
#1820=VERTEX_POINT('',#6453);
#1821=VERTEX_POINT('',#6455);
#1822=VERTEX_POINT('',#6457);
#1823=VERTEX_POINT('',#6459);
#1824=VERTEX_POINT('',#6461);
#1825=VERTEX_POINT('',#6465);
#1826=VERTEX_POINT('',#6470);
#1827=VERTEX_POINT('',#6474);
#1828=VERTEX_POINT('',#6475);
#1829=VERTEX_POINT('',#6477);
#1830=VERTEX_POINT('',#6479);
#1831=VERTEX_POINT('',#6483);
#1832=VERTEX_POINT('',#6485);
#1833=VERTEX_POINT('',#6489);
#1834=VERTEX_POINT('',#6490);
#1835=VERTEX_POINT('',#6492);
#1836=VERTEX_POINT('',#6494);
#1837=VERTEX_POINT('',#6498);
#1838=VERTEX_POINT('',#6499);
#1839=VERTEX_POINT('',#6501);
#1840=VERTEX_POINT('',#6503);
#1841=VERTEX_POINT('',#6507);
#1842=VERTEX_POINT('',#6508);
#1843=VERTEX_POINT('',#6510);
#1844=VERTEX_POINT('',#6512);
#1845=VERTEX_POINT('',#6516);
#1846=VERTEX_POINT('',#6517);
#1847=VERTEX_POINT('',#6519);
#1848=VERTEX_POINT('',#6521);
#1849=VERTEX_POINT('',#6525);
#1850=VERTEX_POINT('',#6527);
#1851=VERTEX_POINT('',#6531);
#1852=VERTEX_POINT('',#6533);
#1853=VERTEX_POINT('',#6537);
#1854=VERTEX_POINT('',#6538);
#1855=VERTEX_POINT('',#6540);
#1856=VERTEX_POINT('',#6542);
#1857=VERTEX_POINT('',#6546);
#1858=VERTEX_POINT('',#6547);
#1859=VERTEX_POINT('',#6549);
#1860=VERTEX_POINT('',#6551);
#1861=VERTEX_POINT('',#6555);
#1862=VERTEX_POINT('',#6556);
#1863=VERTEX_POINT('',#6558);
#1864=VERTEX_POINT('',#6560);
#1865=VERTEX_POINT('',#6564);
#1866=VERTEX_POINT('',#6566);
#1867=VERTEX_POINT('',#6570);
#1868=VERTEX_POINT('',#6571);
#1869=VERTEX_POINT('',#6573);
#1870=VERTEX_POINT('',#6575);
#1871=VERTEX_POINT('',#6579);
#1872=VERTEX_POINT('',#6580);
#1873=VERTEX_POINT('',#6582);
#1874=VERTEX_POINT('',#6584);
#1875=VERTEX_POINT('',#6588);
#1876=VERTEX_POINT('',#6589);
#1877=VERTEX_POINT('',#6591);
#1878=VERTEX_POINT('',#6593);
#1879=VERTEX_POINT('',#6597);
#1880=VERTEX_POINT('',#6599);
#1881=VERTEX_POINT('',#6603);
#1882=VERTEX_POINT('',#6604);
#1883=VERTEX_POINT('',#6606);
#1884=VERTEX_POINT('',#6608);
#1885=VERTEX_POINT('',#6612);
#1886=VERTEX_POINT('',#6613);
#1887=VERTEX_POINT('',#6615);
#1888=VERTEX_POINT('',#6617);
#1889=VERTEX_POINT('',#6621);
#1890=VERTEX_POINT('',#6622);
#1891=VERTEX_POINT('',#6624);
#1892=VERTEX_POINT('',#6626);
#1893=VERTEX_POINT('',#6630);
#1894=VERTEX_POINT('',#6631);
#1895=VERTEX_POINT('',#6633);
#1896=VERTEX_POINT('',#6635);
#1897=VERTEX_POINT('',#6639);
#1898=VERTEX_POINT('',#6641);
#1899=VERTEX_POINT('',#6645);
#1900=VERTEX_POINT('',#6646);
#1901=VERTEX_POINT('',#6648);
#1902=VERTEX_POINT('',#6650);
#1903=VERTEX_POINT('',#6657);
#1904=VERTEX_POINT('',#6664);
#1905=VERTEX_POINT('',#6671);
#1906=VERTEX_POINT('',#6673);
#1907=VERTEX_POINT('',#6682);
#1908=VERTEX_POINT('',#6684);
#1909=VERTEX_POINT('',#6701);
#1910=VERTEX_POINT('',#6703);
#1911=VERTEX_POINT('',#6723);
#1912=VERTEX_POINT('',#6725);
#1913=VERTEX_POINT('',#6731);
#1914=VERTEX_POINT('',#6733);
#1915=VERTEX_POINT('',#6745);
#1916=VERTEX_POINT('',#6747);
#1917=VERTEX_POINT('',#6755);
#1918=VERTEX_POINT('',#6757);
#1919=VERTEX_POINT('',#6764);
#1920=VERTEX_POINT('',#6766);
#1921=VERTEX_POINT('',#6773);
#1922=VERTEX_POINT('',#6775);
#1923=VERTEX_POINT('',#6779);
#1924=VERTEX_POINT('',#6781);
#1925=VERTEX_POINT('',#6801);
#1926=VERTEX_POINT('',#6806);
#1927=VERTEX_POINT('',#6817);
#1928=VERTEX_POINT('',#6821);
#1929=VERTEX_POINT('',#6830);
#1930=VERTEX_POINT('',#6832);
#1931=EDGE_CURVE('',#1575,#1576,#625,.T.);
#1932=EDGE_CURVE('',#1576,#1577,#626,.T.);
#1933=EDGE_CURVE('',#1577,#1578,#627,.T.);
#1934=EDGE_CURVE('',#1578,#1575,#628,.T.);
#1935=EDGE_CURVE('',#1579,#1580,#629,.T.);
#1936=EDGE_CURVE('',#1579,#1581,#630,.T.);
#1937=EDGE_CURVE('',#1581,#1582,#631,.T.);
#1938=EDGE_CURVE('',#1582,#1580,#632,.T.);
#1939=EDGE_CURVE('',#1580,#1578,#633,.T.);
#1940=EDGE_CURVE('',#1582,#1575,#634,.T.);
#1941=EDGE_CURVE('',#1583,#1581,#635,.T.);
#1942=EDGE_CURVE('',#1584,#1583,#636,.T.);
#1943=EDGE_CURVE('',#1585,#1584,#637,.T.);
#1944=EDGE_CURVE('',#1586,#1585,#145,.F.);
#1945=EDGE_CURVE('',#1586,#1587,#638,.T.);
#1946=EDGE_CURVE('',#1588,#1587,#639,.T.);
#1947=EDGE_CURVE('',#1589,#1588,#640,.T.);
#1948=EDGE_CURVE('',#1590,#1589,#641,.T.);
#1949=EDGE_CURVE('',#1591,#1590,#642,.T.);
#1950=EDGE_CURVE('',#1592,#1591,#643,.T.);
#1951=EDGE_CURVE('',#1593,#1592,#644,.T.);
#1952=EDGE_CURVE('',#1594,#1593,#645,.T.);
#1953=EDGE_CURVE('',#1595,#1594,#646,.T.);
#1954=EDGE_CURVE('',#1596,#1595,#143,.T.);
#1955=EDGE_CURVE('',#1596,#1597,#647,.T.);
#1956=EDGE_CURVE('',#1598,#1597,#648,.T.);
#1957=EDGE_CURVE('',#1576,#1598,#649,.T.);
#1958=EDGE_CURVE('',#1599,#1598,#146,.T.);
#1959=EDGE_CURVE('',#1600,#1599,#650,.T.);
#1960=EDGE_CURVE('',#1600,#1601,#651,.T.);
#1961=EDGE_CURVE('',#1601,#1602,#652,.T.);
#1962=EDGE_CURVE('',#1583,#1602,#147,.T.);
#1963=EDGE_CURVE('',#1579,#1577,#653,.T.);
#1964=EDGE_CURVE('',#1603,#1604,#654,.T.);
#1965=EDGE_CURVE('',#1603,#1605,#655,.T.);
#1966=EDGE_CURVE('',#1605,#1606,#656,.T.);
#1967=EDGE_CURVE('',#1606,#1604,#657,.T.);
#1968=EDGE_CURVE('',#1607,#1608,#658,.T.);
#1969=EDGE_CURVE('',#1608,#1609,#659,.T.);
#1970=EDGE_CURVE('',#1609,#1610,#660,.T.);
#1971=EDGE_CURVE('',#1610,#1607,#661,.T.);
#1972=EDGE_CURVE('',#1606,#1607,#662,.T.);
#1973=EDGE_CURVE('',#1604,#1610,#663,.T.);
#1974=EDGE_CURVE('',#1611,#1612,#664,.T.);
#1975=EDGE_CURVE('',#1612,#1613,#665,.T.);
#1976=EDGE_CURVE('',#1613,#1614,#666,.T.);
#1977=EDGE_CURVE('',#1614,#1611,#667,.T.);
#1978=EDGE_CURVE('',#1615,#1616,#668,.T.);
#1979=EDGE_CURVE('',#1616,#1617,#669,.T.);
#1980=EDGE_CURVE('',#1617,#1618,#670,.T.);
#1981=EDGE_CURVE('',#1618,#1615,#671,.T.);
#1982=EDGE_CURVE('',#1616,#1619,#672,.T.);
#1983=EDGE_CURVE('',#1619,#1620,#673,.T.);
#1984=EDGE_CURVE('',#1620,#1617,#674,.T.);
#1985=EDGE_CURVE('',#1618,#1621,#675,.T.);
#1986=EDGE_CURVE('',#1621,#1611,#676,.T.);
#1987=EDGE_CURVE('',#1611,#1615,#677,.T.);
#1988=EDGE_CURVE('',#1587,#1622,#678,.T.);
#1989=EDGE_CURVE('',#1622,#1623,#679,.T.);
#1990=EDGE_CURVE('',#1623,#1624,#680,.T.);
#1991=EDGE_CURVE('',#1624,#1587,#681,.T.);
#1992=EDGE_CURVE('',#1624,#1625,#682,.T.);
#1993=EDGE_CURVE('',#1625,#1588,#683,.T.);
#1994=EDGE_CURVE('',#1626,#1627,#684,.T.);
#1995=EDGE_CURVE('',#1627,#1623,#69,.T.);
#1996=EDGE_CURVE('',#1622,#1626,#70,.T.);
#1997=EDGE_CURVE('',#1628,#1629,#685,.T.);
#1998=EDGE_CURVE('',#1629,#1627,#686,.T.);
#1999=EDGE_CURVE('',#1626,#1628,#687,.T.);
#2000=EDGE_CURVE('',#1630,#1631,#688,.T.);
#2001=EDGE_CURVE('',#1631,#1629,#71,.T.);
#2002=EDGE_CURVE('',#1628,#1630,#72,.T.);
#2003=EDGE_CURVE('',#1630,#1632,#689,.T.);
#2004=EDGE_CURVE('',#1632,#1619,#690,.T.);
#2005=EDGE_CURVE('',#1619,#1631,#691,.T.);
#2006=EDGE_CURVE('',#1633,#1634,#692,.T.);
#2007=EDGE_CURVE('',#1634,#1625,#693,.T.);
#2008=EDGE_CURVE('',#1625,#1635,#694,.T.);
#2009=EDGE_CURVE('',#1635,#1633,#695,.T.);
#2010=EDGE_CURVE('',#1636,#1637,#696,.T.);
#2011=EDGE_CURVE('',#1637,#1638,#697,.T.);
#2012=EDGE_CURVE('',#1638,#1639,#698,.T.);
#2013=EDGE_CURVE('',#1639,#1636,#699,.T.);
#2014=EDGE_CURVE('',#1635,#1636,#700,.T.);
#2015=EDGE_CURVE('',#1639,#1633,#701,.T.);
#2016=EDGE_CURVE('',#1640,#1641,#702,.T.);
#2017=EDGE_CURVE('',#1641,#1642,#703,.T.);
#2018=EDGE_CURVE('',#1642,#1643,#704,.T.);
#2019=EDGE_CURVE('',#1643,#1640,#705,.T.);
#2020=EDGE_CURVE('',#1642,#1644,#73,.T.);
#2021=EDGE_CURVE('',#1644,#1645,#706,.T.);
#2022=EDGE_CURVE('',#1645,#1643,#74,.T.);
#2023=EDGE_CURVE('',#1644,#1646,#707,.T.);
#2024=EDGE_CURVE('',#1646,#1647,#708,.T.);
#2025=EDGE_CURVE('',#1647,#1645,#709,.T.);
#2026=EDGE_CURVE('',#1646,#1592,#75,.T.);
#2027=EDGE_CURVE('',#1592,#1648,#710,.T.);
#2028=EDGE_CURVE('',#1648,#1647,#76,.T.);
#2029=EDGE_CURVE('',#1591,#1637,#711,.T.);
#2030=EDGE_CURVE('',#1637,#1648,#712,.T.);
#2031=EDGE_CURVE('',#1649,#1650,#713,.T.);
#2032=EDGE_CURVE('',#1650,#1651,#714,.T.);
#2033=EDGE_CURVE('',#1651,#1652,#715,.T.);
#2034=EDGE_CURVE('',#1652,#1649,#716,.T.);
#2035=EDGE_CURVE('',#1650,#1653,#717,.T.);
#2036=EDGE_CURVE('',#1653,#1640,#718,.T.);
#2037=EDGE_CURVE('',#1640,#1651,#719,.T.);
#2038=EDGE_CURVE('',#1652,#1654,#720,.T.);
#2039=EDGE_CURVE('',#1654,#1655,#721,.T.);
#2040=EDGE_CURVE('',#1655,#1649,#722,.T.);
#2041=EDGE_CURVE('',#1653,#1641,#77,.T.);
#2042=EDGE_CURVE('',#1591,#1638,#78,.T.);
#2043=EDGE_CURVE('',#1656,#1657,#723,.T.);
#2044=EDGE_CURVE('',#1657,#1654,#724,.T.);
#2045=EDGE_CURVE('',#1654,#1658,#725,.T.);
#2046=EDGE_CURVE('',#1658,#1656,#726,.T.);
#2047=EDGE_CURVE('',#1658,#1659,#727,.T.);
#2048=EDGE_CURVE('',#1659,#1660,#728,.T.);
#2049=EDGE_CURVE('',#1660,#1656,#729,.T.);
#2050=EDGE_CURVE('',#1661,#1662,#730,.T.);
#2051=EDGE_CURVE('',#1662,#1660,#79,.T.);
#2052=EDGE_CURVE('',#1659,#1661,#80,.T.);
#2053=EDGE_CURVE('',#1663,#1664,#731,.T.);
#2054=EDGE_CURVE('',#1664,#1662,#732,.T.);
#2055=EDGE_CURVE('',#1661,#1663,#733,.T.);
#2056=EDGE_CURVE('',#1665,#1666,#734,.T.);
#2057=EDGE_CURVE('',#1666,#1664,#81,.T.);
#2058=EDGE_CURVE('',#1663,#1665,#82,.T.);
#2059=EDGE_CURVE('',#1667,#1668,#735,.T.);
#2060=EDGE_CURVE('',#1668,#1666,#736,.T.);
#2061=EDGE_CURVE('',#1665,#1667,#737,.T.);
#2062=EDGE_CURVE('',#1657,#1655,#83,.T.);
#2063=EDGE_CURVE('',#1634,#1588,#84,.T.);
#2064=EDGE_CURVE('',#1669,#1670,#738,.T.);
#2065=EDGE_CURVE('',#1670,#1667,#739,.T.);
#2066=EDGE_CURVE('',#1667,#1671,#740,.T.);
#2067=EDGE_CURVE('',#1671,#1669,#741,.T.);
#2068=EDGE_CURVE('',#1672,#1669,#742,.T.);
#2069=EDGE_CURVE('',#1671,#1673,#743,.T.);
#2070=EDGE_CURVE('',#1673,#1672,#744,.T.);
#2071=EDGE_CURVE('',#1673,#1614,#745,.T.);
#2072=EDGE_CURVE('',#1614,#1674,#746,.T.);
#2073=EDGE_CURVE('',#1674,#1672,#747,.T.);
#2074=EDGE_CURVE('',#1670,#1668,#85,.T.);
#2075=EDGE_CURVE('',#1632,#1620,#86,.T.);
#2076=EDGE_CURVE('',#1621,#1612,#87,.T.);
#2077=EDGE_CURVE('',#1613,#1674,#88,.T.);
#2078=EDGE_CURVE('',#1590,#1675,#148,.T.);
#2079=EDGE_CURVE('',#1675,#1676,#149,.T.);
#2080=EDGE_CURVE('',#1676,#1638,#748,.T.);
#2081=EDGE_CURVE('',#1646,#1677,#749,.T.);
#2082=EDGE_CURVE('',#1677,#1593,#89,.F.);
#2083=EDGE_CURVE('',#1678,#1644,#750,.T.);
#2084=EDGE_CURVE('',#1677,#1678,#751,.T.);
#2085=EDGE_CURVE('',#1642,#1679,#752,.T.);
#2086=EDGE_CURVE('',#1679,#1678,#90,.F.);
#2087=EDGE_CURVE('',#1653,#1680,#753,.T.);
#2088=EDGE_CURVE('',#1680,#1681,#150,.T.);
#2089=EDGE_CURVE('',#1681,#1682,#151,.T.);
#2090=EDGE_CURVE('',#1682,#1641,#754,.T.);
#2091=EDGE_CURVE('',#1650,#1683,#755,.T.);
#2092=EDGE_CURVE('',#1683,#1680,#756,.T.);
#2093=EDGE_CURVE('',#1649,#1684,#757,.T.);
#2094=EDGE_CURVE('',#1683,#1684,#758,.T.);
#2095=EDGE_CURVE('',#1685,#1655,#759,.T.);
#2096=EDGE_CURVE('',#1685,#1684,#760,.T.);
#2097=EDGE_CURVE('',#1657,#1686,#761,.T.);
#2098=EDGE_CURVE('',#1686,#1687,#152,.T.);
#2099=EDGE_CURVE('',#1687,#1685,#153,.T.);
#2100=EDGE_CURVE('',#1688,#1605,#762,.T.);
#2101=EDGE_CURVE('',#1689,#1688,#763,.T.);
#2102=EDGE_CURVE('',#1689,#1690,#764,.T.);
#2103=EDGE_CURVE('',#1691,#1690,#144,.T.);
#2104=EDGE_CURVE('',#1692,#1691,#765,.T.);
#2105=EDGE_CURVE('',#1679,#1692,#766,.T.);
#2106=EDGE_CURVE('',#1686,#1682,#767,.T.);
#2107=EDGE_CURVE('',#1693,#1656,#768,.T.);
#2108=EDGE_CURVE('',#1694,#1693,#154,.F.);
#2109=EDGE_CURVE('',#1695,#1694,#769,.T.);
#2110=EDGE_CURVE('',#1696,#1695,#770,.T.);
#2111=EDGE_CURVE('',#1608,#1696,#771,.T.);
#2112=EDGE_CURVE('',#1697,#1660,#772,.T.);
#2113=EDGE_CURVE('',#1698,#1697,#773,.T.);
#2114=EDGE_CURVE('',#1693,#1698,#774,.T.);
#2115=EDGE_CURVE('',#1662,#1699,#775,.T.);
#2116=EDGE_CURVE('',#1697,#1699,#91,.T.);
#2117=EDGE_CURVE('',#1700,#1664,#776,.T.);
#2118=EDGE_CURVE('',#1699,#1700,#777,.T.);
#2119=EDGE_CURVE('',#1666,#1701,#778,.T.);
#2120=EDGE_CURVE('',#1700,#1701,#92,.T.);
#2121=EDGE_CURVE('',#1670,#1702,#779,.T.);
#2122=EDGE_CURVE('',#1702,#1703,#155,.T.);
#2123=EDGE_CURVE('',#1703,#1704,#156,.T.);
#2124=EDGE_CURVE('',#1704,#1668,#780,.T.);
#2125=EDGE_CURVE('',#1669,#1705,#781,.T.);
#2126=EDGE_CURVE('',#1705,#1702,#782,.T.);
#2127=EDGE_CURVE('',#1706,#1707,#93,.T.);
#2128=EDGE_CURVE('',#1707,#1691,#94,.T.);
#2129=EDGE_CURVE('',#1690,#1706,#95,.T.);
#2130=EDGE_CURVE('',#1708,#1709,#96,.T.);
#2131=EDGE_CURVE('',#1709,#1707,#783,.T.);
#2132=EDGE_CURVE('',#1706,#1708,#784,.T.);
#2133=EDGE_CURVE('',#1595,#1709,#97,.T.);
#2134=EDGE_CURVE('',#1708,#1596,#98,.T.);
#2135=EDGE_CURVE('',#1710,#1689,#99,.F.);
#2136=EDGE_CURVE('',#1711,#1710,#785,.T.);
#2137=EDGE_CURVE('',#1597,#1711,#100,.F.);
#2138=EDGE_CURVE('',#1634,#1712,#786,.T.);
#2139=EDGE_CURVE('',#1712,#1713,#157,.T.);
#2140=EDGE_CURVE('',#1713,#1589,#158,.T.);
#2141=EDGE_CURVE('',#1713,#1675,#787,.T.);
#2142=EDGE_CURVE('',#1621,#1714,#788,.T.);
#2143=EDGE_CURVE('',#1714,#1715,#159,.T.);
#2144=EDGE_CURVE('',#1715,#1716,#160,.T.);
#2145=EDGE_CURVE('',#1716,#1612,#789,.T.);
#2146=EDGE_CURVE('',#1632,#1717,#790,.T.);
#2147=EDGE_CURVE('',#1717,#1718,#161,.T.);
#2148=EDGE_CURVE('',#1718,#1719,#162,.T.);
#2149=EDGE_CURVE('',#1719,#1620,#791,.T.);
#2150=EDGE_CURVE('',#1715,#1718,#792,.T.);
#2151=EDGE_CURVE('',#1717,#1716,#793,.T.);
#2152=EDGE_CURVE('',#1618,#1720,#794,.T.);
#2153=EDGE_CURVE('',#1720,#1714,#795,.T.);
#2154=EDGE_CURVE('',#1630,#1721,#796,.T.);
#2155=EDGE_CURVE('',#1722,#1721,#797,.T.);
#2156=EDGE_CURVE('',#1723,#1722,#798,.T.);
#2157=EDGE_CURVE('',#1724,#1723,#799,.T.);
#2158=EDGE_CURVE('',#1725,#1724,#800,.T.);
#2159=EDGE_CURVE('',#1725,#1726,#801,.T.);
#2160=EDGE_CURVE('',#1726,#1727,#802,.T.);
#2161=EDGE_CURVE('',#1727,#1728,#803,.T.);
#2162=EDGE_CURVE('',#1729,#1728,#804,.T.);
#2163=EDGE_CURVE('',#1729,#1730,#805,.T.);
#2164=EDGE_CURVE('',#1730,#1731,#806,.T.);
#2165=EDGE_CURVE('',#1731,#1732,#807,.T.);
#2166=EDGE_CURVE('',#1733,#1732,#808,.T.);
#2167=EDGE_CURVE('',#1733,#1734,#809,.T.);
#2168=EDGE_CURVE('',#1734,#1735,#810,.T.);
#2169=EDGE_CURVE('',#1735,#1736,#811,.T.);
#2170=EDGE_CURVE('',#1737,#1736,#812,.T.);
#2171=EDGE_CURVE('',#1738,#1737,#813,.T.);
#2172=EDGE_CURVE('',#1739,#1738,#814,.T.);
#2173=EDGE_CURVE('',#1701,#1739,#815,.T.);
#2174=EDGE_CURVE('',#1740,#1704,#816,.T.);
#2175=EDGE_CURVE('',#1613,#1740,#817,.T.);
#2176=EDGE_CURVE('',#1740,#1741,#163,.T.);
#2177=EDGE_CURVE('',#1741,#1742,#164,.T.);
#2178=EDGE_CURVE('',#1742,#1674,#818,.T.);
#2179=EDGE_CURVE('',#1703,#1741,#819,.T.);
#2180=EDGE_CURVE('',#1681,#1687,#820,.T.);
#2181=EDGE_CURVE('',#1711,#1743,#821,.T.);
#2182=EDGE_CURVE('',#1743,#1599,#165,.T.);
#2183=EDGE_CURVE('',#1744,#1745,#166,.T.);
#2184=EDGE_CURVE('',#1745,#1710,#822,.T.);
#2185=EDGE_CURVE('',#1688,#1744,#167,.T.);
#2186=EDGE_CURVE('',#1746,#1744,#823,.T.);
#2187=EDGE_CURVE('',#1746,#1747,#824,.T.);
#2188=EDGE_CURVE('',#1747,#1748,#825,.T.);
#2189=EDGE_CURVE('',#1748,#1745,#826,.T.);
#2190=EDGE_CURVE('',#1603,#1609,#827,.T.);
#2191=EDGE_CURVE('',#1749,#1696,#168,.T.);
#2192=EDGE_CURVE('',#1750,#1749,#828,.T.);
#2193=EDGE_CURVE('',#1750,#1746,#829,.T.);
#2194=EDGE_CURVE('',#1751,#1679,#101,.T.);
#2195=EDGE_CURVE('',#1751,#1752,#102,.T.);
#2196=EDGE_CURVE('',#1678,#1752,#103,.T.);
#2197=EDGE_CURVE('',#1753,#1754,#104,.T.);
#2198=EDGE_CURVE('',#1593,#1754,#105,.T.);
#2199=EDGE_CURVE('',#1753,#1677,#106,.T.);
#2200=EDGE_CURVE('',#1755,#1692,#107,.F.);
#2201=EDGE_CURVE('',#1756,#1755,#108,.T.);
#2202=EDGE_CURVE('',#1756,#1757,#109,.T.);
#2203=EDGE_CURVE('',#1692,#1757,#110,.T.);
#2204=EDGE_CURVE('',#1758,#1759,#111,.T.);
#2205=EDGE_CURVE('',#1594,#1758,#112,.F.);
#2206=EDGE_CURVE('',#1760,#1594,#113,.T.);
#2207=EDGE_CURVE('',#1760,#1759,#114,.T.);
#2208=EDGE_CURVE('',#1758,#1709,#830,.T.);
#2209=EDGE_CURVE('',#1754,#1760,#831,.T.);
#2210=EDGE_CURVE('',#1755,#1758,#832,.T.);
#2211=EDGE_CURVE('',#1759,#1756,#833,.T.);
#2212=EDGE_CURVE('',#1757,#1751,#834,.T.);
#2213=EDGE_CURVE('',#1707,#1755,#835,.T.);
#2214=EDGE_CURVE('',#1752,#1753,#836,.T.);
#2215=EDGE_CURVE('',#1721,#1761,#115,.T.);
#2216=EDGE_CURVE('',#1761,#1762,#837,.T.);
#2217=EDGE_CURVE('',#1762,#1722,#169,.T.);
#2218=EDGE_CURVE('',#1602,#1724,#170,.T.);
#2219=EDGE_CURVE('',#1723,#1584,#171,.T.);
#2220=EDGE_CURVE('',#1762,#1584,#838,.T.);
#2221=EDGE_CURVE('',#1763,#1764,#116,.T.);
#2222=EDGE_CURVE('',#1764,#1761,#117,.T.);
#2223=EDGE_CURVE('',#1721,#1763,#118,.T.);
#2224=EDGE_CURVE('',#1765,#1766,#119,.T.);
#2225=EDGE_CURVE('',#1766,#1764,#839,.T.);
#2226=EDGE_CURVE('',#1763,#1765,#840,.T.);
#2227=EDGE_CURVE('',#1767,#1768,#120,.T.);
#2228=EDGE_CURVE('',#1768,#1766,#121,.T.);
#2229=EDGE_CURVE('',#1765,#1767,#122,.T.);
#2230=EDGE_CURVE('',#1769,#1768,#841,.T.);
#2231=EDGE_CURVE('',#1767,#1770,#842,.T.);
#2232=EDGE_CURVE('',#1770,#1769,#172,.T.);
#2233=EDGE_CURVE('',#1770,#1586,#843,.T.);
#2234=EDGE_CURVE('',#1585,#1769,#844,.T.);
#2235=EDGE_CURVE('',#1601,#1771,#845,.T.);
#2236=EDGE_CURVE('',#1771,#1725,#846,.T.);
#2237=EDGE_CURVE('',#1762,#1769,#847,.T.);
#2238=EDGE_CURVE('',#1697,#1772,#123,.T.);
#2239=EDGE_CURVE('',#1772,#1773,#848,.T.);
#2240=EDGE_CURVE('',#1773,#1698,#173,.T.);
#2241=EDGE_CURVE('',#1699,#1774,#124,.T.);
#2242=EDGE_CURVE('',#1774,#1772,#125,.T.);
#2243=EDGE_CURVE('',#1700,#1775,#126,.T.);
#2244=EDGE_CURVE('',#1775,#1774,#849,.T.);
#2245=EDGE_CURVE('',#1701,#1776,#127,.T.);
#2246=EDGE_CURVE('',#1776,#1775,#128,.T.);
#2247=EDGE_CURVE('',#1777,#1776,#850,.T.);
#2248=EDGE_CURVE('',#1739,#1777,#174,.T.);
#2249=EDGE_CURVE('',#1737,#1749,#175,.T.);
#2250=EDGE_CURVE('',#1695,#1738,#176,.T.);
#2251=EDGE_CURVE('',#1695,#1777,#851,.T.);
#2252=EDGE_CURVE('',#1773,#1694,#852,.T.);
#2253=EDGE_CURVE('',#1736,#1778,#853,.T.);
#2254=EDGE_CURVE('',#1778,#1750,#854,.T.);
#2255=EDGE_CURVE('',#1779,#1780,#855,.T.);
#2256=EDGE_CURVE('',#1780,#1781,#856,.T.);
#2257=EDGE_CURVE('',#1781,#1782,#857,.T.);
#2258=EDGE_CURVE('',#1782,#1779,#858,.T.);
#2259=EDGE_CURVE('',#1783,#1779,#859,.T.);
#2260=EDGE_CURVE('',#1783,#1784,#860,.T.);
#2261=EDGE_CURVE('',#1785,#1784,#861,.T.);
#2262=EDGE_CURVE('',#1780,#1785,#862,.T.);
#2263=EDGE_CURVE('',#1748,#1786,#863,.T.);
#2264=EDGE_CURVE('',#1786,#1787,#864,.T.);
#2265=EDGE_CURVE('',#1787,#1788,#865,.T.);
#2266=EDGE_CURVE('',#1789,#1788,#866,.T.);
#2267=EDGE_CURVE('',#1789,#1790,#867,.T.);
#2268=EDGE_CURVE('',#1790,#1783,#868,.T.);
#2269=EDGE_CURVE('',#1782,#1791,#869,.T.);
#2270=EDGE_CURVE('',#1791,#1792,#870,.T.);
#2271=EDGE_CURVE('',#1792,#1793,#871,.T.);
#2272=EDGE_CURVE('',#1743,#1793,#872,.T.);
#2273=EDGE_CURVE('',#1788,#1794,#873,.T.);
#2274=EDGE_CURVE('',#1794,#1795,#874,.T.);
#2275=EDGE_CURVE('',#1795,#1789,#875,.T.);
#2276=EDGE_CURVE('',#1787,#1796,#876,.T.);
#2277=EDGE_CURVE('',#1797,#1796,#877,.T.);
#2278=EDGE_CURVE('',#1794,#1797,#878,.T.);
#2279=EDGE_CURVE('',#1732,#1798,#879,.T.);
#2280=EDGE_CURVE('',#1798,#1799,#880,.T.);
#2281=EDGE_CURVE('',#1799,#1733,#881,.T.);
#2282=EDGE_CURVE('',#1731,#1800,#882,.T.);
#2283=EDGE_CURVE('',#1801,#1800,#883,.T.);
#2284=EDGE_CURVE('',#1798,#1801,#884,.T.);
#2285=EDGE_CURVE('',#1728,#1802,#885,.T.);
#2286=EDGE_CURVE('',#1802,#1803,#886,.T.);
#2287=EDGE_CURVE('',#1803,#1729,#887,.T.);
#2288=EDGE_CURVE('',#1727,#1804,#888,.T.);
#2289=EDGE_CURVE('',#1805,#1804,#889,.T.);
#2290=EDGE_CURVE('',#1802,#1805,#890,.T.);
#2291=EDGE_CURVE('',#1793,#1806,#891,.T.);
#2292=EDGE_CURVE('',#1806,#1600,#892,.T.);
#2293=EDGE_CURVE('',#1807,#1771,#893,.T.);
#2294=EDGE_CURVE('',#1808,#1807,#894,.T.);
#2295=EDGE_CURVE('',#1808,#1726,#895,.T.);
#2296=EDGE_CURVE('',#1778,#1809,#896,.T.);
#2297=EDGE_CURVE('',#1809,#1810,#897,.T.);
#2298=EDGE_CURVE('',#1810,#1811,#898,.T.);
#2299=EDGE_CURVE('',#1811,#1812,#899,.T.);
#2300=EDGE_CURVE('',#1812,#1813,#900,.T.);
#2301=EDGE_CURVE('',#1813,#1814,#901,.T.);
#2302=EDGE_CURVE('',#1814,#1815,#902,.T.);
#2303=EDGE_CURVE('',#1815,#1816,#903,.T.);
#2304=EDGE_CURVE('',#1816,#1817,#904,.T.);
#2305=EDGE_CURVE('',#1817,#1818,#905,.T.);
#2306=EDGE_CURVE('',#1818,#1819,#906,.T.);
#2307=EDGE_CURVE('',#1819,#1820,#907,.T.);
#2308=EDGE_CURVE('',#1820,#1821,#908,.T.);
#2309=EDGE_CURVE('',#1821,#1822,#909,.T.);
#2310=EDGE_CURVE('',#1822,#1823,#910,.T.);
#2311=EDGE_CURVE('',#1823,#1824,#911,.T.);
#2312=EDGE_CURVE('',#1824,#1747,#912,.T.);
#2313=EDGE_CURVE('',#1735,#1825,#913,.T.);
#2314=EDGE_CURVE('',#1809,#1825,#914,.T.);
#2315=EDGE_CURVE('',#1826,#1824,#915,.T.);
#2316=EDGE_CURVE('',#1826,#1786,#916,.T.);
#2317=EDGE_CURVE('',#1827,#1828,#917,.T.);
#2318=EDGE_CURVE('',#1829,#1828,#918,.T.);
#2319=EDGE_CURVE('',#1829,#1830,#919,.T.);
#2320=EDGE_CURVE('',#1830,#1827,#920,.T.);
#2321=EDGE_CURVE('',#1821,#1831,#921,.T.);
#2322=EDGE_CURVE('',#1831,#1832,#922,.T.);
#2323=EDGE_CURVE('',#1822,#1832,#923,.T.);
#2324=EDGE_CURVE('',#1833,#1834,#924,.T.);
#2325=EDGE_CURVE('',#1834,#1835,#925,.T.);
#2326=EDGE_CURVE('',#1835,#1836,#926,.T.);
#2327=EDGE_CURVE('',#1833,#1836,#927,.T.);
#2328=EDGE_CURVE('',#1837,#1838,#928,.T.);
#2329=EDGE_CURVE('',#1839,#1838,#929,.T.);
#2330=EDGE_CURVE('',#1839,#1840,#930,.T.);
#2331=EDGE_CURVE('',#1840,#1837,#931,.T.);
#2332=EDGE_CURVE('',#1841,#1842,#932,.T.);
#2333=EDGE_CURVE('',#1842,#1843,#933,.T.);
#2334=EDGE_CURVE('',#1844,#1843,#934,.T.);
#2335=EDGE_CURVE('',#1841,#1844,#935,.T.);
#2336=EDGE_CURVE('',#1845,#1846,#936,.T.);
#2337=EDGE_CURVE('',#1847,#1846,#937,.T.);
#2338=EDGE_CURVE('',#1847,#1848,#938,.T.);
#2339=EDGE_CURVE('',#1848,#1845,#939,.T.);
#2340=EDGE_CURVE('',#1849,#1820,#940,.T.);
#2341=EDGE_CURVE('',#1819,#1850,#941,.T.);
#2342=EDGE_CURVE('',#1850,#1849,#942,.T.);
#2343=EDGE_CURVE('',#1851,#1816,#943,.T.);
#2344=EDGE_CURVE('',#1815,#1852,#944,.T.);
#2345=EDGE_CURVE('',#1852,#1851,#945,.T.);
#2346=EDGE_CURVE('',#1853,#1854,#946,.T.);
#2347=EDGE_CURVE('',#1855,#1854,#947,.T.);
#2348=EDGE_CURVE('',#1855,#1856,#948,.T.);
#2349=EDGE_CURVE('',#1856,#1853,#949,.T.);
#2350=EDGE_CURVE('',#1857,#1858,#950,.T.);
#2351=EDGE_CURVE('',#1859,#1858,#951,.T.);
#2352=EDGE_CURVE('',#1859,#1860,#952,.T.);
#2353=EDGE_CURVE('',#1860,#1857,#953,.T.);
#2354=EDGE_CURVE('',#1861,#1862,#954,.T.);
#2355=EDGE_CURVE('',#1862,#1863,#955,.T.);
#2356=EDGE_CURVE('',#1864,#1863,#956,.T.);
#2357=EDGE_CURVE('',#1861,#1864,#957,.T.);
#2358=EDGE_CURVE('',#1817,#1865,#958,.T.);
#2359=EDGE_CURVE('',#1865,#1866,#959,.T.);
#2360=EDGE_CURVE('',#1818,#1866,#960,.T.);
#2361=EDGE_CURVE('',#1867,#1868,#961,.T.);
#2362=EDGE_CURVE('',#1868,#1869,#962,.T.);
#2363=EDGE_CURVE('',#1869,#1870,#963,.T.);
#2364=EDGE_CURVE('',#1867,#1870,#964,.T.);
#2365=EDGE_CURVE('',#1871,#1872,#965,.T.);
#2366=EDGE_CURVE('',#1872,#1873,#966,.T.);
#2367=EDGE_CURVE('',#1873,#1874,#967,.T.);
#2368=EDGE_CURVE('',#1871,#1874,#968,.T.);
#2369=EDGE_CURVE('',#1875,#1876,#969,.T.);
#2370=EDGE_CURVE('',#1877,#1876,#970,.T.);
#2371=EDGE_CURVE('',#1877,#1878,#971,.T.);
#2372=EDGE_CURVE('',#1878,#1875,#972,.T.);
#2373=EDGE_CURVE('',#1879,#1812,#973,.T.);
#2374=EDGE_CURVE('',#1811,#1880,#974,.T.);
#2375=EDGE_CURVE('',#1880,#1879,#975,.T.);
#2376=EDGE_CURVE('',#1881,#1882,#976,.T.);
#2377=EDGE_CURVE('',#1882,#1883,#977,.T.);
#2378=EDGE_CURVE('',#1884,#1883,#978,.T.);
#2379=EDGE_CURVE('',#1881,#1884,#979,.T.);
#2380=EDGE_CURVE('',#1885,#1886,#980,.T.);
#2381=EDGE_CURVE('',#1886,#1887,#981,.T.);
#2382=EDGE_CURVE('',#1887,#1888,#982,.T.);
#2383=EDGE_CURVE('',#1885,#1888,#983,.T.);
#2384=EDGE_CURVE('',#1889,#1890,#984,.T.);
#2385=EDGE_CURVE('',#1891,#1890,#985,.T.);
#2386=EDGE_CURVE('',#1891,#1892,#986,.T.);
#2387=EDGE_CURVE('',#1892,#1889,#987,.T.);
#2388=EDGE_CURVE('',#1893,#1894,#988,.T.);
#2389=EDGE_CURVE('',#1895,#1894,#989,.T.);
#2390=EDGE_CURVE('',#1895,#1896,#990,.T.);
#2391=EDGE_CURVE('',#1896,#1893,#991,.T.);
#2392=EDGE_CURVE('',#1813,#1897,#992,.T.);
#2393=EDGE_CURVE('',#1897,#1898,#993,.T.);
#2394=EDGE_CURVE('',#1814,#1898,#994,.T.);
#2395=EDGE_CURVE('',#1899,#1900,#995,.T.);
#2396=EDGE_CURVE('',#1901,#1900,#996,.T.);
#2397=EDGE_CURVE('',#1901,#1902,#997,.T.);
#2398=EDGE_CURVE('',#1902,#1899,#998,.T.);
#2399=EDGE_CURVE('',#1773,#1777,#999,.T.);
#2400=EDGE_CURVE('',#1705,#1903,#1000,.T.);
#2401=EDGE_CURVE('',#1742,#1903,#1001,.T.);
#2402=EDGE_CURVE('',#1672,#1903,#1002,.T.);
#2403=EDGE_CURVE('',#1720,#1904,#1003,.T.);
#2404=EDGE_CURVE('',#1719,#1904,#1004,.T.);
#2405=EDGE_CURVE('',#1617,#1904,#1005,.T.);
#2406=EDGE_CURVE('',#1905,#1712,#1006,.T.);
#2407=EDGE_CURVE('',#1905,#1906,#1007,.T.);
#2408=EDGE_CURVE('',#1676,#1906,#1008,.T.);
#2409=EDGE_CURVE('',#1639,#1906,#1009,.T.);
#2410=EDGE_CURVE('',#1633,#1905,#1010,.T.);
#2411=EDGE_CURVE('',#1907,#1891,#1011,.T.);
#2412=EDGE_CURVE('',#1908,#1907,#1012,.T.);
#2413=EDGE_CURVE('',#1892,#1908,#1013,.T.);
#2414=EDGE_CURVE('',#1897,#1879,#1014,.T.);
#2415=EDGE_CURVE('',#1831,#1849,#1015,.T.);
#2416=EDGE_CURVE('',#1836,#1847,#1016,.T.);
#2417=EDGE_CURVE('',#1848,#1835,#1017,.T.);
#2418=EDGE_CURVE('',#1854,#1867,#1018,.T.);
#2419=EDGE_CURVE('',#1868,#1853,#1019,.T.);
#2420=EDGE_CURVE('',#1874,#1859,#1020,.T.);
#2421=EDGE_CURVE('',#1860,#1873,#1021,.T.);
#2422=EDGE_CURVE('',#1909,#1799,#1022,.T.);
#2423=EDGE_CURVE('',#1910,#1909,#1023,.T.);
#2424=EDGE_CURVE('',#1910,#1734,#1024,.T.);
#2425=EDGE_CURVE('',#1825,#1910,#1025,.T.);
#2426=EDGE_CURVE('',#1888,#1901,#1026,.T.);
#2427=EDGE_CURVE('',#1902,#1887,#1027,.T.);
#2428=EDGE_CURVE('',#1894,#1881,#1028,.T.);
#2429=EDGE_CURVE('',#1882,#1893,#1029,.T.);
#2430=EDGE_CURVE('',#1858,#1871,#1030,.T.);
#2431=EDGE_CURVE('',#1872,#1857,#1031,.T.);
#2432=EDGE_CURVE('',#1876,#1861,#1032,.T.);
#2433=EDGE_CURVE('',#1862,#1875,#1033,.T.);
#2434=EDGE_CURVE('',#1796,#1826,#1034,.T.);
#2435=EDGE_CURVE('',#1911,#1795,#1035,.T.);
#2436=EDGE_CURVE('',#1912,#1911,#1036,.T.);
#2437=EDGE_CURVE('',#1912,#1790,#1037,.T.);
#2438=EDGE_CURVE('',#1784,#1912,#1038,.T.);
#2439=EDGE_CURVE('',#1838,#1913,#1039,.T.);
#2440=EDGE_CURVE('',#1914,#1837,#1040,.T.);
#2441=EDGE_CURVE('',#1913,#1914,#1041,.T.);
#2442=EDGE_CURVE('',#1846,#1833,#1042,.T.);
#2443=EDGE_CURVE('',#1834,#1845,#1043,.T.);
#2444=EDGE_CURVE('',#1865,#1851,#1044,.T.);
#2445=EDGE_CURVE('',#1870,#1855,#1045,.T.);
#2446=EDGE_CURVE('',#1856,#1869,#1046,.T.);
#2447=EDGE_CURVE('',#1915,#1803,#1047,.T.);
#2448=EDGE_CURVE('',#1916,#1915,#1048,.T.);
#2449=EDGE_CURVE('',#1916,#1730,#1049,.T.);
#2450=EDGE_CURVE('',#1800,#1916,#1050,.T.);
#2451=EDGE_CURVE('',#1804,#1808,#1051,.T.);
#2452=EDGE_CURVE('',#1890,#1917,#1052,.T.);
#2453=EDGE_CURVE('',#1918,#1889,#1053,.T.);
#2454=EDGE_CURVE('',#1917,#1918,#1054,.T.);
#2455=EDGE_CURVE('',#1900,#1885,#1055,.T.);
#2456=EDGE_CURVE('',#1886,#1899,#1056,.T.);
#2457=EDGE_CURVE('',#1919,#1839,#1057,.T.);
#2458=EDGE_CURVE('',#1920,#1919,#1058,.T.);
#2459=EDGE_CURVE('',#1840,#1920,#1059,.T.);
#2460=EDGE_CURVE('',#1828,#1841,#1060,.T.);
#2461=EDGE_CURVE('',#1842,#1827,#1061,.T.);
#2462=EDGE_CURVE('',#1921,#1781,#1062,.T.);
#2463=EDGE_CURVE('',#1922,#1921,#1063,.T.);
#2464=EDGE_CURVE('',#1922,#1791,#1064,.T.);
#2465=EDGE_CURVE('',#1792,#1923,#1065,.T.);
#2466=EDGE_CURVE('',#1924,#1923,#1066,.T.);
#2467=EDGE_CURVE('',#1806,#1924,#1067,.T.);
#2468=EDGE_CURVE('',#1923,#1922,#1068,.T.);
#2469=EDGE_CURVE('',#1918,#1908,#1069,.T.);
#2470=EDGE_CURVE('',#1917,#1907,#1070,.T.);
#2471=EDGE_CURVE('',#1914,#1920,#1071,.T.);
#2472=EDGE_CURVE('',#1913,#1919,#1072,.T.);
#2473=EDGE_CURVE('',#1805,#1915,#1073,.T.);
#2474=EDGE_CURVE('',#1785,#1921,#1074,.T.);
#2475=EDGE_CURVE('',#1797,#1911,#1075,.T.);
#2476=EDGE_CURVE('',#1924,#1925,#1076,.T.);
#2477=EDGE_CURVE('',#1925,#1829,#1077,.T.);
#2478=EDGE_CURVE('',#1844,#1877,#1078,.T.);
#2479=EDGE_CURVE('',#1864,#1895,#1079,.T.);
#2480=EDGE_CURVE('',#1884,#1926,#1080,.T.);
#2481=EDGE_CURVE('',#1926,#1807,#1081,.T.);
#2482=EDGE_CURVE('',#1801,#1909,#1082,.T.);
#2483=EDGE_CURVE('',#1925,#1927,#1083,.T.);
#2484=EDGE_CURVE('',#1927,#1830,#1084,.T.);
#2485=EDGE_CURVE('',#1823,#1928,#1085,.T.);
#2486=EDGE_CURVE('',#1928,#1927,#1086,.T.);
#2487=EDGE_CURVE('',#1832,#1928,#1087,.T.);
#2488=EDGE_CURVE('',#1843,#1878,#1088,.T.);
#2489=EDGE_CURVE('',#1866,#1850,#1089,.T.);
#2490=EDGE_CURVE('',#1898,#1852,#1090,.T.);
#2491=EDGE_CURVE('',#1929,#1880,#1091,.T.);
#2492=EDGE_CURVE('',#1930,#1929,#1092,.T.);
#2493=EDGE_CURVE('',#1883,#1930,#1093,.T.);
#2494=EDGE_CURVE('',#1863,#1896,#1094,.T.);
#2495=EDGE_CURVE('',#1810,#1929,#1095,.T.);
#2496=EDGE_CURVE('',#1926,#1930,#1096,.T.);
#2497=EDGE_CURVE('',#1767,#1622,#1097,.T.);
#2498=EDGE_CURVE('',#1626,#1765,#1098,.T.);
#2499=EDGE_CURVE('',#1763,#1628,#1099,.T.);
#2500=ORIENTED_EDGE('',*,*,#1931,.T.);
#2501=ORIENTED_EDGE('',*,*,#1932,.T.);
#2502=ORIENTED_EDGE('',*,*,#1933,.T.);
#2503=ORIENTED_EDGE('',*,*,#1934,.T.);
#2504=ORIENTED_EDGE('',*,*,#1935,.F.);
#2505=ORIENTED_EDGE('',*,*,#1936,.T.);
#2506=ORIENTED_EDGE('',*,*,#1937,.T.);
#2507=ORIENTED_EDGE('',*,*,#1938,.T.);
#2508=ORIENTED_EDGE('',*,*,#1939,.F.);
#2509=ORIENTED_EDGE('',*,*,#1938,.F.);
#2510=ORIENTED_EDGE('',*,*,#1940,.T.);
#2511=ORIENTED_EDGE('',*,*,#1934,.F.);
#2512=ORIENTED_EDGE('',*,*,#1931,.F.);
#2513=ORIENTED_EDGE('',*,*,#1940,.F.);
#2514=ORIENTED_EDGE('',*,*,#1937,.F.);
#2515=ORIENTED_EDGE('',*,*,#1941,.F.);
#2516=ORIENTED_EDGE('',*,*,#1942,.F.);
#2517=ORIENTED_EDGE('',*,*,#1943,.F.);
#2518=ORIENTED_EDGE('',*,*,#1944,.F.);
#2519=ORIENTED_EDGE('',*,*,#1945,.T.);
#2520=ORIENTED_EDGE('',*,*,#1946,.F.);
#2521=ORIENTED_EDGE('',*,*,#1947,.F.);
#2522=ORIENTED_EDGE('',*,*,#1948,.F.);
#2523=ORIENTED_EDGE('',*,*,#1949,.F.);
#2524=ORIENTED_EDGE('',*,*,#1950,.F.);
#2525=ORIENTED_EDGE('',*,*,#1951,.F.);
#2526=ORIENTED_EDGE('',*,*,#1952,.F.);
#2527=ORIENTED_EDGE('',*,*,#1953,.F.);
#2528=ORIENTED_EDGE('',*,*,#1954,.F.);
#2529=ORIENTED_EDGE('',*,*,#1955,.T.);
#2530=ORIENTED_EDGE('',*,*,#1956,.F.);
#2531=ORIENTED_EDGE('',*,*,#1957,.F.);
#2532=ORIENTED_EDGE('',*,*,#1932,.F.);
#2533=ORIENTED_EDGE('',*,*,#1957,.T.);
#2534=ORIENTED_EDGE('',*,*,#1958,.F.);
#2535=ORIENTED_EDGE('',*,*,#1959,.F.);
#2536=ORIENTED_EDGE('',*,*,#1960,.T.);
#2537=ORIENTED_EDGE('',*,*,#1961,.T.);
#2538=ORIENTED_EDGE('',*,*,#1962,.F.);
#2539=ORIENTED_EDGE('',*,*,#1941,.T.);
#2540=ORIENTED_EDGE('',*,*,#1936,.F.);
#2541=ORIENTED_EDGE('',*,*,#1963,.T.);
#2542=ORIENTED_EDGE('',*,*,#1964,.F.);
#2543=ORIENTED_EDGE('',*,*,#1965,.T.);
#2544=ORIENTED_EDGE('',*,*,#1966,.T.);
#2545=ORIENTED_EDGE('',*,*,#1967,.T.);
#2546=ORIENTED_EDGE('',*,*,#1968,.T.);
#2547=ORIENTED_EDGE('',*,*,#1969,.T.);
#2548=ORIENTED_EDGE('',*,*,#1970,.T.);
#2549=ORIENTED_EDGE('',*,*,#1971,.T.);
#2550=ORIENTED_EDGE('',*,*,#1972,.T.);
#2551=ORIENTED_EDGE('',*,*,#1971,.F.);
#2552=ORIENTED_EDGE('',*,*,#1973,.F.);
#2553=ORIENTED_EDGE('',*,*,#1967,.F.);
#2554=ORIENTED_EDGE('',*,*,#1974,.T.);
#2555=ORIENTED_EDGE('',*,*,#1975,.T.);
#2556=ORIENTED_EDGE('',*,*,#1976,.T.);
#2557=ORIENTED_EDGE('',*,*,#1977,.T.);
#2558=ORIENTED_EDGE('',*,*,#1978,.T.);
#2559=ORIENTED_EDGE('',*,*,#1979,.T.);
#2560=ORIENTED_EDGE('',*,*,#1980,.T.);
#2561=ORIENTED_EDGE('',*,*,#1981,.T.);
#2562=ORIENTED_EDGE('',*,*,#1982,.T.);
#2563=ORIENTED_EDGE('',*,*,#1983,.T.);
#2564=ORIENTED_EDGE('',*,*,#1984,.T.);
#2565=ORIENTED_EDGE('',*,*,#1979,.F.);
#2566=ORIENTED_EDGE('',*,*,#1985,.T.);
#2567=ORIENTED_EDGE('',*,*,#1986,.T.);
#2568=ORIENTED_EDGE('',*,*,#1987,.T.);
#2569=ORIENTED_EDGE('',*,*,#1981,.F.);
#2570=ORIENTED_EDGE('',*,*,#1988,.T.);
#2571=ORIENTED_EDGE('',*,*,#1989,.T.);
#2572=ORIENTED_EDGE('',*,*,#1990,.T.);
#2573=ORIENTED_EDGE('',*,*,#1991,.T.);
#2574=ORIENTED_EDGE('',*,*,#1992,.T.);
#2575=ORIENTED_EDGE('',*,*,#1993,.T.);
#2576=ORIENTED_EDGE('',*,*,#1946,.T.);
#2577=ORIENTED_EDGE('',*,*,#1991,.F.);
#2578=ORIENTED_EDGE('',*,*,#1994,.T.);
#2579=ORIENTED_EDGE('',*,*,#1995,.T.);
#2580=ORIENTED_EDGE('',*,*,#1989,.F.);
#2581=ORIENTED_EDGE('',*,*,#1996,.T.);
#2582=ORIENTED_EDGE('',*,*,#1997,.T.);
#2583=ORIENTED_EDGE('',*,*,#1998,.T.);
#2584=ORIENTED_EDGE('',*,*,#1994,.F.);
#2585=ORIENTED_EDGE('',*,*,#1999,.T.);
#2586=ORIENTED_EDGE('',*,*,#2000,.T.);
#2587=ORIENTED_EDGE('',*,*,#2001,.T.);
#2588=ORIENTED_EDGE('',*,*,#1997,.F.);
#2589=ORIENTED_EDGE('',*,*,#2002,.T.);
#2590=ORIENTED_EDGE('',*,*,#2000,.F.);
#2591=ORIENTED_EDGE('',*,*,#2003,.T.);
#2592=ORIENTED_EDGE('',*,*,#2004,.T.);
#2593=ORIENTED_EDGE('',*,*,#2005,.T.);
#2594=ORIENTED_EDGE('',*,*,#2006,.T.);
#2595=ORIENTED_EDGE('',*,*,#2007,.T.);
#2596=ORIENTED_EDGE('',*,*,#2008,.T.);
#2597=ORIENTED_EDGE('',*,*,#2009,.T.);
#2598=ORIENTED_EDGE('',*,*,#2010,.T.);
#2599=ORIENTED_EDGE('',*,*,#2011,.T.);
#2600=ORIENTED_EDGE('',*,*,#2012,.T.);
#2601=ORIENTED_EDGE('',*,*,#2013,.T.);
#2602=ORIENTED_EDGE('',*,*,#2014,.T.);
#2603=ORIENTED_EDGE('',*,*,#2013,.F.);
#2604=ORIENTED_EDGE('',*,*,#2015,.T.);
#2605=ORIENTED_EDGE('',*,*,#2009,.F.);
#2606=ORIENTED_EDGE('',*,*,#2016,.T.);
#2607=ORIENTED_EDGE('',*,*,#2017,.T.);
#2608=ORIENTED_EDGE('',*,*,#2018,.T.);
#2609=ORIENTED_EDGE('',*,*,#2019,.T.);
#2610=ORIENTED_EDGE('',*,*,#2018,.F.);
#2611=ORIENTED_EDGE('',*,*,#2020,.T.);
#2612=ORIENTED_EDGE('',*,*,#2021,.T.);
#2613=ORIENTED_EDGE('',*,*,#2022,.T.);
#2614=ORIENTED_EDGE('',*,*,#2021,.F.);
#2615=ORIENTED_EDGE('',*,*,#2023,.T.);
#2616=ORIENTED_EDGE('',*,*,#2024,.T.);
#2617=ORIENTED_EDGE('',*,*,#2025,.T.);
#2618=ORIENTED_EDGE('',*,*,#2024,.F.);
#2619=ORIENTED_EDGE('',*,*,#2026,.T.);
#2620=ORIENTED_EDGE('',*,*,#2027,.T.);
#2621=ORIENTED_EDGE('',*,*,#2028,.T.);
#2622=ORIENTED_EDGE('',*,*,#2027,.F.);
#2623=ORIENTED_EDGE('',*,*,#1950,.T.);
#2624=ORIENTED_EDGE('',*,*,#2029,.T.);
#2625=ORIENTED_EDGE('',*,*,#2030,.T.);
#2626=ORIENTED_EDGE('',*,*,#2031,.T.);
#2627=ORIENTED_EDGE('',*,*,#2032,.T.);
#2628=ORIENTED_EDGE('',*,*,#2033,.T.);
#2629=ORIENTED_EDGE('',*,*,#2034,.T.);
#2630=ORIENTED_EDGE('',*,*,#2035,.T.);
#2631=ORIENTED_EDGE('',*,*,#2036,.T.);
#2632=ORIENTED_EDGE('',*,*,#2037,.T.);
#2633=ORIENTED_EDGE('',*,*,#2032,.F.);
#2634=ORIENTED_EDGE('',*,*,#2038,.T.);
#2635=ORIENTED_EDGE('',*,*,#2039,.T.);
#2636=ORIENTED_EDGE('',*,*,#2040,.T.);
#2637=ORIENTED_EDGE('',*,*,#2034,.F.);
#2638=ORIENTED_EDGE('',*,*,#2036,.F.);
#2639=ORIENTED_EDGE('',*,*,#2041,.T.);
#2640=ORIENTED_EDGE('',*,*,#2016,.F.);
#2641=ORIENTED_EDGE('',*,*,#2029,.F.);
#2642=ORIENTED_EDGE('',*,*,#2042,.T.);
#2643=ORIENTED_EDGE('',*,*,#2011,.F.);
#2644=ORIENTED_EDGE('',*,*,#2043,.T.);
#2645=ORIENTED_EDGE('',*,*,#2044,.T.);
#2646=ORIENTED_EDGE('',*,*,#2045,.T.);
#2647=ORIENTED_EDGE('',*,*,#2046,.T.);
#2648=ORIENTED_EDGE('',*,*,#2047,.T.);
#2649=ORIENTED_EDGE('',*,*,#2048,.T.);
#2650=ORIENTED_EDGE('',*,*,#2049,.T.);
#2651=ORIENTED_EDGE('',*,*,#2046,.F.);
#2652=ORIENTED_EDGE('',*,*,#2050,.T.);
#2653=ORIENTED_EDGE('',*,*,#2051,.T.);
#2654=ORIENTED_EDGE('',*,*,#2048,.F.);
#2655=ORIENTED_EDGE('',*,*,#2052,.T.);
#2656=ORIENTED_EDGE('',*,*,#2053,.T.);
#2657=ORIENTED_EDGE('',*,*,#2054,.T.);
#2658=ORIENTED_EDGE('',*,*,#2050,.F.);
#2659=ORIENTED_EDGE('',*,*,#2055,.T.);
#2660=ORIENTED_EDGE('',*,*,#2056,.T.);
#2661=ORIENTED_EDGE('',*,*,#2057,.T.);
#2662=ORIENTED_EDGE('',*,*,#2053,.F.);
#2663=ORIENTED_EDGE('',*,*,#2058,.T.);
#2664=ORIENTED_EDGE('',*,*,#2059,.T.);
#2665=ORIENTED_EDGE('',*,*,#2060,.T.);
#2666=ORIENTED_EDGE('',*,*,#2056,.F.);
#2667=ORIENTED_EDGE('',*,*,#2061,.T.);
#2668=ORIENTED_EDGE('',*,*,#2044,.F.);
#2669=ORIENTED_EDGE('',*,*,#2062,.T.);
#2670=ORIENTED_EDGE('',*,*,#2039,.F.);
#2671=ORIENTED_EDGE('',*,*,#2007,.F.);
#2672=ORIENTED_EDGE('',*,*,#2063,.T.);
#2673=ORIENTED_EDGE('',*,*,#1993,.F.);
#2674=ORIENTED_EDGE('',*,*,#2064,.T.);
#2675=ORIENTED_EDGE('',*,*,#2065,.T.);
#2676=ORIENTED_EDGE('',*,*,#2066,.T.);
#2677=ORIENTED_EDGE('',*,*,#2067,.T.);
#2678=ORIENTED_EDGE('',*,*,#2068,.T.);
#2679=ORIENTED_EDGE('',*,*,#2067,.F.);
#2680=ORIENTED_EDGE('',*,*,#2069,.T.);
#2681=ORIENTED_EDGE('',*,*,#2070,.T.);
#2682=ORIENTED_EDGE('',*,*,#2071,.T.);
#2683=ORIENTED_EDGE('',*,*,#2072,.T.);
#2684=ORIENTED_EDGE('',*,*,#2073,.T.);
#2685=ORIENTED_EDGE('',*,*,#2070,.F.);
#2686=ORIENTED_EDGE('',*,*,#2065,.F.);
#2687=ORIENTED_EDGE('',*,*,#2074,.T.);
#2688=ORIENTED_EDGE('',*,*,#2059,.F.);
#2689=ORIENTED_EDGE('',*,*,#2004,.F.);
#2690=ORIENTED_EDGE('',*,*,#2075,.T.);
#2691=ORIENTED_EDGE('',*,*,#1983,.F.);
#2692=ORIENTED_EDGE('',*,*,#1986,.F.);
#2693=ORIENTED_EDGE('',*,*,#2076,.T.);
#2694=ORIENTED_EDGE('',*,*,#1974,.F.);
#2695=ORIENTED_EDGE('',*,*,#1976,.F.);
#2696=ORIENTED_EDGE('',*,*,#2077,.T.);
#2697=ORIENTED_EDGE('',*,*,#2072,.F.);
#2698=ORIENTED_EDGE('',*,*,#2042,.F.);
#2699=ORIENTED_EDGE('',*,*,#1949,.T.);
#2700=ORIENTED_EDGE('',*,*,#2078,.T.);
#2701=ORIENTED_EDGE('',*,*,#2079,.T.);
#2702=ORIENTED_EDGE('',*,*,#2080,.T.);
#2703=ORIENTED_EDGE('',*,*,#2026,.F.);
#2704=ORIENTED_EDGE('',*,*,#2081,.T.);
#2705=ORIENTED_EDGE('',*,*,#2082,.T.);
#2706=ORIENTED_EDGE('',*,*,#1951,.T.);
#2707=ORIENTED_EDGE('',*,*,#2023,.F.);
#2708=ORIENTED_EDGE('',*,*,#2083,.F.);
#2709=ORIENTED_EDGE('',*,*,#2084,.F.);
#2710=ORIENTED_EDGE('',*,*,#2081,.F.);
#2711=ORIENTED_EDGE('',*,*,#2020,.F.);
#2712=ORIENTED_EDGE('',*,*,#2085,.T.);
#2713=ORIENTED_EDGE('',*,*,#2086,.T.);
#2714=ORIENTED_EDGE('',*,*,#2083,.T.);
#2715=ORIENTED_EDGE('',*,*,#2041,.F.);
#2716=ORIENTED_EDGE('',*,*,#2087,.T.);
#2717=ORIENTED_EDGE('',*,*,#2088,.T.);
#2718=ORIENTED_EDGE('',*,*,#2089,.T.);
#2719=ORIENTED_EDGE('',*,*,#2090,.T.);
#2720=ORIENTED_EDGE('',*,*,#2035,.F.);
#2721=ORIENTED_EDGE('',*,*,#2091,.T.);
#2722=ORIENTED_EDGE('',*,*,#2092,.T.);
#2723=ORIENTED_EDGE('',*,*,#2087,.F.);
#2724=ORIENTED_EDGE('',*,*,#2031,.F.);
#2725=ORIENTED_EDGE('',*,*,#2093,.T.);
#2726=ORIENTED_EDGE('',*,*,#2094,.F.);
#2727=ORIENTED_EDGE('',*,*,#2091,.F.);
#2728=ORIENTED_EDGE('',*,*,#2040,.F.);
#2729=ORIENTED_EDGE('',*,*,#2095,.F.);
#2730=ORIENTED_EDGE('',*,*,#2096,.T.);
#2731=ORIENTED_EDGE('',*,*,#2093,.F.);
#2732=ORIENTED_EDGE('',*,*,#2062,.F.);
#2733=ORIENTED_EDGE('',*,*,#2097,.T.);
#2734=ORIENTED_EDGE('',*,*,#2098,.T.);
#2735=ORIENTED_EDGE('',*,*,#2099,.T.);
#2736=ORIENTED_EDGE('',*,*,#2095,.T.);
#2737=ORIENTED_EDGE('',*,*,#1966,.F.);
#2738=ORIENTED_EDGE('',*,*,#2100,.F.);
#2739=ORIENTED_EDGE('',*,*,#2101,.F.);
#2740=ORIENTED_EDGE('',*,*,#2102,.T.);
#2741=ORIENTED_EDGE('',*,*,#2103,.F.);
#2742=ORIENTED_EDGE('',*,*,#2104,.F.);
#2743=ORIENTED_EDGE('',*,*,#2105,.F.);
#2744=ORIENTED_EDGE('',*,*,#2085,.F.);
#2745=ORIENTED_EDGE('',*,*,#2017,.F.);
#2746=ORIENTED_EDGE('',*,*,#2090,.F.);
#2747=ORIENTED_EDGE('',*,*,#2106,.F.);
#2748=ORIENTED_EDGE('',*,*,#2097,.F.);
#2749=ORIENTED_EDGE('',*,*,#2043,.F.);
#2750=ORIENTED_EDGE('',*,*,#2107,.F.);
#2751=ORIENTED_EDGE('',*,*,#2108,.F.);
#2752=ORIENTED_EDGE('',*,*,#2109,.F.);
#2753=ORIENTED_EDGE('',*,*,#2110,.F.);
#2754=ORIENTED_EDGE('',*,*,#2111,.F.);
#2755=ORIENTED_EDGE('',*,*,#1968,.F.);
#2756=ORIENTED_EDGE('',*,*,#1972,.F.);
#2757=ORIENTED_EDGE('',*,*,#2049,.F.);
#2758=ORIENTED_EDGE('',*,*,#2112,.F.);
#2759=ORIENTED_EDGE('',*,*,#2113,.F.);
#2760=ORIENTED_EDGE('',*,*,#2114,.F.);
#2761=ORIENTED_EDGE('',*,*,#2107,.T.);
#2762=ORIENTED_EDGE('',*,*,#2051,.F.);
#2763=ORIENTED_EDGE('',*,*,#2115,.T.);
#2764=ORIENTED_EDGE('',*,*,#2116,.F.);
#2765=ORIENTED_EDGE('',*,*,#2112,.T.);
#2766=ORIENTED_EDGE('',*,*,#2054,.F.);
#2767=ORIENTED_EDGE('',*,*,#2117,.F.);
#2768=ORIENTED_EDGE('',*,*,#2118,.F.);
#2769=ORIENTED_EDGE('',*,*,#2115,.F.);
#2770=ORIENTED_EDGE('',*,*,#2057,.F.);
#2771=ORIENTED_EDGE('',*,*,#2119,.T.);
#2772=ORIENTED_EDGE('',*,*,#2120,.F.);
#2773=ORIENTED_EDGE('',*,*,#2117,.T.);
#2774=ORIENTED_EDGE('',*,*,#2074,.F.);
#2775=ORIENTED_EDGE('',*,*,#2121,.T.);
#2776=ORIENTED_EDGE('',*,*,#2122,.T.);
#2777=ORIENTED_EDGE('',*,*,#2123,.T.);
#2778=ORIENTED_EDGE('',*,*,#2124,.T.);
#2779=ORIENTED_EDGE('',*,*,#2064,.F.);
#2780=ORIENTED_EDGE('',*,*,#2125,.T.);
#2781=ORIENTED_EDGE('',*,*,#2126,.T.);
#2782=ORIENTED_EDGE('',*,*,#2121,.F.);
#2783=ORIENTED_EDGE('',*,*,#2033,.F.);
#2784=ORIENTED_EDGE('',*,*,#2037,.F.);
#2785=ORIENTED_EDGE('',*,*,#2019,.F.);
#2786=ORIENTED_EDGE('',*,*,#2022,.F.);
#2787=ORIENTED_EDGE('',*,*,#2025,.F.);
#2788=ORIENTED_EDGE('',*,*,#2028,.F.);
#2789=ORIENTED_EDGE('',*,*,#2030,.F.);
#2790=ORIENTED_EDGE('',*,*,#2010,.F.);
#2791=ORIENTED_EDGE('',*,*,#2014,.F.);
#2792=ORIENTED_EDGE('',*,*,#2008,.F.);
#2793=ORIENTED_EDGE('',*,*,#1992,.F.);
#2794=ORIENTED_EDGE('',*,*,#1990,.F.);
#2795=ORIENTED_EDGE('',*,*,#1995,.F.);
#2796=ORIENTED_EDGE('',*,*,#1998,.F.);
#2797=ORIENTED_EDGE('',*,*,#2001,.F.);
#2798=ORIENTED_EDGE('',*,*,#2005,.F.);
#2799=ORIENTED_EDGE('',*,*,#1982,.F.);
#2800=ORIENTED_EDGE('',*,*,#1978,.F.);
#2801=ORIENTED_EDGE('',*,*,#1987,.F.);
#2802=ORIENTED_EDGE('',*,*,#1977,.F.);
#2803=ORIENTED_EDGE('',*,*,#2071,.F.);
#2804=ORIENTED_EDGE('',*,*,#2069,.F.);
#2805=ORIENTED_EDGE('',*,*,#2066,.F.);
#2806=ORIENTED_EDGE('',*,*,#2061,.F.);
#2807=ORIENTED_EDGE('',*,*,#2058,.F.);
#2808=ORIENTED_EDGE('',*,*,#2055,.F.);
#2809=ORIENTED_EDGE('',*,*,#2052,.F.);
#2810=ORIENTED_EDGE('',*,*,#2047,.F.);
#2811=ORIENTED_EDGE('',*,*,#2045,.F.);
#2812=ORIENTED_EDGE('',*,*,#2038,.F.);
#2813=ORIENTED_EDGE('',*,*,#2127,.T.);
#2814=ORIENTED_EDGE('',*,*,#2128,.T.);
#2815=ORIENTED_EDGE('',*,*,#2103,.T.);
#2816=ORIENTED_EDGE('',*,*,#2129,.T.);
#2817=ORIENTED_EDGE('',*,*,#2130,.T.);
#2818=ORIENTED_EDGE('',*,*,#2131,.T.);
#2819=ORIENTED_EDGE('',*,*,#2127,.F.);
#2820=ORIENTED_EDGE('',*,*,#2132,.T.);
#2821=ORIENTED_EDGE('',*,*,#1954,.T.);
#2822=ORIENTED_EDGE('',*,*,#2133,.T.);
#2823=ORIENTED_EDGE('',*,*,#2130,.F.);
#2824=ORIENTED_EDGE('',*,*,#2134,.T.);
#2825=ORIENTED_EDGE('',*,*,#2134,.F.);
#2826=ORIENTED_EDGE('',*,*,#2132,.F.);
#2827=ORIENTED_EDGE('',*,*,#2129,.F.);
#2828=ORIENTED_EDGE('',*,*,#2102,.F.);
#2829=ORIENTED_EDGE('',*,*,#2135,.F.);
#2830=ORIENTED_EDGE('',*,*,#2136,.F.);
#2831=ORIENTED_EDGE('',*,*,#2137,.F.);
#2832=ORIENTED_EDGE('',*,*,#1955,.F.);
#2833=ORIENTED_EDGE('',*,*,#2063,.F.);
#2834=ORIENTED_EDGE('',*,*,#2138,.T.);
#2835=ORIENTED_EDGE('',*,*,#2139,.T.);
#2836=ORIENTED_EDGE('',*,*,#2140,.T.);
#2837=ORIENTED_EDGE('',*,*,#1947,.T.);
#2838=ORIENTED_EDGE('',*,*,#2141,.T.);
#2839=ORIENTED_EDGE('',*,*,#2078,.F.);
#2840=ORIENTED_EDGE('',*,*,#1948,.T.);
#2841=ORIENTED_EDGE('',*,*,#2140,.F.);
#2842=ORIENTED_EDGE('',*,*,#2076,.F.);
#2843=ORIENTED_EDGE('',*,*,#2142,.T.);
#2844=ORIENTED_EDGE('',*,*,#2143,.T.);
#2845=ORIENTED_EDGE('',*,*,#2144,.T.);
#2846=ORIENTED_EDGE('',*,*,#2145,.T.);
#2847=ORIENTED_EDGE('',*,*,#2075,.F.);
#2848=ORIENTED_EDGE('',*,*,#2146,.T.);
#2849=ORIENTED_EDGE('',*,*,#2147,.T.);
#2850=ORIENTED_EDGE('',*,*,#2148,.T.);
#2851=ORIENTED_EDGE('',*,*,#2149,.T.);
#2852=ORIENTED_EDGE('',*,*,#2150,.T.);
#2853=ORIENTED_EDGE('',*,*,#2147,.F.);
#2854=ORIENTED_EDGE('',*,*,#2151,.T.);
#2855=ORIENTED_EDGE('',*,*,#2144,.F.);
#2856=ORIENTED_EDGE('',*,*,#1985,.F.);
#2857=ORIENTED_EDGE('',*,*,#2152,.T.);
#2858=ORIENTED_EDGE('',*,*,#2153,.T.);
#2859=ORIENTED_EDGE('',*,*,#2142,.F.);
#2860=ORIENTED_EDGE('',*,*,#2003,.F.);
#2861=ORIENTED_EDGE('',*,*,#2154,.T.);
#2862=ORIENTED_EDGE('',*,*,#2155,.F.);
#2863=ORIENTED_EDGE('',*,*,#2156,.F.);
#2864=ORIENTED_EDGE('',*,*,#2157,.F.);
#2865=ORIENTED_EDGE('',*,*,#2158,.F.);
#2866=ORIENTED_EDGE('',*,*,#2159,.T.);
#2867=ORIENTED_EDGE('',*,*,#2160,.T.);
#2868=ORIENTED_EDGE('',*,*,#2161,.T.);
#2869=ORIENTED_EDGE('',*,*,#2162,.F.);
#2870=ORIENTED_EDGE('',*,*,#2163,.T.);
#2871=ORIENTED_EDGE('',*,*,#2164,.T.);
#2872=ORIENTED_EDGE('',*,*,#2165,.T.);
#2873=ORIENTED_EDGE('',*,*,#2166,.F.);
#2874=ORIENTED_EDGE('',*,*,#2167,.T.);
#2875=ORIENTED_EDGE('',*,*,#2168,.T.);
#2876=ORIENTED_EDGE('',*,*,#2169,.T.);
#2877=ORIENTED_EDGE('',*,*,#2170,.F.);
#2878=ORIENTED_EDGE('',*,*,#2171,.F.);
#2879=ORIENTED_EDGE('',*,*,#2172,.F.);
#2880=ORIENTED_EDGE('',*,*,#2173,.F.);
#2881=ORIENTED_EDGE('',*,*,#2119,.F.);
#2882=ORIENTED_EDGE('',*,*,#2060,.F.);
#2883=ORIENTED_EDGE('',*,*,#2124,.F.);
#2884=ORIENTED_EDGE('',*,*,#2174,.F.);
#2885=ORIENTED_EDGE('',*,*,#2175,.F.);
#2886=ORIENTED_EDGE('',*,*,#1975,.F.);
#2887=ORIENTED_EDGE('',*,*,#2145,.F.);
#2888=ORIENTED_EDGE('',*,*,#2151,.F.);
#2889=ORIENTED_EDGE('',*,*,#2146,.F.);
#2890=ORIENTED_EDGE('',*,*,#2077,.F.);
#2891=ORIENTED_EDGE('',*,*,#2175,.T.);
#2892=ORIENTED_EDGE('',*,*,#2176,.T.);
#2893=ORIENTED_EDGE('',*,*,#2177,.T.);
#2894=ORIENTED_EDGE('',*,*,#2178,.T.);
#2895=ORIENTED_EDGE('',*,*,#2179,.T.);
#2896=ORIENTED_EDGE('',*,*,#2176,.F.);
#2897=ORIENTED_EDGE('',*,*,#2174,.T.);
#2898=ORIENTED_EDGE('',*,*,#2123,.F.);
#2899=ORIENTED_EDGE('',*,*,#2106,.T.);
#2900=ORIENTED_EDGE('',*,*,#2089,.F.);
#2901=ORIENTED_EDGE('',*,*,#2180,.T.);
#2902=ORIENTED_EDGE('',*,*,#2098,.F.);
#2903=ORIENTED_EDGE('',*,*,#2180,.F.);
#2904=ORIENTED_EDGE('',*,*,#2088,.F.);
#2905=ORIENTED_EDGE('',*,*,#2092,.F.);
#2906=ORIENTED_EDGE('',*,*,#2094,.T.);
#2907=ORIENTED_EDGE('',*,*,#2096,.F.);
#2908=ORIENTED_EDGE('',*,*,#2099,.F.);
#2909=ORIENTED_EDGE('',*,*,#1958,.T.);
#2910=ORIENTED_EDGE('',*,*,#1956,.T.);
#2911=ORIENTED_EDGE('',*,*,#2137,.T.);
#2912=ORIENTED_EDGE('',*,*,#2181,.T.);
#2913=ORIENTED_EDGE('',*,*,#2182,.T.);
#2914=ORIENTED_EDGE('',*,*,#2183,.T.);
#2915=ORIENTED_EDGE('',*,*,#2184,.T.);
#2916=ORIENTED_EDGE('',*,*,#2135,.T.);
#2917=ORIENTED_EDGE('',*,*,#2101,.T.);
#2918=ORIENTED_EDGE('',*,*,#2185,.T.);
#2919=ORIENTED_EDGE('',*,*,#2183,.F.);
#2920=ORIENTED_EDGE('',*,*,#2186,.F.);
#2921=ORIENTED_EDGE('',*,*,#2187,.T.);
#2922=ORIENTED_EDGE('',*,*,#2188,.T.);
#2923=ORIENTED_EDGE('',*,*,#2189,.T.);
#2924=ORIENTED_EDGE('',*,*,#1965,.F.);
#2925=ORIENTED_EDGE('',*,*,#2190,.T.);
#2926=ORIENTED_EDGE('',*,*,#1969,.F.);
#2927=ORIENTED_EDGE('',*,*,#2111,.T.);
#2928=ORIENTED_EDGE('',*,*,#2191,.F.);
#2929=ORIENTED_EDGE('',*,*,#2192,.F.);
#2930=ORIENTED_EDGE('',*,*,#2193,.T.);
#2931=ORIENTED_EDGE('',*,*,#2186,.T.);
#2932=ORIENTED_EDGE('',*,*,#2185,.F.);
#2933=ORIENTED_EDGE('',*,*,#2100,.T.);
#2934=ORIENTED_EDGE('',*,*,#2086,.F.);
#2935=ORIENTED_EDGE('',*,*,#2194,.F.);
#2936=ORIENTED_EDGE('',*,*,#2195,.T.);
#2937=ORIENTED_EDGE('',*,*,#2196,.F.);
#2938=ORIENTED_EDGE('',*,*,#2197,.T.);
#2939=ORIENTED_EDGE('',*,*,#2198,.F.);
#2940=ORIENTED_EDGE('',*,*,#2082,.F.);
#2941=ORIENTED_EDGE('',*,*,#2199,.F.);
#2942=ORIENTED_EDGE('',*,*,#2200,.F.);
#2943=ORIENTED_EDGE('',*,*,#2201,.F.);
#2944=ORIENTED_EDGE('',*,*,#2202,.T.);
#2945=ORIENTED_EDGE('',*,*,#2203,.F.);
#2946=ORIENTED_EDGE('',*,*,#2204,.F.);
#2947=ORIENTED_EDGE('',*,*,#2205,.F.);
#2948=ORIENTED_EDGE('',*,*,#2206,.F.);
#2949=ORIENTED_EDGE('',*,*,#2207,.T.);
#2950=ORIENTED_EDGE('',*,*,#2133,.F.);
#2951=ORIENTED_EDGE('',*,*,#1953,.T.);
#2952=ORIENTED_EDGE('',*,*,#2205,.T.);
#2953=ORIENTED_EDGE('',*,*,#2208,.T.);
#2954=ORIENTED_EDGE('',*,*,#2206,.T.);
#2955=ORIENTED_EDGE('',*,*,#1952,.T.);
#2956=ORIENTED_EDGE('',*,*,#2198,.T.);
#2957=ORIENTED_EDGE('',*,*,#2209,.T.);
#2958=ORIENTED_EDGE('',*,*,#2201,.T.);
#2959=ORIENTED_EDGE('',*,*,#2210,.T.);
#2960=ORIENTED_EDGE('',*,*,#2204,.T.);
#2961=ORIENTED_EDGE('',*,*,#2211,.T.);
#2962=ORIENTED_EDGE('',*,*,#2194,.T.);
#2963=ORIENTED_EDGE('',*,*,#2105,.T.);
#2964=ORIENTED_EDGE('',*,*,#2203,.T.);
#2965=ORIENTED_EDGE('',*,*,#2212,.T.);
#2966=ORIENTED_EDGE('',*,*,#2128,.F.);
#2967=ORIENTED_EDGE('',*,*,#2213,.T.);
#2968=ORIENTED_EDGE('',*,*,#2200,.T.);
#2969=ORIENTED_EDGE('',*,*,#2104,.T.);
#2970=ORIENTED_EDGE('',*,*,#2199,.T.);
#2971=ORIENTED_EDGE('',*,*,#2084,.T.);
#2972=ORIENTED_EDGE('',*,*,#2196,.T.);
#2973=ORIENTED_EDGE('',*,*,#2214,.T.);
#2974=ORIENTED_EDGE('',*,*,#2207,.F.);
#2975=ORIENTED_EDGE('',*,*,#2209,.F.);
#2976=ORIENTED_EDGE('',*,*,#2197,.F.);
#2977=ORIENTED_EDGE('',*,*,#2214,.F.);
#2978=ORIENTED_EDGE('',*,*,#2195,.F.);
#2979=ORIENTED_EDGE('',*,*,#2212,.F.);
#2980=ORIENTED_EDGE('',*,*,#2202,.F.);
#2981=ORIENTED_EDGE('',*,*,#2211,.F.);
#2982=ORIENTED_EDGE('',*,*,#2155,.T.);
#2983=ORIENTED_EDGE('',*,*,#2215,.T.);
#2984=ORIENTED_EDGE('',*,*,#2216,.T.);
#2985=ORIENTED_EDGE('',*,*,#2217,.T.);
#2986=ORIENTED_EDGE('',*,*,#1942,.T.);
#2987=ORIENTED_EDGE('',*,*,#1962,.T.);
#2988=ORIENTED_EDGE('',*,*,#2218,.T.);
#2989=ORIENTED_EDGE('',*,*,#2157,.T.);
#2990=ORIENTED_EDGE('',*,*,#2219,.T.);
#2991=ORIENTED_EDGE('',*,*,#2220,.T.);
#2992=ORIENTED_EDGE('',*,*,#2219,.F.);
#2993=ORIENTED_EDGE('',*,*,#2156,.T.);
#2994=ORIENTED_EDGE('',*,*,#2217,.F.);
#2995=ORIENTED_EDGE('',*,*,#2221,.T.);
#2996=ORIENTED_EDGE('',*,*,#2222,.T.);
#2997=ORIENTED_EDGE('',*,*,#2215,.F.);
#2998=ORIENTED_EDGE('',*,*,#2223,.T.);
#2999=ORIENTED_EDGE('',*,*,#2224,.T.);
#3000=ORIENTED_EDGE('',*,*,#2225,.T.);
#3001=ORIENTED_EDGE('',*,*,#2221,.F.);
#3002=ORIENTED_EDGE('',*,*,#2226,.T.);
#3003=ORIENTED_EDGE('',*,*,#2227,.T.);
#3004=ORIENTED_EDGE('',*,*,#2228,.T.);
#3005=ORIENTED_EDGE('',*,*,#2224,.F.);
#3006=ORIENTED_EDGE('',*,*,#2229,.T.);
#3007=ORIENTED_EDGE('',*,*,#2230,.T.);
#3008=ORIENTED_EDGE('',*,*,#2227,.F.);
#3009=ORIENTED_EDGE('',*,*,#2231,.T.);
#3010=ORIENTED_EDGE('',*,*,#2232,.T.);
#3011=ORIENTED_EDGE('',*,*,#2233,.T.);
#3012=ORIENTED_EDGE('',*,*,#1944,.T.);
#3013=ORIENTED_EDGE('',*,*,#2234,.T.);
#3014=ORIENTED_EDGE('',*,*,#2232,.F.);
#3015=ORIENTED_EDGE('',*,*,#2218,.F.);
#3016=ORIENTED_EDGE('',*,*,#1961,.F.);
#3017=ORIENTED_EDGE('',*,*,#2235,.T.);
#3018=ORIENTED_EDGE('',*,*,#2236,.T.);
#3019=ORIENTED_EDGE('',*,*,#2158,.T.);
#3020=ORIENTED_EDGE('',*,*,#2216,.F.);
#3021=ORIENTED_EDGE('',*,*,#2222,.F.);
#3022=ORIENTED_EDGE('',*,*,#2225,.F.);
#3023=ORIENTED_EDGE('',*,*,#2228,.F.);
#3024=ORIENTED_EDGE('',*,*,#2230,.F.);
#3025=ORIENTED_EDGE('',*,*,#2237,.F.);
#3026=ORIENTED_EDGE('',*,*,#2220,.F.);
#3027=ORIENTED_EDGE('',*,*,#2237,.T.);
#3028=ORIENTED_EDGE('',*,*,#2234,.F.);
#3029=ORIENTED_EDGE('',*,*,#1943,.T.);
#3030=ORIENTED_EDGE('',*,*,#2113,.T.);
#3031=ORIENTED_EDGE('',*,*,#2238,.T.);
#3032=ORIENTED_EDGE('',*,*,#2239,.T.);
#3033=ORIENTED_EDGE('',*,*,#2240,.T.);
#3034=ORIENTED_EDGE('',*,*,#2241,.T.);
#3035=ORIENTED_EDGE('',*,*,#2242,.T.);
#3036=ORIENTED_EDGE('',*,*,#2238,.F.);
#3037=ORIENTED_EDGE('',*,*,#2116,.T.);
#3038=ORIENTED_EDGE('',*,*,#2243,.T.);
#3039=ORIENTED_EDGE('',*,*,#2244,.T.);
#3040=ORIENTED_EDGE('',*,*,#2241,.F.);
#3041=ORIENTED_EDGE('',*,*,#2118,.T.);
#3042=ORIENTED_EDGE('',*,*,#2245,.T.);
#3043=ORIENTED_EDGE('',*,*,#2246,.T.);
#3044=ORIENTED_EDGE('',*,*,#2243,.F.);
#3045=ORIENTED_EDGE('',*,*,#2120,.T.);
#3046=ORIENTED_EDGE('',*,*,#2247,.T.);
#3047=ORIENTED_EDGE('',*,*,#2245,.F.);
#3048=ORIENTED_EDGE('',*,*,#2173,.T.);
#3049=ORIENTED_EDGE('',*,*,#2248,.T.);
#3050=ORIENTED_EDGE('',*,*,#2171,.T.);
#3051=ORIENTED_EDGE('',*,*,#2249,.T.);
#3052=ORIENTED_EDGE('',*,*,#2191,.T.);
#3053=ORIENTED_EDGE('',*,*,#2110,.T.);
#3054=ORIENTED_EDGE('',*,*,#2250,.T.);
#3055=ORIENTED_EDGE('',*,*,#2172,.T.);
#3056=ORIENTED_EDGE('',*,*,#2250,.F.);
#3057=ORIENTED_EDGE('',*,*,#2251,.T.);
#3058=ORIENTED_EDGE('',*,*,#2248,.F.);
#3059=ORIENTED_EDGE('',*,*,#2252,.T.);
#3060=ORIENTED_EDGE('',*,*,#2108,.T.);
#3061=ORIENTED_EDGE('',*,*,#2114,.T.);
#3062=ORIENTED_EDGE('',*,*,#2240,.F.);
#3063=ORIENTED_EDGE('',*,*,#2249,.F.);
#3064=ORIENTED_EDGE('',*,*,#2170,.T.);
#3065=ORIENTED_EDGE('',*,*,#2253,.T.);
#3066=ORIENTED_EDGE('',*,*,#2254,.T.);
#3067=ORIENTED_EDGE('',*,*,#2192,.T.);
#3068=ORIENTED_EDGE('',*,*,#2255,.T.);
#3069=ORIENTED_EDGE('',*,*,#2256,.T.);
#3070=ORIENTED_EDGE('',*,*,#2257,.T.);
#3071=ORIENTED_EDGE('',*,*,#2258,.T.);
#3072=ORIENTED_EDGE('',*,*,#2255,.F.);
#3073=ORIENTED_EDGE('',*,*,#2259,.F.);
#3074=ORIENTED_EDGE('',*,*,#2260,.T.);
#3075=ORIENTED_EDGE('',*,*,#2261,.F.);
#3076=ORIENTED_EDGE('',*,*,#2262,.F.);
#3077=ORIENTED_EDGE('',*,*,#2181,.F.);
#3078=ORIENTED_EDGE('',*,*,#2136,.T.);
#3079=ORIENTED_EDGE('',*,*,#2184,.F.);
#3080=ORIENTED_EDGE('',*,*,#2189,.F.);
#3081=ORIENTED_EDGE('',*,*,#2263,.T.);
#3082=ORIENTED_EDGE('',*,*,#2264,.T.);
#3083=ORIENTED_EDGE('',*,*,#2265,.T.);
#3084=ORIENTED_EDGE('',*,*,#2266,.F.);
#3085=ORIENTED_EDGE('',*,*,#2267,.T.);
#3086=ORIENTED_EDGE('',*,*,#2268,.T.);
#3087=ORIENTED_EDGE('',*,*,#2259,.T.);
#3088=ORIENTED_EDGE('',*,*,#2258,.F.);
#3089=ORIENTED_EDGE('',*,*,#2269,.T.);
#3090=ORIENTED_EDGE('',*,*,#2270,.T.);
#3091=ORIENTED_EDGE('',*,*,#2271,.T.);
#3092=ORIENTED_EDGE('',*,*,#2272,.F.);
#3093=ORIENTED_EDGE('',*,*,#2273,.T.);
#3094=ORIENTED_EDGE('',*,*,#2274,.T.);
#3095=ORIENTED_EDGE('',*,*,#2275,.T.);
#3096=ORIENTED_EDGE('',*,*,#2266,.T.);
#3097=ORIENTED_EDGE('',*,*,#2273,.F.);
#3098=ORIENTED_EDGE('',*,*,#2265,.F.);
#3099=ORIENTED_EDGE('',*,*,#2276,.T.);
#3100=ORIENTED_EDGE('',*,*,#2277,.F.);
#3101=ORIENTED_EDGE('',*,*,#2278,.F.);
#3102=ORIENTED_EDGE('',*,*,#2279,.T.);
#3103=ORIENTED_EDGE('',*,*,#2280,.T.);
#3104=ORIENTED_EDGE('',*,*,#2281,.T.);
#3105=ORIENTED_EDGE('',*,*,#2166,.T.);
#3106=ORIENTED_EDGE('',*,*,#2279,.F.);
#3107=ORIENTED_EDGE('',*,*,#2165,.F.);
#3108=ORIENTED_EDGE('',*,*,#2282,.T.);
#3109=ORIENTED_EDGE('',*,*,#2283,.F.);
#3110=ORIENTED_EDGE('',*,*,#2284,.F.);
#3111=ORIENTED_EDGE('',*,*,#2285,.T.);
#3112=ORIENTED_EDGE('',*,*,#2286,.T.);
#3113=ORIENTED_EDGE('',*,*,#2287,.T.);
#3114=ORIENTED_EDGE('',*,*,#2162,.T.);
#3115=ORIENTED_EDGE('',*,*,#2285,.F.);
#3116=ORIENTED_EDGE('',*,*,#2161,.F.);
#3117=ORIENTED_EDGE('',*,*,#2288,.T.);
#3118=ORIENTED_EDGE('',*,*,#2289,.F.);
#3119=ORIENTED_EDGE('',*,*,#2290,.F.);
#3120=ORIENTED_EDGE('',*,*,#2182,.F.);
#3121=ORIENTED_EDGE('',*,*,#2272,.T.);
#3122=ORIENTED_EDGE('',*,*,#2291,.T.);
#3123=ORIENTED_EDGE('',*,*,#2292,.T.);
#3124=ORIENTED_EDGE('',*,*,#1959,.T.);
#3125=ORIENTED_EDGE('',*,*,#1963,.F.);
#3126=ORIENTED_EDGE('',*,*,#1935,.T.);
#3127=ORIENTED_EDGE('',*,*,#1939,.T.);
#3128=ORIENTED_EDGE('',*,*,#1933,.F.);
#3129=ORIENTED_EDGE('',*,*,#2236,.F.);
#3130=ORIENTED_EDGE('',*,*,#2293,.F.);
#3131=ORIENTED_EDGE('',*,*,#2294,.F.);
#3132=ORIENTED_EDGE('',*,*,#2295,.T.);
#3133=ORIENTED_EDGE('',*,*,#2159,.F.);
#3134=ORIENTED_EDGE('',*,*,#2254,.F.);
#3135=ORIENTED_EDGE('',*,*,#2296,.T.);
#3136=ORIENTED_EDGE('',*,*,#2297,.T.);
#3137=ORIENTED_EDGE('',*,*,#2298,.T.);
#3138=ORIENTED_EDGE('',*,*,#2299,.T.);
#3139=ORIENTED_EDGE('',*,*,#2300,.T.);
#3140=ORIENTED_EDGE('',*,*,#2301,.T.);
#3141=ORIENTED_EDGE('',*,*,#2302,.T.);
#3142=ORIENTED_EDGE('',*,*,#2303,.T.);
#3143=ORIENTED_EDGE('',*,*,#2304,.T.);
#3144=ORIENTED_EDGE('',*,*,#2305,.T.);
#3145=ORIENTED_EDGE('',*,*,#2306,.T.);
#3146=ORIENTED_EDGE('',*,*,#2307,.T.);
#3147=ORIENTED_EDGE('',*,*,#2308,.T.);
#3148=ORIENTED_EDGE('',*,*,#2309,.T.);
#3149=ORIENTED_EDGE('',*,*,#2310,.T.);
#3150=ORIENTED_EDGE('',*,*,#2311,.T.);
#3151=ORIENTED_EDGE('',*,*,#2312,.T.);
#3152=ORIENTED_EDGE('',*,*,#2187,.F.);
#3153=ORIENTED_EDGE('',*,*,#2193,.F.);
#3154=ORIENTED_EDGE('',*,*,#2253,.F.);
#3155=ORIENTED_EDGE('',*,*,#2169,.F.);
#3156=ORIENTED_EDGE('',*,*,#2313,.T.);
#3157=ORIENTED_EDGE('',*,*,#2314,.F.);
#3158=ORIENTED_EDGE('',*,*,#2296,.F.);
#3159=ORIENTED_EDGE('',*,*,#2190,.F.);
#3160=ORIENTED_EDGE('',*,*,#1964,.T.);
#3161=ORIENTED_EDGE('',*,*,#1973,.T.);
#3162=ORIENTED_EDGE('',*,*,#1970,.F.);
#3163=ORIENTED_EDGE('',*,*,#2188,.F.);
#3164=ORIENTED_EDGE('',*,*,#2312,.F.);
#3165=ORIENTED_EDGE('',*,*,#2315,.F.);
#3166=ORIENTED_EDGE('',*,*,#2316,.T.);
#3167=ORIENTED_EDGE('',*,*,#2263,.F.);
#3168=ORIENTED_EDGE('',*,*,#2317,.T.);
#3169=ORIENTED_EDGE('',*,*,#2318,.F.);
#3170=ORIENTED_EDGE('',*,*,#2319,.T.);
#3171=ORIENTED_EDGE('',*,*,#2320,.T.);
#3172=ORIENTED_EDGE('',*,*,#2321,.T.);
#3173=ORIENTED_EDGE('',*,*,#2322,.T.);
#3174=ORIENTED_EDGE('',*,*,#2323,.F.);
#3175=ORIENTED_EDGE('',*,*,#2309,.F.);
#3176=ORIENTED_EDGE('',*,*,#2324,.T.);
#3177=ORIENTED_EDGE('',*,*,#2325,.T.);
#3178=ORIENTED_EDGE('',*,*,#2326,.T.);
#3179=ORIENTED_EDGE('',*,*,#2327,.F.);
#3180=ORIENTED_EDGE('',*,*,#2328,.T.);
#3181=ORIENTED_EDGE('',*,*,#2329,.F.);
#3182=ORIENTED_EDGE('',*,*,#2330,.T.);
#3183=ORIENTED_EDGE('',*,*,#2331,.T.);
#3184=ORIENTED_EDGE('',*,*,#2332,.T.);
#3185=ORIENTED_EDGE('',*,*,#2333,.T.);
#3186=ORIENTED_EDGE('',*,*,#2334,.F.);
#3187=ORIENTED_EDGE('',*,*,#2335,.F.);
#3188=ORIENTED_EDGE('',*,*,#2336,.T.);
#3189=ORIENTED_EDGE('',*,*,#2337,.F.);
#3190=ORIENTED_EDGE('',*,*,#2338,.T.);
#3191=ORIENTED_EDGE('',*,*,#2339,.T.);
#3192=ORIENTED_EDGE('',*,*,#2340,.T.);
#3193=ORIENTED_EDGE('',*,*,#2307,.F.);
#3194=ORIENTED_EDGE('',*,*,#2341,.T.);
#3195=ORIENTED_EDGE('',*,*,#2342,.T.);
#3196=ORIENTED_EDGE('',*,*,#2343,.T.);
#3197=ORIENTED_EDGE('',*,*,#2303,.F.);
#3198=ORIENTED_EDGE('',*,*,#2344,.T.);
#3199=ORIENTED_EDGE('',*,*,#2345,.T.);
#3200=ORIENTED_EDGE('',*,*,#2346,.T.);
#3201=ORIENTED_EDGE('',*,*,#2347,.F.);
#3202=ORIENTED_EDGE('',*,*,#2348,.T.);
#3203=ORIENTED_EDGE('',*,*,#2349,.T.);
#3204=ORIENTED_EDGE('',*,*,#2350,.T.);
#3205=ORIENTED_EDGE('',*,*,#2351,.F.);
#3206=ORIENTED_EDGE('',*,*,#2352,.T.);
#3207=ORIENTED_EDGE('',*,*,#2353,.T.);
#3208=ORIENTED_EDGE('',*,*,#2354,.T.);
#3209=ORIENTED_EDGE('',*,*,#2355,.T.);
#3210=ORIENTED_EDGE('',*,*,#2356,.F.);
#3211=ORIENTED_EDGE('',*,*,#2357,.F.);
#3212=ORIENTED_EDGE('',*,*,#2358,.T.);
#3213=ORIENTED_EDGE('',*,*,#2359,.T.);
#3214=ORIENTED_EDGE('',*,*,#2360,.F.);
#3215=ORIENTED_EDGE('',*,*,#2305,.F.);
#3216=ORIENTED_EDGE('',*,*,#2361,.T.);
#3217=ORIENTED_EDGE('',*,*,#2362,.T.);
#3218=ORIENTED_EDGE('',*,*,#2363,.T.);
#3219=ORIENTED_EDGE('',*,*,#2364,.F.);
#3220=ORIENTED_EDGE('',*,*,#2365,.T.);
#3221=ORIENTED_EDGE('',*,*,#2366,.T.);
#3222=ORIENTED_EDGE('',*,*,#2367,.T.);
#3223=ORIENTED_EDGE('',*,*,#2368,.F.);
#3224=ORIENTED_EDGE('',*,*,#2369,.T.);
#3225=ORIENTED_EDGE('',*,*,#2370,.F.);
#3226=ORIENTED_EDGE('',*,*,#2371,.T.);
#3227=ORIENTED_EDGE('',*,*,#2372,.T.);
#3228=ORIENTED_EDGE('',*,*,#2373,.T.);
#3229=ORIENTED_EDGE('',*,*,#2299,.F.);
#3230=ORIENTED_EDGE('',*,*,#2374,.T.);
#3231=ORIENTED_EDGE('',*,*,#2375,.T.);
#3232=ORIENTED_EDGE('',*,*,#2376,.T.);
#3233=ORIENTED_EDGE('',*,*,#2377,.T.);
#3234=ORIENTED_EDGE('',*,*,#2378,.F.);
#3235=ORIENTED_EDGE('',*,*,#2379,.F.);
#3236=ORIENTED_EDGE('',*,*,#2380,.T.);
#3237=ORIENTED_EDGE('',*,*,#2381,.T.);
#3238=ORIENTED_EDGE('',*,*,#2382,.T.);
#3239=ORIENTED_EDGE('',*,*,#2383,.F.);
#3240=ORIENTED_EDGE('',*,*,#2384,.T.);
#3241=ORIENTED_EDGE('',*,*,#2385,.F.);
#3242=ORIENTED_EDGE('',*,*,#2386,.T.);
#3243=ORIENTED_EDGE('',*,*,#2387,.T.);
#3244=ORIENTED_EDGE('',*,*,#2388,.T.);
#3245=ORIENTED_EDGE('',*,*,#2389,.F.);
#3246=ORIENTED_EDGE('',*,*,#2390,.T.);
#3247=ORIENTED_EDGE('',*,*,#2391,.T.);
#3248=ORIENTED_EDGE('',*,*,#2392,.T.);
#3249=ORIENTED_EDGE('',*,*,#2393,.T.);
#3250=ORIENTED_EDGE('',*,*,#2394,.F.);
#3251=ORIENTED_EDGE('',*,*,#2301,.F.);
#3252=ORIENTED_EDGE('',*,*,#2395,.T.);
#3253=ORIENTED_EDGE('',*,*,#2396,.F.);
#3254=ORIENTED_EDGE('',*,*,#2397,.T.);
#3255=ORIENTED_EDGE('',*,*,#2398,.T.);
#3256=ORIENTED_EDGE('',*,*,#2251,.F.);
#3257=ORIENTED_EDGE('',*,*,#2109,.T.);
#3258=ORIENTED_EDGE('',*,*,#2252,.F.);
#3259=ORIENTED_EDGE('',*,*,#2399,.T.);
#3260=ORIENTED_EDGE('',*,*,#2247,.F.);
#3261=ORIENTED_EDGE('',*,*,#2399,.F.);
#3262=ORIENTED_EDGE('',*,*,#2239,.F.);
#3263=ORIENTED_EDGE('',*,*,#2242,.F.);
#3264=ORIENTED_EDGE('',*,*,#2244,.F.);
#3265=ORIENTED_EDGE('',*,*,#2246,.F.);
#3266=ORIENTED_EDGE('',*,*,#2179,.F.);
#3267=ORIENTED_EDGE('',*,*,#2122,.F.);
#3268=ORIENTED_EDGE('',*,*,#2126,.F.);
#3269=ORIENTED_EDGE('',*,*,#2400,.T.);
#3270=ORIENTED_EDGE('',*,*,#2401,.F.);
#3271=ORIENTED_EDGE('',*,*,#2177,.F.);
#3272=ORIENTED_EDGE('',*,*,#2073,.F.);
#3273=ORIENTED_EDGE('',*,*,#2178,.F.);
#3274=ORIENTED_EDGE('',*,*,#2401,.T.);
#3275=ORIENTED_EDGE('',*,*,#2402,.F.);
#3276=ORIENTED_EDGE('',*,*,#2068,.F.);
#3277=ORIENTED_EDGE('',*,*,#2402,.T.);
#3278=ORIENTED_EDGE('',*,*,#2400,.F.);
#3279=ORIENTED_EDGE('',*,*,#2125,.F.);
#3280=ORIENTED_EDGE('',*,*,#2150,.F.);
#3281=ORIENTED_EDGE('',*,*,#2143,.F.);
#3282=ORIENTED_EDGE('',*,*,#2153,.F.);
#3283=ORIENTED_EDGE('',*,*,#2403,.T.);
#3284=ORIENTED_EDGE('',*,*,#2404,.F.);
#3285=ORIENTED_EDGE('',*,*,#2148,.F.);
#3286=ORIENTED_EDGE('',*,*,#1984,.F.);
#3287=ORIENTED_EDGE('',*,*,#2149,.F.);
#3288=ORIENTED_EDGE('',*,*,#2404,.T.);
#3289=ORIENTED_EDGE('',*,*,#2405,.F.);
#3290=ORIENTED_EDGE('',*,*,#1980,.F.);
#3291=ORIENTED_EDGE('',*,*,#2405,.T.);
#3292=ORIENTED_EDGE('',*,*,#2403,.F.);
#3293=ORIENTED_EDGE('',*,*,#2152,.F.);
#3294=ORIENTED_EDGE('',*,*,#2141,.F.);
#3295=ORIENTED_EDGE('',*,*,#2139,.F.);
#3296=ORIENTED_EDGE('',*,*,#2406,.F.);
#3297=ORIENTED_EDGE('',*,*,#2407,.T.);
#3298=ORIENTED_EDGE('',*,*,#2408,.F.);
#3299=ORIENTED_EDGE('',*,*,#2079,.F.);
#3300=ORIENTED_EDGE('',*,*,#2012,.F.);
#3301=ORIENTED_EDGE('',*,*,#2080,.F.);
#3302=ORIENTED_EDGE('',*,*,#2408,.T.);
#3303=ORIENTED_EDGE('',*,*,#2409,.F.);
#3304=ORIENTED_EDGE('',*,*,#2015,.F.);
#3305=ORIENTED_EDGE('',*,*,#2409,.T.);
#3306=ORIENTED_EDGE('',*,*,#2407,.F.);
#3307=ORIENTED_EDGE('',*,*,#2410,.F.);
#3308=ORIENTED_EDGE('',*,*,#2006,.F.);
#3309=ORIENTED_EDGE('',*,*,#2410,.T.);
#3310=ORIENTED_EDGE('',*,*,#2406,.T.);
#3311=ORIENTED_EDGE('',*,*,#2138,.F.);
#3312=ORIENTED_EDGE('',*,*,#2411,.F.);
#3313=ORIENTED_EDGE('',*,*,#2412,.F.);
#3314=ORIENTED_EDGE('',*,*,#2413,.F.);
#3315=ORIENTED_EDGE('',*,*,#2386,.F.);
#3316=ORIENTED_EDGE('',*,*,#2300,.F.);
#3317=ORIENTED_EDGE('',*,*,#2373,.F.);
#3318=ORIENTED_EDGE('',*,*,#2414,.F.);
#3319=ORIENTED_EDGE('',*,*,#2392,.F.);
#3320=ORIENTED_EDGE('',*,*,#2308,.F.);
#3321=ORIENTED_EDGE('',*,*,#2340,.F.);
#3322=ORIENTED_EDGE('',*,*,#2415,.F.);
#3323=ORIENTED_EDGE('',*,*,#2321,.F.);
#3324=ORIENTED_EDGE('',*,*,#2416,.F.);
#3325=ORIENTED_EDGE('',*,*,#2326,.F.);
#3326=ORIENTED_EDGE('',*,*,#2417,.F.);
#3327=ORIENTED_EDGE('',*,*,#2338,.F.);
#3328=ORIENTED_EDGE('',*,*,#2418,.F.);
#3329=ORIENTED_EDGE('',*,*,#2346,.F.);
#3330=ORIENTED_EDGE('',*,*,#2419,.F.);
#3331=ORIENTED_EDGE('',*,*,#2361,.F.);
#3332=ORIENTED_EDGE('',*,*,#2420,.F.);
#3333=ORIENTED_EDGE('',*,*,#2367,.F.);
#3334=ORIENTED_EDGE('',*,*,#2421,.F.);
#3335=ORIENTED_EDGE('',*,*,#2352,.F.);
#3336=ORIENTED_EDGE('',*,*,#2281,.F.);
#3337=ORIENTED_EDGE('',*,*,#2422,.F.);
#3338=ORIENTED_EDGE('',*,*,#2423,.F.);
#3339=ORIENTED_EDGE('',*,*,#2424,.T.);
#3340=ORIENTED_EDGE('',*,*,#2167,.F.);
#3341=ORIENTED_EDGE('',*,*,#2424,.F.);
#3342=ORIENTED_EDGE('',*,*,#2425,.F.);
#3343=ORIENTED_EDGE('',*,*,#2313,.F.);
#3344=ORIENTED_EDGE('',*,*,#2168,.F.);
#3345=ORIENTED_EDGE('',*,*,#2426,.F.);
#3346=ORIENTED_EDGE('',*,*,#2382,.F.);
#3347=ORIENTED_EDGE('',*,*,#2427,.F.);
#3348=ORIENTED_EDGE('',*,*,#2397,.F.);
#3349=ORIENTED_EDGE('',*,*,#2428,.F.);
#3350=ORIENTED_EDGE('',*,*,#2388,.F.);
#3351=ORIENTED_EDGE('',*,*,#2429,.F.);
#3352=ORIENTED_EDGE('',*,*,#2376,.F.);
#3353=ORIENTED_EDGE('',*,*,#2430,.F.);
#3354=ORIENTED_EDGE('',*,*,#2350,.F.);
#3355=ORIENTED_EDGE('',*,*,#2431,.F.);
#3356=ORIENTED_EDGE('',*,*,#2365,.F.);
#3357=ORIENTED_EDGE('',*,*,#2432,.F.);
#3358=ORIENTED_EDGE('',*,*,#2369,.F.);
#3359=ORIENTED_EDGE('',*,*,#2433,.F.);
#3360=ORIENTED_EDGE('',*,*,#2354,.F.);
#3361=ORIENTED_EDGE('',*,*,#2264,.F.);
#3362=ORIENTED_EDGE('',*,*,#2316,.F.);
#3363=ORIENTED_EDGE('',*,*,#2434,.F.);
#3364=ORIENTED_EDGE('',*,*,#2276,.F.);
#3365=ORIENTED_EDGE('',*,*,#2275,.F.);
#3366=ORIENTED_EDGE('',*,*,#2435,.F.);
#3367=ORIENTED_EDGE('',*,*,#2436,.F.);
#3368=ORIENTED_EDGE('',*,*,#2437,.T.);
#3369=ORIENTED_EDGE('',*,*,#2267,.F.);
#3370=ORIENTED_EDGE('',*,*,#2268,.F.);
#3371=ORIENTED_EDGE('',*,*,#2437,.F.);
#3372=ORIENTED_EDGE('',*,*,#2438,.F.);
#3373=ORIENTED_EDGE('',*,*,#2260,.F.);
#3374=ORIENTED_EDGE('',*,*,#2439,.F.);
#3375=ORIENTED_EDGE('',*,*,#2328,.F.);
#3376=ORIENTED_EDGE('',*,*,#2440,.F.);
#3377=ORIENTED_EDGE('',*,*,#2441,.F.);
#3378=ORIENTED_EDGE('',*,*,#2442,.F.);
#3379=ORIENTED_EDGE('',*,*,#2336,.F.);
#3380=ORIENTED_EDGE('',*,*,#2443,.F.);
#3381=ORIENTED_EDGE('',*,*,#2324,.F.);
#3382=ORIENTED_EDGE('',*,*,#2304,.F.);
#3383=ORIENTED_EDGE('',*,*,#2343,.F.);
#3384=ORIENTED_EDGE('',*,*,#2444,.F.);
#3385=ORIENTED_EDGE('',*,*,#2358,.F.);
#3386=ORIENTED_EDGE('',*,*,#2445,.F.);
#3387=ORIENTED_EDGE('',*,*,#2363,.F.);
#3388=ORIENTED_EDGE('',*,*,#2446,.F.);
#3389=ORIENTED_EDGE('',*,*,#2348,.F.);
#3390=ORIENTED_EDGE('',*,*,#2287,.F.);
#3391=ORIENTED_EDGE('',*,*,#2447,.F.);
#3392=ORIENTED_EDGE('',*,*,#2448,.F.);
#3393=ORIENTED_EDGE('',*,*,#2449,.T.);
#3394=ORIENTED_EDGE('',*,*,#2163,.F.);
#3395=ORIENTED_EDGE('',*,*,#2450,.F.);
#3396=ORIENTED_EDGE('',*,*,#2282,.F.);
#3397=ORIENTED_EDGE('',*,*,#2164,.F.);
#3398=ORIENTED_EDGE('',*,*,#2449,.F.);
#3399=ORIENTED_EDGE('',*,*,#2160,.F.);
#3400=ORIENTED_EDGE('',*,*,#2295,.F.);
#3401=ORIENTED_EDGE('',*,*,#2451,.F.);
#3402=ORIENTED_EDGE('',*,*,#2288,.F.);
#3403=ORIENTED_EDGE('',*,*,#2452,.F.);
#3404=ORIENTED_EDGE('',*,*,#2384,.F.);
#3405=ORIENTED_EDGE('',*,*,#2453,.F.);
#3406=ORIENTED_EDGE('',*,*,#2454,.F.);
#3407=ORIENTED_EDGE('',*,*,#2455,.F.);
#3408=ORIENTED_EDGE('',*,*,#2395,.F.);
#3409=ORIENTED_EDGE('',*,*,#2456,.F.);
#3410=ORIENTED_EDGE('',*,*,#2380,.F.);
#3411=ORIENTED_EDGE('',*,*,#2457,.F.);
#3412=ORIENTED_EDGE('',*,*,#2458,.F.);
#3413=ORIENTED_EDGE('',*,*,#2459,.F.);
#3414=ORIENTED_EDGE('',*,*,#2330,.F.);
#3415=ORIENTED_EDGE('',*,*,#2460,.F.);
#3416=ORIENTED_EDGE('',*,*,#2317,.F.);
#3417=ORIENTED_EDGE('',*,*,#2461,.F.);
#3418=ORIENTED_EDGE('',*,*,#2332,.F.);
#3419=ORIENTED_EDGE('',*,*,#2257,.F.);
#3420=ORIENTED_EDGE('',*,*,#2462,.F.);
#3421=ORIENTED_EDGE('',*,*,#2463,.F.);
#3422=ORIENTED_EDGE('',*,*,#2464,.T.);
#3423=ORIENTED_EDGE('',*,*,#2269,.F.);
#3424=ORIENTED_EDGE('',*,*,#2291,.F.);
#3425=ORIENTED_EDGE('',*,*,#2271,.F.);
#3426=ORIENTED_EDGE('',*,*,#2465,.T.);
#3427=ORIENTED_EDGE('',*,*,#2466,.F.);
#3428=ORIENTED_EDGE('',*,*,#2467,.F.);
#3429=ORIENTED_EDGE('',*,*,#2465,.F.);
#3430=ORIENTED_EDGE('',*,*,#2270,.F.);
#3431=ORIENTED_EDGE('',*,*,#2464,.F.);
#3432=ORIENTED_EDGE('',*,*,#2468,.F.);
#3433=ORIENTED_EDGE('',*,*,#2131,.F.);
#3434=ORIENTED_EDGE('',*,*,#2208,.F.);
#3435=ORIENTED_EDGE('',*,*,#2210,.F.);
#3436=ORIENTED_EDGE('',*,*,#2213,.F.);
#3437=ORIENTED_EDGE('',*,*,#2454,.T.);
#3438=ORIENTED_EDGE('',*,*,#2469,.T.);
#3439=ORIENTED_EDGE('',*,*,#2412,.T.);
#3440=ORIENTED_EDGE('',*,*,#2470,.F.);
#3441=ORIENTED_EDGE('',*,*,#2441,.T.);
#3442=ORIENTED_EDGE('',*,*,#2471,.T.);
#3443=ORIENTED_EDGE('',*,*,#2458,.T.);
#3444=ORIENTED_EDGE('',*,*,#2472,.F.);
#3445=ORIENTED_EDGE('',*,*,#2286,.F.);
#3446=ORIENTED_EDGE('',*,*,#2290,.T.);
#3447=ORIENTED_EDGE('',*,*,#2473,.T.);
#3448=ORIENTED_EDGE('',*,*,#2447,.T.);
#3449=ORIENTED_EDGE('',*,*,#2439,.T.);
#3450=ORIENTED_EDGE('',*,*,#2472,.T.);
#3451=ORIENTED_EDGE('',*,*,#2457,.T.);
#3452=ORIENTED_EDGE('',*,*,#2329,.T.);
#3453=ORIENTED_EDGE('',*,*,#2256,.F.);
#3454=ORIENTED_EDGE('',*,*,#2262,.T.);
#3455=ORIENTED_EDGE('',*,*,#2474,.T.);
#3456=ORIENTED_EDGE('',*,*,#2462,.T.);
#3457=ORIENTED_EDGE('',*,*,#2274,.F.);
#3458=ORIENTED_EDGE('',*,*,#2278,.T.);
#3459=ORIENTED_EDGE('',*,*,#2475,.T.);
#3460=ORIENTED_EDGE('',*,*,#2435,.T.);
#3461=ORIENTED_EDGE('',*,*,#2292,.F.);
#3462=ORIENTED_EDGE('',*,*,#2467,.T.);
#3463=ORIENTED_EDGE('',*,*,#2476,.T.);
#3464=ORIENTED_EDGE('',*,*,#2477,.T.);
#3465=ORIENTED_EDGE('',*,*,#2318,.T.);
#3466=ORIENTED_EDGE('',*,*,#2460,.T.);
#3467=ORIENTED_EDGE('',*,*,#2335,.T.);
#3468=ORIENTED_EDGE('',*,*,#2478,.T.);
#3469=ORIENTED_EDGE('',*,*,#2370,.T.);
#3470=ORIENTED_EDGE('',*,*,#2432,.T.);
#3471=ORIENTED_EDGE('',*,*,#2357,.T.);
#3472=ORIENTED_EDGE('',*,*,#2479,.T.);
#3473=ORIENTED_EDGE('',*,*,#2389,.T.);
#3474=ORIENTED_EDGE('',*,*,#2428,.T.);
#3475=ORIENTED_EDGE('',*,*,#2379,.T.);
#3476=ORIENTED_EDGE('',*,*,#2480,.T.);
#3477=ORIENTED_EDGE('',*,*,#2481,.T.);
#3478=ORIENTED_EDGE('',*,*,#2293,.T.);
#3479=ORIENTED_EDGE('',*,*,#2235,.F.);
#3480=ORIENTED_EDGE('',*,*,#1960,.F.);
#3481=ORIENTED_EDGE('',*,*,#2426,.T.);
#3482=ORIENTED_EDGE('',*,*,#2396,.T.);
#3483=ORIENTED_EDGE('',*,*,#2455,.T.);
#3484=ORIENTED_EDGE('',*,*,#2383,.T.);
#3485=ORIENTED_EDGE('',*,*,#2280,.F.);
#3486=ORIENTED_EDGE('',*,*,#2284,.T.);
#3487=ORIENTED_EDGE('',*,*,#2482,.T.);
#3488=ORIENTED_EDGE('',*,*,#2422,.T.);
#3489=ORIENTED_EDGE('',*,*,#2420,.T.);
#3490=ORIENTED_EDGE('',*,*,#2351,.T.);
#3491=ORIENTED_EDGE('',*,*,#2430,.T.);
#3492=ORIENTED_EDGE('',*,*,#2368,.T.);
#3493=ORIENTED_EDGE('',*,*,#2418,.T.);
#3494=ORIENTED_EDGE('',*,*,#2364,.T.);
#3495=ORIENTED_EDGE('',*,*,#2445,.T.);
#3496=ORIENTED_EDGE('',*,*,#2347,.T.);
#3497=ORIENTED_EDGE('',*,*,#2416,.T.);
#3498=ORIENTED_EDGE('',*,*,#2337,.T.);
#3499=ORIENTED_EDGE('',*,*,#2442,.T.);
#3500=ORIENTED_EDGE('',*,*,#2327,.T.);
#3501=ORIENTED_EDGE('',*,*,#2411,.T.);
#3502=ORIENTED_EDGE('',*,*,#2385,.T.);
#3503=ORIENTED_EDGE('',*,*,#2452,.T.);
#3504=ORIENTED_EDGE('',*,*,#2470,.T.);
#3505=ORIENTED_EDGE('',*,*,#2477,.F.);
#3506=ORIENTED_EDGE('',*,*,#2483,.T.);
#3507=ORIENTED_EDGE('',*,*,#2484,.T.);
#3508=ORIENTED_EDGE('',*,*,#2319,.F.);
#3509=ORIENTED_EDGE('',*,*,#2315,.T.);
#3510=ORIENTED_EDGE('',*,*,#2311,.F.);
#3511=ORIENTED_EDGE('',*,*,#2485,.T.);
#3512=ORIENTED_EDGE('',*,*,#2486,.T.);
#3513=ORIENTED_EDGE('',*,*,#2483,.F.);
#3514=ORIENTED_EDGE('',*,*,#2476,.F.);
#3515=ORIENTED_EDGE('',*,*,#2466,.T.);
#3516=ORIENTED_EDGE('',*,*,#2468,.T.);
#3517=ORIENTED_EDGE('',*,*,#2463,.T.);
#3518=ORIENTED_EDGE('',*,*,#2474,.F.);
#3519=ORIENTED_EDGE('',*,*,#2261,.T.);
#3520=ORIENTED_EDGE('',*,*,#2438,.T.);
#3521=ORIENTED_EDGE('',*,*,#2436,.T.);
#3522=ORIENTED_EDGE('',*,*,#2475,.F.);
#3523=ORIENTED_EDGE('',*,*,#2277,.T.);
#3524=ORIENTED_EDGE('',*,*,#2434,.T.);
#3525=ORIENTED_EDGE('',*,*,#2310,.F.);
#3526=ORIENTED_EDGE('',*,*,#2323,.T.);
#3527=ORIENTED_EDGE('',*,*,#2487,.T.);
#3528=ORIENTED_EDGE('',*,*,#2485,.F.);
#3529=ORIENTED_EDGE('',*,*,#2372,.F.);
#3530=ORIENTED_EDGE('',*,*,#2488,.F.);
#3531=ORIENTED_EDGE('',*,*,#2333,.F.);
#3532=ORIENTED_EDGE('',*,*,#2461,.T.);
#3533=ORIENTED_EDGE('',*,*,#2320,.F.);
#3534=ORIENTED_EDGE('',*,*,#2484,.F.);
#3535=ORIENTED_EDGE('',*,*,#2486,.F.);
#3536=ORIENTED_EDGE('',*,*,#2487,.F.);
#3537=ORIENTED_EDGE('',*,*,#2322,.F.);
#3538=ORIENTED_EDGE('',*,*,#2415,.T.);
#3539=ORIENTED_EDGE('',*,*,#2342,.F.);
#3540=ORIENTED_EDGE('',*,*,#2489,.F.);
#3541=ORIENTED_EDGE('',*,*,#2359,.F.);
#3542=ORIENTED_EDGE('',*,*,#2444,.T.);
#3543=ORIENTED_EDGE('',*,*,#2345,.F.);
#3544=ORIENTED_EDGE('',*,*,#2490,.F.);
#3545=ORIENTED_EDGE('',*,*,#2393,.F.);
#3546=ORIENTED_EDGE('',*,*,#2414,.T.);
#3547=ORIENTED_EDGE('',*,*,#2375,.F.);
#3548=ORIENTED_EDGE('',*,*,#2491,.F.);
#3549=ORIENTED_EDGE('',*,*,#2492,.F.);
#3550=ORIENTED_EDGE('',*,*,#2493,.F.);
#3551=ORIENTED_EDGE('',*,*,#2377,.F.);
#3552=ORIENTED_EDGE('',*,*,#2429,.T.);
#3553=ORIENTED_EDGE('',*,*,#2391,.F.);
#3554=ORIENTED_EDGE('',*,*,#2494,.F.);
#3555=ORIENTED_EDGE('',*,*,#2355,.F.);
#3556=ORIENTED_EDGE('',*,*,#2433,.T.);
#3557=ORIENTED_EDGE('',*,*,#2331,.F.);
#3558=ORIENTED_EDGE('',*,*,#2459,.T.);
#3559=ORIENTED_EDGE('',*,*,#2471,.F.);
#3560=ORIENTED_EDGE('',*,*,#2440,.T.);
#3561=ORIENTED_EDGE('',*,*,#2398,.F.);
#3562=ORIENTED_EDGE('',*,*,#2427,.T.);
#3563=ORIENTED_EDGE('',*,*,#2381,.F.);
#3564=ORIENTED_EDGE('',*,*,#2456,.T.);
#3565=ORIENTED_EDGE('',*,*,#2431,.T.);
#3566=ORIENTED_EDGE('',*,*,#2353,.F.);
#3567=ORIENTED_EDGE('',*,*,#2421,.T.);
#3568=ORIENTED_EDGE('',*,*,#2366,.F.);
#3569=ORIENTED_EDGE('',*,*,#2443,.T.);
#3570=ORIENTED_EDGE('',*,*,#2339,.F.);
#3571=ORIENTED_EDGE('',*,*,#2417,.T.);
#3572=ORIENTED_EDGE('',*,*,#2325,.F.);
#3573=ORIENTED_EDGE('',*,*,#2419,.T.);
#3574=ORIENTED_EDGE('',*,*,#2349,.F.);
#3575=ORIENTED_EDGE('',*,*,#2446,.T.);
#3576=ORIENTED_EDGE('',*,*,#2362,.F.);
#3577=ORIENTED_EDGE('',*,*,#2453,.T.);
#3578=ORIENTED_EDGE('',*,*,#2387,.F.);
#3579=ORIENTED_EDGE('',*,*,#2413,.T.);
#3580=ORIENTED_EDGE('',*,*,#2469,.F.);
#3581=ORIENTED_EDGE('',*,*,#2298,.F.);
#3582=ORIENTED_EDGE('',*,*,#2495,.T.);
#3583=ORIENTED_EDGE('',*,*,#2491,.T.);
#3584=ORIENTED_EDGE('',*,*,#2374,.F.);
#3585=ORIENTED_EDGE('',*,*,#2423,.T.);
#3586=ORIENTED_EDGE('',*,*,#2482,.F.);
#3587=ORIENTED_EDGE('',*,*,#2283,.T.);
#3588=ORIENTED_EDGE('',*,*,#2450,.T.);
#3589=ORIENTED_EDGE('',*,*,#2448,.T.);
#3590=ORIENTED_EDGE('',*,*,#2473,.F.);
#3591=ORIENTED_EDGE('',*,*,#2289,.T.);
#3592=ORIENTED_EDGE('',*,*,#2451,.T.);
#3593=ORIENTED_EDGE('',*,*,#2294,.T.);
#3594=ORIENTED_EDGE('',*,*,#2481,.F.);
#3595=ORIENTED_EDGE('',*,*,#2496,.T.);
#3596=ORIENTED_EDGE('',*,*,#2492,.T.);
#3597=ORIENTED_EDGE('',*,*,#2495,.F.);
#3598=ORIENTED_EDGE('',*,*,#2297,.F.);
#3599=ORIENTED_EDGE('',*,*,#2314,.T.);
#3600=ORIENTED_EDGE('',*,*,#2425,.T.);
#3601=ORIENTED_EDGE('',*,*,#2480,.F.);
#3602=ORIENTED_EDGE('',*,*,#2378,.T.);
#3603=ORIENTED_EDGE('',*,*,#2493,.T.);
#3604=ORIENTED_EDGE('',*,*,#2496,.F.);
#3605=ORIENTED_EDGE('',*,*,#2478,.F.);
#3606=ORIENTED_EDGE('',*,*,#2334,.T.);
#3607=ORIENTED_EDGE('',*,*,#2488,.T.);
#3608=ORIENTED_EDGE('',*,*,#2371,.F.);
#3609=ORIENTED_EDGE('',*,*,#2306,.F.);
#3610=ORIENTED_EDGE('',*,*,#2360,.T.);
#3611=ORIENTED_EDGE('',*,*,#2489,.T.);
#3612=ORIENTED_EDGE('',*,*,#2341,.F.);
#3613=ORIENTED_EDGE('',*,*,#2302,.F.);
#3614=ORIENTED_EDGE('',*,*,#2394,.T.);
#3615=ORIENTED_EDGE('',*,*,#2490,.T.);
#3616=ORIENTED_EDGE('',*,*,#2344,.F.);
#3617=ORIENTED_EDGE('',*,*,#2479,.F.);
#3618=ORIENTED_EDGE('',*,*,#2356,.T.);
#3619=ORIENTED_EDGE('',*,*,#2494,.T.);
#3620=ORIENTED_EDGE('',*,*,#2390,.F.);
#3621=ORIENTED_EDGE('',*,*,#1996,.F.);
#3622=ORIENTED_EDGE('',*,*,#2497,.F.);
#3623=ORIENTED_EDGE('',*,*,#2229,.F.);
#3624=ORIENTED_EDGE('',*,*,#2498,.F.);
#3625=ORIENTED_EDGE('',*,*,#1999,.F.);
#3626=ORIENTED_EDGE('',*,*,#2498,.T.);
#3627=ORIENTED_EDGE('',*,*,#2226,.F.);
#3628=ORIENTED_EDGE('',*,*,#2499,.T.);
#3629=ORIENTED_EDGE('',*,*,#2002,.F.);
#3630=ORIENTED_EDGE('',*,*,#2499,.F.);
#3631=ORIENTED_EDGE('',*,*,#2223,.F.);
#3632=ORIENTED_EDGE('',*,*,#2154,.F.);
#3633=ORIENTED_EDGE('',*,*,#1988,.F.);
#3634=ORIENTED_EDGE('',*,*,#1945,.F.);
#3635=ORIENTED_EDGE('',*,*,#2233,.F.);
#3636=ORIENTED_EDGE('',*,*,#2231,.F.);
#3637=ORIENTED_EDGE('',*,*,#2497,.T.);
#3638=PLANE('',#4259);
#3639=PLANE('',#4260);
#3640=PLANE('',#4261);
#3641=PLANE('',#4262);
#3642=PLANE('',#4264);
#3643=PLANE('',#4267);
#3644=PLANE('',#4268);
#3645=PLANE('',#4269);
#3646=PLANE('',#4270);
#3647=PLANE('',#4271);
#3648=PLANE('',#4272);
#3649=PLANE('',#4273);
#3650=PLANE('',#4274);
#3651=PLANE('',#4275);
#3652=PLANE('',#4279);
#3653=PLANE('',#4283);
#3654=PLANE('',#4284);
#3655=PLANE('',#4285);
#3656=PLANE('',#4286);
#3657=PLANE('',#4287);
#3658=PLANE('',#4291);
#3659=PLANE('',#4295);
#3660=PLANE('',#4296);
#3661=PLANE('',#4297);
#3662=PLANE('',#4298);
#3663=PLANE('',#4303);
#3664=PLANE('',#4304);
#3665=PLANE('',#4308);
#3666=PLANE('',#4312);
#3667=PLANE('',#4317);
#3668=PLANE('',#4318);
#3669=PLANE('',#4319);
#3670=PLANE('',#4333);
#3671=PLANE('',#4339);
#3672=PLANE('',#4340);
#3673=PLANE('',#4341);
#3674=PLANE('',#4345);
#3675=PLANE('',#4347);
#3676=PLANE('',#4350);
#3677=PLANE('',#4356);
#3678=PLANE('',#4357);
#3679=PLANE('',#4367);
#3680=PLANE('',#4381);
#3681=PLANE('',#4382);
#3682=PLANE('',#4388);
#3683=PLANE('',#4394);
#3684=PLANE('',#4395);
#3685=PLANE('',#4417);
#3686=PLANE('',#4438);
#3687=PLANE('',#4439);
#3688=PLANE('',#4440);
#3689=PLANE('',#4459);
#3690=PLANE('',#4460);
#3691=PLANE('',#4461);
#3692=PLANE('',#4462);
#3693=PLANE('',#4463);
#3694=PLANE('',#4464);
#3695=PLANE('',#4465);
#3696=PLANE('',#4466);
#3697=PLANE('',#4467);
#3698=PLANE('',#4468);
#3699=PLANE('',#4469);
#3700=PLANE('',#4470);
#3701=PLANE('',#4471);
#3702=PLANE('',#4472);
#3703=PLANE('',#4473);
#3704=PLANE('',#4474);
#3705=PLANE('',#4475);
#3706=PLANE('',#4476);
#3707=PLANE('',#4477);
#3708=PLANE('',#4478);
#3709=PLANE('',#4479);
#3710=PLANE('',#4480);
#3711=PLANE('',#4481);
#3712=PLANE('',#4482);
#3713=PLANE('',#4483);
#3714=PLANE('',#4484);
#3715=PLANE('',#4485);
#3716=PLANE('',#4486);
#3717=PLANE('',#4487);
#3718=PLANE('',#4488);
#3719=PLANE('',#4489);
#3720=PLANE('',#4490);
#3721=PLANE('',#4491);
#3722=PLANE('',#4492);
#3723=PLANE('',#4493);
#3724=PLANE('',#4494);
#3725=PLANE('',#4495);
#3726=PLANE('',#4496);
#3727=PLANE('',#4497);
#3728=PLANE('',#4498);
#3729=PLANE('',#4499);
#3730=PLANE('',#4500);
#3731=PLANE('',#4501);
#3732=PLANE('',#4502);
#3733=PLANE('',#4503);
#3734=PLANE('',#4504);
#3735=PLANE('',#4505);
#3736=PLANE('',#4506);
#3737=PLANE('',#4507);
#3738=PLANE('',#4508);
#3739=PLANE('',#4509);
#3740=PLANE('',#4510);
#3741=PLANE('',#4511);
#3742=PLANE('',#4512);
#3743=PLANE('',#4513);
#3744=PLANE('',#4514);
#3745=PLANE('',#4515);
#3746=PLANE('',#4516);
#3747=PLANE('',#4517);
#3748=PLANE('',#4518);
#3749=PLANE('',#4519);
#3750=PLANE('',#4520);
#3751=PLANE('',#4521);
#3752=PLANE('',#4522);
#3753=PLANE('',#4523);
#3754=PLANE('',#4524);
#3755=PLANE('',#4525);
#3756=PLANE('',#4526);
#3757=PLANE('',#4527);
#3758=PLANE('',#4528);
#3759=PLANE('',#4529);
#3760=PLANE('',#4530);
#3761=PLANE('',#4531);
#3762=PLANE('',#4532);
#3763=PLANE('',#4533);
#3764=PLANE('',#4534);
#3765=PLANE('',#4535);
#3766=PLANE('',#4536);
#3767=PLANE('',#4537);
#3768=PLANE('',#4538);
#3769=PLANE('',#4539);
#3770=PLANE('',#4540);
#3771=PLANE('',#4541);
#3772=PLANE('',#4542);
#3773=PLANE('',#4543);
#3774=PLANE('',#4544);
#3775=PLANE('',#4545);
#3776=PLANE('',#4546);
#3777=PLANE('',#4547);
#3778=PLANE('',#4548);
#3779=PLANE('',#4549);
#3780=PLANE('',#4550);
#3781=PLANE('',#4551);
#3782=PLANE('',#4552);
#3783=PLANE('',#4553);
#3784=PLANE('',#4554);
#3785=PLANE('',#4555);
#3786=PLANE('',#4556);
#3787=PLANE('',#4557);
#3788=PLANE('',#4558);
#3789=PLANE('',#4559);
#3790=PLANE('',#4560);
#3791=PLANE('',#4561);
#3792=PLANE('',#4562);
#3793=PLANE('',#4563);
#3794=PLANE('',#4565);
#3795=PLANE('',#4567);
#3796=STYLED_ITEM('',(#6872),#4018);
#3797=STYLED_ITEM('',(#6872),#4019);
#3798=STYLED_ITEM('',(#6872),#4020);
#3799=STYLED_ITEM('',(#6872),#4021);
#3800=STYLED_ITEM('',(#6872),#4022);
#3801=STYLED_ITEM('',(#6872),#4023);
#3802=STYLED_ITEM('',(#6872),#4024);
#3803=STYLED_ITEM('',(#6872),#4025);
#3804=STYLED_ITEM('',(#6872),#4026);
#3805=STYLED_ITEM('',(#6872),#4027);
#3806=STYLED_ITEM('',(#6872),#4028);
#3807=STYLED_ITEM('',(#6872),#4029);
#3808=STYLED_ITEM('',(#6872),#4030);
#3809=STYLED_ITEM('',(#6872),#4031);
#3810=STYLED_ITEM('',(#6872),#4032);
#3811=STYLED_ITEM('',(#6872),#4033);
#3812=STYLED_ITEM('',(#6872),#4034);
#3813=STYLED_ITEM('',(#6872),#4035);
#3814=STYLED_ITEM('',(#6872),#4036);
#3815=STYLED_ITEM('',(#6872),#4037);
#3816=STYLED_ITEM('',(#6872),#4038);
#3817=STYLED_ITEM('',(#6872),#4039);
#3818=STYLED_ITEM('',(#6872),#4040);
#3819=STYLED_ITEM('',(#6872),#4041);
#3820=STYLED_ITEM('',(#6872),#4042);
#3821=STYLED_ITEM('',(#6872),#4043);
#3822=STYLED_ITEM('',(#6872),#4044);
#3823=STYLED_ITEM('',(#6872),#4045);
#3824=STYLED_ITEM('',(#6872),#4046);
#3825=STYLED_ITEM('',(#6872),#4047);
#3826=STYLED_ITEM('',(#6872),#4048);
#3827=STYLED_ITEM('',(#6872),#4049);
#3828=STYLED_ITEM('',(#6872),#4050);
#3829=STYLED_ITEM('',(#6872),#4051);
#3830=STYLED_ITEM('',(#6872),#4052);
#3831=STYLED_ITEM('',(#6872),#4053);
#3832=STYLED_ITEM('',(#6872),#4054);
#3833=STYLED_ITEM('',(#6872),#4055);
#3834=STYLED_ITEM('',(#6872),#4056);
#3835=STYLED_ITEM('',(#6872),#4057);
#3836=STYLED_ITEM('',(#6872),#4058);
#3837=STYLED_ITEM('',(#6872),#4059);
#3838=STYLED_ITEM('',(#6872),#4060);
#3839=STYLED_ITEM('',(#6872),#4061);
#3840=STYLED_ITEM('',(#6872),#4062);
#3841=STYLED_ITEM('',(#6872),#4063);
#3842=STYLED_ITEM('',(#6872),#4064);
#3843=STYLED_ITEM('',(#6872),#4065);
#3844=STYLED_ITEM('',(#6872),#4066);
#3845=STYLED_ITEM('',(#6872),#4067);
#3846=STYLED_ITEM('',(#6872),#4068);
#3847=STYLED_ITEM('',(#6872),#4069);
#3848=STYLED_ITEM('',(#6872),#4070);
#3849=STYLED_ITEM('',(#6872),#4071);
#3850=STYLED_ITEM('',(#6872),#4072);
#3851=STYLED_ITEM('',(#6872),#4073);
#3852=STYLED_ITEM('',(#6872),#4074);
#3853=STYLED_ITEM('',(#6872),#4075);
#3854=STYLED_ITEM('',(#6872),#4076);
#3855=STYLED_ITEM('',(#6872),#4077);
#3856=STYLED_ITEM('',(#6872),#4078);
#3857=STYLED_ITEM('',(#6872),#4079);
#3858=STYLED_ITEM('',(#6872),#4080);
#3859=STYLED_ITEM('',(#6872),#4081);
#3860=STYLED_ITEM('',(#6872),#4082);
#3861=STYLED_ITEM('',(#6872),#4083);
#3862=STYLED_ITEM('',(#6872),#4084);
#3863=STYLED_ITEM('',(#6872),#4085);
#3864=STYLED_ITEM('',(#6872),#4086);
#3865=STYLED_ITEM('',(#6872),#4087);
#3866=STYLED_ITEM('',(#6872),#4088);
#3867=STYLED_ITEM('',(#6872),#4089);
#3868=STYLED_ITEM('',(#6872),#4090);
#3869=STYLED_ITEM('',(#6872),#4091);
#3870=STYLED_ITEM('',(#6872),#4092);
#3871=STYLED_ITEM('',(#6872),#4093);
#3872=STYLED_ITEM('',(#6872),#4094);
#3873=STYLED_ITEM('',(#6872),#4095);
#3874=STYLED_ITEM('',(#6872),#4096);
#3875=STYLED_ITEM('',(#6872),#4097);
#3876=STYLED_ITEM('',(#6872),#4098);
#3877=STYLED_ITEM('',(#6872),#4099);
#3878=STYLED_ITEM('',(#6872),#4100);
#3879=STYLED_ITEM('',(#6872),#4101);
#3880=STYLED_ITEM('',(#6872),#4102);
#3881=STYLED_ITEM('',(#6872),#4103);
#3882=STYLED_ITEM('',(#6872),#4104);
#3883=STYLED_ITEM('',(#6872),#4105);
#3884=STYLED_ITEM('',(#6872),#4106);
#3885=STYLED_ITEM('',(#6872),#4107);
#3886=STYLED_ITEM('',(#6872),#4108);
#3887=STYLED_ITEM('',(#6872),#4109);
#3888=STYLED_ITEM('',(#6872),#4110);
#3889=STYLED_ITEM('',(#6872),#4111);
#3890=STYLED_ITEM('',(#6872),#4112);
#3891=STYLED_ITEM('',(#6872),#4113);
#3892=STYLED_ITEM('',(#6872),#4114);
#3893=STYLED_ITEM('',(#6872),#4115);
#3894=STYLED_ITEM('',(#6872),#4116);
#3895=STYLED_ITEM('',(#6872),#4117);
#3896=STYLED_ITEM('',(#6872),#4118);
#3897=STYLED_ITEM('',(#6872),#4119);
#3898=STYLED_ITEM('',(#6872),#4120);
#3899=STYLED_ITEM('',(#6872),#4121);
#3900=STYLED_ITEM('',(#6872),#4122);
#3901=STYLED_ITEM('',(#6872),#4123);
#3902=STYLED_ITEM('',(#6872),#4124);
#3903=STYLED_ITEM('',(#6872),#4125);
#3904=STYLED_ITEM('',(#6872),#4126);
#3905=STYLED_ITEM('',(#6872),#4127);
#3906=STYLED_ITEM('',(#6872),#4128);
#3907=STYLED_ITEM('',(#6872),#4129);
#3908=STYLED_ITEM('',(#6872),#4130);
#3909=STYLED_ITEM('',(#6872),#4131);
#3910=STYLED_ITEM('',(#6872),#4132);
#3911=STYLED_ITEM('',(#6872),#4133);
#3912=STYLED_ITEM('',(#6872),#4134);
#3913=STYLED_ITEM('',(#6872),#4135);
#3914=STYLED_ITEM('',(#6872),#4136);
#3915=STYLED_ITEM('',(#6872),#4137);
#3916=STYLED_ITEM('',(#6872),#4138);
#3917=STYLED_ITEM('',(#6872),#4139);
#3918=STYLED_ITEM('',(#6872),#4140);
#3919=STYLED_ITEM('',(#6872),#4141);
#3920=STYLED_ITEM('',(#6872),#4142);
#3921=STYLED_ITEM('',(#6872),#4143);
#3922=STYLED_ITEM('',(#6872),#4144);
#3923=STYLED_ITEM('',(#6872),#4145);
#3924=STYLED_ITEM('',(#6872),#4146);
#3925=STYLED_ITEM('',(#6872),#4147);
#3926=STYLED_ITEM('',(#6872),#4148);
#3927=STYLED_ITEM('',(#6872),#4149);
#3928=STYLED_ITEM('',(#6872),#4150);
#3929=STYLED_ITEM('',(#6872),#4151);
#3930=STYLED_ITEM('',(#6872),#4152);
#3931=STYLED_ITEM('',(#6872),#4153);
#3932=STYLED_ITEM('',(#6872),#4154);
#3933=STYLED_ITEM('',(#6872),#4155);
#3934=STYLED_ITEM('',(#6872),#4156);
#3935=STYLED_ITEM('',(#6872),#4157);
#3936=STYLED_ITEM('',(#6872),#4158);
#3937=STYLED_ITEM('',(#6872),#4159);
#3938=STYLED_ITEM('',(#6872),#4160);
#3939=STYLED_ITEM('',(#6872),#4161);
#3940=STYLED_ITEM('',(#6872),#4162);
#3941=STYLED_ITEM('',(#6872),#4163);
#3942=STYLED_ITEM('',(#6872),#4164);
#3943=STYLED_ITEM('',(#6872),#4165);
#3944=STYLED_ITEM('',(#6872),#4166);
#3945=STYLED_ITEM('',(#6872),#4167);
#3946=STYLED_ITEM('',(#6872),#4168);
#3947=STYLED_ITEM('',(#6872),#4169);
#3948=STYLED_ITEM('',(#6872),#4170);
#3949=STYLED_ITEM('',(#6872),#4171);
#3950=STYLED_ITEM('',(#6872),#4172);
#3951=STYLED_ITEM('',(#6872),#4173);
#3952=STYLED_ITEM('',(#6872),#4174);
#3953=STYLED_ITEM('',(#6872),#4175);
#3954=STYLED_ITEM('',(#6872),#4176);
#3955=STYLED_ITEM('',(#6872),#4177);
#3956=STYLED_ITEM('',(#6872),#4178);
#3957=STYLED_ITEM('',(#6872),#4179);
#3958=STYLED_ITEM('',(#6872),#4180);
#3959=STYLED_ITEM('',(#6872),#4181);
#3960=STYLED_ITEM('',(#6872),#4182);
#3961=STYLED_ITEM('',(#6872),#4183);
#3962=STYLED_ITEM('',(#6872),#4184);
#3963=STYLED_ITEM('',(#6872),#4185);
#3964=STYLED_ITEM('',(#6872),#4186);
#3965=STYLED_ITEM('',(#6872),#4187);
#3966=STYLED_ITEM('',(#6872),#4188);
#3967=STYLED_ITEM('',(#6872),#4189);
#3968=STYLED_ITEM('',(#6872),#4190);
#3969=STYLED_ITEM('',(#6872),#4191);
#3970=STYLED_ITEM('',(#6872),#4192);
#3971=STYLED_ITEM('',(#6872),#4193);
#3972=STYLED_ITEM('',(#6872),#4194);
#3973=STYLED_ITEM('',(#6872),#4195);
#3974=STYLED_ITEM('',(#6872),#4196);
#3975=STYLED_ITEM('',(#6872),#4197);
#3976=STYLED_ITEM('',(#6872),#4198);
#3977=STYLED_ITEM('',(#6872),#4199);
#3978=STYLED_ITEM('',(#6872),#4200);
#3979=STYLED_ITEM('',(#6872),#4201);
#3980=STYLED_ITEM('',(#6872),#4202);
#3981=STYLED_ITEM('',(#6872),#4203);
#3982=STYLED_ITEM('',(#6872),#4204);
#3983=STYLED_ITEM('',(#6872),#4205);
#3984=STYLED_ITEM('',(#6872),#4206);
#3985=STYLED_ITEM('',(#6872),#4207);
#3986=STYLED_ITEM('',(#6872),#4208);
#3987=STYLED_ITEM('',(#6872),#4209);
#3988=STYLED_ITEM('',(#6872),#4210);
#3989=STYLED_ITEM('',(#6872),#4211);
#3990=STYLED_ITEM('',(#6872),#4212);
#3991=STYLED_ITEM('',(#6872),#4213);
#3992=STYLED_ITEM('',(#6872),#4214);
#3993=STYLED_ITEM('',(#6872),#4215);
#3994=STYLED_ITEM('',(#6872),#4216);
#3995=STYLED_ITEM('',(#6872),#4217);
#3996=STYLED_ITEM('',(#6872),#4218);
#3997=STYLED_ITEM('',(#6872),#4219);
#3998=STYLED_ITEM('',(#6872),#4220);
#3999=STYLED_ITEM('',(#6872),#4221);
#4000=STYLED_ITEM('',(#6872),#4222);
#4001=STYLED_ITEM('',(#6872),#4223);
#4002=STYLED_ITEM('',(#6872),#4224);
#4003=STYLED_ITEM('',(#6872),#4225);
#4004=STYLED_ITEM('',(#6872),#4226);
#4005=STYLED_ITEM('',(#6872),#4227);
#4006=STYLED_ITEM('',(#6872),#4228);
#4007=STYLED_ITEM('',(#6872),#4229);
#4008=STYLED_ITEM('',(#6872),#4230);
#4009=STYLED_ITEM('',(#6872),#4231);
#4010=STYLED_ITEM('',(#6872),#4232);
#4011=STYLED_ITEM('',(#6872),#4233);
#4012=STYLED_ITEM('',(#6872),#4234);
#4013=STYLED_ITEM('',(#6872),#4235);
#4014=STYLED_ITEM('',(#6872),#4236);
#4015=STYLED_ITEM('',(#6872),#4237);
#4016=STYLED_ITEM('',(#6872),#4238);
#4017=STYLED_ITEM('',(#6871),#13);
#4018=ADVANCED_FACE('',(#177),#3638,.T.);
#4019=ADVANCED_FACE('',(#178),#3639,.T.);
#4020=ADVANCED_FACE('',(#179),#3640,.T.);
#4021=ADVANCED_FACE('',(#180),#3641,.T.);
#4022=ADVANCED_FACE('',(#181),#3642,.T.);
#4023=ADVANCED_FACE('',(#182),#3643,.T.);
#4024=ADVANCED_FACE('',(#183),#3644,.T.);
#4025=ADVANCED_FACE('',(#184),#3645,.T.);
#4026=ADVANCED_FACE('',(#185),#3646,.T.);
#4027=ADVANCED_FACE('',(#186),#3647,.T.);
#4028=ADVANCED_FACE('',(#187),#3648,.T.);
#4029=ADVANCED_FACE('',(#188),#3649,.T.);
#4030=ADVANCED_FACE('',(#189),#3650,.T.);
#4031=ADVANCED_FACE('',(#190),#3651,.T.);
#4032=ADVANCED_FACE('',(#191),#129,.T.);
#4033=ADVANCED_FACE('',(#192),#3652,.T.);
#4034=ADVANCED_FACE('',(#193),#130,.T.);
#4035=ADVANCED_FACE('',(#194),#3653,.T.);
#4036=ADVANCED_FACE('',(#195),#3654,.T.);
#4037=ADVANCED_FACE('',(#196),#3655,.T.);
#4038=ADVANCED_FACE('',(#197),#3656,.T.);
#4039=ADVANCED_FACE('',(#198),#3657,.T.);
#4040=ADVANCED_FACE('',(#199),#131,.T.);
#4041=ADVANCED_FACE('',(#200),#3658,.T.);
#4042=ADVANCED_FACE('',(#201),#132,.T.);
#4043=ADVANCED_FACE('',(#202),#3659,.T.);
#4044=ADVANCED_FACE('',(#203),#3660,.T.);
#4045=ADVANCED_FACE('',(#204),#3661,.T.);
#4046=ADVANCED_FACE('',(#205),#3662,.T.);
#4047=ADVANCED_FACE('',(#206),#133,.T.);
#4048=ADVANCED_FACE('',(#207),#134,.T.);
#4049=ADVANCED_FACE('',(#208),#3663,.T.);
#4050=ADVANCED_FACE('',(#209),#3664,.T.);
#4051=ADVANCED_FACE('',(#210),#135,.T.);
#4052=ADVANCED_FACE('',(#211),#3665,.T.);
#4053=ADVANCED_FACE('',(#212),#136,.T.);
#4054=ADVANCED_FACE('',(#213),#3666,.T.);
#4055=ADVANCED_FACE('',(#214),#137,.T.);
#4056=ADVANCED_FACE('',(#215),#138,.T.);
#4057=ADVANCED_FACE('',(#216),#3667,.T.);
#4058=ADVANCED_FACE('',(#217),#3668,.T.);
#4059=ADVANCED_FACE('',(#218),#3669,.T.);
#4060=ADVANCED_FACE('',(#219),#139,.T.);
#4061=ADVANCED_FACE('',(#220),#140,.T.);
#4062=ADVANCED_FACE('',(#221),#141,.T.);
#4063=ADVANCED_FACE('',(#222),#142,.T.);
#4064=ADVANCED_FACE('',(#223),#30,.T.);
#4065=ADVANCED_FACE('',(#224),#31,.T.);
#4066=ADVANCED_FACE('',(#225),#3670,.T.);
#4067=ADVANCED_FACE('',(#226),#32,.T.);
#4068=ADVANCED_FACE('',(#227),#33,.T.);
#4069=ADVANCED_FACE('',(#228),#3671,.F.);
#4070=ADVANCED_FACE('',(#229),#3672,.F.);
#4071=ADVANCED_FACE('',(#230),#3673,.F.);
#4072=ADVANCED_FACE('',(#231),#34,.T.);
#4073=ADVANCED_FACE('',(#232),#3674,.T.);
#4074=ADVANCED_FACE('',(#233),#3675,.T.);
#4075=ADVANCED_FACE('',(#234),#35,.T.);
#4076=ADVANCED_FACE('',(#235),#3676,.T.);
#4077=ADVANCED_FACE('',(#236),#36,.T.);
#4078=ADVANCED_FACE('',(#237),#37,.T.);
#4079=ADVANCED_FACE('',(#238),#3677,.F.);
#4080=ADVANCED_FACE('',(#239),#3678,.T.);
#4081=ADVANCED_FACE('',(#240),#24,.F.);
#4082=ADVANCED_FACE('',(#241),#38,.F.);
#4083=ADVANCED_FACE('',(#242),#25,.F.);
#4084=ADVANCED_FACE('',(#243),#3679,.F.);
#4085=ADVANCED_FACE('',(#244),#39,.T.);
#4086=ADVANCED_FACE('',(#245),#40,.T.);
#4087=ADVANCED_FACE('',(#246),#41,.T.);
#4088=ADVANCED_FACE('',(#247),#42,.T.);
#4089=ADVANCED_FACE('',(#248),#43,.T.);
#4090=ADVANCED_FACE('',(#249),#3680,.F.);
#4091=ADVANCED_FACE('',(#250),#3681,.T.);
#4092=ADVANCED_FACE('',(#251),#44,.T.);
#4093=ADVANCED_FACE('',(#252),#45,.T.);
#4094=ADVANCED_FACE('',(#253),#46,.T.);
#4095=ADVANCED_FACE('',(#254),#3682,.T.);
#4096=ADVANCED_FACE('',(#255),#47,.T.);
#4097=ADVANCED_FACE('',(#256),#48,.T.);
#4098=ADVANCED_FACE('',(#257),#3683,.T.);
#4099=ADVANCED_FACE('',(#258),#3684,.T.);
#4100=ADVANCED_FACE('',(#259),#20,.F.);
#4101=ADVANCED_FACE('',(#260),#21,.F.);
#4102=ADVANCED_FACE('',(#261),#22,.F.);
#4103=ADVANCED_FACE('',(#262),#23,.F.);
#4104=ADVANCED_FACE('',(#263),#49,.T.);
#4105=ADVANCED_FACE('',(#264),#50,.T.);
#4106=ADVANCED_FACE('',(#265),#51,.T.);
#4107=ADVANCED_FACE('',(#266),#52,.T.);
#4108=ADVANCED_FACE('',(#267),#53,.T.);
#4109=ADVANCED_FACE('',(#268),#54,.T.);
#4110=ADVANCED_FACE('',(#269),#3685,.F.);
#4111=ADVANCED_FACE('',(#270),#55,.T.);
#4112=ADVANCED_FACE('',(#271),#56,.T.);
#4113=ADVANCED_FACE('',(#272),#57,.T.);
#4114=ADVANCED_FACE('',(#273),#26,.T.);
#4115=ADVANCED_FACE('',(#274),#58,.T.);
#4116=ADVANCED_FACE('',(#275),#27,.T.);
#4117=ADVANCED_FACE('',(#276),#59,.T.);
#4118=ADVANCED_FACE('',(#277),#60,.T.);
#4119=ADVANCED_FACE('',(#278),#3686,.T.);
#4120=ADVANCED_FACE('',(#279),#3687,.F.);
#4121=ADVANCED_FACE('',(#280),#3688,.T.);
#4122=ADVANCED_FACE('',(#281),#61,.T.);
#4123=ADVANCED_FACE('',(#282),#28,.T.);
#4124=ADVANCED_FACE('',(#283),#62,.T.);
#4125=ADVANCED_FACE('',(#284),#29,.T.);
#4126=ADVANCED_FACE('',(#285),#63,.T.);
#4127=ADVANCED_FACE('',(#286),#64,.T.);
#4128=ADVANCED_FACE('',(#287),#65,.T.);
#4129=ADVANCED_FACE('',(#288),#66,.T.);
#4130=ADVANCED_FACE('',(#289),#3689,.T.);
#4131=ADVANCED_FACE('',(#290),#3690,.T.);
#4132=ADVANCED_FACE('',(#291),#3691,.F.);
#4133=ADVANCED_FACE('',(#292),#3692,.F.);
#4134=ADVANCED_FACE('',(#293),#3693,.T.);
#4135=ADVANCED_FACE('',(#294),#3694,.F.);
#4136=ADVANCED_FACE('',(#295),#3695,.T.);
#4137=ADVANCED_FACE('',(#296),#3696,.F.);
#4138=ADVANCED_FACE('',(#297),#3697,.T.);
#4139=ADVANCED_FACE('',(#298),#3698,.F.);
#4140=ADVANCED_FACE('',(#299),#3699,.T.);
#4141=ADVANCED_FACE('',(#300),#3700,.F.);
#4142=ADVANCED_FACE('',(#301),#3701,.F.);
#4143=ADVANCED_FACE('',(#302),#3702,.T.);
#4144=ADVANCED_FACE('',(#303),#3703,.F.);
#4145=ADVANCED_FACE('',(#304),#3704,.F.);
#4146=ADVANCED_FACE('',(#305),#3705,.F.);
#4147=ADVANCED_FACE('',(#306),#3706,.F.);
#4148=ADVANCED_FACE('',(#307),#3707,.F.);
#4149=ADVANCED_FACE('',(#308),#3708,.F.);
#4150=ADVANCED_FACE('',(#309),#3709,.F.);
#4151=ADVANCED_FACE('',(#310),#3710,.F.);
#4152=ADVANCED_FACE('',(#311),#3711,.F.);
#4153=ADVANCED_FACE('',(#312),#3712,.F.);
#4154=ADVANCED_FACE('',(#313),#3713,.F.);
#4155=ADVANCED_FACE('',(#314),#3714,.F.);
#4156=ADVANCED_FACE('',(#315),#3715,.F.);
#4157=ADVANCED_FACE('',(#316),#3716,.F.);
#4158=ADVANCED_FACE('',(#317),#3717,.F.);
#4159=ADVANCED_FACE('',(#318),#3718,.F.);
#4160=ADVANCED_FACE('',(#319),#3719,.F.);
#4161=ADVANCED_FACE('',(#320),#3720,.F.);
#4162=ADVANCED_FACE('',(#321),#3721,.F.);
#4163=ADVANCED_FACE('',(#322),#3722,.F.);
#4164=ADVANCED_FACE('',(#323),#3723,.F.);
#4165=ADVANCED_FACE('',(#324),#3724,.F.);
#4166=ADVANCED_FACE('',(#325),#3725,.F.);
#4167=ADVANCED_FACE('',(#326),#3726,.F.);
#4168=ADVANCED_FACE('',(#327),#3727,.F.);
#4169=ADVANCED_FACE('',(#328),#3728,.T.);
#4170=ADVANCED_FACE('',(#329),#3729,.T.);
#4171=ADVANCED_FACE('',(#330),#3730,.T.);
#4172=ADVANCED_FACE('',(#331),#3731,.F.);
#4173=ADVANCED_FACE('',(#332),#3732,.F.);
#4174=ADVANCED_FACE('',(#333),#3733,.T.);
#4175=ADVANCED_FACE('',(#334),#3734,.F.);
#4176=ADVANCED_FACE('',(#335),#3735,.F.);
#4177=ADVANCED_FACE('',(#336),#3736,.T.);
#4178=ADVANCED_FACE('',(#337),#3737,.F.);
#4179=ADVANCED_FACE('',(#338),#3738,.F.);
#4180=ADVANCED_FACE('',(#339),#3739,.F.);
#4181=ADVANCED_FACE('',(#340),#3740,.F.);
#4182=ADVANCED_FACE('',(#341),#3741,.F.);
#4183=ADVANCED_FACE('',(#342),#3742,.F.);
#4184=ADVANCED_FACE('',(#343),#3743,.F.);
#4185=ADVANCED_FACE('',(#344),#3744,.F.);
#4186=ADVANCED_FACE('',(#345),#3745,.F.);
#4187=ADVANCED_FACE('',(#346),#3746,.F.);
#4188=ADVANCED_FACE('',(#347),#3747,.F.);
#4189=ADVANCED_FACE('',(#348),#3748,.F.);
#4190=ADVANCED_FACE('',(#349),#3749,.F.);
#4191=ADVANCED_FACE('',(#350),#3750,.F.);
#4192=ADVANCED_FACE('',(#351),#3751,.F.);
#4193=ADVANCED_FACE('',(#352),#3752,.F.);
#4194=ADVANCED_FACE('',(#353),#3753,.F.);
#4195=ADVANCED_FACE('',(#354),#3754,.F.);
#4196=ADVANCED_FACE('',(#355),#3755,.F.);
#4197=ADVANCED_FACE('',(#356),#3756,.F.);
#4198=ADVANCED_FACE('',(#357),#3757,.F.);
#4199=ADVANCED_FACE('',(#358),#3758,.F.);
#4200=ADVANCED_FACE('',(#359),#3759,.F.);
#4201=ADVANCED_FACE('',(#360),#3760,.F.);
#4202=ADVANCED_FACE('',(#361),#3761,.F.);
#4203=ADVANCED_FACE('',(#362),#3762,.F.);
#4204=ADVANCED_FACE('',(#363),#3763,.F.);
#4205=ADVANCED_FACE('',(#364),#3764,.F.);
#4206=ADVANCED_FACE('',(#365),#3765,.F.);
#4207=ADVANCED_FACE('',(#366),#3766,.F.);
#4208=ADVANCED_FACE('',(#367),#3767,.F.);
#4209=ADVANCED_FACE('',(#368),#3768,.F.);
#4210=ADVANCED_FACE('',(#369),#3769,.F.);
#4211=ADVANCED_FACE('',(#370),#3770,.F.);
#4212=ADVANCED_FACE('',(#371),#3771,.F.);
#4213=ADVANCED_FACE('',(#372),#3772,.T.);
#4214=ADVANCED_FACE('',(#373),#3773,.T.);
#4215=ADVANCED_FACE('',(#374),#3774,.T.);
#4216=ADVANCED_FACE('',(#375),#3775,.T.);
#4217=ADVANCED_FACE('',(#376),#3776,.T.);
#4218=ADVANCED_FACE('',(#377),#3777,.T.);
#4219=ADVANCED_FACE('',(#378),#3778,.T.);
#4220=ADVANCED_FACE('',(#379),#3779,.T.);
#4221=ADVANCED_FACE('',(#380),#3780,.T.);
#4222=ADVANCED_FACE('',(#381),#3781,.T.);
#4223=ADVANCED_FACE('',(#382),#3782,.T.);
#4224=ADVANCED_FACE('',(#383),#3783,.F.);
#4225=ADVANCED_FACE('',(#384),#3784,.F.);
#4226=ADVANCED_FACE('',(#385),#3785,.F.);
#4227=ADVANCED_FACE('',(#386,#14,#15,#16,#17,#18,#19),#3786,.F.);
#4228=ADVANCED_FACE('',(#387),#3787,.F.);
#4229=ADVANCED_FACE('',(#388),#3788,.F.);
#4230=ADVANCED_FACE('',(#389),#3789,.F.);
#4231=ADVANCED_FACE('',(#390),#3790,.F.);
#4232=ADVANCED_FACE('',(#391),#3791,.F.);
#4233=ADVANCED_FACE('',(#392),#3792,.F.);
#4234=ADVANCED_FACE('',(#393),#3793,.F.);
#4235=ADVANCED_FACE('',(#394),#67,.T.);
#4236=ADVANCED_FACE('',(#395),#3794,.F.);
#4237=ADVANCED_FACE('',(#396),#68,.T.);
#4238=ADVANCED_FACE('',(#397),#3795,.F.);
#4239=CLOSED_SHELL('',(#4018,#4019,#4020,#4021,#4022,#4023,#4024,#4025,
#4026,#4027,#4028,#4029,#4030,#4031,#4032,#4033,#4034,#4035,#4036,#4037,
#4038,#4039,#4040,#4041,#4042,#4043,#4044,#4045,#4046,#4047,#4048,#4049,
#4050,#4051,#4052,#4053,#4054,#4055,#4056,#4057,#4058,#4059,#4060,#4061,
#4062,#4063,#4064,#4065,#4066,#4067,#4068,#4069,#4070,#4071,#4072,#4073,
#4074,#4075,#4076,#4077,#4078,#4079,#4080,#4081,#4082,#4083,#4084,#4085,
#4086,#4087,#4088,#4089,#4090,#4091,#4092,#4093,#4094,#4095,#4096,#4097,
#4098,#4099,#4100,#4101,#4102,#4103,#4104,#4105,#4106,#4107,#4108,#4109,
#4110,#4111,#4112,#4113,#4114,#4115,#4116,#4117,#4118,#4119,#4120,#4121,
#4122,#4123,#4124,#4125,#4126,#4127,#4128,#4129,#4130,#4131,#4132,#4133,
#4134,#4135,#4136,#4137,#4138,#4139,#4140,#4141,#4142,#4143,#4144,#4145,
#4146,#4147,#4148,#4149,#4150,#4151,#4152,#4153,#4154,#4155,#4156,#4157,
#4158,#4159,#4160,#4161,#4162,#4163,#4164,#4165,#4166,#4167,#4168,#4169,
#4170,#4171,#4172,#4173,#4174,#4175,#4176,#4177,#4178,#4179,#4180,#4181,
#4182,#4183,#4184,#4185,#4186,#4187,#4188,#4189,#4190,#4191,#4192,#4193,
#4194,#4195,#4196,#4197,#4198,#4199,#4200,#4201,#4202,#4203,#4204,#4205,
#4206,#4207,#4208,#4209,#4210,#4211,#4212,#4213,#4214,#4215,#4216,#4217,
#4218,#4219,#4220,#4221,#4222,#4223,#4224,#4225,#4226,#4227,#4228,#4229,
#4230,#4231,#4232,#4233,#4234,#4235,#4236,#4237,#4238));
#4240=DERIVED_UNIT_ELEMENT(#4242,1.);
#4241=DERIVED_UNIT_ELEMENT(#6857,3.);
#4242=(
MASS_UNIT()
NAMED_UNIT(*)
SI_UNIT($,.GRAM.)
);
#4243=DERIVED_UNIT((#4240,#4241));
#4244=MEASURE_REPRESENTATION_ITEM('density measure',
POSITIVE_RATIO_MEASURE(1.),#4243);
#4245=PROPERTY_DEFINITION_REPRESENTATION(#4250,#4247);
#4246=PROPERTY_DEFINITION_REPRESENTATION(#4251,#4248);
#4247=REPRESENTATION('material name',(#4249),#6854);
#4248=REPRESENTATION('density',(#4244),#6854);
#4249=DESCRIPTIVE_REPRESENTATION_ITEM('Generic','Generic');
#4250=PROPERTY_DEFINITION('material property','material name',#6864);
#4251=PROPERTY_DEFINITION('material property','density of part',#6864);
#4252=DATE_TIME_ROLE('creation_date');
#4253=APPLIED_DATE_AND_TIME_ASSIGNMENT(#4254,#4252,(#6864));
#4254=DATE_AND_TIME(#4255,#4256);
#4255=CALENDAR_DATE(2021,9,3);
#4256=LOCAL_TIME(12,43,59.,#4257);
#4257=COORDINATED_UNIVERSAL_TIME_OFFSET(0,0,.BEHIND.);
#4258=AXIS2_PLACEMENT_3D('placement',#5663,#4568,#4569);
#4259=AXIS2_PLACEMENT_3D('',#5664,#4570,#4571);
#4260=AXIS2_PLACEMENT_3D('',#5673,#4576,#4577);
#4261=AXIS2_PLACEMENT_3D('',#5682,#4582,#4583);
#4262=AXIS2_PLACEMENT_3D('',#5685,#4586,#4587);
#4263=AXIS2_PLACEMENT_3D('',#5693,#4591,#4592);
#4264=AXIS2_PLACEMENT_3D('',#5724,#4605,#4606);
#4265=AXIS2_PLACEMENT_3D('',#5726,#4607,#4608);
#4266=AXIS2_PLACEMENT_3D('',#5733,#4612,#4613);
#4267=AXIS2_PLACEMENT_3D('',#5735,#4615,#4616);
#4268=AXIS2_PLACEMENT_3D('',#5744,#4621,#4622);
#4269=AXIS2_PLACEMENT_3D('',#5753,#4627,#4628);
#4270=AXIS2_PLACEMENT_3D('',#5756,#4631,#4632);
#4271=AXIS2_PLACEMENT_3D('',#5765,#4637,#4638);
#4272=AXIS2_PLACEMENT_3D('',#5774,#4643,#4644);
#4273=AXIS2_PLACEMENT_3D('',#5780,#4648,#4649);
#4274=AXIS2_PLACEMENT_3D('',#5785,#4653,#4654);
#4275=AXIS2_PLACEMENT_3D('',#5793,#4659,#4660);
#4276=AXIS2_PLACEMENT_3D('',#5797,#4663,#4664);
#4277=AXIS2_PLACEMENT_3D('',#5801,#4666,#4667);
#4278=AXIS2_PLACEMENT_3D('',#5802,#4668,#4669);
#4279=AXIS2_PLACEMENT_3D('',#5803,#4670,#4671);
#4280=AXIS2_PLACEMENT_3D('',#5809,#4675,#4676);
#4281=AXIS2_PLACEMENT_3D('',#5813,#4678,#4679);
#4282=AXIS2_PLACEMENT_3D('',#5814,#4680,#4681);
#4283=AXIS2_PLACEMENT_3D('',#5815,#4682,#4683);
#4284=AXIS2_PLACEMENT_3D('',#5820,#4687,#4688);
#4285=AXIS2_PLACEMENT_3D('',#5828,#4693,#4694);
#4286=AXIS2_PLACEMENT_3D('',#5837,#4699,#4700);
#4287=AXIS2_PLACEMENT_3D('',#5840,#4703,#4704);
#4288=AXIS2_PLACEMENT_3D('',#5849,#4709,#4710);
#4289=AXIS2_PLACEMENT_3D('',#5851,#4711,#4712);
#4290=AXIS2_PLACEMENT_3D('',#5854,#4714,#4715);
#4291=AXIS2_PLACEMENT_3D('',#5855,#4716,#4717);
#4292=AXIS2_PLACEMENT_3D('',#5861,#4721,#4722);
#4293=AXIS2_PLACEMENT_3D('',#5862,#4723,#4724);
#4294=AXIS2_PLACEMENT_3D('',#5865,#4726,#4727);
#4295=AXIS2_PLACEMENT_3D('',#5866,#4728,#4729);
#4296=AXIS2_PLACEMENT_3D('',#5869,#4732,#4733);
#4297=AXIS2_PLACEMENT_3D('',#5878,#4738,#4739);
#4298=AXIS2_PLACEMENT_3D('',#5883,#4743,#4744);
#4299=AXIS2_PLACEMENT_3D('',#5889,#4748,#4749);
#4300=AXIS2_PLACEMENT_3D('',#5890,#4750,#4751);
#4301=AXIS2_PLACEMENT_3D('',#5891,#4752,#4753);
#4302=AXIS2_PLACEMENT_3D('',#5892,#4754,#4755);
#4303=AXIS2_PLACEMENT_3D('',#5893,#4756,#4757);
#4304=AXIS2_PLACEMENT_3D('',#5901,#4762,#4763);
#4305=AXIS2_PLACEMENT_3D('',#5907,#4767,#4768);
#4306=AXIS2_PLACEMENT_3D('',#5911,#4770,#4771);
#4307=AXIS2_PLACEMENT_3D('',#5912,#4772,#4773);
#4308=AXIS2_PLACEMENT_3D('',#5913,#4774,#4775);
#4309=AXIS2_PLACEMENT_3D('',#5919,#4779,#4780);
#4310=AXIS2_PLACEMENT_3D('',#5923,#4782,#4783);
#4311=AXIS2_PLACEMENT_3D('',#5924,#4784,#4785);
#4312=AXIS2_PLACEMENT_3D('',#5925,#4786,#4787);
#4313=AXIS2_PLACEMENT_3D('',#5931,#4791,#4792);
#4314=AXIS2_PLACEMENT_3D('',#5932,#4793,#4794);
#4315=AXIS2_PLACEMENT_3D('',#5933,#4795,#4796);
#4316=AXIS2_PLACEMENT_3D('',#5934,#4797,#4798);
#4317=AXIS2_PLACEMENT_3D('',#5935,#4799,#4800);
#4318=AXIS2_PLACEMENT_3D('',#5943,#4805,#4806);
#4319=AXIS2_PLACEMENT_3D('',#5949,#4810,#4811);
#4320=AXIS2_PLACEMENT_3D('',#5954,#4815,#4816);
#4321=AXIS2_PLACEMENT_3D('',#5955,#4817,#4818);
#4322=AXIS2_PLACEMENT_3D('',#5956,#4819,#4820);
#4323=AXIS2_PLACEMENT_3D('',#5957,#4821,#4822);
#4324=AXIS2_PLACEMENT_3D('',#5958,#4823,#4824);
#4325=AXIS2_PLACEMENT_3D('',#5959,#4825,#4826);
#4326=AXIS2_PLACEMENT_3D('',#5960,#4827,#4828);
#4327=AXIS2_PLACEMENT_3D('',#5961,#4829,#4830);
#4328=AXIS2_PLACEMENT_3D('',#5962,#4831,#4832);
#4329=AXIS2_PLACEMENT_3D('',#5964,#4833,#4834);
#4330=AXIS2_PLACEMENT_3D('',#5966,#4835,#4836);
#4331=AXIS2_PLACEMENT_3D('',#5968,#4838,#4839);
#4332=AXIS2_PLACEMENT_3D('',#5971,#4841,#4842);
#4333=AXIS2_PLACEMENT_3D('',#5972,#4843,#4844);
#4334=AXIS2_PLACEMENT_3D('',#5976,#4847,#4848);
#4335=AXIS2_PLACEMENT_3D('',#5979,#4850,#4851);
#4336=AXIS2_PLACEMENT_3D('',#5980,#4852,#4853);
#4337=AXIS2_PLACEMENT_3D('',#5984,#4855,#4856);
#4338=AXIS2_PLACEMENT_3D('',#5986,#4857,#4858);
#4339=AXIS2_PLACEMENT_3D('',#5988,#4860,#4861);
#4340=AXIS2_PLACEMENT_3D('',#5992,#4864,#4865);
#4341=AXIS2_PLACEMENT_3D('',#5996,#4868,#4869);
#4342=AXIS2_PLACEMENT_3D('',#6000,#4872,#4873);
#4343=AXIS2_PLACEMENT_3D('',#6004,#4875,#4876);
#4344=AXIS2_PLACEMENT_3D('',#6005,#4877,#4878);
#4345=AXIS2_PLACEMENT_3D('',#6006,#4879,#4880);
#4346=AXIS2_PLACEMENT_3D('',#6027,#4888,#4889);
#4347=AXIS2_PLACEMENT_3D('',#6033,#4893,#4894);
#4348=AXIS2_PLACEMENT_3D('',#6039,#4898,#4899);
#4349=AXIS2_PLACEMENT_3D('',#6042,#4901,#4902);
#4350=AXIS2_PLACEMENT_3D('',#6043,#4903,#4904);
#4351=AXIS2_PLACEMENT_3D('',#6047,#4907,#4908);
#4352=AXIS2_PLACEMENT_3D('',#6050,#4910,#4911);
#4353=AXIS2_PLACEMENT_3D('',#6051,#4912,#4913);
#4354=AXIS2_PLACEMENT_3D('',#6055,#4915,#4916);
#4355=AXIS2_PLACEMENT_3D('',#6057,#4917,#4918);
#4356=AXIS2_PLACEMENT_3D('',#6059,#4920,#4921);
#4357=AXIS2_PLACEMENT_3D('',#6063,#4924,#4925);
#4358=AXIS2_PLACEMENT_3D('',#6064,#4926,#4927);
#4359=AXIS2_PLACEMENT_3D('',#6067,#4928,#4929);
#4360=AXIS2_PLACEMENT_3D('',#6068,#4930,#4931);
#4361=AXIS2_PLACEMENT_3D('',#6069,#4932,#4933);
#4362=AXIS2_PLACEMENT_3D('',#6070,#4934,#4935);
#4363=AXIS2_PLACEMENT_3D('',#6073,#4936,#4937);
#4364=AXIS2_PLACEMENT_3D('',#6076,#4940,#4941);
#4365=AXIS2_PLACEMENT_3D('',#6077,#4942,#4943);
#4366=AXIS2_PLACEMENT_3D('',#6078,#4944,#4945);
#4367=AXIS2_PLACEMENT_3D('',#6079,#4946,#4947);
#4368=AXIS2_PLACEMENT_3D('',#6081,#4948,#4949);
#4369=AXIS2_PLACEMENT_3D('',#6084,#4951,#4952);
#4370=AXIS2_PLACEMENT_3D('',#6085,#4953,#4954);
#4371=AXIS2_PLACEMENT_3D('',#6089,#4956,#4957);
#4372=AXIS2_PLACEMENT_3D('',#6090,#4958,#4959);
#4373=AXIS2_PLACEMENT_3D('',#6091,#4960,#4961);
#4374=AXIS2_PLACEMENT_3D('',#6093,#4963,#4964);
#4375=AXIS2_PLACEMENT_3D('',#6097,#4966,#4967);
#4376=AXIS2_PLACEMENT_3D('',#6099,#4968,#4969);
#4377=AXIS2_PLACEMENT_3D('',#6101,#4971,#4972);
#4378=AXIS2_PLACEMENT_3D('',#6105,#4974,#4975);
#4379=AXIS2_PLACEMENT_3D('',#6107,#4976,#4977);
#4380=AXIS2_PLACEMENT_3D('',#6109,#4979,#4980);
#4381=AXIS2_PLACEMENT_3D('',#6112,#4983,#4984);
#4382=AXIS2_PLACEMENT_3D('',#6116,#4987,#4988);
#4383=AXIS2_PLACEMENT_3D('',#6159,#5011,#5012);
#4384=AXIS2_PLACEMENT_3D('',#6161,#5013,#5014);
#4385=AXIS2_PLACEMENT_3D('',#6163,#5015,#5016);
#4386=AXIS2_PLACEMENT_3D('',#6165,#5018,#5019);
#4387=AXIS2_PLACEMENT_3D('',#6167,#5021,#5022);
#4388=AXIS2_PLACEMENT_3D('',#6169,#5024,#5025);
#4389=AXIS2_PLACEMENT_3D('',#6170,#5026,#5027);
#4390=AXIS2_PLACEMENT_3D('',#6173,#5029,#5030);
#4391=AXIS2_PLACEMENT_3D('',#6174,#5031,#5032);
#4392=AXIS2_PLACEMENT_3D('',#6177,#5033,#5034);
#4393=AXIS2_PLACEMENT_3D('',#6179,#5036,#5037);
#4394=AXIS2_PLACEMENT_3D('',#6180,#5038,#5039);
#4395=AXIS2_PLACEMENT_3D('',#6188,#5044,#5045);
#4396=AXIS2_PLACEMENT_3D('',#6191,#5047,#5048);
#4397=AXIS2_PLACEMENT_3D('',#6205,#5051,#5052);
#4398=AXIS2_PLACEMENT_3D('',#6207,#5053,#5054);
#4399=AXIS2_PLACEMENT_3D('',#6208,#5055,#5056);
#4400=AXIS2_PLACEMENT_3D('',#6220,#5057,#5058);
#4401=AXIS2_PLACEMENT_3D('',#6221,#5059,#5060);
#4402=AXIS2_PLACEMENT_3D('',#6222,#5061,#5062);
#4403=AXIS2_PLACEMENT_3D('',#6233,#5063,#5064);
#4404=AXIS2_PLACEMENT_3D('',#6235,#5065,#5066);
#4405=AXIS2_PLACEMENT_3D('',#6237,#5067,#5068);
#4406=AXIS2_PLACEMENT_3D('',#6238,#5069,#5070);
#4407=AXIS2_PLACEMENT_3D('',#6250,#5071,#5072);
#4408=AXIS2_PLACEMENT_3D('',#6251,#5073,#5074);
#4409=AXIS2_PLACEMENT_3D('',#6253,#5075,#5076);
#4410=AXIS2_PLACEMENT_3D('',#6254,#5077,#5078);
#4411=AXIS2_PLACEMENT_3D('',#6255,#5079,#5080);
#4412=AXIS2_PLACEMENT_3D('',#6257,#5082,#5083);
#4413=AXIS2_PLACEMENT_3D('',#6259,#5085,#5086);
#4414=AXIS2_PLACEMENT_3D('',#6262,#5089,#5090);
#4415=AXIS2_PLACEMENT_3D('',#6264,#5092,#5093);
#4416=AXIS2_PLACEMENT_3D('',#6266,#5095,#5096);
#4417=AXIS2_PLACEMENT_3D('',#6268,#5098,#5099);
#4418=AXIS2_PLACEMENT_3D('',#6269,#5100,#5101);
#4419=AXIS2_PLACEMENT_3D('',#6271,#5102,#5103);
#4420=AXIS2_PLACEMENT_3D('',#6274,#5105,#5106);
#4421=AXIS2_PLACEMENT_3D('',#6275,#5107,#5108);
#4422=AXIS2_PLACEMENT_3D('',#6276,#5109,#5110);
#4423=AXIS2_PLACEMENT_3D('',#6277,#5111,#5112);
#4424=AXIS2_PLACEMENT_3D('',#6278,#5113,#5114);
#4425=AXIS2_PLACEMENT_3D('',#6280,#5116,#5117);
#4426=AXIS2_PLACEMENT_3D('',#6283,#5118,#5119);
#4427=AXIS2_PLACEMENT_3D('',#6284,#5120,#5121);
#4428=AXIS2_PLACEMENT_3D('',#6285,#5122,#5123);
#4429=AXIS2_PLACEMENT_3D('',#6286,#5124,#5125);
#4430=AXIS2_PLACEMENT_3D('',#6289,#5126,#5127);
#4431=AXIS2_PLACEMENT_3D('',#6292,#5130,#5131);
#4432=AXIS2_PLACEMENT_3D('',#6295,#5132,#5133);
#4433=AXIS2_PLACEMENT_3D('',#6296,#5134,#5135);
#4434=AXIS2_PLACEMENT_3D('',#6297,#5136,#5137);
#4435=AXIS2_PLACEMENT_3D('',#6298,#5138,#5139);
#4436=AXIS2_PLACEMENT_3D('',#6303,#5142,#5143);
#4437=AXIS2_PLACEMENT_3D('',#6304,#5144,#5145);
#4438=AXIS2_PLACEMENT_3D('',#6307,#5148,#5149);
#4439=AXIS2_PLACEMENT_3D('',#6311,#5152,#5153);
#4440=AXIS2_PLACEMENT_3D('',#6313,#5155,#5156);
#4441=AXIS2_PLACEMENT_3D('',#6314,#5157,#5158);
#4442=AXIS2_PLACEMENT_3D('',#6316,#5159,#5160);
#4443=AXIS2_PLACEMENT_3D('',#6319,#5162,#5163);
#4444=AXIS2_PLACEMENT_3D('',#6320,#5164,#5165);
#4445=AXIS2_PLACEMENT_3D('',#6322,#5166,#5167);
#4446=AXIS2_PLACEMENT_3D('',#6323,#5168,#5169);
#4447=AXIS2_PLACEMENT_3D('',#6324,#5170,#5171);
#4448=AXIS2_PLACEMENT_3D('',#6326,#5172,#5173);
#4449=AXIS2_PLACEMENT_3D('',#6328,#5175,#5176);
#4450=AXIS2_PLACEMENT_3D('',#6330,#5177,#5178);
#4451=AXIS2_PLACEMENT_3D('',#6331,#5179,#5180);
#4452=AXIS2_PLACEMENT_3D('',#6332,#5181,#5182);
#4453=AXIS2_PLACEMENT_3D('',#6335,#5184,#5185);
#4454=AXIS2_PLACEMENT_3D('',#6336,#5186,#5187);
#4455=AXIS2_PLACEMENT_3D('',#6337,#5188,#5189);
#4456=AXIS2_PLACEMENT_3D('',#6338,#5190,#5191);
#4457=AXIS2_PLACEMENT_3D('',#6339,#5192,#5193);
#4458=AXIS2_PLACEMENT_3D('',#6341,#5195,#5196);
#4459=AXIS2_PLACEMENT_3D('',#6343,#5198,#5199);
#4460=AXIS2_PLACEMENT_3D('',#6347,#5202,#5203);
#4461=AXIS2_PLACEMENT_3D('',#6356,#5208,#5209);
#4462=AXIS2_PLACEMENT_3D('',#6364,#5214,#5215);
#4463=AXIS2_PLACEMENT_3D('',#6383,#5226,#5227);
#4464=AXIS2_PLACEMENT_3D('',#6389,#5231,#5232);
#4465=AXIS2_PLACEMENT_3D('',#6395,#5236,#5237);
#4466=AXIS2_PLACEMENT_3D('',#6401,#5241,#5242);
#4467=AXIS2_PLACEMENT_3D('',#6407,#5246,#5247);
#4468=AXIS2_PLACEMENT_3D('',#6413,#5251,#5252);
#4469=AXIS2_PLACEMENT_3D('',#6419,#5256,#5257);
#4470=AXIS2_PLACEMENT_3D('',#6423,#5260,#5261);
#4471=AXIS2_PLACEMENT_3D('',#6424,#5262,#5263);
#4472=AXIS2_PLACEMENT_3D('',#6430,#5267,#5268);
#4473=AXIS2_PLACEMENT_3D('',#6464,#5286,#5287);
#4474=AXIS2_PLACEMENT_3D('',#6468,#5290,#5291);
#4475=AXIS2_PLACEMENT_3D('',#6469,#5292,#5293);
#4476=AXIS2_PLACEMENT_3D('',#6473,#5296,#5297);
#4477=AXIS2_PLACEMENT_3D('',#6482,#5302,#5303);
#4478=AXIS2_PLACEMENT_3D('',#6488,#5307,#5308);
#4479=AXIS2_PLACEMENT_3D('',#6497,#5313,#5314);
#4480=AXIS2_PLACEMENT_3D('',#6506,#5319,#5320);
#4481=AXIS2_PLACEMENT_3D('',#6515,#5325,#5326);
#4482=AXIS2_PLACEMENT_3D('',#6524,#5331,#5332);
#4483=AXIS2_PLACEMENT_3D('',#6530,#5336,#5337);
#4484=AXIS2_PLACEMENT_3D('',#6536,#5341,#5342);
#4485=AXIS2_PLACEMENT_3D('',#6545,#5347,#5348);
#4486=AXIS2_PLACEMENT_3D('',#6554,#5353,#5354);
#4487=AXIS2_PLACEMENT_3D('',#6563,#5359,#5360);
#4488=AXIS2_PLACEMENT_3D('',#6569,#5364,#5365);
#4489=AXIS2_PLACEMENT_3D('',#6578,#5370,#5371);
#4490=AXIS2_PLACEMENT_3D('',#6587,#5376,#5377);
#4491=AXIS2_PLACEMENT_3D('',#6596,#5382,#5383);
#4492=AXIS2_PLACEMENT_3D('',#6602,#5387,#5388);
#4493=AXIS2_PLACEMENT_3D('',#6611,#5393,#5394);
#4494=AXIS2_PLACEMENT_3D('',#6620,#5399,#5400);
#4495=AXIS2_PLACEMENT_3D('',#6629,#5405,#5406);
#4496=AXIS2_PLACEMENT_3D('',#6638,#5411,#5412);
#4497=AXIS2_PLACEMENT_3D('',#6644,#5416,#5417);
#4498=AXIS2_PLACEMENT_3D('',#6653,#5422,#5423);
#4499=AXIS2_PLACEMENT_3D('',#6655,#5425,#5426);
#4500=AXIS2_PLACEMENT_3D('',#6656,#5427,#5428);
#4501=AXIS2_PLACEMENT_3D('',#6660,#5431,#5432);
#4502=AXIS2_PLACEMENT_3D('',#6662,#5434,#5435);
#4503=AXIS2_PLACEMENT_3D('',#6663,#5436,#5437);
#4504=AXIS2_PLACEMENT_3D('',#6667,#5440,#5441);
#4505=AXIS2_PLACEMENT_3D('',#6669,#5443,#5444);
#4506=AXIS2_PLACEMENT_3D('',#6670,#5445,#5446);
#4507=AXIS2_PLACEMENT_3D('',#6676,#5450,#5451);
#4508=AXIS2_PLACEMENT_3D('',#6678,#5453,#5454);
#4509=AXIS2_PLACEMENT_3D('',#6680,#5456,#5457);
#4510=AXIS2_PLACEMENT_3D('',#6681,#5458,#5459);
#4511=AXIS2_PLACEMENT_3D('',#6687,#5463,#5464);
#4512=AXIS2_PLACEMENT_3D('',#6689,#5466,#5467);
#4513=AXIS2_PLACEMENT_3D('',#6691,#5469,#5470);
#4514=AXIS2_PLACEMENT_3D('',#6694,#5473,#5474);
#4515=AXIS2_PLACEMENT_3D('',#6697,#5477,#5478);
#4516=AXIS2_PLACEMENT_3D('',#6700,#5481,#5482);
#4517=AXIS2_PLACEMENT_3D('',#6706,#5486,#5487);
#4518=AXIS2_PLACEMENT_3D('',#6708,#5489,#5490);
#4519=AXIS2_PLACEMENT_3D('',#6711,#5493,#5494);
#4520=AXIS2_PLACEMENT_3D('',#6714,#5497,#5498);
#4521=AXIS2_PLACEMENT_3D('',#6717,#5501,#5502);
#4522=AXIS2_PLACEMENT_3D('',#6720,#5505,#5506);
#4523=AXIS2_PLACEMENT_3D('',#6722,#5508,#5509);
#4524=AXIS2_PLACEMENT_3D('',#6728,#5513,#5514);
#4525=AXIS2_PLACEMENT_3D('',#6730,#5516,#5517);
#4526=AXIS2_PLACEMENT_3D('',#6736,#5521,#5522);
#4527=AXIS2_PLACEMENT_3D('',#6739,#5525,#5526);
#4528=AXIS2_PLACEMENT_3D('',#6741,#5528,#5529);
#4529=AXIS2_PLACEMENT_3D('',#6744,#5532,#5533);
#4530=AXIS2_PLACEMENT_3D('',#6750,#5537,#5538);
#4531=AXIS2_PLACEMENT_3D('',#6752,#5540,#5541);
#4532=AXIS2_PLACEMENT_3D('',#6754,#5543,#5544);
#4533=AXIS2_PLACEMENT_3D('',#6760,#5548,#5549);
#4534=AXIS2_PLACEMENT_3D('',#6763,#5552,#5553);
#4535=AXIS2_PLACEMENT_3D('',#6769,#5557,#5558);
#4536=AXIS2_PLACEMENT_3D('',#6772,#5561,#5562);
#4537=AXIS2_PLACEMENT_3D('',#6778,#5566,#5567);
#4538=AXIS2_PLACEMENT_3D('',#6784,#5571,#5572);
#4539=AXIS2_PLACEMENT_3D('',#6786,#5574,#5575);
#4540=AXIS2_PLACEMENT_3D('',#6787,#5576,#5577);
#4541=AXIS2_PLACEMENT_3D('',#6790,#5580,#5581);
#4542=AXIS2_PLACEMENT_3D('',#6793,#5584,#5585);
#4543=AXIS2_PLACEMENT_3D('',#6795,#5587,#5588);
#4544=AXIS2_PLACEMENT_3D('',#6796,#5589,#5590);
#4545=AXIS2_PLACEMENT_3D('',#6798,#5592,#5593);
#4546=AXIS2_PLACEMENT_3D('',#6800,#5595,#5596);
#4547=AXIS2_PLACEMENT_3D('',#6809,#5603,#5604);
#4548=AXIS2_PLACEMENT_3D('',#6810,#5605,#5606);
#4549=AXIS2_PLACEMENT_3D('',#6812,#5608,#5609);
#4550=AXIS2_PLACEMENT_3D('',#6813,#5610,#5611);
#4551=AXIS2_PLACEMENT_3D('',#6814,#5612,#5613);
#4552=AXIS2_PLACEMENT_3D('',#6815,#5614,#5615);
#4553=AXIS2_PLACEMENT_3D('',#6816,#5616,#5617);
#4554=AXIS2_PLACEMENT_3D('',#6820,#5620,#5621);
#4555=AXIS2_PLACEMENT_3D('',#6824,#5624,#5625);
#4556=AXIS2_PLACEMENT_3D('',#6826,#5627,#5628);
#4557=AXIS2_PLACEMENT_3D('',#6836,#5636,#5637);
#4558=AXIS2_PLACEMENT_3D('',#6838,#5639,#5640);
#4559=AXIS2_PLACEMENT_3D('',#6840,#5642,#5643);
#4560=AXIS2_PLACEMENT_3D('',#6841,#5644,#5645);
#4561=AXIS2_PLACEMENT_3D('',#6842,#5646,#5647);
#4562=AXIS2_PLACEMENT_3D('',#6843,#5648,#5649);
#4563=AXIS2_PLACEMENT_3D('',#6844,#5650,#5651);
#4564=AXIS2_PLACEMENT_3D('',#6845,#5652,#5653);
#4565=AXIS2_PLACEMENT_3D('',#6848,#5656,#5657);
#4566=AXIS2_PLACEMENT_3D('',#6850,#5659,#5660);
#4567=AXIS2_PLACEMENT_3D('',#6851,#5661,#5662);
#4568=DIRECTION('axis',(0.,0.,1.));
#4569=DIRECTION('refdir',(1.,0.,0.));
#4570=DIRECTION('center_axis',(0.707106781186547,0.707106781186548,0.));
#4571=DIRECTION('ref_axis',(0.,0.,-1.));
#4572=DIRECTION('',(0.,0.,1.));
#4573=DIRECTION('',(0.577350269189626,-0.577350269189626,0.577350269189626));
#4574=DIRECTION('',(0.,0.,-1.));
#4575=DIRECTION('',(-0.577350269189627,0.577350269189623,-0.577350269189627));
#4576=DIRECTION('center_axis',(-0.707106781186548,0.707106781186547,0.));
#4577=DIRECTION('ref_axis',(0.,0.,1.));
#4578=DIRECTION('',(0.,0.,-1.));
#4579=DIRECTION('',(0.577350269189625,0.577350269189626,-0.577350269189626));
#4580=DIRECTION('',(0.,0.,-1.));
#4581=DIRECTION('',(-0.577350269189626,-0.577350269189624,0.577350269189627));
#4582=DIRECTION('center_axis',(0.,0.707106781186548,0.707106781186548));
#4583=DIRECTION('ref_axis',(1.,0.,0.));
#4584=DIRECTION('',(-1.,0.,0.));
#4585=DIRECTION('',(-1.,0.,0.));
#4586=DIRECTION('center_axis',(0.,1.,0.));
#4587=DIRECTION('ref_axis',(-1.,0.,0.));
#4588=DIRECTION('',(-1.,0.,0.));
#4589=DIRECTION('',(-3.24367148528377E-32,0.,1.));
#4590=DIRECTION('',(1.,0.,1.11022302462516E-16));
#4591=DIRECTION('center_axis',(0.,-1.,0.));
#4592=DIRECTION('ref_axis',(-1.2266347333467E-16,0.,1.));
#4593=DIRECTION('',(3.24367148528377E-32,0.,-1.));
#4594=DIRECTION('',(1.,0.,3.1856192844518E-32));
#4595=DIRECTION('',(0.,0.,-1.));
#4596=DIRECTION('',(1.,0.,0.));
#4597=DIRECTION('',(0.,0.,1.));
#4598=DIRECTION('',(1.,0.,3.1856192844518E-32));
#4599=DIRECTION('',(0.,0.,-1.));
#4600=DIRECTION('',(-1.,0.,0.));
#4601=DIRECTION('',(0.,0.,1.));
#4602=DIRECTION('',(1.,0.,0.));
#4603=DIRECTION('',(0.,0.,-1.));
#4604=DIRECTION('',(-1.,0.,0.));
#4605=DIRECTION('center_axis',(0.,0.707106781186548,0.707106781186548));
#4606=DIRECTION('ref_axis',(1.,0.,0.));
#4607=DIRECTION('center_axis',(0.,-0.707106781186548,-0.707106781186548));
#4608=DIRECTION('ref_axis',(0.,0.707106781186547,-0.707106781186547));
#4609=DIRECTION('',(-0.577350269189625,0.577350269189626,-0.577350269189626));
#4610=DIRECTION('',(1.,0.,0.));
#4611=DIRECTION('',(0.577350269189627,0.577350269189627,-0.577350269189624));
#4612=DIRECTION('center_axis',(0.,-0.707106781186548,-0.707106781186548));
#4613=DIRECTION('ref_axis',(0.,0.707106781186547,-0.707106781186547));
#4614=DIRECTION('',(-1.,0.,0.));
#4615=DIRECTION('center_axis',(0.707106781186545,-0.70710678118655,0.));
#4616=DIRECTION('ref_axis',(0.,0.,-1.));
#4617=DIRECTION('',(0.,0.,-1.));
#4618=DIRECTION('',(-0.577350269189628,-0.577350269189625,-0.577350269189624));
#4619=DIRECTION('',(0.,0.,-1.));
#4620=DIRECTION('',(0.577350269189628,0.577350269189623,0.577350269189626));
#4621=DIRECTION('center_axis',(-0.707106781186547,-0.707106781186548,0.));
#4622=DIRECTION('ref_axis',(0.,0.,1.));
#4623=DIRECTION('',(0.,0.,1.));
#4624=DIRECTION('',(-0.577350269189626,0.577350269189626,0.577350269189626));
#4625=DIRECTION('',(0.,0.,-1.));
#4626=DIRECTION('',(0.577350269189627,-0.577350269189623,-0.577350269189627));
#4627=DIRECTION('center_axis',(8.26364451938831E-17,-0.70710678118655,0.707106781186546));
#4628=DIRECTION('ref_axis',(1.,0.,-1.16865581539491E-16));
#4629=DIRECTION('',(1.,1.1686558153949E-16,0.));
#4630=DIRECTION('',(1.,0.,0.));
#4631=DIRECTION('center_axis',(0.707106781186547,1.57009245868377E-16,-0.707106781186548));
#4632=DIRECTION('ref_axis',(-0.707106781186548,0.,-0.707106781186547));
#4633=DIRECTION('',(0.707106781186548,0.,0.707106781186547));
#4634=DIRECTION('',(2.22044604925031E-16,-1.,0.));
#4635=DIRECTION('',(-0.707106781186548,0.,-0.707106781186547));
#4636=DIRECTION('',(-2.22044604925031E-16,1.,0.));
#4637=DIRECTION('center_axis',(0.707106781186547,5.00171681475537E-48,-0.707106781186548));
#4638=DIRECTION('ref_axis',(-0.707106781186548,0.,-0.707106781186547));
#4639=DIRECTION('',(0.,1.,7.07349575457661E-48));
#4640=DIRECTION('',(0.577350269189624,-0.57735026918963,0.577350269189623));
#4641=DIRECTION('',(0.,-1.,-7.07349575457661E-48));
#4642=DIRECTION('',(-0.577350269189626,-0.577350269189626,-0.577350269189626));
#4643=DIRECTION('center_axis',(3.92523114670941E-15,-0.707106781186543,
-0.707106781186552));
#4644=DIRECTION('ref_axis',(-1.,0.,-5.55111512312571E-15));
#4645=DIRECTION('',(1.,5.55111512312578E-15,3.1856192844518E-32));
#4646=DIRECTION('',(0.,-0.707106781186556,0.707106781186539));
#4647=DIRECTION('',(-1.,-5.55111512312578E-15,-3.1856192844518E-32));
#4648=DIRECTION('center_axis',(2.25257299831451E-32,0.707106781186547,-0.707106781186548));
#4649=DIRECTION('ref_axis',(-1.,0.,-3.1856192844518E-32));
#4650=DIRECTION('',(1.,0.,3.1856192844518E-32));
#4651=DIRECTION('',(0.,-0.707106781186548,-0.707106781186547));
#4652=DIRECTION('',(-1.,0.,-3.1856192844518E-32));
#4653=DIRECTION('center_axis',(-0.707106781186548,1.57009245868378E-16,
-0.707106781186548));
#4654=DIRECTION('ref_axis',(-0.707106781186548,0.,0.707106781186548));
#4655=DIRECTION('',(2.22044604925031E-16,1.,1.41469915091532E-47));
#4656=DIRECTION('',(0.707106781186548,0.,-0.707106781186548));
#4657=DIRECTION('',(-2.22044604925031E-16,-1.,-1.41469915091532E-47));
#4658=DIRECTION('',(-0.57735026918963,0.577350269189617,0.57735026918963));
#4659=DIRECTION('center_axis',(2.25257299831451E-32,0.707106781186547,-0.707106781186548));
#4660=DIRECTION('ref_axis',(-1.,0.,-3.1856192844518E-32));
#4661=DIRECTION('',(-1.,0.,-3.1856192844518E-32));
#4662=DIRECTION('',(0.,0.707106781186548,0.707106781186547));
#4663=DIRECTION('center_axis',(0.,0.,1.));
#4664=DIRECTION('ref_axis',(-0.707106781186548,0.707106781186547,-1.11202970802868E-32));
#4665=DIRECTION('',(0.,-0.70710678118654,-0.707106781186555));
#4666=DIRECTION('center_axis',(-3.1856192844518E-32,-7.07349575457661E-48,
1.));
#4667=DIRECTION('ref_axis',(-0.707106781186548,0.707106781186547,-2.25257299831451E-32));
#4668=DIRECTION('center_axis',(3.1856192844518E-32,7.07349575457661E-48,
-1.));
#4669=DIRECTION('ref_axis',(-0.707106781186548,0.707106781186547,0.));
#4670=DIRECTION('center_axis',(1.57009245868379E-16,0.707106781186555,-0.70710678118654));
#4671=DIRECTION('ref_axis',(-1.,0.,-2.22044604925036E-16));
#4672=DIRECTION('',(0.,-0.70710678118654,-0.707106781186555));
#4673=DIRECTION('',(-1.,2.22044604925031E-16,-3.1856192844518E-32));
#4674=DIRECTION('',(1.,-2.22044604925031E-16,3.1856192844518E-32));
#4675=DIRECTION('center_axis',(0.,0.,1.));
#4676=DIRECTION('ref_axis',(0.707106781186548,0.707106781186548,1.11202970802868E-32));
#4677=DIRECTION('',(-0.707106781186548,0.,-0.707106781186547));
#4678=DIRECTION('center_axis',(-3.1856192844518E-32,-7.07349575457661E-48,
1.));
#4679=DIRECTION('ref_axis',(0.707106781186547,0.707106781186547,2.2525729983145E-32));
#4680=DIRECTION('center_axis',(3.1856192844518E-32,7.07349575457661E-48,
-1.));
#4681=DIRECTION('ref_axis',(0.707106781186548,0.707106781186548,0.));
#4682=DIRECTION('center_axis',(0.707106781186563,1.57009245868381E-16,-0.707106781186532));
#4683=DIRECTION('ref_axis',(-0.707106781186532,0.,-0.707106781186563));
#4684=DIRECTION('',(2.22044604925031E-16,-1.,0.));
#4685=DIRECTION('',(-0.707106781186532,0.,-0.707106781186563));
#4686=DIRECTION('',(-2.22044604925031E-16,1.,0.));
#4687=DIRECTION('center_axis',(-0.707106781186547,-3.92523114670939E-15,
-0.707106781186548));
#4688=DIRECTION('ref_axis',(-0.707106781186548,0.,0.707106781186547));
#4689=DIRECTION('',(-5.55111512312572E-15,1.,-1.69763898109836E-46));
#4690=DIRECTION('',(0.707106781186546,0.,-0.707106781186549));
#4691=DIRECTION('',(5.55111512312572E-15,-1.,1.69763898109836E-46));
#4692=DIRECTION('',(-0.577350269189626,0.577350269189626,0.577350269189626));
#4693=DIRECTION('center_axis',(0.707106781186547,5.00171681475537E-48,-0.707106781186548));
#4694=DIRECTION('ref_axis',(-0.707106781186548,0.,-0.707106781186547));
#4695=DIRECTION('',(0.,1.,7.07349575457661E-48));
#4696=DIRECTION('',(0.707106781186548,0.,0.707106781186547));
#4697=DIRECTION('',(0.,-1.,-7.07349575457661E-48));
#4698=DIRECTION('',(-0.577350269189626,-0.577350269189626,-0.577350269189626));
#4699=DIRECTION('center_axis',(2.25257299831451E-32,0.707106781186547,-0.707106781186548));
#4700=DIRECTION('ref_axis',(-1.,0.,-3.1856192844518E-32));
#4701=DIRECTION('',(-1.,0.,-3.1856192844518E-32));
#4702=DIRECTION('',(1.,0.,3.1856192844518E-32));
#4703=DIRECTION('center_axis',(8.26364451938829E-17,-0.707106781186547,
-0.707106781186548));
#4704=DIRECTION('ref_axis',(-1.,0.,-1.1686558153949E-16));
#4705=DIRECTION('',(3.92523114670948E-15,-0.70710678118654,0.707106781186555));
#4706=DIRECTION('',(-1.,-1.1686558153949E-16,-3.1856192844518E-32));
#4707=DIRECTION('',(0.,0.707106781186548,-0.707106781186547));
#4708=DIRECTION('',(1.,1.1686558153949E-16,3.1856192844518E-32));
#4709=DIRECTION('center_axis',(0.,0.,1.));
#4710=DIRECTION('ref_axis',(-0.707106781186547,-0.707106781186547,-7.50857666104833E-33));
#4711=DIRECTION('center_axis',(3.1856192844518E-32,7.07349575457661E-48,
-1.));
#4712=DIRECTION('ref_axis',(-0.707106781186548,-0.707106781186548,0.));
#4713=DIRECTION('',(0.707106781186556,0.,-0.707106781186539));
#4714=DIRECTION('center_axis',(-3.1856192844518E-32,-7.07349575457661E-48,
1.));
#4715=DIRECTION('ref_axis',(-0.707106781186547,-0.707106781186547,-2.2525729983145E-32));
#4716=DIRECTION('center_axis',(-0.707106781186547,-1.42735678062161E-16,
-0.707106781186548));
#4717=DIRECTION('ref_axis',(-0.707106781186548,0.,0.707106781186547));
#4718=DIRECTION('',(-2.01858731750028E-16,1.,6.43045068597873E-49));
#4719=DIRECTION('',(0.707106781186548,0.,-0.707106781186547));
#4720=DIRECTION('',(2.01858731750028E-16,-1.,-6.43045068597873E-49));
#4721=DIRECTION('center_axis',(0.,0.,1.));
#4722=DIRECTION('ref_axis',(-0.707106781186547,0.707106781186547,-7.50857666104832E-33));
#4723=DIRECTION('center_axis',(3.1856192844518E-32,7.07349575457661E-48,
-1.));
#4724=DIRECTION('ref_axis',(-0.707106781186548,0.707106781186548,0.));
#4725=DIRECTION('',(0.,-0.707106781186556,-0.707106781186539));
#4726=DIRECTION('center_axis',(-3.1856192844518E-32,-7.07349575457661E-48,
1.));
#4727=DIRECTION('ref_axis',(-0.707106781186547,0.707106781186547,-2.2525729983145E-32));
#4728=DIRECTION('center_axis',(2.25257299831451E-32,0.707106781186547,-0.707106781186548));
#4729=DIRECTION('ref_axis',(-1.,0.,-3.1856192844518E-32));
#4730=DIRECTION('',(0.,-0.707106781186548,-0.707106781186547));
#4731=DIRECTION('',(-1.,0.,-3.1856192844518E-32));
#4732=DIRECTION('center_axis',(2.25257299831451E-32,-0.707106781186547,
-0.707106781186548));
#4733=DIRECTION('ref_axis',(-1.,0.,-3.1856192844518E-32));
#4734=DIRECTION('',(-1.,0.,-3.1856192844518E-32));
#4735=DIRECTION('',(-0.577350269189617,0.57735026918963,-0.57735026918963));
#4736=DIRECTION('',(1.,0.,3.1856192844518E-32));
#4737=DIRECTION('',(-0.577350269189635,-0.577350269189622,0.577350269189621));
#4738=DIRECTION('center_axis',(0.707106781186549,-1.17756934401282E-14,
-0.707106781186546));
#4739=DIRECTION('ref_axis',(-0.707106781186546,0.,-0.707106781186549));
#4740=DIRECTION('',(-1.66533453693771E-14,-1.,-5.37585677347816E-46));
#4741=DIRECTION('',(-0.707106781186546,1.57009245868378E-14,-0.707106781186549));
#4742=DIRECTION('',(1.66533453693771E-14,1.,5.37585677347816E-46));
#4743=DIRECTION('center_axis',(-0.707106781186543,1.1775693440128E-14,-0.707106781186552));
#4744=DIRECTION('ref_axis',(-0.707106781186552,0.,0.707106781186543));
#4745=DIRECTION('',(-1.6653345369377E-14,-1.,-5.3758567734781E-46));
#4746=DIRECTION('',(-0.70710678118655,1.57009245868377E-14,0.707106781186545));
#4747=DIRECTION('',(1.6653345369377E-14,1.,5.3758567734781E-46));
#4748=DIRECTION('center_axis',(0.,0.,1.));
#4749=DIRECTION('ref_axis',(0.707106781186545,-0.70710678118655,0.));
#4750=DIRECTION('center_axis',(0.,0.,-1.));
#4751=DIRECTION('ref_axis',(0.707106781186545,-0.70710678118655,0.));
#4752=DIRECTION('center_axis',(0.,0.,1.));
#4753=DIRECTION('ref_axis',(0.707106781186542,0.707106781186553,0.));
#4754=DIRECTION('center_axis',(0.,0.,-1.));
#4755=DIRECTION('ref_axis',(0.707106781186542,0.707106781186553,0.));
#4756=DIRECTION('center_axis',(8.26364451938829E-17,-0.707106781186547,
-0.707106781186548));
#4757=DIRECTION('ref_axis',(-1.,0.,-1.1686558153949E-16));
#4758=DIRECTION('',(-1.,-1.1686558153949E-16,-3.1856192844518E-32));
#4759=DIRECTION('',(0.,0.70710678118654,-0.707106781186555));
#4760=DIRECTION('',(1.,1.1686558153949E-16,3.1856192844518E-32));
#4761=DIRECTION('',(-0.57735026918963,-0.577350269189617,0.57735026918963));
#4762=DIRECTION('center_axis',(-0.707106781186547,-1.57009245868377E-16,
-0.707106781186548));
#4763=DIRECTION('ref_axis',(-0.707106781186548,0.,0.707106781186547));
#4764=DIRECTION('',(2.22044604925031E-16,-1.,0.));
#4765=DIRECTION('',(-0.707106781186548,0.,0.707106781186547));
#4766=DIRECTION('',(-2.22044604925031E-16,1.,0.));
#4767=DIRECTION('center_axis',(0.,0.,1.));
#4768=DIRECTION('ref_axis',(-0.707106781186548,-0.707106781186547,-1.11202970802868E-32));
#4769=DIRECTION('',(0.,-0.70710678118654,0.707106781186555));
#4770=DIRECTION('center_axis',(3.1856192844518E-32,7.07349575457661E-48,
-1.));
#4771=DIRECTION('ref_axis',(-0.707106781186548,-0.707106781186547,0.));
#4772=DIRECTION('center_axis',(-3.1856192844518E-32,-7.07349575457661E-48,
1.));
#4773=DIRECTION('ref_axis',(-0.707106781186548,-0.707106781186547,-2.25257299831451E-32));
#4774=DIRECTION('center_axis',(1.57009245868379E-16,-0.707106781186555,
-0.70710678118654));
#4775=DIRECTION('ref_axis',(-1.,0.,-2.22044604925036E-16));
#4776=DIRECTION('',(0.,-0.70710678118654,0.707106781186555));
#4777=DIRECTION('',(-1.,-2.22044604925031E-16,-3.1856192844518E-32));
#4778=DIRECTION('',(1.,2.22044604925031E-16,3.1856192844518E-32));
#4779=DIRECTION('center_axis',(0.,0.,1.));
#4780=DIRECTION('ref_axis',(0.707106781186548,-0.707106781186548,1.11202970802868E-32));
#4781=DIRECTION('',(0.707106781186548,0.,0.707106781186547));
#4782=DIRECTION('center_axis',(3.1856192844518E-32,7.07349575457661E-48,
-1.));
#4783=DIRECTION('ref_axis',(0.707106781186548,-0.707106781186548,0.));
#4784=DIRECTION('center_axis',(-3.1856192844518E-32,-7.07349575457661E-48,
1.));
#4785=DIRECTION('ref_axis',(0.707106781186547,-0.707106781186547,2.2525729983145E-32));
#4786=DIRECTION('center_axis',(0.707106781186547,1.57009245868377E-16,-0.707106781186548));
#4787=DIRECTION('ref_axis',(-0.707106781186548,0.,-0.707106781186547));
#4788=DIRECTION('',(0.707106781186548,0.,0.707106781186547));
#4789=DIRECTION('',(2.22044604925031E-16,-1.,0.));
#4790=DIRECTION('',(-2.22044604925031E-16,1.,0.));
#4791=DIRECTION('center_axis',(0.,0.,1.));
#4792=DIRECTION('ref_axis',(-0.70710678118657,-0.707106781186525,0.));
#4793=DIRECTION('center_axis',(0.,0.,-1.));
#4794=DIRECTION('ref_axis',(-0.70710678118657,-0.707106781186525,0.));
#4795=DIRECTION('center_axis',(0.,0.,1.));
#4796=DIRECTION('ref_axis',(-0.707106781186542,0.707106781186553,0.));
#4797=DIRECTION('center_axis',(0.,0.,-1.));
#4798=DIRECTION('ref_axis',(-0.707106781186542,0.707106781186553,0.));
#4799=DIRECTION('center_axis',(3.92523114670943E-15,0.707106781186547,-0.707106781186548));
#4800=DIRECTION('ref_axis',(-1.,0.,-5.55111512312577E-15));
#4801=DIRECTION('',(1.,-5.55111512312578E-15,3.1856192844518E-32));
#4802=DIRECTION('',(0.,-0.707106781186552,-0.707106781186543));
#4803=DIRECTION('',(-1.,5.55111512312578E-15,-3.1856192844518E-32));
#4804=DIRECTION('',(0.577350269189626,0.577350269189626,0.577350269189626));
#4805=DIRECTION('center_axis',(0.707106781186547,5.00171681475537E-48,-0.707106781186548));
#4806=DIRECTION('ref_axis',(-0.707106781186548,0.,-0.707106781186547));
#4807=DIRECTION('',(0.,-1.,-7.07349575457661E-48));
#4808=DIRECTION('',(0.,1.,7.07349575457661E-48));
#4809=DIRECTION('',(0.577350269189626,-0.577350269189626,0.577350269189626));
#4810=DIRECTION('center_axis',(2.25257299831451E-32,-0.707106781186547,
-0.707106781186548));
#4811=DIRECTION('ref_axis',(-1.,0.,-3.1856192844518E-32));
#4812=DIRECTION('',(1.,0.,3.1856192844518E-32));
#4813=DIRECTION('',(0.,-0.707106781186548,0.707106781186547));
#4814=DIRECTION('',(-1.,0.,-3.1856192844518E-32));
#4815=DIRECTION('center_axis',(-3.24367148528377E-32,1.80059938364106E-46,
1.));
#4816=DIRECTION('ref_axis',(0.707106781186553,0.707106781186542,0.));
#4817=DIRECTION('center_axis',(3.24367148528377E-32,-1.80059938364106E-46,
-1.));
#4818=DIRECTION('ref_axis',(0.707106781186553,0.707106781186542,0.));
#4819=DIRECTION('center_axis',(-3.24367148528377E-32,-1.80059938364106E-46,
1.));
#4820=DIRECTION('ref_axis',(0.707106781186547,-0.707106781186547,0.));
#4821=DIRECTION('center_axis',(3.24367148528377E-32,1.80059938364106E-46,
-1.));
#4822=DIRECTION('ref_axis',(0.707106781186547,-0.707106781186547,0.));
#4823=DIRECTION('center_axis',(-3.24367148528377E-32,0.,1.));
#4824=DIRECTION('ref_axis',(0.707106781186547,0.707106781186547,0.));
#4825=DIRECTION('center_axis',(3.24367148528377E-32,0.,-1.));
#4826=DIRECTION('ref_axis',(0.707106781186547,0.707106781186547,0.));
#4827=DIRECTION('center_axis',(-3.24367148528377E-32,0.,1.));
#4828=DIRECTION('ref_axis',(0.707106781186553,-0.707106781186542,0.));
#4829=DIRECTION('center_axis',(3.24367148528377E-32,0.,-1.));
#4830=DIRECTION('ref_axis',(0.707106781186553,-0.707106781186542,0.));
#4831=DIRECTION('center_axis',(0.,0.,-1.));
#4832=DIRECTION('ref_axis',(0.70710678118654,0.707106781186555,0.));
#4833=DIRECTION('center_axis',(-0.707106781186539,0.,-0.707106781186557));
#4834=DIRECTION('ref_axis',(-0.707106781186556,0.,0.707106781186538));
#4835=DIRECTION('center_axis',(0.,0.707106781186547,-0.707106781186548));
#4836=DIRECTION('ref_axis',(0.,0.707106781186548,0.707106781186547));
#4837=DIRECTION('',(0.,0.,-1.));
#4838=DIRECTION('center_axis',(0.,0.,1.));
#4839=DIRECTION('ref_axis',(-0.707106781186548,0.707106781186548,0.));
#4840=DIRECTION('',(0.,0.,1.));
#4841=DIRECTION('center_axis',(0.,0.,1.));
#4842=DIRECTION('ref_axis',(-1.,0.,0.));
#4843=DIRECTION('center_axis',(-1.,-2.01858731750028E-16,0.));
#4844=DIRECTION('ref_axis',(2.01858731750028E-16,-1.,0.));
#4845=DIRECTION('',(0.,0.,-1.));
#4846=DIRECTION('',(2.01858731750028E-16,-1.,0.));
#4847=DIRECTION('center_axis',(0.,0.,1.));
#4848=DIRECTION('ref_axis',(-0.707106781186548,-0.707106781186548,0.));
#4849=DIRECTION('',(0.,0.,1.));
#4850=DIRECTION('center_axis',(0.,0.,1.));
#4851=DIRECTION('ref_axis',(0.,-1.,0.));
#4852=DIRECTION('center_axis',(0.,0.,1.));
#4853=DIRECTION('ref_axis',(0.707106781186544,-0.707106781186551,0.));
#4854=DIRECTION('',(0.,0.,1.));
#4855=DIRECTION('center_axis',(0.,-0.707106781186547,-0.707106781186548));
#4856=DIRECTION('ref_axis',(1.2266347333467E-16,-0.707106781186548,0.707106781186547));
#4857=DIRECTION('center_axis',(-0.707106781186534,3.92523114670936E-15,
-0.707106781186561));
#4858=DIRECTION('ref_axis',(0.707106781186561,-3.92523114670951E-15,-0.707106781186534));
#4859=DIRECTION('',(0.,0.,-1.));
#4860=DIRECTION('center_axis',(-1.,1.66533453693771E-14,0.));
#4861=DIRECTION('ref_axis',(-1.66533453693771E-14,-1.,0.));
#4862=DIRECTION('',(0.,0.,1.));
#4863=DIRECTION('',(-1.17756934401282E-14,-0.707106781186548,0.707106781186547));
#4864=DIRECTION('center_axis',(0.,1.,0.));
#4865=DIRECTION('ref_axis',(-1.,0.,0.));
#4866=DIRECTION('',(0.,0.,1.));
#4867=DIRECTION('',(1.,0.,0.));
#4868=DIRECTION('center_axis',(1.,-1.6653345369377E-14,0.));
#4869=DIRECTION('ref_axis',(1.6653345369377E-14,1.,0.));
#4870=DIRECTION('',(0.,0.,-1.));
#4871=DIRECTION('',(1.1775693440128E-14,0.707106781186548,-0.707106781186547));
#4872=DIRECTION('center_axis',(0.,0.,-1.));
#4873=DIRECTION('ref_axis',(-0.707106781186571,-0.707106781186524,0.));
#4874=DIRECTION('',(0.,0.,1.));
#4875=DIRECTION('center_axis',(0.707106781186536,0.,-0.707106781186559));
#4876=DIRECTION('ref_axis',(0.707106781186559,0.,0.707106781186536));
#4877=DIRECTION('center_axis',(0.,-0.707106781186547,-0.707106781186548));
#4878=DIRECTION('ref_axis',(-6.1331736667335E-17,-0.707106781186548,0.707106781186547));
#4879=DIRECTION('center_axis',(1.1686558153949E-16,-1.,0.));
#4880=DIRECTION('ref_axis',(1.,1.1686558153949E-16,0.));
#4881=DIRECTION('',(1.,1.1686558153949E-16,0.));
#4882=DIRECTION('',(0.,0.,1.));
#4883=DIRECTION('',(-1.,-1.1686558153949E-16,0.));
#4884=DIRECTION('',(0.,0.,-1.));
#4885=DIRECTION('',(1.,1.1686558153949E-16,0.));
#4886=DIRECTION('',(-1.,-1.1686558153949E-16,1.1686558153949E-16));
#4887=DIRECTION('',(3.24367148528377E-32,0.,-1.));
#4888=DIRECTION('center_axis',(-1.1686558153949E-16,1.,0.));
#4889=DIRECTION('ref_axis',(1.2266347333467E-16,-1.29374621757812E-31,1.));
#4890=DIRECTION('',(-1.,-1.1686558153949E-16,-1.11022302462516E-16));
#4891=DIRECTION('',(3.24367148528377E-32,3.79073554450749E-48,-1.));
#4892=DIRECTION('',(1.,1.1686558153949E-16,0.));
#4893=DIRECTION('center_axis',(-1.,-2.22044604925031E-16,-3.24367148528377E-32));
#4894=DIRECTION('ref_axis',(3.24367148528377E-32,0.,-1.));
#4895=DIRECTION('',(3.24367148528377E-32,7.20239753456423E-48,-1.));
#4896=DIRECTION('',(2.22044604925031E-16,-1.,0.));
#4897=DIRECTION('',(1.57009245868377E-16,-0.707106781186547,-0.707106781186548));
#4898=DIRECTION('center_axis',(3.24367148528377E-32,7.20239753456423E-48,
-1.));
#4899=DIRECTION('ref_axis',(-0.707106781186548,-0.707106781186547,0.));
#4900=DIRECTION('',(-3.24367148528377E-32,-7.20239753456423E-48,1.));
#4901=DIRECTION('center_axis',(-1.11022302462516E-16,-2.46519032881566E-32,
1.));
#4902=DIRECTION('ref_axis',(-0.707106781186548,-0.707106781186548,-7.80625564189563E-17));
#4903=DIRECTION('center_axis',(2.22044604925031E-16,-1.,0.));
#4904=DIRECTION('ref_axis',(0.,0.,-1.));
#4905=DIRECTION('',(3.24367148528377E-32,7.20239753456423E-48,-1.));
#4906=DIRECTION('',(1.,2.22044604925031E-16,1.11022302462516E-16));
#4907=DIRECTION('center_axis',(-3.24367148528377E-32,-7.20239753456423E-48,
1.));
#4908=DIRECTION('ref_axis',(0.707106781186548,-0.707106781186548,0.));
#4909=DIRECTION('',(-3.24367148528377E-32,-7.20239753456423E-48,1.));
#4910=DIRECTION('center_axis',(-1.11022302462516E-16,-2.46519032881566E-32,
1.));
#4911=DIRECTION('ref_axis',(0.707106781186548,-0.707106781186547,7.80625564189563E-17));
#4912=DIRECTION('center_axis',(-3.24367148528377E-32,1.80059938364106E-46,
1.));
#4913=DIRECTION('ref_axis',(0.707106781186555,0.70710678118654,2.29362210318559E-32));
#4914=DIRECTION('',(-3.24367148528377E-32,1.80059938364106E-46,1.));
#4915=DIRECTION('center_axis',(0.707106781186547,0.,-0.707106781186548));
#4916=DIRECTION('ref_axis',(0.707106781186548,0.,0.707106781186547));
#4917=DIRECTION('center_axis',(0.,-0.707106781186547,-0.707106781186548));
#4918=DIRECTION('ref_axis',(4.58724420637118E-32,0.707106781186548,-0.707106781186547));
#4919=DIRECTION('',(3.24367148528377E-32,-1.80059938364106E-46,-1.));
#4920=DIRECTION('center_axis',(-5.55111512312578E-15,-1.,0.));
#4921=DIRECTION('ref_axis',(1.,-5.55111512312578E-15,0.));
#4922=DIRECTION('',(0.,0.,1.));
#4923=DIRECTION('',(0.707106781186548,-3.92523114670943E-15,0.707106781186547));
#4924=DIRECTION('center_axis',(3.1856192844518E-32,7.07349575457661E-48,
-1.));
#4925=DIRECTION('ref_axis',(1.,1.1686558153949E-16,3.1856192844518E-32));
#4926=DIRECTION('center_axis',(0.,0.,1.));
#4927=DIRECTION('ref_axis',(1.,0.,0.));
#4928=DIRECTION('center_axis',(0.,1.,0.));
#4929=DIRECTION('ref_axis',(0.,0.,-1.));
#4930=DIRECTION('center_axis',(0.,0.,-1.));
#4931=DIRECTION('ref_axis',(0.707106781186546,-0.707106781186549,0.));
#4932=DIRECTION('center_axis',(0.,0.,1.));
#4933=DIRECTION('ref_axis',(0.707106781186546,-0.707106781186549,0.));
#4934=DIRECTION('center_axis',(-1.76626390281275E-16,1.,0.));
#4935=DIRECTION('ref_axis',(-0.707106781186548,0.,-0.707106781186548));
#4936=DIRECTION('center_axis',(0.,1.,0.));
#4937=DIRECTION('ref_axis',(0.,0.,-1.));
#4938=DIRECTION('',(1.76626390281275E-16,-1.,0.));
#4939=DIRECTION('',(-1.76626390281275E-16,1.,0.));
#4940=DIRECTION('center_axis',(0.,0.,1.));
#4941=DIRECTION('ref_axis',(1.,0.,0.));
#4942=DIRECTION('center_axis',(0.,0.,-1.));
#4943=DIRECTION('ref_axis',(0.707106781186546,0.707106781186549,0.));
#4944=DIRECTION('center_axis',(0.,0.,1.));
#4945=DIRECTION('ref_axis',(0.707106781186546,0.707106781186549,0.));
#4946=DIRECTION('center_axis',(0.,0.,-1.));
#4947=DIRECTION('ref_axis',(-1.,0.,0.));
#4948=DIRECTION('center_axis',(0.,0.,-1.));
#4949=DIRECTION('ref_axis',(-0.707106781186555,-0.70710678118654,0.));
#4950=DIRECTION('',(5.04646829375071E-17,-1.,0.));
#4951=DIRECTION('center_axis',(0.,0.,-1.));
#4952=DIRECTION('ref_axis',(-0.707106781186548,0.707106781186548,0.));
#4953=DIRECTION('center_axis',(0.,0.,1.));
#4954=DIRECTION('ref_axis',(-0.70710678118654,0.707106781186555,0.));
#4955=DIRECTION('',(0.,0.,1.));
#4956=DIRECTION('center_axis',(0.,0.707106781186547,-0.707106781186548));
#4957=DIRECTION('ref_axis',(0.,0.707106781186548,0.707106781186547));
#4958=DIRECTION('center_axis',(0.707106781186552,0.,-0.707106781186543));
#4959=DIRECTION('ref_axis',(-0.707106781186543,0.,-0.707106781186552));
#4960=DIRECTION('center_axis',(-1.,0.,0.));
#4961=DIRECTION('ref_axis',(0.,0.92387953251129,-0.382683432365081));
#4962=DIRECTION('',(-1.,0.,0.));
#4963=DIRECTION('center_axis',(-3.24367148528377E-32,0.,1.));
#4964=DIRECTION('ref_axis',(0.70710678118654,0.707106781186555,2.29362210318564E-32));
#4965=DIRECTION('',(-3.24367148528377E-32,0.,1.));
#4966=DIRECTION('center_axis',(0.707106781186551,0.,-0.707106781186544));
#4967=DIRECTION('ref_axis',(0.707106781186544,1.22663473334669E-16,0.707106781186551));
#4968=DIRECTION('center_axis',(0.,-0.707106781186556,-0.707106781186539));
#4969=DIRECTION('ref_axis',(4.58724420637113E-32,0.707106781186539,-0.707106781186556));
#4970=DIRECTION('',(3.24367148528377E-32,0.,-1.));
#4971=DIRECTION('center_axis',(3.24367148528377E-32,1.80059938364106E-46,
-1.));
#4972=DIRECTION('ref_axis',(0.70710678118654,-0.707106781186555,2.29362210318556E-32));
#4973=DIRECTION('',(-3.24367148528377E-32,-1.80059938364106E-46,1.));
#4974=DIRECTION('center_axis',(0.,0.707106781186544,-0.707106781186551));
#4975=DIRECTION('ref_axis',(-4.5872442063712E-32,0.707106781186551,0.707106781186544));
#4976=DIRECTION('center_axis',(0.707106781186551,0.,-0.707106781186544));
#4977=DIRECTION('ref_axis',(0.707106781186544,-1.22663473334669E-16,0.707106781186551));
#4978=DIRECTION('',(3.24367148528377E-32,1.80059938364106E-46,-1.));
#4979=DIRECTION('center_axis',(-2.22044604925031E-16,1.,-2.22044604925034E-16));
#4980=DIRECTION('ref_axis',(0.923879532511288,0.,-0.382683432365088));
#4981=DIRECTION('',(-2.22044604925031E-16,1.,-2.22044604925034E-16));
#4982=DIRECTION('',(2.22044604925031E-16,-1.,2.22044604925034E-16));
#4983=DIRECTION('center_axis',(0.,-1.,0.));
#4984=DIRECTION('ref_axis',(1.,0.,0.));
#4985=DIRECTION('',(0.,0.,1.));
#4986=DIRECTION('',(0.707106781186544,0.,0.707106781186551));
#4987=DIRECTION('center_axis',(1.,2.22044604925031E-16,3.24367148528377E-32));
#4988=DIRECTION('ref_axis',(-3.24367148528377E-32,0.,1.));
#4989=DIRECTION('',(-3.24367148528377E-32,7.20239753456423E-48,1.));
#4990=DIRECTION('',(-2.22044604925031E-16,1.,-4.93038065763132E-32));
#4991=DIRECTION('',(-1.57009245868377E-16,0.707106781186546,-0.707106781186549));
#4992=DIRECTION('',(3.24367148528377E-32,0.,-1.));
#4993=DIRECTION('',(-2.22044604925031E-16,1.,0.));
#4994=DIRECTION('',(0.,0.,-1.));
#4995=DIRECTION('',(2.01858731750028E-16,-1.,0.));
#4996=DIRECTION('',(0.,0.,1.));
#4997=DIRECTION('',(-2.22044604925031E-16,1.,0.));
#4998=DIRECTION('',(0.,0.,-1.));
#4999=DIRECTION('',(2.01858731750028E-16,-1.,0.));
#5000=DIRECTION('',(0.,0.,1.));
#5001=DIRECTION('',(-2.22044604925031E-16,1.,0.));
#5002=DIRECTION('',(0.,0.,-1.));
#5003=DIRECTION('',(2.01858731750028E-16,-1.,0.));
#5004=DIRECTION('',(0.,0.,1.));
#5005=DIRECTION('',(-2.22044604925031E-16,1.,0.));
#5006=DIRECTION('',(-3.24367148528377E-32,-3.79073554450749E-48,1.));
#5007=DIRECTION('',(-1.57009245868377E-16,0.707106781186547,0.707106781186548));
#5008=DIRECTION('',(-2.22044604925031E-16,1.,0.));
#5009=DIRECTION('',(2.22044604925031E-16,-1.,2.22044604925031E-16));
#5010=DIRECTION('',(-3.24367148528377E-32,0.,1.));
#5011=DIRECTION('center_axis',(3.24367148528377E-32,0.,-1.));
#5012=DIRECTION('ref_axis',(0.707106781186555,-0.70710678118654,2.29362210318555E-32));
#5013=DIRECTION('center_axis',(0.,0.707106781186547,-0.707106781186548));
#5014=DIRECTION('ref_axis',(-4.58724420637119E-32,0.707106781186548,0.707106781186547));
#5015=DIRECTION('center_axis',(0.707106781186547,0.,-0.707106781186548));
#5016=DIRECTION('ref_axis',(0.707106781186548,0.,0.707106781186547));
#5017=DIRECTION('',(3.24367148528377E-32,0.,-1.));
#5018=DIRECTION('center_axis',(-2.22044604925031E-16,1.,-2.22044604925031E-16));
#5019=DIRECTION('ref_axis',(0.923879532511287,0.,-0.38268343236509));
#5020=DIRECTION('',(-2.22044604925031E-16,1.,-2.22044604925031E-16));
#5021=DIRECTION('center_axis',(1.,1.1686558153949E-16,-1.1686558153949E-16));
#5022=DIRECTION('ref_axis',(0.,-0.92387953251129,-0.382683432365081));
#5023=DIRECTION('',(1.,1.1686558153949E-16,-1.1686558153949E-16));
#5024=DIRECTION('center_axis',(0.,-0.707106781186547,-0.707106781186548));
#5025=DIRECTION('ref_axis',(-1.,0.,0.));
#5026=DIRECTION('center_axis',(0.,0.,1.));
#5027=DIRECTION('ref_axis',(-0.707106781186548,0.707106781186548,0.));
#5028=DIRECTION('',(0.,0.,1.));
#5029=DIRECTION('center_axis',(0.707106781186548,3.56839195155404E-17,-0.707106781186547));
#5030=DIRECTION('ref_axis',(-0.707106781186547,0.,-0.707106781186548));
#5031=DIRECTION('center_axis',(0.,0.,-1.));
#5032=DIRECTION('ref_axis',(-0.707106781186555,-0.70710678118654,0.));
#5033=DIRECTION('center_axis',(0.707106781186548,3.56839195155404E-17,-0.707106781186547));
#5034=DIRECTION('ref_axis',(-0.707106781186547,0.,-0.707106781186548));
#5035=DIRECTION('',(0.,0.,-1.));
#5036=DIRECTION('center_axis',(-8.26364451938829E-17,0.707106781186548,
-0.707106781186548));
#5037=DIRECTION('ref_axis',(1.83995210002005E-16,-0.707106781186548,-0.707106781186548));
#5038=DIRECTION('center_axis',(-0.707106781186548,-3.56839195155404E-17,
0.707106781186547));
#5039=DIRECTION('ref_axis',(0.707106781186547,0.,0.707106781186548));
#5040=DIRECTION('',(-0.577350269189626,-0.577350269189625,-0.577350269189627));
#5041=DIRECTION('',(-5.04646829375071E-17,1.,0.));
#5042=DIRECTION('',(-0.707106781186547,0.,-0.707106781186548));
#5043=DIRECTION('',(5.04646829375071E-17,-1.,0.));
#5044=DIRECTION('center_axis',(8.26364451938829E-17,-0.707106781186548,
0.707106781186548));
#5045=DIRECTION('ref_axis',(1.,0.,-1.1686558153949E-16));
#5046=DIRECTION('',(1.,0.,-1.1686558153949E-16));
#5047=DIRECTION('center_axis',(-8.26364451938829E-17,0.707106781186548,
-0.707106781186548));
#5048=DIRECTION('ref_axis',(1.2266347333467E-16,-0.707106781186548,-0.707106781186548));
#5049=DIRECTION('',(0.577350269189626,-0.577350269189626,-0.577350269189626));
#5050=DIRECTION('',(-1.,-1.1686558153949E-16,0.));
#5051=DIRECTION('center_axis',(1.,0.,0.));
#5052=DIRECTION('ref_axis',(0.,0.,1.));
#5053=DIRECTION('center_axis',(0.,0.,-1.));
#5054=DIRECTION('ref_axis',(-0.707106781186563,-0.707106781186532,0.));
#5055=DIRECTION('center_axis',(0.,1.,0.));
#5056=DIRECTION('ref_axis',(-1.,0.,0.));
#5057=DIRECTION('center_axis',(0.,0.,-1.));
#5058=DIRECTION('ref_axis',(-0.707106781186563,0.707106781186532,0.));
#5059=DIRECTION('center_axis',(1.,0.,0.));
#5060=DIRECTION('ref_axis',(0.,1.,0.));
#5061=DIRECTION('center_axis',(0.,-1.,0.));
#5062=DIRECTION('ref_axis',(0.,0.,1.));
#5063=DIRECTION('center_axis',(0.,1.38777878078146E-15,1.));
#5064=DIRECTION('ref_axis',(1.,0.,0.));
#5065=DIRECTION('center_axis',(0.,1.,0.));
#5066=DIRECTION('ref_axis',(0.,0.,1.));
#5067=DIRECTION('center_axis',(0.,0.,-1.));
#5068=DIRECTION('ref_axis',(0.707106781186557,-0.707106781186538,0.));
#5069=DIRECTION('center_axis',(-1.,0.,0.));
#5070=DIRECTION('ref_axis',(0.,-1.,0.));
#5071=DIRECTION('center_axis',(0.,-1.,0.));
#5072=DIRECTION('ref_axis',(1.,0.,0.));
#5073=DIRECTION('center_axis',(1.38777878078145E-15,0.,1.));
#5074=DIRECTION('ref_axis',(0.,1.,0.));
#5075=DIRECTION('center_axis',(-1.,0.,0.));
#5076=DIRECTION('ref_axis',(0.,0.,1.));
#5077=DIRECTION('center_axis',(0.,0.,-1.));
#5078=DIRECTION('ref_axis',(0.707106781186552,0.707106781186544,0.));
#5079=DIRECTION('center_axis',(0.,0.,-1.));
#5080=DIRECTION('ref_axis',(0.707106781186546,0.70710678118655,0.));
#5081=DIRECTION('',(0.,0.,-1.));
#5082=DIRECTION('center_axis',(1.,0.,0.));
#5083=DIRECTION('ref_axis',(0.,0.707106781186555,0.70710678118654));
#5084=DIRECTION('',(1.,0.,0.));
#5085=DIRECTION('center_axis',(1.76626390281275E-16,-1.,0.));
#5086=DIRECTION('ref_axis',(0.707106781186548,0.,0.707106781186548));
#5087=DIRECTION('',(-1.76626390281275E-16,1.,0.));
#5088=DIRECTION('',(1.76626390281275E-16,-1.,0.));
#5089=DIRECTION('center_axis',(-1.,-1.1686558153949E-16,0.));
#5090=DIRECTION('ref_axis',(0.,-0.707106781186555,0.70710678118654));
#5091=DIRECTION('',(-1.,-1.1686558153949E-16,0.));
#5092=DIRECTION('center_axis',(0.,0.,1.));
#5093=DIRECTION('ref_axis',(0.707106781186555,-0.70710678118654,0.));
#5094=DIRECTION('',(0.,0.,1.));
#5095=DIRECTION('center_axis',(-2.01858731750028E-16,1.,0.));
#5096=DIRECTION('ref_axis',(-0.70710678118654,0.,0.707106781186555));
#5097=DIRECTION('',(-2.01858731750028E-16,1.,0.));
#5098=DIRECTION('center_axis',(0.,0.,-1.));
#5099=DIRECTION('ref_axis',(-1.,0.,0.));
#5100=DIRECTION('center_axis',(-2.22044604925031E-16,1.,-4.93038065763132E-32));
#5101=DIRECTION('ref_axis',(0.707106781186548,1.57009245868378E-16,0.707106781186547));
#5102=DIRECTION('center_axis',(0.,-1.,0.));
#5103=DIRECTION('ref_axis',(1.,0.,0.));
#5104=DIRECTION('',(2.22044604925031E-16,-1.,4.93038065763132E-32));
#5105=DIRECTION('center_axis',(-1.32769986798224E-15,0.923879532511285,
-0.382683432365094));
#5106=DIRECTION('ref_axis',(-2.62512051335234E-15,-0.382683432365094,-0.923879532511285));
#5107=DIRECTION('center_axis',(-3.24367148528377E-32,0.,1.));
#5108=DIRECTION('ref_axis',(0.707106781186548,0.707106781186548,2.2936221031856E-32));
#5109=DIRECTION('center_axis',(-0.707106781186548,-1.57009245868378E-16,
-0.707106781186548));
#5110=DIRECTION('ref_axis',(0.707106781186547,1.2266347333467E-16,-0.707106781186547));
#5111=DIRECTION('center_axis',(1.28214041121744E-15,-0.382683432365094,
0.923879532511285));
#5112=DIRECTION('ref_axis',(3.09536076962773E-15,-0.923879532511285,-0.382683432365094));
#5113=DIRECTION('center_axis',(-1.57009245868377E-16,0.707106781186546,
-0.707106781186549));
#5114=DIRECTION('ref_axis',(0.707106781186546,0.500000000000001,0.500000000000001));
#5115=DIRECTION('',(1.57009245868377E-16,-0.707106781186546,0.707106781186549));
#5116=DIRECTION('center_axis',(-1.11022302462516E-16,2.46519032881566E-32,
1.));
#5117=DIRECTION('ref_axis',(1.,0.,1.11022302462516E-16));
#5118=DIRECTION('center_axis',(1.,0.,0.));
#5119=DIRECTION('ref_axis',(0.,1.,0.));
#5120=DIRECTION('center_axis',(1.11022302462516E-16,-2.46519032881566E-32,
-1.));
#5121=DIRECTION('ref_axis',(0.707106781186548,0.707106781186547,7.85046229341888E-17));
#5122=DIRECTION('center_axis',(-1.11022302462516E-16,2.46519032881566E-32,
1.));
#5123=DIRECTION('ref_axis',(0.707106781186548,0.707106781186547,7.80625564189563E-17));
#5124=DIRECTION('center_axis',(-1.,2.22044604925031E-16,-1.11022302462516E-16));
#5125=DIRECTION('ref_axis',(0.,0.707106781186556,0.707106781186539));
#5126=DIRECTION('center_axis',(1.,0.,0.));
#5127=DIRECTION('ref_axis',(0.,1.,0.));
#5128=DIRECTION('',(1.,-2.22044604925031E-16,1.11022302462516E-16));
#5129=DIRECTION('',(-1.,2.22044604925031E-16,-1.11022302462516E-16));
#5130=DIRECTION('center_axis',(-1.11022302462516E-16,2.46519032881566E-32,
1.));
#5131=DIRECTION('ref_axis',(1.,0.,1.11022302462516E-16));
#5132=DIRECTION('center_axis',(0.,1.,0.));
#5133=DIRECTION('ref_axis',(-1.,0.,6.93889390390718E-16));
#5134=DIRECTION('center_axis',(1.11022302462516E-16,-2.46519032881566E-32,
-1.));
#5135=DIRECTION('ref_axis',(-0.707106781186547,0.707106781186547,-7.85046229341888E-17));
#5136=DIRECTION('center_axis',(-1.11022302462516E-16,2.46519032881566E-32,
1.));
#5137=DIRECTION('ref_axis',(-0.707106781186548,0.707106781186548,-7.80625564189563E-17));
#5138=DIRECTION('center_axis',(2.22044604925031E-16,1.,0.));
#5139=DIRECTION('ref_axis',(-0.707106781186548,0.,0.707106781186547));
#5140=DIRECTION('',(2.22044604925031E-16,1.,0.));
#5141=DIRECTION('',(-2.22044604925031E-16,-1.,0.));
#5142=DIRECTION('center_axis',(2.65539973596444E-16,0.923879532511285,-0.382683432365094));
#5143=DIRECTION('ref_axis',(6.08396909174221E-17,-0.382683432365094,-0.923879532511285));
#5144=DIRECTION('center_axis',(-1.57009245868377E-16,-0.707106781186546,
0.707106781186549));
#5145=DIRECTION('ref_axis',(-0.707106781186547,0.500000000000001,0.499999999999999));
#5146=DIRECTION('',(-1.57009245868377E-16,-0.707106781186546,0.707106781186549));
#5147=DIRECTION('',(1.57009245868377E-16,0.707106781186546,-0.707106781186549));
#5148=DIRECTION('center_axis',(0.707106781186548,1.57009245868378E-16,0.707106781186548));
#5149=DIRECTION('ref_axis',(0.707106781186548,0.,-0.707106781186548));
#5150=DIRECTION('',(2.22044604925031E-16,-1.,0.));
#5151=DIRECTION('',(0.707106781186548,-7.85046229341887E-16,-0.707106781186548));
#5152=DIRECTION('center_axis',(1.11022302462516E-16,-2.46519032881566E-32,
-1.));
#5153=DIRECTION('ref_axis',(-1.,1.1686558153949E-16,-1.11022302462516E-16));
#5154=DIRECTION('',(-1.,0.,-1.11022302462516E-16));
#5155=DIRECTION('center_axis',(-7.85046229341886E-17,0.707106781186549,
0.707106781186546));
#5156=DIRECTION('ref_axis',(1.,0.,1.11022302462516E-16));
#5157=DIRECTION('center_axis',(2.22044604925031E-16,-1.,0.));
#5158=DIRECTION('ref_axis',(-0.707106781186548,0.,0.707106781186547));
#5159=DIRECTION('center_axis',(0.,1.,0.));
#5160=DIRECTION('ref_axis',(-1.,0.,0.));
#5161=DIRECTION('',(-2.22044604925031E-16,1.,0.));
#5162=DIRECTION('center_axis',(-1.32769986798222E-15,-0.923879532511285,
-0.382683432365094));
#5163=DIRECTION('ref_axis',(-3.7855815427349E-15,0.382683432365094,-0.923879532511285));
#5164=DIRECTION('center_axis',(1.11022302462516E-16,2.46519032881566E-32,
-1.));
#5165=DIRECTION('ref_axis',(-1.,0.,-1.11022302462516E-16));
#5166=DIRECTION('center_axis',(-1.,0.,0.));
#5167=DIRECTION('ref_axis',(0.,-1.,0.));
#5168=DIRECTION('center_axis',(1.11022302462516E-16,2.46519032881566E-32,
-1.));
#5169=DIRECTION('ref_axis',(-0.707106781186547,-0.707106781186547,-7.85046229341888E-17));
#5170=DIRECTION('center_axis',(-1.,-2.22044604925031E-16,-1.11022302462516E-16));
#5171=DIRECTION('ref_axis',(0.,-0.707106781186556,0.707106781186539));
#5172=DIRECTION('center_axis',(-1.,0.,0.));
#5173=DIRECTION('ref_axis',(0.,-1.,0.));
#5174=DIRECTION('',(-1.,-2.22044604925031E-16,-1.11022302462516E-16));
#5175=DIRECTION('center_axis',(1.11022302462516E-16,2.46519032881566E-32,
-1.));
#5176=DIRECTION('ref_axis',(-1.,0.,-1.11022302462516E-16));
#5177=DIRECTION('center_axis',(0.,-1.,0.));
#5178=DIRECTION('ref_axis',(1.,0.,-6.93889390390722E-16));
#5179=DIRECTION('center_axis',(1.11022302462516E-16,2.46519032881566E-32,
-1.));
#5180=DIRECTION('ref_axis',(0.707106781186548,-0.707106781186547,7.85046229341888E-17));
#5181=DIRECTION('center_axis',(2.22044604925031E-16,-1.,0.));
#5182=DIRECTION('ref_axis',(0.707106781186548,0.,0.707106781186547));
#5183=DIRECTION('',(2.22044604925031E-16,-1.,0.));
#5184=DIRECTION('center_axis',(2.65539973596438E-16,-0.923879532511289,
-0.382683432365085));
#5185=DIRECTION('ref_axis',(6.08396909174113E-17,0.382683432365085,-0.923879532511289));
#5186=DIRECTION('center_axis',(-3.24367148528377E-32,-3.79073554450749E-48,
1.));
#5187=DIRECTION('ref_axis',(0.70710678118654,-0.707106781186555,2.29362210318555E-32));
#5188=DIRECTION('center_axis',(-0.707106781186548,-1.57009245868378E-16,
-0.707106781186548));
#5189=DIRECTION('ref_axis',(0.707106781186548,1.83995210002005E-16,-0.707106781186548));
#5190=DIRECTION('center_axis',(0.,0.382683432365082,0.92387953251129));
#5191=DIRECTION('ref_axis',(8.47612206579482E-32,0.92387953251129,-0.382683432365082));
#5192=DIRECTION('center_axis',(-1.57009245868377E-16,0.707106781186547,
0.707106781186548));
#5193=DIRECTION('ref_axis',(0.707106781186555,-0.499999999999996,0.499999999999995));
#5194=DIRECTION('',(1.57009245868377E-16,-0.707106781186547,-0.707106781186548));
#5195=DIRECTION('center_axis',(1.57009245868377E-16,-0.707106781186547,
-0.707106781186548));
#5196=DIRECTION('ref_axis',(-0.707106781186546,-0.500000000000001,0.500000000000001));
#5197=DIRECTION('',(-1.57009245868377E-16,0.707106781186547,0.707106781186548));
#5198=DIRECTION('center_axis',(0.707106781186548,1.57009245868378E-16,0.707106781186548));
#5199=DIRECTION('ref_axis',(0.707106781186548,0.,-0.707106781186548));
#5200=DIRECTION('',(-0.707106781186548,-7.85046229341887E-16,0.707106781186548));
#5201=DIRECTION('',(2.22044604925031E-16,-1.,0.));
#5202=DIRECTION('center_axis',(-0.707106781186548,-3.56839195155404E-17,
0.707106781186547));
#5203=DIRECTION('ref_axis',(0.707106781186547,0.,0.707106781186548));
#5204=DIRECTION('',(0.707106781186547,8.83177008009622E-16,0.707106781186548));
#5205=DIRECTION('',(-5.04646829375071E-17,1.,0.));
#5206=DIRECTION('',(-0.707106781186547,0.,-0.707106781186548));
#5207=DIRECTION('',(5.04646829375071E-17,-1.,0.));
#5208=DIRECTION('center_axis',(-1.2490009027033E-15,1.,0.));
#5209=DIRECTION('ref_axis',(1.,1.2490009027033E-15,0.));
#5210=DIRECTION('',(0.,0.,1.));
#5211=DIRECTION('',(1.,1.2490009027033E-15,0.));
#5212=DIRECTION('',(0.,0.,-1.));
#5213=DIRECTION('',(1.,1.2490009027033E-15,0.));
#5214=DIRECTION('center_axis',(1.,5.04646829375071E-17,0.));
#5215=DIRECTION('ref_axis',(5.04646829375071E-17,-1.,0.));
#5216=DIRECTION('',(0.,0.,-1.));
#5217=DIRECTION('',(-5.04646829375071E-17,1.,0.));
#5218=DIRECTION('',(0.,0.,1.));
#5219=DIRECTION('',(5.04646829375071E-17,-1.,0.));
#5220=DIRECTION('',(0.,0.,-1.));
#5221=DIRECTION('',(-5.04646829375071E-17,1.,0.));
#5222=DIRECTION('',(0.,0.,-1.));
#5223=DIRECTION('',(-5.04646829375071E-17,1.,0.));
#5224=DIRECTION('',(0.,0.,1.));
#5225=DIRECTION('',(5.04646829375071E-17,-1.,0.));
#5226=DIRECTION('center_axis',(-0.707106781186548,-3.56839195155404E-17,
0.707106781186547));
#5227=DIRECTION('ref_axis',(0.707106781186547,0.,0.707106781186548));
#5228=DIRECTION('',(0.707106781186547,1.57009245868377E-15,0.707106781186548));
#5229=DIRECTION('',(-5.04646829375071E-17,1.,0.));
#5230=DIRECTION('',(-0.707106781186547,6.86915450674151E-16,-0.707106781186548));
#5231=DIRECTION('center_axis',(-2.22044604925031E-15,1.,0.));
#5232=DIRECTION('ref_axis',(1.,2.22044604925031E-15,0.));
#5233=DIRECTION('',(1.,2.22044604925031E-15,0.));
#5234=DIRECTION('',(0.,0.,-1.));
#5235=DIRECTION('',(1.,2.22044604925031E-15,0.));
#5236=DIRECTION('center_axis',(0.707106781186548,1.57009245868378E-16,0.707106781186548));
#5237=DIRECTION('ref_axis',(0.707106781186548,0.,-0.707106781186548));
#5238=DIRECTION('',(-0.707106781186548,-8.83177008009623E-16,0.707106781186548));
#5239=DIRECTION('',(2.22044604925031E-16,-1.,0.));
#5240=DIRECTION('',(0.707106781186548,-7.85046229341887E-16,-0.707106781186548));
#5241=DIRECTION('center_axis',(1.2490009027033E-15,-1.,0.));
#5242=DIRECTION('ref_axis',(-1.,-1.2490009027033E-15,0.));
#5243=DIRECTION('',(-1.,-1.2490009027033E-15,0.));
#5244=DIRECTION('',(0.,0.,-1.));
#5245=DIRECTION('',(-1.,-1.2490009027033E-15,0.));
#5246=DIRECTION('center_axis',(0.707106781186548,1.57009245868378E-16,0.707106781186548));
#5247=DIRECTION('ref_axis',(0.707106781186548,0.,-0.707106781186548));
#5248=DIRECTION('',(-0.707106781186548,-7.85046229341887E-16,0.707106781186548));
#5249=DIRECTION('',(2.22044604925031E-16,-1.,0.));
#5250=DIRECTION('',(0.707106781186548,-6.86915450674151E-16,-0.707106781186548));
#5251=DIRECTION('center_axis',(1.11022302462516E-15,-1.,0.));
#5252=DIRECTION('ref_axis',(-1.,-1.11022302462516E-15,0.));
#5253=DIRECTION('',(-1.,-1.11022302462516E-15,0.));
#5254=DIRECTION('',(0.,0.,-1.));
#5255=DIRECTION('',(-1.,-1.11022302462516E-15,0.));
#5256=DIRECTION('center_axis',(-0.707106781186548,-3.56839195155404E-17,
0.707106781186547));
#5257=DIRECTION('ref_axis',(0.707106781186547,0.,0.707106781186548));
#5258=DIRECTION('',(0.707106781186547,1.57009245868377E-15,0.707106781186548));
#5259=DIRECTION('',(-5.04646829375071E-17,1.,0.));
#5260=DIRECTION('center_axis',(0.,-1.,0.));
#5261=DIRECTION('ref_axis',(-1.,0.,0.));
#5262=DIRECTION('center_axis',(1.11022302462516E-15,1.,0.));
#5263=DIRECTION('ref_axis',(1.,-1.11022302462516E-15,0.));
#5264=DIRECTION('',(1.,-1.11022302462516E-15,0.));
#5265=DIRECTION('',(0.,0.,1.));
#5266=DIRECTION('',(1.,-1.11022302462516E-15,0.));
#5267=DIRECTION('center_axis',(0.,0.,1.));
#5268=DIRECTION('ref_axis',(1.,0.,0.));
#5269=DIRECTION('',(-1.,-1.11022302462516E-15,0.));
#5270=DIRECTION('',(2.22044604925031E-16,-1.,0.));
#5271=DIRECTION('',(-1.,-7.40148683083435E-16,0.));
#5272=DIRECTION('',(0.,1.,0.));
#5273=DIRECTION('',(-1.,0.,0.));
#5274=DIRECTION('',(2.22044604925031E-16,-1.,0.));
#5275=DIRECTION('',(-1.,0.,0.));
#5276=DIRECTION('',(-2.22044604925031E-16,1.,0.));
#5277=DIRECTION('',(-1.,0.,0.));
#5278=DIRECTION('',(0.,-1.,0.));
#5279=DIRECTION('',(-1.,0.,0.));
#5280=DIRECTION('',(0.,1.,0.));
#5281=DIRECTION('',(-1.,0.,0.));
#5282=DIRECTION('',(2.22044604925031E-16,-1.,0.));
#5283=DIRECTION('',(-1.,0.,0.));
#5284=DIRECTION('',(-1.2490009027033E-16,1.,0.));
#5285=DIRECTION('',(-1.,0.,0.));
#5286=DIRECTION('center_axis',(1.11022302462516E-15,-1.,0.));
#5287=DIRECTION('ref_axis',(-1.,-1.11022302462516E-15,0.));
#5288=DIRECTION('',(-1.,-1.11022302462516E-15,0.));
#5289=DIRECTION('',(0.,0.,-1.));
#5290=DIRECTION('center_axis',(0.,1.,0.));
#5291=DIRECTION('ref_axis',(1.,0.,0.));
#5292=DIRECTION('center_axis',(0.,-1.,0.));
#5293=DIRECTION('ref_axis',(-1.,0.,0.));
#5294=DIRECTION('',(0.,0.,1.));
#5295=DIRECTION('',(-1.,0.,0.));
#5296=DIRECTION('center_axis',(1.,2.22044604925031E-16,0.));
#5297=DIRECTION('ref_axis',(2.22044604925031E-16,-1.,0.));
#5298=DIRECTION('',(0.,0.,1.));
#5299=DIRECTION('',(2.22044604925031E-16,-1.,0.));
#5300=DIRECTION('',(0.,0.,-1.));
#5301=DIRECTION('',(2.22044604925031E-16,-1.,0.));
#5302=DIRECTION('center_axis',(1.,2.22044604925031E-16,0.));
#5303=DIRECTION('ref_axis',(2.22044604925031E-16,-1.,0.));
#5304=DIRECTION('',(0.,0.,-1.));
#5305=DIRECTION('',(2.22044604925031E-16,-1.,0.));
#5306=DIRECTION('',(0.,0.,-1.));
#5307=DIRECTION('center_axis',(1.,2.22044604925031E-16,0.));
#5308=DIRECTION('ref_axis',(2.22044604925031E-16,-1.,0.));
#5309=DIRECTION('',(0.,0.,-1.));
#5310=DIRECTION('',(2.22044604925031E-16,-1.,0.));
#5311=DIRECTION('',(0.,0.,1.));
#5312=DIRECTION('',(2.22044604925031E-16,-1.,0.));
#5313=DIRECTION('center_axis',(1.,2.22044604925031E-16,0.));
#5314=DIRECTION('ref_axis',(2.22044604925031E-16,-1.,0.));
#5315=DIRECTION('',(0.,0.,1.));
#5316=DIRECTION('',(2.22044604925031E-16,-1.,0.));
#5317=DIRECTION('',(0.,0.,-1.));
#5318=DIRECTION('',(2.22044604925031E-16,-1.,0.));
#5319=DIRECTION('center_axis',(-1.,0.,0.));
#5320=DIRECTION('ref_axis',(0.,1.,0.));
#5321=DIRECTION('',(0.,0.,-1.));
#5322=DIRECTION('',(0.,1.,0.));
#5323=DIRECTION('',(0.,0.,-1.));
#5324=DIRECTION('',(0.,1.,0.));
#5325=DIRECTION('center_axis',(-1.,0.,0.));
#5326=DIRECTION('ref_axis',(0.,1.,0.));
#5327=DIRECTION('',(0.,0.,1.));
#5328=DIRECTION('',(0.,1.,0.));
#5329=DIRECTION('',(0.,0.,-1.));
#5330=DIRECTION('',(0.,1.,0.));
#5331=DIRECTION('center_axis',(-1.,0.,0.));
#5332=DIRECTION('ref_axis',(0.,1.,0.));
#5333=DIRECTION('',(0.,0.,1.));
#5334=DIRECTION('',(0.,0.,-1.));
#5335=DIRECTION('',(0.,1.,0.));
#5336=DIRECTION('center_axis',(-1.,-2.22044604925031E-16,0.));
#5337=DIRECTION('ref_axis',(-2.22044604925031E-16,1.,0.));
#5338=DIRECTION('',(0.,0.,1.));
#5339=DIRECTION('',(0.,0.,-1.));
#5340=DIRECTION('',(-2.22044604925031E-16,1.,0.));
#5341=DIRECTION('center_axis',(-1.,-2.22044604925031E-16,0.));
#5342=DIRECTION('ref_axis',(-2.22044604925031E-16,1.,0.));
#5343=DIRECTION('',(0.,0.,1.));
#5344=DIRECTION('',(-2.22044604925031E-16,1.,0.));
#5345=DIRECTION('',(0.,0.,-1.));
#5346=DIRECTION('',(-2.22044604925031E-16,1.,0.));
#5347=DIRECTION('center_axis',(-1.,-2.22044604925031E-16,0.));
#5348=DIRECTION('ref_axis',(-2.22044604925031E-16,1.,0.));
#5349=DIRECTION('',(0.,0.,1.));
#5350=DIRECTION('',(-2.22044604925031E-16,1.,0.));
#5351=DIRECTION('',(0.,0.,-1.));
#5352=DIRECTION('',(-2.22044604925031E-16,1.,0.));
#5353=DIRECTION('center_axis',(-1.,-2.22044604925031E-16,0.));
#5354=DIRECTION('ref_axis',(-2.22044604925031E-16,1.,0.));
#5355=DIRECTION('',(0.,0.,-1.));
#5356=DIRECTION('',(-2.22044604925031E-16,1.,0.));
#5357=DIRECTION('',(0.,0.,-1.));
#5358=DIRECTION('',(-2.22044604925031E-16,1.,0.));
#5359=DIRECTION('center_axis',(1.,0.,0.));
#5360=DIRECTION('ref_axis',(0.,-1.,0.));
#5361=DIRECTION('',(0.,0.,-1.));
#5362=DIRECTION('',(0.,-1.,0.));
#5363=DIRECTION('',(0.,0.,-1.));
#5364=DIRECTION('center_axis',(1.,0.,0.));
#5365=DIRECTION('ref_axis',(0.,-1.,0.));
#5366=DIRECTION('',(0.,0.,-1.));
#5367=DIRECTION('',(0.,-1.,0.));
#5368=DIRECTION('',(0.,0.,1.));
#5369=DIRECTION('',(0.,-1.,0.));
#5370=DIRECTION('center_axis',(1.,0.,0.));
#5371=DIRECTION('ref_axis',(0.,-1.,0.));
#5372=DIRECTION('',(0.,0.,-1.));
#5373=DIRECTION('',(0.,-1.,0.));
#5374=DIRECTION('',(0.,0.,1.));
#5375=DIRECTION('',(0.,-1.,0.));
#5376=DIRECTION('center_axis',(1.,0.,0.));
#5377=DIRECTION('ref_axis',(0.,-1.,0.));
#5378=DIRECTION('',(0.,0.,1.));
#5379=DIRECTION('',(0.,-1.,0.));
#5380=DIRECTION('',(0.,0.,-1.));
#5381=DIRECTION('',(0.,-1.,0.));
#5382=DIRECTION('center_axis',(-1.,0.,0.));
#5383=DIRECTION('ref_axis',(0.,1.,0.));
#5384=DIRECTION('',(0.,0.,1.));
#5385=DIRECTION('',(0.,0.,-1.));
#5386=DIRECTION('',(0.,1.,0.));
#5387=DIRECTION('center_axis',(-1.,0.,0.));
#5388=DIRECTION('ref_axis',(0.,1.,0.));
#5389=DIRECTION('',(0.,0.,-1.));
#5390=DIRECTION('',(0.,1.,0.));
#5391=DIRECTION('',(0.,0.,-1.));
#5392=DIRECTION('',(0.,1.,0.));
#5393=DIRECTION('center_axis',(-1.,0.,0.));
#5394=DIRECTION('ref_axis',(0.,1.,0.));
#5395=DIRECTION('',(0.,0.,-1.));
#5396=DIRECTION('',(0.,1.,0.));
#5397=DIRECTION('',(0.,0.,1.));
#5398=DIRECTION('',(0.,1.,0.));
#5399=DIRECTION('center_axis',(-1.,0.,0.));
#5400=DIRECTION('ref_axis',(0.,1.,0.));
#5401=DIRECTION('',(0.,0.,1.));
#5402=DIRECTION('',(0.,1.,0.));
#5403=DIRECTION('',(0.,0.,-1.));
#5404=DIRECTION('',(0.,1.,0.));
#5405=DIRECTION('center_axis',(1.,2.22044604925031E-16,0.));
#5406=DIRECTION('ref_axis',(2.22044604925031E-16,-1.,0.));
#5407=DIRECTION('',(0.,0.,1.));
#5408=DIRECTION('',(2.22044604925031E-16,-1.,0.));
#5409=DIRECTION('',(0.,0.,-1.));
#5410=DIRECTION('',(2.22044604925031E-16,-1.,0.));
#5411=DIRECTION('center_axis',(1.,2.22044604925031E-16,0.));
#5412=DIRECTION('ref_axis',(2.22044604925031E-16,-1.,0.));
#5413=DIRECTION('',(0.,0.,-1.));
#5414=DIRECTION('',(2.22044604925031E-16,-1.,0.));
#5415=DIRECTION('',(0.,0.,-1.));
#5416=DIRECTION('center_axis',(1.,2.22044604925031E-16,0.));
#5417=DIRECTION('ref_axis',(2.22044604925031E-16,-1.,0.));
#5418=DIRECTION('',(0.,0.,1.));
#5419=DIRECTION('',(2.22044604925031E-16,-1.,0.));
#5420=DIRECTION('',(0.,0.,-1.));
#5421=DIRECTION('',(2.22044604925031E-16,-1.,0.));
#5422=DIRECTION('center_axis',(4.13182225969426E-18,-0.707106781186548,
0.707106781186547));
#5423=DIRECTION('ref_axis',(1.,0.,-5.84327907697467E-18));
#5424=DIRECTION('',(1.,1.1686558153949E-16,1.11022302462516E-16));
#5425=DIRECTION('center_axis',(-1.11022302462516E-16,-2.46519032881566E-32,
1.));
#5426=DIRECTION('ref_axis',(-1.,-1.1686558153949E-16,-1.11022302462516E-16));
#5427=DIRECTION('center_axis',(0.707106781186547,0.,-0.707106781186548));
#5428=DIRECTION('ref_axis',(-0.707106781186548,0.,-0.707106781186547));
#5429=DIRECTION('',(0.,1.,0.));
#5430=DIRECTION('',(-0.707106781186548,0.,-0.707106781186547));
#5431=DIRECTION('center_axis',(0.,1.,0.));
#5432=DIRECTION('ref_axis',(-1.,0.,0.));
#5433=DIRECTION('',(0.,0.,1.));
#5434=DIRECTION('center_axis',(-1.,0.,0.));
#5435=DIRECTION('ref_axis',(0.,-1.,0.));
#5436=DIRECTION('center_axis',(0.707106781186551,0.,-0.707106781186544));
#5437=DIRECTION('ref_axis',(-0.707106781186544,0.,-0.707106781186551));
#5438=DIRECTION('',(0.,1.,0.));
#5439=DIRECTION('',(-0.707106781186544,-3.92523114670941E-15,-0.707106781186551));
#5440=DIRECTION('center_axis',(-5.55111512312578E-15,1.,0.));
#5441=DIRECTION('ref_axis',(-1.,-5.55111512312578E-15,0.));
#5442=DIRECTION('',(0.,0.,1.));
#5443=DIRECTION('center_axis',(-1.,0.,0.));
#5444=DIRECTION('ref_axis',(0.,-1.,0.));
#5445=DIRECTION('center_axis',(0.,0.707106781186547,-0.707106781186548));
#5446=DIRECTION('ref_axis',(-1.,0.,0.));
#5447=DIRECTION('',(-3.92523114670939E-15,0.707106781186548,0.707106781186547));
#5448=DIRECTION('',(-1.,0.,0.));
#5449=DIRECTION('',(0.,-0.707106781186548,-0.707106781186547));
#5450=DIRECTION('center_axis',(-1.,0.,0.));
#5451=DIRECTION('ref_axis',(0.,-1.,0.));
#5452=DIRECTION('',(0.,0.,1.));
#5453=DIRECTION('center_axis',(0.,-1.,0.));
#5454=DIRECTION('ref_axis',(1.,0.,0.));
#5455=DIRECTION('',(0.,0.,1.));
#5456=DIRECTION('center_axis',(1.,5.55111512312572E-15,0.));
#5457=DIRECTION('ref_axis',(-5.55111512312572E-15,1.,0.));
#5458=DIRECTION('center_axis',(0.,1.,0.));
#5459=DIRECTION('ref_axis',(1.,0.,0.));
#5460=DIRECTION('',(1.,0.,0.));
#5461=DIRECTION('',(0.,0.,1.));
#5462=DIRECTION('',(-1.,-1.11022302462516E-15,0.));
#5463=DIRECTION('center_axis',(0.,-1.,0.));
#5464=DIRECTION('ref_axis',(-1.,0.,0.));
#5465=DIRECTION('',(1.,1.11022302462516E-15,0.));
#5466=DIRECTION('center_axis',(0.,-1.,0.));
#5467=DIRECTION('ref_axis',(-1.,0.,0.));
#5468=DIRECTION('',(1.,-2.59052039079199E-15,0.));
#5469=DIRECTION('center_axis',(0.,1.,0.));
#5470=DIRECTION('ref_axis',(1.,0.,0.));
#5471=DIRECTION('',(1.,0.,0.));
#5472=DIRECTION('',(-1.,2.59052039079199E-15,0.));
#5473=DIRECTION('center_axis',(0.,-1.,0.));
#5474=DIRECTION('ref_axis',(-1.,0.,0.));
#5475=DIRECTION('',(-1.,0.,0.));
#5476=DIRECTION('',(1.,1.11022302462516E-15,0.));
#5477=DIRECTION('center_axis',(0.,1.,0.));
#5478=DIRECTION('ref_axis',(1.,0.,0.));
#5479=DIRECTION('',(1.,0.,0.));
#5480=DIRECTION('',(-1.,-1.11022302462516E-15,0.));
#5481=DIRECTION('center_axis',(1.11022302462516E-15,1.,0.));
#5482=DIRECTION('ref_axis',(1.,-1.11022302462516E-15,0.));
#5483=DIRECTION('',(1.,-1.11022302462516E-15,0.));
#5484=DIRECTION('',(0.,0.,1.));
#5485=DIRECTION('',(1.,-1.11022302462516E-15,0.));
#5486=DIRECTION('center_axis',(0.,0.,-1.));
#5487=DIRECTION('ref_axis',(-1.,0.,0.));
#5488=DIRECTION('',(-2.22044604925031E-16,1.,0.));
#5489=DIRECTION('center_axis',(0.,-1.,0.));
#5490=DIRECTION('ref_axis',(-1.,0.,0.));
#5491=DIRECTION('',(-1.,0.,0.));
#5492=DIRECTION('',(1.,-7.40148683083416E-16,0.));
#5493=DIRECTION('center_axis',(0.,1.,0.));
#5494=DIRECTION('ref_axis',(1.,0.,0.));
#5495=DIRECTION('',(1.,0.,0.));
#5496=DIRECTION('',(-1.,7.40148683083416E-16,0.));
#5497=DIRECTION('center_axis',(0.,-1.,0.));
#5498=DIRECTION('ref_axis',(-1.,0.,0.));
#5499=DIRECTION('',(-1.,0.,0.));
#5500=DIRECTION('',(1.,1.11022302462516E-15,0.));
#5501=DIRECTION('center_axis',(0.,1.,0.));
#5502=DIRECTION('ref_axis',(1.,0.,0.));
#5503=DIRECTION('',(1.,0.,0.));
#5504=DIRECTION('',(-1.,-1.11022302462516E-15,0.));
#5505=DIRECTION('center_axis',(0.,0.,-1.));
#5506=DIRECTION('ref_axis',(-1.,0.,0.));
#5507=DIRECTION('',(1.2490009027033E-16,-1.,0.));
#5508=DIRECTION('center_axis',(-9.71445146547011E-16,-1.,0.));
#5509=DIRECTION('ref_axis',(-1.,9.71445146547011E-16,0.));
#5510=DIRECTION('',(-1.,9.71445146547011E-16,0.));
#5511=DIRECTION('',(0.,0.,1.));
#5512=DIRECTION('',(-1.,9.71445146547011E-16,0.));
#5513=DIRECTION('center_axis',(0.,0.,-1.));
#5514=DIRECTION('ref_axis',(-1.,0.,0.));
#5515=DIRECTION('',(1.2490009027033E-16,-1.,0.));
#5516=DIRECTION('center_axis',(-2.31296463463572E-16,1.,0.));
#5517=DIRECTION('ref_axis',(1.,2.31296463463572E-16,0.));
#5518=DIRECTION('',(1.,2.31296463463572E-16,0.));
#5519=DIRECTION('',(-1.,-1.11022302462516E-15,0.));
#5520=DIRECTION('',(0.,0.,-1.));
#5521=DIRECTION('center_axis',(2.08166817117215E-15,-1.,0.));
#5522=DIRECTION('ref_axis',(-1.,-2.08166817117215E-15,0.));
#5523=DIRECTION('',(-1.,-2.08166817117215E-15,0.));
#5524=DIRECTION('',(1.,2.96059473233373E-15,0.));
#5525=DIRECTION('center_axis',(0.,-1.,0.));
#5526=DIRECTION('ref_axis',(-1.,0.,0.));
#5527=DIRECTION('',(1.,1.11022302462516E-15,0.));
#5528=DIRECTION('center_axis',(0.,1.,0.));
#5529=DIRECTION('ref_axis',(1.,0.,0.));
#5530=DIRECTION('',(1.,0.,0.));
#5531=DIRECTION('',(-1.,-1.11022302462516E-15,0.));
#5532=DIRECTION('center_axis',(9.71445146547011E-16,1.,0.));
#5533=DIRECTION('ref_axis',(1.,-9.71445146547011E-16,0.));
#5534=DIRECTION('',(1.,-9.71445146547011E-16,0.));
#5535=DIRECTION('',(0.,0.,1.));
#5536=DIRECTION('',(1.,-9.71445146547011E-16,0.));
#5537=DIRECTION('center_axis',(0.,0.,-1.));
#5538=DIRECTION('ref_axis',(-1.,0.,0.));
#5539=DIRECTION('',(-2.22044604925031E-16,1.,0.));
#5540=DIRECTION('center_axis',(0.,0.,-1.));
#5541=DIRECTION('ref_axis',(-1.,0.,0.));
#5542=DIRECTION('',(-2.22044604925031E-16,1.,0.));
#5543=DIRECTION('center_axis',(-1.85037170770858E-15,-1.,0.));
#5544=DIRECTION('ref_axis',(-1.,1.85037170770858E-15,0.));
#5545=DIRECTION('',(-1.,1.85037170770858E-15,0.));
#5546=DIRECTION('',(1.,-2.590520390792E-15,0.));
#5547=DIRECTION('',(0.,0.,-1.));
#5548=DIRECTION('center_axis',(0.,1.,0.));
#5549=DIRECTION('ref_axis',(1.,0.,0.));
#5550=DIRECTION('',(1.,0.,0.));
#5551=DIRECTION('',(-1.,7.40148683083423E-16,0.));
#5552=DIRECTION('center_axis',(0.,-1.,0.));
#5553=DIRECTION('ref_axis',(-1.,0.,0.));
#5554=DIRECTION('',(-1.,0.,0.));
#5555=DIRECTION('',(0.,0.,1.));
#5556=DIRECTION('',(1.,-7.40148683083416E-16,0.));
#5557=DIRECTION('center_axis',(0.,1.,0.));
#5558=DIRECTION('ref_axis',(1.,0.,0.));
#5559=DIRECTION('',(1.,0.,0.));
#5560=DIRECTION('',(-1.,7.40148683083416E-16,0.));
#5561=DIRECTION('center_axis',(0.,-1.,0.));
#5562=DIRECTION('ref_axis',(-1.,0.,0.));
#5563=DIRECTION('',(-1.,0.,0.));
#5564=DIRECTION('',(0.,0.,1.));
#5565=DIRECTION('',(-1.,0.,0.));
#5566=DIRECTION('center_axis',(-2.22044604925031E-15,1.,0.));
#5567=DIRECTION('ref_axis',(1.,2.22044604925031E-15,0.));
#5568=DIRECTION('',(1.,2.22044604925031E-15,0.));
#5569=DIRECTION('',(0.,0.,-1.));
#5570=DIRECTION('',(1.,2.22044604925031E-15,0.));
#5571=DIRECTION('center_axis',(0.,0.,-1.));
#5572=DIRECTION('ref_axis',(-1.,0.,0.));
#5573=DIRECTION('',(1.2490009027033E-16,-1.,0.));
#5574=DIRECTION('center_axis',(-1.,-1.76626390281275E-16,0.));
#5575=DIRECTION('ref_axis',(-1.76626390281275E-16,1.,0.));
#5576=DIRECTION('center_axis',(1.,2.22044604925031E-16,0.));
#5577=DIRECTION('ref_axis',(2.22044604925031E-16,-1.,0.));
#5578=DIRECTION('',(2.22044604925031E-16,-1.,0.));
#5579=DIRECTION('',(2.22044604925031E-16,-1.,0.));
#5580=DIRECTION('center_axis',(-1.,0.,0.));
#5581=DIRECTION('ref_axis',(0.,1.,0.));
#5582=DIRECTION('',(0.,1.,0.));
#5583=DIRECTION('',(0.,1.,0.));
#5584=DIRECTION('center_axis',(0.,0.,1.));
#5585=DIRECTION('ref_axis',(1.,0.,0.));
#5586=DIRECTION('',(2.22044604925031E-16,-1.,0.));
#5587=DIRECTION('center_axis',(0.,0.,1.));
#5588=DIRECTION('ref_axis',(1.,0.,0.));
#5589=DIRECTION('center_axis',(0.,0.,1.));
#5590=DIRECTION('ref_axis',(1.,0.,0.));
#5591=DIRECTION('',(-1.2490009027033E-16,1.,0.));
#5592=DIRECTION('center_axis',(0.,0.,1.));
#5593=DIRECTION('ref_axis',(1.,0.,0.));
#5594=DIRECTION('',(-1.2490009027033E-16,1.,0.));
#5595=DIRECTION('center_axis',(0.,0.,1.));
#5596=DIRECTION('ref_axis',(1.,0.,0.));
#5597=DIRECTION('',(-1.2490009027033E-16,1.,0.));
#5598=DIRECTION('',(1.,-3.70074341541719E-16,0.));
#5599=DIRECTION('',(1.,0.,0.));
#5600=DIRECTION('',(1.,0.,0.));
#5601=DIRECTION('',(1.,-3.70074341541718E-16,0.));
#5602=DIRECTION('',(2.22044604925031E-16,-1.,0.));
#5603=DIRECTION('center_axis',(0.,0.,1.));
#5604=DIRECTION('ref_axis',(1.,0.,0.));
#5605=DIRECTION('center_axis',(0.,0.,1.));
#5606=DIRECTION('ref_axis',(1.,0.,0.));
#5607=DIRECTION('',(2.22044604925031E-16,-1.,0.));
#5608=DIRECTION('center_axis',(0.,0.,1.));
#5609=DIRECTION('ref_axis',(1.,0.,0.));
#5610=DIRECTION('center_axis',(0.,0.,1.));
#5611=DIRECTION('ref_axis',(1.,0.,0.));
#5612=DIRECTION('center_axis',(0.,0.,1.));
#5613=DIRECTION('ref_axis',(1.,0.,0.));
#5614=DIRECTION('center_axis',(0.,0.,1.));
#5615=DIRECTION('ref_axis',(1.,0.,0.));
#5616=DIRECTION('center_axis',(3.70074341541719E-16,1.,0.));
#5617=DIRECTION('ref_axis',(1.,-3.70074341541719E-16,0.));
#5618=DIRECTION('',(0.,0.,-1.));
#5619=DIRECTION('',(1.,-3.70074341541719E-16,0.));
#5620=DIRECTION('center_axis',(-1.,-1.2490009027033E-16,0.));
#5621=DIRECTION('ref_axis',(-1.2490009027033E-16,1.,0.));
#5622=DIRECTION('',(0.,0.,-1.));
#5623=DIRECTION('',(-1.2490009027033E-16,1.,0.));
#5624=DIRECTION('center_axis',(0.,-1.,0.));
#5625=DIRECTION('ref_axis',(-1.,0.,0.));
#5626=DIRECTION('',(-1.,0.,0.));
#5627=DIRECTION('center_axis',(0.,0.,-1.));
#5628=DIRECTION('ref_axis',(-1.,0.,0.));
#5629=DIRECTION('',(1.,0.,0.));
#5630=DIRECTION('',(-1.,0.,0.));
#5631=DIRECTION('',(-1.,0.,0.));
#5632=DIRECTION('',(-1.,-7.40148683083435E-16,0.));
#5633=DIRECTION('',(2.22044604925031E-16,-1.,0.));
#5634=DIRECTION('',(1.,-3.70074341541718E-16,0.));
#5635=DIRECTION('',(1.,0.,0.));
#5636=DIRECTION('center_axis',(7.40148683083435E-16,-1.,0.));
#5637=DIRECTION('ref_axis',(-1.,-7.40148683083435E-16,0.));
#5638=DIRECTION('',(0.,0.,-1.));
#5639=DIRECTION('center_axis',(1.,2.22044604925031E-16,0.));
#5640=DIRECTION('ref_axis',(2.22044604925031E-16,-1.,0.));
#5641=DIRECTION('',(0.,0.,-1.));
#5642=DIRECTION('center_axis',(3.70074341541718E-16,1.,0.));
#5643=DIRECTION('ref_axis',(1.,-3.70074341541718E-16,0.));
#5644=DIRECTION('center_axis',(0.,1.,0.));
#5645=DIRECTION('ref_axis',(1.,0.,0.));
#5646=DIRECTION('center_axis',(0.,-1.,0.));
#5647=DIRECTION('ref_axis',(-1.,0.,0.));
#5648=DIRECTION('center_axis',(0.,-1.,0.));
#5649=DIRECTION('ref_axis',(-1.,0.,0.));
#5650=DIRECTION('center_axis',(0.,1.,0.));
#5651=DIRECTION('ref_axis',(1.,0.,0.));
#5652=DIRECTION('center_axis',(-3.24367148528377E-32,7.20239753456423E-48,
1.));
#5653=DIRECTION('ref_axis',(-0.707106781186548,0.707106781186547,0.));
#5654=DIRECTION('',(3.24367148528377E-32,-7.20239753456423E-48,-1.));
#5655=DIRECTION('',(-3.24367148528377E-32,7.20239753456423E-48,1.));
#5656=DIRECTION('center_axis',(-2.22044604925031E-16,-1.,0.));
#5657=DIRECTION('ref_axis',(0.,0.,-1.));
#5658=DIRECTION('',(3.24367148528377E-32,-7.20239753456423E-48,-1.));
#5659=DIRECTION('center_axis',(3.24367148528377E-32,-7.20239753456423E-48,
-1.));
#5660=DIRECTION('ref_axis',(0.707106781186548,0.707106781186548,0.));
#5661=DIRECTION('center_axis',(1.,-2.22044604925031E-16,3.24367148528377E-32));
#5662=DIRECTION('ref_axis',(3.24367148528377E-32,0.,-1.));
#5663=CARTESIAN_POINT('',(0.,0.,0.));
#5664=CARTESIAN_POINT('Origin',(0.599999999999992,21.6,8.));
#5665=CARTESIAN_POINT('',(0.199999999999991,22.,5.2));
#5666=CARTESIAN_POINT('',(0.199999999999991,22.,14.8));
#5667=CARTESIAN_POINT('',(0.199999999999991,22.,8.));
#5668=CARTESIAN_POINT('',(0.999999999999993,21.2,15.6));
#5669=CARTESIAN_POINT('',(0.949999999999994,21.25,15.55));
#5670=CARTESIAN_POINT('',(0.999999999999993,21.2,6.));
#5671=CARTESIAN_POINT('',(0.999999999999993,21.2,16.));
#5672=CARTESIAN_POINT('',(0.999999999999993,21.2,6.));
#5673=CARTESIAN_POINT('Origin',(5.39999999999999,21.6,8.));
#5674=CARTESIAN_POINT('',(4.99999999999999,21.2,15.6));
#5675=CARTESIAN_POINT('',(4.99999999999999,21.2,6.));
#5676=CARTESIAN_POINT('',(4.99999999999999,21.2,16.));
#5677=CARTESIAN_POINT('',(5.79999999999999,22.,14.8));
#5678=CARTESIAN_POINT('',(7.21666666666665,23.4166666666667,13.3833333333333));
#5679=CARTESIAN_POINT('',(5.79999999999999,22.,5.2));
#5680=CARTESIAN_POINT('',(5.79999999999999,22.,8.));
#5681=CARTESIAN_POINT('',(5.79999999999999,22.,5.2));
#5682=CARTESIAN_POINT('Origin',(15.,21.6,5.6));
#5683=CARTESIAN_POINT('',(0.999999999999993,21.2,6.));
#5684=CARTESIAN_POINT('',(15.,22.,5.2));
#5685=CARTESIAN_POINT('Origin',(27.,22.,1.73472347597681E-17));
#5686=CARTESIAN_POINT('',(26.6,22.,14.8));
#5687=CARTESIAN_POINT('',(9.49999999999999,22.,14.8));
#5688=CARTESIAN_POINT('',(26.6,22.,4.));
#5689=CARTESIAN_POINT('',(26.6,22.,1.73472347597684E-17));
#5690=CARTESIAN_POINT('',(7.4,22.,4.));
#5691=CARTESIAN_POINT('',(27.,22.,4.));
#5692=CARTESIAN_POINT('',(7.,22.,3.43431457505076));
#5693=CARTESIAN_POINT('Origin',(7.4,22.,3.43431457505076));
#5694=CARTESIAN_POINT('',(7.,22.,0.2));
#5695=CARTESIAN_POINT('',(7.,22.,2.));
#5696=CARTESIAN_POINT('',(5.19999999999999,22.,0.2));
#5697=CARTESIAN_POINT('',(17.,22.,0.2));
#5698=CARTESIAN_POINT('',(5.19999999999999,22.,1.28284271247461));
#5699=CARTESIAN_POINT('',(5.19999999999999,22.,1.73472347597681E-17));
#5700=CARTESIAN_POINT('',(0.79999999999999,22.,1.28284271247461));
#5701=CARTESIAN_POINT('',(14.5,22.,1.28284271247461));
#5702=CARTESIAN_POINT('',(0.79999999999999,22.,0.2));
#5703=CARTESIAN_POINT('',(0.79999999999999,22.,1.73472347597681E-17));
#5704=CARTESIAN_POINT('',(-26.6,22.,0.2));
#5705=CARTESIAN_POINT('',(17.,22.,0.2));
#5706=CARTESIAN_POINT('',(-26.6,22.,3.8));
#5707=CARTESIAN_POINT('',(-26.6,22.,1.73472347597681E-17));
#5708=CARTESIAN_POINT('',(-7.40000000000001,22.,3.8));
#5709=CARTESIAN_POINT('',(4.99999999999999,22.,3.8));
#5710=CARTESIAN_POINT('',(-7.40000000000001,22.,2.4));
#5711=CARTESIAN_POINT('',(-7.40000000000001,22.,8.));
#5712=CARTESIAN_POINT('',(-6.70717967697246,22.,2.));
#5713=CARTESIAN_POINT('Ctrl Pts',(-6.70717967697246,22.,2.));
#5714=CARTESIAN_POINT('Ctrl Pts',(-6.80913064572269,22.,2.));
#5715=CARTESIAN_POINT('Ctrl Pts',(-6.92610781073966,22.,2.03582879995911));
#5716=CARTESIAN_POINT('Ctrl Pts',(-7.15391069111841,22.,2.15843491352451));
#5717=CARTESIAN_POINT('Ctrl Pts',(-7.28916071116763,22.,2.28916071116762));
#5718=CARTESIAN_POINT('Ctrl Pts',(-7.40000000000001,22.,2.4));
#5719=CARTESIAN_POINT('',(-4.60000000000001,22.,2.));
#5720=CARTESIAN_POINT('',(10.5,22.,2.));
#5721=CARTESIAN_POINT('',(-4.60000000000001,22.,14.8));
#5722=CARTESIAN_POINT('',(-4.60000000000001,22.,8.));
#5723=CARTESIAN_POINT('',(18.25,22.,14.8));
#5724=CARTESIAN_POINT('Origin',(9.49999999999999,21.4,15.4));
#5725=CARTESIAN_POINT('',(-4.88284271247463,21.8828427124746,14.9171572875254));
#5726=CARTESIAN_POINT('Origin',(-4.60000000000001,21.6,15.2));
#5727=CARTESIAN_POINT('',(-3.80000000000001,20.8,16.));
#5728=CARTESIAN_POINT('',(-0.350000000000012,17.35,19.45));
#5729=CARTESIAN_POINT('',(25.8,20.8,16.));
#5730=CARTESIAN_POINT('',(9.49999999999999,20.8,16.));
#5731=CARTESIAN_POINT('',(26.8828427124746,21.8828427124746,14.9171572875254));
#5732=CARTESIAN_POINT('',(25.8,20.8,16.));
#5733=CARTESIAN_POINT('Origin',(26.6,21.6,15.2));
#5734=CARTESIAN_POINT('',(7.24999999999999,21.2,15.6));
#5735=CARTESIAN_POINT('Origin',(0.599999999999992,-21.6,8.));
#5736=CARTESIAN_POINT('',(0.999999999999993,-21.2,15.6));
#5737=CARTESIAN_POINT('',(0.999999999999993,-21.2,6.));
#5738=CARTESIAN_POINT('',(0.999999999999993,-21.2,16.));
#5739=CARTESIAN_POINT('',(0.199999999999991,-22.,14.8));
#5740=CARTESIAN_POINT('',(-3.55000000000004,-25.75,11.05));
#5741=CARTESIAN_POINT('',(0.19999999999999,-22.,5.2));
#5742=CARTESIAN_POINT('',(0.199999999999991,-22.,8.));
#5743=CARTESIAN_POINT('',(0.19999999999999,-22.,5.2));
#5744=CARTESIAN_POINT('Origin',(5.39999999999999,-21.6,8.));
#5745=CARTESIAN_POINT('',(5.79999999999999,-22.,5.2));
#5746=CARTESIAN_POINT('',(5.79999999999999,-22.,14.8));
#5747=CARTESIAN_POINT('',(5.79999999999999,-22.,8.));
#5748=CARTESIAN_POINT('',(4.99999999999999,-21.2,15.6));
#5749=CARTESIAN_POINT('',(2.71666666666666,-18.9166666666667,17.8833333333333));
#5750=CARTESIAN_POINT('',(4.99999999999999,-21.2,6.));
#5751=CARTESIAN_POINT('',(4.99999999999999,-21.2,16.));
#5752=CARTESIAN_POINT('',(4.99999999999999,-21.2,6.));
#5753=CARTESIAN_POINT('Origin',(-12.,-21.6,5.6));
#5754=CARTESIAN_POINT('',(-12.,-22.,5.2));
#5755=CARTESIAN_POINT('',(4.99999999999999,-21.2,6.));
#5756=CARTESIAN_POINT('Origin',(26.9,-22.,0.1));
#5757=CARTESIAN_POINT('',(26.8,11.8,1.73472347597681E-17));
#5758=CARTESIAN_POINT('',(27.,11.8,0.2));
#5759=CARTESIAN_POINT('',(26.8,11.8,1.73472347597681E-17));
#5760=CARTESIAN_POINT('',(27.,-11.8,0.2));
#5761=CARTESIAN_POINT('',(27.,-22.,0.2));
#5762=CARTESIAN_POINT('',(26.8,-11.8,1.73472347597684E-17));
#5763=CARTESIAN_POINT('',(27.,-11.8,0.2));
#5764=CARTESIAN_POINT('',(26.8,-22.,1.73472347597681E-17));
#5765=CARTESIAN_POINT('Origin',(26.5,-3.,0.1));
#5766=CARTESIAN_POINT('',(26.4,11.8,1.73472347597681E-17));
#5767=CARTESIAN_POINT('',(26.4,16.2,1.73472347597684E-17));
#5768=CARTESIAN_POINT('',(26.4,-3.,1.73472347597681E-17));
#5769=CARTESIAN_POINT('',(26.6,16.,0.2));
#5770=CARTESIAN_POINT('',(26.4,16.2,1.73472347597684E-17));
#5771=CARTESIAN_POINT('',(26.6,12.,0.2));
#5772=CARTESIAN_POINT('',(26.6,-3.,0.2));
#5773=CARTESIAN_POINT('',(26.6,12.,0.2));
#5774=CARTESIAN_POINT('Origin',(16.9999999999999,16.1,0.1));
#5775=CARTESIAN_POINT('',(26.8,16.2,1.73472347597684E-17));
#5776=CARTESIAN_POINT('',(16.9999999999999,16.1999999999999,1.73472347597681E-17));
#5777=CARTESIAN_POINT('',(26.8,16.,0.2));
#5778=CARTESIAN_POINT('',(26.8,16.2,1.73472347597684E-17));
#5779=CARTESIAN_POINT('',(16.9999999999999,15.9999999999999,0.2));
#5780=CARTESIAN_POINT('Origin',(16.8,11.9,0.1));
#5781=CARTESIAN_POINT('',(26.8,12.,0.2));
#5782=CARTESIAN_POINT('',(16.8,12.,0.2));
#5783=CARTESIAN_POINT('',(26.8,12.,0.2));
#5784=CARTESIAN_POINT('',(16.8,11.8,1.73472347597681E-17));
#5785=CARTESIAN_POINT('Origin',(7.09999999999999,1.13629866718847E-30,0.1));
#5786=CARTESIAN_POINT('',(7.,34.,0.2));
#5787=CARTESIAN_POINT('',(6.99999999999999,2.22044604925043E-17,0.2));
#5788=CARTESIAN_POINT('',(7.2,34.,1.73472347597681E-17));
#5789=CARTESIAN_POINT('',(7.,34.,0.2));
#5790=CARTESIAN_POINT('',(7.2,21.8,1.73472347597678E-17));
#5791=CARTESIAN_POINT('',(7.19999999999999,-2.22044604925021E-17,1.73472347597681E-17));
#5792=CARTESIAN_POINT('',(7.2,21.8,1.73472347597678E-17));
#5793=CARTESIAN_POINT('Origin',(17.,21.9,0.1));
#5794=CARTESIAN_POINT('',(5.19999999999999,21.8,1.73472347597677E-17));
#5795=CARTESIAN_POINT('',(17.,21.8,1.73472347597681E-17));
#5796=CARTESIAN_POINT('',(5.19999999999999,21.8,1.73472347597677E-17));
#5797=CARTESIAN_POINT('Origin',(15.,34.,0.1));
#5798=CARTESIAN_POINT('',(15.,42.,0.2));
#5799=CARTESIAN_POINT('',(15.,41.8,1.73472347597681E-17));
#5800=CARTESIAN_POINT('',(15.,42.,0.2));
#5801=CARTESIAN_POINT('Origin',(15.,34.,1.73472347597681E-17));
#5802=CARTESIAN_POINT('Origin',(15.,34.,0.2));
#5803=CARTESIAN_POINT('Origin',(12.,41.9,0.1));
#5804=CARTESIAN_POINT('',(19.,42.,0.2));
#5805=CARTESIAN_POINT('',(19.,41.8,1.73472347597683E-17));
#5806=CARTESIAN_POINT('',(19.,42.,0.2));
#5807=CARTESIAN_POINT('',(12.,41.8,1.73472347597681E-17));
#5808=CARTESIAN_POINT('',(12.,42.,0.2));
#5809=CARTESIAN_POINT('Origin',(19.,34.,0.1));
#5810=CARTESIAN_POINT('',(27.,34.,0.2));
#5811=CARTESIAN_POINT('',(26.8,34.,1.73472347597683E-17));
#5812=CARTESIAN_POINT('',(27.,34.,0.2));
#5813=CARTESIAN_POINT('Origin',(19.,34.,1.73472347597681E-17));
#5814=CARTESIAN_POINT('Origin',(19.,34.,0.2));
#5815=CARTESIAN_POINT('Origin',(26.9,-22.,0.1));
#5816=CARTESIAN_POINT('',(27.,16.2,0.2));
#5817=CARTESIAN_POINT('',(27.,-22.,0.2));
#5818=CARTESIAN_POINT('',(27.,16.2,0.2));
#5819=CARTESIAN_POINT('',(26.8,-22.,1.73472347597681E-17));
#5820=CARTESIAN_POINT('Origin',(5.10000000000011,-0.200000000000004,0.1));
#5821=CARTESIAN_POINT('',(4.99999999999999,21.6,0.2));
#5822=CARTESIAN_POINT('',(4.99999999999999,21.8,0.2));
#5823=CARTESIAN_POINT('',(5.00000000000011,-0.200000000000004,0.2));
#5824=CARTESIAN_POINT('',(4.99999999999999,21.8,0.2));
#5825=CARTESIAN_POINT('',(5.19999999999999,21.4,1.73472347597681E-17));
#5826=CARTESIAN_POINT('',(5.20000000000011,-0.200000000000003,1.73472347597681E-17));
#5827=CARTESIAN_POINT('',(5.19999999999999,21.4,1.73472347597681E-17));
#5828=CARTESIAN_POINT('Origin',(0.89999999999999,4.44089209850063E-15,0.1));
#5829=CARTESIAN_POINT('',(0.79999999999999,21.4,1.73472347597681E-17));
#5830=CARTESIAN_POINT('',(0.79999999999999,21.8,1.73472347597681E-17));
#5831=CARTESIAN_POINT('',(0.79999999999999,4.44089209850063E-15,1.73472347597681E-17));
#5832=CARTESIAN_POINT('',(0.99999999999999,21.8,0.2));
#5833=CARTESIAN_POINT('',(0.79999999999999,21.8,1.73472347597681E-17));
#5834=CARTESIAN_POINT('',(0.99999999999999,21.6,0.2));
#5835=CARTESIAN_POINT('',(0.99999999999999,4.44089209850063E-15,0.2));
#5836=CARTESIAN_POINT('',(0.99999999999999,21.6,0.2));
#5837=CARTESIAN_POINT('Origin',(3.99999999999999,21.5,0.1));
#5838=CARTESIAN_POINT('',(3.99999999999999,21.4,1.73472347597681E-17));
#5839=CARTESIAN_POINT('',(3.99999999999999,21.6,0.2));
#5840=CARTESIAN_POINT('Origin',(-10.,-21.9,0.1));
#5841=CARTESIAN_POINT('',(0.799999999999983,-21.8,1.73472347597684E-17));
#5842=CARTESIAN_POINT('',(0.799999999999984,-22.,0.2));
#5843=CARTESIAN_POINT('',(0.799999999999983,-21.8,1.73472347597684E-17));
#5844=CARTESIAN_POINT('',(-26.6,-22.,0.2));
#5845=CARTESIAN_POINT('',(-10.,-22.,0.2));
#5846=CARTESIAN_POINT('',(-26.6,-21.8,1.73472347597675E-17));
#5847=CARTESIAN_POINT('',(-26.6,-22.,0.2));
#5848=CARTESIAN_POINT('',(-10.,-21.8,1.73472347597681E-17));
#5849=CARTESIAN_POINT('Origin',(-26.6,-21.6,0.1));
#5850=CARTESIAN_POINT('',(-27.,-21.6,0.2));
#5851=CARTESIAN_POINT('Origin',(-26.6,-21.6,0.2));
#5852=CARTESIAN_POINT('',(-26.8,-21.6,1.73472347597681E-17));
#5853=CARTESIAN_POINT('',(-27.,-21.6,0.2));
#5854=CARTESIAN_POINT('Origin',(-26.6,-21.6,1.73472347597681E-17));
#5855=CARTESIAN_POINT('Origin',(-26.9,-1.21115239050017E-15,0.1));
#5856=CARTESIAN_POINT('',(-27.,21.6,0.2));
#5857=CARTESIAN_POINT('',(-27.,-1.23133826367517E-15,0.2));
#5858=CARTESIAN_POINT('',(-26.8,21.6,1.73472347597681E-17));
#5859=CARTESIAN_POINT('',(-27.,21.6,0.2));
#5860=CARTESIAN_POINT('',(-26.8,-1.19096651732517E-15,1.73472347597681E-17));
#5861=CARTESIAN_POINT('Origin',(-26.6,21.6,0.1));
#5862=CARTESIAN_POINT('Origin',(-26.6,21.6,0.2));
#5863=CARTESIAN_POINT('',(-26.6,21.8,1.73472347597681E-17));
#5864=CARTESIAN_POINT('',(-26.6,22.,0.2));
#5865=CARTESIAN_POINT('Origin',(-26.6,21.6,1.73472347597681E-17));
#5866=CARTESIAN_POINT('Origin',(17.,21.9,0.1));
#5867=CARTESIAN_POINT('',(0.79999999999999,22.,0.2));
#5868=CARTESIAN_POINT('',(17.,21.8,1.73472347597681E-17));
#5869=CARTESIAN_POINT('Origin',(5.99999999999999,-21.5,0.1));
#5870=CARTESIAN_POINT('',(4.99999999999999,-21.6,0.2));
#5871=CARTESIAN_POINT('',(0.99999999999999,-21.6,0.2));
#5872=CARTESIAN_POINT('',(5.99999999999999,-21.6,0.2));
#5873=CARTESIAN_POINT('',(0.799999999999994,-21.4,1.73472347597679E-17));
#5874=CARTESIAN_POINT('',(0.99999999999999,-21.6,0.2));
#5875=CARTESIAN_POINT('',(5.2,-21.4,1.73472347597681E-17));
#5876=CARTESIAN_POINT('',(5.99999999999999,-21.4,1.73472347597681E-17));
#5877=CARTESIAN_POINT('',(5.2,-21.4,1.73472347597681E-17));
#5878=CARTESIAN_POINT('Origin',(0.899999999999987,-21.7999999999999,0.1));
#5879=CARTESIAN_POINT('',(0.999999999999986,-21.8,0.2));
#5880=CARTESIAN_POINT('',(0.999999999999986,-21.7999999999999,0.2));
#5881=CARTESIAN_POINT('',(0.999999999999986,-21.8,0.2));
#5882=CARTESIAN_POINT('',(0.799999999999987,-21.7999999999999,1.73472347597681E-17));
#5883=CARTESIAN_POINT('Origin',(5.09999999999998,-22.,0.1));
#5884=CARTESIAN_POINT('',(5.19999999999999,-21.8,1.73472347597681E-17));
#5885=CARTESIAN_POINT('',(5.19999999999999,-22.,1.73472347597681E-17));
#5886=CARTESIAN_POINT('',(4.99999999999999,-21.8,0.2));
#5887=CARTESIAN_POINT('',(5.19999999999999,-21.8,1.73472347597681E-17));
#5888=CARTESIAN_POINT('',(4.99999999999998,-22.,0.2));
#5889=CARTESIAN_POINT('Origin',(0.799999999999984,-21.8,0.2));
#5890=CARTESIAN_POINT('Origin',(0.799999999999984,-21.8,0.2));
#5891=CARTESIAN_POINT('Origin',(0.79999999999999,21.8,0.2));
#5892=CARTESIAN_POINT('Origin',(0.79999999999999,21.8,0.2));
#5893=CARTESIAN_POINT('Origin',(-10.,-21.9,0.1));
#5894=CARTESIAN_POINT('',(7.,-22.,0.2));
#5895=CARTESIAN_POINT('',(5.19999999999999,-22.,0.2));
#5896=CARTESIAN_POINT('',(-10.,-22.,0.2));
#5897=CARTESIAN_POINT('',(5.19999999999999,-22.,0.2));
#5898=CARTESIAN_POINT('',(7.2,-21.8,1.73472347597681E-17));
#5899=CARTESIAN_POINT('',(-10.,-21.8,1.73472347597681E-17));
#5900=CARTESIAN_POINT('',(7.2,-21.8,1.73472347597681E-17));
#5901=CARTESIAN_POINT('Origin',(7.1,-22.,0.1));
#5902=CARTESIAN_POINT('',(7.2,-34.,1.73472347597681E-17));
#5903=CARTESIAN_POINT('',(7.2,-22.,1.73472347597681E-17));
#5904=CARTESIAN_POINT('',(7.,-34.,0.2));
#5905=CARTESIAN_POINT('',(7.2,-34.,1.73472347597681E-17));
#5906=CARTESIAN_POINT('',(7.,-22.,0.2));
#5907=CARTESIAN_POINT('Origin',(15.,-34.,0.1));
#5908=CARTESIAN_POINT('',(15.,-41.8,1.73472347597681E-17));
#5909=CARTESIAN_POINT('',(15.,-42.,0.2));
#5910=CARTESIAN_POINT('',(15.,-41.8,1.73472347597681E-17));
#5911=CARTESIAN_POINT('Origin',(15.,-34.,0.2));
#5912=CARTESIAN_POINT('Origin',(15.,-34.,1.73472347597681E-17));
#5913=CARTESIAN_POINT('Origin',(12.,-41.9,0.1));
#5914=CARTESIAN_POINT('',(19.,-41.8,1.73472347597683E-17));
#5915=CARTESIAN_POINT('',(19.,-42.,0.2));
#5916=CARTESIAN_POINT('',(19.,-41.8,1.73472347597683E-17));
#5917=CARTESIAN_POINT('',(12.,-42.,0.2));
#5918=CARTESIAN_POINT('',(12.,-41.8,1.73472347597681E-17));
#5919=CARTESIAN_POINT('Origin',(19.,-34.,0.1));
#5920=CARTESIAN_POINT('',(26.8,-34.,1.73472347597683E-17));
#5921=CARTESIAN_POINT('',(27.,-34.,0.2));
#5922=CARTESIAN_POINT('',(26.8,-34.,1.73472347597683E-17));
#5923=CARTESIAN_POINT('Origin',(19.,-34.,0.2));
#5924=CARTESIAN_POINT('Origin',(19.,-34.,1.73472347597681E-17));
#5925=CARTESIAN_POINT('Origin',(26.9,-22.,0.1));
#5926=CARTESIAN_POINT('',(26.8,-16.2,1.73472347597681E-17));
#5927=CARTESIAN_POINT('',(27.,-16.2,0.2));
#5928=CARTESIAN_POINT('',(26.8,-16.2,1.73472347597681E-17));
#5929=CARTESIAN_POINT('',(27.,-22.,0.2));
#5930=CARTESIAN_POINT('',(26.8,-22.,1.73472347597681E-17));
#5931=CARTESIAN_POINT('Origin',(5.19999999999999,-21.8,0.2));
#5932=CARTESIAN_POINT('Origin',(5.19999999999999,-21.8,0.2));
#5933=CARTESIAN_POINT('Origin',(5.19999999999999,21.8,0.2));
#5934=CARTESIAN_POINT('Origin',(5.19999999999999,21.8,0.2));
#5935=CARTESIAN_POINT('Origin',(16.8,-16.0999999999999,0.1));
#5936=CARTESIAN_POINT('',(26.6,-16.,0.2));
#5937=CARTESIAN_POINT('',(26.8,-16.,0.2));
#5938=CARTESIAN_POINT('',(16.8,-15.9999999999999,0.2));
#5939=CARTESIAN_POINT('',(26.8,-16.,0.2));
#5940=CARTESIAN_POINT('',(26.4,-16.2,1.73472347597681E-17));
#5941=CARTESIAN_POINT('',(16.8,-16.1999999999999,1.73472347597681E-17));
#5942=CARTESIAN_POINT('',(26.4,-16.2,1.73472347597681E-17));
#5943=CARTESIAN_POINT('Origin',(26.5,-17.,0.1));
#5944=CARTESIAN_POINT('',(26.6,-12.,0.2));
#5945=CARTESIAN_POINT('',(26.6,-17.,0.2));
#5946=CARTESIAN_POINT('',(26.4,-11.8,1.73472347597684E-17));
#5947=CARTESIAN_POINT('',(26.4,-17.,1.73472347597681E-17));
#5948=CARTESIAN_POINT('',(26.4,-11.8,1.73472347597684E-17));
#5949=CARTESIAN_POINT('Origin',(17.,-11.9,0.1));
#5950=CARTESIAN_POINT('',(17.,-11.8,1.73472347597681E-17));
#5951=CARTESIAN_POINT('',(26.8,-12.,0.2));
#5952=CARTESIAN_POINT('',(26.8,-11.8,1.73472347597684E-17));
#5953=CARTESIAN_POINT('',(17.,-12.,0.2));
#5954=CARTESIAN_POINT('Origin',(26.8,-16.2,0.2));
#5955=CARTESIAN_POINT('Origin',(26.8,-16.2,0.2));
#5956=CARTESIAN_POINT('Origin',(26.8,16.2,0.2));
#5957=CARTESIAN_POINT('Origin',(26.8,16.2,0.2));
#5958=CARTESIAN_POINT('Origin',(26.8,11.8,0.2));
#5959=CARTESIAN_POINT('Origin',(26.8,11.8,0.2));
#5960=CARTESIAN_POINT('Origin',(26.8,-11.8,0.2));
#5961=CARTESIAN_POINT('Origin',(26.8,-11.8,0.2));
#5962=CARTESIAN_POINT('Origin',(0.79999999999999,21.8,1.73472347597681E-17));
#5963=CARTESIAN_POINT('',(0.941421356237303,21.9414213562373,1.14142135623731));
#5964=CARTESIAN_POINT('Origin',(0.79999999999999,21.8,1.28284271247461));
#5965=CARTESIAN_POINT('',(0.99999999999999,21.8,1.));
#5966=CARTESIAN_POINT('Origin',(0.79999999999999,21.8,1.));
#5967=CARTESIAN_POINT('',(0.99999999999999,21.8,1.73472347597681E-17));
#5968=CARTESIAN_POINT('Origin',(-26.6,21.6,1.73472347597681E-17));
#5969=CARTESIAN_POINT('',(-27.,21.6,3.8));
#5970=CARTESIAN_POINT('',(-27.,21.6,1.73472347597681E-17));
#5971=CARTESIAN_POINT('Origin',(-26.6,21.6,3.8));
#5972=CARTESIAN_POINT('Origin',(-27.,22.,1.73472347597681E-17));
#5973=CARTESIAN_POINT('',(-27.,-21.6,3.8));
#5974=CARTESIAN_POINT('',(-27.,-21.6,1.73472347597681E-17));
#5975=CARTESIAN_POINT('',(-27.,11.,3.8));
#5976=CARTESIAN_POINT('Origin',(-26.6,-21.6,1.73472347597681E-17));
#5977=CARTESIAN_POINT('',(-26.6,-22.,3.8));
#5978=CARTESIAN_POINT('',(-26.6,-22.,1.73472347597681E-17));
#5979=CARTESIAN_POINT('Origin',(-26.6,-21.6,3.8));
#5980=CARTESIAN_POINT('Origin',(0.799999999999984,-21.8,1.73472347597681E-17));
#5981=CARTESIAN_POINT('',(0.999999999999986,-21.8,1.00000000000001));
#5982=CARTESIAN_POINT('',(0.999999999999986,-21.8,1.73472347597681E-17));
#5983=CARTESIAN_POINT('',(0.941421356237299,-21.9414213562373,1.1414213562373));
#5984=CARTESIAN_POINT('Origin',(0.799999999999984,-21.8,1.));
#5985=CARTESIAN_POINT('',(0.799999999999984,-22.,1.28284271247461));
#5986=CARTESIAN_POINT('Origin',(0.799999999999984,-21.8,1.28284271247461));
#5987=CARTESIAN_POINT('',(0.799999999999984,-22.,1.73472347597681E-17));
#5988=CARTESIAN_POINT('Origin',(0.99999999999999,-21.6,1.73472347597681E-17));
#5989=CARTESIAN_POINT('',(0.99999999999999,-21.6,0.8));
#5990=CARTESIAN_POINT('',(0.99999999999999,-21.6,1.73472347597681E-17));
#5991=CARTESIAN_POINT('',(0.999999999999992,-21.5,0.699999999999988));
#5992=CARTESIAN_POINT('Origin',(4.99999999999999,-21.6,1.73472347597681E-17));
#5993=CARTESIAN_POINT('',(4.99999999999999,-21.6,0.8));
#5994=CARTESIAN_POINT('',(4.99999999999999,-21.6,1.73472347597681E-17));
#5995=CARTESIAN_POINT('',(3.99999999999999,-21.6,0.8));
#5996=CARTESIAN_POINT('Origin',(4.99999999999998,-22.,1.73472347597681E-17));
#5997=CARTESIAN_POINT('',(4.99999999999999,-21.8,0.999999999999998));
#5998=CARTESIAN_POINT('',(4.99999999999999,-21.8,1.73472347597681E-17));
#5999=CARTESIAN_POINT('',(4.99999999999999,-21.6,0.800000000000006));
#6000=CARTESIAN_POINT('Origin',(5.19999999999999,-21.8,1.73472347597681E-17));
#6001=CARTESIAN_POINT('',(5.19999999999999,-22.,1.28284271247461));
#6002=CARTESIAN_POINT('',(5.19999999999999,-22.,1.73472347597681E-17));
#6003=CARTESIAN_POINT('',(5.05857864376267,-21.9414213562373,1.1414213562373));
#6004=CARTESIAN_POINT('Origin',(5.19999999999999,-21.8,1.28284271247461));
#6005=CARTESIAN_POINT('Origin',(5.19999999999999,-21.8,1.));
#6006=CARTESIAN_POINT('Origin',(-27.,-22.,1.73472347597681E-17));
#6007=CARTESIAN_POINT('',(-4.60000000000001,-22.,14.8));
#6008=CARTESIAN_POINT('',(-17.5,-22.,14.8));
#6009=CARTESIAN_POINT('',(-4.60000000000001,-22.,2.));
#6010=CARTESIAN_POINT('',(-4.60000000000001,-22.,8.));
#6011=CARTESIAN_POINT('',(-6.70717967697245,-22.,2.));
#6012=CARTESIAN_POINT('',(-16.5,-22.,2.));
#6013=CARTESIAN_POINT('',(-7.40000000000001,-22.,2.4));
#6014=CARTESIAN_POINT('Ctrl Pts',(-7.40000000000001,-22.,2.4));
#6015=CARTESIAN_POINT('Ctrl Pts',(-7.28916071116762,-22.,2.28916071116762));
#6016=CARTESIAN_POINT('Ctrl Pts',(-7.1539106911184,-22.,2.15843491352451));
#6017=CARTESIAN_POINT('Ctrl Pts',(-6.92610781073965,-22.,2.03582879995911));
#6018=CARTESIAN_POINT('Ctrl Pts',(-6.80913064572268,-22.,2.));
#6019=CARTESIAN_POINT('Ctrl Pts',(-6.70717967697245,-22.,2.));
#6020=CARTESIAN_POINT('',(-7.40000000000001,-22.,3.8));
#6021=CARTESIAN_POINT('',(-7.40000000000001,-22.,8.));
#6022=CARTESIAN_POINT('',(-22.,-22.,3.8));
#6023=CARTESIAN_POINT('',(-11.5,-22.,1.28284271247461));
#6024=CARTESIAN_POINT('',(7.,-22.,3.43431457505076));
#6025=CARTESIAN_POINT('',(7.,-22.,2.));
#6026=CARTESIAN_POINT('',(7.4,-22.,4.));
#6027=CARTESIAN_POINT('Origin',(7.4,-22.,3.43431457505076));
#6028=CARTESIAN_POINT('',(26.6,-22.,4.));
#6029=CARTESIAN_POINT('',(-4.44089209850063E-15,-22.,4.));
#6030=CARTESIAN_POINT('',(26.6,-22.,14.8));
#6031=CARTESIAN_POINT('',(26.6,-22.,1.73472347597693E-17));
#6032=CARTESIAN_POINT('',(-22.25,-22.,14.8));
#6033=CARTESIAN_POINT('Origin',(7.,-22.,2.));
#6034=CARTESIAN_POINT('',(7.,-34.,1.6));
#6035=CARTESIAN_POINT('',(7.,-34.,1.5));
#6036=CARTESIAN_POINT('',(7.,-23.8343145750508,1.6));
#6037=CARTESIAN_POINT('',(7.,-22.,1.6));
#6038=CARTESIAN_POINT('',(7.,-22.7171572875254,2.71715728752538));
#6039=CARTESIAN_POINT('Origin',(15.,-34.,1.5));
#6040=CARTESIAN_POINT('',(15.,-42.,1.6));
#6041=CARTESIAN_POINT('',(15.,-42.,1.5));
#6042=CARTESIAN_POINT('Origin',(15.,-34.,1.6));
#6043=CARTESIAN_POINT('Origin',(17.,-42.,1.));
#6044=CARTESIAN_POINT('',(19.,-42.,1.6));
#6045=CARTESIAN_POINT('',(19.,-42.,0.5));
#6046=CARTESIAN_POINT('',(22.,-42.,1.6));
#6047=CARTESIAN_POINT('Origin',(19.,-34.,0.5));
#6048=CARTESIAN_POINT('',(27.,-34.,1.6));
#6049=CARTESIAN_POINT('',(27.,-34.,0.5));
#6050=CARTESIAN_POINT('Origin',(19.,-34.,1.6));
#6051=CARTESIAN_POINT('Origin',(26.8,-16.2,1.73472347597684E-17));
#6052=CARTESIAN_POINT('',(26.8,-16.,0.999999999999985));
#6053=CARTESIAN_POINT('',(26.8,-16.,1.73472347597684E-17));
#6054=CARTESIAN_POINT('',(26.9414213562373,-16.0585786437627,1.1414213562373));
#6055=CARTESIAN_POINT('Origin',(26.8,-16.2,0.999999999999987));
#6056=CARTESIAN_POINT('',(27.,-16.2,1.28284271247461));
#6057=CARTESIAN_POINT('Origin',(26.8,-16.2,1.28284271247461));
#6058=CARTESIAN_POINT('',(27.,-16.2,1.73472347597684E-17));
#6059=CARTESIAN_POINT('Origin',(26.6,-16.,1.73472347597681E-17));
#6060=CARTESIAN_POINT('',(26.6,-16.,0.8));
#6061=CARTESIAN_POINT('',(26.6,-16.,1.73472347597681E-17));
#6062=CARTESIAN_POINT('',(26.5,-16.,0.699999999999996));
#6063=CARTESIAN_POINT('Origin',(7.,-22.,1.73472347597682E-17));
#6064=CARTESIAN_POINT('Origin',(-7.40000000000001,-21.6,2.4));
#6065=CARTESIAN_POINT('',(-6.6,-21.6,2.));
#6066=CARTESIAN_POINT('',(-7.00000000000001,-21.6,2.4));
#6067=CARTESIAN_POINT('Origin',(-6.6,-21.6,2.4));
#6068=CARTESIAN_POINT('Origin',(-7.40000000000001,-21.6,2.4));
#6069=CARTESIAN_POINT('Origin',(-7.40000000000001,-21.6,2.));
#6070=CARTESIAN_POINT('Origin',(-6.60000000000001,-11.,2.4));
#6071=CARTESIAN_POINT('',(-6.60000000000001,21.6,2.));
#6072=CARTESIAN_POINT('',(-7.00000000000001,21.6,2.4));
#6073=CARTESIAN_POINT('Origin',(-6.60000000000001,21.6,2.4));
#6074=CARTESIAN_POINT('',(-7.00000000000001,-11.,2.4));
#6075=CARTESIAN_POINT('',(-6.60000000000001,-11.,2.));
#6076=CARTESIAN_POINT('Origin',(-7.40000000000001,21.6,2.4));
#6077=CARTESIAN_POINT('Origin',(-7.40000000000001,21.6,2.4));
#6078=CARTESIAN_POINT('Origin',(-7.40000000000001,21.6,2.));
#6079=CARTESIAN_POINT('Origin',(-6.00000000000001,0.,2.));
#6080=CARTESIAN_POINT('',(-5.00000000000001,-21.6,2.));
#6081=CARTESIAN_POINT('Origin',(-4.60000000000001,-21.6,2.));
#6082=CARTESIAN_POINT('',(-5.00000000000001,21.6,2.));
#6083=CARTESIAN_POINT('',(-5.00000000000001,-22.,2.));
#6084=CARTESIAN_POINT('Origin',(-4.60000000000001,21.6,2.));
#6085=CARTESIAN_POINT('Origin',(5.19999999999999,21.8,1.73472347597681E-17));
#6086=CARTESIAN_POINT('',(4.99999999999999,21.8,0.999999999999998));
#6087=CARTESIAN_POINT('',(4.99999999999999,21.8,1.73472347597681E-17));
#6088=CARTESIAN_POINT('',(5.05857864376268,21.9414213562373,1.14142135623731));
#6089=CARTESIAN_POINT('Origin',(5.19999999999999,21.8,0.999999999999995));
#6090=CARTESIAN_POINT('Origin',(5.19999999999999,21.8,1.28284271247461));
#6091=CARTESIAN_POINT('Origin',(14.5,21.8,1.28284271247461));
#6092=CARTESIAN_POINT('',(14.5,21.9414213562373,1.14142135623731));
#6093=CARTESIAN_POINT('Origin',(26.8,11.8,1.73472347597684E-17));
#6094=CARTESIAN_POINT('',(26.8,12.,0.999999999999981));
#6095=CARTESIAN_POINT('',(26.8,12.,1.73472347597684E-17));
#6096=CARTESIAN_POINT('',(26.9414213562373,11.9414213562373,1.1414213562373));
#6097=CARTESIAN_POINT('Origin',(26.8,11.8,0.999999999999982));
#6098=CARTESIAN_POINT('',(27.,11.8,1.2828427124746));
#6099=CARTESIAN_POINT('Origin',(26.8,11.8,1.2828427124746));
#6100=CARTESIAN_POINT('',(27.,11.8,1.73472347597684E-17));
#6101=CARTESIAN_POINT('Origin',(26.8,16.2,1.73472347597684E-17));
#6102=CARTESIAN_POINT('',(27.,16.2,1.2828427124746));
#6103=CARTESIAN_POINT('',(27.,16.2,1.73472347597684E-17));
#6104=CARTESIAN_POINT('',(26.9414213562373,16.0585786437627,1.14142135623729));
#6105=CARTESIAN_POINT('Origin',(26.8,16.2,1.2828427124746));
#6106=CARTESIAN_POINT('',(26.8,16.,0.999999999999989));
#6107=CARTESIAN_POINT('Origin',(26.8,16.2,0.999999999999987));
#6108=CARTESIAN_POINT('',(26.8,16.,1.73472347597684E-17));
#6109=CARTESIAN_POINT('Origin',(26.8,-3.5,1.28284271247461));
#6110=CARTESIAN_POINT('',(26.9414213562373,-3.5,1.1414213562373));
#6111=CARTESIAN_POINT('',(27.,-3.5,1.28284271247461));
#6112=CARTESIAN_POINT('Origin',(26.6,12.,1.73472347597681E-17));
#6113=CARTESIAN_POINT('',(26.6,12.,0.8));
#6114=CARTESIAN_POINT('',(26.6,12.,1.73472347597681E-17));
#6115=CARTESIAN_POINT('',(26.5,12.,0.699999999999997));
#6116=CARTESIAN_POINT('Origin',(27.,-22.,1.73472347597688E-17));
#6117=CARTESIAN_POINT('',(27.,34.,1.6));
#6118=CARTESIAN_POINT('',(27.,34.,0.5));
#6119=CARTESIAN_POINT('',(27.,23.8343145750508,1.6));
#6120=CARTESIAN_POINT('',(27.,4.44089209850051E-17,1.6));
#6121=CARTESIAN_POINT('',(27.,21.6,3.83431457505076));
#6122=CARTESIAN_POINT('',(27.,12.2171572875254,13.2171572875254));
#6123=CARTESIAN_POINT('',(27.,21.6,14.8));
#6124=CARTESIAN_POINT('',(27.,21.6,1.73472347597684E-17));
#6125=CARTESIAN_POINT('',(27.,16.,14.8));
#6126=CARTESIAN_POINT('',(27.,-11.,14.8));
#6127=CARTESIAN_POINT('',(27.,16.,6.));
#6128=CARTESIAN_POINT('',(27.,16.,8.));
#6129=CARTESIAN_POINT('',(27.,12.,6.));
#6130=CARTESIAN_POINT('',(27.,-4.,6.));
#6131=CARTESIAN_POINT('',(27.,12.,14.8));
#6132=CARTESIAN_POINT('',(27.,12.,8.));
#6133=CARTESIAN_POINT('',(27.,2.,14.8));
#6134=CARTESIAN_POINT('',(27.,-11.,14.8));
#6135=CARTESIAN_POINT('',(27.,2.,6.));
#6136=CARTESIAN_POINT('',(27.,2.,8.));
#6137=CARTESIAN_POINT('',(27.,-2.,6.));
#6138=CARTESIAN_POINT('',(27.,-11.,6.));
#6139=CARTESIAN_POINT('',(27.,-2.,14.8));
#6140=CARTESIAN_POINT('',(27.,-2.,8.));
#6141=CARTESIAN_POINT('',(27.,-12.,14.8));
#6142=CARTESIAN_POINT('',(27.,-11.,14.8));
#6143=CARTESIAN_POINT('',(27.,-12.,6.));
#6144=CARTESIAN_POINT('',(27.,-12.,8.));
#6145=CARTESIAN_POINT('',(27.,-16.,6.));
#6146=CARTESIAN_POINT('',(27.,-18.,6.));
#6147=CARTESIAN_POINT('',(27.,-16.,14.8));
#6148=CARTESIAN_POINT('',(27.,-16.,8.));
#6149=CARTESIAN_POINT('',(27.,-21.6,14.8));
#6150=CARTESIAN_POINT('',(27.,-11.,14.8));
#6151=CARTESIAN_POINT('',(27.,-21.6,3.83431457505077));
#6152=CARTESIAN_POINT('',(27.,-21.6,1.73472347597693E-17));
#6153=CARTESIAN_POINT('',(27.,-23.8343145750508,1.6));
#6154=CARTESIAN_POINT('',(27.,-23.2171572875254,2.21715728752538));
#6155=CARTESIAN_POINT('',(27.,-22.,1.6));
#6156=CARTESIAN_POINT('',(27.,-11.8,1.28284271247461));
#6157=CARTESIAN_POINT('',(27.,-17.5,1.28284271247461));
#6158=CARTESIAN_POINT('',(27.,-11.8,1.73472347597684E-17));
#6159=CARTESIAN_POINT('Origin',(26.8,-11.8,1.73472347597684E-17));
#6160=CARTESIAN_POINT('',(26.9414213562373,-11.9414213562373,1.1414213562373));
#6161=CARTESIAN_POINT('Origin',(26.8,-11.8,1.28284271247461));
#6162=CARTESIAN_POINT('',(26.8,-12.,0.999999999999985));
#6163=CARTESIAN_POINT('Origin',(26.8,-11.8,0.999999999999987));
#6164=CARTESIAN_POINT('',(26.8,-12.,1.73472347597684E-17));
#6165=CARTESIAN_POINT('Origin',(26.8,-17.5,1.28284271247461));
#6166=CARTESIAN_POINT('',(26.9414213562373,-17.5,1.1414213562373));
#6167=CARTESIAN_POINT('Origin',(-11.5,-21.8,1.28284271247461));
#6168=CARTESIAN_POINT('',(-11.5,-21.9414213562373,1.14142135623731));
#6169=CARTESIAN_POINT('Origin',(3.99999999999999,-21.8,1.));
#6170=CARTESIAN_POINT('Origin',(-4.60000000000001,21.6,8.));
#6171=CARTESIAN_POINT('',(-5.00000000000001,21.6,14.8));
#6172=CARTESIAN_POINT('',(-5.00000000000001,21.6,8.));
#6173=CARTESIAN_POINT('Origin',(-4.60000000000001,21.6,15.2));
#6174=CARTESIAN_POINT('Origin',(-4.60000000000001,-21.6,8.));
#6175=CARTESIAN_POINT('',(-4.88284271247463,-21.8828427124746,14.9171572875254));
#6176=CARTESIAN_POINT('',(-5.00000000000001,-21.6,14.8));
#6177=CARTESIAN_POINT('Origin',(-4.60000000000001,-21.6,15.2));
#6178=CARTESIAN_POINT('',(-5.00000000000001,-21.6,8.));
#6179=CARTESIAN_POINT('Origin',(-4.60000000000001,-21.6,15.2));
#6180=CARTESIAN_POINT('Origin',(-4.40000000000001,11.,15.4));
#6181=CARTESIAN_POINT('',(-3.80000000000001,-20.8,16.));
#6182=CARTESIAN_POINT('',(-3.80000000000001,-20.8,16.));
#6183=CARTESIAN_POINT('',(-3.80000000000001,-16.,16.));
#6184=CARTESIAN_POINT('',(-3.80000000000001,11.,16.));
#6185=CARTESIAN_POINT('',(-5.00000000000001,-16.,14.8));
#6186=CARTESIAN_POINT('',(-3.90000000000001,-16.,15.9));
#6187=CARTESIAN_POINT('',(-5.00000000000001,11.,14.8));
#6188=CARTESIAN_POINT('Origin',(-17.5,-21.4,15.4));
#6189=CARTESIAN_POINT('',(-8.25000000000001,-21.2,15.6));
#6190=CARTESIAN_POINT('',(26.8828427124746,-21.8828427124746,14.9171572875254));
#6191=CARTESIAN_POINT('Origin',(26.6,-21.6,15.2));
#6192=CARTESIAN_POINT('',(25.8,-20.8,16.));
#6193=CARTESIAN_POINT('',(17.35,-12.35,24.45));
#6194=CARTESIAN_POINT('',(-17.5,-20.8,16.));
#6195=CARTESIAN_POINT('Ctrl Pts',(-27.,-21.6,3.8));
#6196=CARTESIAN_POINT('Ctrl Pts',(-27.,-22.,3.8));
#6197=CARTESIAN_POINT('Ctrl Pts',(-26.6,-22.,3.8));
#6198=CARTESIAN_POINT('Ctrl Pts',(-27.,-21.6,4.));
#6199=CARTESIAN_POINT('Ctrl Pts',(-27.,-22.,4.));
#6200=CARTESIAN_POINT('Ctrl Pts',(-26.6,-22.,4.));
#6201=CARTESIAN_POINT('Ctrl Pts',(-26.8,-21.6,4.));
#6202=CARTESIAN_POINT('Ctrl Pts',(-26.8,-21.8,4.));
#6203=CARTESIAN_POINT('Ctrl Pts',(-26.6,-21.8,4.));
#6204=CARTESIAN_POINT('',(-26.6,-21.8,4.));
#6205=CARTESIAN_POINT('Origin',(-26.6,-21.8,3.8));
#6206=CARTESIAN_POINT('',(-26.8,-21.6,4.));
#6207=CARTESIAN_POINT('Origin',(-26.6,-21.6,4.));
#6208=CARTESIAN_POINT('Origin',(-26.8,-21.6,3.8));
#6209=CARTESIAN_POINT('Ctrl Pts',(-26.8,21.6,4.));
#6210=CARTESIAN_POINT('Ctrl Pts',(-26.8,21.8,4.));
#6211=CARTESIAN_POINT('Ctrl Pts',(-26.6,21.8,4.));
#6212=CARTESIAN_POINT('Ctrl Pts',(-27.,21.6,4.00000000000001));
#6213=CARTESIAN_POINT('Ctrl Pts',(-27.,22.,4.00000000000001));
#6214=CARTESIAN_POINT('Ctrl Pts',(-26.6,22.,4.00000000000001));
#6215=CARTESIAN_POINT('Ctrl Pts',(-27.,21.6,3.8));
#6216=CARTESIAN_POINT('Ctrl Pts',(-27.,22.,3.8));
#6217=CARTESIAN_POINT('Ctrl Pts',(-26.6,22.,3.8));
#6218=CARTESIAN_POINT('',(-26.8,21.6,4.));
#6219=CARTESIAN_POINT('',(-26.6,21.8,4.));
#6220=CARTESIAN_POINT('Origin',(-26.6,21.6,4.));
#6221=CARTESIAN_POINT('Origin',(-26.6,21.8,3.8));
#6222=CARTESIAN_POINT('Origin',(-26.8,21.6,3.8));
#6223=CARTESIAN_POINT('Ctrl Pts',(-7.40000000000001,-22.,3.8));
#6224=CARTESIAN_POINT('Ctrl Pts',(-7.00000000000001,-22.,3.8));
#6225=CARTESIAN_POINT('Ctrl Pts',(-7.00000000000001,-21.6,3.8));
#6226=CARTESIAN_POINT('Ctrl Pts',(-7.40000000000001,-22.,4.));
#6227=CARTESIAN_POINT('Ctrl Pts',(-7.00000000000001,-22.,4.));
#6228=CARTESIAN_POINT('Ctrl Pts',(-7.00000000000001,-21.6,4.));
#6229=CARTESIAN_POINT('Ctrl Pts',(-7.40000000000001,-21.8,4.));
#6230=CARTESIAN_POINT('Ctrl Pts',(-7.20000000000001,-21.8,4.));
#6231=CARTESIAN_POINT('Ctrl Pts',(-7.20000000000001,-21.6,4.));
#6232=CARTESIAN_POINT('',(-7.00000000000001,-21.6,3.8));
#6233=CARTESIAN_POINT('Origin',(-7.40000000000001,-21.6,3.8));
#6234=CARTESIAN_POINT('',(-7.20000000000001,-21.6,4.));
#6235=CARTESIAN_POINT('Origin',(-7.20000000000001,-21.6,3.8));
#6236=CARTESIAN_POINT('',(-7.40000000000001,-21.8,4.));
#6237=CARTESIAN_POINT('Origin',(-7.40000000000001,-21.6,4.));
#6238=CARTESIAN_POINT('Origin',(-7.40000000000001,-21.8,3.8));
#6239=CARTESIAN_POINT('Ctrl Pts',(-7.00000000000001,21.6,3.8));
#6240=CARTESIAN_POINT('Ctrl Pts',(-7.00000000000001,22.,3.8));
#6241=CARTESIAN_POINT('Ctrl Pts',(-7.40000000000001,22.,3.8));
#6242=CARTESIAN_POINT('Ctrl Pts',(-7.00000000000001,21.6,4.));
#6243=CARTESIAN_POINT('Ctrl Pts',(-7.00000000000001,22.,4.));
#6244=CARTESIAN_POINT('Ctrl Pts',(-7.40000000000001,22.,4.));
#6245=CARTESIAN_POINT('Ctrl Pts',(-7.20000000000001,21.6,4.));
#6246=CARTESIAN_POINT('Ctrl Pts',(-7.20000000000001,21.8,4.));
#6247=CARTESIAN_POINT('Ctrl Pts',(-7.40000000000001,21.8,4.));
#6248=CARTESIAN_POINT('',(-7.00000000000001,21.6,3.8));
#6249=CARTESIAN_POINT('',(-7.20000000000001,21.6,4.));
#6250=CARTESIAN_POINT('Origin',(-7.20000000000001,21.6,3.8));
#6251=CARTESIAN_POINT('Origin',(-7.40000000000001,21.6,3.8));
#6252=CARTESIAN_POINT('',(-7.40000000000001,21.8,4.));
#6253=CARTESIAN_POINT('Origin',(-7.40000000000001,21.8,3.8));
#6254=CARTESIAN_POINT('Origin',(-7.40000000000001,21.6,4.));
#6255=CARTESIAN_POINT('Origin',(-7.40000000000001,21.6,8.));
#6256=CARTESIAN_POINT('',(-7.00000000000001,21.6,8.));
#6257=CARTESIAN_POINT('Origin',(4.99999999999999,21.8,3.8));
#6258=CARTESIAN_POINT('',(4.99999999999999,21.8,4.));
#6259=CARTESIAN_POINT('Origin',(-7.20000000000001,-11.,3.8));
#6260=CARTESIAN_POINT('',(-7.00000000000001,-11.,3.8));
#6261=CARTESIAN_POINT('',(-7.20000000000001,-11.,4.));
#6262=CARTESIAN_POINT('Origin',(-22.,-21.8,3.8));
#6263=CARTESIAN_POINT('',(-22.,-21.8,4.));
#6264=CARTESIAN_POINT('Origin',(-7.40000000000001,-21.6,8.));
#6265=CARTESIAN_POINT('',(-7.00000000000001,-21.6,8.));
#6266=CARTESIAN_POINT('Origin',(-26.8,11.,3.8));
#6267=CARTESIAN_POINT('',(-26.8,11.,4.));
#6268=CARTESIAN_POINT('Origin',(-17.,0.,4.));
#6269=CARTESIAN_POINT('Origin',(26.6,-4.44089209850074E-17,1.6));
#6270=CARTESIAN_POINT('',(26.6,34.,2.));
#6271=CARTESIAN_POINT('Origin',(26.6,34.,1.6));
#6272=CARTESIAN_POINT('',(26.6,24.,2.));
#6273=CARTESIAN_POINT('',(26.6,-4.44089209850074E-17,2.));
#6274=CARTESIAN_POINT('Origin',(26.6,23.8343145750508,1.6));
#6275=CARTESIAN_POINT('Origin',(26.6,21.6,1.73472347597684E-17));
#6276=CARTESIAN_POINT('Origin',(26.6,21.6,15.2));
#6277=CARTESIAN_POINT('Origin',(26.6,21.6,3.83431457505076));
#6278=CARTESIAN_POINT('Origin',(26.6,12.2171572875254,13.2171572875254));
#6279=CARTESIAN_POINT('',(26.6,12.5,13.5));
#6280=CARTESIAN_POINT('Origin',(19.,34.,1.6));
#6281=CARTESIAN_POINT('',(19.,42.,1.6));
#6282=CARTESIAN_POINT('',(19.,41.6,2.));
#6283=CARTESIAN_POINT('Origin',(19.,41.6,1.6));
#6284=CARTESIAN_POINT('Origin',(19.,34.,2.));
#6285=CARTESIAN_POINT('Origin',(19.,34.,1.6));
#6286=CARTESIAN_POINT('Origin',(22.,41.6,1.6));
#6287=CARTESIAN_POINT('',(15.,42.,1.6));
#6288=CARTESIAN_POINT('',(15.,41.6,2.));
#6289=CARTESIAN_POINT('Origin',(15.,41.6,1.6));
#6290=CARTESIAN_POINT('',(22.,41.6,2.));
#6291=CARTESIAN_POINT('',(22.,42.,1.6));
#6292=CARTESIAN_POINT('Origin',(15.,34.,1.6));
#6293=CARTESIAN_POINT('',(7.,34.,1.6));
#6294=CARTESIAN_POINT('',(7.4,34.,2.));
#6295=CARTESIAN_POINT('Origin',(7.4,34.,1.6));
#6296=CARTESIAN_POINT('Origin',(15.,34.,2.));
#6297=CARTESIAN_POINT('Origin',(15.,34.,1.6));
#6298=CARTESIAN_POINT('Origin',(7.4,22.,1.6));
#6299=CARTESIAN_POINT('',(7.4,24.,2.));
#6300=CARTESIAN_POINT('',(7.4,22.,2.));
#6301=CARTESIAN_POINT('',(7.,23.8343145750508,1.6));
#6302=CARTESIAN_POINT('',(7.,22.,1.6));
#6303=CARTESIAN_POINT('Origin',(7.4,23.8343145750508,1.6));
#6304=CARTESIAN_POINT('Origin',(7.4,22.7171572875254,2.71715728752538));
#6305=CARTESIAN_POINT('',(7.,22.7171572875254,2.71715728752538));
#6306=CARTESIAN_POINT('',(7.4,23.,3.));
#6307=CARTESIAN_POINT('Origin',(26.4,-11.,15.4));
#6308=CARTESIAN_POINT('',(25.8,16.,16.));
#6309=CARTESIAN_POINT('',(25.8,-11.,16.));
#6310=CARTESIAN_POINT('',(25.9,16.,15.9));
#6311=CARTESIAN_POINT('Origin',(27.,22.,2.));
#6312=CARTESIAN_POINT('',(27.,24.,2.));
#6313=CARTESIAN_POINT('Origin',(27.,23.,3.));
#6314=CARTESIAN_POINT('Origin',(7.4,-22.,1.6));
#6315=CARTESIAN_POINT('',(7.4,-34.,2.));
#6316=CARTESIAN_POINT('Origin',(7.4,-34.,1.6));
#6317=CARTESIAN_POINT('',(7.4,-24.,2.));
#6318=CARTESIAN_POINT('',(7.4,-22.,2.));
#6319=CARTESIAN_POINT('Origin',(7.4,-23.8343145750508,1.6));
#6320=CARTESIAN_POINT('Origin',(15.,-34.,1.6));
#6321=CARTESIAN_POINT('',(15.,-41.6,2.));
#6322=CARTESIAN_POINT('Origin',(15.,-41.6,1.6));
#6323=CARTESIAN_POINT('Origin',(15.,-34.,2.));
#6324=CARTESIAN_POINT('Origin',(22.,-41.6,1.6));
#6325=CARTESIAN_POINT('',(19.,-41.6,2.));
#6326=CARTESIAN_POINT('Origin',(19.,-41.6,1.6));
#6327=CARTESIAN_POINT('',(22.,-41.6,2.));
#6328=CARTESIAN_POINT('Origin',(19.,-34.,1.6));
#6329=CARTESIAN_POINT('',(26.6,-34.,2.));
#6330=CARTESIAN_POINT('Origin',(26.6,-34.,1.6));
#6331=CARTESIAN_POINT('Origin',(19.,-34.,2.));
#6332=CARTESIAN_POINT('Origin',(26.6,-22.,1.6));
#6333=CARTESIAN_POINT('',(26.6,-24.,2.));
#6334=CARTESIAN_POINT('',(26.6,-22.,2.));
#6335=CARTESIAN_POINT('Origin',(26.6,-23.8343145750508,1.6));
#6336=CARTESIAN_POINT('Origin',(26.6,-21.6,1.73472347597693E-17));
#6337=CARTESIAN_POINT('Origin',(26.6,-21.6,15.2));
#6338=CARTESIAN_POINT('Origin',(26.6,-21.6,3.83431457505077));
#6339=CARTESIAN_POINT('Origin',(26.6,-23.2171572875254,2.21715728752538));
#6340=CARTESIAN_POINT('',(26.6,-23.5,2.5));
#6341=CARTESIAN_POINT('Origin',(7.4,-22.7171572875254,2.71715728752538));
#6342=CARTESIAN_POINT('',(7.4,-23.,3.));
#6343=CARTESIAN_POINT('Origin',(26.4,-11.,15.4));
#6344=CARTESIAN_POINT('',(25.8,-16.,16.));
#6345=CARTESIAN_POINT('',(26.4,-16.,15.4));
#6346=CARTESIAN_POINT('',(25.8,-11.,16.));
#6347=CARTESIAN_POINT('Origin',(-4.40000000000001,11.,15.4));
#6348=CARTESIAN_POINT('',(-5.00000000000001,2.,14.8));
#6349=CARTESIAN_POINT('',(-3.80000000000001,2.,16.));
#6350=CARTESIAN_POINT('',(-4.40000000000001,2.,15.4));
#6351=CARTESIAN_POINT('',(-3.80000000000001,12.,16.));
#6352=CARTESIAN_POINT('',(-3.80000000000001,11.,16.));
#6353=CARTESIAN_POINT('',(-5.00000000000001,12.,14.8));
#6354=CARTESIAN_POINT('',(-3.90000000000001,12.,15.9));
#6355=CARTESIAN_POINT('',(-5.00000000000001,11.,14.8));
#6356=CARTESIAN_POINT('Origin',(-5.00000000000003,2.,16.));
#6357=CARTESIAN_POINT('',(-5.00000000000003,2.,6.));
#6358=CARTESIAN_POINT('',(-5.00000000000001,2.,16.));
#6359=CARTESIAN_POINT('',(-3.00000000000002,2.,6.));
#6360=CARTESIAN_POINT('',(-3.00000000000002,2.,6.));
#6361=CARTESIAN_POINT('',(-3.00000000000002,2.,16.));
#6362=CARTESIAN_POINT('',(-3.00000000000001,2.,16.));
#6363=CARTESIAN_POINT('',(-6.50000000000002,2.,16.));
#6364=CARTESIAN_POINT('Origin',(-5.00000000000001,22.,16.));
#6365=CARTESIAN_POINT('',(-5.00000000000003,-16.,6.));
#6366=CARTESIAN_POINT('',(-5.00000000000001,-16.,16.));
#6367=CARTESIAN_POINT('',(-5.00000000000003,-12.,6.));
#6368=CARTESIAN_POINT('',(-5.00000000000001,4.,6.));
#6369=CARTESIAN_POINT('',(-5.00000000000001,-12.,14.8));
#6370=CARTESIAN_POINT('',(-5.00000000000001,-12.,16.));
#6371=CARTESIAN_POINT('',(-5.00000000000001,-2.,14.8));
#6372=CARTESIAN_POINT('',(-5.00000000000001,11.,14.8));
#6373=CARTESIAN_POINT('',(-5.00000000000003,-2.,6.));
#6374=CARTESIAN_POINT('',(-5.00000000000001,-2.,16.));
#6375=CARTESIAN_POINT('',(-5.00000000000001,11.,6.));
#6376=CARTESIAN_POINT('',(-5.00000000000003,12.,6.));
#6377=CARTESIAN_POINT('',(-5.00000000000001,12.,16.));
#6378=CARTESIAN_POINT('',(-5.00000000000003,16.,6.));
#6379=CARTESIAN_POINT('',(-5.00000000000001,18.,6.));
#6380=CARTESIAN_POINT('',(-5.00000000000001,16.,14.8));
#6381=CARTESIAN_POINT('',(-5.00000000000001,16.,16.));
#6382=CARTESIAN_POINT('',(-5.00000000000001,11.,14.8));
#6383=CARTESIAN_POINT('Origin',(-4.40000000000001,11.,15.4));
#6384=CARTESIAN_POINT('',(-3.80000000000001,-12.,16.));
#6385=CARTESIAN_POINT('',(-4.4,-12.,15.4));
#6386=CARTESIAN_POINT('',(-3.80000000000001,-2.,16.));
#6387=CARTESIAN_POINT('',(-3.80000000000001,11.,16.));
#6388=CARTESIAN_POINT('',(-3.90000000000002,-2.,15.9));
#6389=CARTESIAN_POINT('Origin',(-5.00000000000003,-12.,16.));
#6390=CARTESIAN_POINT('',(-3.00000000000002,-12.,6.));
#6391=CARTESIAN_POINT('',(-3.00000000000002,-12.,6.));
#6392=CARTESIAN_POINT('',(-3.00000000000002,-12.,16.));
#6393=CARTESIAN_POINT('',(-3.00000000000001,-12.,16.));
#6394=CARTESIAN_POINT('',(-6.50000000000001,-12.,16.));
#6395=CARTESIAN_POINT('Origin',(26.4,-11.,15.4));
#6396=CARTESIAN_POINT('',(25.8,-2.,16.));
#6397=CARTESIAN_POINT('',(26.4,-2.,15.4));
#6398=CARTESIAN_POINT('',(25.8,-12.,16.));
#6399=CARTESIAN_POINT('',(25.8,-11.,16.));
#6400=CARTESIAN_POINT('',(25.9,-12.,15.9));
#6401=CARTESIAN_POINT('Origin',(27.,-2.,16.));
#6402=CARTESIAN_POINT('',(25.,-2.,6.));
#6403=CARTESIAN_POINT('',(25.,-2.,6.));
#6404=CARTESIAN_POINT('',(25.,-2.,16.));
#6405=CARTESIAN_POINT('',(25.,-2.,16.));
#6406=CARTESIAN_POINT('',(9.5,-2.00000000000002,16.));
#6407=CARTESIAN_POINT('Origin',(26.4,-11.,15.4));
#6408=CARTESIAN_POINT('',(25.8,12.,16.));
#6409=CARTESIAN_POINT('',(26.4,12.,15.4));
#6410=CARTESIAN_POINT('',(25.8,2.,16.));
#6411=CARTESIAN_POINT('',(25.8,-11.,16.));
#6412=CARTESIAN_POINT('',(25.9,2.,15.9));
#6413=CARTESIAN_POINT('Origin',(27.,12.,16.));
#6414=CARTESIAN_POINT('',(25.,12.,6.));
#6415=CARTESIAN_POINT('',(25.,12.,6.));
#6416=CARTESIAN_POINT('',(25.,12.,16.));
#6417=CARTESIAN_POINT('',(25.,12.,16.));
#6418=CARTESIAN_POINT('',(9.49999999999999,12.,16.));
#6419=CARTESIAN_POINT('Origin',(-4.40000000000001,11.,15.4));
#6420=CARTESIAN_POINT('',(-3.80000000000001,16.,16.));
#6421=CARTESIAN_POINT('',(-4.40000000000002,16.,15.4));
#6422=CARTESIAN_POINT('',(-3.80000000000001,11.,16.));
#6423=CARTESIAN_POINT('Origin',(4.99999999999999,21.2,16.));
#6424=CARTESIAN_POINT('Origin',(25.,16.,16.));
#6425=CARTESIAN_POINT('',(25.,16.,16.));
#6426=CARTESIAN_POINT('',(8.50000000000001,16.,16.));
#6427=CARTESIAN_POINT('',(25.,16.,6.));
#6428=CARTESIAN_POINT('',(25.,16.,16.));
#6429=CARTESIAN_POINT('',(27.,16.,6.));
#6430=CARTESIAN_POINT('Origin',(-8.00000000000001,0.,16.));
#6431=CARTESIAN_POINT('',(25.,-16.,16.));
#6432=CARTESIAN_POINT('',(9.50000000000001,-16.,16.));
#6433=CARTESIAN_POINT('',(25.,-20.,16.));
#6434=CARTESIAN_POINT('',(25.,10.,16.));
#6435=CARTESIAN_POINT('',(19.,-20.,16.));
#6436=CARTESIAN_POINT('',(8.50000000000001,-20.,16.));
#6437=CARTESIAN_POINT('',(19.,-16.,16.));
#6438=CARTESIAN_POINT('',(19.,-10.,16.));
#6439=CARTESIAN_POINT('',(17.8,-16.,16.));
#6440=CARTESIAN_POINT('',(5.49999999999999,-16.,16.));
#6441=CARTESIAN_POINT('',(17.8,-20.,16.));
#6442=CARTESIAN_POINT('',(17.8,10.,16.));
#6443=CARTESIAN_POINT('',(11.8,-20.,16.));
#6444=CARTESIAN_POINT('',(4.89999999999999,-20.,16.));
#6445=CARTESIAN_POINT('',(11.8,-16.,16.));
#6446=CARTESIAN_POINT('',(11.8,-10.,16.));
#6447=CARTESIAN_POINT('',(10.2,-16.,16.));
#6448=CARTESIAN_POINT('',(1.89999999999999,-16.,16.));
#6449=CARTESIAN_POINT('',(10.2,-20.,16.));
#6450=CARTESIAN_POINT('',(10.2,10.,16.));
#6451=CARTESIAN_POINT('',(4.2,-20.,16.));
#6452=CARTESIAN_POINT('',(1.09999999999999,-20.,16.));
#6453=CARTESIAN_POINT('',(4.20000000000001,-16.,16.));
#6454=CARTESIAN_POINT('',(4.2,-10.,16.));
#6455=CARTESIAN_POINT('',(3.,-16.,16.));
#6456=CARTESIAN_POINT('',(-1.9,-16.,16.));
#6457=CARTESIAN_POINT('',(3.,-20.,16.));
#6458=CARTESIAN_POINT('',(2.99999999999999,10.,16.));
#6459=CARTESIAN_POINT('',(-3.00000000000001,-20.,16.));
#6460=CARTESIAN_POINT('',(-2.50000000000001,-20.,16.));
#6461=CARTESIAN_POINT('',(-3.00000000000002,-16.,16.));
#6462=CARTESIAN_POINT('',(-3.00000000000001,-10.,16.));
#6463=CARTESIAN_POINT('',(-5.50000000000002,-16.,16.));
#6464=CARTESIAN_POINT('Origin',(27.,-16.,16.));
#6465=CARTESIAN_POINT('',(25.,-16.,6.));
#6466=CARTESIAN_POINT('',(25.,-16.,6.));
#6467=CARTESIAN_POINT('',(25.,-16.,16.));
#6468=CARTESIAN_POINT('Origin',(0.999999999999993,-21.2,16.));
#6469=CARTESIAN_POINT('Origin',(-3.00000000000002,-16.,16.));
#6470=CARTESIAN_POINT('',(-3.00000000000002,-16.,6.));
#6471=CARTESIAN_POINT('',(-3.00000000000001,-16.,16.));
#6472=CARTESIAN_POINT('',(-5.00000000000003,-16.,6.));
#6473=CARTESIAN_POINT('Origin',(2.99999999999999,20.,16.));
#6474=CARTESIAN_POINT('',(2.99999999999999,16.,2.));
#6475=CARTESIAN_POINT('',(2.99999999999999,16.,16.));
#6476=CARTESIAN_POINT('',(2.99999999999999,16.,16.));
#6477=CARTESIAN_POINT('',(2.99999999999999,20.,16.));
#6478=CARTESIAN_POINT('',(2.99999999999999,10.,16.));
#6479=CARTESIAN_POINT('',(2.99999999999999,20.,2.));
#6480=CARTESIAN_POINT('',(2.99999999999999,20.,16.));
#6481=CARTESIAN_POINT('',(3.,-20.,2.));
#6482=CARTESIAN_POINT('Origin',(2.99999999999999,20.,16.));
#6483=CARTESIAN_POINT('',(3.,-16.,2.));
#6484=CARTESIAN_POINT('',(3.,-16.,16.));
#6485=CARTESIAN_POINT('',(3.,-20.,2.));
#6486=CARTESIAN_POINT('',(3.,-20.,2.));
#6487=CARTESIAN_POINT('',(3.,-20.,16.));
#6488=CARTESIAN_POINT('Origin',(2.99999999999999,20.,16.));
#6489=CARTESIAN_POINT('',(2.99999999999999,-2.00000000000001,16.));
#6490=CARTESIAN_POINT('',(2.99999999999999,-2.00000000000001,2.));
#6491=CARTESIAN_POINT('',(2.99999999999999,-2.00000000000001,16.));
#6492=CARTESIAN_POINT('',(3.,-12.,2.));
#6493=CARTESIAN_POINT('',(3.,-20.,2.));
#6494=CARTESIAN_POINT('',(3.,-12.,16.));
#6495=CARTESIAN_POINT('',(3.,-12.,16.));
#6496=CARTESIAN_POINT('',(2.99999999999999,10.,16.));
#6497=CARTESIAN_POINT('Origin',(2.99999999999999,20.,16.));
#6498=CARTESIAN_POINT('',(2.99999999999999,2.,2.));
#6499=CARTESIAN_POINT('',(2.99999999999999,2.,16.));
#6500=CARTESIAN_POINT('',(2.99999999999999,2.,16.));
#6501=CARTESIAN_POINT('',(2.99999999999999,12.,16.));
#6502=CARTESIAN_POINT('',(2.99999999999999,10.,16.));
#6503=CARTESIAN_POINT('',(2.99999999999999,12.,2.));
#6504=CARTESIAN_POINT('',(2.99999999999999,12.,16.));
#6505=CARTESIAN_POINT('',(3.,-20.,2.));
#6506=CARTESIAN_POINT('Origin',(4.2,-20.,16.));
#6507=CARTESIAN_POINT('',(4.2,16.,16.));
#6508=CARTESIAN_POINT('',(4.2,16.,2.));
#6509=CARTESIAN_POINT('',(4.2,16.,16.));
#6510=CARTESIAN_POINT('',(4.2,20.,2.));
#6511=CARTESIAN_POINT('',(4.2,20.,2.));
#6512=CARTESIAN_POINT('',(4.2,20.,16.));
#6513=CARTESIAN_POINT('',(4.2,20.,16.));
#6514=CARTESIAN_POINT('',(4.2,-10.,16.));
#6515=CARTESIAN_POINT('Origin',(4.2,-20.,16.));
#6516=CARTESIAN_POINT('',(4.2,-2.,2.));
#6517=CARTESIAN_POINT('',(4.2,-2.,16.));
#6518=CARTESIAN_POINT('',(4.2,-2.,16.));
#6519=CARTESIAN_POINT('',(4.20000000000001,-12.,16.));
#6520=CARTESIAN_POINT('',(4.2,-10.,16.));
#6521=CARTESIAN_POINT('',(4.20000000000001,-12.,2.));
#6522=CARTESIAN_POINT('',(4.2,-12.,16.));
#6523=CARTESIAN_POINT('',(4.2,20.,2.));
#6524=CARTESIAN_POINT('Origin',(4.2,-20.,16.));
#6525=CARTESIAN_POINT('',(4.20000000000001,-16.,2.));
#6526=CARTESIAN_POINT('',(4.2,-16.,16.));
#6527=CARTESIAN_POINT('',(4.2,-20.,2.));
#6528=CARTESIAN_POINT('',(4.2,-20.,16.));
#6529=CARTESIAN_POINT('',(4.2,20.,2.));
#6530=CARTESIAN_POINT('Origin',(11.8,-20.,16.));
#6531=CARTESIAN_POINT('',(11.8,-16.,2.));
#6532=CARTESIAN_POINT('',(11.8,-16.,16.));
#6533=CARTESIAN_POINT('',(11.8,-20.,2.));
#6534=CARTESIAN_POINT('',(11.8,-20.,16.));
#6535=CARTESIAN_POINT('',(11.8,20.,2.));
#6536=CARTESIAN_POINT('Origin',(11.8,-20.,16.));
#6537=CARTESIAN_POINT('',(11.8,-2.00000000000001,2.));
#6538=CARTESIAN_POINT('',(11.8,-2.00000000000001,16.));
#6539=CARTESIAN_POINT('',(11.8,-2.00000000000001,16.));
#6540=CARTESIAN_POINT('',(11.8,-12.,16.));
#6541=CARTESIAN_POINT('',(11.8,-10.,16.));
#6542=CARTESIAN_POINT('',(11.8,-12.,2.));
#6543=CARTESIAN_POINT('',(11.8,-12.,16.));
#6544=CARTESIAN_POINT('',(11.8,20.,2.));
#6545=CARTESIAN_POINT('Origin',(11.8,-20.,16.));
#6546=CARTESIAN_POINT('',(11.8,12.,2.));
#6547=CARTESIAN_POINT('',(11.8,12.,16.));
#6548=CARTESIAN_POINT('',(11.8,12.,16.));
#6549=CARTESIAN_POINT('',(11.8,2.,16.));
#6550=CARTESIAN_POINT('',(11.8,-10.,16.));
#6551=CARTESIAN_POINT('',(11.8,2.,2.));
#6552=CARTESIAN_POINT('',(11.8,2.,16.));
#6553=CARTESIAN_POINT('',(11.8,20.,2.));
#6554=CARTESIAN_POINT('Origin',(11.8,-20.,16.));
#6555=CARTESIAN_POINT('',(11.8,16.,16.));
#6556=CARTESIAN_POINT('',(11.8,16.,2.));
#6557=CARTESIAN_POINT('',(11.8,16.,16.));
#6558=CARTESIAN_POINT('',(11.8,20.,2.));
#6559=CARTESIAN_POINT('',(11.8,20.,2.));
#6560=CARTESIAN_POINT('',(11.8,20.,16.));
#6561=CARTESIAN_POINT('',(11.8,20.,16.));
#6562=CARTESIAN_POINT('',(11.8,-10.,16.));
#6563=CARTESIAN_POINT('Origin',(10.2,20.,16.));
#6564=CARTESIAN_POINT('',(10.2,-16.,2.));
#6565=CARTESIAN_POINT('',(10.2,-16.,16.));
#6566=CARTESIAN_POINT('',(10.2,-20.,2.));
#6567=CARTESIAN_POINT('',(10.2,-20.,2.));
#6568=CARTESIAN_POINT('',(10.2,-20.,16.));
#6569=CARTESIAN_POINT('Origin',(10.2,20.,16.));
#6570=CARTESIAN_POINT('',(10.2,-2.00000000000001,16.));
#6571=CARTESIAN_POINT('',(10.2,-2.00000000000001,2.));
#6572=CARTESIAN_POINT('',(10.2,-2.00000000000001,16.));
#6573=CARTESIAN_POINT('',(10.2,-12.,2.));
#6574=CARTESIAN_POINT('',(10.2,-20.,2.));
#6575=CARTESIAN_POINT('',(10.2,-12.,16.));
#6576=CARTESIAN_POINT('',(10.2,-12.,16.));
#6577=CARTESIAN_POINT('',(10.2,10.,16.));
#6578=CARTESIAN_POINT('Origin',(10.2,20.,16.));
#6579=CARTESIAN_POINT('',(10.2,12.,16.));
#6580=CARTESIAN_POINT('',(10.2,12.,2.));
#6581=CARTESIAN_POINT('',(10.2,12.,16.));
#6582=CARTESIAN_POINT('',(10.2,2.,2.));
#6583=CARTESIAN_POINT('',(10.2,-20.,2.));
#6584=CARTESIAN_POINT('',(10.2,2.,16.));
#6585=CARTESIAN_POINT('',(10.2,2.,16.));
#6586=CARTESIAN_POINT('',(10.2,10.,16.));
#6587=CARTESIAN_POINT('Origin',(10.2,20.,16.));
#6588=CARTESIAN_POINT('',(10.2,16.,2.));
#6589=CARTESIAN_POINT('',(10.2,16.,16.));
#6590=CARTESIAN_POINT('',(10.2,16.,16.));
#6591=CARTESIAN_POINT('',(10.2,20.,16.));
#6592=CARTESIAN_POINT('',(10.2,10.,16.));
#6593=CARTESIAN_POINT('',(10.2,20.,2.));
#6594=CARTESIAN_POINT('',(10.2,20.,16.));
#6595=CARTESIAN_POINT('',(10.2,-20.,2.));
#6596=CARTESIAN_POINT('Origin',(19.,-20.,16.));
#6597=CARTESIAN_POINT('',(19.,-16.,2.));
#6598=CARTESIAN_POINT('',(19.,-16.,16.));
#6599=CARTESIAN_POINT('',(19.,-20.,2.));
#6600=CARTESIAN_POINT('',(19.,-20.,16.));
#6601=CARTESIAN_POINT('',(19.,20.,2.));
#6602=CARTESIAN_POINT('Origin',(19.,-20.,16.));
#6603=CARTESIAN_POINT('',(19.,16.,16.));
#6604=CARTESIAN_POINT('',(19.,16.,2.));
#6605=CARTESIAN_POINT('',(19.,16.,16.));
#6606=CARTESIAN_POINT('',(19.,20.,2.));
#6607=CARTESIAN_POINT('',(19.,20.,2.));
#6608=CARTESIAN_POINT('',(19.,20.,16.));
#6609=CARTESIAN_POINT('',(19.,20.,16.));
#6610=CARTESIAN_POINT('',(19.,-10.,16.));
#6611=CARTESIAN_POINT('Origin',(19.,-20.,16.));
#6612=CARTESIAN_POINT('',(19.,2.,16.));
#6613=CARTESIAN_POINT('',(19.,2.,2.));
#6614=CARTESIAN_POINT('',(19.,2.,16.));
#6615=CARTESIAN_POINT('',(19.,12.,2.));
#6616=CARTESIAN_POINT('',(19.,20.,2.));
#6617=CARTESIAN_POINT('',(19.,12.,16.));
#6618=CARTESIAN_POINT('',(19.,12.,16.));
#6619=CARTESIAN_POINT('',(19.,-10.,16.));
#6620=CARTESIAN_POINT('Origin',(19.,-20.,16.));
#6621=CARTESIAN_POINT('',(19.,-2.,2.));
#6622=CARTESIAN_POINT('',(19.,-2.,16.));
#6623=CARTESIAN_POINT('',(19.,-2.,16.));
#6624=CARTESIAN_POINT('',(19.,-12.,16.));
#6625=CARTESIAN_POINT('',(19.,-10.,16.));
#6626=CARTESIAN_POINT('',(19.,-12.,2.));
#6627=CARTESIAN_POINT('',(19.,-12.,16.));
#6628=CARTESIAN_POINT('',(19.,20.,2.));
#6629=CARTESIAN_POINT('Origin',(17.8,20.,16.));
#6630=CARTESIAN_POINT('',(17.8,16.,2.));
#6631=CARTESIAN_POINT('',(17.8,16.,16.));
#6632=CARTESIAN_POINT('',(17.8,16.,16.));
#6633=CARTESIAN_POINT('',(17.8,20.,16.));
#6634=CARTESIAN_POINT('',(17.8,10.,16.));
#6635=CARTESIAN_POINT('',(17.8,20.,2.));
#6636=CARTESIAN_POINT('',(17.8,20.,16.));
#6637=CARTESIAN_POINT('',(17.8,-20.,2.));
#6638=CARTESIAN_POINT('Origin',(17.8,20.,16.));
#6639=CARTESIAN_POINT('',(17.8,-16.,2.));
#6640=CARTESIAN_POINT('',(17.8,-16.,16.));
#6641=CARTESIAN_POINT('',(17.8,-20.,2.));
#6642=CARTESIAN_POINT('',(17.8,-20.,2.));
#6643=CARTESIAN_POINT('',(17.8,-20.,16.));
#6644=CARTESIAN_POINT('Origin',(17.8,20.,16.));
#6645=CARTESIAN_POINT('',(17.8,2.,2.));
#6646=CARTESIAN_POINT('',(17.8,2.,16.));
#6647=CARTESIAN_POINT('',(17.8,2.,16.));
#6648=CARTESIAN_POINT('',(17.8,12.,16.));
#6649=CARTESIAN_POINT('',(17.8,10.,16.));
#6650=CARTESIAN_POINT('',(17.8,12.,2.));
#6651=CARTESIAN_POINT('',(17.8,12.,16.));
#6652=CARTESIAN_POINT('',(17.8,-20.,2.));
#6653=CARTESIAN_POINT('Origin',(-4.44089209850063E-15,-23.,3.));
#6654=CARTESIAN_POINT('',(-4.44089209850063E-15,-24.,2.));
#6655=CARTESIAN_POINT('Origin',(27.,-22.,2.));
#6656=CARTESIAN_POINT('Origin',(26.8,-13.,1.));
#6657=CARTESIAN_POINT('',(26.6,-12.,0.8));
#6658=CARTESIAN_POINT('',(26.6,-13.,0.8));
#6659=CARTESIAN_POINT('',(26.6,-12.,0.800000000000002));
#6660=CARTESIAN_POINT('Origin',(27.,-12.,1.73472347597681E-17));
#6661=CARTESIAN_POINT('',(26.6,-12.,1.73472347597681E-17));
#6662=CARTESIAN_POINT('Origin',(26.6,-12.,1.73472347597681E-17));
#6663=CARTESIAN_POINT('Origin',(26.8,15.,1.));
#6664=CARTESIAN_POINT('',(26.6,16.,0.8));
#6665=CARTESIAN_POINT('',(26.6,15.,0.8));
#6666=CARTESIAN_POINT('',(26.6,16.,0.799999999999996));
#6667=CARTESIAN_POINT('Origin',(27.,16.,1.73472347597681E-17));
#6668=CARTESIAN_POINT('',(26.6,16.,1.73472347597681E-17));
#6669=CARTESIAN_POINT('Origin',(26.6,16.,1.73472347597681E-17));
#6670=CARTESIAN_POINT('Origin',(1.99999999999999,21.8,1.));
#6671=CARTESIAN_POINT('',(4.99999999999999,21.6,0.8));
#6672=CARTESIAN_POINT('',(4.99999999999999,21.5,0.700000000000004));
#6673=CARTESIAN_POINT('',(0.99999999999999,21.6,0.8));
#6674=CARTESIAN_POINT('',(1.99999999999999,21.6,0.8));
#6675=CARTESIAN_POINT('',(0.99999999999999,21.6,0.800000000000001));
#6676=CARTESIAN_POINT('Origin',(0.99999999999999,22.,1.73472347597681E-17));
#6677=CARTESIAN_POINT('',(0.99999999999999,21.6,1.73472347597681E-17));
#6678=CARTESIAN_POINT('Origin',(0.99999999999999,21.6,1.73472347597681E-17));
#6679=CARTESIAN_POINT('',(4.99999999999999,21.6,1.73472347597681E-17));
#6680=CARTESIAN_POINT('Origin',(4.99999999999999,21.6,1.73472347597681E-17));
#6681=CARTESIAN_POINT('Origin',(17.8,-12.,16.));
#6682=CARTESIAN_POINT('',(17.8,-12.,16.));
#6683=CARTESIAN_POINT('',(4.89999999999998,-12.,16.));
#6684=CARTESIAN_POINT('',(17.8,-12.,2.));
#6685=CARTESIAN_POINT('',(17.8,-12.,16.));
#6686=CARTESIAN_POINT('',(14.4,-12.,2.));
#6687=CARTESIAN_POINT('Origin',(19.,-16.,16.));
#6688=CARTESIAN_POINT('',(15.,-16.,2.));
#6689=CARTESIAN_POINT('Origin',(4.20000000000001,-16.,16.));
#6690=CARTESIAN_POINT('',(7.59999999999998,-16.,2.));
#6691=CARTESIAN_POINT('Origin',(3.,-12.,16.));
#6692=CARTESIAN_POINT('',(-2.50000000000001,-12.,16.));
#6693=CARTESIAN_POINT('',(6.99999999999998,-12.,2.));
#6694=CARTESIAN_POINT('Origin',(11.8,-2.00000000000001,16.));
#6695=CARTESIAN_POINT('',(1.89999999999999,-2.00000000000001,16.));
#6696=CARTESIAN_POINT('',(11.4,-2.00000000000001,2.));
#6697=CARTESIAN_POINT('Origin',(10.2,2.,16.));
#6698=CARTESIAN_POINT('',(1.09999999999999,2.,16.));
#6699=CARTESIAN_POINT('',(10.6,2.,2.));
#6700=CARTESIAN_POINT('Origin',(25.,-12.,16.));
#6701=CARTESIAN_POINT('',(25.,-12.,16.));
#6702=CARTESIAN_POINT('',(8.49999999999999,-12.,16.));
#6703=CARTESIAN_POINT('',(25.,-12.,6.));
#6704=CARTESIAN_POINT('',(25.,-12.,16.));
#6705=CARTESIAN_POINT('',(27.,-12.,6.));
#6706=CARTESIAN_POINT('Origin',(26.,-14.,6.));
#6707=CARTESIAN_POINT('',(25.,2.99999999999999,6.));
#6708=CARTESIAN_POINT('Origin',(19.,12.,16.));
#6709=CARTESIAN_POINT('',(5.49999999999999,12.,16.));
#6710=CARTESIAN_POINT('',(15.,12.,2.));
#6711=CARTESIAN_POINT('Origin',(17.8,16.,16.));
#6712=CARTESIAN_POINT('',(4.89999999999998,16.,16.));
#6713=CARTESIAN_POINT('',(14.4,16.,2.));
#6714=CARTESIAN_POINT('Origin',(11.8,12.,16.));
#6715=CARTESIAN_POINT('',(1.89999999999999,12.,16.));
#6716=CARTESIAN_POINT('',(11.4,12.,2.));
#6717=CARTESIAN_POINT('Origin',(10.2,16.,16.));
#6718=CARTESIAN_POINT('',(1.09999999999999,16.,16.));
#6719=CARTESIAN_POINT('',(10.6,16.,2.));
#6720=CARTESIAN_POINT('Origin',(-4.00000000000002,-14.,6.));
#6721=CARTESIAN_POINT('',(-3.00000000000001,-17.,6.));
#6722=CARTESIAN_POINT('Origin',(-3.00000000000002,-2.,16.));
#6723=CARTESIAN_POINT('',(-3.00000000000002,-2.,16.));
#6724=CARTESIAN_POINT('',(-5.50000000000002,-2.,16.));
#6725=CARTESIAN_POINT('',(-3.00000000000002,-2.,6.));
#6726=CARTESIAN_POINT('',(-3.00000000000001,-2.00000000000001,16.));
#6727=CARTESIAN_POINT('',(-5.00000000000003,-2.,6.));
#6728=CARTESIAN_POINT('Origin',(-4.00000000000002,-2.4980018054066E-15,
6.));
#6729=CARTESIAN_POINT('',(-3.00000000000001,-10.,6.));
#6730=CARTESIAN_POINT('Origin',(2.99999999999999,2.,16.));
#6731=CARTESIAN_POINT('',(4.2,2.,16.));
#6732=CARTESIAN_POINT('',(-2.50000000000001,2.,16.));
#6733=CARTESIAN_POINT('',(4.2,2.,2.));
#6734=CARTESIAN_POINT('',(6.99999999999999,2.,2.));
#6735=CARTESIAN_POINT('',(4.2,2.,16.));
#6736=CARTESIAN_POINT('Origin',(4.2,-2.,16.));
#6737=CARTESIAN_POINT('',(-1.9,-2.00000000000002,16.));
#6738=CARTESIAN_POINT('',(7.6,-1.99999999999999,2.));
#6739=CARTESIAN_POINT('Origin',(11.8,-16.,16.));
#6740=CARTESIAN_POINT('',(11.4,-16.,2.));
#6741=CARTESIAN_POINT('Origin',(10.2,-12.,16.));
#6742=CARTESIAN_POINT('',(1.09999999999999,-12.,16.));
#6743=CARTESIAN_POINT('',(10.6,-12.,2.));
#6744=CARTESIAN_POINT('Origin',(25.,2.,16.));
#6745=CARTESIAN_POINT('',(25.,2.,16.));
#6746=CARTESIAN_POINT('',(8.5,2.00000000000002,16.));
#6747=CARTESIAN_POINT('',(25.,2.,6.));
#6748=CARTESIAN_POINT('',(25.,2.,16.));
#6749=CARTESIAN_POINT('',(27.,2.,6.));
#6750=CARTESIAN_POINT('Origin',(26.,2.77555756156289E-16,6.));
#6751=CARTESIAN_POINT('',(25.,10.,6.));
#6752=CARTESIAN_POINT('Origin',(26.,14.,6.));
#6753=CARTESIAN_POINT('',(25.,17.,6.));
#6754=CARTESIAN_POINT('Origin',(19.,-2.,16.));
#6755=CARTESIAN_POINT('',(17.8,-2.,16.));
#6756=CARTESIAN_POINT('',(5.49999999999999,-1.99999999999998,16.));
#6757=CARTESIAN_POINT('',(17.8,-2.,2.));
#6758=CARTESIAN_POINT('',(15.,-1.99999999999999,2.));
#6759=CARTESIAN_POINT('',(17.8,-2.,16.));
#6760=CARTESIAN_POINT('Origin',(17.8,2.,16.));
#6761=CARTESIAN_POINT('',(4.89999999999998,2.,16.));
#6762=CARTESIAN_POINT('',(14.4,2.,2.));
#6763=CARTESIAN_POINT('Origin',(4.2,12.,16.));
#6764=CARTESIAN_POINT('',(4.2,12.,16.));
#6765=CARTESIAN_POINT('',(-1.9,12.,16.));
#6766=CARTESIAN_POINT('',(4.2,12.,2.));
#6767=CARTESIAN_POINT('',(4.2,12.,16.));
#6768=CARTESIAN_POINT('',(7.6,12.,2.));
#6769=CARTESIAN_POINT('Origin',(2.99999999999999,16.,16.));
#6770=CARTESIAN_POINT('',(-2.50000000000001,16.,16.));
#6771=CARTESIAN_POINT('',(6.99999999999999,16.,2.));
#6772=CARTESIAN_POINT('Origin',(-3.00000000000002,12.,16.));
#6773=CARTESIAN_POINT('',(-3.00000000000002,12.,16.));
#6774=CARTESIAN_POINT('',(-5.50000000000002,12.,16.));
#6775=CARTESIAN_POINT('',(-3.00000000000002,12.,6.));
#6776=CARTESIAN_POINT('',(-3.00000000000001,12.,16.));
#6777=CARTESIAN_POINT('',(-5.00000000000003,12.,6.));
#6778=CARTESIAN_POINT('Origin',(-5.00000000000003,16.,16.));
#6779=CARTESIAN_POINT('',(-3.00000000000002,16.,6.));
#6780=CARTESIAN_POINT('',(-3.00000000000002,16.,6.));
#6781=CARTESIAN_POINT('',(-3.00000000000002,16.,16.));
#6782=CARTESIAN_POINT('',(-3.00000000000001,16.,16.));
#6783=CARTESIAN_POINT('',(-6.50000000000004,16.,16.));
#6784=CARTESIAN_POINT('Origin',(-4.00000000000002,14.,6.));
#6785=CARTESIAN_POINT('',(-3.00000000000001,-3.,6.));
#6786=CARTESIAN_POINT('Origin',(-7.00000000000001,-22.,16.));
#6787=CARTESIAN_POINT('Origin',(17.8,20.,16.));
#6788=CARTESIAN_POINT('',(17.8,-20.,2.));
#6789=CARTESIAN_POINT('',(17.8,10.,16.));
#6790=CARTESIAN_POINT('Origin',(4.2,-20.,16.));
#6791=CARTESIAN_POINT('',(4.2,20.,2.));
#6792=CARTESIAN_POINT('',(4.2,-10.,16.));
#6793=CARTESIAN_POINT('Origin',(-8.00000000000001,0.,16.));
#6794=CARTESIAN_POINT('',(25.,10.,16.));
#6795=CARTESIAN_POINT('Origin',(-8.00000000000001,0.,16.));
#6796=CARTESIAN_POINT('Origin',(-8.00000000000001,0.,16.));
#6797=CARTESIAN_POINT('',(-3.00000000000001,-10.,16.));
#6798=CARTESIAN_POINT('Origin',(-8.00000000000001,0.,16.));
#6799=CARTESIAN_POINT('',(-3.00000000000001,-10.,16.));
#6800=CARTESIAN_POINT('Origin',(-8.00000000000001,0.,16.));
#6801=CARTESIAN_POINT('',(-3.00000000000002,20.,16.));
#6802=CARTESIAN_POINT('',(-3.00000000000001,-10.,16.));
#6803=CARTESIAN_POINT('',(-5.50000000000001,20.,16.));
#6804=CARTESIAN_POINT('',(-1.9,20.,16.));
#6805=CARTESIAN_POINT('',(1.89999999999999,20.,16.));
#6806=CARTESIAN_POINT('',(25.,20.,16.));
#6807=CARTESIAN_POINT('',(5.49999999999999,20.,16.));
#6808=CARTESIAN_POINT('',(25.,10.,16.));
#6809=CARTESIAN_POINT('Origin',(-8.00000000000001,0.,16.));
#6810=CARTESIAN_POINT('Origin',(-8.00000000000001,0.,16.));
#6811=CARTESIAN_POINT('',(25.,10.,16.));
#6812=CARTESIAN_POINT('Origin',(-8.00000000000001,0.,16.));
#6813=CARTESIAN_POINT('Origin',(-8.00000000000001,0.,16.));
#6814=CARTESIAN_POINT('Origin',(-8.00000000000001,0.,16.));
#6815=CARTESIAN_POINT('Origin',(-8.00000000000001,0.,16.));
#6816=CARTESIAN_POINT('Origin',(-3.00000000000002,20.,16.));
#6817=CARTESIAN_POINT('',(-3.00000000000002,20.,2.));
#6818=CARTESIAN_POINT('',(-3.00000000000002,20.,16.));
#6819=CARTESIAN_POINT('',(2.99999999999999,20.,2.));
#6820=CARTESIAN_POINT('Origin',(-3.00000000000001,-20.,16.));
#6821=CARTESIAN_POINT('',(-3.00000000000001,-20.,2.));
#6822=CARTESIAN_POINT('',(-3.00000000000001,-20.,16.));
#6823=CARTESIAN_POINT('',(-3.00000000000002,20.,2.));
#6824=CARTESIAN_POINT('Origin',(3.,-20.,16.));
#6825=CARTESIAN_POINT('',(-3.00000000000001,-20.,2.));
#6826=CARTESIAN_POINT('Origin',(-8.88178419700125E-15,-8.88178419700125E-15,
2.));
#6827=CARTESIAN_POINT('',(10.2,20.,2.));
#6828=CARTESIAN_POINT('',(4.2,-20.,2.));
#6829=CARTESIAN_POINT('',(11.8,-20.,2.));
#6830=CARTESIAN_POINT('',(25.,-20.,2.));
#6831=CARTESIAN_POINT('',(19.,-20.,2.));
#6832=CARTESIAN_POINT('',(25.,20.,2.));
#6833=CARTESIAN_POINT('',(25.,-20.,2.));
#6834=CARTESIAN_POINT('',(25.,20.,2.));
#6835=CARTESIAN_POINT('',(17.8,20.,2.));
#6836=CARTESIAN_POINT('Origin',(25.,-20.,16.));
#6837=CARTESIAN_POINT('',(25.,-20.,16.));
#6838=CARTESIAN_POINT('Origin',(25.,20.,16.));
#6839=CARTESIAN_POINT('',(25.,20.,16.));
#6840=CARTESIAN_POINT('Origin',(19.,20.,16.));
#6841=CARTESIAN_POINT('Origin',(4.2,20.,16.));
#6842=CARTESIAN_POINT('Origin',(10.2,-20.,16.));
#6843=CARTESIAN_POINT('Origin',(17.8,-20.,16.));
#6844=CARTESIAN_POINT('Origin',(11.8,20.,16.));
#6845=CARTESIAN_POINT('Origin',(15.,34.,1.5));
#6846=CARTESIAN_POINT('',(7.,34.,1.5));
#6847=CARTESIAN_POINT('',(15.,42.,1.5));
#6848=CARTESIAN_POINT('Origin',(17.,42.,1.));
#6849=CARTESIAN_POINT('',(19.,42.,0.5));
#6850=CARTESIAN_POINT('Origin',(19.,34.,0.5));
#6851=CARTESIAN_POINT('Origin',(7.,22.,2.));
#6852=UNCERTAINTY_MEASURE_WITH_UNIT(LENGTH_MEASURE(0.01),#6856,
'DISTANCE_ACCURACY_VALUE',
'Maximum model space distance between geometric entities at asserted c
onnectivities');
#6853=UNCERTAINTY_MEASURE_WITH_UNIT(LENGTH_MEASURE(0.01),#6856,
'DISTANCE_ACCURACY_VALUE',
'Maximum model space distance between geometric entities at asserted c
onnectivities');
#6854=(
GEOMETRIC_REPRESENTATION_CONTEXT(3)
GLOBAL_UNCERTAINTY_ASSIGNED_CONTEXT((#6852))
GLOBAL_UNIT_ASSIGNED_CONTEXT((#6856,#6858,#6859))
REPRESENTATION_CONTEXT('','3D')
);
#6855=(
GEOMETRIC_REPRESENTATION_CONTEXT(3)
GLOBAL_UNCERTAINTY_ASSIGNED_CONTEXT((#6853))
GLOBAL_UNIT_ASSIGNED_CONTEXT((#6856,#6858,#6859))
REPRESENTATION_CONTEXT('','3D')
);
#6856=(
LENGTH_UNIT()
NAMED_UNIT(*)
SI_UNIT(.MILLI.,.METRE.)
);
#6857=(
LENGTH_UNIT()
NAMED_UNIT(*)
SI_UNIT(.CENTI.,.METRE.)
);
#6858=(
NAMED_UNIT(*)
PLANE_ANGLE_UNIT()
SI_UNIT($,.RADIAN.)
);
#6859=(
NAMED_UNIT(*)
SI_UNIT($,.STERADIAN.)
SOLID_ANGLE_UNIT()
);
#6860=SHAPE_DEFINITION_REPRESENTATION(#6861,#6862);
#6861=PRODUCT_DEFINITION_SHAPE('',$,#6864);
#6862=SHAPE_REPRESENTATION('',(#4258),#6854);
#6863=PRODUCT_DEFINITION_CONTEXT('part definition',#6868,'design');
#6864=PRODUCT_DEFINITION('_3DPrint','_3DPrint',#6865,#6863);
#6865=PRODUCT_DEFINITION_FORMATION('',$,#6870);
#6866=PRODUCT_RELATED_PRODUCT_CATEGORY('_3DPrint','_3DPrint',(#6870));
#6867=APPLICATION_PROTOCOL_DEFINITION('international standard',
'automotive_design',2009,#6868);
#6868=APPLICATION_CONTEXT(
'Core Data for Automotive Mechanical Design Process');
#6869=PRODUCT_CONTEXT('part definition',#6868,'mechanical');
#6870=PRODUCT('_3DPrint','_3DPrint',$,(#6869));
#6871=PRESENTATION_STYLE_ASSIGNMENT((#6873));
#6872=PRESENTATION_STYLE_ASSIGNMENT((#6874));
#6873=SURFACE_STYLE_USAGE(.BOTH.,#6879);
#6874=SURFACE_STYLE_USAGE(.BOTH.,#6880);
#6875=SURFACE_STYLE_RENDERING_WITH_PROPERTIES($,#6887,(#6877));
#6876=SURFACE_STYLE_RENDERING_WITH_PROPERTIES($,#6888,(#6878));
#6877=SURFACE_STYLE_TRANSPARENT(0.);
#6878=SURFACE_STYLE_TRANSPARENT(0.);
#6879=SURFACE_SIDE_STYLE('',(#6881,#6875));
#6880=SURFACE_SIDE_STYLE('',(#6882,#6876));
#6881=SURFACE_STYLE_FILL_AREA(#6883);
#6882=SURFACE_STYLE_FILL_AREA(#6884);
#6883=FILL_AREA_STYLE('',(#6885));
#6884=FILL_AREA_STYLE('',(#6886));
#6885=FILL_AREA_STYLE_COLOUR('',#6887);
#6886=FILL_AREA_STYLE_COLOUR('',#6888);
#6887=COLOUR_RGB('',0.749019607843137,0.749019607843137,0.749019607843137);
#6888=COLOUR_RGB('',0.129411764705882,0.541176470588235,0.129411764705882);
ENDSEC;
END-ISO-10303-21;
