# Supplementary material for: Approach to standardized material characterization of the human lumbopelvic system—Specification, preparation and storage
Source: PLoS One. 2023 Aug 3;18(8):e0289482. doi: 10.1371/journal.pone.0289482 (PMC10399898; doi:10.1371/journal.pone.0289482)
Supplement: S2 File — Including 3D models and 3D-pdf overviews of preparation auxiliaries and storage boxes. (ZIP) [file pone.0289482.s002.zip › Storage/Storage Box-Cortical_Bone_Beams/Storage_Box-Cortical_Bone-4_Beam-Grate.stp]

ISO-10303-21;
HEADER;
/* Generated by software containing ST-Developer
 * from STEP Tools, Inc. (www.steptools.com) 
 */

FILE_DESCRIPTION(
/* description */ (''),
/* implementation_level */ '2;1');

FILE_NAME(
/* name */ 
'D:\\Gebhardt\\Messeinrichtungen\\ZZ-Anderes\\Proben\\Probenlagerung\\
Final\\Storage_Box-Compact_Bone-4_Beam\\Storage_Box-Compact_Bone-4_Bea
m-Grate.stp',
/* time_stamp */ '2021-03-09T13:48:45+01:00',
/* author */ ('mgebhard'),
/* organization */ (''),
/* preprocessor_version */ 'ST-DEVELOPER v18.1',
/* originating_system */ 'Autodesk Inventor 2020',
/* authorisation */ '');

FILE_SCHEMA (('AUTOMOTIVE_DESIGN { 1 0 10303 214 3 1 1 }'));
ENDSEC;

DATA;
#10=MECHANICAL_DESIGN_GEOMETRIC_PRESENTATION_REPRESENTATION('',(#13),#55441);
#11=SHAPE_REPRESENTATION_RELATIONSHIP('SRR','None',#55448,#12);
#12=ADVANCED_BREP_SHAPE_REPRESENTATION('',(#14),#55440);
#13=STYLED_ITEM('',(#55457),#14);
#14=MANIFOLD_SOLID_BREP('Volumenk\X\F6rper1',#32759);
#15=FACE_BOUND('',#5021,.T.);
#16=FACE_BOUND('',#5022,.T.);
#17=FACE_BOUND('',#5023,.T.);
#18=FACE_BOUND('',#5024,.T.);
#19=FACE_BOUND('',#5025,.T.);
#20=FACE_BOUND('',#5026,.T.);
#21=FACE_BOUND('',#5027,.T.);
#22=FACE_BOUND('',#5028,.T.);
#23=FACE_BOUND('',#5029,.T.);
#24=FACE_BOUND('',#5030,.T.);
#25=FACE_BOUND('',#5031,.T.);
#26=FACE_BOUND('',#5032,.T.);
#27=FACE_BOUND('',#5033,.T.);
#28=FACE_BOUND('',#5034,.T.);
#29=FACE_BOUND('',#5035,.T.);
#30=FACE_BOUND('',#5036,.T.);
#31=FACE_BOUND('',#5037,.T.);
#32=FACE_BOUND('',#5038,.T.);
#33=FACE_BOUND('',#5039,.T.);
#34=FACE_BOUND('',#5040,.T.);
#35=FACE_BOUND('',#5041,.T.);
#36=FACE_BOUND('',#5042,.T.);
#37=FACE_BOUND('',#5043,.T.);
#38=FACE_BOUND('',#5044,.T.);
#39=FACE_BOUND('',#5045,.T.);
#40=FACE_BOUND('',#5046,.T.);
#41=FACE_BOUND('',#5047,.T.);
#42=FACE_BOUND('',#5048,.T.);
#43=FACE_BOUND('',#5049,.T.);
#44=FACE_BOUND('',#5050,.T.);
#45=FACE_BOUND('',#5051,.T.);
#46=FACE_BOUND('',#5052,.T.);
#47=FACE_BOUND('',#5053,.T.);
#48=FACE_BOUND('',#5054,.T.);
#49=FACE_BOUND('',#5055,.T.);
#50=FACE_BOUND('',#5056,.T.);
#51=FACE_BOUND('',#5057,.T.);
#52=FACE_BOUND('',#5058,.T.);
#53=FACE_BOUND('',#5059,.T.);
#54=FACE_BOUND('',#5060,.T.);
#55=FACE_BOUND('',#5061,.T.);
#56=FACE_BOUND('',#5062,.T.);
#57=FACE_BOUND('',#5063,.T.);
#58=FACE_BOUND('',#5064,.T.);
#59=FACE_BOUND('',#5065,.T.);
#60=FACE_BOUND('',#5066,.T.);
#61=PLANE('',#32790);
#62=PLANE('',#32791);
#63=PLANE('',#32792);
#64=PLANE('',#32793);
#65=PLANE('',#32794);
#66=PLANE('',#32806);
#67=PLANE('',#32807);
#68=PLANE('',#32808);
#69=PLANE('',#32810);
#70=PLANE('',#32812);
#71=PLANE('',#32824);
#72=PLANE('',#32825);
#73=PLANE('',#32826);
#74=PLANE('',#32827);
#75=PLANE('',#32839);
#76=PLANE('',#32840);
#77=PLANE('',#32843);
#78=PLANE('',#32855);
#79=PLANE('',#32856);
#80=PLANE('',#32857);
#81=PLANE('',#32858);
#82=PLANE('',#32859);
#83=PLANE('',#32871);
#84=PLANE('',#32872);
#85=PLANE('',#32873);
#86=PLANE('',#32875);
#87=PLANE('',#32877);
#88=PLANE('',#32889);
#89=PLANE('',#32890);
#90=PLANE('',#32891);
#91=PLANE('',#32892);
#92=PLANE('',#32893);
#93=PLANE('',#32905);
#94=PLANE('',#32906);
#95=PLANE('',#32907);
#96=PLANE('',#32909);
#97=PLANE('',#32911);
#98=PLANE('',#32923);
#99=PLANE('',#32924);
#100=PLANE('',#32925);
#101=PLANE('',#32926);
#102=PLANE('',#32927);
#103=PLANE('',#32939);
#104=PLANE('',#32940);
#105=PLANE('',#32941);
#106=PLANE('',#32943);
#107=PLANE('',#32945);
#108=PLANE('',#32957);
#109=PLANE('',#32958);
#110=PLANE('',#32959);
#111=PLANE('',#32960);
#112=PLANE('',#32972);
#113=PLANE('',#32973);
#114=PLANE('',#32976);
#115=PLANE('',#32988);
#116=PLANE('',#32989);
#117=PLANE('',#32990);
#118=PLANE('',#32991);
#119=PLANE('',#32992);
#120=PLANE('',#33004);
#121=PLANE('',#33005);
#122=PLANE('',#33006);
#123=PLANE('',#33008);
#124=PLANE('',#33010);
#125=PLANE('',#33022);
#126=PLANE('',#33023);
#127=PLANE('',#33024);
#128=PLANE('',#33025);
#129=PLANE('',#33026);
#130=PLANE('',#33038);
#131=PLANE('',#33039);
#132=PLANE('',#33041);
#133=PLANE('',#33043);
#134=PLANE('',#33055);
#135=PLANE('',#33056);
#136=PLANE('',#33057);
#137=PLANE('',#33058);
#138=PLANE('',#33059);
#139=PLANE('',#33071);
#140=PLANE('',#33072);
#141=PLANE('',#33073);
#142=PLANE('',#33075);
#143=PLANE('',#33077);
#144=PLANE('',#33089);
#145=PLANE('',#33090);
#146=PLANE('',#33091);
#147=PLANE('',#33092);
#148=PLANE('',#33104);
#149=PLANE('',#33107);
#150=PLANE('',#33119);
#151=PLANE('',#33120);
#152=PLANE('',#33121);
#153=PLANE('',#33122);
#154=PLANE('',#33123);
#155=PLANE('',#33135);
#156=PLANE('',#33136);
#157=PLANE('',#33137);
#158=PLANE('',#33139);
#159=PLANE('',#33141);
#160=PLANE('',#33153);
#161=PLANE('',#33154);
#162=PLANE('',#33155);
#163=PLANE('',#33156);
#164=PLANE('',#33168);
#165=PLANE('',#33170);
#166=PLANE('',#33172);
#167=PLANE('',#33184);
#168=PLANE('',#33185);
#169=PLANE('',#33186);
#170=PLANE('',#33187);
#171=PLANE('',#33199);
#172=PLANE('',#33201);
#173=PLANE('',#33214);
#174=PLANE('',#33215);
#175=PLANE('',#33216);
#176=PLANE('',#33217);
#177=PLANE('',#33229);
#178=PLANE('',#33231);
#179=PLANE('',#33233);
#180=PLANE('',#33245);
#181=PLANE('',#33246);
#182=PLANE('',#33247);
#183=PLANE('',#33248);
#184=PLANE('',#33260);
#185=PLANE('',#33261);
#186=PLANE('',#33263);
#187=PLANE('',#33265);
#188=PLANE('',#33277);
#189=PLANE('',#33278);
#190=PLANE('',#33279);
#191=PLANE('',#33280);
#192=PLANE('',#33292);
#193=PLANE('',#33294);
#194=PLANE('',#33296);
#195=PLANE('',#33308);
#196=PLANE('',#33309);
#197=PLANE('',#33310);
#198=PLANE('',#33311);
#199=PLANE('',#33323);
#200=PLANE('',#33325);
#201=PLANE('',#33338);
#202=PLANE('',#33339);
#203=PLANE('',#33340);
#204=PLANE('',#33341);
#205=PLANE('',#33353);
#206=PLANE('',#33355);
#207=PLANE('',#33357);
#208=PLANE('',#33369);
#209=PLANE('',#33370);
#210=PLANE('',#33371);
#211=PLANE('',#33372);
#212=PLANE('',#33384);
#213=PLANE('',#33385);
#214=PLANE('',#33387);
#215=PLANE('',#33389);
#216=PLANE('',#33401);
#217=PLANE('',#33402);
#218=PLANE('',#33403);
#219=PLANE('',#33404);
#220=PLANE('',#33416);
#221=PLANE('',#33418);
#222=PLANE('',#33431);
#223=PLANE('',#33432);
#224=PLANE('',#33433);
#225=PLANE('',#33434);
#226=PLANE('',#33446);
#227=PLANE('',#33447);
#228=PLANE('',#33449);
#229=PLANE('',#33451);
#230=PLANE('',#33463);
#231=PLANE('',#33464);
#232=PLANE('',#33465);
#233=PLANE('',#33466);
#234=PLANE('',#33478);
#235=PLANE('',#33479);
#236=PLANE('',#33481);
#237=PLANE('',#33483);
#238=PLANE('',#33484);
#239=PLANE('',#33485);
#240=PLANE('',#33486);
#241=PLANE('',#33487);
#242=PLANE('',#33488);
#243=PLANE('',#33489);
#244=PLANE('',#33490);
#245=PLANE('',#33491);
#246=PLANE('',#33492);
#247=PLANE('',#33493);
#248=PLANE('',#33494);
#249=PLANE('',#33495);
#250=PLANE('',#33496);
#251=PLANE('',#33497);
#252=PLANE('',#33498);
#253=PLANE('',#33499);
#254=PLANE('',#33500);
#255=PLANE('',#33501);
#256=PLANE('',#33502);
#257=PLANE('',#33503);
#258=PLANE('',#33504);
#259=PLANE('',#33505);
#260=PLANE('',#33506);
#261=PLANE('',#33507);
#262=PLANE('',#33508);
#263=PLANE('',#33509);
#264=PLANE('',#33510);
#265=PLANE('',#33511);
#266=PLANE('',#33512);
#267=PLANE('',#33513);
#268=PLANE('',#33514);
#269=PLANE('',#33515);
#270=PLANE('',#33516);
#271=PLANE('',#33517);
#272=PLANE('',#33518);
#273=PLANE('',#33519);
#274=PLANE('',#33520);
#275=PLANE('',#33521);
#276=PLANE('',#33522);
#277=PLANE('',#33523);
#278=PLANE('',#33524);
#279=PLANE('',#33525);
#280=PLANE('',#33526);
#281=PLANE('',#33527);
#282=PLANE('',#33528);
#283=PLANE('',#33529);
#284=PLANE('',#33530);
#285=PLANE('',#33531);
#286=PLANE('',#33532);
#287=PLANE('',#33533);
#288=PLANE('',#33534);
#289=PLANE('',#33535);
#290=PLANE('',#33536);
#291=PLANE('',#33537);
#292=PLANE('',#33538);
#293=PLANE('',#33539);
#294=PLANE('',#33540);
#295=PLANE('',#33541);
#296=PLANE('',#33542);
#297=PLANE('',#33543);
#298=PLANE('',#33544);
#299=PLANE('',#33545);
#300=PLANE('',#33546);
#301=PLANE('',#33547);
#302=PLANE('',#33548);
#303=PLANE('',#33549);
#304=PLANE('',#33550);
#305=PLANE('',#33551);
#306=PLANE('',#33552);
#307=PLANE('',#33553);
#308=PLANE('',#33554);
#309=PLANE('',#33555);
#310=PLANE('',#33556);
#311=PLANE('',#33557);
#312=PLANE('',#33558);
#313=PLANE('',#33559);
#314=PLANE('',#33560);
#315=PLANE('',#33561);
#316=PLANE('',#33562);
#317=PLANE('',#33563);
#318=PLANE('',#33564);
#319=PLANE('',#33565);
#320=PLANE('',#33566);
#321=PLANE('',#33567);
#322=PLANE('',#33568);
#323=PLANE('',#33569);
#324=PLANE('',#33570);
#325=PLANE('',#33571);
#326=PLANE('',#33572);
#327=PLANE('',#33573);
#328=PLANE('',#33574);
#329=PLANE('',#33575);
#330=PLANE('',#33576);
#331=PLANE('',#33577);
#332=PLANE('',#33578);
#333=PLANE('',#33579);
#334=PLANE('',#33580);
#335=PLANE('',#33581);
#336=PLANE('',#33582);
#337=PLANE('',#33583);
#338=PLANE('',#33584);
#339=PLANE('',#33585);
#340=PLANE('',#33586);
#341=PLANE('',#33587);
#342=PLANE('',#33588);
#343=PLANE('',#33589);
#344=PLANE('',#33601);
#345=PLANE('',#33602);
#346=PLANE('',#33603);
#347=PLANE('',#33604);
#348=PLANE('',#33605);
#349=PLANE('',#33617);
#350=PLANE('',#33618);
#351=PLANE('',#33619);
#352=PLANE('',#33621);
#353=PLANE('',#33623);
#354=PLANE('',#33635);
#355=PLANE('',#33636);
#356=PLANE('',#33637);
#357=PLANE('',#33638);
#358=PLANE('',#33639);
#359=PLANE('',#33651);
#360=PLANE('',#33652);
#361=PLANE('',#33653);
#362=PLANE('',#33655);
#363=PLANE('',#33657);
#364=PLANE('',#33669);
#365=PLANE('',#33670);
#366=PLANE('',#33671);
#367=PLANE('',#33672);
#368=PLANE('',#33673);
#369=PLANE('',#33685);
#370=PLANE('',#33686);
#371=PLANE('',#33687);
#372=PLANE('',#33689);
#373=PLANE('',#33691);
#374=PLANE('',#33703);
#375=PLANE('',#33704);
#376=PLANE('',#33705);
#377=PLANE('',#33706);
#378=PLANE('',#33707);
#379=PLANE('',#33719);
#380=PLANE('',#33720);
#381=PLANE('',#33721);
#382=PLANE('',#33723);
#383=PLANE('',#33725);
#384=PLANE('',#33737);
#385=PLANE('',#33738);
#386=PLANE('',#33739);
#387=PLANE('',#33740);
#388=PLANE('',#33741);
#389=PLANE('',#33753);
#390=PLANE('',#33754);
#391=PLANE('',#33755);
#392=PLANE('',#33757);
#393=PLANE('',#33759);
#394=PLANE('',#33771);
#395=PLANE('',#33772);
#396=PLANE('',#33773);
#397=PLANE('',#33774);
#398=PLANE('',#33775);
#399=PLANE('',#33787);
#400=PLANE('',#33788);
#401=PLANE('',#33789);
#402=PLANE('',#33791);
#403=PLANE('',#33793);
#404=PLANE('',#33805);
#405=PLANE('',#33806);
#406=PLANE('',#33807);
#407=PLANE('',#33808);
#408=PLANE('',#33809);
#409=PLANE('',#33821);
#410=PLANE('',#33822);
#411=PLANE('',#33823);
#412=PLANE('',#33825);
#413=PLANE('',#33827);
#414=PLANE('',#33839);
#415=PLANE('',#33840);
#416=PLANE('',#33841);
#417=PLANE('',#33842);
#418=PLANE('',#33843);
#419=PLANE('',#33855);
#420=PLANE('',#33856);
#421=PLANE('',#33858);
#422=PLANE('',#33860);
#423=PLANE('',#33872);
#424=PLANE('',#33873);
#425=PLANE('',#33874);
#426=PLANE('',#33875);
#427=PLANE('',#33876);
#428=PLANE('',#33888);
#429=PLANE('',#33889);
#430=PLANE('',#33890);
#431=PLANE('',#33892);
#432=PLANE('',#33894);
#433=PLANE('',#33906);
#434=PLANE('',#33907);
#435=PLANE('',#33908);
#436=PLANE('',#33909);
#437=PLANE('',#33910);
#438=PLANE('',#33922);
#439=PLANE('',#33923);
#440=PLANE('',#33925);
#441=PLANE('',#33927);
#442=PLANE('',#33939);
#443=PLANE('',#33940);
#444=PLANE('',#33941);
#445=PLANE('',#33942);
#446=PLANE('',#33943);
#447=PLANE('',#33955);
#448=PLANE('',#33956);
#449=PLANE('',#33957);
#450=PLANE('',#33959);
#451=PLANE('',#33961);
#452=PLANE('',#33973);
#453=PLANE('',#33974);
#454=PLANE('',#33975);
#455=PLANE('',#33976);
#456=PLANE('',#33988);
#457=PLANE('',#33990);
#458=PLANE('',#33992);
#459=PLANE('',#34004);
#460=PLANE('',#34005);
#461=PLANE('',#34006);
#462=PLANE('',#34007);
#463=PLANE('',#34019);
#464=PLANE('',#34021);
#465=PLANE('',#34023);
#466=PLANE('',#34035);
#467=PLANE('',#34036);
#468=PLANE('',#34037);
#469=PLANE('',#34038);
#470=PLANE('',#34050);
#471=PLANE('',#34052);
#472=PLANE('',#34054);
#473=PLANE('',#34066);
#474=PLANE('',#34067);
#475=PLANE('',#34068);
#476=PLANE('',#34069);
#477=PLANE('',#34081);
#478=PLANE('',#34082);
#479=PLANE('',#34084);
#480=PLANE('',#34086);
#481=PLANE('',#34098);
#482=PLANE('',#34099);
#483=PLANE('',#34100);
#484=PLANE('',#34101);
#485=PLANE('',#34113);
#486=PLANE('',#34115);
#487=PLANE('',#34117);
#488=PLANE('',#34129);
#489=PLANE('',#34130);
#490=PLANE('',#34131);
#491=PLANE('',#34132);
#492=PLANE('',#34144);
#493=PLANE('',#34145);
#494=PLANE('',#34147);
#495=PLANE('',#34149);
#496=PLANE('',#34161);
#497=PLANE('',#34162);
#498=PLANE('',#34163);
#499=PLANE('',#34164);
#500=PLANE('',#34176);
#501=PLANE('',#34178);
#502=PLANE('',#34180);
#503=PLANE('',#34192);
#504=PLANE('',#34193);
#505=PLANE('',#34194);
#506=PLANE('',#34195);
#507=PLANE('',#34207);
#508=PLANE('',#34208);
#509=PLANE('',#34210);
#510=PLANE('',#34212);
#511=PLANE('',#34224);
#512=PLANE('',#34225);
#513=PLANE('',#34226);
#514=PLANE('',#34227);
#515=PLANE('',#34239);
#516=PLANE('',#34241);
#517=PLANE('',#34243);
#518=PLANE('',#34255);
#519=PLANE('',#34256);
#520=PLANE('',#34257);
#521=PLANE('',#34258);
#522=PLANE('',#34270);
#523=PLANE('',#34271);
#524=PLANE('',#34273);
#525=PLANE('',#34275);
#526=PLANE('',#34287);
#527=PLANE('',#34288);
#528=PLANE('',#34289);
#529=PLANE('',#34290);
#530=PLANE('',#34302);
#531=PLANE('',#34303);
#532=PLANE('',#34305);
#533=PLANE('',#34307);
#534=PLANE('',#34308);
#535=PLANE('',#34309);
#536=PLANE('',#34310);
#537=PLANE('',#34311);
#538=PLANE('',#34312);
#539=PLANE('',#34313);
#540=PLANE('',#34314);
#541=PLANE('',#34315);
#542=PLANE('',#34316);
#543=PLANE('',#34317);
#544=PLANE('',#34318);
#545=PLANE('',#34319);
#546=PLANE('',#34320);
#547=PLANE('',#34321);
#548=PLANE('',#34322);
#549=PLANE('',#34323);
#550=PLANE('',#34324);
#551=PLANE('',#34325);
#552=PLANE('',#34326);
#553=PLANE('',#34327);
#554=PLANE('',#34328);
#555=PLANE('',#34329);
#556=PLANE('',#34330);
#557=PLANE('',#34331);
#558=PLANE('',#34332);
#559=PLANE('',#34333);
#560=PLANE('',#34334);
#561=PLANE('',#34335);
#562=PLANE('',#34336);
#563=PLANE('',#34337);
#564=PLANE('',#34338);
#565=PLANE('',#34339);
#566=PLANE('',#34340);
#567=PLANE('',#34341);
#568=PLANE('',#34342);
#569=PLANE('',#34343);
#570=PLANE('',#34344);
#571=PLANE('',#34345);
#572=PLANE('',#34346);
#573=PLANE('',#34347);
#574=PLANE('',#34348);
#575=PLANE('',#34349);
#576=PLANE('',#34350);
#577=PLANE('',#34351);
#578=PLANE('',#34352);
#579=PLANE('',#34353);
#580=PLANE('',#34354);
#581=PLANE('',#34355);
#582=PLANE('',#34356);
#583=PLANE('',#34357);
#584=PLANE('',#34358);
#585=PLANE('',#34359);
#586=PLANE('',#34360);
#587=PLANE('',#34361);
#588=PLANE('',#34362);
#589=PLANE('',#34363);
#590=PLANE('',#34364);
#591=PLANE('',#34365);
#592=PLANE('',#34366);
#593=PLANE('',#34367);
#594=PLANE('',#34368);
#595=PLANE('',#34369);
#596=PLANE('',#34370);
#597=PLANE('',#34371);
#598=PLANE('',#34372);
#599=PLANE('',#34373);
#600=PLANE('',#34374);
#601=PLANE('',#34375);
#602=PLANE('',#34376);
#603=PLANE('',#34377);
#604=PLANE('',#34378);
#605=PLANE('',#34379);
#606=PLANE('',#34380);
#607=PLANE('',#34381);
#608=PLANE('',#34382);
#609=PLANE('',#34383);
#610=PLANE('',#34384);
#611=PLANE('',#34385);
#612=PLANE('',#34386);
#613=PLANE('',#34387);
#614=PLANE('',#34388);
#615=PLANE('',#34389);
#616=PLANE('',#34390);
#617=PLANE('',#34391);
#618=PLANE('',#34392);
#619=PLANE('',#34393);
#620=PLANE('',#34394);
#621=PLANE('',#34395);
#622=PLANE('',#34396);
#623=PLANE('',#34397);
#624=PLANE('',#34398);
#625=PLANE('',#34399);
#626=PLANE('',#34400);
#627=PLANE('',#34401);
#628=PLANE('',#34402);
#629=PLANE('',#34403);
#630=PLANE('',#34404);
#631=PLANE('',#34405);
#632=PLANE('',#34406);
#633=PLANE('',#34407);
#634=PLANE('',#34408);
#635=PLANE('',#34409);
#636=PLANE('',#34410);
#637=PLANE('',#34411);
#638=PLANE('',#34412);
#639=PLANE('',#34413);
#640=PLANE('',#34414);
#641=PLANE('',#34415);
#642=PLANE('',#34416);
#643=PLANE('',#34417);
#644=PLANE('',#34418);
#645=PLANE('',#34419);
#646=PLANE('',#34420);
#647=PLANE('',#34421);
#648=PLANE('',#34422);
#649=PLANE('',#34423);
#650=PLANE('',#34424);
#651=PLANE('',#34425);
#652=PLANE('',#34426);
#653=PLANE('',#34427);
#654=PLANE('',#34439);
#655=PLANE('',#34440);
#656=PLANE('',#34441);
#657=PLANE('',#34442);
#658=PLANE('',#34443);
#659=PLANE('',#34455);
#660=PLANE('',#34456);
#661=PLANE('',#34457);
#662=PLANE('',#34459);
#663=PLANE('',#34461);
#664=PLANE('',#34473);
#665=PLANE('',#34474);
#666=PLANE('',#34475);
#667=PLANE('',#34476);
#668=PLANE('',#34488);
#669=PLANE('',#34489);
#670=PLANE('',#34490);
#671=PLANE('',#34493);
#672=PLANE('',#34505);
#673=PLANE('',#34506);
#674=PLANE('',#34507);
#675=PLANE('',#34508);
#676=PLANE('',#34509);
#677=PLANE('',#34521);
#678=PLANE('',#34522);
#679=PLANE('',#34523);
#680=PLANE('',#34525);
#681=PLANE('',#34527);
#682=PLANE('',#34539);
#683=PLANE('',#34540);
#684=PLANE('',#34541);
#685=PLANE('',#34542);
#686=PLANE('',#34543);
#687=PLANE('',#34555);
#688=PLANE('',#34556);
#689=PLANE('',#34557);
#690=PLANE('',#34559);
#691=PLANE('',#34561);
#692=PLANE('',#34573);
#693=PLANE('',#34574);
#694=PLANE('',#34575);
#695=PLANE('',#34576);
#696=PLANE('',#34577);
#697=PLANE('',#34589);
#698=PLANE('',#34590);
#699=PLANE('',#34591);
#700=PLANE('',#34593);
#701=PLANE('',#34595);
#702=PLANE('',#34607);
#703=PLANE('',#34608);
#704=PLANE('',#34609);
#705=PLANE('',#34610);
#706=PLANE('',#34622);
#707=PLANE('',#34623);
#708=PLANE('',#34624);
#709=PLANE('',#34627);
#710=PLANE('',#34639);
#711=PLANE('',#34640);
#712=PLANE('',#34641);
#713=PLANE('',#34642);
#714=PLANE('',#34643);
#715=PLANE('',#34655);
#716=PLANE('',#34656);
#717=PLANE('',#34657);
#718=PLANE('',#34659);
#719=PLANE('',#34661);
#720=PLANE('',#34673);
#721=PLANE('',#34674);
#722=PLANE('',#34675);
#723=PLANE('',#34676);
#724=PLANE('',#34677);
#725=PLANE('',#34689);
#726=PLANE('',#34690);
#727=PLANE('',#34692);
#728=PLANE('',#34694);
#729=PLANE('',#34706);
#730=PLANE('',#34707);
#731=PLANE('',#34708);
#732=PLANE('',#34709);
#733=PLANE('',#34710);
#734=PLANE('',#34722);
#735=PLANE('',#34723);
#736=PLANE('',#34724);
#737=PLANE('',#34726);
#738=PLANE('',#34728);
#739=PLANE('',#34740);
#740=PLANE('',#34741);
#741=PLANE('',#34742);
#742=PLANE('',#34743);
#743=PLANE('',#34755);
#744=PLANE('',#34756);
#745=PLANE('',#34759);
#746=PLANE('',#34771);
#747=PLANE('',#34772);
#748=PLANE('',#34773);
#749=PLANE('',#34774);
#750=PLANE('',#34775);
#751=PLANE('',#34787);
#752=PLANE('',#34788);
#753=PLANE('',#34789);
#754=PLANE('',#34791);
#755=PLANE('',#34793);
#756=PLANE('',#34805);
#757=PLANE('',#34806);
#758=PLANE('',#34807);
#759=PLANE('',#34808);
#760=PLANE('',#34820);
#761=PLANE('',#34822);
#762=PLANE('',#34824);
#763=PLANE('',#34836);
#764=PLANE('',#34837);
#765=PLANE('',#34838);
#766=PLANE('',#34839);
#767=PLANE('',#34851);
#768=PLANE('',#34853);
#769=PLANE('',#34866);
#770=PLANE('',#34867);
#771=PLANE('',#34868);
#772=PLANE('',#34869);
#773=PLANE('',#34881);
#774=PLANE('',#34883);
#775=PLANE('',#34885);
#776=PLANE('',#34897);
#777=PLANE('',#34898);
#778=PLANE('',#34899);
#779=PLANE('',#34900);
#780=PLANE('',#34912);
#781=PLANE('',#34913);
#782=PLANE('',#34915);
#783=PLANE('',#34917);
#784=PLANE('',#34929);
#785=PLANE('',#34930);
#786=PLANE('',#34931);
#787=PLANE('',#34932);
#788=PLANE('',#34944);
#789=PLANE('',#34946);
#790=PLANE('',#34948);
#791=PLANE('',#34960);
#792=PLANE('',#34961);
#793=PLANE('',#34962);
#794=PLANE('',#34963);
#795=PLANE('',#34975);
#796=PLANE('',#34977);
#797=PLANE('',#34990);
#798=PLANE('',#34991);
#799=PLANE('',#34992);
#800=PLANE('',#34993);
#801=PLANE('',#35005);
#802=PLANE('',#35007);
#803=PLANE('',#35009);
#804=PLANE('',#35021);
#805=PLANE('',#35022);
#806=PLANE('',#35023);
#807=PLANE('',#35024);
#808=PLANE('',#35036);
#809=PLANE('',#35037);
#810=PLANE('',#35039);
#811=PLANE('',#35041);
#812=PLANE('',#35053);
#813=PLANE('',#35054);
#814=PLANE('',#35055);
#815=PLANE('',#35056);
#816=PLANE('',#35068);
#817=PLANE('',#35070);
#818=PLANE('',#35083);
#819=PLANE('',#35084);
#820=PLANE('',#35085);
#821=PLANE('',#35086);
#822=PLANE('',#35098);
#823=PLANE('',#35099);
#824=PLANE('',#35101);
#825=PLANE('',#35103);
#826=PLANE('',#35115);
#827=PLANE('',#35116);
#828=PLANE('',#35117);
#829=PLANE('',#35118);
#830=PLANE('',#35130);
#831=PLANE('',#35131);
#832=PLANE('',#35133);
#833=PLANE('',#35135);
#834=PLANE('',#35136);
#835=PLANE('',#35137);
#836=PLANE('',#35138);
#837=PLANE('',#35139);
#838=PLANE('',#35140);
#839=PLANE('',#35141);
#840=PLANE('',#35142);
#841=PLANE('',#35143);
#842=PLANE('',#35144);
#843=PLANE('',#35145);
#844=PLANE('',#35146);
#845=PLANE('',#35147);
#846=PLANE('',#35148);
#847=PLANE('',#35149);
#848=PLANE('',#35150);
#849=PLANE('',#35151);
#850=PLANE('',#35152);
#851=PLANE('',#35153);
#852=PLANE('',#35154);
#853=PLANE('',#35155);
#854=PLANE('',#35156);
#855=PLANE('',#35157);
#856=PLANE('',#35158);
#857=PLANE('',#35159);
#858=PLANE('',#35160);
#859=PLANE('',#35161);
#860=PLANE('',#35162);
#861=PLANE('',#35163);
#862=PLANE('',#35164);
#863=PLANE('',#35165);
#864=PLANE('',#35166);
#865=PLANE('',#35167);
#866=PLANE('',#35168);
#867=PLANE('',#35169);
#868=PLANE('',#35170);
#869=PLANE('',#35171);
#870=PLANE('',#35172);
#871=PLANE('',#35173);
#872=PLANE('',#35174);
#873=PLANE('',#35175);
#874=PLANE('',#35176);
#875=PLANE('',#35177);
#876=PLANE('',#35178);
#877=PLANE('',#35179);
#878=PLANE('',#35180);
#879=PLANE('',#35181);
#880=PLANE('',#35182);
#881=PLANE('',#35183);
#882=PLANE('',#35184);
#883=PLANE('',#35185);
#884=PLANE('',#35186);
#885=PLANE('',#35187);
#886=PLANE('',#35188);
#887=PLANE('',#35189);
#888=PLANE('',#35190);
#889=PLANE('',#35191);
#890=PLANE('',#35192);
#891=PLANE('',#35193);
#892=PLANE('',#35194);
#893=PLANE('',#35195);
#894=PLANE('',#35196);
#895=PLANE('',#35197);
#896=PLANE('',#35198);
#897=PLANE('',#35199);
#898=PLANE('',#35200);
#899=PLANE('',#35201);
#900=PLANE('',#35202);
#901=PLANE('',#35203);
#902=PLANE('',#35204);
#903=PLANE('',#35205);
#904=PLANE('',#35206);
#905=PLANE('',#35207);
#906=PLANE('',#35208);
#907=PLANE('',#35209);
#908=PLANE('',#35210);
#909=PLANE('',#35211);
#910=PLANE('',#35212);
#911=PLANE('',#35213);
#912=PLANE('',#35214);
#913=PLANE('',#35215);
#914=PLANE('',#35216);
#915=PLANE('',#35217);
#916=PLANE('',#35218);
#917=PLANE('',#35219);
#918=PLANE('',#35220);
#919=PLANE('',#35221);
#920=PLANE('',#35222);
#921=PLANE('',#35223);
#922=PLANE('',#35224);
#923=PLANE('',#35225);
#924=PLANE('',#35226);
#925=PLANE('',#35227);
#926=PLANE('',#35228);
#927=PLANE('',#35229);
#928=PLANE('',#35230);
#929=PLANE('',#35231);
#930=PLANE('',#35232);
#931=PLANE('',#35233);
#932=PLANE('',#35234);
#933=PLANE('',#35235);
#934=PLANE('',#35236);
#935=PLANE('',#35237);
#936=PLANE('',#35238);
#937=PLANE('',#35239);
#938=PLANE('',#35240);
#939=PLANE('',#35241);
#940=PLANE('',#35253);
#941=PLANE('',#35254);
#942=PLANE('',#35255);
#943=PLANE('',#35256);
#944=PLANE('',#35257);
#945=PLANE('',#35269);
#946=PLANE('',#35270);
#947=PLANE('',#35271);
#948=PLANE('',#35273);
#949=PLANE('',#35275);
#950=PLANE('',#35287);
#951=PLANE('',#35288);
#952=PLANE('',#35289);
#953=PLANE('',#35290);
#954=PLANE('',#35291);
#955=PLANE('',#35303);
#956=PLANE('',#35304);
#957=PLANE('',#35305);
#958=PLANE('',#35307);
#959=PLANE('',#35309);
#960=PLANE('',#35321);
#961=PLANE('',#35322);
#962=PLANE('',#35323);
#963=PLANE('',#35324);
#964=PLANE('',#35325);
#965=PLANE('',#35337);
#966=PLANE('',#35338);
#967=PLANE('',#35339);
#968=PLANE('',#35341);
#969=PLANE('',#35343);
#970=PLANE('',#35355);
#971=PLANE('',#35356);
#972=PLANE('',#35357);
#973=PLANE('',#35358);
#974=PLANE('',#35359);
#975=PLANE('',#35371);
#976=PLANE('',#35372);
#977=PLANE('',#35373);
#978=PLANE('',#35375);
#979=PLANE('',#35377);
#980=PLANE('',#35389);
#981=PLANE('',#35390);
#982=PLANE('',#35391);
#983=PLANE('',#35392);
#984=PLANE('',#35393);
#985=PLANE('',#35405);
#986=PLANE('',#35406);
#987=PLANE('',#35407);
#988=PLANE('',#35409);
#989=PLANE('',#35411);
#990=PLANE('',#35423);
#991=PLANE('',#35424);
#992=PLANE('',#35425);
#993=PLANE('',#35426);
#994=PLANE('',#35427);
#995=PLANE('',#35439);
#996=PLANE('',#35440);
#997=PLANE('',#35441);
#998=PLANE('',#35443);
#999=PLANE('',#35445);
#1000=PLANE('',#35457);
#1001=PLANE('',#35458);
#1002=PLANE('',#35459);
#1003=PLANE('',#35460);
#1004=PLANE('',#35461);
#1005=PLANE('',#35473);
#1006=PLANE('',#35474);
#1007=PLANE('',#35475);
#1008=PLANE('',#35477);
#1009=PLANE('',#35479);
#1010=PLANE('',#35491);
#1011=PLANE('',#35492);
#1012=PLANE('',#35493);
#1013=PLANE('',#35494);
#1014=PLANE('',#35495);
#1015=PLANE('',#35507);
#1016=PLANE('',#35508);
#1017=PLANE('',#35510);
#1018=PLANE('',#35512);
#1019=PLANE('',#35524);
#1020=PLANE('',#35525);
#1021=PLANE('',#35526);
#1022=PLANE('',#35527);
#1023=PLANE('',#35528);
#1024=PLANE('',#35540);
#1025=PLANE('',#35541);
#1026=PLANE('',#35542);
#1027=PLANE('',#35544);
#1028=PLANE('',#35546);
#1029=PLANE('',#35558);
#1030=PLANE('',#35559);
#1031=PLANE('',#35560);
#1032=PLANE('',#35561);
#1033=PLANE('',#35562);
#1034=PLANE('',#35574);
#1035=PLANE('',#35575);
#1036=PLANE('',#35577);
#1037=PLANE('',#35579);
#1038=PLANE('',#35591);
#1039=PLANE('',#35592);
#1040=PLANE('',#35593);
#1041=PLANE('',#35594);
#1042=PLANE('',#35595);
#1043=PLANE('',#35607);
#1044=PLANE('',#35608);
#1045=PLANE('',#35609);
#1046=PLANE('',#35611);
#1047=PLANE('',#35613);
#1048=PLANE('',#35625);
#1049=PLANE('',#35626);
#1050=PLANE('',#35627);
#1051=PLANE('',#35628);
#1052=PLANE('',#35640);
#1053=PLANE('',#35642);
#1054=PLANE('',#35644);
#1055=PLANE('',#35656);
#1056=PLANE('',#35657);
#1057=PLANE('',#35658);
#1058=PLANE('',#35659);
#1059=PLANE('',#35671);
#1060=PLANE('',#35673);
#1061=PLANE('',#35675);
#1062=PLANE('',#35687);
#1063=PLANE('',#35688);
#1064=PLANE('',#35689);
#1065=PLANE('',#35690);
#1066=PLANE('',#35702);
#1067=PLANE('',#35704);
#1068=PLANE('',#35706);
#1069=PLANE('',#35718);
#1070=PLANE('',#35719);
#1071=PLANE('',#35720);
#1072=PLANE('',#35721);
#1073=PLANE('',#35733);
#1074=PLANE('',#35734);
#1075=PLANE('',#35736);
#1076=PLANE('',#35738);
#1077=PLANE('',#35750);
#1078=PLANE('',#35751);
#1079=PLANE('',#35752);
#1080=PLANE('',#35753);
#1081=PLANE('',#35765);
#1082=PLANE('',#35767);
#1083=PLANE('',#35769);
#1084=PLANE('',#35781);
#1085=PLANE('',#35782);
#1086=PLANE('',#35783);
#1087=PLANE('',#35784);
#1088=PLANE('',#35796);
#1089=PLANE('',#35797);
#1090=PLANE('',#35799);
#1091=PLANE('',#35801);
#1092=PLANE('',#35813);
#1093=PLANE('',#35814);
#1094=PLANE('',#35815);
#1095=PLANE('',#35816);
#1096=PLANE('',#35828);
#1097=PLANE('',#35830);
#1098=PLANE('',#35832);
#1099=PLANE('',#35844);
#1100=PLANE('',#35845);
#1101=PLANE('',#35846);
#1102=PLANE('',#35847);
#1103=PLANE('',#35859);
#1104=PLANE('',#35860);
#1105=PLANE('',#35862);
#1106=PLANE('',#35864);
#1107=PLANE('',#35876);
#1108=PLANE('',#35877);
#1109=PLANE('',#35878);
#1110=PLANE('',#35879);
#1111=PLANE('',#35891);
#1112=PLANE('',#35893);
#1113=PLANE('',#35895);
#1114=PLANE('',#35907);
#1115=PLANE('',#35908);
#1116=PLANE('',#35909);
#1117=PLANE('',#35910);
#1118=PLANE('',#35922);
#1119=PLANE('',#35923);
#1120=PLANE('',#35925);
#1121=PLANE('',#35927);
#1122=PLANE('',#35939);
#1123=PLANE('',#35940);
#1124=PLANE('',#35941);
#1125=PLANE('',#35942);
#1126=PLANE('',#35954);
#1127=PLANE('',#35955);
#1128=PLANE('',#35957);
#1129=PLANE('',#35959);
#1130=PLANE('',#35960);
#1131=PLANE('',#35961);
#1132=PLANE('',#35962);
#1133=PLANE('',#35963);
#1134=PLANE('',#35964);
#1135=PLANE('',#35965);
#1136=PLANE('',#35966);
#1137=PLANE('',#35967);
#1138=PLANE('',#35968);
#1139=PLANE('',#35969);
#1140=PLANE('',#35970);
#1141=PLANE('',#35971);
#1142=PLANE('',#35972);
#1143=PLANE('',#35973);
#1144=PLANE('',#35974);
#1145=PLANE('',#35975);
#1146=PLANE('',#35976);
#1147=PLANE('',#35977);
#1148=PLANE('',#35978);
#1149=PLANE('',#35979);
#1150=PLANE('',#35980);
#1151=PLANE('',#35981);
#1152=PLANE('',#35982);
#1153=PLANE('',#35983);
#1154=PLANE('',#35984);
#1155=PLANE('',#35985);
#1156=PLANE('',#35986);
#1157=PLANE('',#35987);
#1158=PLANE('',#35988);
#1159=PLANE('',#35989);
#1160=PLANE('',#35990);
#1161=PLANE('',#35991);
#1162=PLANE('',#35992);
#1163=PLANE('',#35993);
#1164=PLANE('',#35994);
#1165=PLANE('',#35995);
#1166=PLANE('',#35996);
#1167=PLANE('',#35997);
#1168=PLANE('',#35998);
#1169=PLANE('',#35999);
#1170=PLANE('',#36000);
#1171=PLANE('',#36001);
#1172=PLANE('',#36002);
#1173=PLANE('',#36003);
#1174=PLANE('',#36004);
#1175=PLANE('',#36005);
#1176=PLANE('',#36006);
#1177=PLANE('',#36007);
#1178=PLANE('',#36008);
#1179=PLANE('',#36009);
#1180=PLANE('',#36010);
#1181=PLANE('',#36011);
#1182=PLANE('',#36012);
#1183=PLANE('',#36013);
#1184=PLANE('',#36014);
#1185=PLANE('',#36015);
#1186=PLANE('',#36016);
#1187=PLANE('',#36017);
#1188=PLANE('',#36018);
#1189=PLANE('',#36019);
#1190=PLANE('',#36020);
#1191=PLANE('',#36021);
#1192=PLANE('',#36022);
#1193=PLANE('',#36023);
#1194=PLANE('',#36024);
#1195=PLANE('',#36025);
#1196=PLANE('',#36026);
#1197=PLANE('',#36027);
#1198=PLANE('',#36028);
#1199=PLANE('',#36029);
#1200=PLANE('',#36030);
#1201=PLANE('',#36031);
#1202=PLANE('',#36032);
#1203=PLANE('',#36033);
#1204=PLANE('',#36034);
#1205=PLANE('',#36035);
#1206=PLANE('',#36036);
#1207=PLANE('',#36037);
#1208=PLANE('',#36038);
#1209=PLANE('',#36039);
#1210=PLANE('',#36040);
#1211=PLANE('',#36041);
#1212=PLANE('',#36042);
#1213=PLANE('',#36043);
#1214=PLANE('',#36044);
#1215=PLANE('',#36045);
#1216=PLANE('',#36046);
#1217=PLANE('',#36047);
#1218=PLANE('',#36048);
#1219=PLANE('',#36049);
#1220=PLANE('',#36050);
#1221=PLANE('',#36051);
#1222=PLANE('',#36052);
#1223=PLANE('',#36053);
#1224=PLANE('',#36054);
#1225=PLANE('',#36055);
#1226=PLANE('',#36056);
#1227=PLANE('',#36057);
#1228=PLANE('',#36058);
#1229=PLANE('',#36059);
#1230=PLANE('',#36060);
#1231=PLANE('',#36061);
#1232=PLANE('',#36062);
#1233=PLANE('',#36063);
#1234=PLANE('',#36064);
#1235=PLANE('',#36065);
#1236=PLANE('',#36066);
#1237=PLANE('',#36067);
#1238=PLANE('',#36068);
#1239=PLANE('',#36069);
#1240=PLANE('',#36070);
#1241=PLANE('',#36071);
#1242=PLANE('',#36072);
#1243=PLANE('',#36073);
#1244=PLANE('',#36074);
#1245=FACE_OUTER_BOUND('',#3133,.T.);
#1246=FACE_OUTER_BOUND('',#3134,.T.);
#1247=FACE_OUTER_BOUND('',#3135,.T.);
#1248=FACE_OUTER_BOUND('',#3136,.T.);
#1249=FACE_OUTER_BOUND('',#3137,.T.);
#1250=FACE_OUTER_BOUND('',#3138,.T.);
#1251=FACE_OUTER_BOUND('',#3139,.T.);
#1252=FACE_OUTER_BOUND('',#3140,.T.);
#1253=FACE_OUTER_BOUND('',#3141,.T.);
#1254=FACE_OUTER_BOUND('',#3142,.T.);
#1255=FACE_OUTER_BOUND('',#3143,.T.);
#1256=FACE_OUTER_BOUND('',#3144,.T.);
#1257=FACE_OUTER_BOUND('',#3145,.T.);
#1258=FACE_OUTER_BOUND('',#3146,.T.);
#1259=FACE_OUTER_BOUND('',#3147,.T.);
#1260=FACE_OUTER_BOUND('',#3148,.T.);
#1261=FACE_OUTER_BOUND('',#3149,.T.);
#1262=FACE_OUTER_BOUND('',#3150,.T.);
#1263=FACE_OUTER_BOUND('',#3151,.T.);
#1264=FACE_OUTER_BOUND('',#3152,.T.);
#1265=FACE_OUTER_BOUND('',#3153,.T.);
#1266=FACE_OUTER_BOUND('',#3154,.T.);
#1267=FACE_OUTER_BOUND('',#3155,.T.);
#1268=FACE_OUTER_BOUND('',#3156,.T.);
#1269=FACE_OUTER_BOUND('',#3157,.T.);
#1270=FACE_OUTER_BOUND('',#3158,.T.);
#1271=FACE_OUTER_BOUND('',#3159,.T.);
#1272=FACE_OUTER_BOUND('',#3160,.T.);
#1273=FACE_OUTER_BOUND('',#3161,.T.);
#1274=FACE_OUTER_BOUND('',#3162,.T.);
#1275=FACE_OUTER_BOUND('',#3163,.T.);
#1276=FACE_OUTER_BOUND('',#3164,.T.);
#1277=FACE_OUTER_BOUND('',#3165,.T.);
#1278=FACE_OUTER_BOUND('',#3166,.T.);
#1279=FACE_OUTER_BOUND('',#3167,.T.);
#1280=FACE_OUTER_BOUND('',#3168,.T.);
#1281=FACE_OUTER_BOUND('',#3169,.T.);
#1282=FACE_OUTER_BOUND('',#3170,.T.);
#1283=FACE_OUTER_BOUND('',#3171,.T.);
#1284=FACE_OUTER_BOUND('',#3172,.T.);
#1285=FACE_OUTER_BOUND('',#3173,.T.);
#1286=FACE_OUTER_BOUND('',#3174,.T.);
#1287=FACE_OUTER_BOUND('',#3175,.T.);
#1288=FACE_OUTER_BOUND('',#3176,.T.);
#1289=FACE_OUTER_BOUND('',#3177,.T.);
#1290=FACE_OUTER_BOUND('',#3178,.T.);
#1291=FACE_OUTER_BOUND('',#3179,.T.);
#1292=FACE_OUTER_BOUND('',#3180,.T.);
#1293=FACE_OUTER_BOUND('',#3181,.T.);
#1294=FACE_OUTER_BOUND('',#3182,.T.);
#1295=FACE_OUTER_BOUND('',#3183,.T.);
#1296=FACE_OUTER_BOUND('',#3184,.T.);
#1297=FACE_OUTER_BOUND('',#3185,.T.);
#1298=FACE_OUTER_BOUND('',#3186,.T.);
#1299=FACE_OUTER_BOUND('',#3187,.T.);
#1300=FACE_OUTER_BOUND('',#3188,.T.);
#1301=FACE_OUTER_BOUND('',#3189,.T.);
#1302=FACE_OUTER_BOUND('',#3190,.T.);
#1303=FACE_OUTER_BOUND('',#3191,.T.);
#1304=FACE_OUTER_BOUND('',#3192,.T.);
#1305=FACE_OUTER_BOUND('',#3193,.T.);
#1306=FACE_OUTER_BOUND('',#3194,.T.);
#1307=FACE_OUTER_BOUND('',#3195,.T.);
#1308=FACE_OUTER_BOUND('',#3196,.T.);
#1309=FACE_OUTER_BOUND('',#3197,.T.);
#1310=FACE_OUTER_BOUND('',#3198,.T.);
#1311=FACE_OUTER_BOUND('',#3199,.T.);
#1312=FACE_OUTER_BOUND('',#3200,.T.);
#1313=FACE_OUTER_BOUND('',#3201,.T.);
#1314=FACE_OUTER_BOUND('',#3202,.T.);
#1315=FACE_OUTER_BOUND('',#3203,.T.);
#1316=FACE_OUTER_BOUND('',#3204,.T.);
#1317=FACE_OUTER_BOUND('',#3205,.T.);
#1318=FACE_OUTER_BOUND('',#3206,.T.);
#1319=FACE_OUTER_BOUND('',#3207,.T.);
#1320=FACE_OUTER_BOUND('',#3208,.T.);
#1321=FACE_OUTER_BOUND('',#3209,.T.);
#1322=FACE_OUTER_BOUND('',#3210,.T.);
#1323=FACE_OUTER_BOUND('',#3211,.T.);
#1324=FACE_OUTER_BOUND('',#3212,.T.);
#1325=FACE_OUTER_BOUND('',#3213,.T.);
#1326=FACE_OUTER_BOUND('',#3214,.T.);
#1327=FACE_OUTER_BOUND('',#3215,.T.);
#1328=FACE_OUTER_BOUND('',#3216,.T.);
#1329=FACE_OUTER_BOUND('',#3217,.T.);
#1330=FACE_OUTER_BOUND('',#3218,.T.);
#1331=FACE_OUTER_BOUND('',#3219,.T.);
#1332=FACE_OUTER_BOUND('',#3220,.T.);
#1333=FACE_OUTER_BOUND('',#3221,.T.);
#1334=FACE_OUTER_BOUND('',#3222,.T.);
#1335=FACE_OUTER_BOUND('',#3223,.T.);
#1336=FACE_OUTER_BOUND('',#3224,.T.);
#1337=FACE_OUTER_BOUND('',#3225,.T.);
#1338=FACE_OUTER_BOUND('',#3226,.T.);
#1339=FACE_OUTER_BOUND('',#3227,.T.);
#1340=FACE_OUTER_BOUND('',#3228,.T.);
#1341=FACE_OUTER_BOUND('',#3229,.T.);
#1342=FACE_OUTER_BOUND('',#3230,.T.);
#1343=FACE_OUTER_BOUND('',#3231,.T.);
#1344=FACE_OUTER_BOUND('',#3232,.T.);
#1345=FACE_OUTER_BOUND('',#3233,.T.);
#1346=FACE_OUTER_BOUND('',#3234,.T.);
#1347=FACE_OUTER_BOUND('',#3235,.T.);
#1348=FACE_OUTER_BOUND('',#3236,.T.);
#1349=FACE_OUTER_BOUND('',#3237,.T.);
#1350=FACE_OUTER_BOUND('',#3238,.T.);
#1351=FACE_OUTER_BOUND('',#3239,.T.);
#1352=FACE_OUTER_BOUND('',#3240,.T.);
#1353=FACE_OUTER_BOUND('',#3241,.T.);
#1354=FACE_OUTER_BOUND('',#3242,.T.);
#1355=FACE_OUTER_BOUND('',#3243,.T.);
#1356=FACE_OUTER_BOUND('',#3244,.T.);
#1357=FACE_OUTER_BOUND('',#3245,.T.);
#1358=FACE_OUTER_BOUND('',#3246,.T.);
#1359=FACE_OUTER_BOUND('',#3247,.T.);
#1360=FACE_OUTER_BOUND('',#3248,.T.);
#1361=FACE_OUTER_BOUND('',#3249,.T.);
#1362=FACE_OUTER_BOUND('',#3250,.T.);
#1363=FACE_OUTER_BOUND('',#3251,.T.);
#1364=FACE_OUTER_BOUND('',#3252,.T.);
#1365=FACE_OUTER_BOUND('',#3253,.T.);
#1366=FACE_OUTER_BOUND('',#3254,.T.);
#1367=FACE_OUTER_BOUND('',#3255,.T.);
#1368=FACE_OUTER_BOUND('',#3256,.T.);
#1369=FACE_OUTER_BOUND('',#3257,.T.);
#1370=FACE_OUTER_BOUND('',#3258,.T.);
#1371=FACE_OUTER_BOUND('',#3259,.T.);
#1372=FACE_OUTER_BOUND('',#3260,.T.);
#1373=FACE_OUTER_BOUND('',#3261,.T.);
#1374=FACE_OUTER_BOUND('',#3262,.T.);
#1375=FACE_OUTER_BOUND('',#3263,.T.);
#1376=FACE_OUTER_BOUND('',#3264,.T.);
#1377=FACE_OUTER_BOUND('',#3265,.T.);
#1378=FACE_OUTER_BOUND('',#3266,.T.);
#1379=FACE_OUTER_BOUND('',#3267,.T.);
#1380=FACE_OUTER_BOUND('',#3268,.T.);
#1381=FACE_OUTER_BOUND('',#3269,.T.);
#1382=FACE_OUTER_BOUND('',#3270,.T.);
#1383=FACE_OUTER_BOUND('',#3271,.T.);
#1384=FACE_OUTER_BOUND('',#3272,.T.);
#1385=FACE_OUTER_BOUND('',#3273,.T.);
#1386=FACE_OUTER_BOUND('',#3274,.T.);
#1387=FACE_OUTER_BOUND('',#3275,.T.);
#1388=FACE_OUTER_BOUND('',#3276,.T.);
#1389=FACE_OUTER_BOUND('',#3277,.T.);
#1390=FACE_OUTER_BOUND('',#3278,.T.);
#1391=FACE_OUTER_BOUND('',#3279,.T.);
#1392=FACE_OUTER_BOUND('',#3280,.T.);
#1393=FACE_OUTER_BOUND('',#3281,.T.);
#1394=FACE_OUTER_BOUND('',#3282,.T.);
#1395=FACE_OUTER_BOUND('',#3283,.T.);
#1396=FACE_OUTER_BOUND('',#3284,.T.);
#1397=FACE_OUTER_BOUND('',#3285,.T.);
#1398=FACE_OUTER_BOUND('',#3286,.T.);
#1399=FACE_OUTER_BOUND('',#3287,.T.);
#1400=FACE_OUTER_BOUND('',#3288,.T.);
#1401=FACE_OUTER_BOUND('',#3289,.T.);
#1402=FACE_OUTER_BOUND('',#3290,.T.);
#1403=FACE_OUTER_BOUND('',#3291,.T.);
#1404=FACE_OUTER_BOUND('',#3292,.T.);
#1405=FACE_OUTER_BOUND('',#3293,.T.);
#1406=FACE_OUTER_BOUND('',#3294,.T.);
#1407=FACE_OUTER_BOUND('',#3295,.T.);
#1408=FACE_OUTER_BOUND('',#3296,.T.);
#1409=FACE_OUTER_BOUND('',#3297,.T.);
#1410=FACE_OUTER_BOUND('',#3298,.T.);
#1411=FACE_OUTER_BOUND('',#3299,.T.);
#1412=FACE_OUTER_BOUND('',#3300,.T.);
#1413=FACE_OUTER_BOUND('',#3301,.T.);
#1414=FACE_OUTER_BOUND('',#3302,.T.);
#1415=FACE_OUTER_BOUND('',#3303,.T.);
#1416=FACE_OUTER_BOUND('',#3304,.T.);
#1417=FACE_OUTER_BOUND('',#3305,.T.);
#1418=FACE_OUTER_BOUND('',#3306,.T.);
#1419=FACE_OUTER_BOUND('',#3307,.T.);
#1420=FACE_OUTER_BOUND('',#3308,.T.);
#1421=FACE_OUTER_BOUND('',#3309,.T.);
#1422=FACE_OUTER_BOUND('',#3310,.T.);
#1423=FACE_OUTER_BOUND('',#3311,.T.);
#1424=FACE_OUTER_BOUND('',#3312,.T.);
#1425=FACE_OUTER_BOUND('',#3313,.T.);
#1426=FACE_OUTER_BOUND('',#3314,.T.);
#1427=FACE_OUTER_BOUND('',#3315,.T.);
#1428=FACE_OUTER_BOUND('',#3316,.T.);
#1429=FACE_OUTER_BOUND('',#3317,.T.);
#1430=FACE_OUTER_BOUND('',#3318,.T.);
#1431=FACE_OUTER_BOUND('',#3319,.T.);
#1432=FACE_OUTER_BOUND('',#3320,.T.);
#1433=FACE_OUTER_BOUND('',#3321,.T.);
#1434=FACE_OUTER_BOUND('',#3322,.T.);
#1435=FACE_OUTER_BOUND('',#3323,.T.);
#1436=FACE_OUTER_BOUND('',#3324,.T.);
#1437=FACE_OUTER_BOUND('',#3325,.T.);
#1438=FACE_OUTER_BOUND('',#3326,.T.);
#1439=FACE_OUTER_BOUND('',#3327,.T.);
#1440=FACE_OUTER_BOUND('',#3328,.T.);
#1441=FACE_OUTER_BOUND('',#3329,.T.);
#1442=FACE_OUTER_BOUND('',#3330,.T.);
#1443=FACE_OUTER_BOUND('',#3331,.T.);
#1444=FACE_OUTER_BOUND('',#3332,.T.);
#1445=FACE_OUTER_BOUND('',#3333,.T.);
#1446=FACE_OUTER_BOUND('',#3334,.T.);
#1447=FACE_OUTER_BOUND('',#3335,.T.);
#1448=FACE_OUTER_BOUND('',#3336,.T.);
#1449=FACE_OUTER_BOUND('',#3337,.T.);
#1450=FACE_OUTER_BOUND('',#3338,.T.);
#1451=FACE_OUTER_BOUND('',#3339,.T.);
#1452=FACE_OUTER_BOUND('',#3340,.T.);
#1453=FACE_OUTER_BOUND('',#3341,.T.);
#1454=FACE_OUTER_BOUND('',#3342,.T.);
#1455=FACE_OUTER_BOUND('',#3343,.T.);
#1456=FACE_OUTER_BOUND('',#3344,.T.);
#1457=FACE_OUTER_BOUND('',#3345,.T.);
#1458=FACE_OUTER_BOUND('',#3346,.T.);
#1459=FACE_OUTER_BOUND('',#3347,.T.);
#1460=FACE_OUTER_BOUND('',#3348,.T.);
#1461=FACE_OUTER_BOUND('',#3349,.T.);
#1462=FACE_OUTER_BOUND('',#3350,.T.);
#1463=FACE_OUTER_BOUND('',#3351,.T.);
#1464=FACE_OUTER_BOUND('',#3352,.T.);
#1465=FACE_OUTER_BOUND('',#3353,.T.);
#1466=FACE_OUTER_BOUND('',#3354,.T.);
#1467=FACE_OUTER_BOUND('',#3355,.T.);
#1468=FACE_OUTER_BOUND('',#3356,.T.);
#1469=FACE_OUTER_BOUND('',#3357,.T.);
#1470=FACE_OUTER_BOUND('',#3358,.T.);
#1471=FACE_OUTER_BOUND('',#3359,.T.);
#1472=FACE_OUTER_BOUND('',#3360,.T.);
#1473=FACE_OUTER_BOUND('',#3361,.T.);
#1474=FACE_OUTER_BOUND('',#3362,.T.);
#1475=FACE_OUTER_BOUND('',#3363,.T.);
#1476=FACE_OUTER_BOUND('',#3364,.T.);
#1477=FACE_OUTER_BOUND('',#3365,.T.);
#1478=FACE_OUTER_BOUND('',#3366,.T.);
#1479=FACE_OUTER_BOUND('',#3367,.T.);
#1480=FACE_OUTER_BOUND('',#3368,.T.);
#1481=FACE_OUTER_BOUND('',#3369,.T.);
#1482=FACE_OUTER_BOUND('',#3370,.T.);
#1483=FACE_OUTER_BOUND('',#3371,.T.);
#1484=FACE_OUTER_BOUND('',#3372,.T.);
#1485=FACE_OUTER_BOUND('',#3373,.T.);
#1486=FACE_OUTER_BOUND('',#3374,.T.);
#1487=FACE_OUTER_BOUND('',#3375,.T.);
#1488=FACE_OUTER_BOUND('',#3376,.T.);
#1489=FACE_OUTER_BOUND('',#3377,.T.);
#1490=FACE_OUTER_BOUND('',#3378,.T.);
#1491=FACE_OUTER_BOUND('',#3379,.T.);
#1492=FACE_OUTER_BOUND('',#3380,.T.);
#1493=FACE_OUTER_BOUND('',#3381,.T.);
#1494=FACE_OUTER_BOUND('',#3382,.T.);
#1495=FACE_OUTER_BOUND('',#3383,.T.);
#1496=FACE_OUTER_BOUND('',#3384,.T.);
#1497=FACE_OUTER_BOUND('',#3385,.T.);
#1498=FACE_OUTER_BOUND('',#3386,.T.);
#1499=FACE_OUTER_BOUND('',#3387,.T.);
#1500=FACE_OUTER_BOUND('',#3388,.T.);
#1501=FACE_OUTER_BOUND('',#3389,.T.);
#1502=FACE_OUTER_BOUND('',#3390,.T.);
#1503=FACE_OUTER_BOUND('',#3391,.T.);
#1504=FACE_OUTER_BOUND('',#3392,.T.);
#1505=FACE_OUTER_BOUND('',#3393,.T.);
#1506=FACE_OUTER_BOUND('',#3394,.T.);
#1507=FACE_OUTER_BOUND('',#3395,.T.);
#1508=FACE_OUTER_BOUND('',#3396,.T.);
#1509=FACE_OUTER_BOUND('',#3397,.T.);
#1510=FACE_OUTER_BOUND('',#3398,.T.);
#1511=FACE_OUTER_BOUND('',#3399,.T.);
#1512=FACE_OUTER_BOUND('',#3400,.T.);
#1513=FACE_OUTER_BOUND('',#3401,.T.);
#1514=FACE_OUTER_BOUND('',#3402,.T.);
#1515=FACE_OUTER_BOUND('',#3403,.T.);
#1516=FACE_OUTER_BOUND('',#3404,.T.);
#1517=FACE_OUTER_BOUND('',#3405,.T.);
#1518=FACE_OUTER_BOUND('',#3406,.T.);
#1519=FACE_OUTER_BOUND('',#3407,.T.);
#1520=FACE_OUTER_BOUND('',#3408,.T.);
#1521=FACE_OUTER_BOUND('',#3409,.T.);
#1522=FACE_OUTER_BOUND('',#3410,.T.);
#1523=FACE_OUTER_BOUND('',#3411,.T.);
#1524=FACE_OUTER_BOUND('',#3412,.T.);
#1525=FACE_OUTER_BOUND('',#3413,.T.);
#1526=FACE_OUTER_BOUND('',#3414,.T.);
#1527=FACE_OUTER_BOUND('',#3415,.T.);
#1528=FACE_OUTER_BOUND('',#3416,.T.);
#1529=FACE_OUTER_BOUND('',#3417,.T.);
#1530=FACE_OUTER_BOUND('',#3418,.T.);
#1531=FACE_OUTER_BOUND('',#3419,.T.);
#1532=FACE_OUTER_BOUND('',#3420,.T.);
#1533=FACE_OUTER_BOUND('',#3421,.T.);
#1534=FACE_OUTER_BOUND('',#3422,.T.);
#1535=FACE_OUTER_BOUND('',#3423,.T.);
#1536=FACE_OUTER_BOUND('',#3424,.T.);
#1537=FACE_OUTER_BOUND('',#3425,.T.);
#1538=FACE_OUTER_BOUND('',#3426,.T.);
#1539=FACE_OUTER_BOUND('',#3427,.T.);
#1540=FACE_OUTER_BOUND('',#3428,.T.);
#1541=FACE_OUTER_BOUND('',#3429,.T.);
#1542=FACE_OUTER_BOUND('',#3430,.T.);
#1543=FACE_OUTER_BOUND('',#3431,.T.);
#1544=FACE_OUTER_BOUND('',#3432,.T.);
#1545=FACE_OUTER_BOUND('',#3433,.T.);
#1546=FACE_OUTER_BOUND('',#3434,.T.);
#1547=FACE_OUTER_BOUND('',#3435,.T.);
#1548=FACE_OUTER_BOUND('',#3436,.T.);
#1549=FACE_OUTER_BOUND('',#3437,.T.);
#1550=FACE_OUTER_BOUND('',#3438,.T.);
#1551=FACE_OUTER_BOUND('',#3439,.T.);
#1552=FACE_OUTER_BOUND('',#3440,.T.);
#1553=FACE_OUTER_BOUND('',#3441,.T.);
#1554=FACE_OUTER_BOUND('',#3442,.T.);
#1555=FACE_OUTER_BOUND('',#3443,.T.);
#1556=FACE_OUTER_BOUND('',#3444,.T.);
#1557=FACE_OUTER_BOUND('',#3445,.T.);
#1558=FACE_OUTER_BOUND('',#3446,.T.);
#1559=FACE_OUTER_BOUND('',#3447,.T.);
#1560=FACE_OUTER_BOUND('',#3448,.T.);
#1561=FACE_OUTER_BOUND('',#3449,.T.);
#1562=FACE_OUTER_BOUND('',#3450,.T.);
#1563=FACE_OUTER_BOUND('',#3451,.T.);
#1564=FACE_OUTER_BOUND('',#3452,.T.);
#1565=FACE_OUTER_BOUND('',#3453,.T.);
#1566=FACE_OUTER_BOUND('',#3454,.T.);
#1567=FACE_OUTER_BOUND('',#3455,.T.);
#1568=FACE_OUTER_BOUND('',#3456,.T.);
#1569=FACE_OUTER_BOUND('',#3457,.T.);
#1570=FACE_OUTER_BOUND('',#3458,.T.);
#1571=FACE_OUTER_BOUND('',#3459,.T.);
#1572=FACE_OUTER_BOUND('',#3460,.T.);
#1573=FACE_OUTER_BOUND('',#3461,.T.);
#1574=FACE_OUTER_BOUND('',#3462,.T.);
#1575=FACE_OUTER_BOUND('',#3463,.T.);
#1576=FACE_OUTER_BOUND('',#3464,.T.);
#1577=FACE_OUTER_BOUND('',#3465,.T.);
#1578=FACE_OUTER_BOUND('',#3466,.T.);
#1579=FACE_OUTER_BOUND('',#3467,.T.);
#1580=FACE_OUTER_BOUND('',#3468,.T.);
#1581=FACE_OUTER_BOUND('',#3469,.T.);
#1582=FACE_OUTER_BOUND('',#3470,.T.);
#1583=FACE_OUTER_BOUND('',#3471,.T.);
#1584=FACE_OUTER_BOUND('',#3472,.T.);
#1585=FACE_OUTER_BOUND('',#3473,.T.);
#1586=FACE_OUTER_BOUND('',#3474,.T.);
#1587=FACE_OUTER_BOUND('',#3475,.T.);
#1588=FACE_OUTER_BOUND('',#3476,.T.);
#1589=FACE_OUTER_BOUND('',#3477,.T.);
#1590=FACE_OUTER_BOUND('',#3478,.T.);
#1591=FACE_OUTER_BOUND('',#3479,.T.);
#1592=FACE_OUTER_BOUND('',#3480,.T.);
#1593=FACE_OUTER_BOUND('',#3481,.T.);
#1594=FACE_OUTER_BOUND('',#3482,.T.);
#1595=FACE_OUTER_BOUND('',#3483,.T.);
#1596=FACE_OUTER_BOUND('',#3484,.T.);
#1597=FACE_OUTER_BOUND('',#3485,.T.);
#1598=FACE_OUTER_BOUND('',#3486,.T.);
#1599=FACE_OUTER_BOUND('',#3487,.T.);
#1600=FACE_OUTER_BOUND('',#3488,.T.);
#1601=FACE_OUTER_BOUND('',#3489,.T.);
#1602=FACE_OUTER_BOUND('',#3490,.T.);
#1603=FACE_OUTER_BOUND('',#3491,.T.);
#1604=FACE_OUTER_BOUND('',#3492,.T.);
#1605=FACE_OUTER_BOUND('',#3493,.T.);
#1606=FACE_OUTER_BOUND('',#3494,.T.);
#1607=FACE_OUTER_BOUND('',#3495,.T.);
#1608=FACE_OUTER_BOUND('',#3496,.T.);
#1609=FACE_OUTER_BOUND('',#3497,.T.);
#1610=FACE_OUTER_BOUND('',#3498,.T.);
#1611=FACE_OUTER_BOUND('',#3499,.T.);
#1612=FACE_OUTER_BOUND('',#3500,.T.);
#1613=FACE_OUTER_BOUND('',#3501,.T.);
#1614=FACE_OUTER_BOUND('',#3502,.T.);
#1615=FACE_OUTER_BOUND('',#3503,.T.);
#1616=FACE_OUTER_BOUND('',#3504,.T.);
#1617=FACE_OUTER_BOUND('',#3505,.T.);
#1618=FACE_OUTER_BOUND('',#3506,.T.);
#1619=FACE_OUTER_BOUND('',#3507,.T.);
#1620=FACE_OUTER_BOUND('',#3508,.T.);
#1621=FACE_OUTER_BOUND('',#3509,.T.);
#1622=FACE_OUTER_BOUND('',#3510,.T.);
#1623=FACE_OUTER_BOUND('',#3511,.T.);
#1624=FACE_OUTER_BOUND('',#3512,.T.);
#1625=FACE_OUTER_BOUND('',#3513,.T.);
#1626=FACE_OUTER_BOUND('',#3514,.T.);
#1627=FACE_OUTER_BOUND('',#3515,.T.);
#1628=FACE_OUTER_BOUND('',#3516,.T.);
#1629=FACE_OUTER_BOUND('',#3517,.T.);
#1630=FACE_OUTER_BOUND('',#3518,.T.);
#1631=FACE_OUTER_BOUND('',#3519,.T.);
#1632=FACE_OUTER_BOUND('',#3520,.T.);
#1633=FACE_OUTER_BOUND('',#3521,.T.);
#1634=FACE_OUTER_BOUND('',#3522,.T.);
#1635=FACE_OUTER_BOUND('',#3523,.T.);
#1636=FACE_OUTER_BOUND('',#3524,.T.);
#1637=FACE_OUTER_BOUND('',#3525,.T.);
#1638=FACE_OUTER_BOUND('',#3526,.T.);
#1639=FACE_OUTER_BOUND('',#3527,.T.);
#1640=FACE_OUTER_BOUND('',#3528,.T.);
#1641=FACE_OUTER_BOUND('',#3529,.T.);
#1642=FACE_OUTER_BOUND('',#3530,.T.);
#1643=FACE_OUTER_BOUND('',#3531,.T.);
#1644=FACE_OUTER_BOUND('',#3532,.T.);
#1645=FACE_OUTER_BOUND('',#3533,.T.);
#1646=FACE_OUTER_BOUND('',#3534,.T.);
#1647=FACE_OUTER_BOUND('',#3535,.T.);
#1648=FACE_OUTER_BOUND('',#3536,.T.);
#1649=FACE_OUTER_BOUND('',#3537,.T.);
#1650=FACE_OUTER_BOUND('',#3538,.T.);
#1651=FACE_OUTER_BOUND('',#3539,.T.);
#1652=FACE_OUTER_BOUND('',#3540,.T.);
#1653=FACE_OUTER_BOUND('',#3541,.T.);
#1654=FACE_OUTER_BOUND('',#3542,.T.);
#1655=FACE_OUTER_BOUND('',#3543,.T.);
#1656=FACE_OUTER_BOUND('',#3544,.T.);
#1657=FACE_OUTER_BOUND('',#3545,.T.);
#1658=FACE_OUTER_BOUND('',#3546,.T.);
#1659=FACE_OUTER_BOUND('',#3547,.T.);
#1660=FACE_OUTER_BOUND('',#3548,.T.);
#1661=FACE_OUTER_BOUND('',#3549,.T.);
#1662=FACE_OUTER_BOUND('',#3550,.T.);
#1663=FACE_OUTER_BOUND('',#3551,.T.);
#1664=FACE_OUTER_BOUND('',#3552,.T.);
#1665=FACE_OUTER_BOUND('',#3553,.T.);
#1666=FACE_OUTER_BOUND('',#3554,.T.);
#1667=FACE_OUTER_BOUND('',#3555,.T.);
#1668=FACE_OUTER_BOUND('',#3556,.T.);
#1669=FACE_OUTER_BOUND('',#3557,.T.);
#1670=FACE_OUTER_BOUND('',#3558,.T.);
#1671=FACE_OUTER_BOUND('',#3559,.T.);
#1672=FACE_OUTER_BOUND('',#3560,.T.);
#1673=FACE_OUTER_BOUND('',#3561,.T.);
#1674=FACE_OUTER_BOUND('',#3562,.T.);
#1675=FACE_OUTER_BOUND('',#3563,.T.);
#1676=FACE_OUTER_BOUND('',#3564,.T.);
#1677=FACE_OUTER_BOUND('',#3565,.T.);
#1678=FACE_OUTER_BOUND('',#3566,.T.);
#1679=FACE_OUTER_BOUND('',#3567,.T.);
#1680=FACE_OUTER_BOUND('',#3568,.T.);
#1681=FACE_OUTER_BOUND('',#3569,.T.);
#1682=FACE_OUTER_BOUND('',#3570,.T.);
#1683=FACE_OUTER_BOUND('',#3571,.T.);
#1684=FACE_OUTER_BOUND('',#3572,.T.);
#1685=FACE_OUTER_BOUND('',#3573,.T.);
#1686=FACE_OUTER_BOUND('',#3574,.T.);
#1687=FACE_OUTER_BOUND('',#3575,.T.);
#1688=FACE_OUTER_BOUND('',#3576,.T.);
#1689=FACE_OUTER_BOUND('',#3577,.T.);
#1690=FACE_OUTER_BOUND('',#3578,.T.);
#1691=FACE_OUTER_BOUND('',#3579,.T.);
#1692=FACE_OUTER_BOUND('',#3580,.T.);
#1693=FACE_OUTER_BOUND('',#3581,.T.);
#1694=FACE_OUTER_BOUND('',#3582,.T.);
#1695=FACE_OUTER_BOUND('',#3583,.T.);
#1696=FACE_OUTER_BOUND('',#3584,.T.);
#1697=FACE_OUTER_BOUND('',#3585,.T.);
#1698=FACE_OUTER_BOUND('',#3586,.T.);
#1699=FACE_OUTER_BOUND('',#3587,.T.);
#1700=FACE_OUTER_BOUND('',#3588,.T.);
#1701=FACE_OUTER_BOUND('',#3589,.T.);
#1702=FACE_OUTER_BOUND('',#3590,.T.);
#1703=FACE_OUTER_BOUND('',#3591,.T.);
#1704=FACE_OUTER_BOUND('',#3592,.T.);
#1705=FACE_OUTER_BOUND('',#3593,.T.);
#1706=FACE_OUTER_BOUND('',#3594,.T.);
#1707=FACE_OUTER_BOUND('',#3595,.T.);
#1708=FACE_OUTER_BOUND('',#3596,.T.);
#1709=FACE_OUTER_BOUND('',#3597,.T.);
#1710=FACE_OUTER_BOUND('',#3598,.T.);
#1711=FACE_OUTER_BOUND('',#3599,.T.);
#1712=FACE_OUTER_BOUND('',#3600,.T.);
#1713=FACE_OUTER_BOUND('',#3601,.T.);
#1714=FACE_OUTER_BOUND('',#3602,.T.);
#1715=FACE_OUTER_BOUND('',#3603,.T.);
#1716=FACE_OUTER_BOUND('',#3604,.T.);
#1717=FACE_OUTER_BOUND('',#3605,.T.);
#1718=FACE_OUTER_BOUND('',#3606,.T.);
#1719=FACE_OUTER_BOUND('',#3607,.T.);
#1720=FACE_OUTER_BOUND('',#3608,.T.);
#1721=FACE_OUTER_BOUND('',#3609,.T.);
#1722=FACE_OUTER_BOUND('',#3610,.T.);
#1723=FACE_OUTER_BOUND('',#3611,.T.);
#1724=FACE_OUTER_BOUND('',#3612,.T.);
#1725=FACE_OUTER_BOUND('',#3613,.T.);
#1726=FACE_OUTER_BOUND('',#3614,.T.);
#1727=FACE_OUTER_BOUND('',#3615,.T.);
#1728=FACE_OUTER_BOUND('',#3616,.T.);
#1729=FACE_OUTER_BOUND('',#3617,.T.);
#1730=FACE_OUTER_BOUND('',#3618,.T.);
#1731=FACE_OUTER_BOUND('',#3619,.T.);
#1732=FACE_OUTER_BOUND('',#3620,.T.);
#1733=FACE_OUTER_BOUND('',#3621,.T.);
#1734=FACE_OUTER_BOUND('',#3622,.T.);
#1735=FACE_OUTER_BOUND('',#3623,.T.);
#1736=FACE_OUTER_BOUND('',#3624,.T.);
#1737=FACE_OUTER_BOUND('',#3625,.T.);
#1738=FACE_OUTER_BOUND('',#3626,.T.);
#1739=FACE_OUTER_BOUND('',#3627,.T.);
#1740=FACE_OUTER_BOUND('',#3628,.T.);
#1741=FACE_OUTER_BOUND('',#3629,.T.);
#1742=FACE_OUTER_BOUND('',#3630,.T.);
#1743=FACE_OUTER_BOUND('',#3631,.T.);
#1744=FACE_OUTER_BOUND('',#3632,.T.);
#1745=FACE_OUTER_BOUND('',#3633,.T.);
#1746=FACE_OUTER_BOUND('',#3634,.T.);
#1747=FACE_OUTER_BOUND('',#3635,.T.);
#1748=FACE_OUTER_BOUND('',#3636,.T.);
#1749=FACE_OUTER_BOUND('',#3637,.T.);
#1750=FACE_OUTER_BOUND('',#3638,.T.);
#1751=FACE_OUTER_BOUND('',#3639,.T.);
#1752=FACE_OUTER_BOUND('',#3640,.T.);
#1753=FACE_OUTER_BOUND('',#3641,.T.);
#1754=FACE_OUTER_BOUND('',#3642,.T.);
#1755=FACE_OUTER_BOUND('',#3643,.T.);
#1756=FACE_OUTER_BOUND('',#3644,.T.);
#1757=FACE_OUTER_BOUND('',#3645,.T.);
#1758=FACE_OUTER_BOUND('',#3646,.T.);
#1759=FACE_OUTER_BOUND('',#3647,.T.);
#1760=FACE_OUTER_BOUND('',#3648,.T.);
#1761=FACE_OUTER_BOUND('',#3649,.T.);
#1762=FACE_OUTER_BOUND('',#3650,.T.);
#1763=FACE_OUTER_BOUND('',#3651,.T.);
#1764=FACE_OUTER_BOUND('',#3652,.T.);
#1765=FACE_OUTER_BOUND('',#3653,.T.);
#1766=FACE_OUTER_BOUND('',#3654,.T.);
#1767=FACE_OUTER_BOUND('',#3655,.T.);
#1768=FACE_OUTER_BOUND('',#3656,.T.);
#1769=FACE_OUTER_BOUND('',#3657,.T.);
#1770=FACE_OUTER_BOUND('',#3658,.T.);
#1771=FACE_OUTER_BOUND('',#3659,.T.);
#1772=FACE_OUTER_BOUND('',#3660,.T.);
#1773=FACE_OUTER_BOUND('',#3661,.T.);
#1774=FACE_OUTER_BOUND('',#3662,.T.);
#1775=FACE_OUTER_BOUND('',#3663,.T.);
#1776=FACE_OUTER_BOUND('',#3664,.T.);
#1777=FACE_OUTER_BOUND('',#3665,.T.);
#1778=FACE_OUTER_BOUND('',#3666,.T.);
#1779=FACE_OUTER_BOUND('',#3667,.T.);
#1780=FACE_OUTER_BOUND('',#3668,.T.);
#1781=FACE_OUTER_BOUND('',#3669,.T.);
#1782=FACE_OUTER_BOUND('',#3670,.T.);
#1783=FACE_OUTER_BOUND('',#3671,.T.);
#1784=FACE_OUTER_BOUND('',#3672,.T.);
#1785=FACE_OUTER_BOUND('',#3673,.T.);
#1786=FACE_OUTER_BOUND('',#3674,.T.);
#1787=FACE_OUTER_BOUND('',#3675,.T.);
#1788=FACE_OUTER_BOUND('',#3676,.T.);
#1789=FACE_OUTER_BOUND('',#3677,.T.);
#1790=FACE_OUTER_BOUND('',#3678,.T.);
#1791=FACE_OUTER_BOUND('',#3679,.T.);
#1792=FACE_OUTER_BOUND('',#3680,.T.);
#1793=FACE_OUTER_BOUND('',#3681,.T.);
#1794=FACE_OUTER_BOUND('',#3682,.T.);
#1795=FACE_OUTER_BOUND('',#3683,.T.);
#1796=FACE_OUTER_BOUND('',#3684,.T.);
#1797=FACE_OUTER_BOUND('',#3685,.T.);
#1798=FACE_OUTER_BOUND('',#3686,.T.);
#1799=FACE_OUTER_BOUND('',#3687,.T.);
#1800=FACE_OUTER_BOUND('',#3688,.T.);
#1801=FACE_OUTER_BOUND('',#3689,.T.);
#1802=FACE_OUTER_BOUND('',#3690,.T.);
#1803=FACE_OUTER_BOUND('',#3691,.T.);
#1804=FACE_OUTER_BOUND('',#3692,.T.);
#1805=FACE_OUTER_BOUND('',#3693,.T.);
#1806=FACE_OUTER_BOUND('',#3694,.T.);
#1807=FACE_OUTER_BOUND('',#3695,.T.);
#1808=FACE_OUTER_BOUND('',#3696,.T.);
#1809=FACE_OUTER_BOUND('',#3697,.T.);
#1810=FACE_OUTER_BOUND('',#3698,.T.);
#1811=FACE_OUTER_BOUND('',#3699,.T.);
#1812=FACE_OUTER_BOUND('',#3700,.T.);
#1813=FACE_OUTER_BOUND('',#3701,.T.);
#1814=FACE_OUTER_BOUND('',#3702,.T.);
#1815=FACE_OUTER_BOUND('',#3703,.T.);
#1816=FACE_OUTER_BOUND('',#3704,.T.);
#1817=FACE_OUTER_BOUND('',#3705,.T.);
#1818=FACE_OUTER_BOUND('',#3706,.T.);
#1819=FACE_OUTER_BOUND('',#3707,.T.);
#1820=FACE_OUTER_BOUND('',#3708,.T.);
#1821=FACE_OUTER_BOUND('',#3709,.T.);
#1822=FACE_OUTER_BOUND('',#3710,.T.);
#1823=FACE_OUTER_BOUND('',#3711,.T.);
#1824=FACE_OUTER_BOUND('',#3712,.T.);
#1825=FACE_OUTER_BOUND('',#3713,.T.);
#1826=FACE_OUTER_BOUND('',#3714,.T.);
#1827=FACE_OUTER_BOUND('',#3715,.T.);
#1828=FACE_OUTER_BOUND('',#3716,.T.);
#1829=FACE_OUTER_BOUND('',#3717,.T.);
#1830=FACE_OUTER_BOUND('',#3718,.T.);
#1831=FACE_OUTER_BOUND('',#3719,.T.);
#1832=FACE_OUTER_BOUND('',#3720,.T.);
#1833=FACE_OUTER_BOUND('',#3721,.T.);
#1834=FACE_OUTER_BOUND('',#3722,.T.);
#1835=FACE_OUTER_BOUND('',#3723,.T.);
#1836=FACE_OUTER_BOUND('',#3724,.T.);
#1837=FACE_OUTER_BOUND('',#3725,.T.);
#1838=FACE_OUTER_BOUND('',#3726,.T.);
#1839=FACE_OUTER_BOUND('',#3727,.T.);
#1840=FACE_OUTER_BOUND('',#3728,.T.);
#1841=FACE_OUTER_BOUND('',#3729,.T.);
#1842=FACE_OUTER_BOUND('',#3730,.T.);
#1843=FACE_OUTER_BOUND('',#3731,.T.);
#1844=FACE_OUTER_BOUND('',#3732,.T.);
#1845=FACE_OUTER_BOUND('',#3733,.T.);
#1846=FACE_OUTER_BOUND('',#3734,.T.);
#1847=FACE_OUTER_BOUND('',#3735,.T.);
#1848=FACE_OUTER_BOUND('',#3736,.T.);
#1849=FACE_OUTER_BOUND('',#3737,.T.);
#1850=FACE_OUTER_BOUND('',#3738,.T.);
#1851=FACE_OUTER_BOUND('',#3739,.T.);
#1852=FACE_OUTER_BOUND('',#3740,.T.);
#1853=FACE_OUTER_BOUND('',#3741,.T.);
#1854=FACE_OUTER_BOUND('',#3742,.T.);
#1855=FACE_OUTER_BOUND('',#3743,.T.);
#1856=FACE_OUTER_BOUND('',#3744,.T.);
#1857=FACE_OUTER_BOUND('',#3745,.T.);
#1858=FACE_OUTER_BOUND('',#3746,.T.);
#1859=FACE_OUTER_BOUND('',#3747,.T.);
#1860=FACE_OUTER_BOUND('',#3748,.T.);
#1861=FACE_OUTER_BOUND('',#3749,.T.);
#1862=FACE_OUTER_BOUND('',#3750,.T.);
#1863=FACE_OUTER_BOUND('',#3751,.T.);
#1864=FACE_OUTER_BOUND('',#3752,.T.);
#1865=FACE_OUTER_BOUND('',#3753,.T.);
#1866=FACE_OUTER_BOUND('',#3754,.T.);
#1867=FACE_OUTER_BOUND('',#3755,.T.);
#1868=FACE_OUTER_BOUND('',#3756,.T.);
#1869=FACE_OUTER_BOUND('',#3757,.T.);
#1870=FACE_OUTER_BOUND('',#3758,.T.);
#1871=FACE_OUTER_BOUND('',#3759,.T.);
#1872=FACE_OUTER_BOUND('',#3760,.T.);
#1873=FACE_OUTER_BOUND('',#3761,.T.);
#1874=FACE_OUTER_BOUND('',#3762,.T.);
#1875=FACE_OUTER_BOUND('',#3763,.T.);
#1876=FACE_OUTER_BOUND('',#3764,.T.);
#1877=FACE_OUTER_BOUND('',#3765,.T.);
#1878=FACE_OUTER_BOUND('',#3766,.T.);
#1879=FACE_OUTER_BOUND('',#3767,.T.);
#1880=FACE_OUTER_BOUND('',#3768,.T.);
#1881=FACE_OUTER_BOUND('',#3769,.T.);
#1882=FACE_OUTER_BOUND('',#3770,.T.);
#1883=FACE_OUTER_BOUND('',#3771,.T.);
#1884=FACE_OUTER_BOUND('',#3772,.T.);
#1885=FACE_OUTER_BOUND('',#3773,.T.);
#1886=FACE_OUTER_BOUND('',#3774,.T.);
#1887=FACE_OUTER_BOUND('',#3775,.T.);
#1888=FACE_OUTER_BOUND('',#3776,.T.);
#1889=FACE_OUTER_BOUND('',#3777,.T.);
#1890=FACE_OUTER_BOUND('',#3778,.T.);
#1891=FACE_OUTER_BOUND('',#3779,.T.);
#1892=FACE_OUTER_BOUND('',#3780,.T.);
#1893=FACE_OUTER_BOUND('',#3781,.T.);
#1894=FACE_OUTER_BOUND('',#3782,.T.);
#1895=FACE_OUTER_BOUND('',#3783,.T.);
#1896=FACE_OUTER_BOUND('',#3784,.T.);
#1897=FACE_OUTER_BOUND('',#3785,.T.);
#1898=FACE_OUTER_BOUND('',#3786,.T.);
#1899=FACE_OUTER_BOUND('',#3787,.T.);
#1900=FACE_OUTER_BOUND('',#3788,.T.);
#1901=FACE_OUTER_BOUND('',#3789,.T.);
#1902=FACE_OUTER_BOUND('',#3790,.T.);
#1903=FACE_OUTER_BOUND('',#3791,.T.);
#1904=FACE_OUTER_BOUND('',#3792,.T.);
#1905=FACE_OUTER_BOUND('',#3793,.T.);
#1906=FACE_OUTER_BOUND('',#3794,.T.);
#1907=FACE_OUTER_BOUND('',#3795,.T.);
#1908=FACE_OUTER_BOUND('',#3796,.T.);
#1909=FACE_OUTER_BOUND('',#3797,.T.);
#1910=FACE_OUTER_BOUND('',#3798,.T.);
#1911=FACE_OUTER_BOUND('',#3799,.T.);
#1912=FACE_OUTER_BOUND('',#3800,.T.);
#1913=FACE_OUTER_BOUND('',#3801,.T.);
#1914=FACE_OUTER_BOUND('',#3802,.T.);
#1915=FACE_OUTER_BOUND('',#3803,.T.);
#1916=FACE_OUTER_BOUND('',#3804,.T.);
#1917=FACE_OUTER_BOUND('',#3805,.T.);
#1918=FACE_OUTER_BOUND('',#3806,.T.);
#1919=FACE_OUTER_BOUND('',#3807,.T.);
#1920=FACE_OUTER_BOUND('',#3808,.T.);
#1921=FACE_OUTER_BOUND('',#3809,.T.);
#1922=FACE_OUTER_BOUND('',#3810,.T.);
#1923=FACE_OUTER_BOUND('',#3811,.T.);
#1924=FACE_OUTER_BOUND('',#3812,.T.);
#1925=FACE_OUTER_BOUND('',#3813,.T.);
#1926=FACE_OUTER_BOUND('',#3814,.T.);
#1927=FACE_OUTER_BOUND('',#3815,.T.);
#1928=FACE_OUTER_BOUND('',#3816,.T.);
#1929=FACE_OUTER_BOUND('',#3817,.T.);
#1930=FACE_OUTER_BOUND('',#3818,.T.);
#1931=FACE_OUTER_BOUND('',#3819,.T.);
#1932=FACE_OUTER_BOUND('',#3820,.T.);
#1933=FACE_OUTER_BOUND('',#3821,.T.);
#1934=FACE_OUTER_BOUND('',#3822,.T.);
#1935=FACE_OUTER_BOUND('',#3823,.T.);
#1936=FACE_OUTER_BOUND('',#3824,.T.);
#1937=FACE_OUTER_BOUND('',#3825,.T.);
#1938=FACE_OUTER_BOUND('',#3826,.T.);
#1939=FACE_OUTER_BOUND('',#3827,.T.);
#1940=FACE_OUTER_BOUND('',#3828,.T.);
#1941=FACE_OUTER_BOUND('',#3829,.T.);
#1942=FACE_OUTER_BOUND('',#3830,.T.);
#1943=FACE_OUTER_BOUND('',#3831,.T.);
#1944=FACE_OUTER_BOUND('',#3832,.T.);
#1945=FACE_OUTER_BOUND('',#3833,.T.);
#1946=FACE_OUTER_BOUND('',#3834,.T.);
#1947=FACE_OUTER_BOUND('',#3835,.T.);
#1948=FACE_OUTER_BOUND('',#3836,.T.);
#1949=FACE_OUTER_BOUND('',#3837,.T.);
#1950=FACE_OUTER_BOUND('',#3838,.T.);
#1951=FACE_OUTER_BOUND('',#3839,.T.);
#1952=FACE_OUTER_BOUND('',#3840,.T.);
#1953=FACE_OUTER_BOUND('',#3841,.T.);
#1954=FACE_OUTER_BOUND('',#3842,.T.);
#1955=FACE_OUTER_BOUND('',#3843,.T.);
#1956=FACE_OUTER_BOUND('',#3844,.T.);
#1957=FACE_OUTER_BOUND('',#3845,.T.);
#1958=FACE_OUTER_BOUND('',#3846,.T.);
#1959=FACE_OUTER_BOUND('',#3847,.T.);
#1960=FACE_OUTER_BOUND('',#3848,.T.);
#1961=FACE_OUTER_BOUND('',#3849,.T.);
#1962=FACE_OUTER_BOUND('',#3850,.T.);
#1963=FACE_OUTER_BOUND('',#3851,.T.);
#1964=FACE_OUTER_BOUND('',#3852,.T.);
#1965=FACE_OUTER_BOUND('',#3853,.T.);
#1966=FACE_OUTER_BOUND('',#3854,.T.);
#1967=FACE_OUTER_BOUND('',#3855,.T.);
#1968=FACE_OUTER_BOUND('',#3856,.T.);
#1969=FACE_OUTER_BOUND('',#3857,.T.);
#1970=FACE_OUTER_BOUND('',#3858,.T.);
#1971=FACE_OUTER_BOUND('',#3859,.T.);
#1972=FACE_OUTER_BOUND('',#3860,.T.);
#1973=FACE_OUTER_BOUND('',#3861,.T.);
#1974=FACE_OUTER_BOUND('',#3862,.T.);
#1975=FACE_OUTER_BOUND('',#3863,.T.);
#1976=FACE_OUTER_BOUND('',#3864,.T.);
#1977=FACE_OUTER_BOUND('',#3865,.T.);
#1978=FACE_OUTER_BOUND('',#3866,.T.);
#1979=FACE_OUTER_BOUND('',#3867,.T.);
#1980=FACE_OUTER_BOUND('',#3868,.T.);
#1981=FACE_OUTER_BOUND('',#3869,.T.);
#1982=FACE_OUTER_BOUND('',#3870,.T.);
#1983=FACE_OUTER_BOUND('',#3871,.T.);
#1984=FACE_OUTER_BOUND('',#3872,.T.);
#1985=FACE_OUTER_BOUND('',#3873,.T.);
#1986=FACE_OUTER_BOUND('',#3874,.T.);
#1987=FACE_OUTER_BOUND('',#3875,.T.);
#1988=FACE_OUTER_BOUND('',#3876,.T.);
#1989=FACE_OUTER_BOUND('',#3877,.T.);
#1990=FACE_OUTER_BOUND('',#3878,.T.);
#1991=FACE_OUTER_BOUND('',#3879,.T.);
#1992=FACE_OUTER_BOUND('',#3880,.T.);
#1993=FACE_OUTER_BOUND('',#3881,.T.);
#1994=FACE_OUTER_BOUND('',#3882,.T.);
#1995=FACE_OUTER_BOUND('',#3883,.T.);
#1996=FACE_OUTER_BOUND('',#3884,.T.);
#1997=FACE_OUTER_BOUND('',#3885,.T.);
#1998=FACE_OUTER_BOUND('',#3886,.T.);
#1999=FACE_OUTER_BOUND('',#3887,.T.);
#2000=FACE_OUTER_BOUND('',#3888,.T.);
#2001=FACE_OUTER_BOUND('',#3889,.T.);
#2002=FACE_OUTER_BOUND('',#3890,.T.);
#2003=FACE_OUTER_BOUND('',#3891,.T.);
#2004=FACE_OUTER_BOUND('',#3892,.T.);
#2005=FACE_OUTER_BOUND('',#3893,.T.);
#2006=FACE_OUTER_BOUND('',#3894,.T.);
#2007=FACE_OUTER_BOUND('',#3895,.T.);
#2008=FACE_OUTER_BOUND('',#3896,.T.);
#2009=FACE_OUTER_BOUND('',#3897,.T.);
#2010=FACE_OUTER_BOUND('',#3898,.T.);
#2011=FACE_OUTER_BOUND('',#3899,.T.);
#2012=FACE_OUTER_BOUND('',#3900,.T.);
#2013=FACE_OUTER_BOUND('',#3901,.T.);
#2014=FACE_OUTER_BOUND('',#3902,.T.);
#2015=FACE_OUTER_BOUND('',#3903,.T.);
#2016=FACE_OUTER_BOUND('',#3904,.T.);
#2017=FACE_OUTER_BOUND('',#3905,.T.);
#2018=FACE_OUTER_BOUND('',#3906,.T.);
#2019=FACE_OUTER_BOUND('',#3907,.T.);
#2020=FACE_OUTER_BOUND('',#3908,.T.);
#2021=FACE_OUTER_BOUND('',#3909,.T.);
#2022=FACE_OUTER_BOUND('',#3910,.T.);
#2023=FACE_OUTER_BOUND('',#3911,.T.);
#2024=FACE_OUTER_BOUND('',#3912,.T.);
#2025=FACE_OUTER_BOUND('',#3913,.T.);
#2026=FACE_OUTER_BOUND('',#3914,.T.);
#2027=FACE_OUTER_BOUND('',#3915,.T.);
#2028=FACE_OUTER_BOUND('',#3916,.T.);
#2029=FACE_OUTER_BOUND('',#3917,.T.);
#2030=FACE_OUTER_BOUND('',#3918,.T.);
#2031=FACE_OUTER_BOUND('',#3919,.T.);
#2032=FACE_OUTER_BOUND('',#3920,.T.);
#2033=FACE_OUTER_BOUND('',#3921,.T.);
#2034=FACE_OUTER_BOUND('',#3922,.T.);
#2035=FACE_OUTER_BOUND('',#3923,.T.);
#2036=FACE_OUTER_BOUND('',#3924,.T.);
#2037=FACE_OUTER_BOUND('',#3925,.T.);
#2038=FACE_OUTER_BOUND('',#3926,.T.);
#2039=FACE_OUTER_BOUND('',#3927,.T.);
#2040=FACE_OUTER_BOUND('',#3928,.T.);
#2041=FACE_OUTER_BOUND('',#3929,.T.);
#2042=FACE_OUTER_BOUND('',#3930,.T.);
#2043=FACE_OUTER_BOUND('',#3931,.T.);
#2044=FACE_OUTER_BOUND('',#3932,.T.);
#2045=FACE_OUTER_BOUND('',#3933,.T.);
#2046=FACE_OUTER_BOUND('',#3934,.T.);
#2047=FACE_OUTER_BOUND('',#3935,.T.);
#2048=FACE_OUTER_BOUND('',#3936,.T.);
#2049=FACE_OUTER_BOUND('',#3937,.T.);
#2050=FACE_OUTER_BOUND('',#3938,.T.);
#2051=FACE_OUTER_BOUND('',#3939,.T.);
#2052=FACE_OUTER_BOUND('',#3940,.T.);
#2053=FACE_OUTER_BOUND('',#3941,.T.);
#2054=FACE_OUTER_BOUND('',#3942,.T.);
#2055=FACE_OUTER_BOUND('',#3943,.T.);
#2056=FACE_OUTER_BOUND('',#3944,.T.);
#2057=FACE_OUTER_BOUND('',#3945,.T.);
#2058=FACE_OUTER_BOUND('',#3946,.T.);
#2059=FACE_OUTER_BOUND('',#3947,.T.);
#2060=FACE_OUTER_BOUND('',#3948,.T.);
#2061=FACE_OUTER_BOUND('',#3949,.T.);
#2062=FACE_OUTER_BOUND('',#3950,.T.);
#2063=FACE_OUTER_BOUND('',#3951,.T.);
#2064=FACE_OUTER_BOUND('',#3952,.T.);
#2065=FACE_OUTER_BOUND('',#3953,.T.);
#2066=FACE_OUTER_BOUND('',#3954,.T.);
#2067=FACE_OUTER_BOUND('',#3955,.T.);
#2068=FACE_OUTER_BOUND('',#3956,.T.);
#2069=FACE_OUTER_BOUND('',#3957,.T.);
#2070=FACE_OUTER_BOUND('',#3958,.T.);
#2071=FACE_OUTER_BOUND('',#3959,.T.);
#2072=FACE_OUTER_BOUND('',#3960,.T.);
#2073=FACE_OUTER_BOUND('',#3961,.T.);
#2074=FACE_OUTER_BOUND('',#3962,.T.);
#2075=FACE_OUTER_BOUND('',#3963,.T.);
#2076=FACE_OUTER_BOUND('',#3964,.T.);
#2077=FACE_OUTER_BOUND('',#3965,.T.);
#2078=FACE_OUTER_BOUND('',#3966,.T.);
#2079=FACE_OUTER_BOUND('',#3967,.T.);
#2080=FACE_OUTER_BOUND('',#3968,.T.);
#2081=FACE_OUTER_BOUND('',#3969,.T.);
#2082=FACE_OUTER_BOUND('',#3970,.T.);
#2083=FACE_OUTER_BOUND('',#3971,.T.);
#2084=FACE_OUTER_BOUND('',#3972,.T.);
#2085=FACE_OUTER_BOUND('',#3973,.T.);
#2086=FACE_OUTER_BOUND('',#3974,.T.);
#2087=FACE_OUTER_BOUND('',#3975,.T.);
#2088=FACE_OUTER_BOUND('',#3976,.T.);
#2089=FACE_OUTER_BOUND('',#3977,.T.);
#2090=FACE_OUTER_BOUND('',#3978,.T.);
#2091=FACE_OUTER_BOUND('',#3979,.T.);
#2092=FACE_OUTER_BOUND('',#3980,.T.);
#2093=FACE_OUTER_BOUND('',#3981,.T.);
#2094=FACE_OUTER_BOUND('',#3982,.T.);
#2095=FACE_OUTER_BOUND('',#3983,.T.);
#2096=FACE_OUTER_BOUND('',#3984,.T.);
#2097=FACE_OUTER_BOUND('',#3985,.T.);
#2098=FACE_OUTER_BOUND('',#3986,.T.);
#2099=FACE_OUTER_BOUND('',#3987,.T.);
#2100=FACE_OUTER_BOUND('',#3988,.T.);
#2101=FACE_OUTER_BOUND('',#3989,.T.);
#2102=FACE_OUTER_BOUND('',#3990,.T.);
#2103=FACE_OUTER_BOUND('',#3991,.T.);
#2104=FACE_OUTER_BOUND('',#3992,.T.);
#2105=FACE_OUTER_BOUND('',#3993,.T.);
#2106=FACE_OUTER_BOUND('',#3994,.T.);
#2107=FACE_OUTER_BOUND('',#3995,.T.);
#2108=FACE_OUTER_BOUND('',#3996,.T.);
#2109=FACE_OUTER_BOUND('',#3997,.T.);
#2110=FACE_OUTER_BOUND('',#3998,.T.);
#2111=FACE_OUTER_BOUND('',#3999,.T.);
#2112=FACE_OUTER_BOUND('',#4000,.T.);
#2113=FACE_OUTER_BOUND('',#4001,.T.);
#2114=FACE_OUTER_BOUND('',#4002,.T.);
#2115=FACE_OUTER_BOUND('',#4003,.T.);
#2116=FACE_OUTER_BOUND('',#4004,.T.);
#2117=FACE_OUTER_BOUND('',#4005,.T.);
#2118=FACE_OUTER_BOUND('',#4006,.T.);
#2119=FACE_OUTER_BOUND('',#4007,.T.);
#2120=FACE_OUTER_BOUND('',#4008,.T.);
#2121=FACE_OUTER_BOUND('',#4009,.T.);
#2122=FACE_OUTER_BOUND('',#4010,.T.);
#2123=FACE_OUTER_BOUND('',#4011,.T.);
#2124=FACE_OUTER_BOUND('',#4012,.T.);
#2125=FACE_OUTER_BOUND('',#4013,.T.);
#2126=FACE_OUTER_BOUND('',#4014,.T.);
#2127=FACE_OUTER_BOUND('',#4015,.T.);
#2128=FACE_OUTER_BOUND('',#4016,.T.);
#2129=FACE_OUTER_BOUND('',#4017,.T.);
#2130=FACE_OUTER_BOUND('',#4018,.T.);
#2131=FACE_OUTER_BOUND('',#4019,.T.);
#2132=FACE_OUTER_BOUND('',#4020,.T.);
#2133=FACE_OUTER_BOUND('',#4021,.T.);
#2134=FACE_OUTER_BOUND('',#4022,.T.);
#2135=FACE_OUTER_BOUND('',#4023,.T.);
#2136=FACE_OUTER_BOUND('',#4024,.T.);
#2137=FACE_OUTER_BOUND('',#4025,.T.);
#2138=FACE_OUTER_BOUND('',#4026,.T.);
#2139=FACE_OUTER_BOUND('',#4027,.T.);
#2140=FACE_OUTER_BOUND('',#4028,.T.);
#2141=FACE_OUTER_BOUND('',#4029,.T.);
#2142=FACE_OUTER_BOUND('',#4030,.T.);
#2143=FACE_OUTER_BOUND('',#4031,.T.);
#2144=FACE_OUTER_BOUND('',#4032,.T.);
#2145=FACE_OUTER_BOUND('',#4033,.T.);
#2146=FACE_OUTER_BOUND('',#4034,.T.);
#2147=FACE_OUTER_BOUND('',#4035,.T.);
#2148=FACE_OUTER_BOUND('',#4036,.T.);
#2149=FACE_OUTER_BOUND('',#4037,.T.);
#2150=FACE_OUTER_BOUND('',#4038,.T.);
#2151=FACE_OUTER_BOUND('',#4039,.T.);
#2152=FACE_OUTER_BOUND('',#4040,.T.);
#2153=FACE_OUTER_BOUND('',#4041,.T.);
#2154=FACE_OUTER_BOUND('',#4042,.T.);
#2155=FACE_OUTER_BOUND('',#4043,.T.);
#2156=FACE_OUTER_BOUND('',#4044,.T.);
#2157=FACE_OUTER_BOUND('',#4045,.T.);
#2158=FACE_OUTER_BOUND('',#4046,.T.);
#2159=FACE_OUTER_BOUND('',#4047,.T.);
#2160=FACE_OUTER_BOUND('',#4048,.T.);
#2161=FACE_OUTER_BOUND('',#4049,.T.);
#2162=FACE_OUTER_BOUND('',#4050,.T.);
#2163=FACE_OUTER_BOUND('',#4051,.T.);
#2164=FACE_OUTER_BOUND('',#4052,.T.);
#2165=FACE_OUTER_BOUND('',#4053,.T.);
#2166=FACE_OUTER_BOUND('',#4054,.T.);
#2167=FACE_OUTER_BOUND('',#4055,.T.);
#2168=FACE_OUTER_BOUND('',#4056,.T.);
#2169=FACE_OUTER_BOUND('',#4057,.T.);
#2170=FACE_OUTER_BOUND('',#4058,.T.);
#2171=FACE_OUTER_BOUND('',#4059,.T.);
#2172=FACE_OUTER_BOUND('',#4060,.T.);
#2173=FACE_OUTER_BOUND('',#4061,.T.);
#2174=FACE_OUTER_BOUND('',#4062,.T.);
#2175=FACE_OUTER_BOUND('',#4063,.T.);
#2176=FACE_OUTER_BOUND('',#4064,.T.);
#2177=FACE_OUTER_BOUND('',#4065,.T.);
#2178=FACE_OUTER_BOUND('',#4066,.T.);
#2179=FACE_OUTER_BOUND('',#4067,.T.);
#2180=FACE_OUTER_BOUND('',#4068,.T.);
#2181=FACE_OUTER_BOUND('',#4069,.T.);
#2182=FACE_OUTER_BOUND('',#4070,.T.);
#2183=FACE_OUTER_BOUND('',#4071,.T.);
#2184=FACE_OUTER_BOUND('',#4072,.T.);
#2185=FACE_OUTER_BOUND('',#4073,.T.);
#2186=FACE_OUTER_BOUND('',#4074,.T.);
#2187=FACE_OUTER_BOUND('',#4075,.T.);
#2188=FACE_OUTER_BOUND('',#4076,.T.);
#2189=FACE_OUTER_BOUND('',#4077,.T.);
#2190=FACE_OUTER_BOUND('',#4078,.T.);
#2191=FACE_OUTER_BOUND('',#4079,.T.);
#2192=FACE_OUTER_BOUND('',#4080,.T.);
#2193=FACE_OUTER_BOUND('',#4081,.T.);
#2194=FACE_OUTER_BOUND('',#4082,.T.);
#2195=FACE_OUTER_BOUND('',#4083,.T.);
#2196=FACE_OUTER_BOUND('',#4084,.T.);
#2197=FACE_OUTER_BOUND('',#4085,.T.);
#2198=FACE_OUTER_BOUND('',#4086,.T.);
#2199=FACE_OUTER_BOUND('',#4087,.T.);
#2200=FACE_OUTER_BOUND('',#4088,.T.);
#2201=FACE_OUTER_BOUND('',#4089,.T.);
#2202=FACE_OUTER_BOUND('',#4090,.T.);
#2203=FACE_OUTER_BOUND('',#4091,.T.);
#2204=FACE_OUTER_BOUND('',#4092,.T.);
#2205=FACE_OUTER_BOUND('',#4093,.T.);
#2206=FACE_OUTER_BOUND('',#4094,.T.);
#2207=FACE_OUTER_BOUND('',#4095,.T.);
#2208=FACE_OUTER_BOUND('',#4096,.T.);
#2209=FACE_OUTER_BOUND('',#4097,.T.);
#2210=FACE_OUTER_BOUND('',#4098,.T.);
#2211=FACE_OUTER_BOUND('',#4099,.T.);
#2212=FACE_OUTER_BOUND('',#4100,.T.);
#2213=FACE_OUTER_BOUND('',#4101,.T.);
#2214=FACE_OUTER_BOUND('',#4102,.T.);
#2215=FACE_OUTER_BOUND('',#4103,.T.);
#2216=FACE_OUTER_BOUND('',#4104,.T.);
#2217=FACE_OUTER_BOUND('',#4105,.T.);
#2218=FACE_OUTER_BOUND('',#4106,.T.);
#2219=FACE_OUTER_BOUND('',#4107,.T.);
#2220=FACE_OUTER_BOUND('',#4108,.T.);
#2221=FACE_OUTER_BOUND('',#4109,.T.);
#2222=FACE_OUTER_BOUND('',#4110,.T.);
#2223=FACE_OUTER_BOUND('',#4111,.T.);
#2224=FACE_OUTER_BOUND('',#4112,.T.);
#2225=FACE_OUTER_BOUND('',#4113,.T.);
#2226=FACE_OUTER_BOUND('',#4114,.T.);
#2227=FACE_OUTER_BOUND('',#4115,.T.);
#2228=FACE_OUTER_BOUND('',#4116,.T.);
#2229=FACE_OUTER_BOUND('',#4117,.T.);
#2230=FACE_OUTER_BOUND('',#4118,.T.);
#2231=FACE_OUTER_BOUND('',#4119,.T.);
#2232=FACE_OUTER_BOUND('',#4120,.T.);
#2233=FACE_OUTER_BOUND('',#4121,.T.);
#2234=FACE_OUTER_BOUND('',#4122,.T.);
#2235=FACE_OUTER_BOUND('',#4123,.T.);
#2236=FACE_OUTER_BOUND('',#4124,.T.);
#2237=FACE_OUTER_BOUND('',#4125,.T.);
#2238=FACE_OUTER_BOUND('',#4126,.T.);
#2239=FACE_OUTER_BOUND('',#4127,.T.);
#2240=FACE_OUTER_BOUND('',#4128,.T.);
#2241=FACE_OUTER_BOUND('',#4129,.T.);
#2242=FACE_OUTER_BOUND('',#4130,.T.);
#2243=FACE_OUTER_BOUND('',#4131,.T.);
#2244=FACE_OUTER_BOUND('',#4132,.T.);
#2245=FACE_OUTER_BOUND('',#4133,.T.);
#2246=FACE_OUTER_BOUND('',#4134,.T.);
#2247=FACE_OUTER_BOUND('',#4135,.T.);
#2248=FACE_OUTER_BOUND('',#4136,.T.);
#2249=FACE_OUTER_BOUND('',#4137,.T.);
#2250=FACE_OUTER_BOUND('',#4138,.T.);
#2251=FACE_OUTER_BOUND('',#4139,.T.);
#2252=FACE_OUTER_BOUND('',#4140,.T.);
#2253=FACE_OUTER_BOUND('',#4141,.T.);
#2254=FACE_OUTER_BOUND('',#4142,.T.);
#2255=FACE_OUTER_BOUND('',#4143,.T.);
#2256=FACE_OUTER_BOUND('',#4144,.T.);
#2257=FACE_OUTER_BOUND('',#4145,.T.);
#2258=FACE_OUTER_BOUND('',#4146,.T.);
#2259=FACE_OUTER_BOUND('',#4147,.T.);
#2260=FACE_OUTER_BOUND('',#4148,.T.);
#2261=FACE_OUTER_BOUND('',#4149,.T.);
#2262=FACE_OUTER_BOUND('',#4150,.T.);
#2263=FACE_OUTER_BOUND('',#4151,.T.);
#2264=FACE_OUTER_BOUND('',#4152,.T.);
#2265=FACE_OUTER_BOUND('',#4153,.T.);
#2266=FACE_OUTER_BOUND('',#4154,.T.);
#2267=FACE_OUTER_BOUND('',#4155,.T.);
#2268=FACE_OUTER_BOUND('',#4156,.T.);
#2269=FACE_OUTER_BOUND('',#4157,.T.);
#2270=FACE_OUTER_BOUND('',#4158,.T.);
#2271=FACE_OUTER_BOUND('',#4159,.T.);
#2272=FACE_OUTER_BOUND('',#4160,.T.);
#2273=FACE_OUTER_BOUND('',#4161,.T.);
#2274=FACE_OUTER_BOUND('',#4162,.T.);
#2275=FACE_OUTER_BOUND('',#4163,.T.);
#2276=FACE_OUTER_BOUND('',#4164,.T.);
#2277=FACE_OUTER_BOUND('',#4165,.T.);
#2278=FACE_OUTER_BOUND('',#4166,.T.);
#2279=FACE_OUTER_BOUND('',#4167,.T.);
#2280=FACE_OUTER_BOUND('',#4168,.T.);
#2281=FACE_OUTER_BOUND('',#4169,.T.);
#2282=FACE_OUTER_BOUND('',#4170,.T.);
#2283=FACE_OUTER_BOUND('',#4171,.T.);
#2284=FACE_OUTER_BOUND('',#4172,.T.);
#2285=FACE_OUTER_BOUND('',#4173,.T.);
#2286=FACE_OUTER_BOUND('',#4174,.T.);
#2287=FACE_OUTER_BOUND('',#4175,.T.);
#2288=FACE_OUTER_BOUND('',#4176,.T.);
#2289=FACE_OUTER_BOUND('',#4177,.T.);
#2290=FACE_OUTER_BOUND('',#4178,.T.);
#2291=FACE_OUTER_BOUND('',#4179,.T.);
#2292=FACE_OUTER_BOUND('',#4180,.T.);
#2293=FACE_OUTER_BOUND('',#4181,.T.);
#2294=FACE_OUTER_BOUND('',#4182,.T.);
#2295=FACE_OUTER_BOUND('',#4183,.T.);
#2296=FACE_OUTER_BOUND('',#4184,.T.);
#2297=FACE_OUTER_BOUND('',#4185,.T.);
#2298=FACE_OUTER_BOUND('',#4186,.T.);
#2299=FACE_OUTER_BOUND('',#4187,.T.);
#2300=FACE_OUTER_BOUND('',#4188,.T.);
#2301=FACE_OUTER_BOUND('',#4189,.T.);
#2302=FACE_OUTER_BOUND('',#4190,.T.);
#2303=FACE_OUTER_BOUND('',#4191,.T.);
#2304=FACE_OUTER_BOUND('',#4192,.T.);
#2305=FACE_OUTER_BOUND('',#4193,.T.);
#2306=FACE_OUTER_BOUND('',#4194,.T.);
#2307=FACE_OUTER_BOUND('',#4195,.T.);
#2308=FACE_OUTER_BOUND('',#4196,.T.);
#2309=FACE_OUTER_BOUND('',#4197,.T.);
#2310=FACE_OUTER_BOUND('',#4198,.T.);
#2311=FACE_OUTER_BOUND('',#4199,.T.);
#2312=FACE_OUTER_BOUND('',#4200,.T.);
#2313=FACE_OUTER_BOUND('',#4201,.T.);
#2314=FACE_OUTER_BOUND('',#4202,.T.);
#2315=FACE_OUTER_BOUND('',#4203,.T.);
#2316=FACE_OUTER_BOUND('',#4204,.T.);
#2317=FACE_OUTER_BOUND('',#4205,.T.);
#2318=FACE_OUTER_BOUND('',#4206,.T.);
#2319=FACE_OUTER_BOUND('',#4207,.T.);
#2320=FACE_OUTER_BOUND('',#4208,.T.);
#2321=FACE_OUTER_BOUND('',#4209,.T.);
#2322=FACE_OUTER_BOUND('',#4210,.T.);
#2323=FACE_OUTER_BOUND('',#4211,.T.);
#2324=FACE_OUTER_BOUND('',#4212,.T.);
#2325=FACE_OUTER_BOUND('',#4213,.T.);
#2326=FACE_OUTER_BOUND('',#4214,.T.);
#2327=FACE_OUTER_BOUND('',#4215,.T.);
#2328=FACE_OUTER_BOUND('',#4216,.T.);
#2329=FACE_OUTER_BOUND('',#4217,.T.);
#2330=FACE_OUTER_BOUND('',#4218,.T.);
#2331=FACE_OUTER_BOUND('',#4219,.T.);
#2332=FACE_OUTER_BOUND('',#4220,.T.);
#2333=FACE_OUTER_BOUND('',#4221,.T.);
#2334=FACE_OUTER_BOUND('',#4222,.T.);
#2335=FACE_OUTER_BOUND('',#4223,.T.);
#2336=FACE_OUTER_BOUND('',#4224,.T.);
#2337=FACE_OUTER_BOUND('',#4225,.T.);
#2338=FACE_OUTER_BOUND('',#4226,.T.);
#2339=FACE_OUTER_BOUND('',#4227,.T.);
#2340=FACE_OUTER_BOUND('',#4228,.T.);
#2341=FACE_OUTER_BOUND('',#4229,.T.);
#2342=FACE_OUTER_BOUND('',#4230,.T.);
#2343=FACE_OUTER_BOUND('',#4231,.T.);
#2344=FACE_OUTER_BOUND('',#4232,.T.);
#2345=FACE_OUTER_BOUND('',#4233,.T.);
#2346=FACE_OUTER_BOUND('',#4234,.T.);
#2347=FACE_OUTER_BOUND('',#4235,.T.);
#2348=FACE_OUTER_BOUND('',#4236,.T.);
#2349=FACE_OUTER_BOUND('',#4237,.T.);
#2350=FACE_OUTER_BOUND('',#4238,.T.);
#2351=FACE_OUTER_BOUND('',#4239,.T.);
#2352=FACE_OUTER_BOUND('',#4240,.T.);
#2353=FACE_OUTER_BOUND('',#4241,.T.);
#2354=FACE_OUTER_BOUND('',#4242,.T.);
#2355=FACE_OUTER_BOUND('',#4243,.T.);
#2356=FACE_OUTER_BOUND('',#4244,.T.);
#2357=FACE_OUTER_BOUND('',#4245,.T.);
#2358=FACE_OUTER_BOUND('',#4246,.T.);
#2359=FACE_OUTER_BOUND('',#4247,.T.);
#2360=FACE_OUTER_BOUND('',#4248,.T.);
#2361=FACE_OUTER_BOUND('',#4249,.T.);
#2362=FACE_OUTER_BOUND('',#4250,.T.);
#2363=FACE_OUTER_BOUND('',#4251,.T.);
#2364=FACE_OUTER_BOUND('',#4252,.T.);
#2365=FACE_OUTER_BOUND('',#4253,.T.);
#2366=FACE_OUTER_BOUND('',#4254,.T.);
#2367=FACE_OUTER_BOUND('',#4255,.T.);
#2368=FACE_OUTER_BOUND('',#4256,.T.);
#2369=FACE_OUTER_BOUND('',#4257,.T.);
#2370=FACE_OUTER_BOUND('',#4258,.T.);
#2371=FACE_OUTER_BOUND('',#4259,.T.);
#2372=FACE_OUTER_BOUND('',#4260,.T.);
#2373=FACE_OUTER_BOUND('',#4261,.T.);
#2374=FACE_OUTER_BOUND('',#4262,.T.);
#2375=FACE_OUTER_BOUND('',#4263,.T.);
#2376=FACE_OUTER_BOUND('',#4264,.T.);
#2377=FACE_OUTER_BOUND('',#4265,.T.);
#2378=FACE_OUTER_BOUND('',#4266,.T.);
#2379=FACE_OUTER_BOUND('',#4267,.T.);
#2380=FACE_OUTER_BOUND('',#4268,.T.);
#2381=FACE_OUTER_BOUND('',#4269,.T.);
#2382=FACE_OUTER_BOUND('',#4270,.T.);
#2383=FACE_OUTER_BOUND('',#4271,.T.);
#2384=FACE_OUTER_BOUND('',#4272,.T.);
#2385=FACE_OUTER_BOUND('',#4273,.T.);
#2386=FACE_OUTER_BOUND('',#4274,.T.);
#2387=FACE_OUTER_BOUND('',#4275,.T.);
#2388=FACE_OUTER_BOUND('',#4276,.T.);
#2389=FACE_OUTER_BOUND('',#4277,.T.);
#2390=FACE_OUTER_BOUND('',#4278,.T.);
#2391=FACE_OUTER_BOUND('',#4279,.T.);
#2392=FACE_OUTER_BOUND('',#4280,.T.);
#2393=FACE_OUTER_BOUND('',#4281,.T.);
#2394=FACE_OUTER_BOUND('',#4282,.T.);
#2395=FACE_OUTER_BOUND('',#4283,.T.);
#2396=FACE_OUTER_BOUND('',#4284,.T.);
#2397=FACE_OUTER_BOUND('',#4285,.T.);
#2398=FACE_OUTER_BOUND('',#4286,.T.);
#2399=FACE_OUTER_BOUND('',#4287,.T.);
#2400=FACE_OUTER_BOUND('',#4288,.T.);
#2401=FACE_OUTER_BOUND('',#4289,.T.);
#2402=FACE_OUTER_BOUND('',#4290,.T.);
#2403=FACE_OUTER_BOUND('',#4291,.T.);
#2404=FACE_OUTER_BOUND('',#4292,.T.);
#2405=FACE_OUTER_BOUND('',#4293,.T.);
#2406=FACE_OUTER_BOUND('',#4294,.T.);
#2407=FACE_OUTER_BOUND('',#4295,.T.);
#2408=FACE_OUTER_BOUND('',#4296,.T.);
#2409=FACE_OUTER_BOUND('',#4297,.T.);
#2410=FACE_OUTER_BOUND('',#4298,.T.);
#2411=FACE_OUTER_BOUND('',#4299,.T.);
#2412=FACE_OUTER_BOUND('',#4300,.T.);
#2413=FACE_OUTER_BOUND('',#4301,.T.);
#2414=FACE_OUTER_BOUND('',#4302,.T.);
#2415=FACE_OUTER_BOUND('',#4303,.T.);
#2416=FACE_OUTER_BOUND('',#4304,.T.);
#2417=FACE_OUTER_BOUND('',#4305,.T.);
#2418=FACE_OUTER_BOUND('',#4306,.T.);
#2419=FACE_OUTER_BOUND('',#4307,.T.);
#2420=FACE_OUTER_BOUND('',#4308,.T.);
#2421=FACE_OUTER_BOUND('',#4309,.T.);
#2422=FACE_OUTER_BOUND('',#4310,.T.);
#2423=FACE_OUTER_BOUND('',#4311,.T.);
#2424=FACE_OUTER_BOUND('',#4312,.T.);
#2425=FACE_OUTER_BOUND('',#4313,.T.);
#2426=FACE_OUTER_BOUND('',#4314,.T.);
#2427=FACE_OUTER_BOUND('',#4315,.T.);
#2428=FACE_OUTER_BOUND('',#4316,.T.);
#2429=FACE_OUTER_BOUND('',#4317,.T.);
#2430=FACE_OUTER_BOUND('',#4318,.T.);
#2431=FACE_OUTER_BOUND('',#4319,.T.);
#2432=FACE_OUTER_BOUND('',#4320,.T.);
#2433=FACE_OUTER_BOUND('',#4321,.T.);
#2434=FACE_OUTER_BOUND('',#4322,.T.);
#2435=FACE_OUTER_BOUND('',#4323,.T.);
#2436=FACE_OUTER_BOUND('',#4324,.T.);
#2437=FACE_OUTER_BOUND('',#4325,.T.);
#2438=FACE_OUTER_BOUND('',#4326,.T.);
#2439=FACE_OUTER_BOUND('',#4327,.T.);
#2440=FACE_OUTER_BOUND('',#4328,.T.);
#2441=FACE_OUTER_BOUND('',#4329,.T.);
#2442=FACE_OUTER_BOUND('',#4330,.T.);
#2443=FACE_OUTER_BOUND('',#4331,.T.);
#2444=FACE_OUTER_BOUND('',#4332,.T.);
#2445=FACE_OUTER_BOUND('',#4333,.T.);
#2446=FACE_OUTER_BOUND('',#4334,.T.);
#2447=FACE_OUTER_BOUND('',#4335,.T.);
#2448=FACE_OUTER_BOUND('',#4336,.T.);
#2449=FACE_OUTER_BOUND('',#4337,.T.);
#2450=FACE_OUTER_BOUND('',#4338,.T.);
#2451=FACE_OUTER_BOUND('',#4339,.T.);
#2452=FACE_OUTER_BOUND('',#4340,.T.);
#2453=FACE_OUTER_BOUND('',#4341,.T.);
#2454=FACE_OUTER_BOUND('',#4342,.T.);
#2455=FACE_OUTER_BOUND('',#4343,.T.);
#2456=FACE_OUTER_BOUND('',#4344,.T.);
#2457=FACE_OUTER_BOUND('',#4345,.T.);
#2458=FACE_OUTER_BOUND('',#4346,.T.);
#2459=FACE_OUTER_BOUND('',#4347,.T.);
#2460=FACE_OUTER_BOUND('',#4348,.T.);
#2461=FACE_OUTER_BOUND('',#4349,.T.);
#2462=FACE_OUTER_BOUND('',#4350,.T.);
#2463=FACE_OUTER_BOUND('',#4351,.T.);
#2464=FACE_OUTER_BOUND('',#4352,.T.);
#2465=FACE_OUTER_BOUND('',#4353,.T.);
#2466=FACE_OUTER_BOUND('',#4354,.T.);
#2467=FACE_OUTER_BOUND('',#4355,.T.);
#2468=FACE_OUTER_BOUND('',#4356,.T.);
#2469=FACE_OUTER_BOUND('',#4357,.T.);
#2470=FACE_OUTER_BOUND('',#4358,.T.);
#2471=FACE_OUTER_BOUND('',#4359,.T.);
#2472=FACE_OUTER_BOUND('',#4360,.T.);
#2473=FACE_OUTER_BOUND('',#4361,.T.);
#2474=FACE_OUTER_BOUND('',#4362,.T.);
#2475=FACE_OUTER_BOUND('',#4363,.T.);
#2476=FACE_OUTER_BOUND('',#4364,.T.);
#2477=FACE_OUTER_BOUND('',#4365,.T.);
#2478=FACE_OUTER_BOUND('',#4366,.T.);
#2479=FACE_OUTER_BOUND('',#4367,.T.);
#2480=FACE_OUTER_BOUND('',#4368,.T.);
#2481=FACE_OUTER_BOUND('',#4369,.T.);
#2482=FACE_OUTER_BOUND('',#4370,.T.);
#2483=FACE_OUTER_BOUND('',#4371,.T.);
#2484=FACE_OUTER_BOUND('',#4372,.T.);
#2485=FACE_OUTER_BOUND('',#4373,.T.);
#2486=FACE_OUTER_BOUND('',#4374,.T.);
#2487=FACE_OUTER_BOUND('',#4375,.T.);
#2488=FACE_OUTER_BOUND('',#4376,.T.);
#2489=FACE_OUTER_BOUND('',#4377,.T.);
#2490=FACE_OUTER_BOUND('',#4378,.T.);
#2491=FACE_OUTER_BOUND('',#4379,.T.);
#2492=FACE_OUTER_BOUND('',#4380,.T.);
#2493=FACE_OUTER_BOUND('',#4381,.T.);
#2494=FACE_OUTER_BOUND('',#4382,.T.);
#2495=FACE_OUTER_BOUND('',#4383,.T.);
#2496=FACE_OUTER_BOUND('',#4384,.T.);
#2497=FACE_OUTER_BOUND('',#4385,.T.);
#2498=FACE_OUTER_BOUND('',#4386,.T.);
#2499=FACE_OUTER_BOUND('',#4387,.T.);
#2500=FACE_OUTER_BOUND('',#4388,.T.);
#2501=FACE_OUTER_BOUND('',#4389,.T.);
#2502=FACE_OUTER_BOUND('',#4390,.T.);
#2503=FACE_OUTER_BOUND('',#4391,.T.);
#2504=FACE_OUTER_BOUND('',#4392,.T.);
#2505=FACE_OUTER_BOUND('',#4393,.T.);
#2506=FACE_OUTER_BOUND('',#4394,.T.);
#2507=FACE_OUTER_BOUND('',#4395,.T.);
#2508=FACE_OUTER_BOUND('',#4396,.T.);
#2509=FACE_OUTER_BOUND('',#4397,.T.);
#2510=FACE_OUTER_BOUND('',#4398,.T.);
#2511=FACE_OUTER_BOUND('',#4399,.T.);
#2512=FACE_OUTER_BOUND('',#4400,.T.);
#2513=FACE_OUTER_BOUND('',#4401,.T.);
#2514=FACE_OUTER_BOUND('',#4402,.T.);
#2515=FACE_OUTER_BOUND('',#4403,.T.);
#2516=FACE_OUTER_BOUND('',#4404,.T.);
#2517=FACE_OUTER_BOUND('',#4405,.T.);
#2518=FACE_OUTER_BOUND('',#4406,.T.);
#2519=FACE_OUTER_BOUND('',#4407,.T.);
#2520=FACE_OUTER_BOUND('',#4408,.T.);
#2521=FACE_OUTER_BOUND('',#4409,.T.);
#2522=FACE_OUTER_BOUND('',#4410,.T.);
#2523=FACE_OUTER_BOUND('',#4411,.T.);
#2524=FACE_OUTER_BOUND('',#4412,.T.);
#2525=FACE_OUTER_BOUND('',#4413,.T.);
#2526=FACE_OUTER_BOUND('',#4414,.T.);
#2527=FACE_OUTER_BOUND('',#4415,.T.);
#2528=FACE_OUTER_BOUND('',#4416,.T.);
#2529=FACE_OUTER_BOUND('',#4417,.T.);
#2530=FACE_OUTER_BOUND('',#4418,.T.);
#2531=FACE_OUTER_BOUND('',#4419,.T.);
#2532=FACE_OUTER_BOUND('',#4420,.T.);
#2533=FACE_OUTER_BOUND('',#4421,.T.);
#2534=FACE_OUTER_BOUND('',#4422,.T.);
#2535=FACE_OUTER_BOUND('',#4423,.T.);
#2536=FACE_OUTER_BOUND('',#4424,.T.);
#2537=FACE_OUTER_BOUND('',#4425,.T.);
#2538=FACE_OUTER_BOUND('',#4426,.T.);
#2539=FACE_OUTER_BOUND('',#4427,.T.);
#2540=FACE_OUTER_BOUND('',#4428,.T.);
#2541=FACE_OUTER_BOUND('',#4429,.T.);
#2542=FACE_OUTER_BOUND('',#4430,.T.);
#2543=FACE_OUTER_BOUND('',#4431,.T.);
#2544=FACE_OUTER_BOUND('',#4432,.T.);
#2545=FACE_OUTER_BOUND('',#4433,.T.);
#2546=FACE_OUTER_BOUND('',#4434,.T.);
#2547=FACE_OUTER_BOUND('',#4435,.T.);
#2548=FACE_OUTER_BOUND('',#4436,.T.);
#2549=FACE_OUTER_BOUND('',#4437,.T.);
#2550=FACE_OUTER_BOUND('',#4438,.T.);
#2551=FACE_OUTER_BOUND('',#4439,.T.);
#2552=FACE_OUTER_BOUND('',#4440,.T.);
#2553=FACE_OUTER_BOUND('',#4441,.T.);
#2554=FACE_OUTER_BOUND('',#4442,.T.);
#2555=FACE_OUTER_BOUND('',#4443,.T.);
#2556=FACE_OUTER_BOUND('',#4444,.T.);
#2557=FACE_OUTER_BOUND('',#4445,.T.);
#2558=FACE_OUTER_BOUND('',#4446,.T.);
#2559=FACE_OUTER_BOUND('',#4447,.T.);
#2560=FACE_OUTER_BOUND('',#4448,.T.);
#2561=FACE_OUTER_BOUND('',#4449,.T.);
#2562=FACE_OUTER_BOUND('',#4450,.T.);
#2563=FACE_OUTER_BOUND('',#4451,.T.);
#2564=FACE_OUTER_BOUND('',#4452,.T.);
#2565=FACE_OUTER_BOUND('',#4453,.T.);
#2566=FACE_OUTER_BOUND('',#4454,.T.);
#2567=FACE_OUTER_BOUND('',#4455,.T.);
#2568=FACE_OUTER_BOUND('',#4456,.T.);
#2569=FACE_OUTER_BOUND('',#4457,.T.);
#2570=FACE_OUTER_BOUND('',#4458,.T.);
#2571=FACE_OUTER_BOUND('',#4459,.T.);
#2572=FACE_OUTER_BOUND('',#4460,.T.);
#2573=FACE_OUTER_BOUND('',#4461,.T.);
#2574=FACE_OUTER_BOUND('',#4462,.T.);
#2575=FACE_OUTER_BOUND('',#4463,.T.);
#2576=FACE_OUTER_BOUND('',#4464,.T.);
#2577=FACE_OUTER_BOUND('',#4465,.T.);
#2578=FACE_OUTER_BOUND('',#4466,.T.);
#2579=FACE_OUTER_BOUND('',#4467,.T.);
#2580=FACE_OUTER_BOUND('',#4468,.T.);
#2581=FACE_OUTER_BOUND('',#4469,.T.);
#2582=FACE_OUTER_BOUND('',#4470,.T.);
#2583=FACE_OUTER_BOUND('',#4471,.T.);
#2584=FACE_OUTER_BOUND('',#4472,.T.);
#2585=FACE_OUTER_BOUND('',#4473,.T.);
#2586=FACE_OUTER_BOUND('',#4474,.T.);
#2587=FACE_OUTER_BOUND('',#4475,.T.);
#2588=FACE_OUTER_BOUND('',#4476,.T.);
#2589=FACE_OUTER_BOUND('',#4477,.T.);
#2590=FACE_OUTER_BOUND('',#4478,.T.);
#2591=FACE_OUTER_BOUND('',#4479,.T.);
#2592=FACE_OUTER_BOUND('',#4480,.T.);
#2593=FACE_OUTER_BOUND('',#4481,.T.);
#2594=FACE_OUTER_BOUND('',#4482,.T.);
#2595=FACE_OUTER_BOUND('',#4483,.T.);
#2596=FACE_OUTER_BOUND('',#4484,.T.);
#2597=FACE_OUTER_BOUND('',#4485,.T.);
#2598=FACE_OUTER_BOUND('',#4486,.T.);
#2599=FACE_OUTER_BOUND('',#4487,.T.);
#2600=FACE_OUTER_BOUND('',#4488,.T.);
#2601=FACE_OUTER_BOUND('',#4489,.T.);
#2602=FACE_OUTER_BOUND('',#4490,.T.);
#2603=FACE_OUTER_BOUND('',#4491,.T.);
#2604=FACE_OUTER_BOUND('',#4492,.T.);
#2605=FACE_OUTER_BOUND('',#4493,.T.);
#2606=FACE_OUTER_BOUND('',#4494,.T.);
#2607=FACE_OUTER_BOUND('',#4495,.T.);
#2608=FACE_OUTER_BOUND('',#4496,.T.);
#2609=FACE_OUTER_BOUND('',#4497,.T.);
#2610=FACE_OUTER_BOUND('',#4498,.T.);
#2611=FACE_OUTER_BOUND('',#4499,.T.);
#2612=FACE_OUTER_BOUND('',#4500,.T.);
#2613=FACE_OUTER_BOUND('',#4501,.T.);
#2614=FACE_OUTER_BOUND('',#4502,.T.);
#2615=FACE_OUTER_BOUND('',#4503,.T.);
#2616=FACE_OUTER_BOUND('',#4504,.T.);
#2617=FACE_OUTER_BOUND('',#4505,.T.);
#2618=FACE_OUTER_BOUND('',#4506,.T.);
#2619=FACE_OUTER_BOUND('',#4507,.T.);
#2620=FACE_OUTER_BOUND('',#4508,.T.);
#2621=FACE_OUTER_BOUND('',#4509,.T.);
#2622=FACE_OUTER_BOUND('',#4510,.T.);
#2623=FACE_OUTER_BOUND('',#4511,.T.);
#2624=FACE_OUTER_BOUND('',#4512,.T.);
#2625=FACE_OUTER_BOUND('',#4513,.T.);
#2626=FACE_OUTER_BOUND('',#4514,.T.);
#2627=FACE_OUTER_BOUND('',#4515,.T.);
#2628=FACE_OUTER_BOUND('',#4516,.T.);
#2629=FACE_OUTER_BOUND('',#4517,.T.);
#2630=FACE_OUTER_BOUND('',#4518,.T.);
#2631=FACE_OUTER_BOUND('',#4519,.T.);
#2632=FACE_OUTER_BOUND('',#4520,.T.);
#2633=FACE_OUTER_BOUND('',#4521,.T.);
#2634=FACE_OUTER_BOUND('',#4522,.T.);
#2635=FACE_OUTER_BOUND('',#4523,.T.);
#2636=FACE_OUTER_BOUND('',#4524,.T.);
#2637=FACE_OUTER_BOUND('',#4525,.T.);
#2638=FACE_OUTER_BOUND('',#4526,.T.);
#2639=FACE_OUTER_BOUND('',#4527,.T.);
#2640=FACE_OUTER_BOUND('',#4528,.T.);
#2641=FACE_OUTER_BOUND('',#4529,.T.);
#2642=FACE_OUTER_BOUND('',#4530,.T.);
#2643=FACE_OUTER_BOUND('',#4531,.T.);
#2644=FACE_OUTER_BOUND('',#4532,.T.);
#2645=FACE_OUTER_BOUND('',#4533,.T.);
#2646=FACE_OUTER_BOUND('',#4534,.T.);
#2647=FACE_OUTER_BOUND('',#4535,.T.);
#2648=FACE_OUTER_BOUND('',#4536,.T.);
#2649=FACE_OUTER_BOUND('',#4537,.T.);
#2650=FACE_OUTER_BOUND('',#4538,.T.);
#2651=FACE_OUTER_BOUND('',#4539,.T.);
#2652=FACE_OUTER_BOUND('',#4540,.T.);
#2653=FACE_OUTER_BOUND('',#4541,.T.);
#2654=FACE_OUTER_BOUND('',#4542,.T.);
#2655=FACE_OUTER_BOUND('',#4543,.T.);
#2656=FACE_OUTER_BOUND('',#4544,.T.);
#2657=FACE_OUTER_BOUND('',#4545,.T.);
#2658=FACE_OUTER_BOUND('',#4546,.T.);
#2659=FACE_OUTER_BOUND('',#4547,.T.);
#2660=FACE_OUTER_BOUND('',#4548,.T.);
#2661=FACE_OUTER_BOUND('',#4549,.T.);
#2662=FACE_OUTER_BOUND('',#4550,.T.);
#2663=FACE_OUTER_BOUND('',#4551,.T.);
#2664=FACE_OUTER_BOUND('',#4552,.T.);
#2665=FACE_OUTER_BOUND('',#4553,.T.);
#2666=FACE_OUTER_BOUND('',#4554,.T.);
#2667=FACE_OUTER_BOUND('',#4555,.T.);
#2668=FACE_OUTER_BOUND('',#4556,.T.);
#2669=FACE_OUTER_BOUND('',#4557,.T.);
#2670=FACE_OUTER_BOUND('',#4558,.T.);
#2671=FACE_OUTER_BOUND('',#4559,.T.);
#2672=FACE_OUTER_BOUND('',#4560,.T.);
#2673=FACE_OUTER_BOUND('',#4561,.T.);
#2674=FACE_OUTER_BOUND('',#4562,.T.);
#2675=FACE_OUTER_BOUND('',#4563,.T.);
#2676=FACE_OUTER_BOUND('',#4564,.T.);
#2677=FACE_OUTER_BOUND('',#4565,.T.);
#2678=FACE_OUTER_BOUND('',#4566,.T.);
#2679=FACE_OUTER_BOUND('',#4567,.T.);
#2680=FACE_OUTER_BOUND('',#4568,.T.);
#2681=FACE_OUTER_BOUND('',#4569,.T.);
#2682=FACE_OUTER_BOUND('',#4570,.T.);
#2683=FACE_OUTER_BOUND('',#4571,.T.);
#2684=FACE_OUTER_BOUND('',#4572,.T.);
#2685=FACE_OUTER_BOUND('',#4573,.T.);
#2686=FACE_OUTER_BOUND('',#4574,.T.);
#2687=FACE_OUTER_BOUND('',#4575,.T.);
#2688=FACE_OUTER_BOUND('',#4576,.T.);
#2689=FACE_OUTER_BOUND('',#4577,.T.);
#2690=FACE_OUTER_BOUND('',#4578,.T.);
#2691=FACE_OUTER_BOUND('',#4579,.T.);
#2692=FACE_OUTER_BOUND('',#4580,.T.);
#2693=FACE_OUTER_BOUND('',#4581,.T.);
#2694=FACE_OUTER_BOUND('',#4582,.T.);
#2695=FACE_OUTER_BOUND('',#4583,.T.);
#2696=FACE_OUTER_BOUND('',#4584,.T.);
#2697=FACE_OUTER_BOUND('',#4585,.T.);
#2698=FACE_OUTER_BOUND('',#4586,.T.);
#2699=FACE_OUTER_BOUND('',#4587,.T.);
#2700=FACE_OUTER_BOUND('',#4588,.T.);
#2701=FACE_OUTER_BOUND('',#4589,.T.);
#2702=FACE_OUTER_BOUND('',#4590,.T.);
#2703=FACE_OUTER_BOUND('',#4591,.T.);
#2704=FACE_OUTER_BOUND('',#4592,.T.);
#2705=FACE_OUTER_BOUND('',#4593,.T.);
#2706=FACE_OUTER_BOUND('',#4594,.T.);
#2707=FACE_OUTER_BOUND('',#4595,.T.);
#2708=FACE_OUTER_BOUND('',#4596,.T.);
#2709=FACE_OUTER_BOUND('',#4597,.T.);
#2710=FACE_OUTER_BOUND('',#4598,.T.);
#2711=FACE_OUTER_BOUND('',#4599,.T.);
#2712=FACE_OUTER_BOUND('',#4600,.T.);
#2713=FACE_OUTER_BOUND('',#4601,.T.);
#2714=FACE_OUTER_BOUND('',#4602,.T.);
#2715=FACE_OUTER_BOUND('',#4603,.T.);
#2716=FACE_OUTER_BOUND('',#4604,.T.);
#2717=FACE_OUTER_BOUND('',#4605,.T.);
#2718=FACE_OUTER_BOUND('',#4606,.T.);
#2719=FACE_OUTER_BOUND('',#4607,.T.);
#2720=FACE_OUTER_BOUND('',#4608,.T.);
#2721=FACE_OUTER_BOUND('',#4609,.T.);
#2722=FACE_OUTER_BOUND('',#4610,.T.);
#2723=FACE_OUTER_BOUND('',#4611,.T.);
#2724=FACE_OUTER_BOUND('',#4612,.T.);
#2725=FACE_OUTER_BOUND('',#4613,.T.);
#2726=FACE_OUTER_BOUND('',#4614,.T.);
#2727=FACE_OUTER_BOUND('',#4615,.T.);
#2728=FACE_OUTER_BOUND('',#4616,.T.);
#2729=FACE_OUTER_BOUND('',#4617,.T.);
#2730=FACE_OUTER_BOUND('',#4618,.T.);
#2731=FACE_OUTER_BOUND('',#4619,.T.);
#2732=FACE_OUTER_BOUND('',#4620,.T.);
#2733=FACE_OUTER_BOUND('',#4621,.T.);
#2734=FACE_OUTER_BOUND('',#4622,.T.);
#2735=FACE_OUTER_BOUND('',#4623,.T.);
#2736=FACE_OUTER_BOUND('',#4624,.T.);
#2737=FACE_OUTER_BOUND('',#4625,.T.);
#2738=FACE_OUTER_BOUND('',#4626,.T.);
#2739=FACE_OUTER_BOUND('',#4627,.T.);
#2740=FACE_OUTER_BOUND('',#4628,.T.);
#2741=FACE_OUTER_BOUND('',#4629,.T.);
#2742=FACE_OUTER_BOUND('',#4630,.T.);
#2743=FACE_OUTER_BOUND('',#4631,.T.);
#2744=FACE_OUTER_BOUND('',#4632,.T.);
#2745=FACE_OUTER_BOUND('',#4633,.T.);
#2746=FACE_OUTER_BOUND('',#4634,.T.);
#2747=FACE_OUTER_BOUND('',#4635,.T.);
#2748=FACE_OUTER_BOUND('',#4636,.T.);
#2749=FACE_OUTER_BOUND('',#4637,.T.);
#2750=FACE_OUTER_BOUND('',#4638,.T.);
#2751=FACE_OUTER_BOUND('',#4639,.T.);
#2752=FACE_OUTER_BOUND('',#4640,.T.);
#2753=FACE_OUTER_BOUND('',#4641,.T.);
#2754=FACE_OUTER_BOUND('',#4642,.T.);
#2755=FACE_OUTER_BOUND('',#4643,.T.);
#2756=FACE_OUTER_BOUND('',#4644,.T.);
#2757=FACE_OUTER_BOUND('',#4645,.T.);
#2758=FACE_OUTER_BOUND('',#4646,.T.);
#2759=FACE_OUTER_BOUND('',#4647,.T.);
#2760=FACE_OUTER_BOUND('',#4648,.T.);
#2761=FACE_OUTER_BOUND('',#4649,.T.);
#2762=FACE_OUTER_BOUND('',#4650,.T.);
#2763=FACE_OUTER_BOUND('',#4651,.T.);
#2764=FACE_OUTER_BOUND('',#4652,.T.);
#2765=FACE_OUTER_BOUND('',#4653,.T.);
#2766=FACE_OUTER_BOUND('',#4654,.T.);
#2767=FACE_OUTER_BOUND('',#4655,.T.);
#2768=FACE_OUTER_BOUND('',#4656,.T.);
#2769=FACE_OUTER_BOUND('',#4657,.T.);
#2770=FACE_OUTER_BOUND('',#4658,.T.);
#2771=FACE_OUTER_BOUND('',#4659,.T.);
#2772=FACE_OUTER_BOUND('',#4660,.T.);
#2773=FACE_OUTER_BOUND('',#4661,.T.);
#2774=FACE_OUTER_BOUND('',#4662,.T.);
#2775=FACE_OUTER_BOUND('',#4663,.T.);
#2776=FACE_OUTER_BOUND('',#4664,.T.);
#2777=FACE_OUTER_BOUND('',#4665,.T.);
#2778=FACE_OUTER_BOUND('',#4666,.T.);
#2779=FACE_OUTER_BOUND('',#4667,.T.);
#2780=FACE_OUTER_BOUND('',#4668,.T.);
#2781=FACE_OUTER_BOUND('',#4669,.T.);
#2782=FACE_OUTER_BOUND('',#4670,.T.);
#2783=FACE_OUTER_BOUND('',#4671,.T.);
#2784=FACE_OUTER_BOUND('',#4672,.T.);
#2785=FACE_OUTER_BOUND('',#4673,.T.);
#2786=FACE_OUTER_BOUND('',#4674,.T.);
#2787=FACE_OUTER_BOUND('',#4675,.T.);
#2788=FACE_OUTER_BOUND('',#4676,.T.);
#2789=FACE_OUTER_BOUND('',#4677,.T.);
#2790=FACE_OUTER_BOUND('',#4678,.T.);
#2791=FACE_OUTER_BOUND('',#4679,.T.);
#2792=FACE_OUTER_BOUND('',#4680,.T.);
#2793=FACE_OUTER_BOUND('',#4681,.T.);
#2794=FACE_OUTER_BOUND('',#4682,.T.);
#2795=FACE_OUTER_BOUND('',#4683,.T.);
#2796=FACE_OUTER_BOUND('',#4684,.T.);
#2797=FACE_OUTER_BOUND('',#4685,.T.);
#2798=FACE_OUTER_BOUND('',#4686,.T.);
#2799=FACE_OUTER_BOUND('',#4687,.T.);
#2800=FACE_OUTER_BOUND('',#4688,.T.);
#2801=FACE_OUTER_BOUND('',#4689,.T.);
#2802=FACE_OUTER_BOUND('',#4690,.T.);
#2803=FACE_OUTER_BOUND('',#4691,.T.);
#2804=FACE_OUTER_BOUND('',#4692,.T.);
#2805=FACE_OUTER_BOUND('',#4693,.T.);
#2806=FACE_OUTER_BOUND('',#4694,.T.);
#2807=FACE_OUTER_BOUND('',#4695,.T.);
#2808=FACE_OUTER_BOUND('',#4696,.T.);
#2809=FACE_OUTER_BOUND('',#4697,.T.);
#2810=FACE_OUTER_BOUND('',#4698,.T.);
#2811=FACE_OUTER_BOUND('',#4699,.T.);
#2812=FACE_OUTER_BOUND('',#4700,.T.);
#2813=FACE_OUTER_BOUND('',#4701,.T.);
#2814=FACE_OUTER_BOUND('',#4702,.T.);
#2815=FACE_OUTER_BOUND('',#4703,.T.);
#2816=FACE_OUTER_BOUND('',#4704,.T.);
#2817=FACE_OUTER_BOUND('',#4705,.T.);
#2818=FACE_OUTER_BOUND('',#4706,.T.);
#2819=FACE_OUTER_BOUND('',#4707,.T.);
#2820=FACE_OUTER_BOUND('',#4708,.T.);
#2821=FACE_OUTER_BOUND('',#4709,.T.);
#2822=FACE_OUTER_BOUND('',#4710,.T.);
#2823=FACE_OUTER_BOUND('',#4711,.T.);
#2824=FACE_OUTER_BOUND('',#4712,.T.);
#2825=FACE_OUTER_BOUND('',#4713,.T.);
#2826=FACE_OUTER_BOUND('',#4714,.T.);
#2827=FACE_OUTER_BOUND('',#4715,.T.);
#2828=FACE_OUTER_BOUND('',#4716,.T.);
#2829=FACE_OUTER_BOUND('',#4717,.T.);
#2830=FACE_OUTER_BOUND('',#4718,.T.);
#2831=FACE_OUTER_BOUND('',#4719,.T.);
#2832=FACE_OUTER_BOUND('',#4720,.T.);
#2833=FACE_OUTER_BOUND('',#4721,.T.);
#2834=FACE_OUTER_BOUND('',#4722,.T.);
#2835=FACE_OUTER_BOUND('',#4723,.T.);
#2836=FACE_OUTER_BOUND('',#4724,.T.);
#2837=FACE_OUTER_BOUND('',#4725,.T.);
#2838=FACE_OUTER_BOUND('',#4726,.T.);
#2839=FACE_OUTER_BOUND('',#4727,.T.);
#2840=FACE_OUTER_BOUND('',#4728,.T.);
#2841=FACE_OUTER_BOUND('',#4729,.T.);
#2842=FACE_OUTER_BOUND('',#4730,.T.);
#2843=FACE_OUTER_BOUND('',#4731,.T.);
#2844=FACE_OUTER_BOUND('',#4732,.T.);
#2845=FACE_OUTER_BOUND('',#4733,.T.);
#2846=FACE_OUTER_BOUND('',#4734,.T.);
#2847=FACE_OUTER_BOUND('',#4735,.T.);
#2848=FACE_OUTER_BOUND('',#4736,.T.);
#2849=FACE_OUTER_BOUND('',#4737,.T.);
#2850=FACE_OUTER_BOUND('',#4738,.T.);
#2851=FACE_OUTER_BOUND('',#4739,.T.);
#2852=FACE_OUTER_BOUND('',#4740,.T.);
#2853=FACE_OUTER_BOUND('',#4741,.T.);
#2854=FACE_OUTER_BOUND('',#4742,.T.);
#2855=FACE_OUTER_BOUND('',#4743,.T.);
#2856=FACE_OUTER_BOUND('',#4744,.T.);
#2857=FACE_OUTER_BOUND('',#4745,.T.);
#2858=FACE_OUTER_BOUND('',#4746,.T.);
#2859=FACE_OUTER_BOUND('',#4747,.T.);
#2860=FACE_OUTER_BOUND('',#4748,.T.);
#2861=FACE_OUTER_BOUND('',#4749,.T.);
#2862=FACE_OUTER_BOUND('',#4750,.T.);
#2863=FACE_OUTER_BOUND('',#4751,.T.);
#2864=FACE_OUTER_BOUND('',#4752,.T.);
#2865=FACE_OUTER_BOUND('',#4753,.T.);
#2866=FACE_OUTER_BOUND('',#4754,.T.);
#2867=FACE_OUTER_BOUND('',#4755,.T.);
#2868=FACE_OUTER_BOUND('',#4756,.T.);
#2869=FACE_OUTER_BOUND('',#4757,.T.);
#2870=FACE_OUTER_BOUND('',#4758,.T.);
#2871=FACE_OUTER_BOUND('',#4759,.T.);
#2872=FACE_OUTER_BOUND('',#4760,.T.);
#2873=FACE_OUTER_BOUND('',#4761,.T.);
#2874=FACE_OUTER_BOUND('',#4762,.T.);
#2875=FACE_OUTER_BOUND('',#4763,.T.);
#2876=FACE_OUTER_BOUND('',#4764,.T.);
#2877=FACE_OUTER_BOUND('',#4765,.T.);
#2878=FACE_OUTER_BOUND('',#4766,.T.);
#2879=FACE_OUTER_BOUND('',#4767,.T.);
#2880=FACE_OUTER_BOUND('',#4768,.T.);
#2881=FACE_OUTER_BOUND('',#4769,.T.);
#2882=FACE_OUTER_BOUND('',#4770,.T.);
#2883=FACE_OUTER_BOUND('',#4771,.T.);
#2884=FACE_OUTER_BOUND('',#4772,.T.);
#2885=FACE_OUTER_BOUND('',#4773,.T.);
#2886=FACE_OUTER_BOUND('',#4774,.T.);
#2887=FACE_OUTER_BOUND('',#4775,.T.);
#2888=FACE_OUTER_BOUND('',#4776,.T.);
#2889=FACE_OUTER_BOUND('',#4777,.T.);
#2890=FACE_OUTER_BOUND('',#4778,.T.);
#2891=FACE_OUTER_BOUND('',#4779,.T.);
#2892=FACE_OUTER_BOUND('',#4780,.T.);
#2893=FACE_OUTER_BOUND('',#4781,.T.);
#2894=FACE_OUTER_BOUND('',#4782,.T.);
#2895=FACE_OUTER_BOUND('',#4783,.T.);
#2896=FACE_OUTER_BOUND('',#4784,.T.);
#2897=FACE_OUTER_BOUND('',#4785,.T.);
#2898=FACE_OUTER_BOUND('',#4786,.T.);
#2899=FACE_OUTER_BOUND('',#4787,.T.);
#2900=FACE_OUTER_BOUND('',#4788,.T.);
#2901=FACE_OUTER_BOUND('',#4789,.T.);
#2902=FACE_OUTER_BOUND('',#4790,.T.);
#2903=FACE_OUTER_BOUND('',#4791,.T.);
#2904=FACE_OUTER_BOUND('',#4792,.T.);
#2905=FACE_OUTER_BOUND('',#4793,.T.);
#2906=FACE_OUTER_BOUND('',#4794,.T.);
#2907=FACE_OUTER_BOUND('',#4795,.T.);
#2908=FACE_OUTER_BOUND('',#4796,.T.);
#2909=FACE_OUTER_BOUND('',#4797,.T.);
#2910=FACE_OUTER_BOUND('',#4798,.T.);
#2911=FACE_OUTER_BOUND('',#4799,.T.);
#2912=FACE_OUTER_BOUND('',#4800,.T.);
#2913=FACE_OUTER_BOUND('',#4801,.T.);
#2914=FACE_OUTER_BOUND('',#4802,.T.);
#2915=FACE_OUTER_BOUND('',#4803,.T.);
#2916=FACE_OUTER_BOUND('',#4804,.T.);
#2917=FACE_OUTER_BOUND('',#4805,.T.);
#2918=FACE_OUTER_BOUND('',#4806,.T.);
#2919=FACE_OUTER_BOUND('',#4807,.T.);
#2920=FACE_OUTER_BOUND('',#4808,.T.);
#2921=FACE_OUTER_BOUND('',#4809,.T.);
#2922=FACE_OUTER_BOUND('',#4810,.T.);
#2923=FACE_OUTER_BOUND('',#4811,.T.);
#2924=FACE_OUTER_BOUND('',#4812,.T.);
#2925=FACE_OUTER_BOUND('',#4813,.T.);
#2926=FACE_OUTER_BOUND('',#4814,.T.);
#2927=FACE_OUTER_BOUND('',#4815,.T.);
#2928=FACE_OUTER_BOUND('',#4816,.T.);
#2929=FACE_OUTER_BOUND('',#4817,.T.);
#2930=FACE_OUTER_BOUND('',#4818,.T.);
#2931=FACE_OUTER_BOUND('',#4819,.T.);
#2932=FACE_OUTER_BOUND('',#4820,.T.);
#2933=FACE_OUTER_BOUND('',#4821,.T.);
#2934=FACE_OUTER_BOUND('',#4822,.T.);
#2935=FACE_OUTER_BOUND('',#4823,.T.);
#2936=FACE_OUTER_BOUND('',#4824,.T.);
#2937=FACE_OUTER_BOUND('',#4825,.T.);
#2938=FACE_OUTER_BOUND('',#4826,.T.);
#2939=FACE_OUTER_BOUND('',#4827,.T.);
#2940=FACE_OUTER_BOUND('',#4828,.T.);
#2941=FACE_OUTER_BOUND('',#4829,.T.);
#2942=FACE_OUTER_BOUND('',#4830,.T.);
#2943=FACE_OUTER_BOUND('',#4831,.T.);
#2944=FACE_OUTER_BOUND('',#4832,.T.);
#2945=FACE_OUTER_BOUND('',#4833,.T.);
#2946=FACE_OUTER_BOUND('',#4834,.T.);
#2947=FACE_OUTER_BOUND('',#4835,.T.);
#2948=FACE_OUTER_BOUND('',#4836,.T.);
#2949=FACE_OUTER_BOUND('',#4837,.T.);
#2950=FACE_OUTER_BOUND('',#4838,.T.);
#2951=FACE_OUTER_BOUND('',#4839,.T.);
#2952=FACE_OUTER_BOUND('',#4840,.T.);
#2953=FACE_OUTER_BOUND('',#4841,.T.);
#2954=FACE_OUTER_BOUND('',#4842,.T.);
#2955=FACE_OUTER_BOUND('',#4843,.T.);
#2956=FACE_OUTER_BOUND('',#4844,.T.);
#2957=FACE_OUTER_BOUND('',#4845,.T.);
#2958=FACE_OUTER_BOUND('',#4846,.T.);
#2959=FACE_OUTER_BOUND('',#4847,.T.);
#2960=FACE_OUTER_BOUND('',#4848,.T.);
#2961=FACE_OUTER_BOUND('',#4849,.T.);
#2962=FACE_OUTER_BOUND('',#4850,.T.);
#2963=FACE_OUTER_BOUND('',#4851,.T.);
#2964=FACE_OUTER_BOUND('',#4852,.T.);
#2965=FACE_OUTER_BOUND('',#4853,.T.);
#2966=FACE_OUTER_BOUND('',#4854,.T.);
#2967=FACE_OUTER_BOUND('',#4855,.T.);
#2968=FACE_OUTER_BOUND('',#4856,.T.);
#2969=FACE_OUTER_BOUND('',#4857,.T.);
#2970=FACE_OUTER_BOUND('',#4858,.T.);
#2971=FACE_OUTER_BOUND('',#4859,.T.);
#2972=FACE_OUTER_BOUND('',#4860,.T.);
#2973=FACE_OUTER_BOUND('',#4861,.T.);
#2974=FACE_OUTER_BOUND('',#4862,.T.);
#2975=FACE_OUTER_BOUND('',#4863,.T.);
#2976=FACE_OUTER_BOUND('',#4864,.T.);
#2977=FACE_OUTER_BOUND('',#4865,.T.);
#2978=FACE_OUTER_BOUND('',#4866,.T.);
#2979=FACE_OUTER_BOUND('',#4867,.T.);
#2980=FACE_OUTER_BOUND('',#4868,.T.);
#2981=FACE_OUTER_BOUND('',#4869,.T.);
#2982=FACE_OUTER_BOUND('',#4870,.T.);
#2983=FACE_OUTER_BOUND('',#4871,.T.);
#2984=FACE_OUTER_BOUND('',#4872,.T.);
#2985=FACE_OUTER_BOUND('',#4873,.T.);
#2986=FACE_OUTER_BOUND('',#4874,.T.);
#2987=FACE_OUTER_BOUND('',#4875,.T.);
#2988=FACE_OUTER_BOUND('',#4876,.T.);
#2989=FACE_OUTER_BOUND('',#4877,.T.);
#2990=FACE_OUTER_BOUND('',#4878,.T.);
#2991=FACE_OUTER_BOUND('',#4879,.T.);
#2992=FACE_OUTER_BOUND('',#4880,.T.);
#2993=FACE_OUTER_BOUND('',#4881,.T.);
#2994=FACE_OUTER_BOUND('',#4882,.T.);
#2995=FACE_OUTER_BOUND('',#4883,.T.);
#2996=FACE_OUTER_BOUND('',#4884,.T.);
#2997=FACE_OUTER_BOUND('',#4885,.T.);
#2998=FACE_OUTER_BOUND('',#4886,.T.);
#2999=FACE_OUTER_BOUND('',#4887,.T.);
#3000=FACE_OUTER_BOUND('',#4888,.T.);
#3001=FACE_OUTER_BOUND('',#4889,.T.);
#3002=FACE_OUTER_BOUND('',#4890,.T.);
#3003=FACE_OUTER_BOUND('',#4891,.T.);
#3004=FACE_OUTER_BOUND('',#4892,.T.);
#3005=FACE_OUTER_BOUND('',#4893,.T.);
#3006=FACE_OUTER_BOUND('',#4894,.T.);
#3007=FACE_OUTER_BOUND('',#4895,.T.);
#3008=FACE_OUTER_BOUND('',#4896,.T.);
#3009=FACE_OUTER_BOUND('',#4897,.T.);
#3010=FACE_OUTER_BOUND('',#4898,.T.);
#3011=FACE_OUTER_BOUND('',#4899,.T.);
#3012=FACE_OUTER_BOUND('',#4900,.T.);
#3013=FACE_OUTER_BOUND('',#4901,.T.);
#3014=FACE_OUTER_BOUND('',#4902,.T.);
#3015=FACE_OUTER_BOUND('',#4903,.T.);
#3016=FACE_OUTER_BOUND('',#4904,.T.);
#3017=FACE_OUTER_BOUND('',#4905,.T.);
#3018=FACE_OUTER_BOUND('',#4906,.T.);
#3019=FACE_OUTER_BOUND('',#4907,.T.);
#3020=FACE_OUTER_BOUND('',#4908,.T.);
#3021=FACE_OUTER_BOUND('',#4909,.T.);
#3022=FACE_OUTER_BOUND('',#4910,.T.);
#3023=FACE_OUTER_BOUND('',#4911,.T.);
#3024=FACE_OUTER_BOUND('',#4912,.T.);
#3025=FACE_OUTER_BOUND('',#4913,.T.);
#3026=FACE_OUTER_BOUND('',#4914,.T.);
#3027=FACE_OUTER_BOUND('',#4915,.T.);
#3028=FACE_OUTER_BOUND('',#4916,.T.);
#3029=FACE_OUTER_BOUND('',#4917,.T.);
#3030=FACE_OUTER_BOUND('',#4918,.T.);
#3031=FACE_OUTER_BOUND('',#4919,.T.);
#3032=FACE_OUTER_BOUND('',#4920,.T.);
#3033=FACE_OUTER_BOUND('',#4921,.T.);
#3034=FACE_OUTER_BOUND('',#4922,.T.);
#3035=FACE_OUTER_BOUND('',#4923,.T.);
#3036=FACE_OUTER_BOUND('',#4924,.T.);
#3037=FACE_OUTER_BOUND('',#4925,.T.);
#3038=FACE_OUTER_BOUND('',#4926,.T.);
#3039=FACE_OUTER_BOUND('',#4927,.T.);
#3040=FACE_OUTER_BOUND('',#4928,.T.);
#3041=FACE_OUTER_BOUND('',#4929,.T.);
#3042=FACE_OUTER_BOUND('',#4930,.T.);
#3043=FACE_OUTER_BOUND('',#4931,.T.);
#3044=FACE_OUTER_BOUND('',#4932,.T.);
#3045=FACE_OUTER_BOUND('',#4933,.T.);
#3046=FACE_OUTER_BOUND('',#4934,.T.);
#3047=FACE_OUTER_BOUND('',#4935,.T.);
#3048=FACE_OUTER_BOUND('',#4936,.T.);
#3049=FACE_OUTER_BOUND('',#4937,.T.);
#3050=FACE_OUTER_BOUND('',#4938,.T.);
#3051=FACE_OUTER_BOUND('',#4939,.T.);
#3052=FACE_OUTER_BOUND('',#4940,.T.);
#3053=FACE_OUTER_BOUND('',#4941,.T.);
#3054=FACE_OUTER_BOUND('',#4942,.T.);
#3055=FACE_OUTER_BOUND('',#4943,.T.);
#3056=FACE_OUTER_BOUND('',#4944,.T.);
#3057=FACE_OUTER_BOUND('',#4945,.T.);
#3058=FACE_OUTER_BOUND('',#4946,.T.);
#3059=FACE_OUTER_BOUND('',#4947,.T.);
#3060=FACE_OUTER_BOUND('',#4948,.T.);
#3061=FACE_OUTER_BOUND('',#4949,.T.);
#3062=FACE_OUTER_BOUND('',#4950,.T.);
#3063=FACE_OUTER_BOUND('',#4951,.T.);
#3064=FACE_OUTER_BOUND('',#4952,.T.);
#3065=FACE_OUTER_BOUND('',#4953,.T.);
#3066=FACE_OUTER_BOUND('',#4954,.T.);
#3067=FACE_OUTER_BOUND('',#4955,.T.);
#3068=FACE_OUTER_BOUND('',#4956,.T.);
#3069=FACE_OUTER_BOUND('',#4957,.T.);
#3070=FACE_OUTER_BOUND('',#4958,.T.);
#3071=FACE_OUTER_BOUND('',#4959,.T.);
#3072=FACE_OUTER_BOUND('',#4960,.T.);
#3073=FACE_OUTER_BOUND('',#4961,.T.);
#3074=FACE_OUTER_BOUND('',#4962,.T.);
#3075=FACE_OUTER_BOUND('',#4963,.T.);
#3076=FACE_OUTER_BOUND('',#4964,.T.);
#3077=FACE_OUTER_BOUND('',#4965,.T.);
#3078=FACE_OUTER_BOUND('',#4966,.T.);
#3079=FACE_OUTER_BOUND('',#4967,.T.);
#3080=FACE_OUTER_BOUND('',#4968,.T.);
#3081=FACE_OUTER_BOUND('',#4969,.T.);
#3082=FACE_OUTER_BOUND('',#4970,.T.);
#3083=FACE_OUTER_BOUND('',#4971,.T.);
#3084=FACE_OUTER_BOUND('',#4972,.T.);
#3085=FACE_OUTER_BOUND('',#4973,.T.);
#3086=FACE_OUTER_BOUND('',#4974,.T.);
#3087=FACE_OUTER_BOUND('',#4975,.T.);
#3088=FACE_OUTER_BOUND('',#4976,.T.);
#3089=FACE_OUTER_BOUND('',#4977,.T.);
#3090=FACE_OUTER_BOUND('',#4978,.T.);
#3091=FACE_OUTER_BOUND('',#4979,.T.);
#3092=FACE_OUTER_BOUND('',#4980,.T.);
#3093=FACE_OUTER_BOUND('',#4981,.T.);
#3094=FACE_OUTER_BOUND('',#4982,.T.);
#3095=FACE_OUTER_BOUND('',#4983,.T.);
#3096=FACE_OUTER_BOUND('',#4984,.T.);
#3097=FACE_OUTER_BOUND('',#4985,.T.);
#3098=FACE_OUTER_BOUND('',#4986,.T.);
#3099=FACE_OUTER_BOUND('',#4987,.T.);
#3100=FACE_OUTER_BOUND('',#4988,.T.);
#3101=FACE_OUTER_BOUND('',#4989,.T.);
#3102=FACE_OUTER_BOUND('',#4990,.T.);
#3103=FACE_OUTER_BOUND('',#4991,.T.);
#3104=FACE_OUTER_BOUND('',#4992,.T.);
#3105=FACE_OUTER_BOUND('',#4993,.T.);
#3106=FACE_OUTER_BOUND('',#4994,.T.);
#3107=FACE_OUTER_BOUND('',#4995,.T.);
#3108=FACE_OUTER_BOUND('',#4996,.T.);
#3109=FACE_OUTER_BOUND('',#4997,.T.);
#3110=FACE_OUTER_BOUND('',#4998,.T.);
#3111=FACE_OUTER_BOUND('',#4999,.T.);
#3112=FACE_OUTER_BOUND('',#5000,.T.);
#3113=FACE_OUTER_BOUND('',#5001,.T.);
#3114=FACE_OUTER_BOUND('',#5002,.T.);
#3115=FACE_OUTER_BOUND('',#5003,.T.);
#3116=FACE_OUTER_BOUND('',#5004,.T.);
#3117=FACE_OUTER_BOUND('',#5005,.T.);
#3118=FACE_OUTER_BOUND('',#5006,.T.);
#3119=FACE_OUTER_BOUND('',#5007,.T.);
#3120=FACE_OUTER_BOUND('',#5008,.T.);
#3121=FACE_OUTER_BOUND('',#5009,.T.);
#3122=FACE_OUTER_BOUND('',#5010,.T.);
#3123=FACE_OUTER_BOUND('',#5011,.T.);
#3124=FACE_OUTER_BOUND('',#5012,.T.);
#3125=FACE_OUTER_BOUND('',#5013,.T.);
#3126=FACE_OUTER_BOUND('',#5014,.T.);
#3127=FACE_OUTER_BOUND('',#5015,.T.);
#3128=FACE_OUTER_BOUND('',#5016,.T.);
#3129=FACE_OUTER_BOUND('',#5017,.T.);
#3130=FACE_OUTER_BOUND('',#5018,.T.);
#3131=FACE_OUTER_BOUND('',#5019,.T.);
#3132=FACE_OUTER_BOUND('',#5020,.T.);
#3133=EDGE_LOOP('',(#20687,#20688,#20689,#20690,#20691));
#3134=EDGE_LOOP('',(#20692,#20693,#20694,#20695,#20696));
#3135=EDGE_LOOP('',(#20697,#20698,#20699,#20700,#20701,#20702));
#3136=EDGE_LOOP('',(#20703,#20704,#20705,#20706));
#3137=EDGE_LOOP('',(#20707,#20708,#20709,#20710));
#3138=EDGE_LOOP('',(#20711,#20712,#20713,#20714));
#3139=EDGE_LOOP('',(#20715,#20716,#20717,#20718));
#3140=EDGE_LOOP('',(#20719,#20720,#20721,#20722));
#3141=EDGE_LOOP('',(#20723,#20724,#20725,#20726,#20727));
#3142=EDGE_LOOP('',(#20728,#20729,#20730,#20731,#20732));
#3143=EDGE_LOOP('',(#20733,#20734,#20735,#20736,#20737,#20738));
#3144=EDGE_LOOP('',(#20739,#20740,#20741,#20742));
#3145=EDGE_LOOP('',(#20743,#20744,#20745,#20746));
#3146=EDGE_LOOP('',(#20747,#20748,#20749,#20750));
#3147=EDGE_LOOP('',(#20751,#20752,#20753,#20754,#20755,#20756));
#3148=EDGE_LOOP('',(#20757,#20758,#20759,#20760));
#3149=EDGE_LOOP('',(#20761,#20762,#20763,#20764,#20765,#20766));
#3150=EDGE_LOOP('',(#20767,#20768,#20769,#20770));
#3151=EDGE_LOOP('',(#20771,#20772,#20773,#20774,#20775));
#3152=EDGE_LOOP('',(#20776,#20777,#20778,#20779,#20780));
#3153=EDGE_LOOP('',(#20781,#20782,#20783,#20784,#20785,#20786));
#3154=EDGE_LOOP('',(#20787,#20788,#20789,#20790));
#3155=EDGE_LOOP('',(#20791,#20792,#20793,#20794));
#3156=EDGE_LOOP('',(#20795,#20796,#20797,#20798));
#3157=EDGE_LOOP('',(#20799,#20800,#20801,#20802));
#3158=EDGE_LOOP('',(#20803,#20804,#20805,#20806,#20807));
#3159=EDGE_LOOP('',(#20808,#20809,#20810,#20811,#20812));
#3160=EDGE_LOOP('',(#20813,#20814,#20815,#20816,#20817,#20818));
#3161=EDGE_LOOP('',(#20819,#20820,#20821,#20822));
#3162=EDGE_LOOP('',(#20823,#20824,#20825,#20826));
#3163=EDGE_LOOP('',(#20827,#20828,#20829,#20830,#20831,#20832));
#3164=EDGE_LOOP('',(#20833,#20834,#20835,#20836,#20837,#20838));
#3165=EDGE_LOOP('',(#20839,#20840,#20841,#20842));
#3166=EDGE_LOOP('',(#20843,#20844,#20845,#20846,#20847));
#3167=EDGE_LOOP('',(#20848,#20849,#20850,#20851,#20852));
#3168=EDGE_LOOP('',(#20853,#20854,#20855,#20856,#20857,#20858));
#3169=EDGE_LOOP('',(#20859,#20860,#20861,#20862));
#3170=EDGE_LOOP('',(#20863,#20864,#20865,#20866));
#3171=EDGE_LOOP('',(#20867,#20868,#20869,#20870));
#3172=EDGE_LOOP('',(#20871,#20872,#20873,#20874));
#3173=EDGE_LOOP('',(#20875,#20876,#20877,#20878));
#3174=EDGE_LOOP('',(#20879,#20880,#20881,#20882,#20883));
#3175=EDGE_LOOP('',(#20884,#20885,#20886,#20887,#20888));
#3176=EDGE_LOOP('',(#20889,#20890,#20891,#20892,#20893,#20894));
#3177=EDGE_LOOP('',(#20895,#20896,#20897,#20898));
#3178=EDGE_LOOP('',(#20899,#20900,#20901,#20902));
#3179=EDGE_LOOP('',(#20903,#20904,#20905,#20906));
#3180=EDGE_LOOP('',(#20907,#20908,#20909,#20910,#20911,#20912));
#3181=EDGE_LOOP('',(#20913,#20914,#20915,#20916));
#3182=EDGE_LOOP('',(#20917,#20918,#20919,#20920,#20921,#20922));
#3183=EDGE_LOOP('',(#20923,#20924,#20925,#20926));
#3184=EDGE_LOOP('',(#20927,#20928,#20929,#20930,#20931));
#3185=EDGE_LOOP('',(#20932,#20933,#20934,#20935,#20936));
#3186=EDGE_LOOP('',(#20937,#20938,#20939,#20940,#20941,#20942));
#3187=EDGE_LOOP('',(#20943,#20944,#20945,#20946));
#3188=EDGE_LOOP('',(#20947,#20948,#20949,#20950));
#3189=EDGE_LOOP('',(#20951,#20952,#20953,#20954));
#3190=EDGE_LOOP('',(#20955,#20956,#20957,#20958));
#3191=EDGE_LOOP('',(#20959,#20960,#20961,#20962));
#3192=EDGE_LOOP('',(#20963,#20964,#20965,#20966,#20967));
#3193=EDGE_LOOP('',(#20968,#20969,#20970,#20971,#20972));
#3194=EDGE_LOOP('',(#20973,#20974,#20975,#20976,#20977,#20978));
#3195=EDGE_LOOP('',(#20979,#20980,#20981,#20982));
#3196=EDGE_LOOP('',(#20983,#20984,#20985,#20986));
#3197=EDGE_LOOP('',(#20987,#20988,#20989,#20990));
#3198=EDGE_LOOP('',(#20991,#20992,#20993,#20994,#20995,#20996));
#3199=EDGE_LOOP('',(#20997,#20998,#20999,#21000));
#3200=EDGE_LOOP('',(#21001,#21002,#21003,#21004,#21005,#21006));
#3201=EDGE_LOOP('',(#21007,#21008,#21009,#21010));
#3202=EDGE_LOOP('',(#21011,#21012,#21013,#21014,#21015));
#3203=EDGE_LOOP('',(#21016,#21017,#21018,#21019,#21020));
#3204=EDGE_LOOP('',(#21021,#21022,#21023,#21024,#21025,#21026));
#3205=EDGE_LOOP('',(#21027,#21028,#21029,#21030));
#3206=EDGE_LOOP('',(#21031,#21032,#21033,#21034));
#3207=EDGE_LOOP('',(#21035,#21036,#21037,#21038));
#3208=EDGE_LOOP('',(#21039,#21040,#21041,#21042));
#3209=EDGE_LOOP('',(#21043,#21044,#21045,#21046));
#3210=EDGE_LOOP('',(#21047,#21048,#21049,#21050,#21051));
#3211=EDGE_LOOP('',(#21052,#21053,#21054,#21055,#21056));
#3212=EDGE_LOOP('',(#21057,#21058,#21059,#21060,#21061,#21062));
#3213=EDGE_LOOP('',(#21063,#21064,#21065,#21066));
#3214=EDGE_LOOP('',(#21067,#21068,#21069,#21070));
#3215=EDGE_LOOP('',(#21071,#21072,#21073,#21074));
#3216=EDGE_LOOP('',(#21075,#21076,#21077,#21078,#21079,#21080));
#3217=EDGE_LOOP('',(#21081,#21082,#21083,#21084));
#3218=EDGE_LOOP('',(#21085,#21086,#21087,#21088,#21089,#21090));
#3219=EDGE_LOOP('',(#21091,#21092,#21093,#21094));
#3220=EDGE_LOOP('',(#21095,#21096,#21097,#21098,#21099));
#3221=EDGE_LOOP('',(#21100,#21101,#21102,#21103,#21104));
#3222=EDGE_LOOP('',(#21105,#21106,#21107,#21108,#21109,#21110));
#3223=EDGE_LOOP('',(#21111,#21112,#21113,#21114));
#3224=EDGE_LOOP('',(#21115,#21116,#21117,#21118));
#3225=EDGE_LOOP('',(#21119,#21120,#21121,#21122));
#3226=EDGE_LOOP('',(#21123,#21124,#21125,#21126));
#3227=EDGE_LOOP('',(#21127,#21128,#21129,#21130,#21131));
#3228=EDGE_LOOP('',(#21132,#21133,#21134,#21135,#21136));
#3229=EDGE_LOOP('',(#21137,#21138,#21139,#21140,#21141,#21142));
#3230=EDGE_LOOP('',(#21143,#21144,#21145,#21146));
#3231=EDGE_LOOP('',(#21147,#21148,#21149,#21150));
#3232=EDGE_LOOP('',(#21151,#21152,#21153,#21154,#21155,#21156));
#3233=EDGE_LOOP('',(#21157,#21158,#21159,#21160,#21161,#21162));
#3234=EDGE_LOOP('',(#21163,#21164,#21165,#21166));
#3235=EDGE_LOOP('',(#21167,#21168,#21169,#21170,#21171));
#3236=EDGE_LOOP('',(#21172,#21173,#21174,#21175,#21176));
#3237=EDGE_LOOP('',(#21177,#21178,#21179,#21180,#21181,#21182));
#3238=EDGE_LOOP('',(#21183,#21184,#21185,#21186));
#3239=EDGE_LOOP('',(#21187,#21188,#21189,#21190));
#3240=EDGE_LOOP('',(#21191,#21192,#21193,#21194));
#3241=EDGE_LOOP('',(#21195,#21196,#21197,#21198));
#3242=EDGE_LOOP('',(#21199,#21200,#21201,#21202));
#3243=EDGE_LOOP('',(#21203,#21204,#21205,#21206,#21207));
#3244=EDGE_LOOP('',(#21208,#21209,#21210,#21211,#21212));
#3245=EDGE_LOOP('',(#21213,#21214,#21215,#21216,#21217,#21218));
#3246=EDGE_LOOP('',(#21219,#21220,#21221,#21222));
#3247=EDGE_LOOP('',(#21223,#21224,#21225,#21226));
#3248=EDGE_LOOP('',(#21227,#21228,#21229,#21230));
#3249=EDGE_LOOP('',(#21231,#21232,#21233,#21234,#21235,#21236));
#3250=EDGE_LOOP('',(#21237,#21238,#21239,#21240));
#3251=EDGE_LOOP('',(#21241,#21242,#21243,#21244,#21245,#21246));
#3252=EDGE_LOOP('',(#21247,#21248,#21249,#21250));
#3253=EDGE_LOOP('',(#21251,#21252,#21253,#21254,#21255));
#3254=EDGE_LOOP('',(#21256,#21257,#21258,#21259,#21260));
#3255=EDGE_LOOP('',(#21261,#21262,#21263,#21264,#21265,#21266));
#3256=EDGE_LOOP('',(#21267,#21268,#21269,#21270));
#3257=EDGE_LOOP('',(#21271,#21272,#21273,#21274));
#3258=EDGE_LOOP('',(#21275,#21276,#21277,#21278));
#3259=EDGE_LOOP('',(#21279,#21280,#21281,#21282));
#3260=EDGE_LOOP('',(#21283,#21284,#21285,#21286));
#3261=EDGE_LOOP('',(#21287,#21288,#21289,#21290,#21291));
#3262=EDGE_LOOP('',(#21292,#21293,#21294,#21295,#21296));
#3263=EDGE_LOOP('',(#21297,#21298,#21299,#21300,#21301,#21302));
#3264=EDGE_LOOP('',(#21303,#21304,#21305,#21306));
#3265=EDGE_LOOP('',(#21307,#21308,#21309,#21310));
#3266=EDGE_LOOP('',(#21311,#21312,#21313,#21314,#21315,#21316));
#3267=EDGE_LOOP('',(#21317,#21318,#21319,#21320));
#3268=EDGE_LOOP('',(#21321,#21322,#21323,#21324,#21325,#21326));
#3269=EDGE_LOOP('',(#21327,#21328,#21329,#21330));
#3270=EDGE_LOOP('',(#21331,#21332,#21333,#21334,#21335));
#3271=EDGE_LOOP('',(#21336,#21337,#21338,#21339,#21340));
#3272=EDGE_LOOP('',(#21341,#21342,#21343,#21344,#21345,#21346));
#3273=EDGE_LOOP('',(#21347,#21348,#21349,#21350));
#3274=EDGE_LOOP('',(#21351,#21352,#21353,#21354));
#3275=EDGE_LOOP('',(#21355,#21356,#21357,#21358));
#3276=EDGE_LOOP('',(#21359,#21360,#21361,#21362));
#3277=EDGE_LOOP('',(#21363,#21364,#21365,#21366));
#3278=EDGE_LOOP('',(#21367,#21368,#21369,#21370,#21371));
#3279=EDGE_LOOP('',(#21372,#21373,#21374,#21375,#21376));
#3280=EDGE_LOOP('',(#21377,#21378,#21379,#21380,#21381,#21382));
#3281=EDGE_LOOP('',(#21383,#21384,#21385,#21386));
#3282=EDGE_LOOP('',(#21387,#21388,#21389,#21390));
#3283=EDGE_LOOP('',(#21391,#21392,#21393,#21394));
#3284=EDGE_LOOP('',(#21395,#21396,#21397,#21398,#21399,#21400));
#3285=EDGE_LOOP('',(#21401,#21402,#21403,#21404));
#3286=EDGE_LOOP('',(#21405,#21406,#21407,#21408,#21409,#21410));
#3287=EDGE_LOOP('',(#21411,#21412,#21413,#21414));
#3288=EDGE_LOOP('',(#21415,#21416,#21417,#21418,#21419));
#3289=EDGE_LOOP('',(#21420,#21421,#21422,#21423,#21424));
#3290=EDGE_LOOP('',(#21425,#21426,#21427,#21428,#21429,#21430));
#3291=EDGE_LOOP('',(#21431,#21432,#21433,#21434));
#3292=EDGE_LOOP('',(#21435,#21436,#21437,#21438));
#3293=EDGE_LOOP('',(#21439,#21440,#21441,#21442));
#3294=EDGE_LOOP('',(#21443,#21444,#21445,#21446));
#3295=EDGE_LOOP('',(#21447,#21448,#21449,#21450,#21451));
#3296=EDGE_LOOP('',(#21452,#21453,#21454,#21455,#21456));
#3297=EDGE_LOOP('',(#21457,#21458,#21459,#21460,#21461,#21462));
#3298=EDGE_LOOP('',(#21463,#21464,#21465,#21466));
#3299=EDGE_LOOP('',(#21467,#21468,#21469,#21470,#21471,#21472));
#3300=EDGE_LOOP('',(#21473,#21474,#21475,#21476,#21477,#21478));
#3301=EDGE_LOOP('',(#21479,#21480,#21481,#21482));
#3302=EDGE_LOOP('',(#21483,#21484,#21485,#21486,#21487));
#3303=EDGE_LOOP('',(#21488,#21489,#21490,#21491,#21492));
#3304=EDGE_LOOP('',(#21493,#21494,#21495,#21496,#21497,#21498));
#3305=EDGE_LOOP('',(#21499,#21500,#21501,#21502));
#3306=EDGE_LOOP('',(#21503,#21504,#21505,#21506));
#3307=EDGE_LOOP('',(#21507,#21508,#21509,#21510));
#3308=EDGE_LOOP('',(#21511,#21512,#21513,#21514));
#3309=EDGE_LOOP('',(#21515,#21516,#21517,#21518));
#3310=EDGE_LOOP('',(#21519,#21520,#21521,#21522,#21523));
#3311=EDGE_LOOP('',(#21524,#21525,#21526,#21527,#21528));
#3312=EDGE_LOOP('',(#21529,#21530,#21531,#21532,#21533,#21534));
#3313=EDGE_LOOP('',(#21535,#21536,#21537,#21538));
#3314=EDGE_LOOP('',(#21539,#21540,#21541,#21542));
#3315=EDGE_LOOP('',(#21543,#21544,#21545,#21546));
#3316=EDGE_LOOP('',(#21547,#21548,#21549,#21550,#21551,#21552));
#3317=EDGE_LOOP('',(#21553,#21554,#21555,#21556));
#3318=EDGE_LOOP('',(#21557,#21558,#21559,#21560,#21561,#21562));
#3319=EDGE_LOOP('',(#21563,#21564,#21565,#21566));
#3320=EDGE_LOOP('',(#21567,#21568,#21569,#21570,#21571));
#3321=EDGE_LOOP('',(#21572,#21573,#21574,#21575,#21576));
#3322=EDGE_LOOP('',(#21577,#21578,#21579,#21580,#21581,#21582));
#3323=EDGE_LOOP('',(#21583,#21584,#21585,#21586));
#3324=EDGE_LOOP('',(#21587,#21588,#21589,#21590));
#3325=EDGE_LOOP('',(#21591,#21592,#21593,#21594));
#3326=EDGE_LOOP('',(#21595,#21596,#21597,#21598));
#3327=EDGE_LOOP('',(#21599,#21600,#21601,#21602,#21603));
#3328=EDGE_LOOP('',(#21604,#21605,#21606,#21607,#21608));
#3329=EDGE_LOOP('',(#21609,#21610,#21611,#21612,#21613,#21614));
#3330=EDGE_LOOP('',(#21615,#21616,#21617,#21618));
#3331=EDGE_LOOP('',(#21619,#21620,#21621,#21622,#21623,#21624));
#3332=EDGE_LOOP('',(#21625,#21626,#21627,#21628));
#3333=EDGE_LOOP('',(#21629,#21630,#21631,#21632,#21633,#21634));
#3334=EDGE_LOOP('',(#21635,#21636,#21637,#21638));
#3335=EDGE_LOOP('',(#21639,#21640,#21641,#21642,#21643));
#3336=EDGE_LOOP('',(#21644,#21645,#21646,#21647,#21648));
#3337=EDGE_LOOP('',(#21649,#21650,#21651,#21652,#21653,#21654));
#3338=EDGE_LOOP('',(#21655,#21656,#21657,#21658));
#3339=EDGE_LOOP('',(#21659,#21660,#21661,#21662));
#3340=EDGE_LOOP('',(#21663,#21664,#21665,#21666));
#3341=EDGE_LOOP('',(#21667,#21668,#21669,#21670));
#3342=EDGE_LOOP('',(#21671,#21672,#21673,#21674,#21675));
#3343=EDGE_LOOP('',(#21676,#21677,#21678,#21679,#21680));
#3344=EDGE_LOOP('',(#21681,#21682,#21683,#21684,#21685,#21686));
#3345=EDGE_LOOP('',(#21687,#21688,#21689,#21690));
#3346=EDGE_LOOP('',(#21691,#21692,#21693,#21694,#21695,#21696));
#3347=EDGE_LOOP('',(#21697,#21698,#21699,#21700));
#3348=EDGE_LOOP('',(#21701,#21702,#21703,#21704,#21705,#21706));
#3349=EDGE_LOOP('',(#21707,#21708,#21709,#21710,#21711));
#3350=EDGE_LOOP('',(#21712,#21713,#21714,#21715,#21716));
#3351=EDGE_LOOP('',(#21717,#21718,#21719,#21720,#21721,#21722));
#3352=EDGE_LOOP('',(#21723,#21724,#21725,#21726));
#3353=EDGE_LOOP('',(#21727,#21728,#21729,#21730));
#3354=EDGE_LOOP('',(#21731,#21732,#21733,#21734));
#3355=EDGE_LOOP('',(#21735,#21736,#21737,#21738));
#3356=EDGE_LOOP('',(#21739,#21740,#21741,#21742,#21743));
#3357=EDGE_LOOP('',(#21744,#21745,#21746,#21747,#21748));
#3358=EDGE_LOOP('',(#21749,#21750,#21751,#21752,#21753,#21754));
#3359=EDGE_LOOP('',(#21755,#21756,#21757,#21758));
#3360=EDGE_LOOP('',(#21759,#21760,#21761,#21762,#21763,#21764));
#3361=EDGE_LOOP('',(#21765,#21766,#21767,#21768));
#3362=EDGE_LOOP('',(#21769,#21770,#21771,#21772,#21773,#21774));
#3363=EDGE_LOOP('',(#21775,#21776,#21777,#21778));
#3364=EDGE_LOOP('',(#21779,#21780,#21781,#21782,#21783));
#3365=EDGE_LOOP('',(#21784,#21785,#21786,#21787,#21788));
#3366=EDGE_LOOP('',(#21789,#21790,#21791,#21792,#21793,#21794));
#3367=EDGE_LOOP('',(#21795,#21796,#21797,#21798));
#3368=EDGE_LOOP('',(#21799,#21800,#21801,#21802));
#3369=EDGE_LOOP('',(#21803,#21804,#21805,#21806));
#3370=EDGE_LOOP('',(#21807,#21808,#21809,#21810));
#3371=EDGE_LOOP('',(#21811,#21812,#21813,#21814,#21815));
#3372=EDGE_LOOP('',(#21816,#21817,#21818,#21819,#21820));
#3373=EDGE_LOOP('',(#21821,#21822,#21823,#21824,#21825,#21826));
#3374=EDGE_LOOP('',(#21827,#21828,#21829,#21830));
#3375=EDGE_LOOP('',(#21831,#21832,#21833,#21834));
#3376=EDGE_LOOP('',(#21835,#21836,#21837,#21838,#21839,#21840));
#3377=EDGE_LOOP('',(#21841,#21842,#21843,#21844));
#3378=EDGE_LOOP('',(#21845,#21846,#21847,#21848,#21849,#21850));
#3379=EDGE_LOOP('',(#21851,#21852,#21853,#21854));
#3380=EDGE_LOOP('',(#21855,#21856,#21857,#21858,#21859));
#3381=EDGE_LOOP('',(#21860,#21861,#21862,#21863,#21864));
#3382=EDGE_LOOP('',(#21865,#21866,#21867,#21868,#21869,#21870));
#3383=EDGE_LOOP('',(#21871,#21872,#21873,#21874));
#3384=EDGE_LOOP('',(#21875,#21876,#21877,#21878));
#3385=EDGE_LOOP('',(#21879,#21880,#21881,#21882));
#3386=EDGE_LOOP('',(#21883,#21884,#21885,#21886));
#3387=EDGE_LOOP('',(#21887,#21888,#21889,#21890,#21891));
#3388=EDGE_LOOP('',(#21892,#21893,#21894,#21895,#21896));
#3389=EDGE_LOOP('',(#21897,#21898,#21899,#21900,#21901,#21902));
#3390=EDGE_LOOP('',(#21903,#21904,#21905,#21906));
#3391=EDGE_LOOP('',(#21907,#21908,#21909,#21910,#21911,#21912));
#3392=EDGE_LOOP('',(#21913,#21914,#21915,#21916));
#3393=EDGE_LOOP('',(#21917,#21918,#21919,#21920,#21921,#21922));
#3394=EDGE_LOOP('',(#21923,#21924,#21925,#21926));
#3395=EDGE_LOOP('',(#21927,#21928,#21929,#21930,#21931));
#3396=EDGE_LOOP('',(#21932,#21933,#21934,#21935,#21936));
#3397=EDGE_LOOP('',(#21937,#21938,#21939,#21940,#21941,#21942));
#3398=EDGE_LOOP('',(#21943,#21944,#21945,#21946));
#3399=EDGE_LOOP('',(#21947,#21948,#21949,#21950));
#3400=EDGE_LOOP('',(#21951,#21952,#21953,#21954));
#3401=EDGE_LOOP('',(#21955,#21956,#21957,#21958));
#3402=EDGE_LOOP('',(#21959,#21960,#21961,#21962,#21963));
#3403=EDGE_LOOP('',(#21964,#21965,#21966,#21967,#21968));
#3404=EDGE_LOOP('',(#21969,#21970,#21971,#21972,#21973,#21974));
#3405=EDGE_LOOP('',(#21975,#21976,#21977,#21978));
#3406=EDGE_LOOP('',(#21979,#21980,#21981,#21982,#21983,#21984));
#3407=EDGE_LOOP('',(#21985,#21986,#21987,#21988));
#3408=EDGE_LOOP('',(#21989,#21990,#21991,#21992,#21993,#21994));
#3409=EDGE_LOOP('',(#21995,#21996,#21997,#21998,#21999));
#3410=EDGE_LOOP('',(#22000,#22001,#22002,#22003,#22004));
#3411=EDGE_LOOP('',(#22005,#22006,#22007,#22008,#22009,#22010));
#3412=EDGE_LOOP('',(#22011,#22012,#22013,#22014));
#3413=EDGE_LOOP('',(#22015,#22016,#22017,#22018));
#3414=EDGE_LOOP('',(#22019,#22020,#22021,#22022));
#3415=EDGE_LOOP('',(#22023,#22024,#22025,#22026));
#3416=EDGE_LOOP('',(#22027,#22028,#22029,#22030,#22031));
#3417=EDGE_LOOP('',(#22032,#22033,#22034,#22035,#22036));
#3418=EDGE_LOOP('',(#22037,#22038,#22039,#22040,#22041,#22042));
#3419=EDGE_LOOP('',(#22043,#22044,#22045,#22046));
#3420=EDGE_LOOP('',(#22047,#22048,#22049,#22050,#22051,#22052));
#3421=EDGE_LOOP('',(#22053,#22054,#22055,#22056));
#3422=EDGE_LOOP('',(#22057,#22058,#22059,#22060,#22061,#22062));
#3423=EDGE_LOOP('',(#22063,#22064,#22065,#22066));
#3424=EDGE_LOOP('',(#22067,#22068,#22069,#22070,#22071));
#3425=EDGE_LOOP('',(#22072,#22073,#22074,#22075,#22076));
#3426=EDGE_LOOP('',(#22077,#22078,#22079,#22080,#22081,#22082));
#3427=EDGE_LOOP('',(#22083,#22084,#22085,#22086));
#3428=EDGE_LOOP('',(#22087,#22088,#22089,#22090));
#3429=EDGE_LOOP('',(#22091,#22092,#22093,#22094));
#3430=EDGE_LOOP('',(#22095,#22096,#22097,#22098));
#3431=EDGE_LOOP('',(#22099,#22100,#22101,#22102,#22103));
#3432=EDGE_LOOP('',(#22104,#22105,#22106,#22107,#22108));
#3433=EDGE_LOOP('',(#22109,#22110,#22111,#22112,#22113,#22114));
#3434=EDGE_LOOP('',(#22115,#22116,#22117,#22118));
#3435=EDGE_LOOP('',(#22119,#22120,#22121,#22122));
#3436=EDGE_LOOP('',(#22123,#22124,#22125,#22126,#22127,#22128));
#3437=EDGE_LOOP('',(#22129,#22130,#22131,#22132));
#3438=EDGE_LOOP('',(#22133,#22134,#22135,#22136,#22137,#22138));
#3439=EDGE_LOOP('',(#22139,#22140,#22141,#22142));
#3440=EDGE_LOOP('',(#22143,#22144,#22145,#22146,#22147));
#3441=EDGE_LOOP('',(#22148,#22149,#22150,#22151,#22152));
#3442=EDGE_LOOP('',(#22153,#22154,#22155,#22156,#22157,#22158));
#3443=EDGE_LOOP('',(#22159,#22160,#22161,#22162));
#3444=EDGE_LOOP('',(#22163,#22164,#22165,#22166));
#3445=EDGE_LOOP('',(#22167,#22168,#22169,#22170));
#3446=EDGE_LOOP('',(#22171,#22172,#22173,#22174));
#3447=EDGE_LOOP('',(#22175,#22176,#22177,#22178,#22179));
#3448=EDGE_LOOP('',(#22180,#22181,#22182,#22183,#22184));
#3449=EDGE_LOOP('',(#22185,#22186,#22187,#22188,#22189,#22190));
#3450=EDGE_LOOP('',(#22191,#22192,#22193,#22194));
#3451=EDGE_LOOP('',(#22195,#22196,#22197,#22198,#22199,#22200));
#3452=EDGE_LOOP('',(#22201,#22202,#22203,#22204));
#3453=EDGE_LOOP('',(#22205,#22206,#22207,#22208,#22209,#22210));
#3454=EDGE_LOOP('',(#22211,#22212,#22213,#22214,#22215));
#3455=EDGE_LOOP('',(#22216,#22217,#22218,#22219,#22220));
#3456=EDGE_LOOP('',(#22221,#22222,#22223,#22224,#22225,#22226));
#3457=EDGE_LOOP('',(#22227,#22228,#22229,#22230));
#3458=EDGE_LOOP('',(#22231,#22232,#22233,#22234));
#3459=EDGE_LOOP('',(#22235,#22236,#22237,#22238));
#3460=EDGE_LOOP('',(#22239,#22240,#22241,#22242));
#3461=EDGE_LOOP('',(#22243,#22244,#22245,#22246,#22247));
#3462=EDGE_LOOP('',(#22248,#22249,#22250,#22251,#22252));
#3463=EDGE_LOOP('',(#22253,#22254,#22255,#22256,#22257,#22258));
#3464=EDGE_LOOP('',(#22259,#22260,#22261,#22262));
#3465=EDGE_LOOP('',(#22263,#22264,#22265,#22266));
#3466=EDGE_LOOP('',(#22267,#22268,#22269,#22270,#22271,#22272));
#3467=EDGE_LOOP('',(#22273,#22274,#22275,#22276));
#3468=EDGE_LOOP('',(#22277,#22278,#22279,#22280,#22281,#22282));
#3469=EDGE_LOOP('',(#22283,#22284,#22285,#22286));
#3470=EDGE_LOOP('',(#22287,#22288,#22289,#22290,#22291));
#3471=EDGE_LOOP('',(#22292,#22293,#22294,#22295,#22296));
#3472=EDGE_LOOP('',(#22297,#22298,#22299,#22300,#22301,#22302));
#3473=EDGE_LOOP('',(#22303,#22304,#22305,#22306));
#3474=EDGE_LOOP('',(#22307,#22308,#22309,#22310));
#3475=EDGE_LOOP('',(#22311,#22312,#22313,#22314));
#3476=EDGE_LOOP('',(#22315,#22316,#22317,#22318));
#3477=EDGE_LOOP('',(#22319,#22320,#22321,#22322,#22323));
#3478=EDGE_LOOP('',(#22324,#22325,#22326,#22327,#22328));
#3479=EDGE_LOOP('',(#22329,#22330,#22331,#22332,#22333,#22334));
#3480=EDGE_LOOP('',(#22335,#22336,#22337,#22338));
#3481=EDGE_LOOP('',(#22339,#22340,#22341,#22342));
#3482=EDGE_LOOP('',(#22343,#22344,#22345,#22346,#22347,#22348));
#3483=EDGE_LOOP('',(#22349,#22350,#22351,#22352));
#3484=EDGE_LOOP('',(#22353,#22354,#22355,#22356,#22357,#22358));
#3485=EDGE_LOOP('',(#22359,#22360,#22361,#22362));
#3486=EDGE_LOOP('',(#22363,#22364,#22365,#22366));
#3487=EDGE_LOOP('',(#22367,#22368,#22369,#22370));
#3488=EDGE_LOOP('',(#22371,#22372,#22373,#22374));
#3489=EDGE_LOOP('',(#22375,#22376,#22377,#22378));
#3490=EDGE_LOOP('',(#22379,#22380,#22381,#22382));
#3491=EDGE_LOOP('',(#22383,#22384,#22385,#22386));
#3492=EDGE_LOOP('',(#22387,#22388,#22389,#22390));
#3493=EDGE_LOOP('',(#22391,#22392,#22393,#22394));
#3494=EDGE_LOOP('',(#22395,#22396,#22397,#22398));
#3495=EDGE_LOOP('',(#22399,#22400,#22401,#22402));
#3496=EDGE_LOOP('',(#22403,#22404,#22405,#22406));
#3497=EDGE_LOOP('',(#22407,#22408,#22409,#22410));
#3498=EDGE_LOOP('',(#22411,#22412,#22413,#22414));
#3499=EDGE_LOOP('',(#22415,#22416,#22417,#22418));
#3500=EDGE_LOOP('',(#22419,#22420,#22421,#22422));
#3501=EDGE_LOOP('',(#22423,#22424,#22425,#22426));
#3502=EDGE_LOOP('',(#22427,#22428,#22429,#22430));
#3503=EDGE_LOOP('',(#22431,#22432,#22433,#22434));
#3504=EDGE_LOOP('',(#22435,#22436,#22437,#22438));
#3505=EDGE_LOOP('',(#22439,#22440,#22441,#22442));
#3506=EDGE_LOOP('',(#22443,#22444,#22445,#22446));
#3507=EDGE_LOOP('',(#22447,#22448,#22449,#22450));
#3508=EDGE_LOOP('',(#22451,#22452,#22453,#22454));
#3509=EDGE_LOOP('',(#22455,#22456,#22457,#22458));
#3510=EDGE_LOOP('',(#22459,#22460,#22461,#22462));
#3511=EDGE_LOOP('',(#22463,#22464,#22465,#22466));
#3512=EDGE_LOOP('',(#22467,#22468,#22469,#22470));
#3513=EDGE_LOOP('',(#22471,#22472,#22473,#22474));
#3514=EDGE_LOOP('',(#22475,#22476,#22477,#22478));
#3515=EDGE_LOOP('',(#22479,#22480,#22481,#22482));
#3516=EDGE_LOOP('',(#22483,#22484,#22485,#22486));
#3517=EDGE_LOOP('',(#22487,#22488,#22489,#22490));
#3518=EDGE_LOOP('',(#22491,#22492,#22493,#22494));
#3519=EDGE_LOOP('',(#22495,#22496,#22497,#22498));
#3520=EDGE_LOOP('',(#22499,#22500,#22501,#22502));
#3521=EDGE_LOOP('',(#22503,#22504,#22505,#22506));
#3522=EDGE_LOOP('',(#22507,#22508,#22509,#22510));
#3523=EDGE_LOOP('',(#22511,#22512,#22513,#22514));
#3524=EDGE_LOOP('',(#22515,#22516,#22517,#22518));
#3525=EDGE_LOOP('',(#22519,#22520,#22521,#22522));
#3526=EDGE_LOOP('',(#22523,#22524,#22525,#22526));
#3527=EDGE_LOOP('',(#22527,#22528,#22529,#22530));
#3528=EDGE_LOOP('',(#22531,#22532,#22533,#22534));
#3529=EDGE_LOOP('',(#22535,#22536,#22537,#22538));
#3530=EDGE_LOOP('',(#22539,#22540,#22541,#22542));
#3531=EDGE_LOOP('',(#22543,#22544,#22545,#22546));
#3532=EDGE_LOOP('',(#22547,#22548,#22549,#22550));
#3533=EDGE_LOOP('',(#22551,#22552,#22553,#22554));
#3534=EDGE_LOOP('',(#22555,#22556,#22557,#22558));
#3535=EDGE_LOOP('',(#22559,#22560,#22561,#22562));
#3536=EDGE_LOOP('',(#22563,#22564,#22565,#22566));
#3537=EDGE_LOOP('',(#22567,#22568,#22569,#22570));
#3538=EDGE_LOOP('',(#22571,#22572,#22573,#22574));
#3539=EDGE_LOOP('',(#22575,#22576,#22577,#22578));
#3540=EDGE_LOOP('',(#22579,#22580,#22581,#22582));
#3541=EDGE_LOOP('',(#22583,#22584,#22585,#22586));
#3542=EDGE_LOOP('',(#22587,#22588,#22589,#22590));
#3543=EDGE_LOOP('',(#22591,#22592,#22593,#22594));
#3544=EDGE_LOOP('',(#22595,#22596,#22597,#22598));
#3545=EDGE_LOOP('',(#22599,#22600,#22601,#22602));
#3546=EDGE_LOOP('',(#22603,#22604,#22605,#22606));
#3547=EDGE_LOOP('',(#22607,#22608,#22609,#22610));
#3548=EDGE_LOOP('',(#22611,#22612,#22613,#22614));
#3549=EDGE_LOOP('',(#22615,#22616,#22617,#22618));
#3550=EDGE_LOOP('',(#22619,#22620,#22621,#22622));
#3551=EDGE_LOOP('',(#22623,#22624,#22625,#22626));
#3552=EDGE_LOOP('',(#22627,#22628,#22629,#22630));
#3553=EDGE_LOOP('',(#22631,#22632,#22633,#22634));
#3554=EDGE_LOOP('',(#22635,#22636,#22637,#22638));
#3555=EDGE_LOOP('',(#22639,#22640,#22641,#22642));
#3556=EDGE_LOOP('',(#22643,#22644,#22645,#22646));
#3557=EDGE_LOOP('',(#22647,#22648,#22649,#22650));
#3558=EDGE_LOOP('',(#22651,#22652,#22653,#22654));
#3559=EDGE_LOOP('',(#22655,#22656,#22657,#22658));
#3560=EDGE_LOOP('',(#22659,#22660,#22661,#22662));
#3561=EDGE_LOOP('',(#22663,#22664,#22665,#22666));
#3562=EDGE_LOOP('',(#22667,#22668,#22669,#22670));
#3563=EDGE_LOOP('',(#22671,#22672,#22673,#22674));
#3564=EDGE_LOOP('',(#22675,#22676,#22677,#22678));
#3565=EDGE_LOOP('',(#22679,#22680,#22681,#22682));
#3566=EDGE_LOOP('',(#22683,#22684,#22685,#22686));
#3567=EDGE_LOOP('',(#22687,#22688,#22689,#22690));
#3568=EDGE_LOOP('',(#22691,#22692,#22693,#22694));
#3569=EDGE_LOOP('',(#22695,#22696,#22697,#22698));
#3570=EDGE_LOOP('',(#22699,#22700,#22701,#22702));
#3571=EDGE_LOOP('',(#22703,#22704,#22705,#22706));
#3572=EDGE_LOOP('',(#22707,#22708,#22709,#22710));
#3573=EDGE_LOOP('',(#22711,#22712,#22713,#22714));
#3574=EDGE_LOOP('',(#22715,#22716,#22717,#22718));
#3575=EDGE_LOOP('',(#22719,#22720,#22721,#22722));
#3576=EDGE_LOOP('',(#22723,#22724,#22725,#22726));
#3577=EDGE_LOOP('',(#22727,#22728,#22729,#22730));
#3578=EDGE_LOOP('',(#22731,#22732,#22733,#22734));
#3579=EDGE_LOOP('',(#22735,#22736,#22737,#22738));
#3580=EDGE_LOOP('',(#22739,#22740,#22741,#22742));
#3581=EDGE_LOOP('',(#22743,#22744,#22745,#22746));
#3582=EDGE_LOOP('',(#22747,#22748,#22749,#22750));
#3583=EDGE_LOOP('',(#22751,#22752,#22753,#22754));
#3584=EDGE_LOOP('',(#22755,#22756,#22757,#22758));
#3585=EDGE_LOOP('',(#22759,#22760,#22761,#22762));
#3586=EDGE_LOOP('',(#22763,#22764,#22765,#22766));
#3587=EDGE_LOOP('',(#22767,#22768,#22769,#22770));
#3588=EDGE_LOOP('',(#22771,#22772,#22773,#22774));
#3589=EDGE_LOOP('',(#22775,#22776,#22777,#22778));
#3590=EDGE_LOOP('',(#22779,#22780,#22781,#22782));
#3591=EDGE_LOOP('',(#22783,#22784,#22785,#22786));
#3592=EDGE_LOOP('',(#22787,#22788,#22789,#22790,#22791));
#3593=EDGE_LOOP('',(#22792,#22793,#22794,#22795,#22796));
#3594=EDGE_LOOP('',(#22797,#22798,#22799,#22800,#22801,#22802));
#3595=EDGE_LOOP('',(#22803,#22804,#22805,#22806));
#3596=EDGE_LOOP('',(#22807,#22808,#22809,#22810));
#3597=EDGE_LOOP('',(#22811,#22812,#22813,#22814));
#3598=EDGE_LOOP('',(#22815,#22816,#22817,#22818));
#3599=EDGE_LOOP('',(#22819,#22820,#22821,#22822));
#3600=EDGE_LOOP('',(#22823,#22824,#22825,#22826,#22827));
#3601=EDGE_LOOP('',(#22828,#22829,#22830,#22831,#22832));
#3602=EDGE_LOOP('',(#22833,#22834,#22835,#22836,#22837,#22838));
#3603=EDGE_LOOP('',(#22839,#22840,#22841,#22842));
#3604=EDGE_LOOP('',(#22843,#22844,#22845,#22846));
#3605=EDGE_LOOP('',(#22847,#22848,#22849,#22850));
#3606=EDGE_LOOP('',(#22851,#22852,#22853,#22854,#22855,#22856));
#3607=EDGE_LOOP('',(#22857,#22858,#22859,#22860));
#3608=EDGE_LOOP('',(#22861,#22862,#22863,#22864,#22865,#22866));
#3609=EDGE_LOOP('',(#22867,#22868,#22869,#22870));
#3610=EDGE_LOOP('',(#22871,#22872,#22873,#22874,#22875));
#3611=EDGE_LOOP('',(#22876,#22877,#22878,#22879,#22880));
#3612=EDGE_LOOP('',(#22881,#22882,#22883,#22884,#22885,#22886));
#3613=EDGE_LOOP('',(#22887,#22888,#22889,#22890));
#3614=EDGE_LOOP('',(#22891,#22892,#22893,#22894));
#3615=EDGE_LOOP('',(#22895,#22896,#22897,#22898));
#3616=EDGE_LOOP('',(#22899,#22900,#22901,#22902));
#3617=EDGE_LOOP('',(#22903,#22904,#22905,#22906));
#3618=EDGE_LOOP('',(#22907,#22908,#22909,#22910,#22911));
#3619=EDGE_LOOP('',(#22912,#22913,#22914,#22915,#22916));
#3620=EDGE_LOOP('',(#22917,#22918,#22919,#22920,#22921,#22922));
#3621=EDGE_LOOP('',(#22923,#22924,#22925,#22926));
#3622=EDGE_LOOP('',(#22927,#22928,#22929,#22930));
#3623=EDGE_LOOP('',(#22931,#22932,#22933,#22934));
#3624=EDGE_LOOP('',(#22935,#22936,#22937,#22938,#22939,#22940));
#3625=EDGE_LOOP('',(#22941,#22942,#22943,#22944));
#3626=EDGE_LOOP('',(#22945,#22946,#22947,#22948,#22949,#22950));
#3627=EDGE_LOOP('',(#22951,#22952,#22953,#22954));
#3628=EDGE_LOOP('',(#22955,#22956,#22957,#22958,#22959));
#3629=EDGE_LOOP('',(#22960,#22961,#22962,#22963,#22964));
#3630=EDGE_LOOP('',(#22965,#22966,#22967,#22968,#22969,#22970));
#3631=EDGE_LOOP('',(#22971,#22972,#22973,#22974));
#3632=EDGE_LOOP('',(#22975,#22976,#22977,#22978));
#3633=EDGE_LOOP('',(#22979,#22980,#22981,#22982));
#3634=EDGE_LOOP('',(#22983,#22984,#22985,#22986));
#3635=EDGE_LOOP('',(#22987,#22988,#22989,#22990));
#3636=EDGE_LOOP('',(#22991,#22992,#22993,#22994,#22995));
#3637=EDGE_LOOP('',(#22996,#22997,#22998,#22999,#23000));
#3638=EDGE_LOOP('',(#23001,#23002,#23003,#23004,#23005,#23006));
#3639=EDGE_LOOP('',(#23007,#23008,#23009,#23010));
#3640=EDGE_LOOP('',(#23011,#23012,#23013,#23014));
#3641=EDGE_LOOP('',(#23015,#23016,#23017,#23018));
#3642=EDGE_LOOP('',(#23019,#23020,#23021,#23022,#23023,#23024));
#3643=EDGE_LOOP('',(#23025,#23026,#23027,#23028));
#3644=EDGE_LOOP('',(#23029,#23030,#23031,#23032,#23033,#23034));
#3645=EDGE_LOOP('',(#23035,#23036,#23037,#23038));
#3646=EDGE_LOOP('',(#23039,#23040,#23041,#23042,#23043));
#3647=EDGE_LOOP('',(#23044,#23045,#23046,#23047,#23048));
#3648=EDGE_LOOP('',(#23049,#23050,#23051,#23052,#23053,#23054));
#3649=EDGE_LOOP('',(#23055,#23056,#23057,#23058));
#3650=EDGE_LOOP('',(#23059,#23060,#23061,#23062));
#3651=EDGE_LOOP('',(#23063,#23064,#23065,#23066));
#3652=EDGE_LOOP('',(#23067,#23068,#23069,#23070));
#3653=EDGE_LOOP('',(#23071,#23072,#23073,#23074));
#3654=EDGE_LOOP('',(#23075,#23076,#23077,#23078,#23079));
#3655=EDGE_LOOP('',(#23080,#23081,#23082,#23083,#23084));
#3656=EDGE_LOOP('',(#23085,#23086,#23087,#23088,#23089,#23090));
#3657=EDGE_LOOP('',(#23091,#23092,#23093,#23094));
#3658=EDGE_LOOP('',(#23095,#23096,#23097,#23098));
#3659=EDGE_LOOP('',(#23099,#23100,#23101,#23102));
#3660=EDGE_LOOP('',(#23103,#23104,#23105,#23106,#23107,#23108));
#3661=EDGE_LOOP('',(#23109,#23110,#23111,#23112));
#3662=EDGE_LOOP('',(#23113,#23114,#23115,#23116,#23117,#23118));
#3663=EDGE_LOOP('',(#23119,#23120,#23121,#23122));
#3664=EDGE_LOOP('',(#23123,#23124,#23125,#23126,#23127));
#3665=EDGE_LOOP('',(#23128,#23129,#23130,#23131,#23132));
#3666=EDGE_LOOP('',(#23133,#23134,#23135,#23136,#23137,#23138));
#3667=EDGE_LOOP('',(#23139,#23140,#23141,#23142));
#3668=EDGE_LOOP('',(#23143,#23144,#23145,#23146));
#3669=EDGE_LOOP('',(#23147,#23148,#23149,#23150));
#3670=EDGE_LOOP('',(#23151,#23152,#23153,#23154));
#3671=EDGE_LOOP('',(#23155,#23156,#23157,#23158));
#3672=EDGE_LOOP('',(#23159,#23160,#23161,#23162,#23163));
#3673=EDGE_LOOP('',(#23164,#23165,#23166,#23167,#23168));
#3674=EDGE_LOOP('',(#23169,#23170,#23171,#23172,#23173,#23174));
#3675=EDGE_LOOP('',(#23175,#23176,#23177,#23178));
#3676=EDGE_LOOP('',(#23179,#23180,#23181,#23182));
#3677=EDGE_LOOP('',(#23183,#23184,#23185,#23186));
#3678=EDGE_LOOP('',(#23187,#23188,#23189,#23190,#23191,#23192));
#3679=EDGE_LOOP('',(#23193,#23194,#23195,#23196));
#3680=EDGE_LOOP('',(#23197,#23198,#23199,#23200,#23201,#23202));
#3681=EDGE_LOOP('',(#23203,#23204,#23205,#23206));
#3682=EDGE_LOOP('',(#23207,#23208,#23209,#23210,#23211));
#3683=EDGE_LOOP('',(#23212,#23213,#23214,#23215,#23216));
#3684=EDGE_LOOP('',(#23217,#23218,#23219,#23220,#23221,#23222));
#3685=EDGE_LOOP('',(#23223,#23224,#23225,#23226));
#3686=EDGE_LOOP('',(#23227,#23228,#23229,#23230));
#3687=EDGE_LOOP('',(#23231,#23232,#23233,#23234));
#3688=EDGE_LOOP('',(#23235,#23236,#23237,#23238));
#3689=EDGE_LOOP('',(#23239,#23240,#23241,#23242));
#3690=EDGE_LOOP('',(#23243,#23244,#23245,#23246,#23247));
#3691=EDGE_LOOP('',(#23248,#23249,#23250,#23251,#23252));
#3692=EDGE_LOOP('',(#23253,#23254,#23255,#23256,#23257,#23258));
#3693=EDGE_LOOP('',(#23259,#23260,#23261,#23262));
#3694=EDGE_LOOP('',(#23263,#23264,#23265,#23266));
#3695=EDGE_LOOP('',(#23267,#23268,#23269,#23270));
#3696=EDGE_LOOP('',(#23271,#23272,#23273,#23274,#23275,#23276));
#3697=EDGE_LOOP('',(#23277,#23278,#23279,#23280));
#3698=EDGE_LOOP('',(#23281,#23282,#23283,#23284,#23285,#23286));
#3699=EDGE_LOOP('',(#23287,#23288,#23289,#23290));
#3700=EDGE_LOOP('',(#23291,#23292,#23293,#23294,#23295));
#3701=EDGE_LOOP('',(#23296,#23297,#23298,#23299,#23300));
#3702=EDGE_LOOP('',(#23301,#23302,#23303,#23304,#23305,#23306));
#3703=EDGE_LOOP('',(#23307,#23308,#23309,#23310));
#3704=EDGE_LOOP('',(#23311,#23312,#23313,#23314));
#3705=EDGE_LOOP('',(#23315,#23316,#23317,#23318));
#3706=EDGE_LOOP('',(#23319,#23320,#23321,#23322));
#3707=EDGE_LOOP('',(#23323,#23324,#23325,#23326));
#3708=EDGE_LOOP('',(#23327,#23328,#23329,#23330,#23331));
#3709=EDGE_LOOP('',(#23332,#23333,#23334,#23335,#23336));
#3710=EDGE_LOOP('',(#23337,#23338,#23339,#23340,#23341,#23342));
#3711=EDGE_LOOP('',(#23343,#23344,#23345,#23346));
#3712=EDGE_LOOP('',(#23347,#23348,#23349,#23350));
#3713=EDGE_LOOP('',(#23351,#23352,#23353,#23354));
#3714=EDGE_LOOP('',(#23355,#23356,#23357,#23358,#23359,#23360));
#3715=EDGE_LOOP('',(#23361,#23362,#23363,#23364));
#3716=EDGE_LOOP('',(#23365,#23366,#23367,#23368,#23369,#23370));
#3717=EDGE_LOOP('',(#23371,#23372,#23373,#23374));
#3718=EDGE_LOOP('',(#23375,#23376,#23377,#23378,#23379));
#3719=EDGE_LOOP('',(#23380,#23381,#23382,#23383,#23384));
#3720=EDGE_LOOP('',(#23385,#23386,#23387,#23388,#23389,#23390));
#3721=EDGE_LOOP('',(#23391,#23392,#23393,#23394));
#3722=EDGE_LOOP('',(#23395,#23396,#23397,#23398));
#3723=EDGE_LOOP('',(#23399,#23400,#23401,#23402));
#3724=EDGE_LOOP('',(#23403,#23404,#23405,#23406));
#3725=EDGE_LOOP('',(#23407,#23408,#23409,#23410));
#3726=EDGE_LOOP('',(#23411,#23412,#23413,#23414,#23415));
#3727=EDGE_LOOP('',(#23416,#23417,#23418,#23419,#23420));
#3728=EDGE_LOOP('',(#23421,#23422,#23423,#23424,#23425,#23426));
#3729=EDGE_LOOP('',(#23427,#23428,#23429,#23430));
#3730=EDGE_LOOP('',(#23431,#23432,#23433,#23434));
#3731=EDGE_LOOP('',(#23435,#23436,#23437,#23438,#23439,#23440));
#3732=EDGE_LOOP('',(#23441,#23442,#23443,#23444));
#3733=EDGE_LOOP('',(#23445,#23446,#23447,#23448,#23449,#23450));
#3734=EDGE_LOOP('',(#23451,#23452,#23453,#23454));
#3735=EDGE_LOOP('',(#23455,#23456,#23457,#23458,#23459));
#3736=EDGE_LOOP('',(#23460,#23461,#23462,#23463,#23464));
#3737=EDGE_LOOP('',(#23465,#23466,#23467,#23468,#23469,#23470));
#3738=EDGE_LOOP('',(#23471,#23472,#23473,#23474));
#3739=EDGE_LOOP('',(#23475,#23476,#23477,#23478));
#3740=EDGE_LOOP('',(#23479,#23480,#23481,#23482));
#3741=EDGE_LOOP('',(#23483,#23484,#23485,#23486));
#3742=EDGE_LOOP('',(#23487,#23488,#23489,#23490));
#3743=EDGE_LOOP('',(#23491,#23492,#23493,#23494,#23495));
#3744=EDGE_LOOP('',(#23496,#23497,#23498,#23499,#23500));
#3745=EDGE_LOOP('',(#23501,#23502,#23503,#23504,#23505,#23506));
#3746=EDGE_LOOP('',(#23507,#23508,#23509,#23510));
#3747=EDGE_LOOP('',(#23511,#23512,#23513,#23514));
#3748=EDGE_LOOP('',(#23515,#23516,#23517,#23518));
#3749=EDGE_LOOP('',(#23519,#23520,#23521,#23522,#23523,#23524));
#3750=EDGE_LOOP('',(#23525,#23526,#23527,#23528));
#3751=EDGE_LOOP('',(#23529,#23530,#23531,#23532,#23533,#23534));
#3752=EDGE_LOOP('',(#23535,#23536,#23537,#23538));
#3753=EDGE_LOOP('',(#23539,#23540,#23541,#23542,#23543));
#3754=EDGE_LOOP('',(#23544,#23545,#23546,#23547,#23548));
#3755=EDGE_LOOP('',(#23549,#23550,#23551,#23552,#23553,#23554));
#3756=EDGE_LOOP('',(#23555,#23556,#23557,#23558));
#3757=EDGE_LOOP('',(#23559,#23560,#23561,#23562));
#3758=EDGE_LOOP('',(#23563,#23564,#23565,#23566));
#3759=EDGE_LOOP('',(#23567,#23568,#23569,#23570));
#3760=EDGE_LOOP('',(#23571,#23572,#23573,#23574));
#3761=EDGE_LOOP('',(#23575,#23576,#23577,#23578,#23579));
#3762=EDGE_LOOP('',(#23580,#23581,#23582,#23583,#23584));
#3763=EDGE_LOOP('',(#23585,#23586,#23587,#23588,#23589,#23590));
#3764=EDGE_LOOP('',(#23591,#23592,#23593,#23594));
#3765=EDGE_LOOP('',(#23595,#23596,#23597,#23598));
#3766=EDGE_LOOP('',(#23599,#23600,#23601,#23602,#23603,#23604));
#3767=EDGE_LOOP('',(#23605,#23606,#23607,#23608));
#3768=EDGE_LOOP('',(#23609,#23610,#23611,#23612,#23613,#23614));
#3769=EDGE_LOOP('',(#23615,#23616,#23617,#23618));
#3770=EDGE_LOOP('',(#23619,#23620,#23621,#23622,#23623));
#3771=EDGE_LOOP('',(#23624,#23625,#23626,#23627,#23628));
#3772=EDGE_LOOP('',(#23629,#23630,#23631,#23632,#23633,#23634));
#3773=EDGE_LOOP('',(#23635,#23636,#23637,#23638));
#3774=EDGE_LOOP('',(#23639,#23640,#23641,#23642));
#3775=EDGE_LOOP('',(#23643,#23644,#23645,#23646));
#3776=EDGE_LOOP('',(#23647,#23648,#23649,#23650));
#3777=EDGE_LOOP('',(#23651,#23652,#23653,#23654));
#3778=EDGE_LOOP('',(#23655,#23656,#23657,#23658,#23659));
#3779=EDGE_LOOP('',(#23660,#23661,#23662,#23663,#23664));
#3780=EDGE_LOOP('',(#23665,#23666,#23667,#23668,#23669,#23670));
#3781=EDGE_LOOP('',(#23671,#23672,#23673,#23674));
#3782=EDGE_LOOP('',(#23675,#23676,#23677,#23678));
#3783=EDGE_LOOP('',(#23679,#23680,#23681,#23682));
#3784=EDGE_LOOP('',(#23683,#23684,#23685,#23686,#23687,#23688));
#3785=EDGE_LOOP('',(#23689,#23690,#23691,#23692));
#3786=EDGE_LOOP('',(#23693,#23694,#23695,#23696,#23697,#23698));
#3787=EDGE_LOOP('',(#23699,#23700,#23701,#23702));
#3788=EDGE_LOOP('',(#23703,#23704,#23705,#23706,#23707));
#3789=EDGE_LOOP('',(#23708,#23709,#23710,#23711,#23712));
#3790=EDGE_LOOP('',(#23713,#23714,#23715,#23716,#23717,#23718));
#3791=EDGE_LOOP('',(#23719,#23720,#23721,#23722));
#3792=EDGE_LOOP('',(#23723,#23724,#23725,#23726));
#3793=EDGE_LOOP('',(#23727,#23728,#23729,#23730));
#3794=EDGE_LOOP('',(#23731,#23732,#23733,#23734));
#3795=EDGE_LOOP('',(#23735,#23736,#23737,#23738,#23739));
#3796=EDGE_LOOP('',(#23740,#23741,#23742,#23743,#23744));
#3797=EDGE_LOOP('',(#23745,#23746,#23747,#23748,#23749,#23750));
#3798=EDGE_LOOP('',(#23751,#23752,#23753,#23754));
#3799=EDGE_LOOP('',(#23755,#23756,#23757,#23758,#23759,#23760));
#3800=EDGE_LOOP('',(#23761,#23762,#23763,#23764));
#3801=EDGE_LOOP('',(#23765,#23766,#23767,#23768,#23769,#23770));
#3802=EDGE_LOOP('',(#23771,#23772,#23773,#23774));
#3803=EDGE_LOOP('',(#23775,#23776,#23777,#23778,#23779));
#3804=EDGE_LOOP('',(#23780,#23781,#23782,#23783,#23784));
#3805=EDGE_LOOP('',(#23785,#23786,#23787,#23788,#23789,#23790));
#3806=EDGE_LOOP('',(#23791,#23792,#23793,#23794));
#3807=EDGE_LOOP('',(#23795,#23796,#23797,#23798));
#3808=EDGE_LOOP('',(#23799,#23800,#23801,#23802));
#3809=EDGE_LOOP('',(#23803,#23804,#23805,#23806));
#3810=EDGE_LOOP('',(#23807,#23808,#23809,#23810,#23811));
#3811=EDGE_LOOP('',(#23812,#23813,#23814,#23815,#23816));
#3812=EDGE_LOOP('',(#23817,#23818,#23819,#23820,#23821,#23822));
#3813=EDGE_LOOP('',(#23823,#23824,#23825,#23826));
#3814=EDGE_LOOP('',(#23827,#23828,#23829,#23830,#23831,#23832));
#3815=EDGE_LOOP('',(#23833,#23834,#23835,#23836));
#3816=EDGE_LOOP('',(#23837,#23838,#23839,#23840,#23841,#23842));
#3817=EDGE_LOOP('',(#23843,#23844,#23845,#23846));
#3818=EDGE_LOOP('',(#23847,#23848,#23849,#23850,#23851));
#3819=EDGE_LOOP('',(#23852,#23853,#23854,#23855,#23856));
#3820=EDGE_LOOP('',(#23857,#23858,#23859,#23860,#23861,#23862));
#3821=EDGE_LOOP('',(#23863,#23864,#23865,#23866));
#3822=EDGE_LOOP('',(#23867,#23868,#23869,#23870));
#3823=EDGE_LOOP('',(#23871,#23872,#23873,#23874));
#3824=EDGE_LOOP('',(#23875,#23876,#23877,#23878));
#3825=EDGE_LOOP('',(#23879,#23880,#23881,#23882,#23883));
#3826=EDGE_LOOP('',(#23884,#23885,#23886,#23887,#23888));
#3827=EDGE_LOOP('',(#23889,#23890,#23891,#23892,#23893,#23894));
#3828=EDGE_LOOP('',(#23895,#23896,#23897,#23898));
#3829=EDGE_LOOP('',(#23899,#23900,#23901,#23902,#23903,#23904));
#3830=EDGE_LOOP('',(#23905,#23906,#23907,#23908));
#3831=EDGE_LOOP('',(#23909,#23910,#23911,#23912,#23913,#23914));
#3832=EDGE_LOOP('',(#23915,#23916,#23917,#23918));
#3833=EDGE_LOOP('',(#23919,#23920,#23921,#23922,#23923));
#3834=EDGE_LOOP('',(#23924,#23925,#23926,#23927,#23928));
#3835=EDGE_LOOP('',(#23929,#23930,#23931,#23932,#23933,#23934));
#3836=EDGE_LOOP('',(#23935,#23936,#23937,#23938));
#3837=EDGE_LOOP('',(#23939,#23940,#23941,#23942));
#3838=EDGE_LOOP('',(#23943,#23944,#23945,#23946));
#3839=EDGE_LOOP('',(#23947,#23948,#23949,#23950));
#3840=EDGE_LOOP('',(#23951,#23952,#23953,#23954,#23955));
#3841=EDGE_LOOP('',(#23956,#23957,#23958,#23959,#23960));
#3842=EDGE_LOOP('',(#23961,#23962,#23963,#23964,#23965,#23966));
#3843=EDGE_LOOP('',(#23967,#23968,#23969,#23970));
#3844=EDGE_LOOP('',(#23971,#23972,#23973,#23974));
#3845=EDGE_LOOP('',(#23975,#23976,#23977,#23978,#23979,#23980));
#3846=EDGE_LOOP('',(#23981,#23982,#23983,#23984));
#3847=EDGE_LOOP('',(#23985,#23986,#23987,#23988,#23989,#23990));
#3848=EDGE_LOOP('',(#23991,#23992,#23993,#23994));
#3849=EDGE_LOOP('',(#23995,#23996,#23997,#23998,#23999));
#3850=EDGE_LOOP('',(#24000,#24001,#24002,#24003,#24004));
#3851=EDGE_LOOP('',(#24005,#24006,#24007,#24008,#24009,#24010));
#3852=EDGE_LOOP('',(#24011,#24012,#24013,#24014));
#3853=EDGE_LOOP('',(#24015,#24016,#24017,#24018));
#3854=EDGE_LOOP('',(#24019,#24020,#24021,#24022));
#3855=EDGE_LOOP('',(#24023,#24024,#24025,#24026));
#3856=EDGE_LOOP('',(#24027,#24028,#24029,#24030,#24031));
#3857=EDGE_LOOP('',(#24032,#24033,#24034,#24035,#24036));
#3858=EDGE_LOOP('',(#24037,#24038,#24039,#24040,#24041,#24042));
#3859=EDGE_LOOP('',(#24043,#24044,#24045,#24046));
#3860=EDGE_LOOP('',(#24047,#24048,#24049,#24050,#24051,#24052));
#3861=EDGE_LOOP('',(#24053,#24054,#24055,#24056));
#3862=EDGE_LOOP('',(#24057,#24058,#24059,#24060,#24061,#24062));
#3863=EDGE_LOOP('',(#24063,#24064,#24065,#24066));
#3864=EDGE_LOOP('',(#24067,#24068,#24069,#24070,#24071));
#3865=EDGE_LOOP('',(#24072,#24073,#24074,#24075,#24076));
#3866=EDGE_LOOP('',(#24077,#24078,#24079,#24080,#24081,#24082));
#3867=EDGE_LOOP('',(#24083,#24084,#24085,#24086));
#3868=EDGE_LOOP('',(#24087,#24088,#24089,#24090));
#3869=EDGE_LOOP('',(#24091,#24092,#24093,#24094));
#3870=EDGE_LOOP('',(#24095,#24096,#24097,#24098));
#3871=EDGE_LOOP('',(#24099,#24100,#24101,#24102,#24103));
#3872=EDGE_LOOP('',(#24104,#24105,#24106,#24107,#24108));
#3873=EDGE_LOOP('',(#24109,#24110,#24111,#24112,#24113,#24114));
#3874=EDGE_LOOP('',(#24115,#24116,#24117,#24118));
#3875=EDGE_LOOP('',(#24119,#24120,#24121,#24122));
#3876=EDGE_LOOP('',(#24123,#24124,#24125,#24126,#24127,#24128));
#3877=EDGE_LOOP('',(#24129,#24130,#24131,#24132));
#3878=EDGE_LOOP('',(#24133,#24134,#24135,#24136,#24137,#24138));
#3879=EDGE_LOOP('',(#24139,#24140,#24141,#24142));
#3880=EDGE_LOOP('',(#24143,#24144,#24145,#24146,#24147));
#3881=EDGE_LOOP('',(#24148,#24149,#24150,#24151,#24152));
#3882=EDGE_LOOP('',(#24153,#24154,#24155,#24156,#24157,#24158));
#3883=EDGE_LOOP('',(#24159,#24160,#24161,#24162));
#3884=EDGE_LOOP('',(#24163,#24164,#24165,#24166));
#3885=EDGE_LOOP('',(#24167,#24168,#24169,#24170));
#3886=EDGE_LOOP('',(#24171,#24172,#24173,#24174));
#3887=EDGE_LOOP('',(#24175,#24176,#24177,#24178,#24179));
#3888=EDGE_LOOP('',(#24180,#24181,#24182,#24183,#24184));
#3889=EDGE_LOOP('',(#24185,#24186,#24187,#24188,#24189,#24190));
#3890=EDGE_LOOP('',(#24191,#24192,#24193,#24194));
#3891=EDGE_LOOP('',(#24195,#24196,#24197,#24198,#24199,#24200));
#3892=EDGE_LOOP('',(#24201,#24202,#24203,#24204));
#3893=EDGE_LOOP('',(#24205,#24206,#24207,#24208,#24209,#24210));
#3894=EDGE_LOOP('',(#24211,#24212,#24213,#24214));
#3895=EDGE_LOOP('',(#24215,#24216,#24217,#24218,#24219));
#3896=EDGE_LOOP('',(#24220,#24221,#24222,#24223,#24224));
#3897=EDGE_LOOP('',(#24225,#24226,#24227,#24228,#24229,#24230));
#3898=EDGE_LOOP('',(#24231,#24232,#24233,#24234));
#3899=EDGE_LOOP('',(#24235,#24236,#24237,#24238));
#3900=EDGE_LOOP('',(#24239,#24240,#24241,#24242));
#3901=EDGE_LOOP('',(#24243,#24244,#24245,#24246));
#3902=EDGE_LOOP('',(#24247,#24248,#24249,#24250,#24251));
#3903=EDGE_LOOP('',(#24252,#24253,#24254,#24255,#24256));
#3904=EDGE_LOOP('',(#24257,#24258,#24259,#24260,#24261,#24262));
#3905=EDGE_LOOP('',(#24263,#24264,#24265,#24266));
#3906=EDGE_LOOP('',(#24267,#24268,#24269,#24270));
#3907=EDGE_LOOP('',(#24271,#24272,#24273,#24274,#24275,#24276));
#3908=EDGE_LOOP('',(#24277,#24278,#24279,#24280));
#3909=EDGE_LOOP('',(#24281,#24282,#24283,#24284,#24285,#24286));
#3910=EDGE_LOOP('',(#24287,#24288,#24289,#24290));
#3911=EDGE_LOOP('',(#24291,#24292,#24293,#24294,#24295));
#3912=EDGE_LOOP('',(#24296,#24297,#24298,#24299,#24300));
#3913=EDGE_LOOP('',(#24301,#24302,#24303,#24304,#24305,#24306));
#3914=EDGE_LOOP('',(#24307,#24308,#24309,#24310));
#3915=EDGE_LOOP('',(#24311,#24312,#24313,#24314));
#3916=EDGE_LOOP('',(#24315,#24316,#24317,#24318));
#3917=EDGE_LOOP('',(#24319,#24320,#24321,#24322));
#3918=EDGE_LOOP('',(#24323,#24324,#24325,#24326,#24327));
#3919=EDGE_LOOP('',(#24328,#24329,#24330,#24331,#24332));
#3920=EDGE_LOOP('',(#24333,#24334,#24335,#24336,#24337,#24338));
#3921=EDGE_LOOP('',(#24339,#24340,#24341,#24342));
#3922=EDGE_LOOP('',(#24343,#24344,#24345,#24346,#24347,#24348));
#3923=EDGE_LOOP('',(#24349,#24350,#24351,#24352));
#3924=EDGE_LOOP('',(#24353,#24354,#24355,#24356,#24357,#24358));
#3925=EDGE_LOOP('',(#24359,#24360,#24361,#24362));
#3926=EDGE_LOOP('',(#24363,#24364,#24365,#24366,#24367));
#3927=EDGE_LOOP('',(#24368,#24369,#24370,#24371,#24372));
#3928=EDGE_LOOP('',(#24373,#24374,#24375,#24376,#24377,#24378));
#3929=EDGE_LOOP('',(#24379,#24380,#24381,#24382));
#3930=EDGE_LOOP('',(#24383,#24384,#24385,#24386));
#3931=EDGE_LOOP('',(#24387,#24388,#24389,#24390));
#3932=EDGE_LOOP('',(#24391,#24392,#24393,#24394));
#3933=EDGE_LOOP('',(#24395,#24396,#24397,#24398,#24399));
#3934=EDGE_LOOP('',(#24400,#24401,#24402,#24403,#24404));
#3935=EDGE_LOOP('',(#24405,#24406,#24407,#24408,#24409,#24410));
#3936=EDGE_LOOP('',(#24411,#24412,#24413,#24414));
#3937=EDGE_LOOP('',(#24415,#24416,#24417,#24418));
#3938=EDGE_LOOP('',(#24419,#24420,#24421,#24422,#24423,#24424));
#3939=EDGE_LOOP('',(#24425,#24426,#24427,#24428));
#3940=EDGE_LOOP('',(#24429,#24430,#24431,#24432,#24433,#24434));
#3941=EDGE_LOOP('',(#24435,#24436,#24437,#24438));
#3942=EDGE_LOOP('',(#24439,#24440,#24441,#24442,#24443));
#3943=EDGE_LOOP('',(#24444,#24445,#24446,#24447,#24448));
#3944=EDGE_LOOP('',(#24449,#24450,#24451,#24452,#24453,#24454));
#3945=EDGE_LOOP('',(#24455,#24456,#24457,#24458));
#3946=EDGE_LOOP('',(#24459,#24460,#24461,#24462));
#3947=EDGE_LOOP('',(#24463,#24464,#24465,#24466));
#3948=EDGE_LOOP('',(#24467,#24468,#24469,#24470));
#3949=EDGE_LOOP('',(#24471,#24472,#24473,#24474,#24475));
#3950=EDGE_LOOP('',(#24476,#24477,#24478,#24479,#24480));
#3951=EDGE_LOOP('',(#24481,#24482,#24483,#24484,#24485,#24486));
#3952=EDGE_LOOP('',(#24487,#24488,#24489,#24490));
#3953=EDGE_LOOP('',(#24491,#24492,#24493,#24494));
#3954=EDGE_LOOP('',(#24495,#24496,#24497,#24498,#24499,#24500));
#3955=EDGE_LOOP('',(#24501,#24502,#24503,#24504));
#3956=EDGE_LOOP('',(#24505,#24506,#24507,#24508,#24509,#24510));
#3957=EDGE_LOOP('',(#24511,#24512,#24513,#24514));
#3958=EDGE_LOOP('',(#24515,#24516,#24517,#24518));
#3959=EDGE_LOOP('',(#24519,#24520,#24521,#24522));
#3960=EDGE_LOOP('',(#24523,#24524,#24525,#24526));
#3961=EDGE_LOOP('',(#24527,#24528,#24529,#24530));
#3962=EDGE_LOOP('',(#24531,#24532,#24533,#24534));
#3963=EDGE_LOOP('',(#24535,#24536,#24537,#24538));
#3964=EDGE_LOOP('',(#24539,#24540,#24541,#24542));
#3965=EDGE_LOOP('',(#24543,#24544,#24545,#24546));
#3966=EDGE_LOOP('',(#24547,#24548,#24549,#24550));
#3967=EDGE_LOOP('',(#24551,#24552,#24553,#24554));
#3968=EDGE_LOOP('',(#24555,#24556,#24557,#24558));
#3969=EDGE_LOOP('',(#24559,#24560,#24561,#24562));
#3970=EDGE_LOOP('',(#24563,#24564,#24565,#24566));
#3971=EDGE_LOOP('',(#24567,#24568,#24569,#24570));
#3972=EDGE_LOOP('',(#24571,#24572,#24573,#24574));
#3973=EDGE_LOOP('',(#24575,#24576,#24577,#24578));
#3974=EDGE_LOOP('',(#24579,#24580,#24581,#24582));
#3975=EDGE_LOOP('',(#24583,#24584,#24585,#24586));
#3976=EDGE_LOOP('',(#24587,#24588,#24589,#24590));
#3977=EDGE_LOOP('',(#24591,#24592,#24593,#24594));
#3978=EDGE_LOOP('',(#24595,#24596,#24597,#24598));
#3979=EDGE_LOOP('',(#24599,#24600,#24601,#24602));
#3980=EDGE_LOOP('',(#24603,#24604,#24605,#24606));
#3981=EDGE_LOOP('',(#24607,#24608,#24609,#24610));
#3982=EDGE_LOOP('',(#24611,#24612,#24613,#24614));
#3983=EDGE_LOOP('',(#24615,#24616,#24617,#24618));
#3984=EDGE_LOOP('',(#24619,#24620,#24621,#24622));
#3985=EDGE_LOOP('',(#24623,#24624,#24625,#24626));
#3986=EDGE_LOOP('',(#24627,#24628,#24629,#24630));
#3987=EDGE_LOOP('',(#24631,#24632,#24633,#24634));
#3988=EDGE_LOOP('',(#24635,#24636,#24637,#24638));
#3989=EDGE_LOOP('',(#24639,#24640,#24641,#24642));
#3990=EDGE_LOOP('',(#24643,#24644,#24645,#24646));
#3991=EDGE_LOOP('',(#24647,#24648,#24649,#24650));
#3992=EDGE_LOOP('',(#24651,#24652,#24653,#24654));
#3993=EDGE_LOOP('',(#24655,#24656,#24657,#24658));
#3994=EDGE_LOOP('',(#24659,#24660,#24661,#24662));
#3995=EDGE_LOOP('',(#24663,#24664,#24665,#24666));
#3996=EDGE_LOOP('',(#24667,#24668,#24669,#24670));
#3997=EDGE_LOOP('',(#24671,#24672,#24673,#24674));
#3998=EDGE_LOOP('',(#24675,#24676,#24677,#24678));
#3999=EDGE_LOOP('',(#24679,#24680,#24681,#24682));
#4000=EDGE_LOOP('',(#24683,#24684,#24685,#24686));
#4001=EDGE_LOOP('',(#24687,#24688,#24689,#24690));
#4002=EDGE_LOOP('',(#24691,#24692,#24693,#24694));
#4003=EDGE_LOOP('',(#24695,#24696,#24697,#24698));
#4004=EDGE_LOOP('',(#24699,#24700,#24701,#24702));
#4005=EDGE_LOOP('',(#24703,#24704,#24705,#24706));
#4006=EDGE_LOOP('',(#24707,#24708,#24709,#24710));
#4007=EDGE_LOOP('',(#24711,#24712,#24713,#24714));
#4008=EDGE_LOOP('',(#24715,#24716,#24717,#24718));
#4009=EDGE_LOOP('',(#24719,#24720,#24721,#24722));
#4010=EDGE_LOOP('',(#24723,#24724,#24725,#24726));
#4011=EDGE_LOOP('',(#24727,#24728,#24729,#24730));
#4012=EDGE_LOOP('',(#24731,#24732,#24733,#24734));
#4013=EDGE_LOOP('',(#24735,#24736,#24737,#24738));
#4014=EDGE_LOOP('',(#24739,#24740,#24741,#24742));
#4015=EDGE_LOOP('',(#24743,#24744,#24745,#24746));
#4016=EDGE_LOOP('',(#24747,#24748,#24749,#24750));
#4017=EDGE_LOOP('',(#24751,#24752,#24753,#24754));
#4018=EDGE_LOOP('',(#24755,#24756,#24757,#24758));
#4019=EDGE_LOOP('',(#24759,#24760,#24761,#24762));
#4020=EDGE_LOOP('',(#24763,#24764,#24765,#24766));
#4021=EDGE_LOOP('',(#24767,#24768,#24769,#24770));
#4022=EDGE_LOOP('',(#24771,#24772,#24773,#24774));
#4023=EDGE_LOOP('',(#24775,#24776,#24777,#24778));
#4024=EDGE_LOOP('',(#24779,#24780,#24781,#24782));
#4025=EDGE_LOOP('',(#24783,#24784,#24785,#24786));
#4026=EDGE_LOOP('',(#24787,#24788,#24789,#24790));
#4027=EDGE_LOOP('',(#24791,#24792,#24793,#24794));
#4028=EDGE_LOOP('',(#24795,#24796,#24797,#24798));
#4029=EDGE_LOOP('',(#24799,#24800,#24801,#24802));
#4030=EDGE_LOOP('',(#24803,#24804,#24805,#24806));
#4031=EDGE_LOOP('',(#24807,#24808,#24809,#24810));
#4032=EDGE_LOOP('',(#24811,#24812,#24813,#24814));
#4033=EDGE_LOOP('',(#24815,#24816,#24817,#24818));
#4034=EDGE_LOOP('',(#24819,#24820,#24821,#24822));
#4035=EDGE_LOOP('',(#24823,#24824,#24825,#24826));
#4036=EDGE_LOOP('',(#24827,#24828,#24829,#24830));
#4037=EDGE_LOOP('',(#24831,#24832,#24833,#24834));
#4038=EDGE_LOOP('',(#24835,#24836,#24837,#24838));
#4039=EDGE_LOOP('',(#24839,#24840,#24841,#24842));
#4040=EDGE_LOOP('',(#24843,#24844,#24845,#24846));
#4041=EDGE_LOOP('',(#24847,#24848,#24849,#24850));
#4042=EDGE_LOOP('',(#24851,#24852,#24853,#24854));
#4043=EDGE_LOOP('',(#24855,#24856,#24857,#24858));
#4044=EDGE_LOOP('',(#24859,#24860,#24861,#24862));
#4045=EDGE_LOOP('',(#24863,#24864,#24865,#24866));
#4046=EDGE_LOOP('',(#24867,#24868,#24869,#24870));
#4047=EDGE_LOOP('',(#24871,#24872,#24873,#24874));
#4048=EDGE_LOOP('',(#24875,#24876,#24877,#24878));
#4049=EDGE_LOOP('',(#24879,#24880,#24881,#24882));
#4050=EDGE_LOOP('',(#24883,#24884,#24885,#24886));
#4051=EDGE_LOOP('',(#24887,#24888,#24889,#24890));
#4052=EDGE_LOOP('',(#24891,#24892,#24893,#24894));
#4053=EDGE_LOOP('',(#24895,#24896,#24897,#24898));
#4054=EDGE_LOOP('',(#24899,#24900,#24901,#24902));
#4055=EDGE_LOOP('',(#24903,#24904,#24905,#24906));
#4056=EDGE_LOOP('',(#24907,#24908,#24909,#24910));
#4057=EDGE_LOOP('',(#24911,#24912,#24913,#24914));
#4058=EDGE_LOOP('',(#24915,#24916,#24917,#24918));
#4059=EDGE_LOOP('',(#24919,#24920,#24921,#24922));
#4060=EDGE_LOOP('',(#24923,#24924,#24925,#24926));
#4061=EDGE_LOOP('',(#24927,#24928,#24929,#24930));
#4062=EDGE_LOOP('',(#24931,#24932,#24933,#24934));
#4063=EDGE_LOOP('',(#24935,#24936,#24937,#24938));
#4064=EDGE_LOOP('',(#24939,#24940,#24941,#24942));
#4065=EDGE_LOOP('',(#24943,#24944,#24945,#24946));
#4066=EDGE_LOOP('',(#24947,#24948,#24949,#24950));
#4067=EDGE_LOOP('',(#24951,#24952,#24953,#24954));
#4068=EDGE_LOOP('',(#24955,#24956,#24957,#24958));
#4069=EDGE_LOOP('',(#24959,#24960,#24961,#24962));
#4070=EDGE_LOOP('',(#24963,#24964,#24965,#24966));
#4071=EDGE_LOOP('',(#24967,#24968,#24969,#24970));
#4072=EDGE_LOOP('',(#24971,#24972,#24973,#24974));
#4073=EDGE_LOOP('',(#24975,#24976,#24977,#24978));
#4074=EDGE_LOOP('',(#24979,#24980,#24981,#24982));
#4075=EDGE_LOOP('',(#24983,#24984,#24985,#24986));
#4076=EDGE_LOOP('',(#24987,#24988,#24989,#24990));
#4077=EDGE_LOOP('',(#24991,#24992,#24993,#24994));
#4078=EDGE_LOOP('',(#24995,#24996,#24997,#24998,#24999));
#4079=EDGE_LOOP('',(#25000,#25001,#25002,#25003,#25004));
#4080=EDGE_LOOP('',(#25005,#25006,#25007,#25008,#25009,#25010));
#4081=EDGE_LOOP('',(#25011,#25012,#25013,#25014));
#4082=EDGE_LOOP('',(#25015,#25016,#25017,#25018));
#4083=EDGE_LOOP('',(#25019,#25020,#25021,#25022));
#4084=EDGE_LOOP('',(#25023,#25024,#25025,#25026));
#4085=EDGE_LOOP('',(#25027,#25028,#25029,#25030));
#4086=EDGE_LOOP('',(#25031,#25032,#25033,#25034,#25035));
#4087=EDGE_LOOP('',(#25036,#25037,#25038,#25039,#25040));
#4088=EDGE_LOOP('',(#25041,#25042,#25043,#25044,#25045,#25046));
#4089=EDGE_LOOP('',(#25047,#25048,#25049,#25050));
#4090=EDGE_LOOP('',(#25051,#25052,#25053,#25054));
#4091=EDGE_LOOP('',(#25055,#25056,#25057,#25058));
#4092=EDGE_LOOP('',(#25059,#25060,#25061,#25062,#25063,#25064));
#4093=EDGE_LOOP('',(#25065,#25066,#25067,#25068));
#4094=EDGE_LOOP('',(#25069,#25070,#25071,#25072,#25073,#25074));
#4095=EDGE_LOOP('',(#25075,#25076,#25077,#25078));
#4096=EDGE_LOOP('',(#25079,#25080,#25081,#25082,#25083));
#4097=EDGE_LOOP('',(#25084,#25085,#25086,#25087,#25088));
#4098=EDGE_LOOP('',(#25089,#25090,#25091,#25092,#25093,#25094));
#4099=EDGE_LOOP('',(#25095,#25096,#25097,#25098));
#4100=EDGE_LOOP('',(#25099,#25100,#25101,#25102));
#4101=EDGE_LOOP('',(#25103,#25104,#25105,#25106));
#4102=EDGE_LOOP('',(#25107,#25108,#25109,#25110));
#4103=EDGE_LOOP('',(#25111,#25112,#25113,#25114,#25115));
#4104=EDGE_LOOP('',(#25116,#25117,#25118,#25119,#25120));
#4105=EDGE_LOOP('',(#25121,#25122,#25123,#25124,#25125,#25126));
#4106=EDGE_LOOP('',(#25127,#25128,#25129,#25130));
#4107=EDGE_LOOP('',(#25131,#25132,#25133,#25134));
#4108=EDGE_LOOP('',(#25135,#25136,#25137,#25138));
#4109=EDGE_LOOP('',(#25139,#25140,#25141,#25142,#25143,#25144));
#4110=EDGE_LOOP('',(#25145,#25146,#25147,#25148,#25149,#25150));
#4111=EDGE_LOOP('',(#25151,#25152,#25153,#25154));
#4112=EDGE_LOOP('',(#25155,#25156,#25157,#25158,#25159));
#4113=EDGE_LOOP('',(#25160,#25161,#25162,#25163,#25164));
#4114=EDGE_LOOP('',(#25165,#25166,#25167,#25168,#25169,#25170));
#4115=EDGE_LOOP('',(#25171,#25172,#25173,#25174));
#4116=EDGE_LOOP('',(#25175,#25176,#25177,#25178));
#4117=EDGE_LOOP('',(#25179,#25180,#25181,#25182));
#4118=EDGE_LOOP('',(#25183,#25184,#25185,#25186));
#4119=EDGE_LOOP('',(#25187,#25188,#25189,#25190));
#4120=EDGE_LOOP('',(#25191,#25192,#25193,#25194,#25195));
#4121=EDGE_LOOP('',(#25196,#25197,#25198,#25199,#25200));
#4122=EDGE_LOOP('',(#25201,#25202,#25203,#25204,#25205,#25206));
#4123=EDGE_LOOP('',(#25207,#25208,#25209,#25210));
#4124=EDGE_LOOP('',(#25211,#25212,#25213,#25214));
#4125=EDGE_LOOP('',(#25215,#25216,#25217,#25218));
#4126=EDGE_LOOP('',(#25219,#25220,#25221,#25222,#25223,#25224));
#4127=EDGE_LOOP('',(#25225,#25226,#25227,#25228));
#4128=EDGE_LOOP('',(#25229,#25230,#25231,#25232,#25233,#25234));
#4129=EDGE_LOOP('',(#25235,#25236,#25237,#25238));
#4130=EDGE_LOOP('',(#25239,#25240,#25241,#25242,#25243));
#4131=EDGE_LOOP('',(#25244,#25245,#25246,#25247,#25248));
#4132=EDGE_LOOP('',(#25249,#25250,#25251,#25252,#25253,#25254));
#4133=EDGE_LOOP('',(#25255,#25256,#25257,#25258));
#4134=EDGE_LOOP('',(#25259,#25260,#25261,#25262));
#4135=EDGE_LOOP('',(#25263,#25264,#25265,#25266));
#4136=EDGE_LOOP('',(#25267,#25268,#25269,#25270));
#4137=EDGE_LOOP('',(#25271,#25272,#25273,#25274));
#4138=EDGE_LOOP('',(#25275,#25276,#25277,#25278,#25279));
#4139=EDGE_LOOP('',(#25280,#25281,#25282,#25283,#25284));
#4140=EDGE_LOOP('',(#25285,#25286,#25287,#25288,#25289,#25290));
#4141=EDGE_LOOP('',(#25291,#25292,#25293,#25294));
#4142=EDGE_LOOP('',(#25295,#25296,#25297,#25298));
#4143=EDGE_LOOP('',(#25299,#25300,#25301,#25302));
#4144=EDGE_LOOP('',(#25303,#25304,#25305,#25306,#25307,#25308));
#4145=EDGE_LOOP('',(#25309,#25310,#25311,#25312));
#4146=EDGE_LOOP('',(#25313,#25314,#25315,#25316,#25317,#25318));
#4147=EDGE_LOOP('',(#25319,#25320,#25321,#25322));
#4148=EDGE_LOOP('',(#25323,#25324,#25325,#25326,#25327));
#4149=EDGE_LOOP('',(#25328,#25329,#25330,#25331,#25332));
#4150=EDGE_LOOP('',(#25333,#25334,#25335,#25336,#25337,#25338));
#4151=EDGE_LOOP('',(#25339,#25340,#25341,#25342));
#4152=EDGE_LOOP('',(#25343,#25344,#25345,#25346));
#4153=EDGE_LOOP('',(#25347,#25348,#25349,#25350));
#4154=EDGE_LOOP('',(#25351,#25352,#25353,#25354));
#4155=EDGE_LOOP('',(#25355,#25356,#25357,#25358));
#4156=EDGE_LOOP('',(#25359,#25360,#25361,#25362,#25363));
#4157=EDGE_LOOP('',(#25364,#25365,#25366,#25367,#25368));
#4158=EDGE_LOOP('',(#25369,#25370,#25371,#25372,#25373,#25374));
#4159=EDGE_LOOP('',(#25375,#25376,#25377,#25378));
#4160=EDGE_LOOP('',(#25379,#25380,#25381,#25382));
#4161=EDGE_LOOP('',(#25383,#25384,#25385,#25386));
#4162=EDGE_LOOP('',(#25387,#25388,#25389,#25390,#25391,#25392));
#4163=EDGE_LOOP('',(#25393,#25394,#25395,#25396));
#4164=EDGE_LOOP('',(#25397,#25398,#25399,#25400,#25401,#25402));
#4165=EDGE_LOOP('',(#25403,#25404,#25405,#25406));
#4166=EDGE_LOOP('',(#25407,#25408,#25409,#25410,#25411));
#4167=EDGE_LOOP('',(#25412,#25413,#25414,#25415,#25416));
#4168=EDGE_LOOP('',(#25417,#25418,#25419,#25420,#25421,#25422));
#4169=EDGE_LOOP('',(#25423,#25424,#25425,#25426));
#4170=EDGE_LOOP('',(#25427,#25428,#25429,#25430));
#4171=EDGE_LOOP('',(#25431,#25432,#25433,#25434));
#4172=EDGE_LOOP('',(#25435,#25436,#25437,#25438));
#4173=EDGE_LOOP('',(#25439,#25440,#25441,#25442,#25443));
#4174=EDGE_LOOP('',(#25444,#25445,#25446,#25447,#25448));
#4175=EDGE_LOOP('',(#25449,#25450,#25451,#25452,#25453,#25454));
#4176=EDGE_LOOP('',(#25455,#25456,#25457,#25458));
#4177=EDGE_LOOP('',(#25459,#25460,#25461,#25462));
#4178=EDGE_LOOP('',(#25463,#25464,#25465,#25466));
#4179=EDGE_LOOP('',(#25467,#25468,#25469,#25470,#25471,#25472));
#4180=EDGE_LOOP('',(#25473,#25474,#25475,#25476,#25477,#25478));
#4181=EDGE_LOOP('',(#25479,#25480,#25481,#25482));
#4182=EDGE_LOOP('',(#25483,#25484,#25485,#25486,#25487));
#4183=EDGE_LOOP('',(#25488,#25489,#25490,#25491,#25492));
#4184=EDGE_LOOP('',(#25493,#25494,#25495,#25496,#25497,#25498));
#4185=EDGE_LOOP('',(#25499,#25500,#25501,#25502));
#4186=EDGE_LOOP('',(#25503,#25504,#25505,#25506));
#4187=EDGE_LOOP('',(#25507,#25508,#25509,#25510));
#4188=EDGE_LOOP('',(#25511,#25512,#25513,#25514));
#4189=EDGE_LOOP('',(#25515,#25516,#25517,#25518));
#4190=EDGE_LOOP('',(#25519,#25520,#25521,#25522,#25523));
#4191=EDGE_LOOP('',(#25524,#25525,#25526,#25527,#25528));
#4192=EDGE_LOOP('',(#25529,#25530,#25531,#25532,#25533,#25534));
#4193=EDGE_LOOP('',(#25535,#25536,#25537,#25538));
#4194=EDGE_LOOP('',(#25539,#25540,#25541,#25542));
#4195=EDGE_LOOP('',(#25543,#25544,#25545,#25546));
#4196=EDGE_LOOP('',(#25547,#25548,#25549,#25550,#25551,#25552));
#4197=EDGE_LOOP('',(#25553,#25554,#25555,#25556));
#4198=EDGE_LOOP('',(#25557,#25558,#25559,#25560,#25561,#25562));
#4199=EDGE_LOOP('',(#25563,#25564,#25565,#25566));
#4200=EDGE_LOOP('',(#25567,#25568,#25569,#25570,#25571));
#4201=EDGE_LOOP('',(#25572,#25573,#25574,#25575,#25576));
#4202=EDGE_LOOP('',(#25577,#25578,#25579,#25580,#25581,#25582));
#4203=EDGE_LOOP('',(#25583,#25584,#25585,#25586));
#4204=EDGE_LOOP('',(#25587,#25588,#25589,#25590));
#4205=EDGE_LOOP('',(#25591,#25592,#25593,#25594));
#4206=EDGE_LOOP('',(#25595,#25596,#25597,#25598));
#4207=EDGE_LOOP('',(#25599,#25600,#25601,#25602));
#4208=EDGE_LOOP('',(#25603,#25604,#25605,#25606,#25607));
#4209=EDGE_LOOP('',(#25608,#25609,#25610,#25611,#25612));
#4210=EDGE_LOOP('',(#25613,#25614,#25615,#25616,#25617,#25618));
#4211=EDGE_LOOP('',(#25619,#25620,#25621,#25622));
#4212=EDGE_LOOP('',(#25623,#25624,#25625,#25626));
#4213=EDGE_LOOP('',(#25627,#25628,#25629,#25630,#25631,#25632));
#4214=EDGE_LOOP('',(#25633,#25634,#25635,#25636));
#4215=EDGE_LOOP('',(#25637,#25638,#25639,#25640,#25641,#25642));
#4216=EDGE_LOOP('',(#25643,#25644,#25645,#25646));
#4217=EDGE_LOOP('',(#25647,#25648,#25649,#25650,#25651));
#4218=EDGE_LOOP('',(#25652,#25653,#25654,#25655,#25656));
#4219=EDGE_LOOP('',(#25657,#25658,#25659,#25660,#25661,#25662));
#4220=EDGE_LOOP('',(#25663,#25664,#25665,#25666));
#4221=EDGE_LOOP('',(#25667,#25668,#25669,#25670));
#4222=EDGE_LOOP('',(#25671,#25672,#25673,#25674));
#4223=EDGE_LOOP('',(#25675,#25676,#25677,#25678));
#4224=EDGE_LOOP('',(#25679,#25680,#25681,#25682));
#4225=EDGE_LOOP('',(#25683,#25684,#25685,#25686,#25687));
#4226=EDGE_LOOP('',(#25688,#25689,#25690,#25691,#25692));
#4227=EDGE_LOOP('',(#25693,#25694,#25695,#25696,#25697,#25698));
#4228=EDGE_LOOP('',(#25699,#25700,#25701,#25702));
#4229=EDGE_LOOP('',(#25703,#25704,#25705,#25706));
#4230=EDGE_LOOP('',(#25707,#25708,#25709,#25710));
#4231=EDGE_LOOP('',(#25711,#25712,#25713,#25714,#25715,#25716));
#4232=EDGE_LOOP('',(#25717,#25718,#25719,#25720));
#4233=EDGE_LOOP('',(#25721,#25722,#25723,#25724,#25725,#25726));
#4234=EDGE_LOOP('',(#25727,#25728,#25729,#25730));
#4235=EDGE_LOOP('',(#25731,#25732,#25733,#25734,#25735));
#4236=EDGE_LOOP('',(#25736,#25737,#25738,#25739,#25740));
#4237=EDGE_LOOP('',(#25741,#25742,#25743,#25744,#25745,#25746));
#4238=EDGE_LOOP('',(#25747,#25748,#25749,#25750));
#4239=EDGE_LOOP('',(#25751,#25752,#25753,#25754));
#4240=EDGE_LOOP('',(#25755,#25756,#25757,#25758));
#4241=EDGE_LOOP('',(#25759,#25760,#25761,#25762));
#4242=EDGE_LOOP('',(#25763,#25764,#25765,#25766,#25767));
#4243=EDGE_LOOP('',(#25768,#25769,#25770,#25771,#25772));
#4244=EDGE_LOOP('',(#25773,#25774,#25775,#25776,#25777,#25778));
#4245=EDGE_LOOP('',(#25779,#25780,#25781,#25782));
#4246=EDGE_LOOP('',(#25783,#25784,#25785,#25786));
#4247=EDGE_LOOP('',(#25787,#25788,#25789,#25790,#25791,#25792));
#4248=EDGE_LOOP('',(#25793,#25794,#25795,#25796,#25797,#25798));
#4249=EDGE_LOOP('',(#25799,#25800,#25801,#25802));
#4250=EDGE_LOOP('',(#25803,#25804,#25805,#25806,#25807));
#4251=EDGE_LOOP('',(#25808,#25809,#25810,#25811,#25812));
#4252=EDGE_LOOP('',(#25813,#25814,#25815,#25816,#25817,#25818));
#4253=EDGE_LOOP('',(#25819,#25820,#25821,#25822));
#4254=EDGE_LOOP('',(#25823,#25824,#25825,#25826));
#4255=EDGE_LOOP('',(#25827,#25828,#25829,#25830));
#4256=EDGE_LOOP('',(#25831,#25832,#25833,#25834));
#4257=EDGE_LOOP('',(#25835,#25836,#25837,#25838));
#4258=EDGE_LOOP('',(#25839,#25840,#25841,#25842,#25843));
#4259=EDGE_LOOP('',(#25844,#25845,#25846,#25847,#25848));
#4260=EDGE_LOOP('',(#25849,#25850,#25851,#25852,#25853,#25854));
#4261=EDGE_LOOP('',(#25855,#25856,#25857,#25858));
#4262=EDGE_LOOP('',(#25859,#25860,#25861,#25862));
#4263=EDGE_LOOP('',(#25863,#25864,#25865,#25866));
#4264=EDGE_LOOP('',(#25867,#25868,#25869,#25870,#25871,#25872));
#4265=EDGE_LOOP('',(#25873,#25874,#25875,#25876));
#4266=EDGE_LOOP('',(#25877,#25878,#25879,#25880,#25881,#25882));
#4267=EDGE_LOOP('',(#25883,#25884,#25885,#25886));
#4268=EDGE_LOOP('',(#25887,#25888,#25889,#25890,#25891));
#4269=EDGE_LOOP('',(#25892,#25893,#25894,#25895,#25896));
#4270=EDGE_LOOP('',(#25897,#25898,#25899,#25900,#25901,#25902));
#4271=EDGE_LOOP('',(#25903,#25904,#25905,#25906));
#4272=EDGE_LOOP('',(#25907,#25908,#25909,#25910));
#4273=EDGE_LOOP('',(#25911,#25912,#25913,#25914));
#4274=EDGE_LOOP('',(#25915,#25916,#25917,#25918));
#4275=EDGE_LOOP('',(#25919,#25920,#25921,#25922,#25923));
#4276=EDGE_LOOP('',(#25924,#25925,#25926,#25927,#25928));
#4277=EDGE_LOOP('',(#25929,#25930,#25931,#25932,#25933,#25934));
#4278=EDGE_LOOP('',(#25935,#25936,#25937,#25938));
#4279=EDGE_LOOP('',(#25939,#25940,#25941,#25942,#25943,#25944));
#4280=EDGE_LOOP('',(#25945,#25946,#25947,#25948));
#4281=EDGE_LOOP('',(#25949,#25950,#25951,#25952,#25953,#25954));
#4282=EDGE_LOOP('',(#25955,#25956,#25957,#25958));
#4283=EDGE_LOOP('',(#25959,#25960,#25961,#25962,#25963));
#4284=EDGE_LOOP('',(#25964,#25965,#25966,#25967,#25968));
#4285=EDGE_LOOP('',(#25969,#25970,#25971,#25972,#25973,#25974));
#4286=EDGE_LOOP('',(#25975,#25976,#25977,#25978));
#4287=EDGE_LOOP('',(#25979,#25980,#25981,#25982));
#4288=EDGE_LOOP('',(#25983,#25984,#25985,#25986));
#4289=EDGE_LOOP('',(#25987,#25988,#25989,#25990));
#4290=EDGE_LOOP('',(#25991,#25992,#25993,#25994,#25995));
#4291=EDGE_LOOP('',(#25996,#25997,#25998,#25999,#26000));
#4292=EDGE_LOOP('',(#26001,#26002,#26003,#26004,#26005,#26006));
#4293=EDGE_LOOP('',(#26007,#26008,#26009,#26010));
#4294=EDGE_LOOP('',(#26011,#26012,#26013,#26014,#26015,#26016));
#4295=EDGE_LOOP('',(#26017,#26018,#26019,#26020));
#4296=EDGE_LOOP('',(#26021,#26022,#26023,#26024,#26025,#26026));
#4297=EDGE_LOOP('',(#26027,#26028,#26029,#26030,#26031));
#4298=EDGE_LOOP('',(#26032,#26033,#26034,#26035,#26036));
#4299=EDGE_LOOP('',(#26037,#26038,#26039,#26040,#26041,#26042));
#4300=EDGE_LOOP('',(#26043,#26044,#26045,#26046));
#4301=EDGE_LOOP('',(#26047,#26048,#26049,#26050));
#4302=EDGE_LOOP('',(#26051,#26052,#26053,#26054));
#4303=EDGE_LOOP('',(#26055,#26056,#26057,#26058));
#4304=EDGE_LOOP('',(#26059,#26060,#26061,#26062,#26063));
#4305=EDGE_LOOP('',(#26064,#26065,#26066,#26067,#26068));
#4306=EDGE_LOOP('',(#26069,#26070,#26071,#26072,#26073,#26074));
#4307=EDGE_LOOP('',(#26075,#26076,#26077,#26078));
#4308=EDGE_LOOP('',(#26079,#26080,#26081,#26082,#26083,#26084));
#4309=EDGE_LOOP('',(#26085,#26086,#26087,#26088));
#4310=EDGE_LOOP('',(#26089,#26090,#26091,#26092,#26093,#26094));
#4311=EDGE_LOOP('',(#26095,#26096,#26097,#26098));
#4312=EDGE_LOOP('',(#26099,#26100,#26101,#26102,#26103));
#4313=EDGE_LOOP('',(#26104,#26105,#26106,#26107,#26108));
#4314=EDGE_LOOP('',(#26109,#26110,#26111,#26112,#26113,#26114));
#4315=EDGE_LOOP('',(#26115,#26116,#26117,#26118));
#4316=EDGE_LOOP('',(#26119,#26120,#26121,#26122));
#4317=EDGE_LOOP('',(#26123,#26124,#26125,#26126));
#4318=EDGE_LOOP('',(#26127,#26128,#26129,#26130));
#4319=EDGE_LOOP('',(#26131,#26132,#26133,#26134,#26135));
#4320=EDGE_LOOP('',(#26136,#26137,#26138,#26139,#26140));
#4321=EDGE_LOOP('',(#26141,#26142,#26143,#26144,#26145,#26146));
#4322=EDGE_LOOP('',(#26147,#26148,#26149,#26150));
#4323=EDGE_LOOP('',(#26151,#26152,#26153,#26154));
#4324=EDGE_LOOP('',(#26155,#26156,#26157,#26158,#26159,#26160));
#4325=EDGE_LOOP('',(#26161,#26162,#26163,#26164));
#4326=EDGE_LOOP('',(#26165,#26166,#26167,#26168,#26169,#26170));
#4327=EDGE_LOOP('',(#26171,#26172,#26173,#26174));
#4328=EDGE_LOOP('',(#26175,#26176,#26177,#26178,#26179));
#4329=EDGE_LOOP('',(#26180,#26181,#26182,#26183,#26184));
#4330=EDGE_LOOP('',(#26185,#26186,#26187,#26188,#26189,#26190));
#4331=EDGE_LOOP('',(#26191,#26192,#26193,#26194));
#4332=EDGE_LOOP('',(#26195,#26196,#26197,#26198));
#4333=EDGE_LOOP('',(#26199,#26200,#26201,#26202));
#4334=EDGE_LOOP('',(#26203,#26204,#26205,#26206));
#4335=EDGE_LOOP('',(#26207,#26208,#26209,#26210,#26211));
#4336=EDGE_LOOP('',(#26212,#26213,#26214,#26215,#26216));
#4337=EDGE_LOOP('',(#26217,#26218,#26219,#26220,#26221,#26222));
#4338=EDGE_LOOP('',(#26223,#26224,#26225,#26226));
#4339=EDGE_LOOP('',(#26227,#26228,#26229,#26230,#26231,#26232));
#4340=EDGE_LOOP('',(#26233,#26234,#26235,#26236));
#4341=EDGE_LOOP('',(#26237,#26238,#26239,#26240,#26241,#26242));
#4342=EDGE_LOOP('',(#26243,#26244,#26245,#26246));
#4343=EDGE_LOOP('',(#26247,#26248,#26249,#26250,#26251));
#4344=EDGE_LOOP('',(#26252,#26253,#26254,#26255,#26256));
#4345=EDGE_LOOP('',(#26257,#26258,#26259,#26260,#26261,#26262));
#4346=EDGE_LOOP('',(#26263,#26264,#26265,#26266));
#4347=EDGE_LOOP('',(#26267,#26268,#26269,#26270));
#4348=EDGE_LOOP('',(#26271,#26272,#26273,#26274));
#4349=EDGE_LOOP('',(#26275,#26276,#26277,#26278));
#4350=EDGE_LOOP('',(#26279,#26280,#26281,#26282,#26283));
#4351=EDGE_LOOP('',(#26284,#26285,#26286,#26287,#26288));
#4352=EDGE_LOOP('',(#26289,#26290,#26291,#26292,#26293,#26294));
#4353=EDGE_LOOP('',(#26295,#26296,#26297,#26298));
#4354=EDGE_LOOP('',(#26299,#26300,#26301,#26302,#26303,#26304));
#4355=EDGE_LOOP('',(#26305,#26306,#26307,#26308));
#4356=EDGE_LOOP('',(#26309,#26310,#26311,#26312,#26313,#26314));
#4357=EDGE_LOOP('',(#26315,#26316,#26317,#26318,#26319));
#4358=EDGE_LOOP('',(#26320,#26321,#26322,#26323,#26324));
#4359=EDGE_LOOP('',(#26325,#26326,#26327,#26328,#26329,#26330));
#4360=EDGE_LOOP('',(#26331,#26332,#26333,#26334));
#4361=EDGE_LOOP('',(#26335,#26336,#26337,#26338));
#4362=EDGE_LOOP('',(#26339,#26340,#26341,#26342));
#4363=EDGE_LOOP('',(#26343,#26344,#26345,#26346));
#4364=EDGE_LOOP('',(#26347,#26348,#26349,#26350,#26351));
#4365=EDGE_LOOP('',(#26352,#26353,#26354,#26355,#26356));
#4366=EDGE_LOOP('',(#26357,#26358,#26359,#26360,#26361,#26362));
#4367=EDGE_LOOP('',(#26363,#26364,#26365,#26366));
#4368=EDGE_LOOP('',(#26367,#26368,#26369,#26370,#26371,#26372));
#4369=EDGE_LOOP('',(#26373,#26374,#26375,#26376));
#4370=EDGE_LOOP('',(#26377,#26378,#26379,#26380,#26381,#26382));
#4371=EDGE_LOOP('',(#26383,#26384,#26385,#26386));
#4372=EDGE_LOOP('',(#26387,#26388,#26389,#26390,#26391));
#4373=EDGE_LOOP('',(#26392,#26393,#26394,#26395,#26396));
#4374=EDGE_LOOP('',(#26397,#26398,#26399,#26400,#26401,#26402));
#4375=EDGE_LOOP('',(#26403,#26404,#26405,#26406));
#4376=EDGE_LOOP('',(#26407,#26408,#26409,#26410));
#4377=EDGE_LOOP('',(#26411,#26412,#26413,#26414));
#4378=EDGE_LOOP('',(#26415,#26416,#26417,#26418));
#4379=EDGE_LOOP('',(#26419,#26420,#26421,#26422,#26423));
#4380=EDGE_LOOP('',(#26424,#26425,#26426,#26427,#26428));
#4381=EDGE_LOOP('',(#26429,#26430,#26431,#26432,#26433,#26434));
#4382=EDGE_LOOP('',(#26435,#26436,#26437,#26438));
#4383=EDGE_LOOP('',(#26439,#26440,#26441,#26442));
#4384=EDGE_LOOP('',(#26443,#26444,#26445,#26446,#26447,#26448));
#4385=EDGE_LOOP('',(#26449,#26450,#26451,#26452));
#4386=EDGE_LOOP('',(#26453,#26454,#26455,#26456,#26457,#26458));
#4387=EDGE_LOOP('',(#26459,#26460,#26461,#26462));
#4388=EDGE_LOOP('',(#26463,#26464,#26465,#26466,#26467));
#4389=EDGE_LOOP('',(#26468,#26469,#26470,#26471,#26472));
#4390=EDGE_LOOP('',(#26473,#26474,#26475,#26476,#26477,#26478));
#4391=EDGE_LOOP('',(#26479,#26480,#26481,#26482));
#4392=EDGE_LOOP('',(#26483,#26484,#26485,#26486));
#4393=EDGE_LOOP('',(#26487,#26488,#26489,#26490));
#4394=EDGE_LOOP('',(#26491,#26492,#26493,#26494));
#4395=EDGE_LOOP('',(#26495,#26496,#26497,#26498,#26499));
#4396=EDGE_LOOP('',(#26500,#26501,#26502,#26503,#26504));
#4397=EDGE_LOOP('',(#26505,#26506,#26507,#26508,#26509,#26510));
#4398=EDGE_LOOP('',(#26511,#26512,#26513,#26514));
#4399=EDGE_LOOP('',(#26515,#26516,#26517,#26518,#26519,#26520));
#4400=EDGE_LOOP('',(#26521,#26522,#26523,#26524));
#4401=EDGE_LOOP('',(#26525,#26526,#26527,#26528,#26529,#26530));
#4402=EDGE_LOOP('',(#26531,#26532,#26533,#26534,#26535));
#4403=EDGE_LOOP('',(#26536,#26537,#26538,#26539,#26540));
#4404=EDGE_LOOP('',(#26541,#26542,#26543,#26544,#26545,#26546));
#4405=EDGE_LOOP('',(#26547,#26548,#26549,#26550));
#4406=EDGE_LOOP('',(#26551,#26552,#26553,#26554));
#4407=EDGE_LOOP('',(#26555,#26556,#26557,#26558));
#4408=EDGE_LOOP('',(#26559,#26560,#26561,#26562));
#4409=EDGE_LOOP('',(#26563,#26564,#26565,#26566,#26567));
#4410=EDGE_LOOP('',(#26568,#26569,#26570,#26571,#26572));
#4411=EDGE_LOOP('',(#26573,#26574,#26575,#26576,#26577,#26578));
#4412=EDGE_LOOP('',(#26579,#26580,#26581,#26582));
#4413=EDGE_LOOP('',(#26583,#26584,#26585,#26586));
#4414=EDGE_LOOP('',(#26587,#26588,#26589,#26590,#26591,#26592));
#4415=EDGE_LOOP('',(#26593,#26594,#26595,#26596));
#4416=EDGE_LOOP('',(#26597,#26598,#26599,#26600,#26601,#26602));
#4417=EDGE_LOOP('',(#26603,#26604,#26605,#26606));
#4418=EDGE_LOOP('',(#26607,#26608,#26609,#26610,#26611));
#4419=EDGE_LOOP('',(#26612,#26613,#26614,#26615,#26616));
#4420=EDGE_LOOP('',(#26617,#26618,#26619,#26620,#26621,#26622));
#4421=EDGE_LOOP('',(#26623,#26624,#26625,#26626));
#4422=EDGE_LOOP('',(#26627,#26628,#26629,#26630));
#4423=EDGE_LOOP('',(#26631,#26632,#26633,#26634));
#4424=EDGE_LOOP('',(#26635,#26636,#26637,#26638));
#4425=EDGE_LOOP('',(#26639,#26640,#26641,#26642,#26643));
#4426=EDGE_LOOP('',(#26644,#26645,#26646,#26647,#26648));
#4427=EDGE_LOOP('',(#26649,#26650,#26651,#26652,#26653,#26654));
#4428=EDGE_LOOP('',(#26655,#26656,#26657,#26658));
#4429=EDGE_LOOP('',(#26659,#26660,#26661,#26662));
#4430=EDGE_LOOP('',(#26663,#26664,#26665,#26666,#26667,#26668));
#4431=EDGE_LOOP('',(#26669,#26670,#26671,#26672));
#4432=EDGE_LOOP('',(#26673,#26674,#26675,#26676,#26677,#26678));
#4433=EDGE_LOOP('',(#26679,#26680,#26681,#26682));
#4434=EDGE_LOOP('',(#26683,#26684,#26685,#26686));
#4435=EDGE_LOOP('',(#26687,#26688,#26689,#26690));
#4436=EDGE_LOOP('',(#26691,#26692,#26693,#26694));
#4437=EDGE_LOOP('',(#26695,#26696,#26697,#26698));
#4438=EDGE_LOOP('',(#26699,#26700,#26701,#26702));
#4439=EDGE_LOOP('',(#26703,#26704,#26705,#26706));
#4440=EDGE_LOOP('',(#26707,#26708,#26709,#26710));
#4441=EDGE_LOOP('',(#26711,#26712,#26713,#26714));
#4442=EDGE_LOOP('',(#26715,#26716,#26717,#26718));
#4443=EDGE_LOOP('',(#26719,#26720,#26721,#26722));
#4444=EDGE_LOOP('',(#26723,#26724,#26725,#26726));
#4445=EDGE_LOOP('',(#26727,#26728,#26729,#26730));
#4446=EDGE_LOOP('',(#26731,#26732,#26733,#26734));
#4447=EDGE_LOOP('',(#26735,#26736,#26737,#26738));
#4448=EDGE_LOOP('',(#26739,#26740,#26741,#26742));
#4449=EDGE_LOOP('',(#26743,#26744,#26745,#26746));
#4450=EDGE_LOOP('',(#26747,#26748,#26749,#26750));
#4451=EDGE_LOOP('',(#26751,#26752,#26753,#26754));
#4452=EDGE_LOOP('',(#26755,#26756,#26757,#26758));
#4453=EDGE_LOOP('',(#26759,#26760,#26761,#26762));
#4454=EDGE_LOOP('',(#26763,#26764,#26765,#26766));
#4455=EDGE_LOOP('',(#26767,#26768,#26769,#26770));
#4456=EDGE_LOOP('',(#26771,#26772,#26773,#26774));
#4457=EDGE_LOOP('',(#26775,#26776,#26777,#26778));
#4458=EDGE_LOOP('',(#26779,#26780,#26781,#26782));
#4459=EDGE_LOOP('',(#26783,#26784,#26785,#26786));
#4460=EDGE_LOOP('',(#26787,#26788,#26789,#26790));
#4461=EDGE_LOOP('',(#26791,#26792,#26793,#26794));
#4462=EDGE_LOOP('',(#26795,#26796,#26797,#26798));
#4463=EDGE_LOOP('',(#26799,#26800,#26801,#26802));
#4464=EDGE_LOOP('',(#26803,#26804,#26805,#26806));
#4465=EDGE_LOOP('',(#26807,#26808,#26809,#26810));
#4466=EDGE_LOOP('',(#26811,#26812,#26813,#26814));
#4467=EDGE_LOOP('',(#26815,#26816,#26817,#26818));
#4468=EDGE_LOOP('',(#26819,#26820,#26821,#26822));
#4469=EDGE_LOOP('',(#26823,#26824,#26825,#26826));
#4470=EDGE_LOOP('',(#26827,#26828,#26829,#26830));
#4471=EDGE_LOOP('',(#26831,#26832,#26833,#26834));
#4472=EDGE_LOOP('',(#26835,#26836,#26837,#26838));
#4473=EDGE_LOOP('',(#26839,#26840,#26841,#26842));
#4474=EDGE_LOOP('',(#26843,#26844,#26845,#26846));
#4475=EDGE_LOOP('',(#26847,#26848,#26849,#26850));
#4476=EDGE_LOOP('',(#26851,#26852,#26853,#26854));
#4477=EDGE_LOOP('',(#26855,#26856,#26857,#26858));
#4478=EDGE_LOOP('',(#26859,#26860,#26861,#26862));
#4479=EDGE_LOOP('',(#26863,#26864,#26865,#26866));
#4480=EDGE_LOOP('',(#26867,#26868,#26869,#26870));
#4481=EDGE_LOOP('',(#26871,#26872,#26873,#26874));
#4482=EDGE_LOOP('',(#26875,#26876,#26877,#26878));
#4483=EDGE_LOOP('',(#26879,#26880,#26881,#26882));
#4484=EDGE_LOOP('',(#26883,#26884,#26885,#26886));
#4485=EDGE_LOOP('',(#26887,#26888,#26889,#26890));
#4486=EDGE_LOOP('',(#26891,#26892,#26893,#26894));
#4487=EDGE_LOOP('',(#26895,#26896,#26897,#26898));
#4488=EDGE_LOOP('',(#26899,#26900,#26901,#26902));
#4489=EDGE_LOOP('',(#26903,#26904,#26905,#26906));
#4490=EDGE_LOOP('',(#26907,#26908,#26909,#26910));
#4491=EDGE_LOOP('',(#26911,#26912,#26913,#26914));
#4492=EDGE_LOOP('',(#26915,#26916,#26917,#26918));
#4493=EDGE_LOOP('',(#26919,#26920,#26921,#26922));
#4494=EDGE_LOOP('',(#26923,#26924,#26925,#26926));
#4495=EDGE_LOOP('',(#26927,#26928,#26929,#26930));
#4496=EDGE_LOOP('',(#26931,#26932,#26933,#26934));
#4497=EDGE_LOOP('',(#26935,#26936,#26937,#26938));
#4498=EDGE_LOOP('',(#26939,#26940,#26941,#26942));
#4499=EDGE_LOOP('',(#26943,#26944,#26945,#26946));
#4500=EDGE_LOOP('',(#26947,#26948,#26949,#26950));
#4501=EDGE_LOOP('',(#26951,#26952,#26953,#26954));
#4502=EDGE_LOOP('',(#26955,#26956,#26957,#26958));
#4503=EDGE_LOOP('',(#26959,#26960,#26961,#26962));
#4504=EDGE_LOOP('',(#26963,#26964,#26965,#26966));
#4505=EDGE_LOOP('',(#26967,#26968,#26969,#26970));
#4506=EDGE_LOOP('',(#26971,#26972,#26973,#26974));
#4507=EDGE_LOOP('',(#26975,#26976,#26977,#26978));
#4508=EDGE_LOOP('',(#26979,#26980,#26981,#26982));
#4509=EDGE_LOOP('',(#26983,#26984,#26985,#26986));
#4510=EDGE_LOOP('',(#26987,#26988,#26989,#26990));
#4511=EDGE_LOOP('',(#26991,#26992,#26993,#26994));
#4512=EDGE_LOOP('',(#26995,#26996,#26997,#26998));
#4513=EDGE_LOOP('',(#26999,#27000,#27001,#27002));
#4514=EDGE_LOOP('',(#27003,#27004,#27005,#27006));
#4515=EDGE_LOOP('',(#27007,#27008,#27009,#27010));
#4516=EDGE_LOOP('',(#27011,#27012,#27013,#27014));
#4517=EDGE_LOOP('',(#27015,#27016,#27017,#27018));
#4518=EDGE_LOOP('',(#27019,#27020,#27021,#27022));
#4519=EDGE_LOOP('',(#27023,#27024,#27025,#27026));
#4520=EDGE_LOOP('',(#27027,#27028,#27029,#27030));
#4521=EDGE_LOOP('',(#27031,#27032,#27033,#27034));
#4522=EDGE_LOOP('',(#27035,#27036,#27037,#27038));
#4523=EDGE_LOOP('',(#27039,#27040,#27041,#27042));
#4524=EDGE_LOOP('',(#27043,#27044,#27045,#27046));
#4525=EDGE_LOOP('',(#27047,#27048,#27049,#27050));
#4526=EDGE_LOOP('',(#27051,#27052,#27053,#27054));
#4527=EDGE_LOOP('',(#27055,#27056,#27057,#27058));
#4528=EDGE_LOOP('',(#27059,#27060,#27061,#27062));
#4529=EDGE_LOOP('',(#27063,#27064,#27065,#27066));
#4530=EDGE_LOOP('',(#27067,#27068,#27069,#27070));
#4531=EDGE_LOOP('',(#27071,#27072,#27073,#27074));
#4532=EDGE_LOOP('',(#27075,#27076,#27077,#27078));
#4533=EDGE_LOOP('',(#27079,#27080,#27081,#27082));
#4534=EDGE_LOOP('',(#27083,#27084,#27085,#27086));
#4535=EDGE_LOOP('',(#27087,#27088,#27089,#27090));
#4536=EDGE_LOOP('',(#27091,#27092,#27093,#27094));
#4537=EDGE_LOOP('',(#27095,#27096,#27097,#27098));
#4538=EDGE_LOOP('',(#27099,#27100,#27101,#27102));
#4539=EDGE_LOOP('',(#27103,#27104,#27105,#27106));
#4540=EDGE_LOOP('',(#27107,#27108,#27109,#27110,#27111));
#4541=EDGE_LOOP('',(#27112,#27113,#27114,#27115,#27116));
#4542=EDGE_LOOP('',(#27117,#27118,#27119,#27120,#27121,#27122));
#4543=EDGE_LOOP('',(#27123,#27124,#27125,#27126));
#4544=EDGE_LOOP('',(#27127,#27128,#27129,#27130));
#4545=EDGE_LOOP('',(#27131,#27132,#27133,#27134));
#4546=EDGE_LOOP('',(#27135,#27136,#27137,#27138));
#4547=EDGE_LOOP('',(#27139,#27140,#27141,#27142));
#4548=EDGE_LOOP('',(#27143,#27144,#27145,#27146,#27147));
#4549=EDGE_LOOP('',(#27148,#27149,#27150,#27151,#27152));
#4550=EDGE_LOOP('',(#27153,#27154,#27155,#27156,#27157,#27158));
#4551=EDGE_LOOP('',(#27159,#27160,#27161,#27162));
#4552=EDGE_LOOP('',(#27163,#27164,#27165,#27166));
#4553=EDGE_LOOP('',(#27167,#27168,#27169,#27170));
#4554=EDGE_LOOP('',(#27171,#27172,#27173,#27174,#27175,#27176));
#4555=EDGE_LOOP('',(#27177,#27178,#27179,#27180));
#4556=EDGE_LOOP('',(#27181,#27182,#27183,#27184,#27185,#27186));
#4557=EDGE_LOOP('',(#27187,#27188,#27189,#27190));
#4558=EDGE_LOOP('',(#27191,#27192,#27193,#27194,#27195));
#4559=EDGE_LOOP('',(#27196,#27197,#27198,#27199,#27200));
#4560=EDGE_LOOP('',(#27201,#27202,#27203,#27204,#27205,#27206));
#4561=EDGE_LOOP('',(#27207,#27208,#27209,#27210));
#4562=EDGE_LOOP('',(#27211,#27212,#27213,#27214));
#4563=EDGE_LOOP('',(#27215,#27216,#27217,#27218));
#4564=EDGE_LOOP('',(#27219,#27220,#27221,#27222));
#4565=EDGE_LOOP('',(#27223,#27224,#27225,#27226));
#4566=EDGE_LOOP('',(#27227,#27228,#27229,#27230,#27231));
#4567=EDGE_LOOP('',(#27232,#27233,#27234,#27235,#27236));
#4568=EDGE_LOOP('',(#27237,#27238,#27239,#27240,#27241,#27242));
#4569=EDGE_LOOP('',(#27243,#27244,#27245,#27246));
#4570=EDGE_LOOP('',(#27247,#27248,#27249,#27250));
#4571=EDGE_LOOP('',(#27251,#27252,#27253,#27254));
#4572=EDGE_LOOP('',(#27255,#27256,#27257,#27258,#27259,#27260));
#4573=EDGE_LOOP('',(#27261,#27262,#27263,#27264));
#4574=EDGE_LOOP('',(#27265,#27266,#27267,#27268,#27269,#27270));
#4575=EDGE_LOOP('',(#27271,#27272,#27273,#27274));
#4576=EDGE_LOOP('',(#27275,#27276,#27277,#27278,#27279));
#4577=EDGE_LOOP('',(#27280,#27281,#27282,#27283,#27284));
#4578=EDGE_LOOP('',(#27285,#27286,#27287,#27288,#27289,#27290));
#4579=EDGE_LOOP('',(#27291,#27292,#27293,#27294));
#4580=EDGE_LOOP('',(#27295,#27296,#27297,#27298));
#4581=EDGE_LOOP('',(#27299,#27300,#27301,#27302));
#4582=EDGE_LOOP('',(#27303,#27304,#27305,#27306));
#4583=EDGE_LOOP('',(#27307,#27308,#27309,#27310));
#4584=EDGE_LOOP('',(#27311,#27312,#27313,#27314,#27315));
#4585=EDGE_LOOP('',(#27316,#27317,#27318,#27319,#27320));
#4586=EDGE_LOOP('',(#27321,#27322,#27323,#27324,#27325,#27326));
#4587=EDGE_LOOP('',(#27327,#27328,#27329,#27330));
#4588=EDGE_LOOP('',(#27331,#27332,#27333,#27334));
#4589=EDGE_LOOP('',(#27335,#27336,#27337,#27338));
#4590=EDGE_LOOP('',(#27339,#27340,#27341,#27342,#27343,#27344));
#4591=EDGE_LOOP('',(#27345,#27346,#27347,#27348));
#4592=EDGE_LOOP('',(#27349,#27350,#27351,#27352,#27353,#27354));
#4593=EDGE_LOOP('',(#27355,#27356,#27357,#27358));
#4594=EDGE_LOOP('',(#27359,#27360,#27361,#27362,#27363));
#4595=EDGE_LOOP('',(#27364,#27365,#27366,#27367,#27368));
#4596=EDGE_LOOP('',(#27369,#27370,#27371,#27372,#27373,#27374));
#4597=EDGE_LOOP('',(#27375,#27376,#27377,#27378));
#4598=EDGE_LOOP('',(#27379,#27380,#27381,#27382));
#4599=EDGE_LOOP('',(#27383,#27384,#27385,#27386));
#4600=EDGE_LOOP('',(#27387,#27388,#27389,#27390));
#4601=EDGE_LOOP('',(#27391,#27392,#27393,#27394));
#4602=EDGE_LOOP('',(#27395,#27396,#27397,#27398,#27399));
#4603=EDGE_LOOP('',(#27400,#27401,#27402,#27403,#27404));
#4604=EDGE_LOOP('',(#27405,#27406,#27407,#27408,#27409,#27410));
#4605=EDGE_LOOP('',(#27411,#27412,#27413,#27414));
#4606=EDGE_LOOP('',(#27415,#27416,#27417,#27418));
#4607=EDGE_LOOP('',(#27419,#27420,#27421,#27422));
#4608=EDGE_LOOP('',(#27423,#27424,#27425,#27426,#27427,#27428));
#4609=EDGE_LOOP('',(#27429,#27430,#27431,#27432));
#4610=EDGE_LOOP('',(#27433,#27434,#27435,#27436,#27437,#27438));
#4611=EDGE_LOOP('',(#27439,#27440,#27441,#27442));
#4612=EDGE_LOOP('',(#27443,#27444,#27445,#27446,#27447));
#4613=EDGE_LOOP('',(#27448,#27449,#27450,#27451,#27452));
#4614=EDGE_LOOP('',(#27453,#27454,#27455,#27456,#27457,#27458));
#4615=EDGE_LOOP('',(#27459,#27460,#27461,#27462));
#4616=EDGE_LOOP('',(#27463,#27464,#27465,#27466));
#4617=EDGE_LOOP('',(#27467,#27468,#27469,#27470));
#4618=EDGE_LOOP('',(#27471,#27472,#27473,#27474));
#4619=EDGE_LOOP('',(#27475,#27476,#27477,#27478));
#4620=EDGE_LOOP('',(#27479,#27480,#27481,#27482,#27483));
#4621=EDGE_LOOP('',(#27484,#27485,#27486,#27487,#27488));
#4622=EDGE_LOOP('',(#27489,#27490,#27491,#27492,#27493,#27494));
#4623=EDGE_LOOP('',(#27495,#27496,#27497,#27498));
#4624=EDGE_LOOP('',(#27499,#27500,#27501,#27502));
#4625=EDGE_LOOP('',(#27503,#27504,#27505,#27506));
#4626=EDGE_LOOP('',(#27507,#27508,#27509,#27510,#27511,#27512));
#4627=EDGE_LOOP('',(#27513,#27514,#27515,#27516));
#4628=EDGE_LOOP('',(#27517,#27518,#27519,#27520,#27521,#27522));
#4629=EDGE_LOOP('',(#27523,#27524,#27525,#27526));
#4630=EDGE_LOOP('',(#27527,#27528,#27529,#27530,#27531));
#4631=EDGE_LOOP('',(#27532,#27533,#27534,#27535,#27536));
#4632=EDGE_LOOP('',(#27537,#27538,#27539,#27540,#27541,#27542));
#4633=EDGE_LOOP('',(#27543,#27544,#27545,#27546));
#4634=EDGE_LOOP('',(#27547,#27548,#27549,#27550));
#4635=EDGE_LOOP('',(#27551,#27552,#27553,#27554));
#4636=EDGE_LOOP('',(#27555,#27556,#27557,#27558));
#4637=EDGE_LOOP('',(#27559,#27560,#27561,#27562));
#4638=EDGE_LOOP('',(#27563,#27564,#27565,#27566,#27567));
#4639=EDGE_LOOP('',(#27568,#27569,#27570,#27571,#27572));
#4640=EDGE_LOOP('',(#27573,#27574,#27575,#27576,#27577,#27578));
#4641=EDGE_LOOP('',(#27579,#27580,#27581,#27582));
#4642=EDGE_LOOP('',(#27583,#27584,#27585,#27586));
#4643=EDGE_LOOP('',(#27587,#27588,#27589,#27590));
#4644=EDGE_LOOP('',(#27591,#27592,#27593,#27594,#27595,#27596));
#4645=EDGE_LOOP('',(#27597,#27598,#27599,#27600));
#4646=EDGE_LOOP('',(#27601,#27602,#27603,#27604,#27605,#27606));
#4647=EDGE_LOOP('',(#27607,#27608,#27609,#27610));
#4648=EDGE_LOOP('',(#27611,#27612,#27613,#27614,#27615));
#4649=EDGE_LOOP('',(#27616,#27617,#27618,#27619,#27620));
#4650=EDGE_LOOP('',(#27621,#27622,#27623,#27624,#27625,#27626));
#4651=EDGE_LOOP('',(#27627,#27628,#27629,#27630));
#4652=EDGE_LOOP('',(#27631,#27632,#27633,#27634));
#4653=EDGE_LOOP('',(#27635,#27636,#27637,#27638));
#4654=EDGE_LOOP('',(#27639,#27640,#27641,#27642));
#4655=EDGE_LOOP('',(#27643,#27644,#27645,#27646));
#4656=EDGE_LOOP('',(#27647,#27648,#27649,#27650,#27651));
#4657=EDGE_LOOP('',(#27652,#27653,#27654,#27655,#27656));
#4658=EDGE_LOOP('',(#27657,#27658,#27659,#27660,#27661,#27662));
#4659=EDGE_LOOP('',(#27663,#27664,#27665,#27666));
#4660=EDGE_LOOP('',(#27667,#27668,#27669,#27670));
#4661=EDGE_LOOP('',(#27671,#27672,#27673,#27674));
#4662=EDGE_LOOP('',(#27675,#27676,#27677,#27678,#27679,#27680));
#4663=EDGE_LOOP('',(#27681,#27682,#27683,#27684));
#4664=EDGE_LOOP('',(#27685,#27686,#27687,#27688,#27689,#27690));
#4665=EDGE_LOOP('',(#27691,#27692,#27693,#27694));
#4666=EDGE_LOOP('',(#27695,#27696,#27697,#27698,#27699));
#4667=EDGE_LOOP('',(#27700,#27701,#27702,#27703,#27704));
#4668=EDGE_LOOP('',(#27705,#27706,#27707,#27708,#27709,#27710));
#4669=EDGE_LOOP('',(#27711,#27712,#27713,#27714));
#4670=EDGE_LOOP('',(#27715,#27716,#27717,#27718));
#4671=EDGE_LOOP('',(#27719,#27720,#27721,#27722));
#4672=EDGE_LOOP('',(#27723,#27724,#27725,#27726));
#4673=EDGE_LOOP('',(#27727,#27728,#27729,#27730));
#4674=EDGE_LOOP('',(#27731,#27732,#27733,#27734,#27735));
#4675=EDGE_LOOP('',(#27736,#27737,#27738,#27739,#27740));
#4676=EDGE_LOOP('',(#27741,#27742,#27743,#27744,#27745,#27746));
#4677=EDGE_LOOP('',(#27747,#27748,#27749,#27750));
#4678=EDGE_LOOP('',(#27751,#27752,#27753,#27754));
#4679=EDGE_LOOP('',(#27755,#27756,#27757,#27758,#27759,#27760));
#4680=EDGE_LOOP('',(#27761,#27762,#27763,#27764));
#4681=EDGE_LOOP('',(#27765,#27766,#27767,#27768,#27769,#27770));
#4682=EDGE_LOOP('',(#27771,#27772,#27773,#27774));
#4683=EDGE_LOOP('',(#27775,#27776,#27777,#27778,#27779));
#4684=EDGE_LOOP('',(#27780,#27781,#27782,#27783,#27784));
#4685=EDGE_LOOP('',(#27785,#27786,#27787,#27788,#27789,#27790));
#4686=EDGE_LOOP('',(#27791,#27792,#27793,#27794));
#4687=EDGE_LOOP('',(#27795,#27796,#27797,#27798));
#4688=EDGE_LOOP('',(#27799,#27800,#27801,#27802));
#4689=EDGE_LOOP('',(#27803,#27804,#27805,#27806));
#4690=EDGE_LOOP('',(#27807,#27808,#27809,#27810));
#4691=EDGE_LOOP('',(#27811,#27812,#27813,#27814,#27815));
#4692=EDGE_LOOP('',(#27816,#27817,#27818,#27819,#27820));
#4693=EDGE_LOOP('',(#27821,#27822,#27823,#27824,#27825,#27826));
#4694=EDGE_LOOP('',(#27827,#27828,#27829,#27830));
#4695=EDGE_LOOP('',(#27831,#27832,#27833,#27834));
#4696=EDGE_LOOP('',(#27835,#27836,#27837,#27838));
#4697=EDGE_LOOP('',(#27839,#27840,#27841,#27842,#27843,#27844));
#4698=EDGE_LOOP('',(#27845,#27846,#27847,#27848));
#4699=EDGE_LOOP('',(#27849,#27850,#27851,#27852,#27853,#27854));
#4700=EDGE_LOOP('',(#27855,#27856,#27857,#27858));
#4701=EDGE_LOOP('',(#27859,#27860,#27861,#27862,#27863));
#4702=EDGE_LOOP('',(#27864,#27865,#27866,#27867,#27868));
#4703=EDGE_LOOP('',(#27869,#27870,#27871,#27872,#27873,#27874));
#4704=EDGE_LOOP('',(#27875,#27876,#27877,#27878));
#4705=EDGE_LOOP('',(#27879,#27880,#27881,#27882));
#4706=EDGE_LOOP('',(#27883,#27884,#27885,#27886));
#4707=EDGE_LOOP('',(#27887,#27888,#27889,#27890));
#4708=EDGE_LOOP('',(#27891,#27892,#27893,#27894));
#4709=EDGE_LOOP('',(#27895,#27896,#27897,#27898,#27899));
#4710=EDGE_LOOP('',(#27900,#27901,#27902,#27903,#27904));
#4711=EDGE_LOOP('',(#27905,#27906,#27907,#27908,#27909,#27910));
#4712=EDGE_LOOP('',(#27911,#27912,#27913,#27914));
#4713=EDGE_LOOP('',(#27915,#27916,#27917,#27918));
#4714=EDGE_LOOP('',(#27919,#27920,#27921,#27922,#27923,#27924));
#4715=EDGE_LOOP('',(#27925,#27926,#27927,#27928));
#4716=EDGE_LOOP('',(#27929,#27930,#27931,#27932,#27933,#27934));
#4717=EDGE_LOOP('',(#27935,#27936,#27937,#27938));
#4718=EDGE_LOOP('',(#27939,#27940,#27941,#27942,#27943));
#4719=EDGE_LOOP('',(#27944,#27945,#27946,#27947,#27948));
#4720=EDGE_LOOP('',(#27949,#27950,#27951,#27952,#27953,#27954));
#4721=EDGE_LOOP('',(#27955,#27956,#27957,#27958));
#4722=EDGE_LOOP('',(#27959,#27960,#27961,#27962));
#4723=EDGE_LOOP('',(#27963,#27964,#27965,#27966));
#4724=EDGE_LOOP('',(#27967,#27968,#27969,#27970));
#4725=EDGE_LOOP('',(#27971,#27972,#27973,#27974));
#4726=EDGE_LOOP('',(#27975,#27976,#27977,#27978,#27979));
#4727=EDGE_LOOP('',(#27980,#27981,#27982,#27983,#27984));
#4728=EDGE_LOOP('',(#27985,#27986,#27987,#27988,#27989,#27990));
#4729=EDGE_LOOP('',(#27991,#27992,#27993,#27994));
#4730=EDGE_LOOP('',(#27995,#27996,#27997,#27998));
#4731=EDGE_LOOP('',(#27999,#28000,#28001,#28002));
#4732=EDGE_LOOP('',(#28003,#28004,#28005,#28006,#28007,#28008));
#4733=EDGE_LOOP('',(#28009,#28010,#28011,#28012));
#4734=EDGE_LOOP('',(#28013,#28014,#28015,#28016,#28017,#28018));
#4735=EDGE_LOOP('',(#28019,#28020,#28021,#28022));
#4736=EDGE_LOOP('',(#28023,#28024,#28025,#28026,#28027));
#4737=EDGE_LOOP('',(#28028,#28029,#28030,#28031,#28032));
#4738=EDGE_LOOP('',(#28033,#28034,#28035,#28036,#28037,#28038));
#4739=EDGE_LOOP('',(#28039,#28040,#28041,#28042));
#4740=EDGE_LOOP('',(#28043,#28044,#28045,#28046));
#4741=EDGE_LOOP('',(#28047,#28048,#28049,#28050));
#4742=EDGE_LOOP('',(#28051,#28052,#28053,#28054));
#4743=EDGE_LOOP('',(#28055,#28056,#28057,#28058,#28059));
#4744=EDGE_LOOP('',(#28060,#28061,#28062,#28063,#28064));
#4745=EDGE_LOOP('',(#28065,#28066,#28067,#28068,#28069,#28070));
#4746=EDGE_LOOP('',(#28071,#28072,#28073,#28074));
#4747=EDGE_LOOP('',(#28075,#28076,#28077,#28078,#28079,#28080));
#4748=EDGE_LOOP('',(#28081,#28082,#28083,#28084));
#4749=EDGE_LOOP('',(#28085,#28086,#28087,#28088,#28089,#28090));
#4750=EDGE_LOOP('',(#28091,#28092,#28093,#28094));
#4751=EDGE_LOOP('',(#28095,#28096,#28097,#28098,#28099));
#4752=EDGE_LOOP('',(#28100,#28101,#28102,#28103,#28104));
#4753=EDGE_LOOP('',(#28105,#28106,#28107,#28108,#28109,#28110));
#4754=EDGE_LOOP('',(#28111,#28112,#28113,#28114));
#4755=EDGE_LOOP('',(#28115,#28116,#28117,#28118));
#4756=EDGE_LOOP('',(#28119,#28120,#28121,#28122));
#4757=EDGE_LOOP('',(#28123,#28124,#28125,#28126));
#4758=EDGE_LOOP('',(#28127,#28128,#28129,#28130,#28131));
#4759=EDGE_LOOP('',(#28132,#28133,#28134,#28135,#28136));
#4760=EDGE_LOOP('',(#28137,#28138,#28139,#28140,#28141,#28142));
#4761=EDGE_LOOP('',(#28143,#28144,#28145,#28146));
#4762=EDGE_LOOP('',(#28147,#28148,#28149,#28150,#28151,#28152));
#4763=EDGE_LOOP('',(#28153,#28154,#28155,#28156));
#4764=EDGE_LOOP('',(#28157,#28158,#28159,#28160,#28161,#28162));
#4765=EDGE_LOOP('',(#28163,#28164,#28165,#28166));
#4766=EDGE_LOOP('',(#28167,#28168,#28169,#28170,#28171));
#4767=EDGE_LOOP('',(#28172,#28173,#28174,#28175,#28176));
#4768=EDGE_LOOP('',(#28177,#28178,#28179,#28180,#28181,#28182));
#4769=EDGE_LOOP('',(#28183,#28184,#28185,#28186));
#4770=EDGE_LOOP('',(#28187,#28188,#28189,#28190));
#4771=EDGE_LOOP('',(#28191,#28192,#28193,#28194));
#4772=EDGE_LOOP('',(#28195,#28196,#28197,#28198));
#4773=EDGE_LOOP('',(#28199,#28200,#28201,#28202,#28203));
#4774=EDGE_LOOP('',(#28204,#28205,#28206,#28207,#28208));
#4775=EDGE_LOOP('',(#28209,#28210,#28211,#28212,#28213,#28214));
#4776=EDGE_LOOP('',(#28215,#28216,#28217,#28218));
#4777=EDGE_LOOP('',(#28219,#28220,#28221,#28222,#28223,#28224));
#4778=EDGE_LOOP('',(#28225,#28226,#28227,#28228));
#4779=EDGE_LOOP('',(#28229,#28230,#28231,#28232,#28233,#28234));
#4780=EDGE_LOOP('',(#28235,#28236,#28237,#28238));
#4781=EDGE_LOOP('',(#28239,#28240,#28241,#28242,#28243));
#4782=EDGE_LOOP('',(#28244,#28245,#28246,#28247,#28248));
#4783=EDGE_LOOP('',(#28249,#28250,#28251,#28252,#28253,#28254));
#4784=EDGE_LOOP('',(#28255,#28256,#28257,#28258));
#4785=EDGE_LOOP('',(#28259,#28260,#28261,#28262));
#4786=EDGE_LOOP('',(#28263,#28264,#28265,#28266));
#4787=EDGE_LOOP('',(#28267,#28268,#28269,#28270));
#4788=EDGE_LOOP('',(#28271,#28272,#28273,#28274,#28275));
#4789=EDGE_LOOP('',(#28276,#28277,#28278,#28279,#28280));
#4790=EDGE_LOOP('',(#28281,#28282,#28283,#28284,#28285,#28286));
#4791=EDGE_LOOP('',(#28287,#28288,#28289,#28290));
#4792=EDGE_LOOP('',(#28291,#28292,#28293,#28294));
#4793=EDGE_LOOP('',(#28295,#28296,#28297,#28298,#28299,#28300));
#4794=EDGE_LOOP('',(#28301,#28302,#28303,#28304));
#4795=EDGE_LOOP('',(#28305,#28306,#28307,#28308,#28309,#28310));
#4796=EDGE_LOOP('',(#28311,#28312,#28313,#28314));
#4797=EDGE_LOOP('',(#28315,#28316,#28317,#28318,#28319));
#4798=EDGE_LOOP('',(#28320,#28321,#28322,#28323,#28324));
#4799=EDGE_LOOP('',(#28325,#28326,#28327,#28328,#28329,#28330));
#4800=EDGE_LOOP('',(#28331,#28332,#28333,#28334));
#4801=EDGE_LOOP('',(#28335,#28336,#28337,#28338));
#4802=EDGE_LOOP('',(#28339,#28340,#28341,#28342));
#4803=EDGE_LOOP('',(#28343,#28344,#28345,#28346));
#4804=EDGE_LOOP('',(#28347,#28348,#28349,#28350,#28351));
#4805=EDGE_LOOP('',(#28352,#28353,#28354,#28355,#28356));
#4806=EDGE_LOOP('',(#28357,#28358,#28359,#28360,#28361,#28362));
#4807=EDGE_LOOP('',(#28363,#28364,#28365,#28366));
#4808=EDGE_LOOP('',(#28367,#28368,#28369,#28370,#28371,#28372));
#4809=EDGE_LOOP('',(#28373,#28374,#28375,#28376));
#4810=EDGE_LOOP('',(#28377,#28378,#28379,#28380,#28381,#28382));
#4811=EDGE_LOOP('',(#28383,#28384,#28385,#28386));
#4812=EDGE_LOOP('',(#28387,#28388,#28389,#28390,#28391));
#4813=EDGE_LOOP('',(#28392,#28393,#28394,#28395,#28396));
#4814=EDGE_LOOP('',(#28397,#28398,#28399,#28400,#28401,#28402));
#4815=EDGE_LOOP('',(#28403,#28404,#28405,#28406));
#4816=EDGE_LOOP('',(#28407,#28408,#28409,#28410));
#4817=EDGE_LOOP('',(#28411,#28412,#28413,#28414));
#4818=EDGE_LOOP('',(#28415,#28416,#28417,#28418));
#4819=EDGE_LOOP('',(#28419,#28420,#28421,#28422,#28423));
#4820=EDGE_LOOP('',(#28424,#28425,#28426,#28427,#28428));
#4821=EDGE_LOOP('',(#28429,#28430,#28431,#28432,#28433,#28434));
#4822=EDGE_LOOP('',(#28435,#28436,#28437,#28438));
#4823=EDGE_LOOP('',(#28439,#28440,#28441,#28442));
#4824=EDGE_LOOP('',(#28443,#28444,#28445,#28446,#28447,#28448));
#4825=EDGE_LOOP('',(#28449,#28450,#28451,#28452));
#4826=EDGE_LOOP('',(#28453,#28454,#28455,#28456,#28457,#28458));
#4827=EDGE_LOOP('',(#28459,#28460,#28461,#28462));
#4828=EDGE_LOOP('',(#28463,#28464,#28465,#28466,#28467));
#4829=EDGE_LOOP('',(#28468,#28469,#28470,#28471,#28472));
#4830=EDGE_LOOP('',(#28473,#28474,#28475,#28476,#28477,#28478));
#4831=EDGE_LOOP('',(#28479,#28480,#28481,#28482));
#4832=EDGE_LOOP('',(#28483,#28484,#28485,#28486));
#4833=EDGE_LOOP('',(#28487,#28488,#28489,#28490));
#4834=EDGE_LOOP('',(#28491,#28492,#28493,#28494));
#4835=EDGE_LOOP('',(#28495,#28496,#28497,#28498,#28499));
#4836=EDGE_LOOP('',(#28500,#28501,#28502,#28503,#28504));
#4837=EDGE_LOOP('',(#28505,#28506,#28507,#28508,#28509,#28510));
#4838=EDGE_LOOP('',(#28511,#28512,#28513,#28514));
#4839=EDGE_LOOP('',(#28515,#28516,#28517,#28518,#28519,#28520));
#4840=EDGE_LOOP('',(#28521,#28522,#28523,#28524));
#4841=EDGE_LOOP('',(#28525,#28526,#28527,#28528,#28529,#28530));
#4842=EDGE_LOOP('',(#28531,#28532,#28533,#28534));
#4843=EDGE_LOOP('',(#28535,#28536,#28537,#28538,#28539));
#4844=EDGE_LOOP('',(#28540,#28541,#28542,#28543,#28544));
#4845=EDGE_LOOP('',(#28545,#28546,#28547,#28548,#28549,#28550));
#4846=EDGE_LOOP('',(#28551,#28552,#28553,#28554));
#4847=EDGE_LOOP('',(#28555,#28556,#28557,#28558));
#4848=EDGE_LOOP('',(#28559,#28560,#28561,#28562));
#4849=EDGE_LOOP('',(#28563,#28564,#28565,#28566));
#4850=EDGE_LOOP('',(#28567,#28568,#28569,#28570,#28571));
#4851=EDGE_LOOP('',(#28572,#28573,#28574,#28575,#28576));
#4852=EDGE_LOOP('',(#28577,#28578,#28579,#28580,#28581,#28582));
#4853=EDGE_LOOP('',(#28583,#28584,#28585,#28586));
#4854=EDGE_LOOP('',(#28587,#28588,#28589,#28590));
#4855=EDGE_LOOP('',(#28591,#28592,#28593,#28594,#28595,#28596));
#4856=EDGE_LOOP('',(#28597,#28598,#28599,#28600));
#4857=EDGE_LOOP('',(#28601,#28602,#28603,#28604,#28605,#28606));
#4858=EDGE_LOOP('',(#28607,#28608,#28609,#28610));
#4859=EDGE_LOOP('',(#28611,#28612,#28613,#28614,#28615));
#4860=EDGE_LOOP('',(#28616,#28617,#28618,#28619,#28620));
#4861=EDGE_LOOP('',(#28621,#28622,#28623,#28624,#28625,#28626));
#4862=EDGE_LOOP('',(#28627,#28628,#28629,#28630));
#4863=EDGE_LOOP('',(#28631,#28632,#28633,#28634));
#4864=EDGE_LOOP('',(#28635,#28636,#28637,#28638));
#4865=EDGE_LOOP('',(#28639,#28640,#28641,#28642));
#4866=EDGE_LOOP('',(#28643,#28644,#28645,#28646,#28647));
#4867=EDGE_LOOP('',(#28648,#28649,#28650,#28651,#28652));
#4868=EDGE_LOOP('',(#28653,#28654,#28655,#28656,#28657,#28658));
#4869=EDGE_LOOP('',(#28659,#28660,#28661,#28662));
#4870=EDGE_LOOP('',(#28663,#28664,#28665,#28666,#28667,#28668));
#4871=EDGE_LOOP('',(#28669,#28670,#28671,#28672));
#4872=EDGE_LOOP('',(#28673,#28674,#28675,#28676,#28677,#28678));
#4873=EDGE_LOOP('',(#28679,#28680,#28681,#28682));
#4874=EDGE_LOOP('',(#28683,#28684,#28685,#28686,#28687));
#4875=EDGE_LOOP('',(#28688,#28689,#28690,#28691,#28692));
#4876=EDGE_LOOP('',(#28693,#28694,#28695,#28696,#28697,#28698));
#4877=EDGE_LOOP('',(#28699,#28700,#28701,#28702));
#4878=EDGE_LOOP('',(#28703,#28704,#28705,#28706));
#4879=EDGE_LOOP('',(#28707,#28708,#28709,#28710));
#4880=EDGE_LOOP('',(#28711,#28712,#28713,#28714));
#4881=EDGE_LOOP('',(#28715,#28716,#28717,#28718,#28719));
#4882=EDGE_LOOP('',(#28720,#28721,#28722,#28723,#28724));
#4883=EDGE_LOOP('',(#28725,#28726,#28727,#28728,#28729,#28730));
#4884=EDGE_LOOP('',(#28731,#28732,#28733,#28734));
#4885=EDGE_LOOP('',(#28735,#28736,#28737,#28738));
#4886=EDGE_LOOP('',(#28739,#28740,#28741,#28742,#28743,#28744));
#4887=EDGE_LOOP('',(#28745,#28746,#28747,#28748));
#4888=EDGE_LOOP('',(#28749,#28750,#28751,#28752,#28753,#28754));
#4889=EDGE_LOOP('',(#28755,#28756,#28757,#28758));
#4890=EDGE_LOOP('',(#28759,#28760,#28761,#28762,#28763));
#4891=EDGE_LOOP('',(#28764,#28765,#28766,#28767,#28768));
#4892=EDGE_LOOP('',(#28769,#28770,#28771,#28772,#28773,#28774));
#4893=EDGE_LOOP('',(#28775,#28776,#28777,#28778));
#4894=EDGE_LOOP('',(#28779,#28780,#28781,#28782));
#4895=EDGE_LOOP('',(#28783,#28784,#28785,#28786));
#4896=EDGE_LOOP('',(#28787,#28788,#28789,#28790));
#4897=EDGE_LOOP('',(#28791,#28792,#28793,#28794,#28795));
#4898=EDGE_LOOP('',(#28796,#28797,#28798,#28799,#28800));
#4899=EDGE_LOOP('',(#28801,#28802,#28803,#28804,#28805,#28806));
#4900=EDGE_LOOP('',(#28807,#28808,#28809,#28810));
#4901=EDGE_LOOP('',(#28811,#28812,#28813,#28814));
#4902=EDGE_LOOP('',(#28815,#28816,#28817,#28818,#28819,#28820));
#4903=EDGE_LOOP('',(#28821,#28822,#28823,#28824));
#4904=EDGE_LOOP('',(#28825,#28826,#28827,#28828,#28829,#28830));
#4905=EDGE_LOOP('',(#28831,#28832,#28833,#28834));
#4906=EDGE_LOOP('',(#28835,#28836,#28837,#28838));
#4907=EDGE_LOOP('',(#28839,#28840,#28841,#28842));
#4908=EDGE_LOOP('',(#28843,#28844,#28845,#28846));
#4909=EDGE_LOOP('',(#28847,#28848,#28849,#28850));
#4910=EDGE_LOOP('',(#28851,#28852,#28853,#28854));
#4911=EDGE_LOOP('',(#28855,#28856,#28857,#28858));
#4912=EDGE_LOOP('',(#28859,#28860,#28861,#28862));
#4913=EDGE_LOOP('',(#28863,#28864,#28865,#28866));
#4914=EDGE_LOOP('',(#28867,#28868,#28869,#28870));
#4915=EDGE_LOOP('',(#28871,#28872,#28873,#28874));
#4916=EDGE_LOOP('',(#28875,#28876,#28877,#28878));
#4917=EDGE_LOOP('',(#28879,#28880,#28881,#28882));
#4918=EDGE_LOOP('',(#28883,#28884,#28885,#28886));
#4919=EDGE_LOOP('',(#28887,#28888,#28889,#28890));
#4920=EDGE_LOOP('',(#28891,#28892,#28893,#28894));
#4921=EDGE_LOOP('',(#28895,#28896,#28897,#28898));
#4922=EDGE_LOOP('',(#28899,#28900,#28901,#28902));
#4923=EDGE_LOOP('',(#28903,#28904,#28905,#28906));
#4924=EDGE_LOOP('',(#28907,#28908,#28909,#28910));
#4925=EDGE_LOOP('',(#28911,#28912,#28913,#28914));
#4926=EDGE_LOOP('',(#28915,#28916,#28917,#28918));
#4927=EDGE_LOOP('',(#28919,#28920,#28921,#28922));
#4928=EDGE_LOOP('',(#28923,#28924,#28925,#28926));
#4929=EDGE_LOOP('',(#28927,#28928,#28929,#28930));
#4930=EDGE_LOOP('',(#28931,#28932,#28933,#28934));
#4931=EDGE_LOOP('',(#28935,#28936,#28937,#28938));
#4932=EDGE_LOOP('',(#28939,#28940,#28941,#28942));
#4933=EDGE_LOOP('',(#28943,#28944,#28945,#28946));
#4934=EDGE_LOOP('',(#28947,#28948,#28949,#28950));
#4935=EDGE_LOOP('',(#28951,#28952,#28953,#28954));
#4936=EDGE_LOOP('',(#28955,#28956,#28957,#28958));
#4937=EDGE_LOOP('',(#28959,#28960,#28961,#28962));
#4938=EDGE_LOOP('',(#28963,#28964,#28965,#28966));
#4939=EDGE_LOOP('',(#28967,#28968,#28969,#28970));
#4940=EDGE_LOOP('',(#28971,#28972,#28973,#28974));
#4941=EDGE_LOOP('',(#28975,#28976,#28977,#28978));
#4942=EDGE_LOOP('',(#28979,#28980,#28981,#28982));
#4943=EDGE_LOOP('',(#28983,#28984,#28985,#28986));
#4944=EDGE_LOOP('',(#28987,#28988,#28989,#28990));
#4945=EDGE_LOOP('',(#28991,#28992,#28993,#28994));
#4946=EDGE_LOOP('',(#28995,#28996,#28997,#28998));
#4947=EDGE_LOOP('',(#28999,#29000,#29001,#29002));
#4948=EDGE_LOOP('',(#29003,#29004,#29005,#29006));
#4949=EDGE_LOOP('',(#29007,#29008,#29009,#29010));
#4950=EDGE_LOOP('',(#29011,#29012,#29013,#29014));
#4951=EDGE_LOOP('',(#29015,#29016,#29017,#29018));
#4952=EDGE_LOOP('',(#29019,#29020,#29021,#29022));
#4953=EDGE_LOOP('',(#29023,#29024,#29025,#29026));
#4954=EDGE_LOOP('',(#29027,#29028,#29029,#29030));
#4955=EDGE_LOOP('',(#29031,#29032,#29033,#29034));
#4956=EDGE_LOOP('',(#29035,#29036,#29037,#29038));
#4957=EDGE_LOOP('',(#29039,#29040,#29041,#29042));
#4958=EDGE_LOOP('',(#29043,#29044,#29045,#29046));
#4959=EDGE_LOOP('',(#29047,#29048,#29049,#29050));
#4960=EDGE_LOOP('',(#29051,#29052,#29053,#29054));
#4961=EDGE_LOOP('',(#29055,#29056,#29057,#29058));
#4962=EDGE_LOOP('',(#29059,#29060,#29061,#29062));
#4963=EDGE_LOOP('',(#29063,#29064,#29065,#29066));
#4964=EDGE_LOOP('',(#29067,#29068,#29069,#29070));
#4965=EDGE_LOOP('',(#29071,#29072,#29073,#29074));
#4966=EDGE_LOOP('',(#29075,#29076,#29077,#29078));
#4967=EDGE_LOOP('',(#29079,#29080,#29081,#29082));
#4968=EDGE_LOOP('',(#29083,#29084,#29085,#29086));
#4969=EDGE_LOOP('',(#29087,#29088,#29089,#29090));
#4970=EDGE_LOOP('',(#29091,#29092,#29093,#29094));
#4971=EDGE_LOOP('',(#29095,#29096,#29097,#29098));
#4972=EDGE_LOOP('',(#29099,#29100,#29101,#29102));
#4973=EDGE_LOOP('',(#29103,#29104,#29105,#29106));
#4974=EDGE_LOOP('',(#29107,#29108,#29109,#29110));
#4975=EDGE_LOOP('',(#29111,#29112,#29113,#29114));
#4976=EDGE_LOOP('',(#29115,#29116,#29117,#29118));
#4977=EDGE_LOOP('',(#29119,#29120,#29121,#29122));
#4978=EDGE_LOOP('',(#29123,#29124,#29125,#29126));
#4979=EDGE_LOOP('',(#29127,#29128,#29129,#29130));
#4980=EDGE_LOOP('',(#29131,#29132,#29133,#29134));
#4981=EDGE_LOOP('',(#29135,#29136,#29137,#29138));
#4982=EDGE_LOOP('',(#29139,#29140,#29141,#29142));
#4983=EDGE_LOOP('',(#29143,#29144,#29145,#29146));
#4984=EDGE_LOOP('',(#29147,#29148,#29149,#29150));
#4985=EDGE_LOOP('',(#29151,#29152,#29153,#29154));
#4986=EDGE_LOOP('',(#29155,#29156,#29157,#29158));
#4987=EDGE_LOOP('',(#29159,#29160,#29161,#29162));
#4988=EDGE_LOOP('',(#29163,#29164,#29165,#29166));
#4989=EDGE_LOOP('',(#29167,#29168,#29169,#29170));
#4990=EDGE_LOOP('',(#29171,#29172,#29173,#29174));
#4991=EDGE_LOOP('',(#29175,#29176,#29177,#29178));
#4992=EDGE_LOOP('',(#29179,#29180,#29181,#29182));
#4993=EDGE_LOOP('',(#29183,#29184,#29185,#29186));
#4994=EDGE_LOOP('',(#29187,#29188,#29189,#29190));
#4995=EDGE_LOOP('',(#29191,#29192,#29193,#29194));
#4996=EDGE_LOOP('',(#29195,#29196,#29197,#29198));
#4997=EDGE_LOOP('',(#29199,#29200,#29201,#29202));
#4998=EDGE_LOOP('',(#29203,#29204,#29205,#29206));
#4999=EDGE_LOOP('',(#29207,#29208,#29209,#29210));
#5000=EDGE_LOOP('',(#29211,#29212,#29213,#29214));
#5001=EDGE_LOOP('',(#29215,#29216,#29217,#29218));
#5002=EDGE_LOOP('',(#29219,#29220,#29221,#29222));
#5003=EDGE_LOOP('',(#29223,#29224,#29225,#29226));
#5004=EDGE_LOOP('',(#29227,#29228,#29229,#29230));
#5005=EDGE_LOOP('',(#29231,#29232,#29233,#29234));
#5006=EDGE_LOOP('',(#29235,#29236,#29237,#29238));
#5007=EDGE_LOOP('',(#29239,#29240,#29241,#29242));
#5008=EDGE_LOOP('',(#29243,#29244,#29245,#29246));
#5009=EDGE_LOOP('',(#29247,#29248,#29249,#29250));
#5010=EDGE_LOOP('',(#29251,#29252,#29253,#29254));
#5011=EDGE_LOOP('',(#29255,#29256,#29257,#29258));
#5012=EDGE_LOOP('',(#29259,#29260,#29261,#29262));
#5013=EDGE_LOOP('',(#29263,#29264,#29265,#29266));
#5014=EDGE_LOOP('',(#29267,#29268,#29269,#29270));
#5015=EDGE_LOOP('',(#29271,#29272,#29273,#29274));
#5016=EDGE_LOOP('',(#29275,#29276,#29277,#29278));
#5017=EDGE_LOOP('',(#29279,#29280,#29281,#29282));
#5018=EDGE_LOOP('',(#29283,#29284,#29285,#29286));
#5019=EDGE_LOOP('',(#29287,#29288,#29289,#29290));
#5020=EDGE_LOOP('',(#29291,#29292,#29293,#29294,#29295,#29296,#29297,#29298,
#29299,#29300,#29301,#29302,#29303,#29304,#29305,#29306,#29307,#29308,#29309,
#29310,#29311,#29312,#29313,#29314,#29315,#29316,#29317,#29318,#29319,#29320,
#29321,#29322,#29323,#29324,#29325,#29326,#29327,#29328,#29329,#29330,#29331,
#29332,#29333,#29334,#29335,#29336,#29337,#29338,#29339,#29340,#29341,#29342,
#29343,#29344,#29345,#29346,#29347,#29348,#29349,#29350,#29351,#29352,#29353,
#29354,#29355,#29356,#29357,#29358,#29359,#29360,#29361,#29362,#29363,#29364,
#29365,#29366,#29367,#29368,#29369,#29370,#29371,#29372,#29373,#29374,#29375,
#29376,#29377,#29378,#29379,#29380,#29381,#29382,#29383,#29384,#29385,#29386,
#29387,#29388,#29389,#29390,#29391,#29392,#29393,#29394,#29395,#29396,#29397,
#29398,#29399,#29400,#29401,#29402,#29403,#29404,#29405,#29406,#29407,#29408,
#29409,#29410,#29411,#29412,#29413,#29414,#29415,#29416,#29417,#29418,#29419,
#29420,#29421,#29422,#29423,#29424,#29425,#29426,#29427,#29428,#29429,#29430,
#29431,#29432,#29433,#29434,#29435,#29436,#29437,#29438,#29439,#29440,#29441,
#29442,#29443,#29444,#29445,#29446,#29447,#29448,#29449,#29450,#29451,#29452,
#29453,#29454,#29455,#29456,#29457,#29458,#29459,#29460,#29461,#29462,#29463,
#29464,#29465,#29466,#29467,#29468,#29469,#29470,#29471,#29472,#29473,#29474,
#29475,#29476,#29477,#29478,#29479,#29480,#29481,#29482,#29483,#29484,#29485,
#29486,#29487,#29488,#29489,#29490,#29491,#29492,#29493,#29494,#29495,#29496,
#29497,#29498,#29499,#29500,#29501,#29502,#29503,#29504,#29505,#29506,#29507,
#29508,#29509,#29510,#29511,#29512,#29513,#29514,#29515,#29516,#29517,#29518,
#29519,#29520,#29521,#29522,#29523,#29524,#29525,#29526,#29527,#29528,#29529,
#29530,#29531,#29532,#29533,#29534,#29535,#29536,#29537,#29538,#29539,#29540,
#29541,#29542,#29543,#29544,#29545,#29546,#29547,#29548,#29549,#29550,#29551,
#29552,#29553,#29554,#29555,#29556,#29557,#29558,#29559,#29560,#29561,#29562,
#29563,#29564,#29565,#29566,#29567,#29568,#29569,#29570,#29571,#29572,#29573,
#29574,#29575,#29576,#29577,#29578,#29579,#29580,#29581,#29582));
#5021=EDGE_LOOP('',(#29583,#29584,#29585,#29586,#29587,#29588,#29589,#29590,
#29591,#29592,#29593,#29594,#29595,#29596,#29597,#29598,#29599,#29600,#29601,
#29602,#29603,#29604,#29605,#29606,#29607,#29608,#29609,#29610,#29611,#29612,
#29613,#29614,#29615,#29616,#29617,#29618,#29619,#29620,#29621,#29622,#29623,
#29624,#29625,#29626));
#5022=EDGE_LOOP('',(#29627,#29628,#29629,#29630,#29631,#29632,#29633,#29634,
#29635,#29636,#29637,#29638,#29639,#29640,#29641,#29642,#29643,#29644,#29645,
#29646,#29647,#29648,#29649,#29650,#29651,#29652,#29653,#29654,#29655,#29656,
#29657,#29658,#29659,#29660,#29661,#29662,#29663,#29664,#29665,#29666,#29667,
#29668,#29669,#29670));
#5023=EDGE_LOOP('',(#29671,#29672,#29673,#29674,#29675,#29676,#29677,#29678,
#29679,#29680,#29681,#29682,#29683,#29684,#29685,#29686,#29687,#29688,#29689,
#29690,#29691,#29692,#29693,#29694,#29695,#29696,#29697,#29698,#29699,#29700,
#29701,#29702,#29703,#29704,#29705,#29706,#29707,#29708,#29709,#29710,#29711,
#29712,#29713,#29714));
#5024=EDGE_LOOP('',(#29715,#29716,#29717,#29718,#29719,#29720,#29721,#29722));
#5025=EDGE_LOOP('',(#29723,#29724,#29725,#29726,#29727,#29728,#29729,#29730));
#5026=EDGE_LOOP('',(#29731,#29732,#29733,#29734,#29735,#29736,#29737,#29738));
#5027=EDGE_LOOP('',(#29739,#29740,#29741,#29742,#29743,#29744,#29745,#29746));
#5028=EDGE_LOOP('',(#29747,#29748,#29749,#29750,#29751,#29752,#29753,#29754));
#5029=EDGE_LOOP('',(#29755,#29756,#29757,#29758,#29759,#29760,#29761,#29762));
#5030=EDGE_LOOP('',(#29763,#29764,#29765,#29766,#29767,#29768,#29769,#29770));
#5031=EDGE_LOOP('',(#29771,#29772,#29773,#29774,#29775,#29776,#29777,#29778));
#5032=EDGE_LOOP('',(#29779,#29780,#29781,#29782,#29783,#29784,#29785,#29786));
#5033=EDGE_LOOP('',(#29787,#29788,#29789,#29790,#29791,#29792,#29793,#29794));
#5034=EDGE_LOOP('',(#29795,#29796,#29797,#29798,#29799,#29800,#29801,#29802));
#5035=EDGE_LOOP('',(#29803,#29804,#29805,#29806,#29807,#29808,#29809,#29810));
#5036=EDGE_LOOP('',(#29811,#29812,#29813,#29814,#29815,#29816,#29817,#29818));
#5037=EDGE_LOOP('',(#29819,#29820,#29821,#29822,#29823,#29824,#29825,#29826));
#5038=EDGE_LOOP('',(#29827,#29828,#29829,#29830,#29831,#29832,#29833,#29834));
#5039=EDGE_LOOP('',(#29835,#29836,#29837,#29838,#29839,#29840,#29841,#29842));
#5040=EDGE_LOOP('',(#29843,#29844,#29845,#29846,#29847,#29848,#29849,#29850));
#5041=EDGE_LOOP('',(#29851,#29852,#29853,#29854,#29855,#29856,#29857,#29858));
#5042=EDGE_LOOP('',(#29859,#29860,#29861,#29862,#29863,#29864,#29865,#29866,
#29867,#29868,#29869,#29870,#29871,#29872,#29873,#29874,#29875,#29876,#29877,
#29878,#29879,#29880,#29881,#29882,#29883,#29884,#29885,#29886,#29887,#29888,
#29889,#29890,#29891,#29892,#29893,#29894,#29895,#29896,#29897,#29898,#29899,
#29900,#29901,#29902));
#5043=EDGE_LOOP('',(#29903,#29904,#29905,#29906,#29907,#29908,#29909,#29910));
#5044=EDGE_LOOP('',(#29911,#29912,#29913,#29914,#29915,#29916,#29917,#29918));
#5045=EDGE_LOOP('',(#29919,#29920,#29921,#29922,#29923,#29924,#29925,#29926,
#29927,#29928,#29929,#29930,#29931,#29932,#29933,#29934,#29935,#29936,#29937,
#29938,#29939,#29940,#29941,#29942,#29943,#29944,#29945,#29946,#29947,#29948,
#29949,#29950,#29951,#29952,#29953,#29954,#29955,#29956,#29957,#29958,#29959,
#29960,#29961,#29962));
#5046=EDGE_LOOP('',(#29963,#29964,#29965,#29966,#29967,#29968,#29969,#29970));
#5047=EDGE_LOOP('',(#29971,#29972,#29973,#29974,#29975,#29976,#29977,#29978));
#5048=EDGE_LOOP('',(#29979,#29980,#29981,#29982,#29983,#29984,#29985,#29986));
#5049=EDGE_LOOP('',(#29987,#29988,#29989,#29990,#29991,#29992,#29993,#29994));
#5050=EDGE_LOOP('',(#29995,#29996,#29997,#29998,#29999,#30000,#30001,#30002));
#5051=EDGE_LOOP('',(#30003,#30004,#30005,#30006,#30007,#30008,#30009,#30010));
#5052=EDGE_LOOP('',(#30011,#30012,#30013,#30014,#30015,#30016,#30017,#30018));
#5053=EDGE_LOOP('',(#30019,#30020,#30021,#30022,#30023,#30024,#30025,#30026));
#5054=EDGE_LOOP('',(#30027,#30028,#30029,#30030,#30031,#30032,#30033,#30034));
#5055=EDGE_LOOP('',(#30035,#30036,#30037,#30038,#30039,#30040,#30041,#30042));
#5056=EDGE_LOOP('',(#30043,#30044,#30045,#30046,#30047,#30048,#30049,#30050));
#5057=EDGE_LOOP('',(#30051,#30052,#30053,#30054,#30055,#30056,#30057,#30058));
#5058=EDGE_LOOP('',(#30059,#30060,#30061,#30062,#30063,#30064,#30065,#30066));
#5059=EDGE_LOOP('',(#30067,#30068,#30069,#30070,#30071,#30072,#30073,#30074));
#5060=EDGE_LOOP('',(#30075,#30076,#30077,#30078,#30079,#30080,#30081,#30082));
#5061=EDGE_LOOP('',(#30083,#30084,#30085,#30086,#30087,#30088,#30089,#30090));
#5062=EDGE_LOOP('',(#30091,#30092,#30093,#30094,#30095,#30096,#30097,#30098));
#5063=EDGE_LOOP('',(#30099,#30100,#30101,#30102,#30103,#30104,#30105,#30106));
#5064=EDGE_LOOP('',(#30107,#30108,#30109,#30110,#30111,#30112,#30113,#30114,
#30115,#30116,#30117,#30118,#30119,#30120,#30121,#30122,#30123,#30124,#30125,
#30126,#30127,#30128,#30129,#30130,#30131,#30132,#30133,#30134,#30135,#30136,
#30137,#30138,#30139,#30140,#30141,#30142,#30143,#30144,#30145,#30146,#30147,
#30148,#30149,#30150));
#5065=EDGE_LOOP('',(#30151,#30152,#30153,#30154,#30155,#30156,#30157,#30158));
#5066=EDGE_LOOP('',(#30159,#30160,#30161,#30162,#30163,#30164,#30165,#30166));
#5067=CIRCLE('',#32782,0.4);
#5068=CIRCLE('',#32785,0.4);
#5069=CIRCLE('',#32797,0.4);
#5070=CIRCLE('',#32802,0.4);
#5071=CIRCLE('',#32816,0.4);
#5072=CIRCLE('',#32819,0.4);
#5073=CIRCLE('',#32830,0.4);
#5074=CIRCLE('',#32835,0.4);
#5075=CIRCLE('',#32847,0.4);
#5076=CIRCLE('',#32850,0.4);
#5077=CIRCLE('',#32862,0.4);
#5078=CIRCLE('',#32867,0.4);
#5079=CIRCLE('',#32881,0.4);
#5080=CIRCLE('',#32884,0.4);
#5081=CIRCLE('',#32896,0.4);
#5082=CIRCLE('',#32901,0.4);
#5083=CIRCLE('',#32915,0.4);
#5084=CIRCLE('',#32918,0.4);
#5085=CIRCLE('',#32930,0.4);
#5086=CIRCLE('',#32935,0.4);
#5087=CIRCLE('',#32949,0.4);
#5088=CIRCLE('',#32952,0.4);
#5089=CIRCLE('',#32963,0.4);
#5090=CIRCLE('',#32968,0.4);
#5091=CIRCLE('',#32980,0.4);
#5092=CIRCLE('',#32983,0.4);
#5093=CIRCLE('',#32995,0.4);
#5094=CIRCLE('',#33000,0.4);
#5095=CIRCLE('',#33014,0.4);
#5096=CIRCLE('',#33017,0.4);
#5097=CIRCLE('',#33029,0.4);
#5098=CIRCLE('',#33034,0.4);
#5099=CIRCLE('',#33047,0.4);
#5100=CIRCLE('',#33050,0.4);
#5101=CIRCLE('',#33062,0.4);
#5102=CIRCLE('',#33067,0.4);
#5103=CIRCLE('',#33081,0.4);
#5104=CIRCLE('',#33084,0.4);
#5105=CIRCLE('',#33095,0.4);
#5106=CIRCLE('',#33100,0.4);
#5107=CIRCLE('',#33111,0.4);
#5108=CIRCLE('',#33114,0.4);
#5109=CIRCLE('',#33126,0.4);
#5110=CIRCLE('',#33131,0.4);
#5111=CIRCLE('',#33145,0.4);
#5112=CIRCLE('',#33148,0.4);
#5113=CIRCLE('',#33159,0.4);
#5114=CIRCLE('',#33164,0.4);
#5115=CIRCLE('',#33176,0.4);
#5116=CIRCLE('',#33179,0.4);
#5117=CIRCLE('',#33190,0.4);
#5118=CIRCLE('',#33195,0.4);
#5119=CIRCLE('',#33206,0.4);
#5120=CIRCLE('',#33209,0.4);
#5121=CIRCLE('',#33220,0.4);
#5122=CIRCLE('',#33225,0.4);
#5123=CIRCLE('',#33237,0.4);
#5124=CIRCLE('',#33240,0.4);
#5125=CIRCLE('',#33251,0.4);
#5126=CIRCLE('',#33256,0.4);
#5127=CIRCLE('',#33269,0.4);
#5128=CIRCLE('',#33272,0.4);
#5129=CIRCLE('',#33283,0.4);
#5130=CIRCLE('',#33288,0.4);
#5131=CIRCLE('',#33300,0.4);
#5132=CIRCLE('',#33303,0.4);
#5133=CIRCLE('',#33314,0.4);
#5134=CIRCLE('',#33319,0.4);
#5135=CIRCLE('',#33330,0.4);
#5136=CIRCLE('',#33333,0.4);
#5137=CIRCLE('',#33344,0.4);
#5138=CIRCLE('',#33349,0.4);
#5139=CIRCLE('',#33361,0.4);
#5140=CIRCLE('',#33364,0.4);
#5141=CIRCLE('',#33375,0.4);
#5142=CIRCLE('',#33380,0.4);
#5143=CIRCLE('',#33393,0.4);
#5144=CIRCLE('',#33396,0.4);
#5145=CIRCLE('',#33407,0.4);
#5146=CIRCLE('',#33412,0.4);
#5147=CIRCLE('',#33423,0.4);
#5148=CIRCLE('',#33426,0.4);
#5149=CIRCLE('',#33437,0.4);
#5150=CIRCLE('',#33442,0.4);
#5151=CIRCLE('',#33455,0.4);
#5152=CIRCLE('',#33458,0.4);
#5153=CIRCLE('',#33469,0.4);
#5154=CIRCLE('',#33474,0.4);
#5155=CIRCLE('',#33592,0.4);
#5156=CIRCLE('',#33597,0.4);
#5157=CIRCLE('',#33609,0.4);
#5158=CIRCLE('',#33612,0.4);
#5159=CIRCLE('',#33626,0.4);
#5160=CIRCLE('',#33631,0.4);
#5161=CIRCLE('',#33643,0.4);
#5162=CIRCLE('',#33646,0.4);
#5163=CIRCLE('',#33660,0.4);
#5164=CIRCLE('',#33665,0.4);
#5165=CIRCLE('',#33677,0.4);
#5166=CIRCLE('',#33680,0.4);
#5167=CIRCLE('',#33694,0.4);
#5168=CIRCLE('',#33699,0.4);
#5169=CIRCLE('',#33711,0.4);
#5170=CIRCLE('',#33714,0.4);
#5171=CIRCLE('',#33728,0.4);
#5172=CIRCLE('',#33733,0.4);
#5173=CIRCLE('',#33745,0.4);
#5174=CIRCLE('',#33748,0.4);
#5175=CIRCLE('',#33762,0.4);
#5176=CIRCLE('',#33767,0.4);
#5177=CIRCLE('',#33779,0.4);
#5178=CIRCLE('',#33782,0.4);
#5179=CIRCLE('',#33796,0.4);
#5180=CIRCLE('',#33801,0.4);
#5181=CIRCLE('',#33813,0.4);
#5182=CIRCLE('',#33816,0.4);
#5183=CIRCLE('',#33830,0.4);
#5184=CIRCLE('',#33835,0.4);
#5185=CIRCLE('',#33847,0.4);
#5186=CIRCLE('',#33850,0.4);
#5187=CIRCLE('',#33863,0.4);
#5188=CIRCLE('',#33868,0.4);
#5189=CIRCLE('',#33880,0.4);
#5190=CIRCLE('',#33883,0.4);
#5191=CIRCLE('',#33897,0.4);
#5192=CIRCLE('',#33902,0.4);
#5193=CIRCLE('',#33914,0.4);
#5194=CIRCLE('',#33917,0.4);
#5195=CIRCLE('',#33930,0.4);
#5196=CIRCLE('',#33935,0.4);
#5197=CIRCLE('',#33947,0.4);
#5198=CIRCLE('',#33950,0.4);
#5199=CIRCLE('',#33964,0.4);
#5200=CIRCLE('',#33969,0.4);
#5201=CIRCLE('',#33980,0.4);
#5202=CIRCLE('',#33983,0.4);
#5203=CIRCLE('',#33995,0.4);
#5204=CIRCLE('',#34000,0.4);
#5205=CIRCLE('',#34011,0.4);
#5206=CIRCLE('',#34014,0.4);
#5207=CIRCLE('',#34026,0.4);
#5208=CIRCLE('',#34031,0.4);
#5209=CIRCLE('',#34042,0.4);
#5210=CIRCLE('',#34045,0.4);
#5211=CIRCLE('',#34057,0.4);
#5212=CIRCLE('',#34062,0.4);
#5213=CIRCLE('',#34073,0.4);
#5214=CIRCLE('',#34076,0.4);
#5215=CIRCLE('',#34089,0.4);
#5216=CIRCLE('',#34094,0.4);
#5217=CIRCLE('',#34105,0.4);
#5218=CIRCLE('',#34108,0.4);
#5219=CIRCLE('',#34120,0.4);
#5220=CIRCLE('',#34125,0.4);
#5221=CIRCLE('',#34136,0.4);
#5222=CIRCLE('',#34139,0.4);
#5223=CIRCLE('',#34152,0.4);
#5224=CIRCLE('',#34157,0.4);
#5225=CIRCLE('',#34168,0.4);
#5226=CIRCLE('',#34171,0.4);
#5227=CIRCLE('',#34183,0.4);
#5228=CIRCLE('',#34188,0.4);
#5229=CIRCLE('',#34199,0.4);
#5230=CIRCLE('',#34202,0.4);
#5231=CIRCLE('',#34215,0.4);
#5232=CIRCLE('',#34220,0.4);
#5233=CIRCLE('',#34231,0.4);
#5234=CIRCLE('',#34234,0.4);
#5235=CIRCLE('',#34246,0.4);
#5236=CIRCLE('',#34251,0.4);
#5237=CIRCLE('',#34262,0.4);
#5238=CIRCLE('',#34265,0.4);
#5239=CIRCLE('',#34278,0.4);
#5240=CIRCLE('',#34283,0.4);
#5241=CIRCLE('',#34294,0.4);
#5242=CIRCLE('',#34297,0.4);
#5243=CIRCLE('',#34430,0.4);
#5244=CIRCLE('',#34435,0.4);
#5245=CIRCLE('',#34447,0.4);
#5246=CIRCLE('',#34450,0.4);
#5247=CIRCLE('',#34464,0.4);
#5248=CIRCLE('',#34469,0.4);
#5249=CIRCLE('',#34480,0.4);
#5250=CIRCLE('',#34483,0.4);
#5251=CIRCLE('',#34496,0.4);
#5252=CIRCLE('',#34501,0.4);
#5253=CIRCLE('',#34513,0.4);
#5254=CIRCLE('',#34516,0.4);
#5255=CIRCLE('',#34530,0.4);
#5256=CIRCLE('',#34535,0.4);
#5257=CIRCLE('',#34547,0.4);
#5258=CIRCLE('',#34550,0.4);
#5259=CIRCLE('',#34564,0.4);
#5260=CIRCLE('',#34569,0.4);
#5261=CIRCLE('',#34581,0.4);
#5262=CIRCLE('',#34584,0.4);
#5263=CIRCLE('',#34598,0.4);
#5264=CIRCLE('',#34603,0.4);
#5265=CIRCLE('',#34614,0.4);
#5266=CIRCLE('',#34617,0.4);
#5267=CIRCLE('',#34630,0.4);
#5268=CIRCLE('',#34635,0.4);
#5269=CIRCLE('',#34647,0.4);
#5270=CIRCLE('',#34650,0.4);
#5271=CIRCLE('',#34664,0.4);
#5272=CIRCLE('',#34669,0.4);
#5273=CIRCLE('',#34681,0.4);
#5274=CIRCLE('',#34684,0.4);
#5275=CIRCLE('',#34697,0.4);
#5276=CIRCLE('',#34702,0.4);
#5277=CIRCLE('',#34714,0.4);
#5278=CIRCLE('',#34717,0.4);
#5279=CIRCLE('',#34731,0.4);
#5280=CIRCLE('',#34736,0.4);
#5281=CIRCLE('',#34747,0.4);
#5282=CIRCLE('',#34750,0.4);
#5283=CIRCLE('',#34762,0.4);
#5284=CIRCLE('',#34767,0.4);
#5285=CIRCLE('',#34779,0.4);
#5286=CIRCLE('',#34782,0.4);
#5287=CIRCLE('',#34796,0.4);
#5288=CIRCLE('',#34801,0.4);
#5289=CIRCLE('',#34812,0.4);
#5290=CIRCLE('',#34815,0.4);
#5291=CIRCLE('',#34827,0.4);
#5292=CIRCLE('',#34832,0.4);
#5293=CIRCLE('',#34843,0.4);
#5294=CIRCLE('',#34846,0.4);
#5295=CIRCLE('',#34857,0.4);
#5296=CIRCLE('',#34862,0.4);
#5297=CIRCLE('',#34873,0.4);
#5298=CIRCLE('',#34876,0.4);
#5299=CIRCLE('',#34888,0.4);
#5300=CIRCLE('',#34893,0.4);
#5301=CIRCLE('',#34904,0.4);
#5302=CIRCLE('',#34907,0.4);
#5303=CIRCLE('',#34920,0.4);
#5304=CIRCLE('',#34925,0.4);
#5305=CIRCLE('',#34936,0.4);
#5306=CIRCLE('',#34939,0.4);
#5307=CIRCLE('',#34951,0.4);
#5308=CIRCLE('',#34956,0.4);
#5309=CIRCLE('',#34967,0.4);
#5310=CIRCLE('',#34970,0.4);
#5311=CIRCLE('',#34981,0.4);
#5312=CIRCLE('',#34986,0.4);
#5313=CIRCLE('',#34997,0.4);
#5314=CIRCLE('',#35000,0.4);
#5315=CIRCLE('',#35012,0.4);
#5316=CIRCLE('',#35017,0.4);
#5317=CIRCLE('',#35028,0.4);
#5318=CIRCLE('',#35031,0.4);
#5319=CIRCLE('',#35044,0.4);
#5320=CIRCLE('',#35049,0.4);
#5321=CIRCLE('',#35060,0.4);
#5322=CIRCLE('',#35063,0.4);
#5323=CIRCLE('',#35074,0.4);
#5324=CIRCLE('',#35079,0.4);
#5325=CIRCLE('',#35090,0.4);
#5326=CIRCLE('',#35093,0.4);
#5327=CIRCLE('',#35106,0.4);
#5328=CIRCLE('',#35111,0.4);
#5329=CIRCLE('',#35122,0.4);
#5330=CIRCLE('',#35125,0.4);
#5331=CIRCLE('',#35245,0.4);
#5332=CIRCLE('',#35248,0.4);
#5333=CIRCLE('',#35260,0.4);
#5334=CIRCLE('',#35265,0.4);
#5335=CIRCLE('',#35279,0.4);
#5336=CIRCLE('',#35282,0.4);
#5337=CIRCLE('',#35294,0.4);
#5338=CIRCLE('',#35299,0.4);
#5339=CIRCLE('',#35313,0.4);
#5340=CIRCLE('',#35316,0.4);
#5341=CIRCLE('',#35328,0.4);
#5342=CIRCLE('',#35333,0.4);
#5343=CIRCLE('',#35347,0.4);
#5344=CIRCLE('',#35350,0.4);
#5345=CIRCLE('',#35362,0.4);
#5346=CIRCLE('',#35367,0.4);
#5347=CIRCLE('',#35381,0.4);
#5348=CIRCLE('',#35384,0.4);
#5349=CIRCLE('',#35396,0.4);
#5350=CIRCLE('',#35401,0.4);
#5351=CIRCLE('',#35415,0.4);
#5352=CIRCLE('',#35418,0.4);
#5353=CIRCLE('',#35430,0.4);
#5354=CIRCLE('',#35435,0.4);
#5355=CIRCLE('',#35449,0.4);
#5356=CIRCLE('',#35452,0.4);
#5357=CIRCLE('',#35464,0.4);
#5358=CIRCLE('',#35469,0.4);
#5359=CIRCLE('',#35483,0.4);
#5360=CIRCLE('',#35486,0.4);
#5361=CIRCLE('',#35498,0.4);
#5362=CIRCLE('',#35503,0.4);
#5363=CIRCLE('',#35516,0.4);
#5364=CIRCLE('',#35519,0.4);
#5365=CIRCLE('',#35531,0.4);
#5366=CIRCLE('',#35536,0.4);
#5367=CIRCLE('',#35550,0.4);
#5368=CIRCLE('',#35553,0.4);
#5369=CIRCLE('',#35565,0.4);
#5370=CIRCLE('',#35570,0.4);
#5371=CIRCLE('',#35583,0.4);
#5372=CIRCLE('',#35586,0.4);
#5373=CIRCLE('',#35598,0.4);
#5374=CIRCLE('',#35603,0.4);
#5375=CIRCLE('',#35617,0.4);
#5376=CIRCLE('',#35620,0.4);
#5377=CIRCLE('',#35631,0.4);
#5378=CIRCLE('',#35636,0.4);
#5379=CIRCLE('',#35648,0.4);
#5380=CIRCLE('',#35651,0.4);
#5381=CIRCLE('',#35662,0.4);
#5382=CIRCLE('',#35667,0.4);
#5383=CIRCLE('',#35679,0.4);
#5384=CIRCLE('',#35682,0.4);
#5385=CIRCLE('',#35693,0.4);
#5386=CIRCLE('',#35698,0.4);
#5387=CIRCLE('',#35710,0.4);
#5388=CIRCLE('',#35713,0.4);
#5389=CIRCLE('',#35724,0.4);
#5390=CIRCLE('',#35729,0.4);
#5391=CIRCLE('',#35742,0.4);
#5392=CIRCLE('',#35745,0.4);
#5393=CIRCLE('',#35756,0.4);
#5394=CIRCLE('',#35761,0.4);
#5395=CIRCLE('',#35773,0.4);
#5396=CIRCLE('',#35776,0.4);
#5397=CIRCLE('',#35787,0.4);
#5398=CIRCLE('',#35792,0.4);
#5399=CIRCLE('',#35805,0.4);
#5400=CIRCLE('',#35808,0.4);
#5401=CIRCLE('',#35819,0.4);
#5402=CIRCLE('',#35824,0.4);
#5403=CIRCLE('',#35836,0.4);
#5404=CIRCLE('',#35839,0.4);
#5405=CIRCLE('',#35850,0.4);
#5406=CIRCLE('',#35855,0.4);
#5407=CIRCLE('',#35868,0.4);
#5408=CIRCLE('',#35871,0.4);
#5409=CIRCLE('',#35882,0.4);
#5410=CIRCLE('',#35887,0.4);
#5411=CIRCLE('',#35899,0.4);
#5412=CIRCLE('',#35902,0.4);
#5413=CIRCLE('',#35913,0.4);
#5414=CIRCLE('',#35918,0.4);
#5415=CIRCLE('',#35931,0.4);
#5416=CIRCLE('',#35934,0.4);
#5417=CIRCLE('',#35945,0.4);
#5418=CIRCLE('',#35950,0.4);
#5419=LINE('',#46009,#8751);
#5420=LINE('',#46012,#8752);
#5421=LINE('',#46018,#8753);
#5422=LINE('',#46022,#8754);
#5423=LINE('',#46028,#8755);
#5424=LINE('',#46030,#8756);
#5425=LINE('',#46033,#8757);
#5426=LINE('',#46035,#8758);
#5427=LINE('',#46036,#8759);
#5428=LINE('',#46039,#8760);
#5429=LINE('',#46040,#8761);
#5430=LINE('',#46043,#8762);
#5431=LINE('',#46044,#8763);
#5432=LINE('',#46047,#8764);
#5433=LINE('',#46049,#8765);
#5434=LINE('',#46050,#8766);
#5435=LINE('',#46053,#8767);
#5436=LINE('',#46055,#8768);
#5437=LINE('',#46056,#8769);
#5438=LINE('',#46062,#8770);
#5439=LINE('',#46066,#8771);
#5440=LINE('',#46075,#8772);
#5441=LINE('',#46078,#8773);
#5442=LINE('',#46082,#8774);
#5443=LINE('',#46085,#8775);
#5444=LINE('',#46088,#8776);
#5445=LINE('',#46090,#8777);
#5446=LINE('',#46091,#8778);
#5447=LINE('',#46094,#8779);
#5448=LINE('',#46096,#8780);
#5449=LINE('',#46097,#8781);
#5450=LINE('',#46100,#8782);
#5451=LINE('',#46102,#8783);
#5452=LINE('',#46103,#8784);
#5453=LINE('',#46105,#8785);
#5454=LINE('',#46106,#8786);
#5455=LINE('',#46108,#8787);
#5456=LINE('',#46110,#8788);
#5457=LINE('',#46111,#8789);
#5458=LINE('',#46113,#8790);
#5459=LINE('',#46121,#8791);
#5460=LINE('',#46124,#8792);
#5461=LINE('',#46130,#8793);
#5462=LINE('',#46134,#8794);
#5463=LINE('',#46140,#8795);
#5464=LINE('',#46142,#8796);
#5465=LINE('',#46145,#8797);
#5466=LINE('',#46147,#8798);
#5467=LINE('',#46148,#8799);
#5468=LINE('',#46151,#8800);
#5469=LINE('',#46152,#8801);
#5470=LINE('',#46155,#8802);
#5471=LINE('',#46156,#8803);
#5472=LINE('',#46159,#8804);
#5473=LINE('',#46161,#8805);
#5474=LINE('',#46162,#8806);
#5475=LINE('',#46168,#8807);
#5476=LINE('',#46178,#8808);
#5477=LINE('',#46184,#8809);
#5478=LINE('',#46187,#8810);
#5479=LINE('',#46189,#8811);
#5480=LINE('',#46190,#8812);
#5481=LINE('',#46193,#8813);
#5482=LINE('',#46195,#8814);
#5483=LINE('',#46196,#8815);
#5484=LINE('',#46198,#8816);
#5485=LINE('',#46199,#8817);
#5486=LINE('',#46201,#8818);
#5487=LINE('',#46202,#8819);
#5488=LINE('',#46204,#8820);
#5489=LINE('',#46212,#8821);
#5490=LINE('',#46215,#8822);
#5491=LINE('',#46221,#8823);
#5492=LINE('',#46225,#8824);
#5493=LINE('',#46231,#8825);
#5494=LINE('',#46233,#8826);
#5495=LINE('',#46236,#8827);
#5496=LINE('',#46238,#8828);
#5497=LINE('',#46239,#8829);
#5498=LINE('',#46242,#8830);
#5499=LINE('',#46243,#8831);
#5500=LINE('',#46246,#8832);
#5501=LINE('',#46247,#8833);
#5502=LINE('',#46250,#8834);
#5503=LINE('',#46252,#8835);
#5504=LINE('',#46253,#8836);
#5505=LINE('',#46256,#8837);
#5506=LINE('',#46258,#8838);
#5507=LINE('',#46259,#8839);
#5508=LINE('',#46265,#8840);
#5509=LINE('',#46275,#8841);
#5510=LINE('',#46281,#8842);
#5511=LINE('',#46284,#8843);
#5512=LINE('',#46286,#8844);
#5513=LINE('',#46287,#8845);
#5514=LINE('',#46290,#8846);
#5515=LINE('',#46292,#8847);
#5516=LINE('',#46293,#8848);
#5517=LINE('',#46296,#8849);
#5518=LINE('',#46298,#8850);
#5519=LINE('',#46299,#8851);
#5520=LINE('',#46301,#8852);
#5521=LINE('',#46302,#8853);
#5522=LINE('',#46304,#8854);
#5523=LINE('',#46306,#8855);
#5524=LINE('',#46307,#8856);
#5525=LINE('',#46309,#8857);
#5526=LINE('',#46317,#8858);
#5527=LINE('',#46320,#8859);
#5528=LINE('',#46326,#8860);
#5529=LINE('',#46330,#8861);
#5530=LINE('',#46336,#8862);
#5531=LINE('',#46338,#8863);
#5532=LINE('',#46341,#8864);
#5533=LINE('',#46343,#8865);
#5534=LINE('',#46344,#8866);
#5535=LINE('',#46347,#8867);
#5536=LINE('',#46348,#8868);
#5537=LINE('',#46351,#8869);
#5538=LINE('',#46352,#8870);
#5539=LINE('',#46355,#8871);
#5540=LINE('',#46357,#8872);
#5541=LINE('',#46358,#8873);
#5542=LINE('',#46361,#8874);
#5543=LINE('',#46363,#8875);
#5544=LINE('',#46364,#8876);
#5545=LINE('',#46370,#8877);
#5546=LINE('',#46380,#8878);
#5547=LINE('',#46386,#8879);
#5548=LINE('',#46389,#8880);
#5549=LINE('',#46391,#8881);
#5550=LINE('',#46392,#8882);
#5551=LINE('',#46395,#8883);
#5552=LINE('',#46397,#8884);
#5553=LINE('',#46398,#8885);
#5554=LINE('',#46401,#8886);
#5555=LINE('',#46403,#8887);
#5556=LINE('',#46404,#8888);
#5557=LINE('',#46406,#8889);
#5558=LINE('',#46407,#8890);
#5559=LINE('',#46409,#8891);
#5560=LINE('',#46411,#8892);
#5561=LINE('',#46412,#8893);
#5562=LINE('',#46414,#8894);
#5563=LINE('',#46422,#8895);
#5564=LINE('',#46425,#8896);
#5565=LINE('',#46431,#8897);
#5566=LINE('',#46435,#8898);
#5567=LINE('',#46441,#8899);
#5568=LINE('',#46443,#8900);
#5569=LINE('',#46446,#8901);
#5570=LINE('',#46448,#8902);
#5571=LINE('',#46449,#8903);
#5572=LINE('',#46452,#8904);
#5573=LINE('',#46453,#8905);
#5574=LINE('',#46456,#8906);
#5575=LINE('',#46457,#8907);
#5576=LINE('',#46460,#8908);
#5577=LINE('',#46462,#8909);
#5578=LINE('',#46463,#8910);
#5579=LINE('',#46466,#8911);
#5580=LINE('',#46468,#8912);
#5581=LINE('',#46469,#8913);
#5582=LINE('',#46475,#8914);
#5583=LINE('',#46485,#8915);
#5584=LINE('',#46491,#8916);
#5585=LINE('',#46494,#8917);
#5586=LINE('',#46496,#8918);
#5587=LINE('',#46497,#8919);
#5588=LINE('',#46500,#8920);
#5589=LINE('',#46502,#8921);
#5590=LINE('',#46503,#8922);
#5591=LINE('',#46506,#8923);
#5592=LINE('',#46508,#8924);
#5593=LINE('',#46509,#8925);
#5594=LINE('',#46511,#8926);
#5595=LINE('',#46512,#8927);
#5596=LINE('',#46514,#8928);
#5597=LINE('',#46516,#8929);
#5598=LINE('',#46517,#8930);
#5599=LINE('',#46519,#8931);
#5600=LINE('',#46527,#8932);
#5601=LINE('',#46530,#8933);
#5602=LINE('',#46536,#8934);
#5603=LINE('',#46540,#8935);
#5604=LINE('',#46546,#8936);
#5605=LINE('',#46548,#8937);
#5606=LINE('',#46551,#8938);
#5607=LINE('',#46553,#8939);
#5608=LINE('',#46554,#8940);
#5609=LINE('',#46557,#8941);
#5610=LINE('',#46558,#8942);
#5611=LINE('',#46561,#8943);
#5612=LINE('',#46562,#8944);
#5613=LINE('',#46565,#8945);
#5614=LINE('',#46567,#8946);
#5615=LINE('',#46568,#8947);
#5616=LINE('',#46574,#8948);
#5617=LINE('',#46584,#8949);
#5618=LINE('',#46590,#8950);
#5619=LINE('',#46593,#8951);
#5620=LINE('',#46595,#8952);
#5621=LINE('',#46596,#8953);
#5622=LINE('',#46599,#8954);
#5623=LINE('',#46601,#8955);
#5624=LINE('',#46602,#8956);
#5625=LINE('',#46604,#8957);
#5626=LINE('',#46605,#8958);
#5627=LINE('',#46607,#8959);
#5628=LINE('',#46608,#8960);
#5629=LINE('',#46610,#8961);
#5630=LINE('',#46618,#8962);
#5631=LINE('',#46621,#8963);
#5632=LINE('',#46627,#8964);
#5633=LINE('',#46631,#8965);
#5634=LINE('',#46637,#8966);
#5635=LINE('',#46639,#8967);
#5636=LINE('',#46642,#8968);
#5637=LINE('',#46644,#8969);
#5638=LINE('',#46645,#8970);
#5639=LINE('',#46648,#8971);
#5640=LINE('',#46649,#8972);
#5641=LINE('',#46652,#8973);
#5642=LINE('',#46653,#8974);
#5643=LINE('',#46656,#8975);
#5644=LINE('',#46658,#8976);
#5645=LINE('',#46659,#8977);
#5646=LINE('',#46662,#8978);
#5647=LINE('',#46664,#8979);
#5648=LINE('',#46665,#8980);
#5649=LINE('',#46671,#8981);
#5650=LINE('',#46681,#8982);
#5651=LINE('',#46687,#8983);
#5652=LINE('',#46690,#8984);
#5653=LINE('',#46692,#8985);
#5654=LINE('',#46693,#8986);
#5655=LINE('',#46696,#8987);
#5656=LINE('',#46698,#8988);
#5657=LINE('',#46699,#8989);
#5658=LINE('',#46702,#8990);
#5659=LINE('',#46704,#8991);
#5660=LINE('',#46705,#8992);
#5661=LINE('',#46707,#8993);
#5662=LINE('',#46708,#8994);
#5663=LINE('',#46710,#8995);
#5664=LINE('',#46712,#8996);
#5665=LINE('',#46713,#8997);
#5666=LINE('',#46715,#8998);
#5667=LINE('',#46723,#8999);
#5668=LINE('',#46726,#9000);
#5669=LINE('',#46732,#9001);
#5670=LINE('',#46736,#9002);
#5671=LINE('',#46742,#9003);
#5672=LINE('',#46744,#9004);
#5673=LINE('',#46747,#9005);
#5674=LINE('',#46749,#9006);
#5675=LINE('',#46750,#9007);
#5676=LINE('',#46753,#9008);
#5677=LINE('',#46754,#9009);
#5678=LINE('',#46757,#9010);
#5679=LINE('',#46758,#9011);
#5680=LINE('',#46761,#9012);
#5681=LINE('',#46763,#9013);
#5682=LINE('',#46764,#9014);
#5683=LINE('',#46767,#9015);
#5684=LINE('',#46769,#9016);
#5685=LINE('',#46770,#9017);
#5686=LINE('',#46776,#9018);
#5687=LINE('',#46780,#9019);
#5688=LINE('',#46789,#9020);
#5689=LINE('',#46792,#9021);
#5690=LINE('',#46796,#9022);
#5691=LINE('',#46799,#9023);
#5692=LINE('',#46802,#9024);
#5693=LINE('',#46804,#9025);
#5694=LINE('',#46805,#9026);
#5695=LINE('',#46808,#9027);
#5696=LINE('',#46810,#9028);
#5697=LINE('',#46811,#9029);
#5698=LINE('',#46813,#9030);
#5699=LINE('',#46814,#9031);
#5700=LINE('',#46816,#9032);
#5701=LINE('',#46818,#9033);
#5702=LINE('',#46819,#9034);
#5703=LINE('',#46821,#9035);
#5704=LINE('',#46829,#9036);
#5705=LINE('',#46832,#9037);
#5706=LINE('',#46838,#9038);
#5707=LINE('',#46842,#9039);
#5708=LINE('',#46848,#9040);
#5709=LINE('',#46850,#9041);
#5710=LINE('',#46853,#9042);
#5711=LINE('',#46855,#9043);
#5712=LINE('',#46856,#9044);
#5713=LINE('',#46859,#9045);
#5714=LINE('',#46860,#9046);
#5715=LINE('',#46863,#9047);
#5716=LINE('',#46864,#9048);
#5717=LINE('',#46867,#9049);
#5718=LINE('',#46869,#9050);
#5719=LINE('',#46870,#9051);
#5720=LINE('',#46873,#9052);
#5721=LINE('',#46875,#9053);
#5722=LINE('',#46876,#9054);
#5723=LINE('',#46882,#9055);
#5724=LINE('',#46892,#9056);
#5725=LINE('',#46898,#9057);
#5726=LINE('',#46901,#9058);
#5727=LINE('',#46903,#9059);
#5728=LINE('',#46904,#9060);
#5729=LINE('',#46907,#9061);
#5730=LINE('',#46909,#9062);
#5731=LINE('',#46910,#9063);
#5732=LINE('',#46913,#9064);
#5733=LINE('',#46915,#9065);
#5734=LINE('',#46916,#9066);
#5735=LINE('',#46918,#9067);
#5736=LINE('',#46919,#9068);
#5737=LINE('',#46921,#9069);
#5738=LINE('',#46923,#9070);
#5739=LINE('',#46924,#9071);
#5740=LINE('',#46926,#9072);
#5741=LINE('',#46934,#9073);
#5742=LINE('',#46937,#9074);
#5743=LINE('',#46943,#9075);
#5744=LINE('',#46947,#9076);
#5745=LINE('',#46953,#9077);
#5746=LINE('',#46955,#9078);
#5747=LINE('',#46957,#9079);
#5748=LINE('',#46958,#9080);
#5749=LINE('',#46960,#9081);
#5750=LINE('',#46962,#9082);
#5751=LINE('',#46965,#9083);
#5752=LINE('',#46967,#9084);
#5753=LINE('',#46968,#9085);
#5754=LINE('',#46974,#9086);
#5755=LINE('',#46978,#9087);
#5756=LINE('',#46987,#9088);
#5757=LINE('',#46990,#9089);
#5758=LINE('',#46994,#9090);
#5759=LINE('',#46997,#9091);
#5760=LINE('',#47000,#9092);
#5761=LINE('',#47002,#9093);
#5762=LINE('',#47003,#9094);
#5763=LINE('',#47005,#9095);
#5764=LINE('',#47006,#9096);
#5765=LINE('',#47008,#9097);
#5766=LINE('',#47009,#9098);
#5767=LINE('',#47011,#9099);
#5768=LINE('',#47019,#9100);
#5769=LINE('',#47022,#9101);
#5770=LINE('',#47028,#9102);
#5771=LINE('',#47032,#9103);
#5772=LINE('',#47038,#9104);
#5773=LINE('',#47040,#9105);
#5774=LINE('',#47042,#9106);
#5775=LINE('',#47043,#9107);
#5776=LINE('',#47045,#9108);
#5777=LINE('',#47047,#9109);
#5778=LINE('',#47050,#9110);
#5779=LINE('',#47052,#9111);
#5780=LINE('',#47053,#9112);
#5781=LINE('',#47056,#9113);
#5782=LINE('',#47058,#9114);
#5783=LINE('',#47059,#9115);
#5784=LINE('',#47065,#9116);
#5785=LINE('',#47075,#9117);
#5786=LINE('',#47081,#9118);
#5787=LINE('',#47084,#9119);
#5788=LINE('',#47086,#9120);
#5789=LINE('',#47087,#9121);
#5790=LINE('',#47090,#9122);
#5791=LINE('',#47092,#9123);
#5792=LINE('',#47093,#9124);
#5793=LINE('',#47096,#9125);
#5794=LINE('',#47098,#9126);
#5795=LINE('',#47099,#9127);
#5796=LINE('',#47101,#9128);
#5797=LINE('',#47102,#9129);
#5798=LINE('',#47104,#9130);
#5799=LINE('',#47106,#9131);
#5800=LINE('',#47107,#9132);
#5801=LINE('',#47109,#9133);
#5802=LINE('',#47117,#9134);
#5803=LINE('',#47120,#9135);
#5804=LINE('',#47126,#9136);
#5805=LINE('',#47130,#9137);
#5806=LINE('',#47136,#9138);
#5807=LINE('',#47138,#9139);
#5808=LINE('',#47141,#9140);
#5809=LINE('',#47143,#9141);
#5810=LINE('',#47144,#9142);
#5811=LINE('',#47147,#9143);
#5812=LINE('',#47148,#9144);
#5813=LINE('',#47151,#9145);
#5814=LINE('',#47152,#9146);
#5815=LINE('',#47155,#9147);
#5816=LINE('',#47157,#9148);
#5817=LINE('',#47158,#9149);
#5818=LINE('',#47164,#9150);
#5819=LINE('',#47168,#9151);
#5820=LINE('',#47177,#9152);
#5821=LINE('',#47180,#9153);
#5822=LINE('',#47184,#9154);
#5823=LINE('',#47187,#9155);
#5824=LINE('',#47190,#9156);
#5825=LINE('',#47192,#9157);
#5826=LINE('',#47193,#9158);
#5827=LINE('',#47195,#9159);
#5828=LINE('',#47196,#9160);
#5829=LINE('',#47198,#9161);
#5830=LINE('',#47199,#9162);
#5831=LINE('',#47201,#9163);
#5832=LINE('',#47202,#9164);
#5833=LINE('',#47205,#9165);
#5834=LINE('',#47207,#9166);
#5835=LINE('',#47208,#9167);
#5836=LINE('',#47216,#9168);
#5837=LINE('',#47219,#9169);
#5838=LINE('',#47225,#9170);
#5839=LINE('',#47229,#9171);
#5840=LINE('',#47235,#9172);
#5841=LINE('',#47237,#9173);
#5842=LINE('',#47239,#9174);
#5843=LINE('',#47240,#9175);
#5844=LINE('',#47242,#9176);
#5845=LINE('',#47244,#9177);
#5846=LINE('',#47247,#9178);
#5847=LINE('',#47249,#9179);
#5848=LINE('',#47250,#9180);
#5849=LINE('',#47256,#9181);
#5850=LINE('',#47260,#9182);
#5851=LINE('',#47269,#9183);
#5852=LINE('',#47272,#9184);
#5853=LINE('',#47276,#9185);
#5854=LINE('',#47279,#9186);
#5855=LINE('',#47282,#9187);
#5856=LINE('',#47284,#9188);
#5857=LINE('',#47285,#9189);
#5858=LINE('',#47287,#9190);
#5859=LINE('',#47288,#9191);
#5860=LINE('',#47290,#9192);
#5861=LINE('',#47291,#9193);
#5862=LINE('',#47293,#9194);
#5863=LINE('',#47294,#9195);
#5864=LINE('',#47302,#9196);
#5865=LINE('',#47305,#9197);
#5866=LINE('',#47311,#9198);
#5867=LINE('',#47315,#9199);
#5868=LINE('',#47321,#9200);
#5869=LINE('',#47323,#9201);
#5870=LINE('',#47325,#9202);
#5871=LINE('',#47326,#9203);
#5872=LINE('',#47328,#9204);
#5873=LINE('',#47331,#9205);
#5874=LINE('',#47333,#9206);
#5875=LINE('',#47334,#9207);
#5876=LINE('',#47336,#9208);
#5877=LINE('',#47342,#9209);
#5878=LINE('',#47346,#9210);
#5879=LINE('',#47354,#9211);
#5880=LINE('',#47359,#9212);
#5881=LINE('',#47362,#9213);
#5882=LINE('',#47365,#9214);
#5883=LINE('',#47367,#9215);
#5884=LINE('',#47368,#9216);
#5885=LINE('',#47370,#9217);
#5886=LINE('',#47371,#9218);
#5887=LINE('',#47373,#9219);
#5888=LINE('',#47375,#9220);
#5889=LINE('',#47376,#9221);
#5890=LINE('',#47379,#9222);
#5891=LINE('',#47381,#9223);
#5892=LINE('',#47382,#9224);
#5893=LINE('',#47390,#9225);
#5894=LINE('',#47393,#9226);
#5895=LINE('',#47399,#9227);
#5896=LINE('',#47403,#9228);
#5897=LINE('',#47409,#9229);
#5898=LINE('',#47411,#9230);
#5899=LINE('',#47414,#9231);
#5900=LINE('',#47416,#9232);
#5901=LINE('',#47417,#9233);
#5902=LINE('',#47420,#9234);
#5903=LINE('',#47421,#9235);
#5904=LINE('',#47424,#9236);
#5905=LINE('',#47425,#9237);
#5906=LINE('',#47428,#9238);
#5907=LINE('',#47430,#9239);
#5908=LINE('',#47431,#9240);
#5909=LINE('',#47437,#9241);
#5910=LINE('',#47441,#9242);
#5911=LINE('',#47449,#9243);
#5912=LINE('',#47454,#9244);
#5913=LINE('',#47457,#9245);
#5914=LINE('',#47460,#9246);
#5915=LINE('',#47462,#9247);
#5916=LINE('',#47463,#9248);
#5917=LINE('',#47466,#9249);
#5918=LINE('',#47468,#9250);
#5919=LINE('',#47469,#9251);
#5920=LINE('',#47471,#9252);
#5921=LINE('',#47472,#9253);
#5922=LINE('',#47474,#9254);
#5923=LINE('',#47476,#9255);
#5924=LINE('',#47477,#9256);
#5925=LINE('',#47480,#9257);
#5926=LINE('',#47481,#9258);
#5927=LINE('',#47489,#9259);
#5928=LINE('',#47492,#9260);
#5929=LINE('',#47498,#9261);
#5930=LINE('',#47502,#9262);
#5931=LINE('',#47508,#9263);
#5932=LINE('',#47510,#9264);
#5933=LINE('',#47512,#9265);
#5934=LINE('',#47513,#9266);
#5935=LINE('',#47515,#9267);
#5936=LINE('',#47517,#9268);
#5937=LINE('',#47520,#9269);
#5938=LINE('',#47522,#9270);
#5939=LINE('',#47523,#9271);
#5940=LINE('',#47529,#9272);
#5941=LINE('',#47533,#9273);
#5942=LINE('',#47541,#9274);
#5943=LINE('',#47546,#9275);
#5944=LINE('',#47549,#9276);
#5945=LINE('',#47552,#9277);
#5946=LINE('',#47554,#9278);
#5947=LINE('',#47555,#9279);
#5948=LINE('',#47557,#9280);
#5949=LINE('',#47558,#9281);
#5950=LINE('',#47560,#9282);
#5951=LINE('',#47562,#9283);
#5952=LINE('',#47563,#9284);
#5953=LINE('',#47566,#9285);
#5954=LINE('',#47568,#9286);
#5955=LINE('',#47569,#9287);
#5956=LINE('',#47577,#9288);
#5957=LINE('',#47580,#9289);
#5958=LINE('',#47586,#9290);
#5959=LINE('',#47590,#9291);
#5960=LINE('',#47596,#9292);
#5961=LINE('',#47598,#9293);
#5962=LINE('',#47601,#9294);
#5963=LINE('',#47603,#9295);
#5964=LINE('',#47604,#9296);
#5965=LINE('',#47607,#9297);
#5966=LINE('',#47608,#9298);
#5967=LINE('',#47611,#9299);
#5968=LINE('',#47612,#9300);
#5969=LINE('',#47615,#9301);
#5970=LINE('',#47617,#9302);
#5971=LINE('',#47618,#9303);
#5972=LINE('',#47624,#9304);
#5973=LINE('',#47637,#9305);
#5974=LINE('',#47640,#9306);
#5975=LINE('',#47642,#9307);
#5976=LINE('',#47643,#9308);
#5977=LINE('',#47645,#9309);
#5978=LINE('',#47646,#9310);
#5979=LINE('',#47648,#9311);
#5980=LINE('',#47650,#9312);
#5981=LINE('',#47651,#9313);
#5982=LINE('',#47659,#9314);
#5983=LINE('',#47662,#9315);
#5984=LINE('',#47668,#9316);
#5985=LINE('',#47672,#9317);
#5986=LINE('',#47678,#9318);
#5987=LINE('',#47680,#9319);
#5988=LINE('',#47682,#9320);
#5989=LINE('',#47683,#9321);
#5990=LINE('',#47685,#9322);
#5991=LINE('',#47687,#9323);
#5992=LINE('',#47690,#9324);
#5993=LINE('',#47692,#9325);
#5994=LINE('',#47693,#9326);
#5995=LINE('',#47699,#9327);
#5996=LINE('',#47703,#9328);
#5997=LINE('',#47711,#9329);
#5998=LINE('',#47716,#9330);
#5999=LINE('',#47719,#9331);
#6000=LINE('',#47722,#9332);
#6001=LINE('',#47724,#9333);
#6002=LINE('',#47725,#9334);
#6003=LINE('',#47727,#9335);
#6004=LINE('',#47728,#9336);
#6005=LINE('',#47730,#9337);
#6006=LINE('',#47732,#9338);
#6007=LINE('',#47733,#9339);
#6008=LINE('',#47736,#9340);
#6009=LINE('',#47738,#9341);
#6010=LINE('',#47739,#9342);
#6011=LINE('',#47747,#9343);
#6012=LINE('',#47750,#9344);
#6013=LINE('',#47756,#9345);
#6014=LINE('',#47760,#9346);
#6015=LINE('',#47766,#9347);
#6016=LINE('',#47768,#9348);
#6017=LINE('',#47771,#9349);
#6018=LINE('',#47773,#9350);
#6019=LINE('',#47774,#9351);
#6020=LINE('',#47777,#9352);
#6021=LINE('',#47778,#9353);
#6022=LINE('',#47781,#9354);
#6023=LINE('',#47782,#9355);
#6024=LINE('',#47785,#9356);
#6025=LINE('',#47787,#9357);
#6026=LINE('',#47788,#9358);
#6027=LINE('',#47794,#9359);
#6028=LINE('',#47807,#9360);
#6029=LINE('',#47810,#9361);
#6030=LINE('',#47812,#9362);
#6031=LINE('',#47813,#9363);
#6032=LINE('',#47816,#9364);
#6033=LINE('',#47818,#9365);
#6034=LINE('',#47819,#9366);
#6035=LINE('',#47821,#9367);
#6036=LINE('',#47822,#9368);
#6037=LINE('',#47824,#9369);
#6038=LINE('',#47826,#9370);
#6039=LINE('',#47827,#9371);
#6040=LINE('',#47830,#9372);
#6041=LINE('',#47831,#9373);
#6042=LINE('',#47839,#9374);
#6043=LINE('',#47842,#9375);
#6044=LINE('',#47848,#9376);
#6045=LINE('',#47852,#9377);
#6046=LINE('',#47858,#9378);
#6047=LINE('',#47860,#9379);
#6048=LINE('',#47862,#9380);
#6049=LINE('',#47863,#9381);
#6050=LINE('',#47865,#9382);
#6051=LINE('',#47868,#9383);
#6052=LINE('',#47870,#9384);
#6053=LINE('',#47871,#9385);
#6054=LINE('',#47873,#9386);
#6055=LINE('',#47879,#9387);
#6056=LINE('',#47883,#9388);
#6057=LINE('',#47891,#9389);
#6058=LINE('',#47896,#9390);
#6059=LINE('',#47899,#9391);
#6060=LINE('',#47902,#9392);
#6061=LINE('',#47904,#9393);
#6062=LINE('',#47905,#9394);
#6063=LINE('',#47907,#9395);
#6064=LINE('',#47908,#9396);
#6065=LINE('',#47910,#9397);
#6066=LINE('',#47912,#9398);
#6067=LINE('',#47913,#9399);
#6068=LINE('',#47921,#9400);
#6069=LINE('',#47924,#9401);
#6070=LINE('',#47930,#9402);
#6071=LINE('',#47934,#9403);
#6072=LINE('',#47940,#9404);
#6073=LINE('',#47942,#9405);
#6074=LINE('',#47945,#9406);
#6075=LINE('',#47947,#9407);
#6076=LINE('',#47948,#9408);
#6077=LINE('',#47951,#9409);
#6078=LINE('',#47952,#9410);
#6079=LINE('',#47955,#9411);
#6080=LINE('',#47956,#9412);
#6081=LINE('',#47959,#9413);
#6082=LINE('',#47961,#9414);
#6083=LINE('',#47962,#9415);
#6084=LINE('',#47968,#9416);
#6085=LINE('',#47981,#9417);
#6086=LINE('',#47984,#9418);
#6087=LINE('',#47986,#9419);
#6088=LINE('',#47987,#9420);
#6089=LINE('',#47990,#9421);
#6090=LINE('',#47992,#9422);
#6091=LINE('',#47993,#9423);
#6092=LINE('',#47995,#9424);
#6093=LINE('',#47996,#9425);
#6094=LINE('',#47998,#9426);
#6095=LINE('',#48000,#9427);
#6096=LINE('',#48001,#9428);
#6097=LINE('',#48004,#9429);
#6098=LINE('',#48005,#9430);
#6099=LINE('',#48013,#9431);
#6100=LINE('',#48016,#9432);
#6101=LINE('',#48022,#9433);
#6102=LINE('',#48026,#9434);
#6103=LINE('',#48032,#9435);
#6104=LINE('',#48034,#9436);
#6105=LINE('',#48036,#9437);
#6106=LINE('',#48037,#9438);
#6107=LINE('',#48039,#9439);
#6108=LINE('',#48041,#9440);
#6109=LINE('',#48044,#9441);
#6110=LINE('',#48046,#9442);
#6111=LINE('',#48047,#9443);
#6112=LINE('',#48053,#9444);
#6113=LINE('',#48066,#9445);
#6114=LINE('',#48069,#9446);
#6115=LINE('',#48071,#9447);
#6116=LINE('',#48072,#9448);
#6117=LINE('',#48075,#9449);
#6118=LINE('',#48077,#9450);
#6119=LINE('',#48078,#9451);
#6120=LINE('',#48080,#9452);
#6121=LINE('',#48081,#9453);
#6122=LINE('',#48083,#9454);
#6123=LINE('',#48085,#9455);
#6124=LINE('',#48086,#9456);
#6125=LINE('',#48089,#9457);
#6126=LINE('',#48090,#9458);
#6127=LINE('',#48092,#9459);
#6128=LINE('',#48094,#9460);
#6129=LINE('',#48096,#9461);
#6130=LINE('',#48098,#9462);
#6131=LINE('',#48100,#9463);
#6132=LINE('',#48102,#9464);
#6133=LINE('',#48104,#9465);
#6134=LINE('',#48106,#9466);
#6135=LINE('',#48108,#9467);
#6136=LINE('',#48110,#9468);
#6137=LINE('',#48112,#9469);
#6138=LINE('',#48114,#9470);
#6139=LINE('',#48116,#9471);
#6140=LINE('',#48118,#9472);
#6141=LINE('',#48120,#9473);
#6142=LINE('',#48122,#9474);
#6143=LINE('',#48124,#9475);
#6144=LINE('',#48126,#9476);
#6145=LINE('',#48128,#9477);
#6146=LINE('',#48130,#9478);
#6147=LINE('',#48132,#9479);
#6148=LINE('',#48134,#9480);
#6149=LINE('',#48136,#9481);
#6150=LINE('',#48138,#9482);
#6151=LINE('',#48140,#9483);
#6152=LINE('',#48142,#9484);
#6153=LINE('',#48144,#9485);
#6154=LINE('',#48146,#9486);
#6155=LINE('',#48148,#9487);
#6156=LINE('',#48150,#9488);
#6157=LINE('',#48152,#9489);
#6158=LINE('',#48154,#9490);
#6159=LINE('',#48156,#9491);
#6160=LINE('',#48159,#9492);
#6161=LINE('',#48160,#9493);
#6162=LINE('',#48163,#9494);
#6163=LINE('',#48164,#9495);
#6164=LINE('',#48167,#9496);
#6165=LINE('',#48168,#9497);
#6166=LINE('',#48171,#9498);
#6167=LINE('',#48173,#9499);
#6168=LINE('',#48176,#9500);
#6169=LINE('',#48179,#9501);
#6170=LINE('',#48181,#9502);
#6171=LINE('',#48184,#9503);
#6172=LINE('',#48186,#9504);
#6173=LINE('',#48190,#9505);
#6174=LINE('',#48193,#9506);
#6175=LINE('',#48194,#9507);
#6176=LINE('',#48198,#9508);
#6177=LINE('',#48201,#9509);
#6178=LINE('',#48202,#9510);
#6179=LINE('',#48206,#9511);
#6180=LINE('',#48211,#9512);
#6181=LINE('',#48212,#9513);
#6182=LINE('',#48214,#9514);
#6183=LINE('',#48219,#9515);
#6184=LINE('',#48220,#9516);
#6185=LINE('',#48222,#9517);
#6186=LINE('',#48224,#9518);
#6187=LINE('',#48228,#9519);
#6188=LINE('',#48232,#9520);
#6189=LINE('',#48235,#9521);
#6190=LINE('',#48236,#9522);
#6191=LINE('',#48238,#9523);
#6192=LINE('',#48241,#9524);
#6193=LINE('',#48243,#9525);
#6194=LINE('',#48244,#9526);
#6195=LINE('',#48247,#9527);
#6196=LINE('',#48249,#9528);
#6197=LINE('',#48250,#9529);
#6198=LINE('',#48253,#9530);
#6199=LINE('',#48254,#9531);
#6200=LINE('',#48257,#9532);
#6201=LINE('',#48258,#9533);
#6202=LINE('',#48261,#9534);
#6203=LINE('',#48262,#9535);
#6204=LINE('',#48264,#9536);
#6205=LINE('',#48267,#9537);
#6206=LINE('',#48268,#9538);
#6207=LINE('',#48271,#9539);
#6208=LINE('',#48272,#9540);
#6209=LINE('',#48274,#9541);
#6210=LINE('',#48277,#9542);
#6211=LINE('',#48278,#9543);
#6212=LINE('',#48281,#9544);
#6213=LINE('',#48282,#9545);
#6214=LINE('',#48284,#9546);
#6215=LINE('',#48286,#9547);
#6216=LINE('',#48292,#9548);
#6217=LINE('',#48295,#9549);
#6218=LINE('',#48296,#9550);
#6219=LINE('',#48298,#9551);
#6220=LINE('',#48300,#9552);
#6221=LINE('',#48302,#9553);
#6222=LINE('',#48304,#9554);
#6223=LINE('',#48306,#9555);
#6224=LINE('',#48308,#9556);
#6225=LINE('',#48310,#9557);
#6226=LINE('',#48312,#9558);
#6227=LINE('',#48314,#9559);
#6228=LINE('',#48316,#9560);
#6229=LINE('',#48318,#9561);
#6230=LINE('',#48320,#9562);
#6231=LINE('',#48326,#9563);
#6232=LINE('',#48330,#9564);
#6233=LINE('',#48339,#9565);
#6234=LINE('',#48342,#9566);
#6235=LINE('',#48346,#9567);
#6236=LINE('',#48349,#9568);
#6237=LINE('',#48352,#9569);
#6238=LINE('',#48354,#9570);
#6239=LINE('',#48355,#9571);
#6240=LINE('',#48358,#9572);
#6241=LINE('',#48359,#9573);
#6242=LINE('',#48362,#9574);
#6243=LINE('',#48363,#9575);
#6244=LINE('',#48366,#9576);
#6245=LINE('',#48368,#9577);
#6246=LINE('',#48369,#9578);
#6247=LINE('',#48372,#9579);
#6248=LINE('',#48374,#9580);
#6249=LINE('',#48375,#9581);
#6250=LINE('',#48383,#9582);
#6251=LINE('',#48386,#9583);
#6252=LINE('',#48392,#9584);
#6253=LINE('',#48396,#9585);
#6254=LINE('',#48402,#9586);
#6255=LINE('',#48404,#9587);
#6256=LINE('',#48407,#9588);
#6257=LINE('',#48409,#9589);
#6258=LINE('',#48410,#9590);
#6259=LINE('',#48413,#9591);
#6260=LINE('',#48415,#9592);
#6261=LINE('',#48416,#9593);
#6262=LINE('',#48419,#9594);
#6263=LINE('',#48421,#9595);
#6264=LINE('',#48422,#9596);
#6265=LINE('',#48424,#9597);
#6266=LINE('',#48425,#9598);
#6267=LINE('',#48427,#9599);
#6268=LINE('',#48429,#9600);
#6269=LINE('',#48430,#9601);
#6270=LINE('',#48432,#9602);
#6271=LINE('',#48438,#9603);
#6272=LINE('',#48442,#9604);
#6273=LINE('',#48451,#9605);
#6274=LINE('',#48454,#9606);
#6275=LINE('',#48458,#9607);
#6276=LINE('',#48461,#9608);
#6277=LINE('',#48464,#9609);
#6278=LINE('',#48466,#9610);
#6279=LINE('',#48467,#9611);
#6280=LINE('',#48470,#9612);
#6281=LINE('',#48471,#9613);
#6282=LINE('',#48474,#9614);
#6283=LINE('',#48475,#9615);
#6284=LINE('',#48478,#9616);
#6285=LINE('',#48480,#9617);
#6286=LINE('',#48481,#9618);
#6287=LINE('',#48484,#9619);
#6288=LINE('',#48486,#9620);
#6289=LINE('',#48487,#9621);
#6290=LINE('',#48495,#9622);
#6291=LINE('',#48501,#9623);
#6292=LINE('',#48508,#9624);
#6293=LINE('',#48512,#9625);
#6294=LINE('',#48514,#9626);
#6295=LINE('',#48515,#9627);
#6296=LINE('',#48518,#9628);
#6297=LINE('',#48520,#9629);
#6298=LINE('',#48521,#9630);
#6299=LINE('',#48524,#9631);
#6300=LINE('',#48526,#9632);
#6301=LINE('',#48527,#9633);
#6302=LINE('',#48529,#9634);
#6303=LINE('',#48530,#9635);
#6304=LINE('',#48532,#9636);
#6305=LINE('',#48534,#9637);
#6306=LINE('',#48535,#9638);
#6307=LINE('',#48537,#9639);
#6308=LINE('',#48543,#9640);
#6309=LINE('',#48547,#9641);
#6310=LINE('',#48556,#9642);
#6311=LINE('',#48559,#9643);
#6312=LINE('',#48563,#9644);
#6313=LINE('',#48566,#9645);
#6314=LINE('',#48569,#9646);
#6315=LINE('',#48571,#9647);
#6316=LINE('',#48572,#9648);
#6317=LINE('',#48575,#9649);
#6318=LINE('',#48576,#9650);
#6319=LINE('',#48579,#9651);
#6320=LINE('',#48580,#9652);
#6321=LINE('',#48583,#9653);
#6322=LINE('',#48585,#9654);
#6323=LINE('',#48586,#9655);
#6324=LINE('',#48589,#9656);
#6325=LINE('',#48591,#9657);
#6326=LINE('',#48592,#9658);
#6327=LINE('',#48600,#9659);
#6328=LINE('',#48606,#9660);
#6329=LINE('',#48613,#9661);
#6330=LINE('',#48617,#9662);
#6331=LINE('',#48619,#9663);
#6332=LINE('',#48620,#9664);
#6333=LINE('',#48623,#9665);
#6334=LINE('',#48625,#9666);
#6335=LINE('',#48626,#9667);
#6336=LINE('',#48629,#9668);
#6337=LINE('',#48631,#9669);
#6338=LINE('',#48632,#9670);
#6339=LINE('',#48634,#9671);
#6340=LINE('',#48635,#9672);
#6341=LINE('',#48637,#9673);
#6342=LINE('',#48639,#9674);
#6343=LINE('',#48640,#9675);
#6344=LINE('',#48642,#9676);
#6345=LINE('',#48648,#9677);
#6346=LINE('',#48652,#9678);
#6347=LINE('',#48661,#9679);
#6348=LINE('',#48664,#9680);
#6349=LINE('',#48668,#9681);
#6350=LINE('',#48671,#9682);
#6351=LINE('',#48674,#9683);
#6352=LINE('',#48676,#9684);
#6353=LINE('',#48677,#9685);
#6354=LINE('',#48680,#9686);
#6355=LINE('',#48681,#9687);
#6356=LINE('',#48684,#9688);
#6357=LINE('',#48685,#9689);
#6358=LINE('',#48688,#9690);
#6359=LINE('',#48690,#9691);
#6360=LINE('',#48691,#9692);
#6361=LINE('',#48694,#9693);
#6362=LINE('',#48696,#9694);
#6363=LINE('',#48697,#9695);
#6364=LINE('',#48705,#9696);
#6365=LINE('',#48711,#9697);
#6366=LINE('',#48718,#9698);
#6367=LINE('',#48722,#9699);
#6368=LINE('',#48724,#9700);
#6369=LINE('',#48725,#9701);
#6370=LINE('',#48728,#9702);
#6371=LINE('',#48730,#9703);
#6372=LINE('',#48731,#9704);
#6373=LINE('',#48734,#9705);
#6374=LINE('',#48736,#9706);
#6375=LINE('',#48737,#9707);
#6376=LINE('',#48739,#9708);
#6377=LINE('',#48740,#9709);
#6378=LINE('',#48742,#9710);
#6379=LINE('',#48744,#9711);
#6380=LINE('',#48745,#9712);
#6381=LINE('',#48747,#9713);
#6382=LINE('',#48753,#9714);
#6383=LINE('',#48757,#9715);
#6384=LINE('',#48766,#9716);
#6385=LINE('',#48769,#9717);
#6386=LINE('',#48773,#9718);
#6387=LINE('',#48776,#9719);
#6388=LINE('',#48779,#9720);
#6389=LINE('',#48781,#9721);
#6390=LINE('',#48782,#9722);
#6391=LINE('',#48785,#9723);
#6392=LINE('',#48786,#9724);
#6393=LINE('',#48789,#9725);
#6394=LINE('',#48790,#9726);
#6395=LINE('',#48793,#9727);
#6396=LINE('',#48795,#9728);
#6397=LINE('',#48796,#9729);
#6398=LINE('',#48799,#9730);
#6399=LINE('',#48801,#9731);
#6400=LINE('',#48802,#9732);
#6401=LINE('',#48810,#9733);
#6402=LINE('',#48816,#9734);
#6403=LINE('',#48823,#9735);
#6404=LINE('',#48827,#9736);
#6405=LINE('',#48829,#9737);
#6406=LINE('',#48830,#9738);
#6407=LINE('',#48833,#9739);
#6408=LINE('',#48835,#9740);
#6409=LINE('',#48836,#9741);
#6410=LINE('',#48839,#9742);
#6411=LINE('',#48841,#9743);
#6412=LINE('',#48842,#9744);
#6413=LINE('',#48844,#9745);
#6414=LINE('',#48845,#9746);
#6415=LINE('',#48847,#9747);
#6416=LINE('',#48849,#9748);
#6417=LINE('',#48850,#9749);
#6418=LINE('',#48852,#9750);
#6419=LINE('',#48858,#9751);
#6420=LINE('',#48862,#9752);
#6421=LINE('',#48871,#9753);
#6422=LINE('',#48874,#9754);
#6423=LINE('',#48878,#9755);
#6424=LINE('',#48881,#9756);
#6425=LINE('',#48884,#9757);
#6426=LINE('',#48886,#9758);
#6427=LINE('',#48887,#9759);
#6428=LINE('',#48890,#9760);
#6429=LINE('',#48891,#9761);
#6430=LINE('',#48894,#9762);
#6431=LINE('',#48895,#9763);
#6432=LINE('',#48898,#9764);
#6433=LINE('',#48900,#9765);
#6434=LINE('',#48901,#9766);
#6435=LINE('',#48904,#9767);
#6436=LINE('',#48906,#9768);
#6437=LINE('',#48907,#9769);
#6438=LINE('',#48915,#9770);
#6439=LINE('',#48921,#9771);
#6440=LINE('',#48928,#9772);
#6441=LINE('',#48932,#9773);
#6442=LINE('',#48934,#9774);
#6443=LINE('',#48935,#9775);
#6444=LINE('',#48938,#9776);
#6445=LINE('',#48940,#9777);
#6446=LINE('',#48941,#9778);
#6447=LINE('',#48944,#9779);
#6448=LINE('',#48946,#9780);
#6449=LINE('',#48947,#9781);
#6450=LINE('',#48949,#9782);
#6451=LINE('',#48950,#9783);
#6452=LINE('',#48952,#9784);
#6453=LINE('',#48954,#9785);
#6454=LINE('',#48955,#9786);
#6455=LINE('',#48957,#9787);
#6456=LINE('',#48963,#9788);
#6457=LINE('',#48967,#9789);
#6458=LINE('',#48976,#9790);
#6459=LINE('',#48979,#9791);
#6460=LINE('',#48983,#9792);
#6461=LINE('',#48986,#9793);
#6462=LINE('',#48989,#9794);
#6463=LINE('',#48991,#9795);
#6464=LINE('',#48992,#9796);
#6465=LINE('',#48995,#9797);
#6466=LINE('',#48996,#9798);
#6467=LINE('',#48999,#9799);
#6468=LINE('',#49000,#9800);
#6469=LINE('',#49003,#9801);
#6470=LINE('',#49005,#9802);
#6471=LINE('',#49006,#9803);
#6472=LINE('',#49009,#9804);
#6473=LINE('',#49011,#9805);
#6474=LINE('',#49012,#9806);
#6475=LINE('',#49020,#9807);
#6476=LINE('',#49026,#9808);
#6477=LINE('',#49033,#9809);
#6478=LINE('',#49037,#9810);
#6479=LINE('',#49039,#9811);
#6480=LINE('',#49040,#9812);
#6481=LINE('',#49043,#9813);
#6482=LINE('',#49045,#9814);
#6483=LINE('',#49046,#9815);
#6484=LINE('',#49049,#9816);
#6485=LINE('',#49051,#9817);
#6486=LINE('',#49052,#9818);
#6487=LINE('',#49054,#9819);
#6488=LINE('',#49055,#9820);
#6489=LINE('',#49057,#9821);
#6490=LINE('',#49059,#9822);
#6491=LINE('',#49060,#9823);
#6492=LINE('',#49062,#9824);
#6493=LINE('',#49068,#9825);
#6494=LINE('',#49072,#9826);
#6495=LINE('',#49081,#9827);
#6496=LINE('',#49084,#9828);
#6497=LINE('',#49088,#9829);
#6498=LINE('',#49091,#9830);
#6499=LINE('',#49094,#9831);
#6500=LINE('',#49096,#9832);
#6501=LINE('',#49097,#9833);
#6502=LINE('',#49100,#9834);
#6503=LINE('',#49101,#9835);
#6504=LINE('',#49104,#9836);
#6505=LINE('',#49105,#9837);
#6506=LINE('',#49108,#9838);
#6507=LINE('',#49110,#9839);
#6508=LINE('',#49111,#9840);
#6509=LINE('',#49114,#9841);
#6510=LINE('',#49116,#9842);
#6511=LINE('',#49117,#9843);
#6512=LINE('',#49125,#9844);
#6513=LINE('',#49128,#9845);
#6514=LINE('',#49134,#9846);
#6515=LINE('',#49138,#9847);
#6516=LINE('',#49144,#9848);
#6517=LINE('',#49146,#9849);
#6518=LINE('',#49149,#9850);
#6519=LINE('',#49151,#9851);
#6520=LINE('',#49152,#9852);
#6521=LINE('',#49155,#9853);
#6522=LINE('',#49157,#9854);
#6523=LINE('',#49158,#9855);
#6524=LINE('',#49160,#9856);
#6525=LINE('',#49161,#9857);
#6526=LINE('',#49163,#9858);
#6527=LINE('',#49165,#9859);
#6528=LINE('',#49166,#9860);
#6529=LINE('',#49168,#9861);
#6530=LINE('',#49174,#9862);
#6531=LINE('',#49178,#9863);
#6532=LINE('',#49187,#9864);
#6533=LINE('',#49190,#9865);
#6534=LINE('',#49194,#9866);
#6535=LINE('',#49197,#9867);
#6536=LINE('',#49200,#9868);
#6537=LINE('',#49202,#9869);
#6538=LINE('',#49203,#9870);
#6539=LINE('',#49206,#9871);
#6540=LINE('',#49207,#9872);
#6541=LINE('',#49210,#9873);
#6542=LINE('',#49211,#9874);
#6543=LINE('',#49214,#9875);
#6544=LINE('',#49216,#9876);
#6545=LINE('',#49217,#9877);
#6546=LINE('',#49220,#9878);
#6547=LINE('',#49222,#9879);
#6548=LINE('',#49223,#9880);
#6549=LINE('',#49231,#9881);
#6550=LINE('',#49237,#9882);
#6551=LINE('',#49244,#9883);
#6552=LINE('',#49248,#9884);
#6553=LINE('',#49250,#9885);
#6554=LINE('',#49251,#9886);
#6555=LINE('',#49254,#9887);
#6556=LINE('',#49256,#9888);
#6557=LINE('',#49257,#9889);
#6558=LINE('',#49260,#9890);
#6559=LINE('',#49262,#9891);
#6560=LINE('',#49263,#9892);
#6561=LINE('',#49265,#9893);
#6562=LINE('',#49266,#9894);
#6563=LINE('',#49268,#9895);
#6564=LINE('',#49270,#9896);
#6565=LINE('',#49271,#9897);
#6566=LINE('',#49273,#9898);
#6567=LINE('',#49279,#9899);
#6568=LINE('',#49283,#9900);
#6569=LINE('',#49292,#9901);
#6570=LINE('',#49295,#9902);
#6571=LINE('',#49299,#9903);
#6572=LINE('',#49302,#9904);
#6573=LINE('',#49304,#9905);
#6574=LINE('',#49305,#9906);
#6575=LINE('',#49307,#9907);
#6576=LINE('',#49309,#9908);
#6577=LINE('',#49312,#9909);
#6578=LINE('',#49314,#9910);
#6579=LINE('',#49315,#9911);
#6580=LINE('',#49318,#9912);
#6581=LINE('',#49320,#9913);
#6582=LINE('',#49321,#9914);
#6583=LINE('',#49329,#9915);
#6584=LINE('',#49332,#9916);
#6585=LINE('',#49338,#9917);
#6586=LINE('',#49342,#9918);
#6587=LINE('',#49348,#9919);
#6588=LINE('',#49350,#9920);
#6589=LINE('',#49353,#9921);
#6590=LINE('',#49355,#9922);
#6591=LINE('',#49356,#9923);
#6592=LINE('',#49359,#9924);
#6593=LINE('',#49361,#9925);
#6594=LINE('',#49362,#9926);
#6595=LINE('',#49364,#9927);
#6596=LINE('',#49365,#9928);
#6597=LINE('',#49367,#9929);
#6598=LINE('',#49369,#9930);
#6599=LINE('',#49370,#9931);
#6600=LINE('',#49372,#9932);
#6601=LINE('',#49378,#9933);
#6602=LINE('',#49382,#9934);
#6603=LINE('',#49391,#9935);
#6604=LINE('',#49394,#9936);
#6605=LINE('',#49398,#9937);
#6606=LINE('',#49401,#9938);
#6607=LINE('',#49403,#9939);
#6608=LINE('',#49404,#9940);
#6609=LINE('',#49406,#9941);
#6610=LINE('',#49408,#9942);
#6611=LINE('',#49411,#9943);
#6612=LINE('',#49413,#9944);
#6613=LINE('',#49414,#9945);
#6614=LINE('',#49417,#9946);
#6615=LINE('',#49419,#9947);
#6616=LINE('',#49420,#9948);
#6617=LINE('',#49428,#9949);
#6618=LINE('',#49434,#9950);
#6619=LINE('',#49441,#9951);
#6620=LINE('',#49445,#9952);
#6621=LINE('',#49447,#9953);
#6622=LINE('',#49448,#9954);
#6623=LINE('',#49451,#9955);
#6624=LINE('',#49453,#9956);
#6625=LINE('',#49454,#9957);
#6626=LINE('',#49457,#9958);
#6627=LINE('',#49459,#9959);
#6628=LINE('',#49460,#9960);
#6629=LINE('',#49462,#9961);
#6630=LINE('',#49463,#9962);
#6631=LINE('',#49465,#9963);
#6632=LINE('',#49467,#9964);
#6633=LINE('',#49468,#9965);
#6634=LINE('',#49470,#9966);
#6635=LINE('',#49476,#9967);
#6636=LINE('',#49480,#9968);
#6637=LINE('',#49489,#9969);
#6638=LINE('',#49492,#9970);
#6639=LINE('',#49496,#9971);
#6640=LINE('',#49499,#9972);
#6641=LINE('',#49502,#9973);
#6642=LINE('',#49504,#9974);
#6643=LINE('',#49505,#9975);
#6644=LINE('',#49508,#9976);
#6645=LINE('',#49509,#9977);
#6646=LINE('',#49512,#9978);
#6647=LINE('',#49513,#9979);
#6648=LINE('',#49516,#9980);
#6649=LINE('',#49518,#9981);
#6650=LINE('',#49519,#9982);
#6651=LINE('',#49527,#9983);
#6652=LINE('',#49530,#9984);
#6653=LINE('',#49536,#9985);
#6654=LINE('',#49540,#9986);
#6655=LINE('',#49546,#9987);
#6656=LINE('',#49548,#9988);
#6657=LINE('',#49551,#9989);
#6658=LINE('',#49553,#9990);
#6659=LINE('',#49554,#9991);
#6660=LINE('',#49556,#9992);
#6661=LINE('',#49557,#9993);
#6662=LINE('',#49559,#9994);
#6663=LINE('',#49560,#9995);
#6664=LINE('',#49562,#9996);
#6665=LINE('',#49563,#9997);
#6666=LINE('',#49566,#9998);
#6667=LINE('',#49568,#9999);
#6668=LINE('',#49569,#10000);
#6669=LINE('',#49575,#10001);
#6670=LINE('',#49579,#10002);
#6671=LINE('',#49588,#10003);
#6672=LINE('',#49591,#10004);
#6673=LINE('',#49595,#10005);
#6674=LINE('',#49598,#10006);
#6675=LINE('',#49600,#10007);
#6676=LINE('',#49601,#10008);
#6677=LINE('',#49603,#10009);
#6678=LINE('',#49605,#10010);
#6679=LINE('',#49608,#10011);
#6680=LINE('',#49610,#10012);
#6681=LINE('',#49611,#10013);
#6682=LINE('',#49619,#10014);
#6683=LINE('',#49622,#10015);
#6684=LINE('',#49628,#10016);
#6685=LINE('',#49632,#10017);
#6686=LINE('',#49638,#10018);
#6687=LINE('',#49640,#10019);
#6688=LINE('',#49643,#10020);
#6689=LINE('',#49645,#10021);
#6690=LINE('',#49646,#10022);
#6691=LINE('',#49648,#10023);
#6692=LINE('',#49649,#10024);
#6693=LINE('',#49651,#10025);
#6694=LINE('',#49652,#10026);
#6695=LINE('',#49654,#10027);
#6696=LINE('',#49655,#10028);
#6697=LINE('',#49657,#10029);
#6698=LINE('',#49658,#10030);
#6699=LINE('',#49664,#10031);
#6700=LINE('',#49668,#10032);
#6701=LINE('',#49677,#10033);
#6702=LINE('',#49680,#10034);
#6703=LINE('',#49684,#10035);
#6704=LINE('',#49687,#10036);
#6705=LINE('',#49689,#10037);
#6706=LINE('',#49690,#10038);
#6707=LINE('',#49692,#10039);
#6708=LINE('',#49695,#10040);
#6709=LINE('',#49697,#10041);
#6710=LINE('',#49698,#10042);
#6711=LINE('',#49700,#10043);
#6712=LINE('',#49708,#10044);
#6713=LINE('',#49711,#10045);
#6714=LINE('',#49718,#10046);
#6715=LINE('',#49724,#10047);
#6716=LINE('',#49726,#10048);
#6717=LINE('',#49729,#10049);
#6718=LINE('',#49731,#10050);
#6719=LINE('',#49732,#10051);
#6720=LINE('',#49734,#10052);
#6721=LINE('',#49735,#10053);
#6722=LINE('',#49737,#10054);
#6723=LINE('',#49739,#10055);
#6724=LINE('',#49740,#10056);
#6725=LINE('',#49743,#10057);
#6726=LINE('',#49745,#10058);
#6727=LINE('',#49746,#10059);
#6728=LINE('',#49752,#10060);
#6729=LINE('',#49756,#10061);
#6730=LINE('',#49765,#10062);
#6731=LINE('',#49768,#10063);
#6732=LINE('',#49772,#10064);
#6733=LINE('',#49775,#10065);
#6734=LINE('',#49778,#10066);
#6735=LINE('',#49780,#10067);
#6736=LINE('',#49781,#10068);
#6737=LINE('',#49784,#10069);
#6738=LINE('',#49785,#10070);
#6739=LINE('',#49788,#10071);
#6740=LINE('',#49789,#10072);
#6741=LINE('',#49792,#10073);
#6742=LINE('',#49794,#10074);
#6743=LINE('',#49795,#10075);
#6744=LINE('',#49803,#10076);
#6745=LINE('',#49806,#10077);
#6746=LINE('',#49813,#10078);
#6747=LINE('',#49819,#10079);
#6748=LINE('',#49821,#10080);
#6749=LINE('',#49824,#10081);
#6750=LINE('',#49826,#10082);
#6751=LINE('',#49827,#10083);
#6752=LINE('',#49830,#10084);
#6753=LINE('',#49832,#10085);
#6754=LINE('',#49833,#10086);
#6755=LINE('',#49835,#10087);
#6756=LINE('',#49836,#10088);
#6757=LINE('',#49838,#10089);
#6758=LINE('',#49840,#10090);
#6759=LINE('',#49841,#10091);
#6760=LINE('',#49844,#10092);
#6761=LINE('',#49845,#10093);
#6762=LINE('',#49851,#10094);
#6763=LINE('',#49855,#10095);
#6764=LINE('',#49864,#10096);
#6765=LINE('',#49867,#10097);
#6766=LINE('',#49871,#10098);
#6767=LINE('',#49874,#10099);
#6768=LINE('',#49876,#10100);
#6769=LINE('',#49877,#10101);
#6770=LINE('',#49879,#10102);
#6771=LINE('',#49881,#10103);
#6772=LINE('',#49884,#10104);
#6773=LINE('',#49886,#10105);
#6774=LINE('',#49887,#10106);
#6775=LINE('',#49895,#10107);
#6776=LINE('',#49898,#10108);
#6777=LINE('',#49905,#10109);
#6778=LINE('',#49911,#10110);
#6779=LINE('',#49913,#10111);
#6780=LINE('',#49916,#10112);
#6781=LINE('',#49918,#10113);
#6782=LINE('',#49919,#10114);
#6783=LINE('',#49921,#10115);
#6784=LINE('',#49922,#10116);
#6785=LINE('',#49924,#10117);
#6786=LINE('',#49926,#10118);
#6787=LINE('',#49927,#10119);
#6788=LINE('',#49930,#10120);
#6789=LINE('',#49932,#10121);
#6790=LINE('',#49933,#10122);
#6791=LINE('',#49939,#10123);
#6792=LINE('',#49943,#10124);
#6793=LINE('',#49952,#10125);
#6794=LINE('',#49955,#10126);
#6795=LINE('',#49959,#10127);
#6796=LINE('',#49962,#10128);
#6797=LINE('',#49965,#10129);
#6798=LINE('',#49967,#10130);
#6799=LINE('',#49968,#10131);
#6800=LINE('',#49971,#10132);
#6801=LINE('',#49972,#10133);
#6802=LINE('',#49975,#10134);
#6803=LINE('',#49976,#10135);
#6804=LINE('',#49979,#10136);
#6805=LINE('',#49981,#10137);
#6806=LINE('',#49982,#10138);
#6807=LINE('',#49990,#10139);
#6808=LINE('',#50000,#10140);
#6809=LINE('',#50004,#10141);
#6810=LINE('',#50006,#10142);
#6811=LINE('',#50007,#10143);
#6812=LINE('',#50009,#10144);
#6813=LINE('',#50010,#10145);
#6814=LINE('',#50012,#10146);
#6815=LINE('',#50013,#10147);
#6816=LINE('',#50015,#10148);
#6817=LINE('',#50017,#10149);
#6818=LINE('',#50018,#10150);
#6819=LINE('',#50020,#10151);
#6820=LINE('',#50026,#10152);
#6821=LINE('',#50030,#10153);
#6822=LINE('',#50039,#10154);
#6823=LINE('',#50042,#10155);
#6824=LINE('',#50046,#10156);
#6825=LINE('',#50049,#10157);
#6826=LINE('',#50051,#10158);
#6827=LINE('',#50052,#10159);
#6828=LINE('',#50054,#10160);
#6829=LINE('',#50056,#10161);
#6830=LINE('',#50059,#10162);
#6831=LINE('',#50061,#10163);
#6832=LINE('',#50062,#10164);
#6833=LINE('',#50070,#10165);
#6834=LINE('',#50073,#10166);
#6835=LINE('',#50080,#10167);
#6836=LINE('',#50086,#10168);
#6837=LINE('',#50088,#10169);
#6838=LINE('',#50091,#10170);
#6839=LINE('',#50093,#10171);
#6840=LINE('',#50094,#10172);
#6841=LINE('',#50096,#10173);
#6842=LINE('',#50097,#10174);
#6843=LINE('',#50099,#10175);
#6844=LINE('',#50101,#10176);
#6845=LINE('',#50102,#10177);
#6846=LINE('',#50105,#10178);
#6847=LINE('',#50107,#10179);
#6848=LINE('',#50108,#10180);
#6849=LINE('',#50114,#10181);
#6850=LINE('',#50118,#10182);
#6851=LINE('',#50127,#10183);
#6852=LINE('',#50130,#10184);
#6853=LINE('',#50134,#10185);
#6854=LINE('',#50137,#10186);
#6855=LINE('',#50140,#10187);
#6856=LINE('',#50142,#10188);
#6857=LINE('',#50143,#10189);
#6858=LINE('',#50146,#10190);
#6859=LINE('',#50147,#10191);
#6860=LINE('',#50150,#10192);
#6861=LINE('',#50151,#10193);
#6862=LINE('',#50154,#10194);
#6863=LINE('',#50156,#10195);
#6864=LINE('',#50157,#10196);
#6865=LINE('',#50165,#10197);
#6866=LINE('',#50175,#10198);
#6867=LINE('',#50179,#10199);
#6868=LINE('',#50181,#10200);
#6869=LINE('',#50182,#10201);
#6870=LINE('',#50185,#10202);
#6871=LINE('',#50187,#10203);
#6872=LINE('',#50188,#10204);
#6873=LINE('',#50190,#10205);
#6874=LINE('',#50191,#10206);
#6875=LINE('',#50193,#10207);
#6876=LINE('',#50195,#10208);
#6877=LINE('',#50196,#10209);
#6878=LINE('',#50199,#10210);
#6879=LINE('',#50200,#10211);
#6880=LINE('',#50206,#10212);
#6881=LINE('',#50210,#10213);
#6882=LINE('',#50219,#10214);
#6883=LINE('',#50222,#10215);
#6884=LINE('',#50226,#10216);
#6885=LINE('',#50229,#10217);
#6886=LINE('',#50231,#10218);
#6887=LINE('',#50232,#10219);
#6888=LINE('',#50234,#10220);
#6889=LINE('',#50237,#10221);
#6890=LINE('',#50239,#10222);
#6891=LINE('',#50240,#10223);
#6892=LINE('',#50242,#10224);
#6893=LINE('',#50250,#10225);
#6894=LINE('',#50253,#10226);
#6895=LINE('',#50260,#10227);
#6896=LINE('',#50266,#10228);
#6897=LINE('',#50268,#10229);
#6898=LINE('',#50271,#10230);
#6899=LINE('',#50273,#10231);
#6900=LINE('',#50274,#10232);
#6901=LINE('',#50276,#10233);
#6902=LINE('',#50277,#10234);
#6903=LINE('',#50279,#10235);
#6904=LINE('',#50281,#10236);
#6905=LINE('',#50282,#10237);
#6906=LINE('',#50284,#10238);
#6907=LINE('',#50285,#10239);
#6908=LINE('',#50291,#10240);
#6909=LINE('',#50295,#10241);
#6910=LINE('',#50304,#10242);
#6911=LINE('',#50307,#10243);
#6912=LINE('',#50311,#10244);
#6913=LINE('',#50314,#10245);
#6914=LINE('',#50317,#10246);
#6915=LINE('',#50319,#10247);
#6916=LINE('',#50320,#10248);
#6917=LINE('',#50323,#10249);
#6918=LINE('',#50324,#10250);
#6919=LINE('',#50327,#10251);
#6920=LINE('',#50328,#10252);
#6921=LINE('',#50331,#10253);
#6922=LINE('',#50333,#10254);
#6923=LINE('',#50334,#10255);
#6924=LINE('',#50342,#10256);
#6925=LINE('',#50352,#10257);
#6926=LINE('',#50356,#10258);
#6927=LINE('',#50358,#10259);
#6928=LINE('',#50359,#10260);
#6929=LINE('',#50362,#10261);
#6930=LINE('',#50364,#10262);
#6931=LINE('',#50365,#10263);
#6932=LINE('',#50367,#10264);
#6933=LINE('',#50368,#10265);
#6934=LINE('',#50370,#10266);
#6935=LINE('',#50372,#10267);
#6936=LINE('',#50373,#10268);
#6937=LINE('',#50376,#10269);
#6938=LINE('',#50377,#10270);
#6939=LINE('',#50383,#10271);
#6940=LINE('',#50387,#10272);
#6941=LINE('',#50396,#10273);
#6942=LINE('',#50399,#10274);
#6943=LINE('',#50403,#10275);
#6944=LINE('',#50406,#10276);
#6945=LINE('',#50408,#10277);
#6946=LINE('',#50409,#10278);
#6947=LINE('',#50411,#10279);
#6948=LINE('',#50413,#10280);
#6949=LINE('',#50416,#10281);
#6950=LINE('',#50418,#10282);
#6951=LINE('',#50419,#10283);
#6952=LINE('',#50427,#10284);
#6953=LINE('',#50437,#10285);
#6954=LINE('',#50441,#10286);
#6955=LINE('',#50443,#10287);
#6956=LINE('',#50444,#10288);
#6957=LINE('',#50447,#10289);
#6958=LINE('',#50449,#10290);
#6959=LINE('',#50450,#10291);
#6960=LINE('',#50452,#10292);
#6961=LINE('',#50453,#10293);
#6962=LINE('',#50455,#10294);
#6963=LINE('',#50457,#10295);
#6964=LINE('',#50458,#10296);
#6965=LINE('',#50461,#10297);
#6966=LINE('',#50462,#10298);
#6967=LINE('',#50464,#10299);
#6968=LINE('',#50466,#10300);
#6969=LINE('',#50468,#10301);
#6970=LINE('',#50470,#10302);
#6971=LINE('',#50472,#10303);
#6972=LINE('',#50474,#10304);
#6973=LINE('',#50476,#10305);
#6974=LINE('',#50478,#10306);
#6975=LINE('',#50480,#10307);
#6976=LINE('',#50482,#10308);
#6977=LINE('',#50484,#10309);
#6978=LINE('',#50486,#10310);
#6979=LINE('',#50488,#10311);
#6980=LINE('',#50490,#10312);
#6981=LINE('',#50492,#10313);
#6982=LINE('',#50494,#10314);
#6983=LINE('',#50496,#10315);
#6984=LINE('',#50498,#10316);
#6985=LINE('',#50500,#10317);
#6986=LINE('',#50502,#10318);
#6987=LINE('',#50504,#10319);
#6988=LINE('',#50506,#10320);
#6989=LINE('',#50508,#10321);
#6990=LINE('',#50510,#10322);
#6991=LINE('',#50512,#10323);
#6992=LINE('',#50514,#10324);
#6993=LINE('',#50516,#10325);
#6994=LINE('',#50518,#10326);
#6995=LINE('',#50520,#10327);
#6996=LINE('',#50522,#10328);
#6997=LINE('',#50524,#10329);
#6998=LINE('',#50526,#10330);
#6999=LINE('',#50528,#10331);
#7000=LINE('',#50531,#10332);
#7001=LINE('',#50532,#10333);
#7002=LINE('',#50535,#10334);
#7003=LINE('',#50536,#10335);
#7004=LINE('',#50539,#10336);
#7005=LINE('',#50540,#10337);
#7006=LINE('',#50543,#10338);
#7007=LINE('',#50545,#10339);
#7008=LINE('',#50548,#10340);
#7009=LINE('',#50550,#10341);
#7010=LINE('',#50553,#10342);
#7011=LINE('',#50555,#10343);
#7012=LINE('',#50558,#10344);
#7013=LINE('',#50560,#10345);
#7014=LINE('',#50564,#10346);
#7015=LINE('',#50567,#10347);
#7016=LINE('',#50568,#10348);
#7017=LINE('',#50570,#10349);
#7018=LINE('',#50574,#10350);
#7019=LINE('',#50577,#10351);
#7020=LINE('',#50578,#10352);
#7021=LINE('',#50582,#10353);
#7022=LINE('',#50587,#10354);
#7023=LINE('',#50588,#10355);
#7024=LINE('',#50590,#10356);
#7025=LINE('',#50595,#10357);
#7026=LINE('',#50596,#10358);
#7027=LINE('',#50598,#10359);
#7028=LINE('',#50600,#10360);
#7029=LINE('',#50602,#10361);
#7030=LINE('',#50606,#10362);
#7031=LINE('',#50610,#10363);
#7032=LINE('',#50613,#10364);
#7033=LINE('',#50614,#10365);
#7034=LINE('',#50616,#10366);
#7035=LINE('',#50619,#10367);
#7036=LINE('',#50621,#10368);
#7037=LINE('',#50622,#10369);
#7038=LINE('',#50625,#10370);
#7039=LINE('',#50627,#10371);
#7040=LINE('',#50628,#10372);
#7041=LINE('',#50630,#10373);
#7042=LINE('',#50633,#10374);
#7043=LINE('',#50634,#10375);
#7044=LINE('',#50637,#10376);
#7045=LINE('',#50638,#10377);
#7046=LINE('',#50641,#10378);
#7047=LINE('',#50642,#10379);
#7048=LINE('',#50644,#10380);
#7049=LINE('',#50647,#10381);
#7050=LINE('',#50648,#10382);
#7051=LINE('',#50651,#10383);
#7052=LINE('',#50652,#10384);
#7053=LINE('',#50654,#10385);
#7054=LINE('',#50657,#10386);
#7055=LINE('',#50658,#10387);
#7056=LINE('',#50661,#10388);
#7057=LINE('',#50662,#10389);
#7058=LINE('',#50664,#10390);
#7059=LINE('',#50666,#10391);
#7060=LINE('',#50672,#10392);
#7061=LINE('',#50675,#10393);
#7062=LINE('',#50676,#10394);
#7063=LINE('',#50678,#10395);
#7064=LINE('',#50680,#10396);
#7065=LINE('',#50682,#10397);
#7066=LINE('',#50684,#10398);
#7067=LINE('',#50686,#10399);
#7068=LINE('',#50688,#10400);
#7069=LINE('',#50690,#10401);
#7070=LINE('',#50692,#10402);
#7071=LINE('',#50694,#10403);
#7072=LINE('',#50696,#10404);
#7073=LINE('',#50698,#10405);
#7074=LINE('',#50700,#10406);
#7075=LINE('',#50702,#10407);
#7076=LINE('',#50704,#10408);
#7077=LINE('',#50706,#10409);
#7078=LINE('',#50708,#10410);
#7079=LINE('',#50711,#10411);
#7080=LINE('',#50713,#10412);
#7081=LINE('',#50714,#10413);
#7082=LINE('',#50717,#10414);
#7083=LINE('',#50718,#10415);
#7084=LINE('',#50721,#10416);
#7085=LINE('',#50723,#10417);
#7086=LINE('',#50724,#10418);
#7087=LINE('',#50727,#10419);
#7088=LINE('',#50728,#10420);
#7089=LINE('',#50731,#10421);
#7090=LINE('',#50733,#10422);
#7091=LINE('',#50734,#10423);
#7092=LINE('',#50737,#10424);
#7093=LINE('',#50738,#10425);
#7094=LINE('',#50744,#10426);
#7095=LINE('',#50748,#10427);
#7096=LINE('',#50757,#10428);
#7097=LINE('',#50760,#10429);
#7098=LINE('',#50764,#10430);
#7099=LINE('',#50767,#10431);
#7100=LINE('',#50770,#10432);
#7101=LINE('',#50772,#10433);
#7102=LINE('',#50773,#10434);
#7103=LINE('',#50776,#10435);
#7104=LINE('',#50777,#10436);
#7105=LINE('',#50780,#10437);
#7106=LINE('',#50781,#10438);
#7107=LINE('',#50784,#10439);
#7108=LINE('',#50786,#10440);
#7109=LINE('',#50787,#10441);
#7110=LINE('',#50790,#10442);
#7111=LINE('',#50792,#10443);
#7112=LINE('',#50793,#10444);
#7113=LINE('',#50801,#10445);
#7114=LINE('',#50804,#10446);
#7115=LINE('',#50810,#10447);
#7116=LINE('',#50814,#10448);
#7117=LINE('',#50820,#10449);
#7118=LINE('',#50822,#10450);
#7119=LINE('',#50825,#10451);
#7120=LINE('',#50827,#10452);
#7121=LINE('',#50828,#10453);
#7122=LINE('',#50831,#10454);
#7123=LINE('',#50833,#10455);
#7124=LINE('',#50834,#10456);
#7125=LINE('',#50837,#10457);
#7126=LINE('',#50839,#10458);
#7127=LINE('',#50840,#10459);
#7128=LINE('',#50842,#10460);
#7129=LINE('',#50843,#10461);
#7130=LINE('',#50845,#10462);
#7131=LINE('',#50847,#10463);
#7132=LINE('',#50848,#10464);
#7133=LINE('',#50850,#10465);
#7134=LINE('',#50856,#10466);
#7135=LINE('',#50860,#10467);
#7136=LINE('',#50868,#10468);
#7137=LINE('',#50873,#10469);
#7138=LINE('',#50876,#10470);
#7139=LINE('',#50879,#10471);
#7140=LINE('',#50881,#10472);
#7141=LINE('',#50882,#10473);
#7142=LINE('',#50885,#10474);
#7143=LINE('',#50886,#10475);
#7144=LINE('',#50889,#10476);
#7145=LINE('',#50890,#10477);
#7146=LINE('',#50893,#10478);
#7147=LINE('',#50895,#10479);
#7148=LINE('',#50896,#10480);
#7149=LINE('',#50904,#10481);
#7150=LINE('',#50909,#10482);
#7151=LINE('',#50916,#10483);
#7152=LINE('',#50920,#10484);
#7153=LINE('',#50922,#10485);
#7154=LINE('',#50923,#10486);
#7155=LINE('',#50925,#10487);
#7156=LINE('',#50928,#10488);
#7157=LINE('',#50930,#10489);
#7158=LINE('',#50931,#10490);
#7159=LINE('',#50933,#10491);
#7160=LINE('',#50935,#10492);
#7161=LINE('',#50936,#10493);
#7162=LINE('',#50938,#10494);
#7163=LINE('',#50944,#10495);
#7164=LINE('',#50948,#10496);
#7165=LINE('',#50957,#10497);
#7166=LINE('',#50960,#10498);
#7167=LINE('',#50964,#10499);
#7168=LINE('',#50967,#10500);
#7169=LINE('',#50970,#10501);
#7170=LINE('',#50972,#10502);
#7171=LINE('',#50973,#10503);
#7172=LINE('',#50976,#10504);
#7173=LINE('',#50977,#10505);
#7174=LINE('',#50980,#10506);
#7175=LINE('',#50981,#10507);
#7176=LINE('',#50984,#10508);
#7177=LINE('',#50986,#10509);
#7178=LINE('',#50987,#10510);
#7179=LINE('',#50990,#10511);
#7180=LINE('',#50992,#10512);
#7181=LINE('',#50993,#10513);
#7182=LINE('',#51001,#10514);
#7183=LINE('',#51007,#10515);
#7184=LINE('',#51014,#10516);
#7185=LINE('',#51018,#10517);
#7186=LINE('',#51020,#10518);
#7187=LINE('',#51021,#10519);
#7188=LINE('',#51024,#10520);
#7189=LINE('',#51026,#10521);
#7190=LINE('',#51027,#10522);
#7191=LINE('',#51030,#10523);
#7192=LINE('',#51032,#10524);
#7193=LINE('',#51033,#10525);
#7194=LINE('',#51035,#10526);
#7195=LINE('',#51036,#10527);
#7196=LINE('',#51038,#10528);
#7197=LINE('',#51040,#10529);
#7198=LINE('',#51041,#10530);
#7199=LINE('',#51043,#10531);
#7200=LINE('',#51049,#10532);
#7201=LINE('',#51053,#10533);
#7202=LINE('',#51062,#10534);
#7203=LINE('',#51065,#10535);
#7204=LINE('',#51069,#10536);
#7205=LINE('',#51072,#10537);
#7206=LINE('',#51075,#10538);
#7207=LINE('',#51077,#10539);
#7208=LINE('',#51078,#10540);
#7209=LINE('',#51081,#10541);
#7210=LINE('',#51082,#10542);
#7211=LINE('',#51085,#10543);
#7212=LINE('',#51086,#10544);
#7213=LINE('',#51089,#10545);
#7214=LINE('',#51091,#10546);
#7215=LINE('',#51092,#10547);
#7216=LINE('',#51095,#10548);
#7217=LINE('',#51097,#10549);
#7218=LINE('',#51098,#10550);
#7219=LINE('',#51106,#10551);
#7220=LINE('',#51112,#10552);
#7221=LINE('',#51119,#10553);
#7222=LINE('',#51123,#10554);
#7223=LINE('',#51125,#10555);
#7224=LINE('',#51126,#10556);
#7225=LINE('',#51129,#10557);
#7226=LINE('',#51131,#10558);
#7227=LINE('',#51132,#10559);
#7228=LINE('',#51135,#10560);
#7229=LINE('',#51137,#10561);
#7230=LINE('',#51138,#10562);
#7231=LINE('',#51140,#10563);
#7232=LINE('',#51141,#10564);
#7233=LINE('',#51143,#10565);
#7234=LINE('',#51145,#10566);
#7235=LINE('',#51146,#10567);
#7236=LINE('',#51148,#10568);
#7237=LINE('',#51154,#10569);
#7238=LINE('',#51158,#10570);
#7239=LINE('',#51167,#10571);
#7240=LINE('',#51170,#10572);
#7241=LINE('',#51174,#10573);
#7242=LINE('',#51177,#10574);
#7243=LINE('',#51180,#10575);
#7244=LINE('',#51182,#10576);
#7245=LINE('',#51183,#10577);
#7246=LINE('',#51186,#10578);
#7247=LINE('',#51187,#10579);
#7248=LINE('',#51190,#10580);
#7249=LINE('',#51191,#10581);
#7250=LINE('',#51194,#10582);
#7251=LINE('',#51196,#10583);
#7252=LINE('',#51197,#10584);
#7253=LINE('',#51200,#10585);
#7254=LINE('',#51202,#10586);
#7255=LINE('',#51203,#10587);
#7256=LINE('',#51211,#10588);
#7257=LINE('',#51217,#10589);
#7258=LINE('',#51224,#10590);
#7259=LINE('',#51228,#10591);
#7260=LINE('',#51230,#10592);
#7261=LINE('',#51231,#10593);
#7262=LINE('',#51234,#10594);
#7263=LINE('',#51236,#10595);
#7264=LINE('',#51237,#10596);
#7265=LINE('',#51240,#10597);
#7266=LINE('',#51242,#10598);
#7267=LINE('',#51243,#10599);
#7268=LINE('',#51245,#10600);
#7269=LINE('',#51246,#10601);
#7270=LINE('',#51248,#10602);
#7271=LINE('',#51250,#10603);
#7272=LINE('',#51251,#10604);
#7273=LINE('',#51253,#10605);
#7274=LINE('',#51259,#10606);
#7275=LINE('',#51263,#10607);
#7276=LINE('',#51271,#10608);
#7277=LINE('',#51276,#10609);
#7278=LINE('',#51279,#10610);
#7279=LINE('',#51282,#10611);
#7280=LINE('',#51284,#10612);
#7281=LINE('',#51285,#10613);
#7282=LINE('',#51288,#10614);
#7283=LINE('',#51289,#10615);
#7284=LINE('',#51292,#10616);
#7285=LINE('',#51293,#10617);
#7286=LINE('',#51296,#10618);
#7287=LINE('',#51298,#10619);
#7288=LINE('',#51299,#10620);
#7289=LINE('',#51307,#10621);
#7290=LINE('',#51312,#10622);
#7291=LINE('',#51319,#10623);
#7292=LINE('',#51323,#10624);
#7293=LINE('',#51325,#10625);
#7294=LINE('',#51326,#10626);
#7295=LINE('',#51328,#10627);
#7296=LINE('',#51331,#10628);
#7297=LINE('',#51333,#10629);
#7298=LINE('',#51334,#10630);
#7299=LINE('',#51336,#10631);
#7300=LINE('',#51338,#10632);
#7301=LINE('',#51339,#10633);
#7302=LINE('',#51341,#10634);
#7303=LINE('',#51347,#10635);
#7304=LINE('',#51351,#10636);
#7305=LINE('',#51360,#10637);
#7306=LINE('',#51363,#10638);
#7307=LINE('',#51367,#10639);
#7308=LINE('',#51370,#10640);
#7309=LINE('',#51373,#10641);
#7310=LINE('',#51375,#10642);
#7311=LINE('',#51376,#10643);
#7312=LINE('',#51379,#10644);
#7313=LINE('',#51380,#10645);
#7314=LINE('',#51383,#10646);
#7315=LINE('',#51384,#10647);
#7316=LINE('',#51387,#10648);
#7317=LINE('',#51389,#10649);
#7318=LINE('',#51390,#10650);
#7319=LINE('',#51393,#10651);
#7320=LINE('',#51395,#10652);
#7321=LINE('',#51396,#10653);
#7322=LINE('',#51404,#10654);
#7323=LINE('',#51410,#10655);
#7324=LINE('',#51417,#10656);
#7325=LINE('',#51421,#10657);
#7326=LINE('',#51423,#10658);
#7327=LINE('',#51424,#10659);
#7328=LINE('',#51427,#10660);
#7329=LINE('',#51429,#10661);
#7330=LINE('',#51430,#10662);
#7331=LINE('',#51433,#10663);
#7332=LINE('',#51435,#10664);
#7333=LINE('',#51436,#10665);
#7334=LINE('',#51438,#10666);
#7335=LINE('',#51439,#10667);
#7336=LINE('',#51441,#10668);
#7337=LINE('',#51443,#10669);
#7338=LINE('',#51444,#10670);
#7339=LINE('',#51446,#10671);
#7340=LINE('',#51452,#10672);
#7341=LINE('',#51456,#10673);
#7342=LINE('',#51465,#10674);
#7343=LINE('',#51468,#10675);
#7344=LINE('',#51472,#10676);
#7345=LINE('',#51475,#10677);
#7346=LINE('',#51478,#10678);
#7347=LINE('',#51480,#10679);
#7348=LINE('',#51481,#10680);
#7349=LINE('',#51484,#10681);
#7350=LINE('',#51485,#10682);
#7351=LINE('',#51488,#10683);
#7352=LINE('',#51489,#10684);
#7353=LINE('',#51492,#10685);
#7354=LINE('',#51494,#10686);
#7355=LINE('',#51495,#10687);
#7356=LINE('',#51498,#10688);
#7357=LINE('',#51500,#10689);
#7358=LINE('',#51501,#10690);
#7359=LINE('',#51509,#10691);
#7360=LINE('',#51512,#10692);
#7361=LINE('',#51518,#10693);
#7362=LINE('',#51522,#10694);
#7363=LINE('',#51528,#10695);
#7364=LINE('',#51530,#10696);
#7365=LINE('',#51533,#10697);
#7366=LINE('',#51535,#10698);
#7367=LINE('',#51536,#10699);
#7368=LINE('',#51539,#10700);
#7369=LINE('',#51541,#10701);
#7370=LINE('',#51542,#10702);
#7371=LINE('',#51544,#10703);
#7372=LINE('',#51545,#10704);
#7373=LINE('',#51547,#10705);
#7374=LINE('',#51549,#10706);
#7375=LINE('',#51550,#10707);
#7376=LINE('',#51552,#10708);
#7377=LINE('',#51558,#10709);
#7378=LINE('',#51562,#10710);
#7379=LINE('',#51571,#10711);
#7380=LINE('',#51574,#10712);
#7381=LINE('',#51578,#10713);
#7382=LINE('',#51581,#10714);
#7383=LINE('',#51584,#10715);
#7384=LINE('',#51586,#10716);
#7385=LINE('',#51587,#10717);
#7386=LINE('',#51590,#10718);
#7387=LINE('',#51591,#10719);
#7388=LINE('',#51594,#10720);
#7389=LINE('',#51595,#10721);
#7390=LINE('',#51598,#10722);
#7391=LINE('',#51600,#10723);
#7392=LINE('',#51601,#10724);
#7393=LINE('',#51604,#10725);
#7394=LINE('',#51606,#10726);
#7395=LINE('',#51607,#10727);
#7396=LINE('',#51615,#10728);
#7397=LINE('',#51621,#10729);
#7398=LINE('',#51628,#10730);
#7399=LINE('',#51632,#10731);
#7400=LINE('',#51634,#10732);
#7401=LINE('',#51635,#10733);
#7402=LINE('',#51638,#10734);
#7403=LINE('',#51640,#10735);
#7404=LINE('',#51641,#10736);
#7405=LINE('',#51644,#10737);
#7406=LINE('',#51646,#10738);
#7407=LINE('',#51647,#10739);
#7408=LINE('',#51649,#10740);
#7409=LINE('',#51650,#10741);
#7410=LINE('',#51652,#10742);
#7411=LINE('',#51654,#10743);
#7412=LINE('',#51655,#10744);
#7413=LINE('',#51657,#10745);
#7414=LINE('',#51663,#10746);
#7415=LINE('',#51667,#10747);
#7416=LINE('',#51675,#10748);
#7417=LINE('',#51680,#10749);
#7418=LINE('',#51683,#10750);
#7419=LINE('',#51685,#10751);
#7420=LINE('',#51686,#10752);
#7421=LINE('',#51688,#10753);
#7422=LINE('',#51690,#10754);
#7423=LINE('',#51693,#10755);
#7424=LINE('',#51695,#10756);
#7425=LINE('',#51696,#10757);
#7426=LINE('',#51704,#10758);
#7427=LINE('',#51707,#10759);
#7428=LINE('',#51712,#10760);
#7429=LINE('',#51716,#10761);
#7430=LINE('',#51722,#10762);
#7431=LINE('',#51724,#10763);
#7432=LINE('',#51726,#10764);
#7433=LINE('',#51729,#10765);
#7434=LINE('',#51731,#10766);
#7435=LINE('',#51732,#10767);
#7436=LINE('',#51734,#10768);
#7437=LINE('',#51736,#10769);
#7438=LINE('',#51737,#10770);
#7439=LINE('',#51739,#10771);
#7440=LINE('',#51745,#10772);
#7441=LINE('',#51749,#10773);
#7442=LINE('',#51758,#10774);
#7443=LINE('',#51761,#10775);
#7444=LINE('',#51765,#10776);
#7445=LINE('',#51768,#10777);
#7446=LINE('',#51770,#10778);
#7447=LINE('',#51771,#10779);
#7448=LINE('',#51773,#10780);
#7449=LINE('',#51775,#10781);
#7450=LINE('',#51778,#10782);
#7451=LINE('',#51780,#10783);
#7452=LINE('',#51781,#10784);
#7453=LINE('',#51784,#10785);
#7454=LINE('',#51786,#10786);
#7455=LINE('',#51787,#10787);
#7456=LINE('',#51795,#10788);
#7457=LINE('',#51801,#10789);
#7458=LINE('',#51808,#10790);
#7459=LINE('',#51812,#10791);
#7460=LINE('',#51814,#10792);
#7461=LINE('',#51815,#10793);
#7462=LINE('',#51818,#10794);
#7463=LINE('',#51820,#10795);
#7464=LINE('',#51821,#10796);
#7465=LINE('',#51824,#10797);
#7466=LINE('',#51826,#10798);
#7467=LINE('',#51827,#10799);
#7468=LINE('',#51829,#10800);
#7469=LINE('',#51830,#10801);
#7470=LINE('',#51832,#10802);
#7471=LINE('',#51834,#10803);
#7472=LINE('',#51835,#10804);
#7473=LINE('',#51837,#10805);
#7474=LINE('',#51843,#10806);
#7475=LINE('',#51847,#10807);
#7476=LINE('',#51856,#10808);
#7477=LINE('',#51859,#10809);
#7478=LINE('',#51863,#10810);
#7479=LINE('',#51866,#10811);
#7480=LINE('',#51869,#10812);
#7481=LINE('',#51871,#10813);
#7482=LINE('',#51872,#10814);
#7483=LINE('',#51875,#10815);
#7484=LINE('',#51876,#10816);
#7485=LINE('',#51879,#10817);
#7486=LINE('',#51880,#10818);
#7487=LINE('',#51883,#10819);
#7488=LINE('',#51885,#10820);
#7489=LINE('',#51886,#10821);
#7490=LINE('',#51894,#10822);
#7491=LINE('',#51897,#10823);
#7492=LINE('',#51903,#10824);
#7493=LINE('',#51907,#10825);
#7494=LINE('',#51913,#10826);
#7495=LINE('',#51915,#10827);
#7496=LINE('',#51918,#10828);
#7497=LINE('',#51920,#10829);
#7498=LINE('',#51921,#10830);
#7499=LINE('',#51923,#10831);
#7500=LINE('',#51924,#10832);
#7501=LINE('',#51926,#10833);
#7502=LINE('',#51927,#10834);
#7503=LINE('',#51929,#10835);
#7504=LINE('',#51930,#10836);
#7505=LINE('',#51933,#10837);
#7506=LINE('',#51935,#10838);
#7507=LINE('',#51936,#10839);
#7508=LINE('',#51942,#10840);
#7509=LINE('',#51946,#10841);
#7510=LINE('',#51955,#10842);
#7511=LINE('',#51958,#10843);
#7512=LINE('',#51962,#10844);
#7513=LINE('',#51965,#10845);
#7514=LINE('',#51967,#10846);
#7515=LINE('',#51968,#10847);
#7516=LINE('',#51970,#10848);
#7517=LINE('',#51972,#10849);
#7518=LINE('',#51975,#10850);
#7519=LINE('',#51977,#10851);
#7520=LINE('',#51978,#10852);
#7521=LINE('',#51986,#10853);
#7522=LINE('',#51989,#10854);
#7523=LINE('',#51995,#10855);
#7524=LINE('',#51999,#10856);
#7525=LINE('',#52005,#10857);
#7526=LINE('',#52007,#10858);
#7527=LINE('',#52010,#10859);
#7528=LINE('',#52012,#10860);
#7529=LINE('',#52013,#10861);
#7530=LINE('',#52015,#10862);
#7531=LINE('',#52016,#10863);
#7532=LINE('',#52018,#10864);
#7533=LINE('',#52019,#10865);
#7534=LINE('',#52021,#10866);
#7535=LINE('',#52022,#10867);
#7536=LINE('',#52028,#10868);
#7537=LINE('',#52032,#10869);
#7538=LINE('',#52041,#10870);
#7539=LINE('',#52044,#10871);
#7540=LINE('',#52048,#10872);
#7541=LINE('',#52051,#10873);
#7542=LINE('',#52053,#10874);
#7543=LINE('',#52054,#10875);
#7544=LINE('',#52056,#10876);
#7545=LINE('',#52059,#10877);
#7546=LINE('',#52061,#10878);
#7547=LINE('',#52062,#10879);
#7548=LINE('',#52064,#10880);
#7549=LINE('',#52072,#10881);
#7550=LINE('',#52075,#10882);
#7551=LINE('',#52082,#10883);
#7552=LINE('',#52088,#10884);
#7553=LINE('',#52090,#10885);
#7554=LINE('',#52093,#10886);
#7555=LINE('',#52095,#10887);
#7556=LINE('',#52096,#10888);
#7557=LINE('',#52098,#10889);
#7558=LINE('',#52099,#10890);
#7559=LINE('',#52101,#10891);
#7560=LINE('',#52103,#10892);
#7561=LINE('',#52104,#10893);
#7562=LINE('',#52107,#10894);
#7563=LINE('',#52109,#10895);
#7564=LINE('',#52110,#10896);
#7565=LINE('',#52116,#10897);
#7566=LINE('',#52120,#10898);
#7567=LINE('',#52129,#10899);
#7568=LINE('',#52132,#10900);
#7569=LINE('',#52136,#10901);
#7570=LINE('',#52139,#10902);
#7571=LINE('',#52142,#10903);
#7572=LINE('',#52144,#10904);
#7573=LINE('',#52145,#10905);
#7574=LINE('',#52148,#10906);
#7575=LINE('',#52149,#10907);
#7576=LINE('',#52152,#10908);
#7577=LINE('',#52153,#10909);
#7578=LINE('',#52156,#10910);
#7579=LINE('',#52158,#10911);
#7580=LINE('',#52159,#10912);
#7581=LINE('',#52167,#10913);
#7582=LINE('',#52170,#10914);
#7583=LINE('',#52177,#10915);
#7584=LINE('',#52183,#10916);
#7585=LINE('',#52185,#10917);
#7586=LINE('',#52188,#10918);
#7587=LINE('',#52190,#10919);
#7588=LINE('',#52191,#10920);
#7589=LINE('',#52194,#10921);
#7590=LINE('',#52196,#10922);
#7591=LINE('',#52197,#10923);
#7592=LINE('',#52199,#10924);
#7593=LINE('',#52200,#10925);
#7594=LINE('',#52202,#10926);
#7595=LINE('',#52204,#10927);
#7596=LINE('',#52205,#10928);
#7597=LINE('',#52208,#10929);
#7598=LINE('',#52209,#10930);
#7599=LINE('',#52215,#10931);
#7600=LINE('',#52219,#10932);
#7601=LINE('',#52228,#10933);
#7602=LINE('',#52231,#10934);
#7603=LINE('',#52235,#10935);
#7604=LINE('',#52238,#10936);
#7605=LINE('',#52240,#10937);
#7606=LINE('',#52241,#10938);
#7607=LINE('',#52243,#10939);
#7608=LINE('',#52245,#10940);
#7609=LINE('',#52248,#10941);
#7610=LINE('',#52250,#10942);
#7611=LINE('',#52251,#10943);
#7612=LINE('',#52259,#10944);
#7613=LINE('',#52262,#10945);
#7614=LINE('',#52269,#10946);
#7615=LINE('',#52275,#10947);
#7616=LINE('',#52277,#10948);
#7617=LINE('',#52280,#10949);
#7618=LINE('',#52282,#10950);
#7619=LINE('',#52283,#10951);
#7620=LINE('',#52285,#10952);
#7621=LINE('',#52286,#10953);
#7622=LINE('',#52288,#10954);
#7623=LINE('',#52290,#10955);
#7624=LINE('',#52291,#10956);
#7625=LINE('',#52294,#10957);
#7626=LINE('',#52296,#10958);
#7627=LINE('',#52297,#10959);
#7628=LINE('',#52303,#10960);
#7629=LINE('',#52307,#10961);
#7630=LINE('',#52316,#10962);
#7631=LINE('',#52319,#10963);
#7632=LINE('',#52323,#10964);
#7633=LINE('',#52326,#10965);
#7634=LINE('',#52329,#10966);
#7635=LINE('',#52331,#10967);
#7636=LINE('',#52332,#10968);
#7637=LINE('',#52335,#10969);
#7638=LINE('',#52336,#10970);
#7639=LINE('',#52339,#10971);
#7640=LINE('',#52340,#10972);
#7641=LINE('',#52343,#10973);
#7642=LINE('',#52345,#10974);
#7643=LINE('',#52346,#10975);
#7644=LINE('',#52354,#10976);
#7645=LINE('',#52364,#10977);
#7646=LINE('',#52368,#10978);
#7647=LINE('',#52370,#10979);
#7648=LINE('',#52371,#10980);
#7649=LINE('',#52373,#10981);
#7650=LINE('',#52374,#10982);
#7651=LINE('',#52376,#10983);
#7652=LINE('',#52378,#10984);
#7653=LINE('',#52379,#10985);
#7654=LINE('',#52385,#10986);
#7655=LINE('',#52389,#10987);
#7656=LINE('',#52398,#10988);
#7657=LINE('',#52401,#10989);
#7658=LINE('',#52405,#10990);
#7659=LINE('',#52408,#10991);
#7660=LINE('',#52410,#10992);
#7661=LINE('',#52411,#10993);
#7662=LINE('',#52413,#10994);
#7663=LINE('',#52415,#10995);
#7664=LINE('',#52418,#10996);
#7665=LINE('',#52420,#10997);
#7666=LINE('',#52421,#10998);
#7667=LINE('',#52429,#10999);
#7668=LINE('',#52432,#11000);
#7669=LINE('',#52439,#11001);
#7670=LINE('',#52445,#11002);
#7671=LINE('',#52447,#11003);
#7672=LINE('',#52450,#11004);
#7673=LINE('',#52452,#11005);
#7674=LINE('',#52453,#11006);
#7675=LINE('',#52455,#11007);
#7676=LINE('',#52456,#11008);
#7677=LINE('',#52458,#11009);
#7678=LINE('',#52460,#11010);
#7679=LINE('',#52461,#11011);
#7680=LINE('',#52464,#11012);
#7681=LINE('',#52466,#11013);
#7682=LINE('',#52467,#11014);
#7683=LINE('',#52473,#11015);
#7684=LINE('',#52477,#11016);
#7685=LINE('',#52486,#11017);
#7686=LINE('',#52489,#11018);
#7687=LINE('',#52493,#11019);
#7688=LINE('',#52496,#11020);
#7689=LINE('',#52499,#11021);
#7690=LINE('',#52501,#11022);
#7691=LINE('',#52502,#11023);
#7692=LINE('',#52505,#11024);
#7693=LINE('',#52506,#11025);
#7694=LINE('',#52509,#11026);
#7695=LINE('',#52510,#11027);
#7696=LINE('',#52513,#11028);
#7697=LINE('',#52515,#11029);
#7698=LINE('',#52516,#11030);
#7699=LINE('',#52524,#11031);
#7700=LINE('',#52534,#11032);
#7701=LINE('',#52538,#11033);
#7702=LINE('',#52540,#11034);
#7703=LINE('',#52541,#11035);
#7704=LINE('',#52544,#11036);
#7705=LINE('',#52546,#11037);
#7706=LINE('',#52547,#11038);
#7707=LINE('',#52549,#11039);
#7708=LINE('',#52550,#11040);
#7709=LINE('',#52552,#11041);
#7710=LINE('',#52554,#11042);
#7711=LINE('',#52555,#11043);
#7712=LINE('',#52558,#11044);
#7713=LINE('',#52559,#11045);
#7714=LINE('',#52565,#11046);
#7715=LINE('',#52569,#11047);
#7716=LINE('',#52578,#11048);
#7717=LINE('',#52581,#11049);
#7718=LINE('',#52585,#11050);
#7719=LINE('',#52588,#11051);
#7720=LINE('',#52590,#11052);
#7721=LINE('',#52591,#11053);
#7722=LINE('',#52593,#11054);
#7723=LINE('',#52596,#11055);
#7724=LINE('',#52598,#11056);
#7725=LINE('',#52599,#11057);
#7726=LINE('',#52601,#11058);
#7727=LINE('',#52609,#11059);
#7728=LINE('',#52612,#11060);
#7729=LINE('',#52619,#11061);
#7730=LINE('',#52625,#11062);
#7731=LINE('',#52627,#11063);
#7732=LINE('',#52630,#11064);
#7733=LINE('',#52632,#11065);
#7734=LINE('',#52633,#11066);
#7735=LINE('',#52635,#11067);
#7736=LINE('',#52636,#11068);
#7737=LINE('',#52638,#11069);
#7738=LINE('',#52640,#11070);
#7739=LINE('',#52641,#11071);
#7740=LINE('',#52647,#11072);
#7741=LINE('',#52651,#11073);
#7742=LINE('',#52660,#11074);
#7743=LINE('',#52663,#11075);
#7744=LINE('',#52667,#11076);
#7745=LINE('',#52670,#11077);
#7746=LINE('',#52673,#11078);
#7747=LINE('',#52675,#11079);
#7748=LINE('',#52676,#11080);
#7749=LINE('',#52679,#11081);
#7750=LINE('',#52680,#11082);
#7751=LINE('',#52683,#11083);
#7752=LINE('',#52684,#11084);
#7753=LINE('',#52687,#11085);
#7754=LINE('',#52689,#11086);
#7755=LINE('',#52690,#11087);
#7756=LINE('',#52698,#11088);
#7757=LINE('',#52708,#11089);
#7758=LINE('',#52712,#11090);
#7759=LINE('',#52714,#11091);
#7760=LINE('',#52715,#11092);
#7761=LINE('',#52718,#11093);
#7762=LINE('',#52720,#11094);
#7763=LINE('',#52721,#11095);
#7764=LINE('',#52723,#11096);
#7765=LINE('',#52724,#11097);
#7766=LINE('',#52726,#11098);
#7767=LINE('',#52728,#11099);
#7768=LINE('',#52729,#11100);
#7769=LINE('',#52732,#11101);
#7770=LINE('',#52733,#11102);
#7771=LINE('',#52739,#11103);
#7772=LINE('',#52743,#11104);
#7773=LINE('',#52752,#11105);
#7774=LINE('',#52755,#11106);
#7775=LINE('',#52759,#11107);
#7776=LINE('',#52762,#11108);
#7777=LINE('',#52764,#11109);
#7778=LINE('',#52765,#11110);
#7779=LINE('',#52767,#11111);
#7780=LINE('',#52769,#11112);
#7781=LINE('',#52772,#11113);
#7782=LINE('',#52774,#11114);
#7783=LINE('',#52775,#11115);
#7784=LINE('',#52783,#11116);
#7785=LINE('',#52793,#11117);
#7786=LINE('',#52797,#11118);
#7787=LINE('',#52799,#11119);
#7788=LINE('',#52800,#11120);
#7789=LINE('',#52803,#11121);
#7790=LINE('',#52805,#11122);
#7791=LINE('',#52806,#11123);
#7792=LINE('',#52808,#11124);
#7793=LINE('',#52809,#11125);
#7794=LINE('',#52811,#11126);
#7795=LINE('',#52813,#11127);
#7796=LINE('',#52814,#11128);
#7797=LINE('',#52817,#11129);
#7798=LINE('',#52818,#11130);
#7799=LINE('',#52820,#11131);
#7800=LINE('',#52822,#11132);
#7801=LINE('',#52824,#11133);
#7802=LINE('',#52826,#11134);
#7803=LINE('',#52828,#11135);
#7804=LINE('',#52830,#11136);
#7805=LINE('',#52832,#11137);
#7806=LINE('',#52834,#11138);
#7807=LINE('',#52836,#11139);
#7808=LINE('',#52838,#11140);
#7809=LINE('',#52840,#11141);
#7810=LINE('',#52842,#11142);
#7811=LINE('',#52844,#11143);
#7812=LINE('',#52846,#11144);
#7813=LINE('',#52848,#11145);
#7814=LINE('',#52850,#11146);
#7815=LINE('',#52852,#11147);
#7816=LINE('',#52854,#11148);
#7817=LINE('',#52856,#11149);
#7818=LINE('',#52858,#11150);
#7819=LINE('',#52860,#11151);
#7820=LINE('',#52862,#11152);
#7821=LINE('',#52864,#11153);
#7822=LINE('',#52866,#11154);
#7823=LINE('',#52868,#11155);
#7824=LINE('',#52870,#11156);
#7825=LINE('',#52872,#11157);
#7826=LINE('',#52874,#11158);
#7827=LINE('',#52876,#11159);
#7828=LINE('',#52878,#11160);
#7829=LINE('',#52880,#11161);
#7830=LINE('',#52882,#11162);
#7831=LINE('',#52884,#11163);
#7832=LINE('',#52887,#11164);
#7833=LINE('',#52888,#11165);
#7834=LINE('',#52891,#11166);
#7835=LINE('',#52892,#11167);
#7836=LINE('',#52895,#11168);
#7837=LINE('',#52896,#11169);
#7838=LINE('',#52899,#11170);
#7839=LINE('',#52901,#11171);
#7840=LINE('',#52904,#11172);
#7841=LINE('',#52907,#11173);
#7842=LINE('',#52909,#11174);
#7843=LINE('',#52912,#11175);
#7844=LINE('',#52914,#11176);
#7845=LINE('',#52918,#11177);
#7846=LINE('',#52921,#11178);
#7847=LINE('',#52922,#11179);
#7848=LINE('',#52926,#11180);
#7849=LINE('',#52929,#11181);
#7850=LINE('',#52930,#11182);
#7851=LINE('',#52934,#11183);
#7852=LINE('',#52939,#11184);
#7853=LINE('',#52940,#11185);
#7854=LINE('',#52942,#11186);
#7855=LINE('',#52947,#11187);
#7856=LINE('',#52948,#11188);
#7857=LINE('',#52950,#11189);
#7858=LINE('',#52952,#11190);
#7859=LINE('',#52956,#11191);
#7860=LINE('',#52960,#11192);
#7861=LINE('',#52963,#11193);
#7862=LINE('',#52964,#11194);
#7863=LINE('',#52966,#11195);
#7864=LINE('',#52969,#11196);
#7865=LINE('',#52971,#11197);
#7866=LINE('',#52972,#11198);
#7867=LINE('',#52975,#11199);
#7868=LINE('',#52977,#11200);
#7869=LINE('',#52978,#11201);
#7870=LINE('',#52981,#11202);
#7871=LINE('',#52982,#11203);
#7872=LINE('',#52985,#11204);
#7873=LINE('',#52986,#11205);
#7874=LINE('',#52989,#11206);
#7875=LINE('',#52990,#11207);
#7876=LINE('',#52992,#11208);
#7877=LINE('',#52995,#11209);
#7878=LINE('',#52996,#11210);
#7879=LINE('',#52999,#11211);
#7880=LINE('',#53000,#11212);
#7881=LINE('',#53002,#11213);
#7882=LINE('',#53005,#11214);
#7883=LINE('',#53006,#11215);
#7884=LINE('',#53009,#11216);
#7885=LINE('',#53010,#11217);
#7886=LINE('',#53012,#11218);
#7887=LINE('',#53014,#11219);
#7888=LINE('',#53020,#11220);
#7889=LINE('',#53023,#11221);
#7890=LINE('',#53024,#11222);
#7891=LINE('',#53026,#11223);
#7892=LINE('',#53028,#11224);
#7893=LINE('',#53030,#11225);
#7894=LINE('',#53032,#11226);
#7895=LINE('',#53034,#11227);
#7896=LINE('',#53036,#11228);
#7897=LINE('',#53038,#11229);
#7898=LINE('',#53040,#11230);
#7899=LINE('',#53042,#11231);
#7900=LINE('',#53044,#11232);
#7901=LINE('',#53046,#11233);
#7902=LINE('',#53048,#11234);
#7903=LINE('',#53056,#11235);
#7904=LINE('',#53059,#11236);
#7905=LINE('',#53065,#11237);
#7906=LINE('',#53069,#11238);
#7907=LINE('',#53075,#11239);
#7908=LINE('',#53077,#11240);
#7909=LINE('',#53080,#11241);
#7910=LINE('',#53082,#11242);
#7911=LINE('',#53083,#11243);
#7912=LINE('',#53086,#11244);
#7913=LINE('',#53087,#11245);
#7914=LINE('',#53090,#11246);
#7915=LINE('',#53091,#11247);
#7916=LINE('',#53094,#11248);
#7917=LINE('',#53096,#11249);
#7918=LINE('',#53097,#11250);
#7919=LINE('',#53100,#11251);
#7920=LINE('',#53102,#11252);
#7921=LINE('',#53103,#11253);
#7922=LINE('',#53109,#11254);
#7923=LINE('',#53113,#11255);
#7924=LINE('',#53122,#11256);
#7925=LINE('',#53125,#11257);
#7926=LINE('',#53129,#11258);
#7927=LINE('',#53132,#11259);
#7928=LINE('',#53135,#11260);
#7929=LINE('',#53137,#11261);
#7930=LINE('',#53138,#11262);
#7931=LINE('',#53141,#11263);
#7932=LINE('',#53143,#11264);
#7933=LINE('',#53144,#11265);
#7934=LINE('',#53147,#11266);
#7935=LINE('',#53149,#11267);
#7936=LINE('',#53150,#11268);
#7937=LINE('',#53152,#11269);
#7938=LINE('',#53153,#11270);
#7939=LINE('',#53155,#11271);
#7940=LINE('',#53157,#11272);
#7941=LINE('',#53158,#11273);
#7942=LINE('',#53160,#11274);
#7943=LINE('',#53168,#11275);
#7944=LINE('',#53171,#11276);
#7945=LINE('',#53177,#11277);
#7946=LINE('',#53181,#11278);
#7947=LINE('',#53187,#11279);
#7948=LINE('',#53189,#11280);
#7949=LINE('',#53192,#11281);
#7950=LINE('',#53194,#11282);
#7951=LINE('',#53195,#11283);
#7952=LINE('',#53198,#11284);
#7953=LINE('',#53199,#11285);
#7954=LINE('',#53202,#11286);
#7955=LINE('',#53203,#11287);
#7956=LINE('',#53206,#11288);
#7957=LINE('',#53208,#11289);
#7958=LINE('',#53209,#11290);
#7959=LINE('',#53212,#11291);
#7960=LINE('',#53214,#11292);
#7961=LINE('',#53215,#11293);
#7962=LINE('',#53221,#11294);
#7963=LINE('',#53231,#11295);
#7964=LINE('',#53237,#11296);
#7965=LINE('',#53240,#11297);
#7966=LINE('',#53242,#11298);
#7967=LINE('',#53243,#11299);
#7968=LINE('',#53246,#11300);
#7969=LINE('',#53248,#11301);
#7970=LINE('',#53249,#11302);
#7971=LINE('',#53252,#11303);
#7972=LINE('',#53254,#11304);
#7973=LINE('',#53255,#11305);
#7974=LINE('',#53257,#11306);
#7975=LINE('',#53258,#11307);
#7976=LINE('',#53260,#11308);
#7977=LINE('',#53262,#11309);
#7978=LINE('',#53263,#11310);
#7979=LINE('',#53265,#11311);
#7980=LINE('',#53273,#11312);
#7981=LINE('',#53276,#11313);
#7982=LINE('',#53282,#11314);
#7983=LINE('',#53286,#11315);
#7984=LINE('',#53292,#11316);
#7985=LINE('',#53294,#11317);
#7986=LINE('',#53297,#11318);
#7987=LINE('',#53299,#11319);
#7988=LINE('',#53300,#11320);
#7989=LINE('',#53303,#11321);
#7990=LINE('',#53304,#11322);
#7991=LINE('',#53307,#11323);
#7992=LINE('',#53308,#11324);
#7993=LINE('',#53311,#11325);
#7994=LINE('',#53313,#11326);
#7995=LINE('',#53314,#11327);
#7996=LINE('',#53317,#11328);
#7997=LINE('',#53319,#11329);
#7998=LINE('',#53320,#11330);
#7999=LINE('',#53326,#11331);
#8000=LINE('',#53336,#11332);
#8001=LINE('',#53342,#11333);
#8002=LINE('',#53345,#11334);
#8003=LINE('',#53347,#11335);
#8004=LINE('',#53348,#11336);
#8005=LINE('',#53351,#11337);
#8006=LINE('',#53353,#11338);
#8007=LINE('',#53354,#11339);
#8008=LINE('',#53357,#11340);
#8009=LINE('',#53359,#11341);
#8010=LINE('',#53360,#11342);
#8011=LINE('',#53362,#11343);
#8012=LINE('',#53363,#11344);
#8013=LINE('',#53365,#11345);
#8014=LINE('',#53367,#11346);
#8015=LINE('',#53368,#11347);
#8016=LINE('',#53370,#11348);
#8017=LINE('',#53378,#11349);
#8018=LINE('',#53381,#11350);
#8019=LINE('',#53387,#11351);
#8020=LINE('',#53391,#11352);
#8021=LINE('',#53397,#11353);
#8022=LINE('',#53399,#11354);
#8023=LINE('',#53402,#11355);
#8024=LINE('',#53404,#11356);
#8025=LINE('',#53405,#11357);
#8026=LINE('',#53408,#11358);
#8027=LINE('',#53409,#11359);
#8028=LINE('',#53412,#11360);
#8029=LINE('',#53413,#11361);
#8030=LINE('',#53416,#11362);
#8031=LINE('',#53418,#11363);
#8032=LINE('',#53419,#11364);
#8033=LINE('',#53422,#11365);
#8034=LINE('',#53424,#11366);
#8035=LINE('',#53425,#11367);
#8036=LINE('',#53431,#11368);
#8037=LINE('',#53441,#11369);
#8038=LINE('',#53447,#11370);
#8039=LINE('',#53450,#11371);
#8040=LINE('',#53452,#11372);
#8041=LINE('',#53453,#11373);
#8042=LINE('',#53456,#11374);
#8043=LINE('',#53458,#11375);
#8044=LINE('',#53459,#11376);
#8045=LINE('',#53462,#11377);
#8046=LINE('',#53464,#11378);
#8047=LINE('',#53465,#11379);
#8048=LINE('',#53467,#11380);
#8049=LINE('',#53468,#11381);
#8050=LINE('',#53470,#11382);
#8051=LINE('',#53472,#11383);
#8052=LINE('',#53473,#11384);
#8053=LINE('',#53475,#11385);
#8054=LINE('',#53483,#11386);
#8055=LINE('',#53486,#11387);
#8056=LINE('',#53492,#11388);
#8057=LINE('',#53496,#11389);
#8058=LINE('',#53502,#11390);
#8059=LINE('',#53504,#11391);
#8060=LINE('',#53507,#11392);
#8061=LINE('',#53509,#11393);
#8062=LINE('',#53510,#11394);
#8063=LINE('',#53513,#11395);
#8064=LINE('',#53514,#11396);
#8065=LINE('',#53517,#11397);
#8066=LINE('',#53518,#11398);
#8067=LINE('',#53521,#11399);
#8068=LINE('',#53523,#11400);
#8069=LINE('',#53524,#11401);
#8070=LINE('',#53527,#11402);
#8071=LINE('',#53529,#11403);
#8072=LINE('',#53530,#11404);
#8073=LINE('',#53536,#11405);
#8074=LINE('',#53546,#11406);
#8075=LINE('',#53552,#11407);
#8076=LINE('',#53555,#11408);
#8077=LINE('',#53557,#11409);
#8078=LINE('',#53558,#11410);
#8079=LINE('',#53561,#11411);
#8080=LINE('',#53563,#11412);
#8081=LINE('',#53564,#11413);
#8082=LINE('',#53567,#11414);
#8083=LINE('',#53569,#11415);
#8084=LINE('',#53570,#11416);
#8085=LINE('',#53572,#11417);
#8086=LINE('',#53573,#11418);
#8087=LINE('',#53575,#11419);
#8088=LINE('',#53577,#11420);
#8089=LINE('',#53578,#11421);
#8090=LINE('',#53580,#11422);
#8091=LINE('',#53588,#11423);
#8092=LINE('',#53591,#11424);
#8093=LINE('',#53597,#11425);
#8094=LINE('',#53601,#11426);
#8095=LINE('',#53607,#11427);
#8096=LINE('',#53609,#11428);
#8097=LINE('',#53612,#11429);
#8098=LINE('',#53614,#11430);
#8099=LINE('',#53615,#11431);
#8100=LINE('',#53618,#11432);
#8101=LINE('',#53619,#11433);
#8102=LINE('',#53622,#11434);
#8103=LINE('',#53623,#11435);
#8104=LINE('',#53626,#11436);
#8105=LINE('',#53628,#11437);
#8106=LINE('',#53629,#11438);
#8107=LINE('',#53632,#11439);
#8108=LINE('',#53634,#11440);
#8109=LINE('',#53635,#11441);
#8110=LINE('',#53641,#11442);
#8111=LINE('',#53651,#11443);
#8112=LINE('',#53657,#11444);
#8113=LINE('',#53660,#11445);
#8114=LINE('',#53662,#11446);
#8115=LINE('',#53663,#11447);
#8116=LINE('',#53666,#11448);
#8117=LINE('',#53668,#11449);
#8118=LINE('',#53669,#11450);
#8119=LINE('',#53672,#11451);
#8120=LINE('',#53674,#11452);
#8121=LINE('',#53675,#11453);
#8122=LINE('',#53677,#11454);
#8123=LINE('',#53678,#11455);
#8124=LINE('',#53680,#11456);
#8125=LINE('',#53682,#11457);
#8126=LINE('',#53683,#11458);
#8127=LINE('',#53685,#11459);
#8128=LINE('',#53693,#11460);
#8129=LINE('',#53696,#11461);
#8130=LINE('',#53702,#11462);
#8131=LINE('',#53706,#11463);
#8132=LINE('',#53712,#11464);
#8133=LINE('',#53714,#11465);
#8134=LINE('',#53717,#11466);
#8135=LINE('',#53719,#11467);
#8136=LINE('',#53720,#11468);
#8137=LINE('',#53723,#11469);
#8138=LINE('',#53724,#11470);
#8139=LINE('',#53727,#11471);
#8140=LINE('',#53728,#11472);
#8141=LINE('',#53731,#11473);
#8142=LINE('',#53733,#11474);
#8143=LINE('',#53734,#11475);
#8144=LINE('',#53737,#11476);
#8145=LINE('',#53739,#11477);
#8146=LINE('',#53740,#11478);
#8147=LINE('',#53746,#11479);
#8148=LINE('',#53756,#11480);
#8149=LINE('',#53762,#11481);
#8150=LINE('',#53765,#11482);
#8151=LINE('',#53767,#11483);
#8152=LINE('',#53768,#11484);
#8153=LINE('',#53771,#11485);
#8154=LINE('',#53773,#11486);
#8155=LINE('',#53774,#11487);
#8156=LINE('',#53777,#11488);
#8157=LINE('',#53779,#11489);
#8158=LINE('',#53780,#11490);
#8159=LINE('',#53782,#11491);
#8160=LINE('',#53783,#11492);
#8161=LINE('',#53785,#11493);
#8162=LINE('',#53787,#11494);
#8163=LINE('',#53788,#11495);
#8164=LINE('',#53790,#11496);
#8165=LINE('',#53798,#11497);
#8166=LINE('',#53801,#11498);
#8167=LINE('',#53807,#11499);
#8168=LINE('',#53811,#11500);
#8169=LINE('',#53817,#11501);
#8170=LINE('',#53819,#11502);
#8171=LINE('',#53822,#11503);
#8172=LINE('',#53824,#11504);
#8173=LINE('',#53825,#11505);
#8174=LINE('',#53828,#11506);
#8175=LINE('',#53829,#11507);
#8176=LINE('',#53832,#11508);
#8177=LINE('',#53833,#11509);
#8178=LINE('',#53836,#11510);
#8179=LINE('',#53838,#11511);
#8180=LINE('',#53839,#11512);
#8181=LINE('',#53842,#11513);
#8182=LINE('',#53844,#11514);
#8183=LINE('',#53845,#11515);
#8184=LINE('',#53851,#11516);
#8185=LINE('',#53855,#11517);
#8186=LINE('',#53864,#11518);
#8187=LINE('',#53867,#11519);
#8188=LINE('',#53871,#11520);
#8189=LINE('',#53874,#11521);
#8190=LINE('',#53877,#11522);
#8191=LINE('',#53879,#11523);
#8192=LINE('',#53880,#11524);
#8193=LINE('',#53883,#11525);
#8194=LINE('',#53885,#11526);
#8195=LINE('',#53886,#11527);
#8196=LINE('',#53888,#11528);
#8197=LINE('',#53889,#11529);
#8198=LINE('',#53891,#11530);
#8199=LINE('',#53893,#11531);
#8200=LINE('',#53894,#11532);
#8201=LINE('',#53896,#11533);
#8202=LINE('',#53904,#11534);
#8203=LINE('',#53907,#11535);
#8204=LINE('',#53913,#11536);
#8205=LINE('',#53917,#11537);
#8206=LINE('',#53923,#11538);
#8207=LINE('',#53925,#11539);
#8208=LINE('',#53928,#11540);
#8209=LINE('',#53930,#11541);
#8210=LINE('',#53931,#11542);
#8211=LINE('',#53934,#11543);
#8212=LINE('',#53935,#11544);
#8213=LINE('',#53938,#11545);
#8214=LINE('',#53939,#11546);
#8215=LINE('',#53942,#11547);
#8216=LINE('',#53944,#11548);
#8217=LINE('',#53945,#11549);
#8218=LINE('',#53948,#11550);
#8219=LINE('',#53950,#11551);
#8220=LINE('',#53951,#11552);
#8221=LINE('',#53957,#11553);
#8222=LINE('',#53967,#11554);
#8223=LINE('',#53973,#11555);
#8224=LINE('',#53976,#11556);
#8225=LINE('',#53978,#11557);
#8226=LINE('',#53979,#11558);
#8227=LINE('',#53982,#11559);
#8228=LINE('',#53984,#11560);
#8229=LINE('',#53985,#11561);
#8230=LINE('',#53988,#11562);
#8231=LINE('',#53990,#11563);
#8232=LINE('',#53991,#11564);
#8233=LINE('',#53993,#11565);
#8234=LINE('',#53994,#11566);
#8235=LINE('',#53996,#11567);
#8236=LINE('',#53998,#11568);
#8237=LINE('',#53999,#11569);
#8238=LINE('',#54001,#11570);
#8239=LINE('',#54009,#11571);
#8240=LINE('',#54012,#11572);
#8241=LINE('',#54018,#11573);
#8242=LINE('',#54022,#11574);
#8243=LINE('',#54028,#11575);
#8244=LINE('',#54030,#11576);
#8245=LINE('',#54032,#11577);
#8246=LINE('',#54033,#11578);
#8247=LINE('',#54035,#11579);
#8248=LINE('',#54037,#11580);
#8249=LINE('',#54040,#11581);
#8250=LINE('',#54042,#11582);
#8251=LINE('',#54043,#11583);
#8252=LINE('',#54046,#11584);
#8253=LINE('',#54048,#11585);
#8254=LINE('',#54049,#11586);
#8255=LINE('',#54055,#11587);
#8256=LINE('',#54059,#11588);
#8257=LINE('',#54068,#11589);
#8258=LINE('',#54071,#11590);
#8259=LINE('',#54075,#11591);
#8260=LINE('',#54078,#11592);
#8261=LINE('',#54081,#11593);
#8262=LINE('',#54083,#11594);
#8263=LINE('',#54084,#11595);
#8264=LINE('',#54087,#11596);
#8265=LINE('',#54089,#11597);
#8266=LINE('',#54090,#11598);
#8267=LINE('',#54092,#11599);
#8268=LINE('',#54093,#11600);
#8269=LINE('',#54095,#11601);
#8270=LINE('',#54097,#11602);
#8271=LINE('',#54098,#11603);
#8272=LINE('',#54100,#11604);
#8273=LINE('',#54108,#11605);
#8274=LINE('',#54111,#11606);
#8275=LINE('',#54117,#11607);
#8276=LINE('',#54121,#11608);
#8277=LINE('',#54127,#11609);
#8278=LINE('',#54129,#11610);
#8279=LINE('',#54131,#11611);
#8280=LINE('',#54132,#11612);
#8281=LINE('',#54134,#11613);
#8282=LINE('',#54136,#11614);
#8283=LINE('',#54139,#11615);
#8284=LINE('',#54141,#11616);
#8285=LINE('',#54142,#11617);
#8286=LINE('',#54145,#11618);
#8287=LINE('',#54147,#11619);
#8288=LINE('',#54148,#11620);
#8289=LINE('',#54154,#11621);
#8290=LINE('',#54164,#11622);
#8291=LINE('',#54170,#11623);
#8292=LINE('',#54173,#11624);
#8293=LINE('',#54175,#11625);
#8294=LINE('',#54176,#11626);
#8295=LINE('',#54179,#11627);
#8296=LINE('',#54181,#11628);
#8297=LINE('',#54182,#11629);
#8298=LINE('',#54185,#11630);
#8299=LINE('',#54187,#11631);
#8300=LINE('',#54188,#11632);
#8301=LINE('',#54190,#11633);
#8302=LINE('',#54191,#11634);
#8303=LINE('',#54193,#11635);
#8304=LINE('',#54195,#11636);
#8305=LINE('',#54196,#11637);
#8306=LINE('',#54198,#11638);
#8307=LINE('',#54206,#11639);
#8308=LINE('',#54209,#11640);
#8309=LINE('',#54215,#11641);
#8310=LINE('',#54219,#11642);
#8311=LINE('',#54225,#11643);
#8312=LINE('',#54227,#11644);
#8313=LINE('',#54230,#11645);
#8314=LINE('',#54232,#11646);
#8315=LINE('',#54233,#11647);
#8316=LINE('',#54236,#11648);
#8317=LINE('',#54237,#11649);
#8318=LINE('',#54240,#11650);
#8319=LINE('',#54241,#11651);
#8320=LINE('',#54244,#11652);
#8321=LINE('',#54246,#11653);
#8322=LINE('',#54247,#11654);
#8323=LINE('',#54253,#11655);
#8324=LINE('',#54257,#11656);
#8325=LINE('',#54266,#11657);
#8326=LINE('',#54269,#11658);
#8327=LINE('',#54273,#11659);
#8328=LINE('',#54276,#11660);
#8329=LINE('',#54279,#11661);
#8330=LINE('',#54281,#11662);
#8331=LINE('',#54282,#11663);
#8332=LINE('',#54284,#11664);
#8333=LINE('',#54285,#11665);
#8334=LINE('',#54287,#11666);
#8335=LINE('',#54288,#11667);
#8336=LINE('',#54290,#11668);
#8337=LINE('',#54291,#11669);
#8338=LINE('',#54294,#11670);
#8339=LINE('',#54296,#11671);
#8340=LINE('',#54297,#11672);
#8341=LINE('',#54305,#11673);
#8342=LINE('',#54308,#11674);
#8343=LINE('',#54314,#11675);
#8344=LINE('',#54318,#11676);
#8345=LINE('',#54324,#11677);
#8346=LINE('',#54326,#11678);
#8347=LINE('',#54328,#11679);
#8348=LINE('',#54329,#11680);
#8349=LINE('',#54331,#11681);
#8350=LINE('',#54333,#11682);
#8351=LINE('',#54336,#11683);
#8352=LINE('',#54338,#11684);
#8353=LINE('',#54339,#11685);
#8354=LINE('',#54345,#11686);
#8355=LINE('',#54349,#11687);
#8356=LINE('',#54358,#11688);
#8357=LINE('',#54361,#11689);
#8358=LINE('',#54365,#11690);
#8359=LINE('',#54368,#11691);
#8360=LINE('',#54371,#11692);
#8361=LINE('',#54373,#11693);
#8362=LINE('',#54374,#11694);
#8363=LINE('',#54376,#11695);
#8364=LINE('',#54377,#11696);
#8365=LINE('',#54379,#11697);
#8366=LINE('',#54380,#11698);
#8367=LINE('',#54382,#11699);
#8368=LINE('',#54383,#11700);
#8369=LINE('',#54385,#11701);
#8370=LINE('',#54386,#11702);
#8371=LINE('',#54394,#11703);
#8372=LINE('',#54397,#11704);
#8373=LINE('',#54403,#11705);
#8374=LINE('',#54407,#11706);
#8375=LINE('',#54413,#11707);
#8376=LINE('',#54415,#11708);
#8377=LINE('',#54417,#11709);
#8378=LINE('',#54418,#11710);
#8379=LINE('',#54420,#11711);
#8380=LINE('',#54423,#11712);
#8381=LINE('',#54425,#11713);
#8382=LINE('',#54426,#11714);
#8383=LINE('',#54428,#11715);
#8384=LINE('',#54434,#11716);
#8385=LINE('',#54438,#11717);
#8386=LINE('',#54446,#11718);
#8387=LINE('',#54451,#11719);
#8388=LINE('',#54454,#11720);
#8389=LINE('',#54457,#11721);
#8390=LINE('',#54459,#11722);
#8391=LINE('',#54460,#11723);
#8392=LINE('',#54462,#11724);
#8393=LINE('',#54463,#11725);
#8394=LINE('',#54465,#11726);
#8395=LINE('',#54467,#11727);
#8396=LINE('',#54468,#11728);
#8397=LINE('',#54471,#11729);
#8398=LINE('',#54473,#11730);
#8399=LINE('',#54474,#11731);
#8400=LINE('',#54482,#11732);
#8401=LINE('',#54485,#11733);
#8402=LINE('',#54491,#11734);
#8403=LINE('',#54495,#11735);
#8404=LINE('',#54501,#11736);
#8405=LINE('',#54503,#11737);
#8406=LINE('',#54506,#11738);
#8407=LINE('',#54508,#11739);
#8408=LINE('',#54509,#11740);
#8409=LINE('',#54512,#11741);
#8410=LINE('',#54513,#11742);
#8411=LINE('',#54516,#11743);
#8412=LINE('',#54517,#11744);
#8413=LINE('',#54520,#11745);
#8414=LINE('',#54522,#11746);
#8415=LINE('',#54523,#11747);
#8416=LINE('',#54529,#11748);
#8417=LINE('',#54533,#11749);
#8418=LINE('',#54541,#11750);
#8419=LINE('',#54546,#11751);
#8420=LINE('',#54549,#11752);
#8421=LINE('',#54552,#11753);
#8422=LINE('',#54554,#11754);
#8423=LINE('',#54555,#11755);
#8424=LINE('',#54558,#11756);
#8425=LINE('',#54560,#11757);
#8426=LINE('',#54561,#11758);
#8427=LINE('',#54563,#11759);
#8428=LINE('',#54564,#11760);
#8429=LINE('',#54566,#11761);
#8430=LINE('',#54568,#11762);
#8431=LINE('',#54569,#11763);
#8432=LINE('',#54572,#11764);
#8433=LINE('',#54573,#11765);
#8434=LINE('',#54581,#11766);
#8435=LINE('',#54584,#11767);
#8436=LINE('',#54590,#11768);
#8437=LINE('',#54594,#11769);
#8438=LINE('',#54600,#11770);
#8439=LINE('',#54602,#11771);
#8440=LINE('',#54604,#11772);
#8441=LINE('',#54605,#11773);
#8442=LINE('',#54607,#11774);
#8443=LINE('',#54609,#11775);
#8444=LINE('',#54612,#11776);
#8445=LINE('',#54614,#11777);
#8446=LINE('',#54615,#11778);
#8447=LINE('',#54621,#11779);
#8448=LINE('',#54625,#11780);
#8449=LINE('',#54633,#11781);
#8450=LINE('',#54638,#11782);
#8451=LINE('',#54641,#11783);
#8452=LINE('',#54644,#11784);
#8453=LINE('',#54646,#11785);
#8454=LINE('',#54647,#11786);
#8455=LINE('',#54649,#11787);
#8456=LINE('',#54650,#11788);
#8457=LINE('',#54652,#11789);
#8458=LINE('',#54654,#11790);
#8459=LINE('',#54655,#11791);
#8460=LINE('',#54658,#11792);
#8461=LINE('',#54660,#11793);
#8462=LINE('',#54661,#11794);
#8463=LINE('',#54669,#11795);
#8464=LINE('',#54672,#11796);
#8465=LINE('',#54678,#11797);
#8466=LINE('',#54682,#11798);
#8467=LINE('',#54688,#11799);
#8468=LINE('',#54690,#11800);
#8469=LINE('',#54693,#11801);
#8470=LINE('',#54695,#11802);
#8471=LINE('',#54696,#11803);
#8472=LINE('',#54699,#11804);
#8473=LINE('',#54700,#11805);
#8474=LINE('',#54703,#11806);
#8475=LINE('',#54704,#11807);
#8476=LINE('',#54707,#11808);
#8477=LINE('',#54709,#11809);
#8478=LINE('',#54710,#11810);
#8479=LINE('',#54716,#11811);
#8480=LINE('',#54729,#11812);
#8481=LINE('',#54732,#11813);
#8482=LINE('',#54734,#11814);
#8483=LINE('',#54735,#11815);
#8484=LINE('',#54737,#11816);
#8485=LINE('',#54738,#11817);
#8486=LINE('',#54740,#11818);
#8487=LINE('',#54741,#11819);
#8488=LINE('',#54743,#11820);
#8489=LINE('',#54745,#11821);
#8490=LINE('',#54746,#11822);
#8491=LINE('',#54748,#11823);
#8492=LINE('',#54756,#11824);
#8493=LINE('',#54759,#11825);
#8494=LINE('',#54765,#11826);
#8495=LINE('',#54769,#11827);
#8496=LINE('',#54775,#11828);
#8497=LINE('',#54777,#11829);
#8498=LINE('',#54779,#11830);
#8499=LINE('',#54780,#11831);
#8500=LINE('',#54782,#11832);
#8501=LINE('',#54784,#11833);
#8502=LINE('',#54787,#11834);
#8503=LINE('',#54789,#11835);
#8504=LINE('',#54790,#11836);
#8505=LINE('',#54796,#11837);
#8506=LINE('',#54800,#11838);
#8507=LINE('',#54808,#11839);
#8508=LINE('',#54813,#11840);
#8509=LINE('',#54816,#11841);
#8510=LINE('',#54819,#11842);
#8511=LINE('',#54821,#11843);
#8512=LINE('',#54822,#11844);
#8513=LINE('',#54824,#11845);
#8514=LINE('',#54825,#11846);
#8515=LINE('',#54827,#11847);
#8516=LINE('',#54829,#11848);
#8517=LINE('',#54830,#11849);
#8518=LINE('',#54833,#11850);
#8519=LINE('',#54835,#11851);
#8520=LINE('',#54836,#11852);
#8521=LINE('',#54844,#11853);
#8522=LINE('',#54847,#11854);
#8523=LINE('',#54853,#11855);
#8524=LINE('',#54857,#11856);
#8525=LINE('',#54863,#11857);
#8526=LINE('',#54865,#11858);
#8527=LINE('',#54868,#11859);
#8528=LINE('',#54870,#11860);
#8529=LINE('',#54871,#11861);
#8530=LINE('',#54874,#11862);
#8531=LINE('',#54875,#11863);
#8532=LINE('',#54878,#11864);
#8533=LINE('',#54879,#11865);
#8534=LINE('',#54882,#11866);
#8535=LINE('',#54884,#11867);
#8536=LINE('',#54885,#11868);
#8537=LINE('',#54891,#11869);
#8538=LINE('',#54904,#11870);
#8539=LINE('',#54907,#11871);
#8540=LINE('',#54909,#11872);
#8541=LINE('',#54910,#11873);
#8542=LINE('',#54913,#11874);
#8543=LINE('',#54915,#11875);
#8544=LINE('',#54916,#11876);
#8545=LINE('',#54918,#11877);
#8546=LINE('',#54919,#11878);
#8547=LINE('',#54921,#11879);
#8548=LINE('',#54923,#11880);
#8549=LINE('',#54924,#11881);
#8550=LINE('',#54927,#11882);
#8551=LINE('',#54928,#11883);
#8552=LINE('',#54936,#11884);
#8553=LINE('',#54939,#11885);
#8554=LINE('',#54945,#11886);
#8555=LINE('',#54949,#11887);
#8556=LINE('',#54955,#11888);
#8557=LINE('',#54957,#11889);
#8558=LINE('',#54959,#11890);
#8559=LINE('',#54960,#11891);
#8560=LINE('',#54962,#11892);
#8561=LINE('',#54965,#11893);
#8562=LINE('',#54967,#11894);
#8563=LINE('',#54968,#11895);
#8564=LINE('',#54970,#11896);
#8565=LINE('',#54976,#11897);
#8566=LINE('',#54980,#11898);
#8567=LINE('',#54988,#11899);
#8568=LINE('',#54993,#11900);
#8569=LINE('',#54996,#11901);
#8570=LINE('',#54999,#11902);
#8571=LINE('',#55001,#11903);
#8572=LINE('',#55002,#11904);
#8573=LINE('',#55004,#11905);
#8574=LINE('',#55005,#11906);
#8575=LINE('',#55007,#11907);
#8576=LINE('',#55009,#11908);
#8577=LINE('',#55010,#11909);
#8578=LINE('',#55012,#11910);
#8579=LINE('',#55013,#11911);
#8580=LINE('',#55021,#11912);
#8581=LINE('',#55024,#11913);
#8582=LINE('',#55030,#11914);
#8583=LINE('',#55034,#11915);
#8584=LINE('',#55040,#11916);
#8585=LINE('',#55042,#11917);
#8586=LINE('',#55045,#11918);
#8587=LINE('',#55047,#11919);
#8588=LINE('',#55048,#11920);
#8589=LINE('',#55051,#11921);
#8590=LINE('',#55052,#11922);
#8591=LINE('',#55055,#11923);
#8592=LINE('',#55056,#11924);
#8593=LINE('',#55059,#11925);
#8594=LINE('',#55061,#11926);
#8595=LINE('',#55062,#11927);
#8596=LINE('',#55068,#11928);
#8597=LINE('',#55081,#11929);
#8598=LINE('',#55084,#11930);
#8599=LINE('',#55086,#11931);
#8600=LINE('',#55087,#11932);
#8601=LINE('',#55090,#11933);
#8602=LINE('',#55092,#11934);
#8603=LINE('',#55093,#11935);
#8604=LINE('',#55095,#11936);
#8605=LINE('',#55096,#11937);
#8606=LINE('',#55098,#11938);
#8607=LINE('',#55100,#11939);
#8608=LINE('',#55101,#11940);
#8609=LINE('',#55104,#11941);
#8610=LINE('',#55105,#11942);
#8611=LINE('',#55113,#11943);
#8612=LINE('',#55116,#11944);
#8613=LINE('',#55122,#11945);
#8614=LINE('',#55126,#11946);
#8615=LINE('',#55132,#11947);
#8616=LINE('',#55134,#11948);
#8617=LINE('',#55136,#11949);
#8618=LINE('',#55137,#11950);
#8619=LINE('',#55139,#11951);
#8620=LINE('',#55141,#11952);
#8621=LINE('',#55144,#11953);
#8622=LINE('',#55146,#11954);
#8623=LINE('',#55147,#11955);
#8624=LINE('',#55153,#11956);
#8625=LINE('',#55166,#11957);
#8626=LINE('',#55169,#11958);
#8627=LINE('',#55171,#11959);
#8628=LINE('',#55172,#11960);
#8629=LINE('',#55175,#11961);
#8630=LINE('',#55177,#11962);
#8631=LINE('',#55178,#11963);
#8632=LINE('',#55180,#11964);
#8633=LINE('',#55181,#11965);
#8634=LINE('',#55183,#11966);
#8635=LINE('',#55185,#11967);
#8636=LINE('',#55186,#11968);
#8637=LINE('',#55189,#11969);
#8638=LINE('',#55190,#11970);
#8639=LINE('',#55192,#11971);
#8640=LINE('',#55194,#11972);
#8641=LINE('',#55196,#11973);
#8642=LINE('',#55198,#11974);
#8643=LINE('',#55200,#11975);
#8644=LINE('',#55202,#11976);
#8645=LINE('',#55204,#11977);
#8646=LINE('',#55206,#11978);
#8647=LINE('',#55208,#11979);
#8648=LINE('',#55210,#11980);
#8649=LINE('',#55212,#11981);
#8650=LINE('',#55214,#11982);
#8651=LINE('',#55216,#11983);
#8652=LINE('',#55218,#11984);
#8653=LINE('',#55220,#11985);
#8654=LINE('',#55222,#11986);
#8655=LINE('',#55224,#11987);
#8656=LINE('',#55226,#11988);
#8657=LINE('',#55228,#11989);
#8658=LINE('',#55230,#11990);
#8659=LINE('',#55232,#11991);
#8660=LINE('',#55234,#11992);
#8661=LINE('',#55236,#11993);
#8662=LINE('',#55238,#11994);
#8663=LINE('',#55240,#11995);
#8664=LINE('',#55242,#11996);
#8665=LINE('',#55244,#11997);
#8666=LINE('',#55246,#11998);
#8667=LINE('',#55248,#11999);
#8668=LINE('',#55250,#12000);
#8669=LINE('',#55252,#12001);
#8670=LINE('',#55254,#12002);
#8671=LINE('',#55256,#12003);
#8672=LINE('',#55259,#12004);
#8673=LINE('',#55260,#12005);
#8674=LINE('',#55263,#12006);
#8675=LINE('',#55264,#12007);
#8676=LINE('',#55267,#12008);
#8677=LINE('',#55268,#12009);
#8678=LINE('',#55271,#12010);
#8679=LINE('',#55273,#12011);
#8680=LINE('',#55276,#12012);
#8681=LINE('',#55278,#12013);
#8682=LINE('',#55281,#12014);
#8683=LINE('',#55283,#12015);
#8684=LINE('',#55286,#12016);
#8685=LINE('',#55288,#12017);
#8686=LINE('',#55292,#12018);
#8687=LINE('',#55295,#12019);
#8688=LINE('',#55296,#12020);
#8689=LINE('',#55298,#12021);
#8690=LINE('',#55302,#12022);
#8691=LINE('',#55305,#12023);
#8692=LINE('',#55306,#12024);
#8693=LINE('',#55310,#12025);
#8694=LINE('',#55315,#12026);
#8695=LINE('',#55316,#12027);
#8696=LINE('',#55318,#12028);
#8697=LINE('',#55323,#12029);
#8698=LINE('',#55324,#12030);
#8699=LINE('',#55326,#12031);
#8700=LINE('',#55328,#12032);
#8701=LINE('',#55330,#12033);
#8702=LINE('',#55334,#12034);
#8703=LINE('',#55338,#12035);
#8704=LINE('',#55341,#12036);
#8705=LINE('',#55342,#12037);
#8706=LINE('',#55344,#12038);
#8707=LINE('',#55347,#12039);
#8708=LINE('',#55349,#12040);
#8709=LINE('',#55350,#12041);
#8710=LINE('',#55353,#12042);
#8711=LINE('',#55355,#12043);
#8712=LINE('',#55356,#12044);
#8713=LINE('',#55358,#12045);
#8714=LINE('',#55361,#12046);
#8715=LINE('',#55362,#12047);
#8716=LINE('',#55365,#12048);
#8717=LINE('',#55366,#12049);
#8718=LINE('',#55369,#12050);
#8719=LINE('',#55370,#12051);
#8720=LINE('',#55372,#12052);
#8721=LINE('',#55375,#12053);
#8722=LINE('',#55376,#12054);
#8723=LINE('',#55379,#12055);
#8724=LINE('',#55380,#12056);
#8725=LINE('',#55382,#12057);
#8726=LINE('',#55385,#12058);
#8727=LINE('',#55386,#12059);
#8728=LINE('',#55389,#12060);
#8729=LINE('',#55390,#12061);
#8730=LINE('',#55392,#12062);
#8731=LINE('',#55394,#12063);
#8732=LINE('',#55400,#12064);
#8733=LINE('',#55403,#12065);
#8734=LINE('',#55404,#12066);
#8735=LINE('',#55406,#12067);
#8736=LINE('',#55408,#12068);
#8737=LINE('',#55410,#12069);
#8738=LINE('',#55412,#12070);
#8739=LINE('',#55414,#12071);
#8740=LINE('',#55416,#12072);
#8741=LINE('',#55418,#12073);
#8742=LINE('',#55420,#12074);
#8743=LINE('',#55422,#12075);
#8744=LINE('',#55424,#12076);
#8745=LINE('',#55426,#12077);
#8746=LINE('',#55428,#12078);
#8747=LINE('',#55430,#12079);
#8748=LINE('',#55432,#12080);
#8749=LINE('',#55434,#12081);
#8750=LINE('',#55436,#12082);
#8751=VECTOR('',#36083,10.);
#8752=VECTOR('',#36086,10.);
#8753=VECTOR('',#36091,10.);
#8754=VECTOR('',#36094,10.);
#8755=VECTOR('',#36101,10.);
#8756=VECTOR('',#36104,10.);
#8757=VECTOR('',#36107,10.);
#8758=VECTOR('',#36108,10.);
#8759=VECTOR('',#36109,10.);
#8760=VECTOR('',#36112,10.);
#8761=VECTOR('',#36113,10.);
#8762=VECTOR('',#36116,10.);
#8763=VECTOR('',#36117,10.);
#8764=VECTOR('',#36120,10.);
#8765=VECTOR('',#36121,10.);
#8766=VECTOR('',#36122,10.);
#8767=VECTOR('',#36125,10.);
#8768=VECTOR('',#36126,10.);
#8769=VECTOR('',#36127,10.);
#8770=VECTOR('',#36132,10.);
#8771=VECTOR('',#36135,10.);
#8772=VECTOR('',#36144,10.);
#8773=VECTOR('',#36147,10.);
#8774=VECTOR('',#36152,10.);
#8775=VECTOR('',#36155,10.);
#8776=VECTOR('',#36158,10.);
#8777=VECTOR('',#36159,10.);
#8778=VECTOR('',#36160,10.);
#8779=VECTOR('',#36163,10.);
#8780=VECTOR('',#36164,10.);
#8781=VECTOR('',#36165,10.);
#8782=VECTOR('',#36168,10.);
#8783=VECTOR('',#36169,10.);
#8784=VECTOR('',#36170,10.);
#8785=VECTOR('',#36173,10.);
#8786=VECTOR('',#36174,10.);
#8787=VECTOR('',#36177,10.);
#8788=VECTOR('',#36180,10.);
#8789=VECTOR('',#36181,10.);
#8790=VECTOR('',#36184,10.);
#8791=VECTOR('',#36191,10.);
#8792=VECTOR('',#36194,10.);
#8793=VECTOR('',#36199,10.);
#8794=VECTOR('',#36202,10.);
#8795=VECTOR('',#36209,10.);
#8796=VECTOR('',#36212,10.);
#8797=VECTOR('',#36215,10.);
#8798=VECTOR('',#36216,10.);
#8799=VECTOR('',#36217,10.);
#8800=VECTOR('',#36220,10.);
#8801=VECTOR('',#36221,10.);
#8802=VECTOR('',#36224,10.);
#8803=VECTOR('',#36225,10.);
#8804=VECTOR('',#36228,10.);
#8805=VECTOR('',#36229,10.);
#8806=VECTOR('',#36230,10.);
#8807=VECTOR('',#36235,10.);
#8808=VECTOR('',#36248,10.);
#8809=VECTOR('',#36255,10.);
#8810=VECTOR('',#36258,10.);
#8811=VECTOR('',#36259,10.);
#8812=VECTOR('',#36260,10.);
#8813=VECTOR('',#36263,10.);
#8814=VECTOR('',#36264,10.);
#8815=VECTOR('',#36265,10.);
#8816=VECTOR('',#36268,10.);
#8817=VECTOR('',#36269,10.);
#8818=VECTOR('',#36272,10.);
#8819=VECTOR('',#36273,10.);
#8820=VECTOR('',#36276,10.);
#8821=VECTOR('',#36283,10.);
#8822=VECTOR('',#36286,10.);
#8823=VECTOR('',#36291,10.);
#8824=VECTOR('',#36294,10.);
#8825=VECTOR('',#36301,10.);
#8826=VECTOR('',#36304,10.);
#8827=VECTOR('',#36307,10.);
#8828=VECTOR('',#36308,10.);
#8829=VECTOR('',#36309,10.);
#8830=VECTOR('',#36312,10.);
#8831=VECTOR('',#36313,10.);
#8832=VECTOR('',#36316,10.);
#8833=VECTOR('',#36317,10.);
#8834=VECTOR('',#36320,10.);
#8835=VECTOR('',#36321,10.);
#8836=VECTOR('',#36322,10.);
#8837=VECTOR('',#36325,10.);
#8838=VECTOR('',#36326,10.);
#8839=VECTOR('',#36327,10.);
#8840=VECTOR('',#36332,10.);
#8841=VECTOR('',#36345,10.);
#8842=VECTOR('',#36352,10.);
#8843=VECTOR('',#36355,10.);
#8844=VECTOR('',#36356,10.);
#8845=VECTOR('',#36357,10.);
#8846=VECTOR('',#36360,10.);
#8847=VECTOR('',#36361,10.);
#8848=VECTOR('',#36362,10.);
#8849=VECTOR('',#36365,10.);
#8850=VECTOR('',#36366,10.);
#8851=VECTOR('',#36367,10.);
#8852=VECTOR('',#36370,10.);
#8853=VECTOR('',#36371,10.);
#8854=VECTOR('',#36374,10.);
#8855=VECTOR('',#36377,10.);
#8856=VECTOR('',#36378,10.);
#8857=VECTOR('',#36381,10.);
#8858=VECTOR('',#36388,10.);
#8859=VECTOR('',#36391,10.);
#8860=VECTOR('',#36396,10.);
#8861=VECTOR('',#36399,10.);
#8862=VECTOR('',#36406,10.);
#8863=VECTOR('',#36409,10.);
#8864=VECTOR('',#36412,10.);
#8865=VECTOR('',#36413,10.);
#8866=VECTOR('',#36414,10.);
#8867=VECTOR('',#36417,10.);
#8868=VECTOR('',#36418,10.);
#8869=VECTOR('',#36421,10.);
#8870=VECTOR('',#36422,10.);
#8871=VECTOR('',#36425,10.);
#8872=VECTOR('',#36426,10.);
#8873=VECTOR('',#36427,10.);
#8874=VECTOR('',#36430,10.);
#8875=VECTOR('',#36431,10.);
#8876=VECTOR('',#36432,10.);
#8877=VECTOR('',#36437,10.);
#8878=VECTOR('',#36450,10.);
#8879=VECTOR('',#36457,10.);
#8880=VECTOR('',#36460,10.);
#8881=VECTOR('',#36461,10.);
#8882=VECTOR('',#36462,10.);
#8883=VECTOR('',#36465,10.);
#8884=VECTOR('',#36466,10.);
#8885=VECTOR('',#36467,10.);
#8886=VECTOR('',#36470,10.);
#8887=VECTOR('',#36471,10.);
#8888=VECTOR('',#36472,10.);
#8889=VECTOR('',#36475,10.);
#8890=VECTOR('',#36476,10.);
#8891=VECTOR('',#36479,10.);
#8892=VECTOR('',#36482,10.);
#8893=VECTOR('',#36483,10.);
#8894=VECTOR('',#36486,10.);
#8895=VECTOR('',#36493,10.);
#8896=VECTOR('',#36496,10.);
#8897=VECTOR('',#36501,10.);
#8898=VECTOR('',#36504,10.);
#8899=VECTOR('',#36511,10.);
#8900=VECTOR('',#36514,10.);
#8901=VECTOR('',#36517,10.);
#8902=VECTOR('',#36518,10.);
#8903=VECTOR('',#36519,10.);
#8904=VECTOR('',#36522,10.);
#8905=VECTOR('',#36523,10.);
#8906=VECTOR('',#36526,10.);
#8907=VECTOR('',#36527,10.);
#8908=VECTOR('',#36530,10.);
#8909=VECTOR('',#36531,10.);
#8910=VECTOR('',#36532,10.);
#8911=VECTOR('',#36535,10.);
#8912=VECTOR('',#36536,10.);
#8913=VECTOR('',#36537,10.);
#8914=VECTOR('',#36542,10.);
#8915=VECTOR('',#36555,10.);
#8916=VECTOR('',#36562,10.);
#8917=VECTOR('',#36565,10.);
#8918=VECTOR('',#36566,10.);
#8919=VECTOR('',#36567,10.);
#8920=VECTOR('',#36570,10.);
#8921=VECTOR('',#36571,10.);
#8922=VECTOR('',#36572,10.);
#8923=VECTOR('',#36575,10.);
#8924=VECTOR('',#36576,10.);
#8925=VECTOR('',#36577,10.);
#8926=VECTOR('',#36580,10.);
#8927=VECTOR('',#36581,10.);
#8928=VECTOR('',#36584,10.);
#8929=VECTOR('',#36587,10.);
#8930=VECTOR('',#36588,10.);
#8931=VECTOR('',#36591,10.);
#8932=VECTOR('',#36598,10.);
#8933=VECTOR('',#36601,10.);
#8934=VECTOR('',#36606,10.);
#8935=VECTOR('',#36609,10.);
#8936=VECTOR('',#36616,10.);
#8937=VECTOR('',#36619,10.);
#8938=VECTOR('',#36622,10.);
#8939=VECTOR('',#36623,10.);
#8940=VECTOR('',#36624,10.);
#8941=VECTOR('',#36627,10.);
#8942=VECTOR('',#36628,10.);
#8943=VECTOR('',#36631,10.);
#8944=VECTOR('',#36632,10.);
#8945=VECTOR('',#36635,10.);
#8946=VECTOR('',#36636,10.);
#8947=VECTOR('',#36637,10.);
#8948=VECTOR('',#36642,10.);
#8949=VECTOR('',#36655,10.);
#8950=VECTOR('',#36662,10.);
#8951=VECTOR('',#36665,10.);
#8952=VECTOR('',#36666,10.);
#8953=VECTOR('',#36667,10.);
#8954=VECTOR('',#36670,10.);
#8955=VECTOR('',#36671,10.);
#8956=VECTOR('',#36672,10.);
#8957=VECTOR('',#36675,10.);
#8958=VECTOR('',#36676,10.);
#8959=VECTOR('',#36679,10.);
#8960=VECTOR('',#36680,10.);
#8961=VECTOR('',#36683,10.);
#8962=VECTOR('',#36690,10.);
#8963=VECTOR('',#36693,10.);
#8964=VECTOR('',#36698,10.);
#8965=VECTOR('',#36701,10.);
#8966=VECTOR('',#36708,10.);
#8967=VECTOR('',#36711,10.);
#8968=VECTOR('',#36714,10.);
#8969=VECTOR('',#36715,10.);
#8970=VECTOR('',#36716,10.);
#8971=VECTOR('',#36719,10.);
#8972=VECTOR('',#36720,10.);
#8973=VECTOR('',#36723,10.);
#8974=VECTOR('',#36724,10.);
#8975=VECTOR('',#36727,10.);
#8976=VECTOR('',#36728,10.);
#8977=VECTOR('',#36729,10.);
#8978=VECTOR('',#36732,10.);
#8979=VECTOR('',#36733,10.);
#8980=VECTOR('',#36734,10.);
#8981=VECTOR('',#36739,10.);
#8982=VECTOR('',#36752,10.);
#8983=VECTOR('',#36759,10.);
#8984=VECTOR('',#36762,10.);
#8985=VECTOR('',#36763,10.);
#8986=VECTOR('',#36764,10.);
#8987=VECTOR('',#36767,10.);
#8988=VECTOR('',#36768,10.);
#8989=VECTOR('',#36769,10.);
#8990=VECTOR('',#36772,10.);
#8991=VECTOR('',#36773,10.);
#8992=VECTOR('',#36774,10.);
#8993=VECTOR('',#36777,10.);
#8994=VECTOR('',#36778,10.);
#8995=VECTOR('',#36781,10.);
#8996=VECTOR('',#36784,10.);
#8997=VECTOR('',#36785,10.);
#8998=VECTOR('',#36788,10.);
#8999=VECTOR('',#36795,10.);
#9000=VECTOR('',#36798,10.);
#9001=VECTOR('',#36803,10.);
#9002=VECTOR('',#36806,10.);
#9003=VECTOR('',#36813,10.);
#9004=VECTOR('',#36816,10.);
#9005=VECTOR('',#36819,10.);
#9006=VECTOR('',#36820,10.);
#9007=VECTOR('',#36821,10.);
#9008=VECTOR('',#36824,10.);
#9009=VECTOR('',#36825,10.);
#9010=VECTOR('',#36828,10.);
#9011=VECTOR('',#36829,10.);
#9012=VECTOR('',#36832,10.);
#9013=VECTOR('',#36833,10.);
#9014=VECTOR('',#36834,10.);
#9015=VECTOR('',#36837,10.);
#9016=VECTOR('',#36838,10.);
#9017=VECTOR('',#36839,10.);
#9018=VECTOR('',#36844,10.);
#9019=VECTOR('',#36847,10.);
#9020=VECTOR('',#36856,10.);
#9021=VECTOR('',#36859,10.);
#9022=VECTOR('',#36864,10.);
#9023=VECTOR('',#36867,10.);
#9024=VECTOR('',#36870,10.);
#9025=VECTOR('',#36871,10.);
#9026=VECTOR('',#36872,10.);
#9027=VECTOR('',#36875,10.);
#9028=VECTOR('',#36876,10.);
#9029=VECTOR('',#36877,10.);
#9030=VECTOR('',#36880,10.);
#9031=VECTOR('',#36881,10.);
#9032=VECTOR('',#36884,10.);
#9033=VECTOR('',#36887,10.);
#9034=VECTOR('',#36888,10.);
#9035=VECTOR('',#36891,10.);
#9036=VECTOR('',#36898,10.);
#9037=VECTOR('',#36901,10.);
#9038=VECTOR('',#36906,10.);
#9039=VECTOR('',#36909,10.);
#9040=VECTOR('',#36916,10.);
#9041=VECTOR('',#36919,10.);
#9042=VECTOR('',#36922,10.);
#9043=VECTOR('',#36923,10.);
#9044=VECTOR('',#36924,10.);
#9045=VECTOR('',#36927,10.);
#9046=VECTOR('',#36928,10.);
#9047=VECTOR('',#36931,10.);
#9048=VECTOR('',#36932,10.);
#9049=VECTOR('',#36935,10.);
#9050=VECTOR('',#36936,10.);
#9051=VECTOR('',#36937,10.);
#9052=VECTOR('',#36940,10.);
#9053=VECTOR('',#36941,10.);
#9054=VECTOR('',#36942,10.);
#9055=VECTOR('',#36947,10.);
#9056=VECTOR('',#36960,10.);
#9057=VECTOR('',#36967,10.);
#9058=VECTOR('',#36970,10.);
#9059=VECTOR('',#36971,10.);
#9060=VECTOR('',#36972,10.);
#9061=VECTOR('',#36975,10.);
#9062=VECTOR('',#36976,10.);
#9063=VECTOR('',#36977,10.);
#9064=VECTOR('',#36980,10.);
#9065=VECTOR('',#36981,10.);
#9066=VECTOR('',#36982,10.);
#9067=VECTOR('',#36985,10.);
#9068=VECTOR('',#36986,10.);
#9069=VECTOR('',#36989,10.);
#9070=VECTOR('',#36992,10.);
#9071=VECTOR('',#36993,10.);
#9072=VECTOR('',#36996,10.);
#9073=VECTOR('',#37003,10.);
#9074=VECTOR('',#37006,10.);
#9075=VECTOR('',#37011,10.);
#9076=VECTOR('',#37014,10.);
#9077=VECTOR('',#37021,10.);
#9078=VECTOR('',#37024,10.);
#9079=VECTOR('',#37027,10.);
#9080=VECTOR('',#37028,10.);
#9081=VECTOR('',#37031,10.);
#9082=VECTOR('',#37034,10.);
#9083=VECTOR('',#37037,10.);
#9084=VECTOR('',#37038,10.);
#9085=VECTOR('',#37039,10.);
#9086=VECTOR('',#37044,10.);
#9087=VECTOR('',#37047,10.);
#9088=VECTOR('',#37056,10.);
#9089=VECTOR('',#37059,10.);
#9090=VECTOR('',#37064,10.);
#9091=VECTOR('',#37067,10.);
#9092=VECTOR('',#37070,10.);
#9093=VECTOR('',#37071,10.);
#9094=VECTOR('',#37072,10.);
#9095=VECTOR('',#37075,10.);
#9096=VECTOR('',#37076,10.);
#9097=VECTOR('',#37079,10.);
#9098=VECTOR('',#37080,10.);
#9099=VECTOR('',#37083,10.);
#9100=VECTOR('',#37090,10.);
#9101=VECTOR('',#37093,10.);
#9102=VECTOR('',#37098,10.);
#9103=VECTOR('',#37101,10.);
#9104=VECTOR('',#37108,10.);
#9105=VECTOR('',#37111,10.);
#9106=VECTOR('',#37114,10.);
#9107=VECTOR('',#37115,10.);
#9108=VECTOR('',#37118,10.);
#9109=VECTOR('',#37121,10.);
#9110=VECTOR('',#37124,10.);
#9111=VECTOR('',#37125,10.);
#9112=VECTOR('',#37126,10.);
#9113=VECTOR('',#37129,10.);
#9114=VECTOR('',#37130,10.);
#9115=VECTOR('',#37131,10.);
#9116=VECTOR('',#37136,10.);
#9117=VECTOR('',#37149,10.);
#9118=VECTOR('',#37156,10.);
#9119=VECTOR('',#37159,10.);
#9120=VECTOR('',#37160,10.);
#9121=VECTOR('',#37161,10.);
#9122=VECTOR('',#37164,10.);
#9123=VECTOR('',#37165,10.);
#9124=VECTOR('',#37166,10.);
#9125=VECTOR('',#37169,10.);
#9126=VECTOR('',#37170,10.);
#9127=VECTOR('',#37171,10.);
#9128=VECTOR('',#37174,10.);
#9129=VECTOR('',#37175,10.);
#9130=VECTOR('',#37178,10.);
#9131=VECTOR('',#37181,10.);
#9132=VECTOR('',#37182,10.);
#9133=VECTOR('',#37185,10.);
#9134=VECTOR('',#37192,10.);
#9135=VECTOR('',#37195,10.);
#9136=VECTOR('',#37200,10.);
#9137=VECTOR('',#37203,10.);
#9138=VECTOR('',#37210,10.);
#9139=VECTOR('',#37213,10.);
#9140=VECTOR('',#37216,10.);
#9141=VECTOR('',#37217,10.);
#9142=VECTOR('',#37218,10.);
#9143=VECTOR('',#37221,10.);
#9144=VECTOR('',#37222,10.);
#9145=VECTOR('',#37225,10.);
#9146=VECTOR('',#37226,10.);
#9147=VECTOR('',#37229,10.);
#9148=VECTOR('',#37230,10.);
#9149=VECTOR('',#37231,10.);
#9150=VECTOR('',#37236,10.);
#9151=VECTOR('',#37239,10.);
#9152=VECTOR('',#37248,10.);
#9153=VECTOR('',#37251,10.);
#9154=VECTOR('',#37256,10.);
#9155=VECTOR('',#37259,10.);
#9156=VECTOR('',#37262,10.);
#9157=VECTOR('',#37263,10.);
#9158=VECTOR('',#37264,10.);
#9159=VECTOR('',#37267,10.);
#9160=VECTOR('',#37268,10.);
#9161=VECTOR('',#37271,10.);
#9162=VECTOR('',#37272,10.);
#9163=VECTOR('',#37275,10.);
#9164=VECTOR('',#37276,10.);
#9165=VECTOR('',#37279,10.);
#9166=VECTOR('',#37280,10.);
#9167=VECTOR('',#37281,10.);
#9168=VECTOR('',#37288,10.);
#9169=VECTOR('',#37291,10.);
#9170=VECTOR('',#37296,10.);
#9171=VECTOR('',#37299,10.);
#9172=VECTOR('',#37306,10.);
#9173=VECTOR('',#37309,10.);
#9174=VECTOR('',#37312,10.);
#9175=VECTOR('',#37313,10.);
#9176=VECTOR('',#37316,10.);
#9177=VECTOR('',#37319,10.);
#9178=VECTOR('',#37322,10.);
#9179=VECTOR('',#37323,10.);
#9180=VECTOR('',#37324,10.);
#9181=VECTOR('',#37329,10.);
#9182=VECTOR('',#37332,10.);
#9183=VECTOR('',#37341,10.);
#9184=VECTOR('',#37344,10.);
#9185=VECTOR('',#37349,10.);
#9186=VECTOR('',#37352,10.);
#9187=VECTOR('',#37355,10.);
#9188=VECTOR('',#37356,10.);
#9189=VECTOR('',#37357,10.);
#9190=VECTOR('',#37360,10.);
#9191=VECTOR('',#37361,10.);
#9192=VECTOR('',#37364,10.);
#9193=VECTOR('',#37365,10.);
#9194=VECTOR('',#37368,10.);
#9195=VECTOR('',#37369,10.);
#9196=VECTOR('',#37376,10.);
#9197=VECTOR('',#37379,10.);
#9198=VECTOR('',#37384,10.);
#9199=VECTOR('',#37387,10.);
#9200=VECTOR('',#37394,10.);
#9201=VECTOR('',#37397,10.);
#9202=VECTOR('',#37400,10.);
#9203=VECTOR('',#37401,10.);
#9204=VECTOR('',#37404,10.);
#9205=VECTOR('',#37407,10.);
#9206=VECTOR('',#37408,10.);
#9207=VECTOR('',#37409,10.);
#9208=VECTOR('',#37412,10.);
#9209=VECTOR('',#37417,10.);
#9210=VECTOR('',#37420,10.);
#9211=VECTOR('',#37429,10.);
#9212=VECTOR('',#37436,10.);
#9213=VECTOR('',#37439,10.);
#9214=VECTOR('',#37442,10.);
#9215=VECTOR('',#37443,10.);
#9216=VECTOR('',#37444,10.);
#9217=VECTOR('',#37447,10.);
#9218=VECTOR('',#37448,10.);
#9219=VECTOR('',#37451,10.);
#9220=VECTOR('',#37454,10.);
#9221=VECTOR('',#37455,10.);
#9222=VECTOR('',#37458,10.);
#9223=VECTOR('',#37459,10.);
#9224=VECTOR('',#37460,10.);
#9225=VECTOR('',#37467,10.);
#9226=VECTOR('',#37470,10.);
#9227=VECTOR('',#37475,10.);
#9228=VECTOR('',#37478,10.);
#9229=VECTOR('',#37485,10.);
#9230=VECTOR('',#37488,10.);
#9231=VECTOR('',#37491,10.);
#9232=VECTOR('',#37492,10.);
#9233=VECTOR('',#37493,10.);
#9234=VECTOR('',#37496,10.);
#9235=VECTOR('',#37497,10.);
#9236=VECTOR('',#37500,10.);
#9237=VECTOR('',#37501,10.);
#9238=VECTOR('',#37504,10.);
#9239=VECTOR('',#37505,10.);
#9240=VECTOR('',#37506,10.);
#9241=VECTOR('',#37511,10.);
#9242=VECTOR('',#37514,10.);
#9243=VECTOR('',#37523,10.);
#9244=VECTOR('',#37530,10.);
#9245=VECTOR('',#37533,10.);
#9246=VECTOR('',#37536,10.);
#9247=VECTOR('',#37537,10.);
#9248=VECTOR('',#37538,10.);
#9249=VECTOR('',#37541,10.);
#9250=VECTOR('',#37542,10.);
#9251=VECTOR('',#37543,10.);
#9252=VECTOR('',#37546,10.);
#9253=VECTOR('',#37547,10.);
#9254=VECTOR('',#37550,10.);
#9255=VECTOR('',#37553,10.);
#9256=VECTOR('',#37554,10.);
#9257=VECTOR('',#37557,10.);
#9258=VECTOR('',#37558,10.);
#9259=VECTOR('',#37565,10.);
#9260=VECTOR('',#37568,10.);
#9261=VECTOR('',#37573,10.);
#9262=VECTOR('',#37576,10.);
#9263=VECTOR('',#37583,10.);
#9264=VECTOR('',#37586,10.);
#9265=VECTOR('',#37589,10.);
#9266=VECTOR('',#37590,10.);
#9267=VECTOR('',#37593,10.);
#9268=VECTOR('',#37596,10.);
#9269=VECTOR('',#37599,10.);
#9270=VECTOR('',#37600,10.);
#9271=VECTOR('',#37601,10.);
#9272=VECTOR('',#37606,10.);
#9273=VECTOR('',#37609,10.);
#9274=VECTOR('',#37618,10.);
#9275=VECTOR('',#37625,10.);
#9276=VECTOR('',#37628,10.);
#9277=VECTOR('',#37631,10.);
#9278=VECTOR('',#37632,10.);
#9279=VECTOR('',#37633,10.);
#9280=VECTOR('',#37636,10.);
#9281=VECTOR('',#37637,10.);
#9282=VECTOR('',#37640,10.);
#9283=VECTOR('',#37643,10.);
#9284=VECTOR('',#37644,10.);
#9285=VECTOR('',#37647,10.);
#9286=VECTOR('',#37648,10.);
#9287=VECTOR('',#37649,10.);
#9288=VECTOR('',#37656,10.);
#9289=VECTOR('',#37659,10.);
#9290=VECTOR('',#37664,10.);
#9291=VECTOR('',#37667,10.);
#9292=VECTOR('',#37674,10.);
#9293=VECTOR('',#37677,10.);
#9294=VECTOR('',#37680,10.);
#9295=VECTOR('',#37681,10.);
#9296=VECTOR('',#37682,10.);
#9297=VECTOR('',#37685,10.);
#9298=VECTOR('',#37686,10.);
#9299=VECTOR('',#37689,10.);
#9300=VECTOR('',#37690,10.);
#9301=VECTOR('',#37693,10.);
#9302=VECTOR('',#37694,10.);
#9303=VECTOR('',#37695,10.);
#9304=VECTOR('',#37700,10.);
#9305=VECTOR('',#37719,10.);
#9306=VECTOR('',#37722,10.);
#9307=VECTOR('',#37723,10.);
#9308=VECTOR('',#37724,10.);
#9309=VECTOR('',#37727,10.);
#9310=VECTOR('',#37728,10.);
#9311=VECTOR('',#37731,10.);
#9312=VECTOR('',#37734,10.);
#9313=VECTOR('',#37735,10.);
#9314=VECTOR('',#37742,10.);
#9315=VECTOR('',#37745,10.);
#9316=VECTOR('',#37750,10.);
#9317=VECTOR('',#37753,10.);
#9318=VECTOR('',#37760,10.);
#9319=VECTOR('',#37763,10.);
#9320=VECTOR('',#37766,10.);
#9321=VECTOR('',#37767,10.);
#9322=VECTOR('',#37770,10.);
#9323=VECTOR('',#37773,10.);
#9324=VECTOR('',#37776,10.);
#9325=VECTOR('',#37777,10.);
#9326=VECTOR('',#37778,10.);
#9327=VECTOR('',#37783,10.);
#9328=VECTOR('',#37786,10.);
#9329=VECTOR('',#37795,10.);
#9330=VECTOR('',#37802,10.);
#9331=VECTOR('',#37805,10.);
#9332=VECTOR('',#37808,10.);
#9333=VECTOR('',#37809,10.);
#9334=VECTOR('',#37810,10.);
#9335=VECTOR('',#37813,10.);
#9336=VECTOR('',#37814,10.);
#9337=VECTOR('',#37817,10.);
#9338=VECTOR('',#37820,10.);
#9339=VECTOR('',#37821,10.);
#9340=VECTOR('',#37824,10.);
#9341=VECTOR('',#37825,10.);
#9342=VECTOR('',#37826,10.);
#9343=VECTOR('',#37833,10.);
#9344=VECTOR('',#37836,10.);
#9345=VECTOR('',#37841,10.);
#9346=VECTOR('',#37844,10.);
#9347=VECTOR('',#37851,10.);
#9348=VECTOR('',#37854,10.);
#9349=VECTOR('',#37857,10.);
#9350=VECTOR('',#37858,10.);
#9351=VECTOR('',#37859,10.);
#9352=VECTOR('',#37862,10.);
#9353=VECTOR('',#37863,10.);
#9354=VECTOR('',#37866,10.);
#9355=VECTOR('',#37867,10.);
#9356=VECTOR('',#37870,10.);
#9357=VECTOR('',#37871,10.);
#9358=VECTOR('',#37872,10.);
#9359=VECTOR('',#37877,10.);
#9360=VECTOR('',#37896,10.);
#9361=VECTOR('',#37899,10.);
#9362=VECTOR('',#37900,10.);
#9363=VECTOR('',#37901,10.);
#9364=VECTOR('',#37904,10.);
#9365=VECTOR('',#37905,10.);
#9366=VECTOR('',#37906,10.);
#9367=VECTOR('',#37909,10.);
#9368=VECTOR('',#37910,10.);
#9369=VECTOR('',#37913,10.);
#9370=VECTOR('',#37916,10.);
#9371=VECTOR('',#37917,10.);
#9372=VECTOR('',#37920,10.);
#9373=VECTOR('',#37921,10.);
#9374=VECTOR('',#37928,10.);
#9375=VECTOR('',#37931,10.);
#9376=VECTOR('',#37936,10.);
#9377=VECTOR('',#37939,10.);
#9378=VECTOR('',#37946,10.);
#9379=VECTOR('',#37949,10.);
#9380=VECTOR('',#37952,10.);
#9381=VECTOR('',#37953,10.);
#9382=VECTOR('',#37956,10.);
#9383=VECTOR('',#37959,10.);
#9384=VECTOR('',#37960,10.);
#9385=VECTOR('',#37961,10.);
#9386=VECTOR('',#37964,10.);
#9387=VECTOR('',#37969,10.);
#9388=VECTOR('',#37972,10.);
#9389=VECTOR('',#37981,10.);
#9390=VECTOR('',#37988,10.);
#9391=VECTOR('',#37991,10.);
#9392=VECTOR('',#37994,10.);
#9393=VECTOR('',#37995,10.);
#9394=VECTOR('',#37996,10.);
#9395=VECTOR('',#37999,10.);
#9396=VECTOR('',#38000,10.);
#9397=VECTOR('',#38003,10.);
#9398=VECTOR('',#38006,10.);
#9399=VECTOR('',#38007,10.);
#9400=VECTOR('',#38014,10.);
#9401=VECTOR('',#38017,10.);
#9402=VECTOR('',#38022,10.);
#9403=VECTOR('',#38025,10.);
#9404=VECTOR('',#38032,10.);
#9405=VECTOR('',#38035,10.);
#9406=VECTOR('',#38038,10.);
#9407=VECTOR('',#38039,10.);
#9408=VECTOR('',#38040,10.);
#9409=VECTOR('',#38043,10.);
#9410=VECTOR('',#38044,10.);
#9411=VECTOR('',#38047,10.);
#9412=VECTOR('',#38048,10.);
#9413=VECTOR('',#38051,10.);
#9414=VECTOR('',#38052,10.);
#9415=VECTOR('',#38053,10.);
#9416=VECTOR('',#38058,10.);
#9417=VECTOR('',#38077,10.);
#9418=VECTOR('',#38080,10.);
#9419=VECTOR('',#38081,10.);
#9420=VECTOR('',#38082,10.);
#9421=VECTOR('',#38085,10.);
#9422=VECTOR('',#38086,10.);
#9423=VECTOR('',#38087,10.);
#9424=VECTOR('',#38090,10.);
#9425=VECTOR('',#38091,10.);
#9426=VECTOR('',#38094,10.);
#9427=VECTOR('',#38097,10.);
#9428=VECTOR('',#38098,10.);
#9429=VECTOR('',#38101,10.);
#9430=VECTOR('',#38102,10.);
#9431=VECTOR('',#38109,10.);
#9432=VECTOR('',#38112,10.);
#9433=VECTOR('',#38117,10.);
#9434=VECTOR('',#38120,10.);
#9435=VECTOR('',#38127,10.);
#9436=VECTOR('',#38130,10.);
#9437=VECTOR('',#38133,10.);
#9438=VECTOR('',#38134,10.);
#9439=VECTOR('',#38137,10.);
#9440=VECTOR('',#38140,10.);
#9441=VECTOR('',#38143,10.);
#9442=VECTOR('',#38144,10.);
#9443=VECTOR('',#38145,10.);
#9444=VECTOR('',#38150,10.);
#9445=VECTOR('',#38169,10.);
#9446=VECTOR('',#38172,10.);
#9447=VECTOR('',#38173,10.);
#9448=VECTOR('',#38174,10.);
#9449=VECTOR('',#38177,10.);
#9450=VECTOR('',#38178,10.);
#9451=VECTOR('',#38179,10.);
#9452=VECTOR('',#38182,10.);
#9453=VECTOR('',#38183,10.);
#9454=VECTOR('',#38186,10.);
#9455=VECTOR('',#38189,10.);
#9456=VECTOR('',#38190,10.);
#9457=VECTOR('',#38193,10.);
#9458=VECTOR('',#38194,10.);
#9459=VECTOR('',#38197,10.);
#9460=VECTOR('',#38200,10.);
#9461=VECTOR('',#38203,10.);
#9462=VECTOR('',#38206,10.);
#9463=VECTOR('',#38209,10.);
#9464=VECTOR('',#38212,10.);
#9465=VECTOR('',#38215,10.);
#9466=VECTOR('',#38218,10.);
#9467=VECTOR('',#38221,10.);
#9468=VECTOR('',#38224,10.);
#9469=VECTOR('',#38227,10.);
#9470=VECTOR('',#38230,10.);
#9471=VECTOR('',#38233,10.);
#9472=VECTOR('',#38236,10.);
#9473=VECTOR('',#38239,10.);
#9474=VECTOR('',#38242,10.);
#9475=VECTOR('',#38245,10.);
#9476=VECTOR('',#38248,10.);
#9477=VECTOR('',#38251,10.);
#9478=VECTOR('',#38254,10.);
#9479=VECTOR('',#38257,10.);
#9480=VECTOR('',#38260,10.);
#9481=VECTOR('',#38263,10.);
#9482=VECTOR('',#38266,10.);
#9483=VECTOR('',#38269,10.);
#9484=VECTOR('',#38272,10.);
#9485=VECTOR('',#38275,10.);
#9486=VECTOR('',#38278,10.);
#9487=VECTOR('',#38281,10.);
#9488=VECTOR('',#38284,10.);
#9489=VECTOR('',#38287,10.);
#9490=VECTOR('',#38290,10.);
#9491=VECTOR('',#38293,10.);
#9492=VECTOR('',#38296,10.);
#9493=VECTOR('',#38297,10.);
#9494=VECTOR('',#38300,10.);
#9495=VECTOR('',#38301,10.);
#9496=VECTOR('',#38304,10.);
#9497=VECTOR('',#38305,10.);
#9498=VECTOR('',#38310,10.);
#9499=VECTOR('',#38313,10.);
#9500=VECTOR('',#38318,10.);
#9501=VECTOR('',#38323,10.);
#9502=VECTOR('',#38326,10.);
#9503=VECTOR('',#38331,10.);
#9504=VECTOR('',#38334,10.);
#9505=VECTOR('',#38341,10.);
#9506=VECTOR('',#38344,10.);
#9507=VECTOR('',#38345,10.);
#9508=VECTOR('',#38352,10.);
#9509=VECTOR('',#38355,10.);
#9510=VECTOR('',#38356,10.);
#9511=VECTOR('',#38363,10.);
#9512=VECTOR('',#38370,10.);
#9513=VECTOR('',#38371,10.);
#9514=VECTOR('',#38374,10.);
#9515=VECTOR('',#38381,10.);
#9516=VECTOR('',#38382,10.);
#9517=VECTOR('',#38385,10.);
#9518=VECTOR('',#38388,10.);
#9519=VECTOR('',#38395,10.);
#9520=VECTOR('',#38402,10.);
#9521=VECTOR('',#38405,10.);
#9522=VECTOR('',#38406,10.);
#9523=VECTOR('',#38409,10.);
#9524=VECTOR('',#38412,10.);
#9525=VECTOR('',#38413,10.);
#9526=VECTOR('',#38414,10.);
#9527=VECTOR('',#38417,10.);
#9528=VECTOR('',#38418,10.);
#9529=VECTOR('',#38419,10.);
#9530=VECTOR('',#38422,10.);
#9531=VECTOR('',#38423,10.);
#9532=VECTOR('',#38426,10.);
#9533=VECTOR('',#38427,10.);
#9534=VECTOR('',#38430,10.);
#9535=VECTOR('',#38431,10.);
#9536=VECTOR('',#38434,10.);
#9537=VECTOR('',#38437,10.);
#9538=VECTOR('',#38438,10.);
#9539=VECTOR('',#38441,10.);
#9540=VECTOR('',#38442,10.);
#9541=VECTOR('',#38445,10.);
#9542=VECTOR('',#38448,10.);
#9543=VECTOR('',#38449,10.);
#9544=VECTOR('',#38452,10.);
#9545=VECTOR('',#38453,10.);
#9546=VECTOR('',#38456,10.);
#9547=VECTOR('',#38459,10.);
#9548=VECTOR('',#38470,10.);
#9549=VECTOR('',#38473,10.);
#9550=VECTOR('',#38474,10.);
#9551=VECTOR('',#38477,10.);
#9552=VECTOR('',#38480,10.);
#9553=VECTOR('',#38483,10.);
#9554=VECTOR('',#38486,10.);
#9555=VECTOR('',#38489,10.);
#9556=VECTOR('',#38492,10.);
#9557=VECTOR('',#38495,10.);
#9558=VECTOR('',#38498,10.);
#9559=VECTOR('',#38501,10.);
#9560=VECTOR('',#38504,10.);
#9561=VECTOR('',#38507,10.);
#9562=VECTOR('',#38510,10.);
#9563=VECTOR('',#38515,10.);
#9564=VECTOR('',#38518,10.);
#9565=VECTOR('',#38527,10.);
#9566=VECTOR('',#38530,10.);
#9567=VECTOR('',#38535,10.);
#9568=VECTOR('',#38538,10.);
#9569=VECTOR('',#38541,10.);
#9570=VECTOR('',#38542,10.);
#9571=VECTOR('',#38543,10.);
#9572=VECTOR('',#38546,10.);
#9573=VECTOR('',#38547,10.);
#9574=VECTOR('',#38550,10.);
#9575=VECTOR('',#38551,10.);
#9576=VECTOR('',#38554,10.);
#9577=VECTOR('',#38555,10.);
#9578=VECTOR('',#38556,10.);
#9579=VECTOR('',#38559,10.);
#9580=VECTOR('',#38560,10.);
#9581=VECTOR('',#38561,10.);
#9582=VECTOR('',#38568,10.);
#9583=VECTOR('',#38571,10.);
#9584=VECTOR('',#38576,10.);
#9585=VECTOR('',#38579,10.);
#9586=VECTOR('',#38586,10.);
#9587=VECTOR('',#38589,10.);
#9588=VECTOR('',#38592,10.);
#9589=VECTOR('',#38593,10.);
#9590=VECTOR('',#38594,10.);
#9591=VECTOR('',#38597,10.);
#9592=VECTOR('',#38598,10.);
#9593=VECTOR('',#38599,10.);
#9594=VECTOR('',#38602,10.);
#9595=VECTOR('',#38603,10.);
#9596=VECTOR('',#38604,10.);
#9597=VECTOR('',#38607,10.);
#9598=VECTOR('',#38608,10.);
#9599=VECTOR('',#38611,10.);
#9600=VECTOR('',#38614,10.);
#9601=VECTOR('',#38615,10.);
#9602=VECTOR('',#38618,10.);
#9603=VECTOR('',#38623,10.);
#9604=VECTOR('',#38626,10.);
#9605=VECTOR('',#38635,10.);
#9606=VECTOR('',#38638,10.);
#9607=VECTOR('',#38643,10.);
#9608=VECTOR('',#38646,10.);
#9609=VECTOR('',#38649,10.);
#9610=VECTOR('',#38650,10.);
#9611=VECTOR('',#38651,10.);
#9612=VECTOR('',#38654,10.);
#9613=VECTOR('',#38655,10.);
#9614=VECTOR('',#38658,10.);
#9615=VECTOR('',#38659,10.);
#9616=VECTOR('',#38662,10.);
#9617=VECTOR('',#38663,10.);
#9618=VECTOR('',#38664,10.);
#9619=VECTOR('',#38667,10.);
#9620=VECTOR('',#38668,10.);
#9621=VECTOR('',#38669,10.);
#9622=VECTOR('',#38678,10.);
#9623=VECTOR('',#38683,10.);
#9624=VECTOR('',#38692,10.);
#9625=VECTOR('',#38697,10.);
#9626=VECTOR('',#38698,10.);
#9627=VECTOR('',#38699,10.);
#9628=VECTOR('',#38702,10.);
#9629=VECTOR('',#38703,10.);
#9630=VECTOR('',#38704,10.);
#9631=VECTOR('',#38707,10.);
#9632=VECTOR('',#38708,10.);
#9633=VECTOR('',#38709,10.);
#9634=VECTOR('',#38712,10.);
#9635=VECTOR('',#38713,10.);
#9636=VECTOR('',#38716,10.);
#9637=VECTOR('',#38719,10.);
#9638=VECTOR('',#38720,10.);
#9639=VECTOR('',#38723,10.);
#9640=VECTOR('',#38728,10.);
#9641=VECTOR('',#38731,10.);
#9642=VECTOR('',#38740,10.);
#9643=VECTOR('',#38743,10.);
#9644=VECTOR('',#38748,10.);
#9645=VECTOR('',#38751,10.);
#9646=VECTOR('',#38754,10.);
#9647=VECTOR('',#38755,10.);
#9648=VECTOR('',#38756,10.);
#9649=VECTOR('',#38759,10.);
#9650=VECTOR('',#38760,10.);
#9651=VECTOR('',#38763,10.);
#9652=VECTOR('',#38764,10.);
#9653=VECTOR('',#38767,10.);
#9654=VECTOR('',#38768,10.);
#9655=VECTOR('',#38769,10.);
#9656=VECTOR('',#38772,10.);
#9657=VECTOR('',#38773,10.);
#9658=VECTOR('',#38774,10.);
#9659=VECTOR('',#38783,10.);
#9660=VECTOR('',#38788,10.);
#9661=VECTOR('',#38797,10.);
#9662=VECTOR('',#38802,10.);
#9663=VECTOR('',#38803,10.);
#9664=VECTOR('',#38804,10.);
#9665=VECTOR('',#38807,10.);
#9666=VECTOR('',#38808,10.);
#9667=VECTOR('',#38809,10.);
#9668=VECTOR('',#38812,10.);
#9669=VECTOR('',#38813,10.);
#9670=VECTOR('',#38814,10.);
#9671=VECTOR('',#38817,10.);
#9672=VECTOR('',#38818,10.);
#9673=VECTOR('',#38821,10.);
#9674=VECTOR('',#38824,10.);
#9675=VECTOR('',#38825,10.);
#9676=VECTOR('',#38828,10.);
#9677=VECTOR('',#38833,10.);
#9678=VECTOR('',#38836,10.);
#9679=VECTOR('',#38845,10.);
#9680=VECTOR('',#38848,10.);
#9681=VECTOR('',#38853,10.);
#9682=VECTOR('',#38856,10.);
#9683=VECTOR('',#38859,10.);
#9684=VECTOR('',#38860,10.);
#9685=VECTOR('',#38861,10.);
#9686=VECTOR('',#38864,10.);
#9687=VECTOR('',#38865,10.);
#9688=VECTOR('',#38868,10.);
#9689=VECTOR('',#38869,10.);
#9690=VECTOR('',#38872,10.);
#9691=VECTOR('',#38873,10.);
#9692=VECTOR('',#38874,10.);
#9693=VECTOR('',#38877,10.);
#9694=VECTOR('',#38878,10.);
#9695=VECTOR('',#38879,10.);
#9696=VECTOR('',#38888,10.);
#9697=VECTOR('',#38893,10.);
#9698=VECTOR('',#38902,10.);
#9699=VECTOR('',#38907,10.);
#9700=VECTOR('',#38908,10.);
#9701=VECTOR('',#38909,10.);
#9702=VECTOR('',#38912,10.);
#9703=VECTOR('',#38913,10.);
#9704=VECTOR('',#38914,10.);
#9705=VECTOR('',#38917,10.);
#9706=VECTOR('',#38918,10.);
#9707=VECTOR('',#38919,10.);
#9708=VECTOR('',#38922,10.);
#9709=VECTOR('',#38923,10.);
#9710=VECTOR('',#38926,10.);
#9711=VECTOR('',#38929,10.);
#9712=VECTOR('',#38930,10.);
#9713=VECTOR('',#38933,10.);
#9714=VECTOR('',#38938,10.);
#9715=VECTOR('',#38941,10.);
#9716=VECTOR('',#38950,10.);
#9717=VECTOR('',#38953,10.);
#9718=VECTOR('',#38958,10.);
#9719=VECTOR('',#38961,10.);
#9720=VECTOR('',#38964,10.);
#9721=VECTOR('',#38965,10.);
#9722=VECTOR('',#38966,10.);
#9723=VECTOR('',#38969,10.);
#9724=VECTOR('',#38970,10.);
#9725=VECTOR('',#38973,10.);
#9726=VECTOR('',#38974,10.);
#9727=VECTOR('',#38977,10.);
#9728=VECTOR('',#38978,10.);
#9729=VECTOR('',#38979,10.);
#9730=VECTOR('',#38982,10.);
#9731=VECTOR('',#38983,10.);
#9732=VECTOR('',#38984,10.);
#9733=VECTOR('',#38993,10.);
#9734=VECTOR('',#38998,10.);
#9735=VECTOR('',#39007,10.);
#9736=VECTOR('',#39012,10.);
#9737=VECTOR('',#39013,10.);
#9738=VECTOR('',#39014,10.);
#9739=VECTOR('',#39017,10.);
#9740=VECTOR('',#39018,10.);
#9741=VECTOR('',#39019,10.);
#9742=VECTOR('',#39022,10.);
#9743=VECTOR('',#39023,10.);
#9744=VECTOR('',#39024,10.);
#9745=VECTOR('',#39027,10.);
#9746=VECTOR('',#39028,10.);
#9747=VECTOR('',#39031,10.);
#9748=VECTOR('',#39034,10.);
#9749=VECTOR('',#39035,10.);
#9750=VECTOR('',#39038,10.);
#9751=VECTOR('',#39043,10.);
#9752=VECTOR('',#39046,10.);
#9753=VECTOR('',#39055,10.);
#9754=VECTOR('',#39058,10.);
#9755=VECTOR('',#39063,10.);
#9756=VECTOR('',#39066,10.);
#9757=VECTOR('',#39069,10.);
#9758=VECTOR('',#39070,10.);
#9759=VECTOR('',#39071,10.);
#9760=VECTOR('',#39074,10.);
#9761=VECTOR('',#39075,10.);
#9762=VECTOR('',#39078,10.);
#9763=VECTOR('',#39079,10.);
#9764=VECTOR('',#39082,10.);
#9765=VECTOR('',#39083,10.);
#9766=VECTOR('',#39084,10.);
#9767=VECTOR('',#39087,10.);
#9768=VECTOR('',#39088,10.);
#9769=VECTOR('',#39089,10.);
#9770=VECTOR('',#39098,10.);
#9771=VECTOR('',#39103,10.);
#9772=VECTOR('',#39112,10.);
#9773=VECTOR('',#39117,10.);
#9774=VECTOR('',#39118,10.);
#9775=VECTOR('',#39119,10.);
#9776=VECTOR('',#39122,10.);
#9777=VECTOR('',#39123,10.);
#9778=VECTOR('',#39124,10.);
#9779=VECTOR('',#39127,10.);
#9780=VECTOR('',#39128,10.);
#9781=VECTOR('',#39129,10.);
#9782=VECTOR('',#39132,10.);
#9783=VECTOR('',#39133,10.);
#9784=VECTOR('',#39136,10.);
#9785=VECTOR('',#39139,10.);
#9786=VECTOR('',#39140,10.);
#9787=VECTOR('',#39143,10.);
#9788=VECTOR('',#39148,10.);
#9789=VECTOR('',#39151,10.);
#9790=VECTOR('',#39160,10.);
#9791=VECTOR('',#39163,10.);
#9792=VECTOR('',#39168,10.);
#9793=VECTOR('',#39171,10.);
#9794=VECTOR('',#39174,10.);
#9795=VECTOR('',#39175,10.);
#9796=VECTOR('',#39176,10.);
#9797=VECTOR('',#39179,10.);
#9798=VECTOR('',#39180,10.);
#9799=VECTOR('',#39183,10.);
#9800=VECTOR('',#39184,10.);
#9801=VECTOR('',#39187,10.);
#9802=VECTOR('',#39188,10.);
#9803=VECTOR('',#39189,10.);
#9804=VECTOR('',#39192,10.);
#9805=VECTOR('',#39193,10.);
#9806=VECTOR('',#39194,10.);
#9807=VECTOR('',#39203,10.);
#9808=VECTOR('',#39208,10.);
#9809=VECTOR('',#39217,10.);
#9810=VECTOR('',#39222,10.);
#9811=VECTOR('',#39223,10.);
#9812=VECTOR('',#39224,10.);
#9813=VECTOR('',#39227,10.);
#9814=VECTOR('',#39228,10.);
#9815=VECTOR('',#39229,10.);
#9816=VECTOR('',#39232,10.);
#9817=VECTOR('',#39233,10.);
#9818=VECTOR('',#39234,10.);
#9819=VECTOR('',#39237,10.);
#9820=VECTOR('',#39238,10.);
#9821=VECTOR('',#39241,10.);
#9822=VECTOR('',#39244,10.);
#9823=VECTOR('',#39245,10.);
#9824=VECTOR('',#39248,10.);
#9825=VECTOR('',#39253,10.);
#9826=VECTOR('',#39256,10.);
#9827=VECTOR('',#39265,10.);
#9828=VECTOR('',#39268,10.);
#9829=VECTOR('',#39273,10.);
#9830=VECTOR('',#39276,10.);
#9831=VECTOR('',#39279,10.);
#9832=VECTOR('',#39280,10.);
#9833=VECTOR('',#39281,10.);
#9834=VECTOR('',#39284,10.);
#9835=VECTOR('',#39285,10.);
#9836=VECTOR('',#39288,10.);
#9837=VECTOR('',#39289,10.);
#9838=VECTOR('',#39292,10.);
#9839=VECTOR('',#39293,10.);
#9840=VECTOR('',#39294,10.);
#9841=VECTOR('',#39297,10.);
#9842=VECTOR('',#39298,10.);
#9843=VECTOR('',#39299,10.);
#9844=VECTOR('',#39306,10.);
#9845=VECTOR('',#39309,10.);
#9846=VECTOR('',#39314,10.);
#9847=VECTOR('',#39317,10.);
#9848=VECTOR('',#39324,10.);
#9849=VECTOR('',#39327,10.);
#9850=VECTOR('',#39330,10.);
#9851=VECTOR('',#39331,10.);
#9852=VECTOR('',#39332,10.);
#9853=VECTOR('',#39335,10.);
#9854=VECTOR('',#39336,10.);
#9855=VECTOR('',#39337,10.);
#9856=VECTOR('',#39340,10.);
#9857=VECTOR('',#39341,10.);
#9858=VECTOR('',#39344,10.);
#9859=VECTOR('',#39347,10.);
#9860=VECTOR('',#39348,10.);
#9861=VECTOR('',#39351,10.);
#9862=VECTOR('',#39356,10.);
#9863=VECTOR('',#39359,10.);
#9864=VECTOR('',#39368,10.);
#9865=VECTOR('',#39371,10.);
#9866=VECTOR('',#39376,10.);
#9867=VECTOR('',#39379,10.);
#9868=VECTOR('',#39382,10.);
#9869=VECTOR('',#39383,10.);
#9870=VECTOR('',#39384,10.);
#9871=VECTOR('',#39387,10.);
#9872=VECTOR('',#39388,10.);
#9873=VECTOR('',#39391,10.);
#9874=VECTOR('',#39392,10.);
#9875=VECTOR('',#39395,10.);
#9876=VECTOR('',#39396,10.);
#9877=VECTOR('',#39397,10.);
#9878=VECTOR('',#39400,10.);
#9879=VECTOR('',#39401,10.);
#9880=VECTOR('',#39402,10.);
#9881=VECTOR('',#39411,10.);
#9882=VECTOR('',#39416,10.);
#9883=VECTOR('',#39425,10.);
#9884=VECTOR('',#39430,10.);
#9885=VECTOR('',#39431,10.);
#9886=VECTOR('',#39432,10.);
#9887=VECTOR('',#39435,10.);
#9888=VECTOR('',#39436,10.);
#9889=VECTOR('',#39437,10.);
#9890=VECTOR('',#39440,10.);
#9891=VECTOR('',#39441,10.);
#9892=VECTOR('',#39442,10.);
#9893=VECTOR('',#39445,10.);
#9894=VECTOR('',#39446,10.);
#9895=VECTOR('',#39449,10.);
#9896=VECTOR('',#39452,10.);
#9897=VECTOR('',#39453,10.);
#9898=VECTOR('',#39456,10.);
#9899=VECTOR('',#39461,10.);
#9900=VECTOR('',#39464,10.);
#9901=VECTOR('',#39473,10.);
#9902=VECTOR('',#39476,10.);
#9903=VECTOR('',#39481,10.);
#9904=VECTOR('',#39484,10.);
#9905=VECTOR('',#39487,10.);
#9906=VECTOR('',#39488,10.);
#9907=VECTOR('',#39491,10.);
#9908=VECTOR('',#39494,10.);
#9909=VECTOR('',#39497,10.);
#9910=VECTOR('',#39498,10.);
#9911=VECTOR('',#39499,10.);
#9912=VECTOR('',#39502,10.);
#9913=VECTOR('',#39503,10.);
#9914=VECTOR('',#39504,10.);
#9915=VECTOR('',#39511,10.);
#9916=VECTOR('',#39514,10.);
#9917=VECTOR('',#39519,10.);
#9918=VECTOR('',#39522,10.);
#9919=VECTOR('',#39529,10.);
#9920=VECTOR('',#39532,10.);
#9921=VECTOR('',#39535,10.);
#9922=VECTOR('',#39536,10.);
#9923=VECTOR('',#39537,10.);
#9924=VECTOR('',#39540,10.);
#9925=VECTOR('',#39541,10.);
#9926=VECTOR('',#39542,10.);
#9927=VECTOR('',#39545,10.);
#9928=VECTOR('',#39546,10.);
#9929=VECTOR('',#39549,10.);
#9930=VECTOR('',#39552,10.);
#9931=VECTOR('',#39553,10.);
#9932=VECTOR('',#39556,10.);
#9933=VECTOR('',#39561,10.);
#9934=VECTOR('',#39564,10.);
#9935=VECTOR('',#39573,10.);
#9936=VECTOR('',#39576,10.);
#9937=VECTOR('',#39581,10.);
#9938=VECTOR('',#39584,10.);
#9939=VECTOR('',#39587,10.);
#9940=VECTOR('',#39588,10.);
#9941=VECTOR('',#39591,10.);
#9942=VECTOR('',#39594,10.);
#9943=VECTOR('',#39597,10.);
#9944=VECTOR('',#39598,10.);
#9945=VECTOR('',#39599,10.);
#9946=VECTOR('',#39602,10.);
#9947=VECTOR('',#39603,10.);
#9948=VECTOR('',#39604,10.);
#9949=VECTOR('',#39613,10.);
#9950=VECTOR('',#39618,10.);
#9951=VECTOR('',#39627,10.);
#9952=VECTOR('',#39632,10.);
#9953=VECTOR('',#39633,10.);
#9954=VECTOR('',#39634,10.);
#9955=VECTOR('',#39637,10.);
#9956=VECTOR('',#39638,10.);
#9957=VECTOR('',#39639,10.);
#9958=VECTOR('',#39642,10.);
#9959=VECTOR('',#39643,10.);
#9960=VECTOR('',#39644,10.);
#9961=VECTOR('',#39647,10.);
#9962=VECTOR('',#39648,10.);
#9963=VECTOR('',#39651,10.);
#9964=VECTOR('',#39654,10.);
#9965=VECTOR('',#39655,10.);
#9966=VECTOR('',#39658,10.);
#9967=VECTOR('',#39663,10.);
#9968=VECTOR('',#39666,10.);
#9969=VECTOR('',#39675,10.);
#9970=VECTOR('',#39678,10.);
#9971=VECTOR('',#39683,10.);
#9972=VECTOR('',#39686,10.);
#9973=VECTOR('',#39689,10.);
#9974=VECTOR('',#39690,10.);
#9975=VECTOR('',#39691,10.);
#9976=VECTOR('',#39694,10.);
#9977=VECTOR('',#39695,10.);
#9978=VECTOR('',#39698,10.);
#9979=VECTOR('',#39699,10.);
#9980=VECTOR('',#39702,10.);
#9981=VECTOR('',#39703,10.);
#9982=VECTOR('',#39704,10.);
#9983=VECTOR('',#39711,10.);
#9984=VECTOR('',#39714,10.);
#9985=VECTOR('',#39719,10.);
#9986=VECTOR('',#39722,10.);
#9987=VECTOR('',#39729,10.);
#9988=VECTOR('',#39732,10.);
#9989=VECTOR('',#39735,10.);
#9990=VECTOR('',#39736,10.);
#9991=VECTOR('',#39737,10.);
#9992=VECTOR('',#39740,10.);
#9993=VECTOR('',#39741,10.);
#9994=VECTOR('',#39744,10.);
#9995=VECTOR('',#39745,10.);
#9996=VECTOR('',#39748,10.);
#9997=VECTOR('',#39749,10.);
#9998=VECTOR('',#39752,10.);
#9999=VECTOR('',#39753,10.);
#10000=VECTOR('',#39754,10.);
#10001=VECTOR('',#39759,10.);
#10002=VECTOR('',#39762,10.);
#10003=VECTOR('',#39771,10.);
#10004=VECTOR('',#39774,10.);
#10005=VECTOR('',#39779,10.);
#10006=VECTOR('',#39782,10.);
#10007=VECTOR('',#39785,10.);
#10008=VECTOR('',#39786,10.);
#10009=VECTOR('',#39789,10.);
#10010=VECTOR('',#39792,10.);
#10011=VECTOR('',#39795,10.);
#10012=VECTOR('',#39796,10.);
#10013=VECTOR('',#39797,10.);
#10014=VECTOR('',#39804,10.);
#10015=VECTOR('',#39807,10.);
#10016=VECTOR('',#39812,10.);
#10017=VECTOR('',#39815,10.);
#10018=VECTOR('',#39822,10.);
#10019=VECTOR('',#39825,10.);
#10020=VECTOR('',#39828,10.);
#10021=VECTOR('',#39829,10.);
#10022=VECTOR('',#39830,10.);
#10023=VECTOR('',#39833,10.);
#10024=VECTOR('',#39834,10.);
#10025=VECTOR('',#39837,10.);
#10026=VECTOR('',#39838,10.);
#10027=VECTOR('',#39841,10.);
#10028=VECTOR('',#39842,10.);
#10029=VECTOR('',#39845,10.);
#10030=VECTOR('',#39846,10.);
#10031=VECTOR('',#39851,10.);
#10032=VECTOR('',#39854,10.);
#10033=VECTOR('',#39863,10.);
#10034=VECTOR('',#39866,10.);
#10035=VECTOR('',#39871,10.);
#10036=VECTOR('',#39874,10.);
#10037=VECTOR('',#39877,10.);
#10038=VECTOR('',#39878,10.);
#10039=VECTOR('',#39881,10.);
#10040=VECTOR('',#39884,10.);
#10041=VECTOR('',#39885,10.);
#10042=VECTOR('',#39886,10.);
#10043=VECTOR('',#39889,10.);
#10044=VECTOR('',#39896,10.);
#10045=VECTOR('',#39899,10.);
#10046=VECTOR('',#39906,10.);
#10047=VECTOR('',#39913,10.);
#10048=VECTOR('',#39916,10.);
#10049=VECTOR('',#39919,10.);
#10050=VECTOR('',#39920,10.);
#10051=VECTOR('',#39921,10.);
#10052=VECTOR('',#39924,10.);
#10053=VECTOR('',#39925,10.);
#10054=VECTOR('',#39928,10.);
#10055=VECTOR('',#39931,10.);
#10056=VECTOR('',#39932,10.);
#10057=VECTOR('',#39935,10.);
#10058=VECTOR('',#39936,10.);
#10059=VECTOR('',#39937,10.);
#10060=VECTOR('',#39942,10.);
#10061=VECTOR('',#39945,10.);
#10062=VECTOR('',#39954,10.);
#10063=VECTOR('',#39957,10.);
#10064=VECTOR('',#39962,10.);
#10065=VECTOR('',#39965,10.);
#10066=VECTOR('',#39968,10.);
#10067=VECTOR('',#39969,10.);
#10068=VECTOR('',#39970,10.);
#10069=VECTOR('',#39973,10.);
#10070=VECTOR('',#39974,10.);
#10071=VECTOR('',#39977,10.);
#10072=VECTOR('',#39978,10.);
#10073=VECTOR('',#39981,10.);
#10074=VECTOR('',#39982,10.);
#10075=VECTOR('',#39983,10.);
#10076=VECTOR('',#39990,10.);
#10077=VECTOR('',#39993,10.);
#10078=VECTOR('',#40000,10.);
#10079=VECTOR('',#40007,10.);
#10080=VECTOR('',#40010,10.);
#10081=VECTOR('',#40013,10.);
#10082=VECTOR('',#40014,10.);
#10083=VECTOR('',#40015,10.);
#10084=VECTOR('',#40018,10.);
#10085=VECTOR('',#40019,10.);
#10086=VECTOR('',#40020,10.);
#10087=VECTOR('',#40023,10.);
#10088=VECTOR('',#40024,10.);
#10089=VECTOR('',#40027,10.);
#10090=VECTOR('',#40030,10.);
#10091=VECTOR('',#40031,10.);
#10092=VECTOR('',#40034,10.);
#10093=VECTOR('',#40035,10.);
#10094=VECTOR('',#40040,10.);
#10095=VECTOR('',#40043,10.);
#10096=VECTOR('',#40052,10.);
#10097=VECTOR('',#40055,10.);
#10098=VECTOR('',#40060,10.);
#10099=VECTOR('',#40063,10.);
#10100=VECTOR('',#40066,10.);
#10101=VECTOR('',#40067,10.);
#10102=VECTOR('',#40070,10.);
#10103=VECTOR('',#40073,10.);
#10104=VECTOR('',#40076,10.);
#10105=VECTOR('',#40077,10.);
#10106=VECTOR('',#40078,10.);
#10107=VECTOR('',#40085,10.);
#10108=VECTOR('',#40088,10.);
#10109=VECTOR('',#40095,10.);
#10110=VECTOR('',#40102,10.);
#10111=VECTOR('',#40105,10.);
#10112=VECTOR('',#40108,10.);
#10113=VECTOR('',#40109,10.);
#10114=VECTOR('',#40110,10.);
#10115=VECTOR('',#40113,10.);
#10116=VECTOR('',#40114,10.);
#10117=VECTOR('',#40117,10.);
#10118=VECTOR('',#40120,10.);
#10119=VECTOR('',#40121,10.);
#10120=VECTOR('',#40124,10.);
#10121=VECTOR('',#40125,10.);
#10122=VECTOR('',#40126,10.);
#10123=VECTOR('',#40131,10.);
#10124=VECTOR('',#40134,10.);
#10125=VECTOR('',#40143,10.);
#10126=VECTOR('',#40146,10.);
#10127=VECTOR('',#40151,10.);
#10128=VECTOR('',#40154,10.);
#10129=VECTOR('',#40157,10.);
#10130=VECTOR('',#40158,10.);
#10131=VECTOR('',#40159,10.);
#10132=VECTOR('',#40162,10.);
#10133=VECTOR('',#40163,10.);
#10134=VECTOR('',#40166,10.);
#10135=VECTOR('',#40167,10.);
#10136=VECTOR('',#40170,10.);
#10137=VECTOR('',#40171,10.);
#10138=VECTOR('',#40172,10.);
#10139=VECTOR('',#40181,10.);
#10140=VECTOR('',#40194,10.);
#10141=VECTOR('',#40199,10.);
#10142=VECTOR('',#40200,10.);
#10143=VECTOR('',#40201,10.);
#10144=VECTOR('',#40204,10.);
#10145=VECTOR('',#40205,10.);
#10146=VECTOR('',#40208,10.);
#10147=VECTOR('',#40209,10.);
#10148=VECTOR('',#40212,10.);
#10149=VECTOR('',#40215,10.);
#10150=VECTOR('',#40216,10.);
#10151=VECTOR('',#40219,10.);
#10152=VECTOR('',#40224,10.);
#10153=VECTOR('',#40227,10.);
#10154=VECTOR('',#40236,10.);
#10155=VECTOR('',#40239,10.);
#10156=VECTOR('',#40244,10.);
#10157=VECTOR('',#40247,10.);
#10158=VECTOR('',#40250,10.);
#10159=VECTOR('',#40251,10.);
#10160=VECTOR('',#40254,10.);
#10161=VECTOR('',#40257,10.);
#10162=VECTOR('',#40260,10.);
#10163=VECTOR('',#40261,10.);
#10164=VECTOR('',#40262,10.);
#10165=VECTOR('',#40269,10.);
#10166=VECTOR('',#40272,10.);
#10167=VECTOR('',#40279,10.);
#10168=VECTOR('',#40286,10.);
#10169=VECTOR('',#40289,10.);
#10170=VECTOR('',#40292,10.);
#10171=VECTOR('',#40293,10.);
#10172=VECTOR('',#40294,10.);
#10173=VECTOR('',#40297,10.);
#10174=VECTOR('',#40298,10.);
#10175=VECTOR('',#40301,10.);
#10176=VECTOR('',#40304,10.);
#10177=VECTOR('',#40305,10.);
#10178=VECTOR('',#40308,10.);
#10179=VECTOR('',#40309,10.);
#10180=VECTOR('',#40310,10.);
#10181=VECTOR('',#40315,10.);
#10182=VECTOR('',#40318,10.);
#10183=VECTOR('',#40327,10.);
#10184=VECTOR('',#40330,10.);
#10185=VECTOR('',#40335,10.);
#10186=VECTOR('',#40338,10.);
#10187=VECTOR('',#40341,10.);
#10188=VECTOR('',#40342,10.);
#10189=VECTOR('',#40343,10.);
#10190=VECTOR('',#40346,10.);
#10191=VECTOR('',#40347,10.);
#10192=VECTOR('',#40350,10.);
#10193=VECTOR('',#40351,10.);
#10194=VECTOR('',#40354,10.);
#10195=VECTOR('',#40355,10.);
#10196=VECTOR('',#40356,10.);
#10197=VECTOR('',#40365,10.);
#10198=VECTOR('',#40378,10.);
#10199=VECTOR('',#40383,10.);
#10200=VECTOR('',#40384,10.);
#10201=VECTOR('',#40385,10.);
#10202=VECTOR('',#40388,10.);
#10203=VECTOR('',#40389,10.);
#10204=VECTOR('',#40390,10.);
#10205=VECTOR('',#40393,10.);
#10206=VECTOR('',#40394,10.);
#10207=VECTOR('',#40397,10.);
#10208=VECTOR('',#40400,10.);
#10209=VECTOR('',#40401,10.);
#10210=VECTOR('',#40404,10.);
#10211=VECTOR('',#40405,10.);
#10212=VECTOR('',#40410,10.);
#10213=VECTOR('',#40413,10.);
#10214=VECTOR('',#40422,10.);
#10215=VECTOR('',#40425,10.);
#10216=VECTOR('',#40430,10.);
#10217=VECTOR('',#40433,10.);
#10218=VECTOR('',#40436,10.);
#10219=VECTOR('',#40437,10.);
#10220=VECTOR('',#40440,10.);
#10221=VECTOR('',#40443,10.);
#10222=VECTOR('',#40444,10.);
#10223=VECTOR('',#40445,10.);
#10224=VECTOR('',#40448,10.);
#10225=VECTOR('',#40455,10.);
#10226=VECTOR('',#40458,10.);
#10227=VECTOR('',#40465,10.);
#10228=VECTOR('',#40472,10.);
#10229=VECTOR('',#40475,10.);
#10230=VECTOR('',#40478,10.);
#10231=VECTOR('',#40479,10.);
#10232=VECTOR('',#40480,10.);
#10233=VECTOR('',#40483,10.);
#10234=VECTOR('',#40484,10.);
#10235=VECTOR('',#40487,10.);
#10236=VECTOR('',#40490,10.);
#10237=VECTOR('',#40491,10.);
#10238=VECTOR('',#40494,10.);
#10239=VECTOR('',#40495,10.);
#10240=VECTOR('',#40500,10.);
#10241=VECTOR('',#40503,10.);
#10242=VECTOR('',#40512,10.);
#10243=VECTOR('',#40515,10.);
#10244=VECTOR('',#40520,10.);
#10245=VECTOR('',#40523,10.);
#10246=VECTOR('',#40526,10.);
#10247=VECTOR('',#40527,10.);
#10248=VECTOR('',#40528,10.);
#10249=VECTOR('',#40531,10.);
#10250=VECTOR('',#40532,10.);
#10251=VECTOR('',#40535,10.);
#10252=VECTOR('',#40536,10.);
#10253=VECTOR('',#40539,10.);
#10254=VECTOR('',#40540,10.);
#10255=VECTOR('',#40541,10.);
#10256=VECTOR('',#40550,10.);
#10257=VECTOR('',#40563,10.);
#10258=VECTOR('',#40568,10.);
#10259=VECTOR('',#40569,10.);
#10260=VECTOR('',#40570,10.);
#10261=VECTOR('',#40573,10.);
#10262=VECTOR('',#40574,10.);
#10263=VECTOR('',#40575,10.);
#10264=VECTOR('',#40578,10.);
#10265=VECTOR('',#40579,10.);
#10266=VECTOR('',#40582,10.);
#10267=VECTOR('',#40585,10.);
#10268=VECTOR('',#40586,10.);
#10269=VECTOR('',#40589,10.);
#10270=VECTOR('',#40590,10.);
#10271=VECTOR('',#40595,10.);
#10272=VECTOR('',#40598,10.);
#10273=VECTOR('',#40607,10.);
#10274=VECTOR('',#40610,10.);
#10275=VECTOR('',#40615,10.);
#10276=VECTOR('',#40618,10.);
#10277=VECTOR('',#40621,10.);
#10278=VECTOR('',#40622,10.);
#10279=VECTOR('',#40625,10.);
#10280=VECTOR('',#40628,10.);
#10281=VECTOR('',#40631,10.);
#10282=VECTOR('',#40632,10.);
#10283=VECTOR('',#40633,10.);
#10284=VECTOR('',#40642,10.);
#10285=VECTOR('',#40655,10.);
#10286=VECTOR('',#40660,10.);
#10287=VECTOR('',#40661,10.);
#10288=VECTOR('',#40662,10.);
#10289=VECTOR('',#40665,10.);
#10290=VECTOR('',#40666,10.);
#10291=VECTOR('',#40667,10.);
#10292=VECTOR('',#40670,10.);
#10293=VECTOR('',#40671,10.);
#10294=VECTOR('',#40674,10.);
#10295=VECTOR('',#40677,10.);
#10296=VECTOR('',#40678,10.);
#10297=VECTOR('',#40681,10.);
#10298=VECTOR('',#40682,10.);
#10299=VECTOR('',#40685,10.);
#10300=VECTOR('',#40688,10.);
#10301=VECTOR('',#40691,10.);
#10302=VECTOR('',#40694,10.);
#10303=VECTOR('',#40697,10.);
#10304=VECTOR('',#40700,10.);
#10305=VECTOR('',#40703,10.);
#10306=VECTOR('',#40706,10.);
#10307=VECTOR('',#40709,10.);
#10308=VECTOR('',#40712,10.);
#10309=VECTOR('',#40715,10.);
#10310=VECTOR('',#40718,10.);
#10311=VECTOR('',#40721,10.);
#10312=VECTOR('',#40724,10.);
#10313=VECTOR('',#40727,10.);
#10314=VECTOR('',#40730,10.);
#10315=VECTOR('',#40733,10.);
#10316=VECTOR('',#40736,10.);
#10317=VECTOR('',#40739,10.);
#10318=VECTOR('',#40742,10.);
#10319=VECTOR('',#40745,10.);
#10320=VECTOR('',#40748,10.);
#10321=VECTOR('',#40751,10.);
#10322=VECTOR('',#40754,10.);
#10323=VECTOR('',#40757,10.);
#10324=VECTOR('',#40760,10.);
#10325=VECTOR('',#40763,10.);
#10326=VECTOR('',#40766,10.);
#10327=VECTOR('',#40769,10.);
#10328=VECTOR('',#40772,10.);
#10329=VECTOR('',#40775,10.);
#10330=VECTOR('',#40778,10.);
#10331=VECTOR('',#40781,10.);
#10332=VECTOR('',#40784,10.);
#10333=VECTOR('',#40785,10.);
#10334=VECTOR('',#40788,10.);
#10335=VECTOR('',#40789,10.);
#10336=VECTOR('',#40792,10.);
#10337=VECTOR('',#40793,10.);
#10338=VECTOR('',#40798,10.);
#10339=VECTOR('',#40801,10.);
#10340=VECTOR('',#40806,10.);
#10341=VECTOR('',#40809,10.);
#10342=VECTOR('',#40814,10.);
#10343=VECTOR('',#40817,10.);
#10344=VECTOR('',#40822,10.);
#10345=VECTOR('',#40825,10.);
#10346=VECTOR('',#40832,10.);
#10347=VECTOR('',#40835,10.);
#10348=VECTOR('',#40836,10.);
#10349=VECTOR('',#40839,10.);
#10350=VECTOR('',#40846,10.);
#10351=VECTOR('',#40849,10.);
#10352=VECTOR('',#40850,10.);
#10353=VECTOR('',#40857,10.);
#10354=VECTOR('',#40864,10.);
#10355=VECTOR('',#40865,10.);
#10356=VECTOR('',#40868,10.);
#10357=VECTOR('',#40875,10.);
#10358=VECTOR('',#40876,10.);
#10359=VECTOR('',#40879,10.);
#10360=VECTOR('',#40882,10.);
#10361=VECTOR('',#40885,10.);
#10362=VECTOR('',#40892,10.);
#10363=VECTOR('',#40899,10.);
#10364=VECTOR('',#40902,10.);
#10365=VECTOR('',#40903,10.);
#10366=VECTOR('',#40906,10.);
#10367=VECTOR('',#40909,10.);
#10368=VECTOR('',#40910,10.);
#10369=VECTOR('',#40911,10.);
#10370=VECTOR('',#40914,10.);
#10371=VECTOR('',#40915,10.);
#10372=VECTOR('',#40916,10.);
#10373=VECTOR('',#40919,10.);
#10374=VECTOR('',#40922,10.);
#10375=VECTOR('',#40923,10.);
#10376=VECTOR('',#40926,10.);
#10377=VECTOR('',#40927,10.);
#10378=VECTOR('',#40930,10.);
#10379=VECTOR('',#40931,10.);
#10380=VECTOR('',#40934,10.);
#10381=VECTOR('',#40937,10.);
#10382=VECTOR('',#40938,10.);
#10383=VECTOR('',#40941,10.);
#10384=VECTOR('',#40942,10.);
#10385=VECTOR('',#40945,10.);
#10386=VECTOR('',#40948,10.);
#10387=VECTOR('',#40949,10.);
#10388=VECTOR('',#40952,10.);
#10389=VECTOR('',#40953,10.);
#10390=VECTOR('',#40956,10.);
#10391=VECTOR('',#40959,10.);
#10392=VECTOR('',#40970,10.);
#10393=VECTOR('',#40973,10.);
#10394=VECTOR('',#40974,10.);
#10395=VECTOR('',#40977,10.);
#10396=VECTOR('',#40980,10.);
#10397=VECTOR('',#40983,10.);
#10398=VECTOR('',#40986,10.);
#10399=VECTOR('',#40989,10.);
#10400=VECTOR('',#40992,10.);
#10401=VECTOR('',#40995,10.);
#10402=VECTOR('',#40998,10.);
#10403=VECTOR('',#41001,10.);
#10404=VECTOR('',#41004,10.);
#10405=VECTOR('',#41007,10.);
#10406=VECTOR('',#41010,10.);
#10407=VECTOR('',#41013,10.);
#10408=VECTOR('',#41016,10.);
#10409=VECTOR('',#41019,10.);
#10410=VECTOR('',#41022,10.);
#10411=VECTOR('',#41025,10.);
#10412=VECTOR('',#41026,10.);
#10413=VECTOR('',#41027,10.);
#10414=VECTOR('',#41030,10.);
#10415=VECTOR('',#41031,10.);
#10416=VECTOR('',#41034,10.);
#10417=VECTOR('',#41035,10.);
#10418=VECTOR('',#41036,10.);
#10419=VECTOR('',#41039,10.);
#10420=VECTOR('',#41040,10.);
#10421=VECTOR('',#41043,10.);
#10422=VECTOR('',#41044,10.);
#10423=VECTOR('',#41045,10.);
#10424=VECTOR('',#41048,10.);
#10425=VECTOR('',#41049,10.);
#10426=VECTOR('',#41054,10.);
#10427=VECTOR('',#41057,10.);
#10428=VECTOR('',#41066,10.);
#10429=VECTOR('',#41069,10.);
#10430=VECTOR('',#41074,10.);
#10431=VECTOR('',#41077,10.);
#10432=VECTOR('',#41080,10.);
#10433=VECTOR('',#41081,10.);
#10434=VECTOR('',#41082,10.);
#10435=VECTOR('',#41085,10.);
#10436=VECTOR('',#41086,10.);
#10437=VECTOR('',#41089,10.);
#10438=VECTOR('',#41090,10.);
#10439=VECTOR('',#41093,10.);
#10440=VECTOR('',#41094,10.);
#10441=VECTOR('',#41095,10.);
#10442=VECTOR('',#41098,10.);
#10443=VECTOR('',#41099,10.);
#10444=VECTOR('',#41100,10.);
#10445=VECTOR('',#41107,10.);
#10446=VECTOR('',#41110,10.);
#10447=VECTOR('',#41115,10.);
#10448=VECTOR('',#41118,10.);
#10449=VECTOR('',#41125,10.);
#10450=VECTOR('',#41128,10.);
#10451=VECTOR('',#41131,10.);
#10452=VECTOR('',#41132,10.);
#10453=VECTOR('',#41133,10.);
#10454=VECTOR('',#41136,10.);
#10455=VECTOR('',#41137,10.);
#10456=VECTOR('',#41138,10.);
#10457=VECTOR('',#41141,10.);
#10458=VECTOR('',#41142,10.);
#10459=VECTOR('',#41143,10.);
#10460=VECTOR('',#41146,10.);
#10461=VECTOR('',#41147,10.);
#10462=VECTOR('',#41150,10.);
#10463=VECTOR('',#41153,10.);
#10464=VECTOR('',#41154,10.);
#10465=VECTOR('',#41157,10.);
#10466=VECTOR('',#41162,10.);
#10467=VECTOR('',#41165,10.);
#10468=VECTOR('',#41174,10.);
#10469=VECTOR('',#41181,10.);
#10470=VECTOR('',#41184,10.);
#10471=VECTOR('',#41187,10.);
#10472=VECTOR('',#41188,10.);
#10473=VECTOR('',#41189,10.);
#10474=VECTOR('',#41192,10.);
#10475=VECTOR('',#41193,10.);
#10476=VECTOR('',#41196,10.);
#10477=VECTOR('',#41197,10.);
#10478=VECTOR('',#41200,10.);
#10479=VECTOR('',#41201,10.);
#10480=VECTOR('',#41202,10.);
#10481=VECTOR('',#41211,10.);
#10482=VECTOR('',#41216,10.);
#10483=VECTOR('',#41225,10.);
#10484=VECTOR('',#41230,10.);
#10485=VECTOR('',#41231,10.);
#10486=VECTOR('',#41232,10.);
#10487=VECTOR('',#41235,10.);
#10488=VECTOR('',#41238,10.);
#10489=VECTOR('',#41239,10.);
#10490=VECTOR('',#41240,10.);
#10491=VECTOR('',#41243,10.);
#10492=VECTOR('',#41246,10.);
#10493=VECTOR('',#41247,10.);
#10494=VECTOR('',#41250,10.);
#10495=VECTOR('',#41255,10.);
#10496=VECTOR('',#41258,10.);
#10497=VECTOR('',#41267,10.);
#10498=VECTOR('',#41270,10.);
#10499=VECTOR('',#41275,10.);
#10500=VECTOR('',#41278,10.);
#10501=VECTOR('',#41281,10.);
#10502=VECTOR('',#41282,10.);
#10503=VECTOR('',#41283,10.);
#10504=VECTOR('',#41286,10.);
#10505=VECTOR('',#41287,10.);
#10506=VECTOR('',#41290,10.);
#10507=VECTOR('',#41291,10.);
#10508=VECTOR('',#41294,10.);
#10509=VECTOR('',#41295,10.);
#10510=VECTOR('',#41296,10.);
#10511=VECTOR('',#41299,10.);
#10512=VECTOR('',#41300,10.);
#10513=VECTOR('',#41301,10.);
#10514=VECTOR('',#41310,10.);
#10515=VECTOR('',#41315,10.);
#10516=VECTOR('',#41324,10.);
#10517=VECTOR('',#41329,10.);
#10518=VECTOR('',#41330,10.);
#10519=VECTOR('',#41331,10.);
#10520=VECTOR('',#41334,10.);
#10521=VECTOR('',#41335,10.);
#10522=VECTOR('',#41336,10.);
#10523=VECTOR('',#41339,10.);
#10524=VECTOR('',#41340,10.);
#10525=VECTOR('',#41341,10.);
#10526=VECTOR('',#41344,10.);
#10527=VECTOR('',#41345,10.);
#10528=VECTOR('',#41348,10.);
#10529=VECTOR('',#41351,10.);
#10530=VECTOR('',#41352,10.);
#10531=VECTOR('',#41355,10.);
#10532=VECTOR('',#41360,10.);
#10533=VECTOR('',#41363,10.);
#10534=VECTOR('',#41372,10.);
#10535=VECTOR('',#41375,10.);
#10536=VECTOR('',#41380,10.);
#10537=VECTOR('',#41383,10.);
#10538=VECTOR('',#41386,10.);
#10539=VECTOR('',#41387,10.);
#10540=VECTOR('',#41388,10.);
#10541=VECTOR('',#41391,10.);
#10542=VECTOR('',#41392,10.);
#10543=VECTOR('',#41395,10.);
#10544=VECTOR('',#41396,10.);
#10545=VECTOR('',#41399,10.);
#10546=VECTOR('',#41400,10.);
#10547=VECTOR('',#41401,10.);
#10548=VECTOR('',#41404,10.);
#10549=VECTOR('',#41405,10.);
#10550=VECTOR('',#41406,10.);
#10551=VECTOR('',#41415,10.);
#10552=VECTOR('',#41420,10.);
#10553=VECTOR('',#41429,10.);
#10554=VECTOR('',#41434,10.);
#10555=VECTOR('',#41435,10.);
#10556=VECTOR('',#41436,10.);
#10557=VECTOR('',#41439,10.);
#10558=VECTOR('',#41440,10.);
#10559=VECTOR('',#41441,10.);
#10560=VECTOR('',#41444,10.);
#10561=VECTOR('',#41445,10.);
#10562=VECTOR('',#41446,10.);
#10563=VECTOR('',#41449,10.);
#10564=VECTOR('',#41450,10.);
#10565=VECTOR('',#41453,10.);
#10566=VECTOR('',#41456,10.);
#10567=VECTOR('',#41457,10.);
#10568=VECTOR('',#41460,10.);
#10569=VECTOR('',#41465,10.);
#10570=VECTOR('',#41468,10.);
#10571=VECTOR('',#41477,10.);
#10572=VECTOR('',#41480,10.);
#10573=VECTOR('',#41485,10.);
#10574=VECTOR('',#41488,10.);
#10575=VECTOR('',#41491,10.);
#10576=VECTOR('',#41492,10.);
#10577=VECTOR('',#41493,10.);
#10578=VECTOR('',#41496,10.);
#10579=VECTOR('',#41497,10.);
#10580=VECTOR('',#41500,10.);
#10581=VECTOR('',#41501,10.);
#10582=VECTOR('',#41504,10.);
#10583=VECTOR('',#41505,10.);
#10584=VECTOR('',#41506,10.);
#10585=VECTOR('',#41509,10.);
#10586=VECTOR('',#41510,10.);
#10587=VECTOR('',#41511,10.);
#10588=VECTOR('',#41520,10.);
#10589=VECTOR('',#41525,10.);
#10590=VECTOR('',#41534,10.);
#10591=VECTOR('',#41539,10.);
#10592=VECTOR('',#41540,10.);
#10593=VECTOR('',#41541,10.);
#10594=VECTOR('',#41544,10.);
#10595=VECTOR('',#41545,10.);
#10596=VECTOR('',#41546,10.);
#10597=VECTOR('',#41549,10.);
#10598=VECTOR('',#41550,10.);
#10599=VECTOR('',#41551,10.);
#10600=VECTOR('',#41554,10.);
#10601=VECTOR('',#41555,10.);
#10602=VECTOR('',#41558,10.);
#10603=VECTOR('',#41561,10.);
#10604=VECTOR('',#41562,10.);
#10605=VECTOR('',#41565,10.);
#10606=VECTOR('',#41570,10.);
#10607=VECTOR('',#41573,10.);
#10608=VECTOR('',#41582,10.);
#10609=VECTOR('',#41589,10.);
#10610=VECTOR('',#41592,10.);
#10611=VECTOR('',#41595,10.);
#10612=VECTOR('',#41596,10.);
#10613=VECTOR('',#41597,10.);
#10614=VECTOR('',#41600,10.);
#10615=VECTOR('',#41601,10.);
#10616=VECTOR('',#41604,10.);
#10617=VECTOR('',#41605,10.);
#10618=VECTOR('',#41608,10.);
#10619=VECTOR('',#41609,10.);
#10620=VECTOR('',#41610,10.);
#10621=VECTOR('',#41619,10.);
#10622=VECTOR('',#41624,10.);
#10623=VECTOR('',#41633,10.);
#10624=VECTOR('',#41638,10.);
#10625=VECTOR('',#41639,10.);
#10626=VECTOR('',#41640,10.);
#10627=VECTOR('',#41643,10.);
#10628=VECTOR('',#41646,10.);
#10629=VECTOR('',#41647,10.);
#10630=VECTOR('',#41648,10.);
#10631=VECTOR('',#41651,10.);
#10632=VECTOR('',#41654,10.);
#10633=VECTOR('',#41655,10.);
#10634=VECTOR('',#41658,10.);
#10635=VECTOR('',#41663,10.);
#10636=VECTOR('',#41666,10.);
#10637=VECTOR('',#41675,10.);
#10638=VECTOR('',#41678,10.);
#10639=VECTOR('',#41683,10.);
#10640=VECTOR('',#41686,10.);
#10641=VECTOR('',#41689,10.);
#10642=VECTOR('',#41690,10.);
#10643=VECTOR('',#41691,10.);
#10644=VECTOR('',#41694,10.);
#10645=VECTOR('',#41695,10.);
#10646=VECTOR('',#41698,10.);
#10647=VECTOR('',#41699,10.);
#10648=VECTOR('',#41702,10.);
#10649=VECTOR('',#41703,10.);
#10650=VECTOR('',#41704,10.);
#10651=VECTOR('',#41707,10.);
#10652=VECTOR('',#41708,10.);
#10653=VECTOR('',#41709,10.);
#10654=VECTOR('',#41718,10.);
#10655=VECTOR('',#41723,10.);
#10656=VECTOR('',#41732,10.);
#10657=VECTOR('',#41737,10.);
#10658=VECTOR('',#41738,10.);
#10659=VECTOR('',#41739,10.);
#10660=VECTOR('',#41742,10.);
#10661=VECTOR('',#41743,10.);
#10662=VECTOR('',#41744,10.);
#10663=VECTOR('',#41747,10.);
#10664=VECTOR('',#41748,10.);
#10665=VECTOR('',#41749,10.);
#10666=VECTOR('',#41752,10.);
#10667=VECTOR('',#41753,10.);
#10668=VECTOR('',#41756,10.);
#10669=VECTOR('',#41759,10.);
#10670=VECTOR('',#41760,10.);
#10671=VECTOR('',#41763,10.);
#10672=VECTOR('',#41768,10.);
#10673=VECTOR('',#41771,10.);
#10674=VECTOR('',#41780,10.);
#10675=VECTOR('',#41783,10.);
#10676=VECTOR('',#41788,10.);
#10677=VECTOR('',#41791,10.);
#10678=VECTOR('',#41794,10.);
#10679=VECTOR('',#41795,10.);
#10680=VECTOR('',#41796,10.);
#10681=VECTOR('',#41799,10.);
#10682=VECTOR('',#41800,10.);
#10683=VECTOR('',#41803,10.);
#10684=VECTOR('',#41804,10.);
#10685=VECTOR('',#41807,10.);
#10686=VECTOR('',#41808,10.);
#10687=VECTOR('',#41809,10.);
#10688=VECTOR('',#41812,10.);
#10689=VECTOR('',#41813,10.);
#10690=VECTOR('',#41814,10.);
#10691=VECTOR('',#41821,10.);
#10692=VECTOR('',#41824,10.);
#10693=VECTOR('',#41829,10.);
#10694=VECTOR('',#41832,10.);
#10695=VECTOR('',#41839,10.);
#10696=VECTOR('',#41842,10.);
#10697=VECTOR('',#41845,10.);
#10698=VECTOR('',#41846,10.);
#10699=VECTOR('',#41847,10.);
#10700=VECTOR('',#41850,10.);
#10701=VECTOR('',#41851,10.);
#10702=VECTOR('',#41852,10.);
#10703=VECTOR('',#41855,10.);
#10704=VECTOR('',#41856,10.);
#10705=VECTOR('',#41859,10.);
#10706=VECTOR('',#41862,10.);
#10707=VECTOR('',#41863,10.);
#10708=VECTOR('',#41866,10.);
#10709=VECTOR('',#41871,10.);
#10710=VECTOR('',#41874,10.);
#10711=VECTOR('',#41883,10.);
#10712=VECTOR('',#41886,10.);
#10713=VECTOR('',#41891,10.);
#10714=VECTOR('',#41894,10.);
#10715=VECTOR('',#41897,10.);
#10716=VECTOR('',#41898,10.);
#10717=VECTOR('',#41899,10.);
#10718=VECTOR('',#41902,10.);
#10719=VECTOR('',#41903,10.);
#10720=VECTOR('',#41906,10.);
#10721=VECTOR('',#41907,10.);
#10722=VECTOR('',#41910,10.);
#10723=VECTOR('',#41911,10.);
#10724=VECTOR('',#41912,10.);
#10725=VECTOR('',#41915,10.);
#10726=VECTOR('',#41916,10.);
#10727=VECTOR('',#41917,10.);
#10728=VECTOR('',#41926,10.);
#10729=VECTOR('',#41931,10.);
#10730=VECTOR('',#41940,10.);
#10731=VECTOR('',#41945,10.);
#10732=VECTOR('',#41946,10.);
#10733=VECTOR('',#41947,10.);
#10734=VECTOR('',#41950,10.);
#10735=VECTOR('',#41951,10.);
#10736=VECTOR('',#41952,10.);
#10737=VECTOR('',#41955,10.);
#10738=VECTOR('',#41956,10.);
#10739=VECTOR('',#41957,10.);
#10740=VECTOR('',#41960,10.);
#10741=VECTOR('',#41961,10.);
#10742=VECTOR('',#41964,10.);
#10743=VECTOR('',#41967,10.);
#10744=VECTOR('',#41968,10.);
#10745=VECTOR('',#41971,10.);
#10746=VECTOR('',#41976,10.);
#10747=VECTOR('',#41979,10.);
#10748=VECTOR('',#41988,10.);
#10749=VECTOR('',#41995,10.);
#10750=VECTOR('',#41998,10.);
#10751=VECTOR('',#42001,10.);
#10752=VECTOR('',#42002,10.);
#10753=VECTOR('',#42005,10.);
#10754=VECTOR('',#42008,10.);
#10755=VECTOR('',#42011,10.);
#10756=VECTOR('',#42012,10.);
#10757=VECTOR('',#42013,10.);
#10758=VECTOR('',#42020,10.);
#10759=VECTOR('',#42023,10.);
#10760=VECTOR('',#42028,10.);
#10761=VECTOR('',#42031,10.);
#10762=VECTOR('',#42038,10.);
#10763=VECTOR('',#42041,10.);
#10764=VECTOR('',#42044,10.);
#10765=VECTOR('',#42047,10.);
#10766=VECTOR('',#42048,10.);
#10767=VECTOR('',#42049,10.);
#10768=VECTOR('',#42052,10.);
#10769=VECTOR('',#42055,10.);
#10770=VECTOR('',#42056,10.);
#10771=VECTOR('',#42059,10.);
#10772=VECTOR('',#42064,10.);
#10773=VECTOR('',#42067,10.);
#10774=VECTOR('',#42076,10.);
#10775=VECTOR('',#42079,10.);
#10776=VECTOR('',#42084,10.);
#10777=VECTOR('',#42087,10.);
#10778=VECTOR('',#42090,10.);
#10779=VECTOR('',#42091,10.);
#10780=VECTOR('',#42094,10.);
#10781=VECTOR('',#42097,10.);
#10782=VECTOR('',#42100,10.);
#10783=VECTOR('',#42101,10.);
#10784=VECTOR('',#42102,10.);
#10785=VECTOR('',#42105,10.);
#10786=VECTOR('',#42106,10.);
#10787=VECTOR('',#42107,10.);
#10788=VECTOR('',#42116,10.);
#10789=VECTOR('',#42121,10.);
#10790=VECTOR('',#42130,10.);
#10791=VECTOR('',#42135,10.);
#10792=VECTOR('',#42136,10.);
#10793=VECTOR('',#42137,10.);
#10794=VECTOR('',#42140,10.);
#10795=VECTOR('',#42141,10.);
#10796=VECTOR('',#42142,10.);
#10797=VECTOR('',#42145,10.);
#10798=VECTOR('',#42146,10.);
#10799=VECTOR('',#42147,10.);
#10800=VECTOR('',#42150,10.);
#10801=VECTOR('',#42151,10.);
#10802=VECTOR('',#42154,10.);
#10803=VECTOR('',#42157,10.);
#10804=VECTOR('',#42158,10.);
#10805=VECTOR('',#42161,10.);
#10806=VECTOR('',#42166,10.);
#10807=VECTOR('',#42169,10.);
#10808=VECTOR('',#42178,10.);
#10809=VECTOR('',#42181,10.);
#10810=VECTOR('',#42186,10.);
#10811=VECTOR('',#42189,10.);
#10812=VECTOR('',#42192,10.);
#10813=VECTOR('',#42193,10.);
#10814=VECTOR('',#42194,10.);
#10815=VECTOR('',#42197,10.);
#10816=VECTOR('',#42198,10.);
#10817=VECTOR('',#42201,10.);
#10818=VECTOR('',#42202,10.);
#10819=VECTOR('',#42205,10.);
#10820=VECTOR('',#42206,10.);
#10821=VECTOR('',#42207,10.);
#10822=VECTOR('',#42214,10.);
#10823=VECTOR('',#42217,10.);
#10824=VECTOR('',#42222,10.);
#10825=VECTOR('',#42225,10.);
#10826=VECTOR('',#42232,10.);
#10827=VECTOR('',#42235,10.);
#10828=VECTOR('',#42238,10.);
#10829=VECTOR('',#42239,10.);
#10830=VECTOR('',#42240,10.);
#10831=VECTOR('',#42243,10.);
#10832=VECTOR('',#42244,10.);
#10833=VECTOR('',#42247,10.);
#10834=VECTOR('',#42248,10.);
#10835=VECTOR('',#42251,10.);
#10836=VECTOR('',#42252,10.);
#10837=VECTOR('',#42255,10.);
#10838=VECTOR('',#42256,10.);
#10839=VECTOR('',#42257,10.);
#10840=VECTOR('',#42262,10.);
#10841=VECTOR('',#42265,10.);
#10842=VECTOR('',#42274,10.);
#10843=VECTOR('',#42277,10.);
#10844=VECTOR('',#42282,10.);
#10845=VECTOR('',#42285,10.);
#10846=VECTOR('',#42288,10.);
#10847=VECTOR('',#42289,10.);
#10848=VECTOR('',#42292,10.);
#10849=VECTOR('',#42295,10.);
#10850=VECTOR('',#42298,10.);
#10851=VECTOR('',#42299,10.);
#10852=VECTOR('',#42300,10.);
#10853=VECTOR('',#42307,10.);
#10854=VECTOR('',#42310,10.);
#10855=VECTOR('',#42315,10.);
#10856=VECTOR('',#42318,10.);
#10857=VECTOR('',#42325,10.);
#10858=VECTOR('',#42328,10.);
#10859=VECTOR('',#42331,10.);
#10860=VECTOR('',#42332,10.);
#10861=VECTOR('',#42333,10.);
#10862=VECTOR('',#42336,10.);
#10863=VECTOR('',#42337,10.);
#10864=VECTOR('',#42340,10.);
#10865=VECTOR('',#42341,10.);
#10866=VECTOR('',#42344,10.);
#10867=VECTOR('',#42345,10.);
#10868=VECTOR('',#42350,10.);
#10869=VECTOR('',#42353,10.);
#10870=VECTOR('',#42362,10.);
#10871=VECTOR('',#42365,10.);
#10872=VECTOR('',#42370,10.);
#10873=VECTOR('',#42373,10.);
#10874=VECTOR('',#42376,10.);
#10875=VECTOR('',#42377,10.);
#10876=VECTOR('',#42380,10.);
#10877=VECTOR('',#42383,10.);
#10878=VECTOR('',#42384,10.);
#10879=VECTOR('',#42385,10.);
#10880=VECTOR('',#42388,10.);
#10881=VECTOR('',#42395,10.);
#10882=VECTOR('',#42398,10.);
#10883=VECTOR('',#42405,10.);
#10884=VECTOR('',#42412,10.);
#10885=VECTOR('',#42415,10.);
#10886=VECTOR('',#42418,10.);
#10887=VECTOR('',#42419,10.);
#10888=VECTOR('',#42420,10.);
#10889=VECTOR('',#42423,10.);
#10890=VECTOR('',#42424,10.);
#10891=VECTOR('',#42427,10.);
#10892=VECTOR('',#42430,10.);
#10893=VECTOR('',#42431,10.);
#10894=VECTOR('',#42434,10.);
#10895=VECTOR('',#42435,10.);
#10896=VECTOR('',#42436,10.);
#10897=VECTOR('',#42441,10.);
#10898=VECTOR('',#42444,10.);
#10899=VECTOR('',#42453,10.);
#10900=VECTOR('',#42456,10.);
#10901=VECTOR('',#42461,10.);
#10902=VECTOR('',#42464,10.);
#10903=VECTOR('',#42467,10.);
#10904=VECTOR('',#42468,10.);
#10905=VECTOR('',#42469,10.);
#10906=VECTOR('',#42472,10.);
#10907=VECTOR('',#42473,10.);
#10908=VECTOR('',#42476,10.);
#10909=VECTOR('',#42477,10.);
#10910=VECTOR('',#42480,10.);
#10911=VECTOR('',#42481,10.);
#10912=VECTOR('',#42482,10.);
#10913=VECTOR('',#42489,10.);
#10914=VECTOR('',#42492,10.);
#10915=VECTOR('',#42499,10.);
#10916=VECTOR('',#42506,10.);
#10917=VECTOR('',#42509,10.);
#10918=VECTOR('',#42512,10.);
#10919=VECTOR('',#42513,10.);
#10920=VECTOR('',#42514,10.);
#10921=VECTOR('',#42517,10.);
#10922=VECTOR('',#42518,10.);
#10923=VECTOR('',#42519,10.);
#10924=VECTOR('',#42522,10.);
#10925=VECTOR('',#42523,10.);
#10926=VECTOR('',#42526,10.);
#10927=VECTOR('',#42529,10.);
#10928=VECTOR('',#42530,10.);
#10929=VECTOR('',#42533,10.);
#10930=VECTOR('',#42534,10.);
#10931=VECTOR('',#42539,10.);
#10932=VECTOR('',#42542,10.);
#10933=VECTOR('',#42551,10.);
#10934=VECTOR('',#42554,10.);
#10935=VECTOR('',#42559,10.);
#10936=VECTOR('',#42562,10.);
#10937=VECTOR('',#42565,10.);
#10938=VECTOR('',#42566,10.);
#10939=VECTOR('',#42569,10.);
#10940=VECTOR('',#42572,10.);
#10941=VECTOR('',#42575,10.);
#10942=VECTOR('',#42576,10.);
#10943=VECTOR('',#42577,10.);
#10944=VECTOR('',#42584,10.);
#10945=VECTOR('',#42587,10.);
#10946=VECTOR('',#42594,10.);
#10947=VECTOR('',#42601,10.);
#10948=VECTOR('',#42604,10.);
#10949=VECTOR('',#42607,10.);
#10950=VECTOR('',#42608,10.);
#10951=VECTOR('',#42609,10.);
#10952=VECTOR('',#42612,10.);
#10953=VECTOR('',#42613,10.);
#10954=VECTOR('',#42616,10.);
#10955=VECTOR('',#42619,10.);
#10956=VECTOR('',#42620,10.);
#10957=VECTOR('',#42623,10.);
#10958=VECTOR('',#42624,10.);
#10959=VECTOR('',#42625,10.);
#10960=VECTOR('',#42630,10.);
#10961=VECTOR('',#42633,10.);
#10962=VECTOR('',#42642,10.);
#10963=VECTOR('',#42645,10.);
#10964=VECTOR('',#42650,10.);
#10965=VECTOR('',#42653,10.);
#10966=VECTOR('',#42656,10.);
#10967=VECTOR('',#42657,10.);
#10968=VECTOR('',#42658,10.);
#10969=VECTOR('',#42661,10.);
#10970=VECTOR('',#42662,10.);
#10971=VECTOR('',#42665,10.);
#10972=VECTOR('',#42666,10.);
#10973=VECTOR('',#42669,10.);
#10974=VECTOR('',#42670,10.);
#10975=VECTOR('',#42671,10.);
#10976=VECTOR('',#42680,10.);
#10977=VECTOR('',#42693,10.);
#10978=VECTOR('',#42698,10.);
#10979=VECTOR('',#42699,10.);
#10980=VECTOR('',#42700,10.);
#10981=VECTOR('',#42703,10.);
#10982=VECTOR('',#42704,10.);
#10983=VECTOR('',#42707,10.);
#10984=VECTOR('',#42710,10.);
#10985=VECTOR('',#42711,10.);
#10986=VECTOR('',#42716,10.);
#10987=VECTOR('',#42719,10.);
#10988=VECTOR('',#42728,10.);
#10989=VECTOR('',#42731,10.);
#10990=VECTOR('',#42736,10.);
#10991=VECTOR('',#42739,10.);
#10992=VECTOR('',#42742,10.);
#10993=VECTOR('',#42743,10.);
#10994=VECTOR('',#42746,10.);
#10995=VECTOR('',#42749,10.);
#10996=VECTOR('',#42752,10.);
#10997=VECTOR('',#42753,10.);
#10998=VECTOR('',#42754,10.);
#10999=VECTOR('',#42761,10.);
#11000=VECTOR('',#42764,10.);
#11001=VECTOR('',#42771,10.);
#11002=VECTOR('',#42778,10.);
#11003=VECTOR('',#42781,10.);
#11004=VECTOR('',#42784,10.);
#11005=VECTOR('',#42785,10.);
#11006=VECTOR('',#42786,10.);
#11007=VECTOR('',#42789,10.);
#11008=VECTOR('',#42790,10.);
#11009=VECTOR('',#42793,10.);
#11010=VECTOR('',#42796,10.);
#11011=VECTOR('',#42797,10.);
#11012=VECTOR('',#42800,10.);
#11013=VECTOR('',#42801,10.);
#11014=VECTOR('',#42802,10.);
#11015=VECTOR('',#42807,10.);
#11016=VECTOR('',#42810,10.);
#11017=VECTOR('',#42819,10.);
#11018=VECTOR('',#42822,10.);
#11019=VECTOR('',#42827,10.);
#11020=VECTOR('',#42830,10.);
#11021=VECTOR('',#42833,10.);
#11022=VECTOR('',#42834,10.);
#11023=VECTOR('',#42835,10.);
#11024=VECTOR('',#42838,10.);
#11025=VECTOR('',#42839,10.);
#11026=VECTOR('',#42842,10.);
#11027=VECTOR('',#42843,10.);
#11028=VECTOR('',#42846,10.);
#11029=VECTOR('',#42847,10.);
#11030=VECTOR('',#42848,10.);
#11031=VECTOR('',#42857,10.);
#11032=VECTOR('',#42870,10.);
#11033=VECTOR('',#42875,10.);
#11034=VECTOR('',#42876,10.);
#11035=VECTOR('',#42877,10.);
#11036=VECTOR('',#42880,10.);
#11037=VECTOR('',#42881,10.);
#11038=VECTOR('',#42882,10.);
#11039=VECTOR('',#42885,10.);
#11040=VECTOR('',#42886,10.);
#11041=VECTOR('',#42889,10.);
#11042=VECTOR('',#42892,10.);
#11043=VECTOR('',#42893,10.);
#11044=VECTOR('',#42896,10.);
#11045=VECTOR('',#42897,10.);
#11046=VECTOR('',#42902,10.);
#11047=VECTOR('',#42905,10.);
#11048=VECTOR('',#42914,10.);
#11049=VECTOR('',#42917,10.);
#11050=VECTOR('',#42922,10.);
#11051=VECTOR('',#42925,10.);
#11052=VECTOR('',#42928,10.);
#11053=VECTOR('',#42929,10.);
#11054=VECTOR('',#42932,10.);
#11055=VECTOR('',#42935,10.);
#11056=VECTOR('',#42936,10.);
#11057=VECTOR('',#42937,10.);
#11058=VECTOR('',#42940,10.);
#11059=VECTOR('',#42947,10.);
#11060=VECTOR('',#42950,10.);
#11061=VECTOR('',#42957,10.);
#11062=VECTOR('',#42964,10.);
#11063=VECTOR('',#42967,10.);
#11064=VECTOR('',#42970,10.);
#11065=VECTOR('',#42971,10.);
#11066=VECTOR('',#42972,10.);
#11067=VECTOR('',#42975,10.);
#11068=VECTOR('',#42976,10.);
#11069=VECTOR('',#42979,10.);
#11070=VECTOR('',#42982,10.);
#11071=VECTOR('',#42983,10.);
#11072=VECTOR('',#42988,10.);
#11073=VECTOR('',#42991,10.);
#11074=VECTOR('',#43000,10.);
#11075=VECTOR('',#43003,10.);
#11076=VECTOR('',#43008,10.);
#11077=VECTOR('',#43011,10.);
#11078=VECTOR('',#43014,10.);
#11079=VECTOR('',#43015,10.);
#11080=VECTOR('',#43016,10.);
#11081=VECTOR('',#43019,10.);
#11082=VECTOR('',#43020,10.);
#11083=VECTOR('',#43023,10.);
#11084=VECTOR('',#43024,10.);
#11085=VECTOR('',#43027,10.);
#11086=VECTOR('',#43028,10.);
#11087=VECTOR('',#43029,10.);
#11088=VECTOR('',#43038,10.);
#11089=VECTOR('',#43051,10.);
#11090=VECTOR('',#43056,10.);
#11091=VECTOR('',#43057,10.);
#11092=VECTOR('',#43058,10.);
#11093=VECTOR('',#43061,10.);
#11094=VECTOR('',#43062,10.);
#11095=VECTOR('',#43063,10.);
#11096=VECTOR('',#43066,10.);
#11097=VECTOR('',#43067,10.);
#11098=VECTOR('',#43070,10.);
#11099=VECTOR('',#43073,10.);
#11100=VECTOR('',#43074,10.);
#11101=VECTOR('',#43077,10.);
#11102=VECTOR('',#43078,10.);
#11103=VECTOR('',#43083,10.);
#11104=VECTOR('',#43086,10.);
#11105=VECTOR('',#43095,10.);
#11106=VECTOR('',#43098,10.);
#11107=VECTOR('',#43103,10.);
#11108=VECTOR('',#43106,10.);
#11109=VECTOR('',#43109,10.);
#11110=VECTOR('',#43110,10.);
#11111=VECTOR('',#43113,10.);
#11112=VECTOR('',#43116,10.);
#11113=VECTOR('',#43119,10.);
#11114=VECTOR('',#43120,10.);
#11115=VECTOR('',#43121,10.);
#11116=VECTOR('',#43130,10.);
#11117=VECTOR('',#43143,10.);
#11118=VECTOR('',#43148,10.);
#11119=VECTOR('',#43149,10.);
#11120=VECTOR('',#43150,10.);
#11121=VECTOR('',#43153,10.);
#11122=VECTOR('',#43154,10.);
#11123=VECTOR('',#43155,10.);
#11124=VECTOR('',#43158,10.);
#11125=VECTOR('',#43159,10.);
#11126=VECTOR('',#43162,10.);
#11127=VECTOR('',#43165,10.);
#11128=VECTOR('',#43166,10.);
#11129=VECTOR('',#43169,10.);
#11130=VECTOR('',#43170,10.);
#11131=VECTOR('',#43173,10.);
#11132=VECTOR('',#43176,10.);
#11133=VECTOR('',#43179,10.);
#11134=VECTOR('',#43182,10.);
#11135=VECTOR('',#43185,10.);
#11136=VECTOR('',#43188,10.);
#11137=VECTOR('',#43191,10.);
#11138=VECTOR('',#43194,10.);
#11139=VECTOR('',#43197,10.);
#11140=VECTOR('',#43200,10.);
#11141=VECTOR('',#43203,10.);
#11142=VECTOR('',#43206,10.);
#11143=VECTOR('',#43209,10.);
#11144=VECTOR('',#43212,10.);
#11145=VECTOR('',#43215,10.);
#11146=VECTOR('',#43218,10.);
#11147=VECTOR('',#43221,10.);
#11148=VECTOR('',#43224,10.);
#11149=VECTOR('',#43227,10.);
#11150=VECTOR('',#43230,10.);
#11151=VECTOR('',#43233,10.);
#11152=VECTOR('',#43236,10.);
#11153=VECTOR('',#43239,10.);
#11154=VECTOR('',#43242,10.);
#11155=VECTOR('',#43245,10.);
#11156=VECTOR('',#43248,10.);
#11157=VECTOR('',#43251,10.);
#11158=VECTOR('',#43254,10.);
#11159=VECTOR('',#43257,10.);
#11160=VECTOR('',#43260,10.);
#11161=VECTOR('',#43263,10.);
#11162=VECTOR('',#43266,10.);
#11163=VECTOR('',#43269,10.);
#11164=VECTOR('',#43272,10.);
#11165=VECTOR('',#43273,10.);
#11166=VECTOR('',#43276,10.);
#11167=VECTOR('',#43277,10.);
#11168=VECTOR('',#43280,10.);
#11169=VECTOR('',#43281,10.);
#11170=VECTOR('',#43286,10.);
#11171=VECTOR('',#43289,10.);
#11172=VECTOR('',#43294,10.);
#11173=VECTOR('',#43299,10.);
#11174=VECTOR('',#43302,10.);
#11175=VECTOR('',#43307,10.);
#11176=VECTOR('',#43310,10.);
#11177=VECTOR('',#43317,10.);
#11178=VECTOR('',#43320,10.);
#11179=VECTOR('',#43321,10.);
#11180=VECTOR('',#43328,10.);
#11181=VECTOR('',#43331,10.);
#11182=VECTOR('',#43332,10.);
#11183=VECTOR('',#43339,10.);
#11184=VECTOR('',#43346,10.);
#11185=VECTOR('',#43347,10.);
#11186=VECTOR('',#43350,10.);
#11187=VECTOR('',#43357,10.);
#11188=VECTOR('',#43358,10.);
#11189=VECTOR('',#43361,10.);
#11190=VECTOR('',#43364,10.);
#11191=VECTOR('',#43371,10.);
#11192=VECTOR('',#43378,10.);
#11193=VECTOR('',#43381,10.);
#11194=VECTOR('',#43382,10.);
#11195=VECTOR('',#43385,10.);
#11196=VECTOR('',#43388,10.);
#11197=VECTOR('',#43389,10.);
#11198=VECTOR('',#43390,10.);
#11199=VECTOR('',#43393,10.);
#11200=VECTOR('',#43394,10.);
#11201=VECTOR('',#43395,10.);
#11202=VECTOR('',#43398,10.);
#11203=VECTOR('',#43399,10.);
#11204=VECTOR('',#43402,10.);
#11205=VECTOR('',#43403,10.);
#11206=VECTOR('',#43406,10.);
#11207=VECTOR('',#43407,10.);
#11208=VECTOR('',#43410,10.);
#11209=VECTOR('',#43413,10.);
#11210=VECTOR('',#43414,10.);
#11211=VECTOR('',#43417,10.);
#11212=VECTOR('',#43418,10.);
#11213=VECTOR('',#43421,10.);
#11214=VECTOR('',#43424,10.);
#11215=VECTOR('',#43425,10.);
#11216=VECTOR('',#43428,10.);
#11217=VECTOR('',#43429,10.);
#11218=VECTOR('',#43432,10.);
#11219=VECTOR('',#43435,10.);
#11220=VECTOR('',#43446,10.);
#11221=VECTOR('',#43449,10.);
#11222=VECTOR('',#43450,10.);
#11223=VECTOR('',#43453,10.);
#11224=VECTOR('',#43456,10.);
#11225=VECTOR('',#43459,10.);
#11226=VECTOR('',#43462,10.);
#11227=VECTOR('',#43465,10.);
#11228=VECTOR('',#43468,10.);
#11229=VECTOR('',#43471,10.);
#11230=VECTOR('',#43474,10.);
#11231=VECTOR('',#43477,10.);
#11232=VECTOR('',#43480,10.);
#11233=VECTOR('',#43483,10.);
#11234=VECTOR('',#43486,10.);
#11235=VECTOR('',#43493,10.);
#11236=VECTOR('',#43496,10.);
#11237=VECTOR('',#43501,10.);
#11238=VECTOR('',#43504,10.);
#11239=VECTOR('',#43511,10.);
#11240=VECTOR('',#43514,10.);
#11241=VECTOR('',#43517,10.);
#11242=VECTOR('',#43518,10.);
#11243=VECTOR('',#43519,10.);
#11244=VECTOR('',#43522,10.);
#11245=VECTOR('',#43523,10.);
#11246=VECTOR('',#43526,10.);
#11247=VECTOR('',#43527,10.);
#11248=VECTOR('',#43530,10.);
#11249=VECTOR('',#43531,10.);
#11250=VECTOR('',#43532,10.);
#11251=VECTOR('',#43535,10.);
#11252=VECTOR('',#43536,10.);
#11253=VECTOR('',#43537,10.);
#11254=VECTOR('',#43542,10.);
#11255=VECTOR('',#43545,10.);
#11256=VECTOR('',#43554,10.);
#11257=VECTOR('',#43557,10.);
#11258=VECTOR('',#43562,10.);
#11259=VECTOR('',#43565,10.);
#11260=VECTOR('',#43568,10.);
#11261=VECTOR('',#43569,10.);
#11262=VECTOR('',#43570,10.);
#11263=VECTOR('',#43573,10.);
#11264=VECTOR('',#43574,10.);
#11265=VECTOR('',#43575,10.);
#11266=VECTOR('',#43578,10.);
#11267=VECTOR('',#43579,10.);
#11268=VECTOR('',#43580,10.);
#11269=VECTOR('',#43583,10.);
#11270=VECTOR('',#43584,10.);
#11271=VECTOR('',#43587,10.);
#11272=VECTOR('',#43590,10.);
#11273=VECTOR('',#43591,10.);
#11274=VECTOR('',#43594,10.);
#11275=VECTOR('',#43601,10.);
#11276=VECTOR('',#43604,10.);
#11277=VECTOR('',#43609,10.);
#11278=VECTOR('',#43612,10.);
#11279=VECTOR('',#43619,10.);
#11280=VECTOR('',#43622,10.);
#11281=VECTOR('',#43625,10.);
#11282=VECTOR('',#43626,10.);
#11283=VECTOR('',#43627,10.);
#11284=VECTOR('',#43630,10.);
#11285=VECTOR('',#43631,10.);
#11286=VECTOR('',#43634,10.);
#11287=VECTOR('',#43635,10.);
#11288=VECTOR('',#43638,10.);
#11289=VECTOR('',#43639,10.);
#11290=VECTOR('',#43640,10.);
#11291=VECTOR('',#43643,10.);
#11292=VECTOR('',#43644,10.);
#11293=VECTOR('',#43645,10.);
#11294=VECTOR('',#43650,10.);
#11295=VECTOR('',#43663,10.);
#11296=VECTOR('',#43670,10.);
#11297=VECTOR('',#43673,10.);
#11298=VECTOR('',#43674,10.);
#11299=VECTOR('',#43675,10.);
#11300=VECTOR('',#43678,10.);
#11301=VECTOR('',#43679,10.);
#11302=VECTOR('',#43680,10.);
#11303=VECTOR('',#43683,10.);
#11304=VECTOR('',#43684,10.);
#11305=VECTOR('',#43685,10.);
#11306=VECTOR('',#43688,10.);
#11307=VECTOR('',#43689,10.);
#11308=VECTOR('',#43692,10.);
#11309=VECTOR('',#43695,10.);
#11310=VECTOR('',#43696,10.);
#11311=VECTOR('',#43699,10.);
#11312=VECTOR('',#43706,10.);
#11313=VECTOR('',#43709,10.);
#11314=VECTOR('',#43714,10.);
#11315=VECTOR('',#43717,10.);
#11316=VECTOR('',#43724,10.);
#11317=VECTOR('',#43727,10.);
#11318=VECTOR('',#43730,10.);
#11319=VECTOR('',#43731,10.);
#11320=VECTOR('',#43732,10.);
#11321=VECTOR('',#43735,10.);
#11322=VECTOR('',#43736,10.);
#11323=VECTOR('',#43739,10.);
#11324=VECTOR('',#43740,10.);
#11325=VECTOR('',#43743,10.);
#11326=VECTOR('',#43744,10.);
#11327=VECTOR('',#43745,10.);
#11328=VECTOR('',#43748,10.);
#11329=VECTOR('',#43749,10.);
#11330=VECTOR('',#43750,10.);
#11331=VECTOR('',#43755,10.);
#11332=VECTOR('',#43768,10.);
#11333=VECTOR('',#43775,10.);
#11334=VECTOR('',#43778,10.);
#11335=VECTOR('',#43779,10.);
#11336=VECTOR('',#43780,10.);
#11337=VECTOR('',#43783,10.);
#11338=VECTOR('',#43784,10.);
#11339=VECTOR('',#43785,10.);
#11340=VECTOR('',#43788,10.);
#11341=VECTOR('',#43789,10.);
#11342=VECTOR('',#43790,10.);
#11343=VECTOR('',#43793,10.);
#11344=VECTOR('',#43794,10.);
#11345=VECTOR('',#43797,10.);
#11346=VECTOR('',#43800,10.);
#11347=VECTOR('',#43801,10.);
#11348=VECTOR('',#43804,10.);
#11349=VECTOR('',#43811,10.);
#11350=VECTOR('',#43814,10.);
#11351=VECTOR('',#43819,10.);
#11352=VECTOR('',#43822,10.);
#11353=VECTOR('',#43829,10.);
#11354=VECTOR('',#43832,10.);
#11355=VECTOR('',#43835,10.);
#11356=VECTOR('',#43836,10.);
#11357=VECTOR('',#43837,10.);
#11358=VECTOR('',#43840,10.);
#11359=VECTOR('',#43841,10.);
#11360=VECTOR('',#43844,10.);
#11361=VECTOR('',#43845,10.);
#11362=VECTOR('',#43848,10.);
#11363=VECTOR('',#43849,10.);
#11364=VECTOR('',#43850,10.);
#11365=VECTOR('',#43853,10.);
#11366=VECTOR('',#43854,10.);
#11367=VECTOR('',#43855,10.);
#11368=VECTOR('',#43860,10.);
#11369=VECTOR('',#43873,10.);
#11370=VECTOR('',#43880,10.);
#11371=VECTOR('',#43883,10.);
#11372=VECTOR('',#43884,10.);
#11373=VECTOR('',#43885,10.);
#11374=VECTOR('',#43888,10.);
#11375=VECTOR('',#43889,10.);
#11376=VECTOR('',#43890,10.);
#11377=VECTOR('',#43893,10.);
#11378=VECTOR('',#43894,10.);
#11379=VECTOR('',#43895,10.);
#11380=VECTOR('',#43898,10.);
#11381=VECTOR('',#43899,10.);
#11382=VECTOR('',#43902,10.);
#11383=VECTOR('',#43905,10.);
#11384=VECTOR('',#43906,10.);
#11385=VECTOR('',#43909,10.);
#11386=VECTOR('',#43916,10.);
#11387=VECTOR('',#43919,10.);
#11388=VECTOR('',#43924,10.);
#11389=VECTOR('',#43927,10.);
#11390=VECTOR('',#43934,10.);
#11391=VECTOR('',#43937,10.);
#11392=VECTOR('',#43940,10.);
#11393=VECTOR('',#43941,10.);
#11394=VECTOR('',#43942,10.);
#11395=VECTOR('',#43945,10.);
#11396=VECTOR('',#43946,10.);
#11397=VECTOR('',#43949,10.);
#11398=VECTOR('',#43950,10.);
#11399=VECTOR('',#43953,10.);
#11400=VECTOR('',#43954,10.);
#11401=VECTOR('',#43955,10.);
#11402=VECTOR('',#43958,10.);
#11403=VECTOR('',#43959,10.);
#11404=VECTOR('',#43960,10.);
#11405=VECTOR('',#43965,10.);
#11406=VECTOR('',#43978,10.);
#11407=VECTOR('',#43985,10.);
#11408=VECTOR('',#43988,10.);
#11409=VECTOR('',#43989,10.);
#11410=VECTOR('',#43990,10.);
#11411=VECTOR('',#43993,10.);
#11412=VECTOR('',#43994,10.);
#11413=VECTOR('',#43995,10.);
[truncated: 2,231,145 more chars]
