# Supplementary material for: Approach to standardized material characterization of the human lumbopelvic system—Specification, preparation and storage
Source: PLoS One. 2023 Aug 3;18(8):e0289482. doi: 10.1371/journal.pone.0289482 (PMC10399898; doi:10.1371/journal.pone.0289482)
Supplement: S2 File — Including 3D models and 3D-pdf overviews of preparation auxiliaries and storage boxes. (ZIP) [file pone.0289482.s002.zip › Storage/Storage Box-Cortical_Bone_Beams/Storage_Box-Cortical_Bone-4_Beam-Top.stp]

ISO-10303-21;
HEADER;
/* Generated by software containing ST-Developer
 * from STEP Tools, Inc. (www.steptools.com) 
 */

FILE_DESCRIPTION(
/* description */ (''),
/* implementation_level */ '2;1');

FILE_NAME(
/* name */ 
'D:\\Gebhardt\\Messeinrichtungen\\ZZ-Anderes\\Proben\\Probenlagerung\\
Final\\Storage_Box-Compact_Bone-4_Beam\\Storage_Box-Compact_Bone-4_Bea
m-Top.stp',
/* time_stamp */ '2021-03-09T13:46:32+01:00',
/* author */ ('mgebhard'),
/* organization */ (''),
/* preprocessor_version */ 'ST-DEVELOPER v18.1',
/* originating_system */ 'Autodesk Inventor 2020',
/* authorisation */ '');

FILE_SCHEMA (('AUTOMOTIVE_DESIGN { 1 0 10303 214 3 1 1 }'));
ENDSEC;

DATA;
#10=MECHANICAL_DESIGN_GEOMETRIC_PRESENTATION_REPRESENTATION('',(#13),#5718);
#11=SHAPE_REPRESENTATION_RELATIONSHIP('SRR','None',#5725,#12);
#12=ADVANCED_BREP_SHAPE_REPRESENTATION('',(#14),#5717);
#13=STYLED_ITEM('',(#5734),#14);
#14=MANIFOLD_SOLID_BREP('Volumenk\X\F6rper1',#3376);
#15=B_SPLINE_CURVE_WITH_KNOTS('',3,(#5158,#5159,#5160,#5161,#5162,#5163,
#5164,#5165,#5166,#5167,#5168,#5169,#5170,#5171,#5172,#5173,#5174,#5175,
#5176,#5177),.UNSPECIFIED.,.F.,.F.,(4,2,2,2,2,2,2,2,2,4),(0.0331705842420388,
0.044916563269401,0.0566625422967633,0.0648609469714324,0.0689601493087669,
0.0730593516461015,0.077158553983436,0.0812577563207705,0.0894561609954396,
0.0919152497721661),.UNSPECIFIED.);
#16=B_SPLINE_CURVE_WITH_KNOTS('',3,(#5342,#5343,#5344,#5345,#5346,#5347,
#5348,#5349,#5350,#5351,#5352,#5353,#5354,#5355,#5356,#5357,#5358,#5359,
#5360,#5361),.UNSPECIFIED.,.F.,.F.,(4,2,2,2,2,2,2,2,2,4),(0.0542034535200372,
0.0566625422967634,0.0648609469714323,0.0689601493087668,0.0730593516461012,
0.0765078501960905,0.0799563487460797,0.0911404564466298,0.101662888243384,
0.112185320040137),.UNSPECIFIED.);
#17=ELLIPSE('',#3431,1.69705627484771,1.2);
#18=ELLIPSE('',#3432,1.69705627484771,1.2);
#19=ELLIPSE('',#3434,1.69705627484771,1.2);
#20=ELLIPSE('',#3436,1.69705627484771,1.2);
#21=ELLIPSE('',#3439,1.69705627484771,1.2);
#22=ELLIPSE('',#3440,1.69705627484771,1.2);
#23=ELLIPSE('',#3445,1.69705627484771,1.2);
#24=ELLIPSE('',#3446,1.69705627484771,1.2);
#25=ELLIPSE('',#3448,1.69705627484771,1.2);
#26=ELLIPSE('',#3450,1.69705627484771,1.2);
#27=ELLIPSE('',#3453,1.69705627484771,1.2);
#28=ELLIPSE('',#3454,1.69705627484771,1.2);
#29=ELLIPSE('',#3459,1.69705627484771,1.2);
#30=ELLIPSE('',#3461,1.69705627484771,1.2);
#31=ELLIPSE('',#3462,1.69705627484771,1.2);
#32=ELLIPSE('',#3464,1.69705627484771,1.2);
#33=ELLIPSE('',#3467,1.69705627484771,1.2);
#34=ELLIPSE('',#3468,1.69705627484771,1.2);
#35=ELLIPSE('',#3473,1.69705627484771,1.2);
#36=ELLIPSE('',#3475,1.69705627484772,1.2);
#37=ELLIPSE('',#3476,1.69705627484771,1.2);
#38=ELLIPSE('',#3478,1.69705627484771,1.2);
#39=ELLIPSE('',#3481,1.69705627484771,1.2);
#40=ELLIPSE('',#3482,1.69705627484771,1.2);
#41=ELLIPSE('',#3487,1.69705627484771,1.2);
#42=ELLIPSE('',#3489,1.69705627484771,1.2);
#43=ELLIPSE('',#3490,1.69705627484771,1.2);
#44=ELLIPSE('',#3492,1.69705627484771,1.2);
#45=ELLIPSE('',#3495,1.69705627484771,1.2);
#46=ELLIPSE('',#3496,1.69705627484771,1.2);
#47=ELLIPSE('',#3501,1.69705627484771,1.2);
#48=ELLIPSE('',#3503,1.69705627484772,1.2);
#49=ELLIPSE('',#3504,1.69705627484771,1.2);
#50=ELLIPSE('',#3506,1.69705627484771,1.2);
#51=ELLIPSE('',#3509,1.69705627484771,1.2);
#52=ELLIPSE('',#3510,1.69705627484771,1.2);
#53=ELLIPSE('',#3535,1.13137084989848,0.8);
#54=ELLIPSE('',#3579,1.13137084989848,0.8);
#55=ELLIPSE('',#3626,0.565685424949238,0.4);
#56=ELLIPSE('',#3627,0.565685424949238,0.4);
#57=ELLIPSE('',#3630,0.565685424949238,0.4);
#58=ELLIPSE('',#3631,0.565685424949238,0.4);
#59=ELLIPSE('',#3633,0.565685424949238,0.4);
#60=ELLIPSE('',#3635,0.565685424949238,0.4);
#61=ELLIPSE('',#3637,0.565685424949238,0.4);
#62=ELLIPSE('',#3638,0.565685424949238,0.4);
#63=CYLINDRICAL_SURFACE('',#3412,2.);
#64=CYLINDRICAL_SURFACE('',#3419,2.);
#65=CYLINDRICAL_SURFACE('',#3430,1.2);
#66=CYLINDRICAL_SURFACE('',#3433,1.2);
#67=CYLINDRICAL_SURFACE('',#3437,1.2);
#68=CYLINDRICAL_SURFACE('',#3444,1.2);
#69=CYLINDRICAL_SURFACE('',#3447,1.2);
#70=CYLINDRICAL_SURFACE('',#3451,1.2);
#71=CYLINDRICAL_SURFACE('',#3458,1.2);
#72=CYLINDRICAL_SURFACE('',#3463,1.2);
#73=CYLINDRICAL_SURFACE('',#3465,1.2);
#74=CYLINDRICAL_SURFACE('',#3472,1.2);
#75=CYLINDRICAL_SURFACE('',#3477,1.2);
#76=CYLINDRICAL_SURFACE('',#3479,1.2);
#77=CYLINDRICAL_SURFACE('',#3486,1.2);
#78=CYLINDRICAL_SURFACE('',#3491,1.2);
#79=CYLINDRICAL_SURFACE('',#3493,1.2);
#80=CYLINDRICAL_SURFACE('',#3500,1.2);
#81=CYLINDRICAL_SURFACE('',#3505,1.2);
#82=CYLINDRICAL_SURFACE('',#3507,1.2);
#83=CYLINDRICAL_SURFACE('',#3520,0.2);
#84=CYLINDRICAL_SURFACE('',#3530,0.2);
#85=CYLINDRICAL_SURFACE('',#3536,0.2);
#86=CYLINDRICAL_SURFACE('',#3538,0.8);
#87=CYLINDRICAL_SURFACE('',#3539,0.8);
#88=CYLINDRICAL_SURFACE('',#3542,0.8);
#89=CYLINDRICAL_SURFACE('',#3546,0.8);
#90=CYLINDRICAL_SURFACE('',#3548,0.8);
#91=CYLINDRICAL_SURFACE('',#3555,0.8);
#92=CYLINDRICAL_SURFACE('',#3561,0.8);
#93=CYLINDRICAL_SURFACE('',#3563,0.8);
#94=CYLINDRICAL_SURFACE('',#3573,0.8);
#95=CYLINDRICAL_SURFACE('',#3576,0.200000000000001);
#96=CYLINDRICAL_SURFACE('',#3588,0.8);
#97=CYLINDRICAL_SURFACE('',#3589,0.8);
#98=CYLINDRICAL_SURFACE('',#3591,0.8);
#99=CYLINDRICAL_SURFACE('',#3593,0.8);
#100=CYLINDRICAL_SURFACE('',#3594,0.8);
#101=CYLINDRICAL_SURFACE('',#3598,0.8);
#102=CYLINDRICAL_SURFACE('',#3605,0.8);
#103=CYLINDRICAL_SURFACE('',#3606,0.8);
#104=CYLINDRICAL_SURFACE('',#3608,0.8);
#105=CYLINDRICAL_SURFACE('',#3612,0.8);
#106=CYLINDRICAL_SURFACE('',#3614,0.8);
#107=CYLINDRICAL_SURFACE('',#3616,0.8);
#108=CYLINDRICAL_SURFACE('',#3617,0.8);
#109=CYLINDRICAL_SURFACE('',#3621,0.8);
#110=CYLINDRICAL_SURFACE('',#3623,0.8);
#111=CYLINDRICAL_SURFACE('',#3625,0.4);
#112=CYLINDRICAL_SURFACE('',#3629,0.4);
#113=CYLINDRICAL_SURFACE('',#3634,0.4);
#114=CYLINDRICAL_SURFACE('',#3636,0.4);
#115=CYLINDRICAL_SURFACE('',#3660,0.6);
#116=CYLINDRICAL_SURFACE('',#3661,0.6);
#117=CYLINDRICAL_SURFACE('',#3663,0.6);
#118=CYLINDRICAL_SURFACE('',#3664,0.6);
#119=CYLINDRICAL_SURFACE('',#3665,2.);
#120=CYLINDRICAL_SURFACE('',#3666,2.);
#121=CIRCLE('',#3398,2.);
#122=CIRCLE('',#3399,1.2);
#123=CIRCLE('',#3402,2.);
#124=CIRCLE('',#3403,1.2);
#125=CIRCLE('',#3406,2.);
#126=CIRCLE('',#3407,1.2);
#127=CIRCLE('',#3410,2.);
#128=CIRCLE('',#3411,1.2);
#129=CIRCLE('',#3413,2.);
#130=CIRCLE('',#3415,0.8);
#131=CIRCLE('',#3416,0.8);
#132=CIRCLE('',#3417,0.8);
#133=CIRCLE('',#3418,0.8);
#134=CIRCLE('',#3420,2.);
#135=CIRCLE('',#3422,0.8);
#136=CIRCLE('',#3423,0.8);
#137=CIRCLE('',#3424,0.8);
#138=CIRCLE('',#3425,0.8);
#139=CIRCLE('',#3426,0.8);
#140=CIRCLE('',#3427,0.8);
#141=CIRCLE('',#3428,0.8);
#142=CIRCLE('',#3435,1.2);
#143=CIRCLE('',#3438,1.2);
#144=CIRCLE('',#3449,1.2);
#145=CIRCLE('',#3452,1.2);
#146=CIRCLE('',#3460,1.2);
#147=CIRCLE('',#3466,1.2);
#148=CIRCLE('',#3474,1.2);
#149=CIRCLE('',#3480,1.2);
#150=CIRCLE('',#3488,1.2);
#151=CIRCLE('',#3494,1.2);
#152=CIRCLE('',#3502,1.2);
#153=CIRCLE('',#3508,1.2);
#154=CIRCLE('',#3521,0.2);
#155=CIRCLE('',#3522,0.2);
#156=CIRCLE('',#3524,0.8);
#157=CIRCLE('',#3525,0.8);
#158=CIRCLE('',#3526,0.8);
#159=CIRCLE('',#3527,0.8);
#160=CIRCLE('',#3528,0.8);
#161=CIRCLE('',#3529,0.8);
#162=CIRCLE('',#3531,0.2);
#163=CIRCLE('',#3532,0.2);
#164=CIRCLE('',#3537,0.2);
#165=CIRCLE('',#3540,0.8);
#166=CIRCLE('',#3543,0.8);
#167=CIRCLE('',#3545,0.4);
#168=CIRCLE('',#3547,0.8);
#169=CIRCLE('',#3549,0.8);
#170=CIRCLE('',#3551,0.6);
#171=CIRCLE('',#3552,0.6);
#172=CIRCLE('',#3553,0.6);
#173=CIRCLE('',#3554,0.6);
#174=CIRCLE('',#3556,0.8);
#175=CIRCLE('',#3558,0.8);
#176=CIRCLE('',#3559,0.8);
#177=CIRCLE('',#3560,0.8);
#178=CIRCLE('',#3564,0.8);
#179=CIRCLE('',#3565,0.8);
#180=CIRCLE('',#3568,0.8);
#181=CIRCLE('',#3569,0.8);
#182=CIRCLE('',#3570,0.8);
#183=CIRCLE('',#3571,0.8);
#184=CIRCLE('',#3572,0.8);
#185=CIRCLE('',#3574,0.8);
#186=CIRCLE('',#3577,0.200000000000001);
#187=CIRCLE('',#3581,0.8);
#188=CIRCLE('',#3582,0.8);
#189=CIRCLE('',#3583,0.8);
#190=CIRCLE('',#3584,0.8);
#191=CIRCLE('',#3585,0.8);
#192=CIRCLE('',#3586,0.8);
#193=CIRCLE('',#3587,0.8);
#194=CIRCLE('',#3595,0.8);
#195=CIRCLE('',#3597,0.4);
#196=CIRCLE('',#3599,0.8);
#197=CIRCLE('',#3601,0.6);
#198=CIRCLE('',#3602,0.6);
#199=CIRCLE('',#3603,0.6);
#200=CIRCLE('',#3604,0.6);
#201=CIRCLE('',#3610,0.4);
#202=CIRCLE('',#3611,2.);
#203=CIRCLE('',#3613,0.8);
#204=CIRCLE('',#3615,0.8);
#205=CIRCLE('',#3619,2.);
#206=CIRCLE('',#3620,0.4);
#207=CIRCLE('',#3622,0.8);
#208=CIRCLE('',#3624,0.8);
#209=CONICAL_SURFACE('',#3397,1.6,0.785398163397447);
#210=CONICAL_SURFACE('',#3401,1.6,0.78539816339745);
#211=CONICAL_SURFACE('',#3405,1.6,0.785398163397447);
#212=CONICAL_SURFACE('',#3409,1.6,0.785398163397447);
#213=FACE_OUTER_BOUND('',#388,.T.);
#214=FACE_OUTER_BOUND('',#389,.T.);
#215=FACE_OUTER_BOUND('',#390,.T.);
#216=FACE_OUTER_BOUND('',#391,.T.);
#217=FACE_OUTER_BOUND('',#392,.T.);
#218=FACE_OUTER_BOUND('',#393,.T.);
#219=FACE_OUTER_BOUND('',#394,.T.);
#220=FACE_OUTER_BOUND('',#395,.T.);
#221=FACE_OUTER_BOUND('',#396,.T.);
#222=FACE_OUTER_BOUND('',#397,.T.);
#223=FACE_OUTER_BOUND('',#398,.T.);
#224=FACE_OUTER_BOUND('',#399,.T.);
#225=FACE_OUTER_BOUND('',#400,.T.);
#226=FACE_OUTER_BOUND('',#401,.T.);
#227=FACE_OUTER_BOUND('',#402,.T.);
#228=FACE_OUTER_BOUND('',#403,.T.);
#229=FACE_OUTER_BOUND('',#404,.T.);
#230=FACE_OUTER_BOUND('',#405,.T.);
#231=FACE_OUTER_BOUND('',#406,.T.);
#232=FACE_OUTER_BOUND('',#407,.T.);
#233=FACE_OUTER_BOUND('',#408,.T.);
#234=FACE_OUTER_BOUND('',#409,.T.);
#235=FACE_OUTER_BOUND('',#410,.T.);
#236=FACE_OUTER_BOUND('',#411,.T.);
#237=FACE_OUTER_BOUND('',#412,.T.);
#238=FACE_OUTER_BOUND('',#413,.T.);
#239=FACE_OUTER_BOUND('',#414,.T.);
#240=FACE_OUTER_BOUND('',#415,.T.);
#241=FACE_OUTER_BOUND('',#416,.T.);
#242=FACE_OUTER_BOUND('',#417,.T.);
#243=FACE_OUTER_BOUND('',#418,.T.);
#244=FACE_OUTER_BOUND('',#419,.T.);
#245=FACE_OUTER_BOUND('',#420,.T.);
#246=FACE_OUTER_BOUND('',#421,.T.);
#247=FACE_OUTER_BOUND('',#422,.T.);
#248=FACE_OUTER_BOUND('',#423,.T.);
#249=FACE_OUTER_BOUND('',#424,.T.);
#250=FACE_OUTER_BOUND('',#425,.T.);
#251=FACE_OUTER_BOUND('',#426,.T.);
#252=FACE_OUTER_BOUND('',#427,.T.);
#253=FACE_OUTER_BOUND('',#428,.T.);
#254=FACE_OUTER_BOUND('',#429,.T.);
#255=FACE_OUTER_BOUND('',#430,.T.);
#256=FACE_OUTER_BOUND('',#431,.T.);
#257=FACE_OUTER_BOUND('',#432,.T.);
#258=FACE_OUTER_BOUND('',#433,.T.);
#259=FACE_OUTER_BOUND('',#434,.T.);
#260=FACE_OUTER_BOUND('',#435,.T.);
#261=FACE_OUTER_BOUND('',#436,.T.);
#262=FACE_OUTER_BOUND('',#437,.T.);
#263=FACE_OUTER_BOUND('',#438,.T.);
#264=FACE_OUTER_BOUND('',#439,.T.);
#265=FACE_OUTER_BOUND('',#440,.T.);
#266=FACE_OUTER_BOUND('',#441,.T.);
#267=FACE_OUTER_BOUND('',#442,.T.);
#268=FACE_OUTER_BOUND('',#443,.T.);
#269=FACE_OUTER_BOUND('',#444,.T.);
#270=FACE_OUTER_BOUND('',#445,.T.);
#271=FACE_OUTER_BOUND('',#446,.T.);
#272=FACE_OUTER_BOUND('',#447,.T.);
#273=FACE_OUTER_BOUND('',#448,.T.);
#274=FACE_OUTER_BOUND('',#449,.T.);
#275=FACE_OUTER_BOUND('',#450,.T.);
#276=FACE_OUTER_BOUND('',#451,.T.);
#277=FACE_OUTER_BOUND('',#452,.T.);
#278=FACE_OUTER_BOUND('',#453,.T.);
#279=FACE_OUTER_BOUND('',#454,.T.);
#280=FACE_OUTER_BOUND('',#455,.T.);
#281=FACE_OUTER_BOUND('',#456,.T.);
#282=FACE_OUTER_BOUND('',#457,.T.);
#283=FACE_OUTER_BOUND('',#458,.T.);
#284=FACE_OUTER_BOUND('',#459,.T.);
#285=FACE_OUTER_BOUND('',#460,.T.);
#286=FACE_OUTER_BOUND('',#461,.T.);
#287=FACE_OUTER_BOUND('',#462,.T.);
#288=FACE_OUTER_BOUND('',#463,.T.);
#289=FACE_OUTER_BOUND('',#464,.T.);
#290=FACE_OUTER_BOUND('',#465,.T.);
#291=FACE_OUTER_BOUND('',#466,.T.);
#292=FACE_OUTER_BOUND('',#467,.T.);
#293=FACE_OUTER_BOUND('',#468,.T.);
#294=FACE_OUTER_BOUND('',#469,.T.);
#295=FACE_OUTER_BOUND('',#470,.T.);
#296=FACE_OUTER_BOUND('',#471,.T.);
#297=FACE_OUTER_BOUND('',#472,.T.);
#298=FACE_OUTER_BOUND('',#473,.T.);
#299=FACE_OUTER_BOUND('',#474,.T.);
#300=FACE_OUTER_BOUND('',#475,.T.);
#301=FACE_OUTER_BOUND('',#476,.T.);
#302=FACE_OUTER_BOUND('',#477,.T.);
#303=FACE_OUTER_BOUND('',#478,.T.);
#304=FACE_OUTER_BOUND('',#479,.T.);
#305=FACE_OUTER_BOUND('',#480,.T.);
#306=FACE_OUTER_BOUND('',#481,.T.);
#307=FACE_OUTER_BOUND('',#482,.T.);
#308=FACE_OUTER_BOUND('',#483,.T.);
#309=FACE_OUTER_BOUND('',#484,.T.);
#310=FACE_OUTER_BOUND('',#485,.T.);
#311=FACE_OUTER_BOUND('',#486,.T.);
#312=FACE_OUTER_BOUND('',#487,.T.);
#313=FACE_OUTER_BOUND('',#488,.T.);
#314=FACE_OUTER_BOUND('',#489,.T.);
#315=FACE_OUTER_BOUND('',#490,.T.);
#316=FACE_OUTER_BOUND('',#491,.T.);
#317=FACE_OUTER_BOUND('',#492,.T.);
#318=FACE_OUTER_BOUND('',#493,.T.);
#319=FACE_OUTER_BOUND('',#494,.T.);
#320=FACE_OUTER_BOUND('',#495,.T.);
#321=FACE_OUTER_BOUND('',#496,.T.);
#322=FACE_OUTER_BOUND('',#497,.T.);
#323=FACE_OUTER_BOUND('',#498,.T.);
#324=FACE_OUTER_BOUND('',#499,.T.);
#325=FACE_OUTER_BOUND('',#500,.T.);
#326=FACE_OUTER_BOUND('',#501,.T.);
#327=FACE_OUTER_BOUND('',#502,.T.);
#328=FACE_OUTER_BOUND('',#503,.T.);
#329=FACE_OUTER_BOUND('',#504,.T.);
#330=FACE_OUTER_BOUND('',#505,.T.);
#331=FACE_OUTER_BOUND('',#506,.T.);
#332=FACE_OUTER_BOUND('',#507,.T.);
#333=FACE_OUTER_BOUND('',#508,.T.);
#334=FACE_OUTER_BOUND('',#509,.T.);
#335=FACE_OUTER_BOUND('',#510,.T.);
#336=FACE_OUTER_BOUND('',#511,.T.);
#337=FACE_OUTER_BOUND('',#512,.T.);
#338=FACE_OUTER_BOUND('',#513,.T.);
#339=FACE_OUTER_BOUND('',#514,.T.);
#340=FACE_OUTER_BOUND('',#515,.T.);
#341=FACE_OUTER_BOUND('',#516,.T.);
#342=FACE_OUTER_BOUND('',#517,.T.);
#343=FACE_OUTER_BOUND('',#518,.T.);
#344=FACE_OUTER_BOUND('',#519,.T.);
#345=FACE_OUTER_BOUND('',#520,.T.);
#346=FACE_OUTER_BOUND('',#521,.T.);
#347=FACE_OUTER_BOUND('',#522,.T.);
#348=FACE_OUTER_BOUND('',#523,.T.);
#349=FACE_OUTER_BOUND('',#524,.T.);
#350=FACE_OUTER_BOUND('',#525,.T.);
#351=FACE_OUTER_BOUND('',#526,.T.);
#352=FACE_OUTER_BOUND('',#527,.T.);
#353=FACE_OUTER_BOUND('',#528,.T.);
#354=FACE_OUTER_BOUND('',#529,.T.);
#355=FACE_OUTER_BOUND('',#530,.T.);
#356=FACE_OUTER_BOUND('',#531,.T.);
#357=FACE_OUTER_BOUND('',#532,.T.);
#358=FACE_OUTER_BOUND('',#533,.T.);
#359=FACE_OUTER_BOUND('',#534,.T.);
#360=FACE_OUTER_BOUND('',#535,.T.);
#361=FACE_OUTER_BOUND('',#536,.T.);
#362=FACE_OUTER_BOUND('',#537,.T.);
#363=FACE_OUTER_BOUND('',#538,.T.);
#364=FACE_OUTER_BOUND('',#539,.T.);
#365=FACE_OUTER_BOUND('',#540,.T.);
#366=FACE_OUTER_BOUND('',#541,.T.);
#367=FACE_OUTER_BOUND('',#542,.T.);
#368=FACE_OUTER_BOUND('',#543,.T.);
#369=FACE_OUTER_BOUND('',#544,.T.);
#370=FACE_OUTER_BOUND('',#545,.T.);
#371=FACE_OUTER_BOUND('',#546,.T.);
#372=FACE_OUTER_BOUND('',#547,.T.);
#373=FACE_OUTER_BOUND('',#548,.T.);
#374=FACE_OUTER_BOUND('',#549,.T.);
#375=FACE_OUTER_BOUND('',#550,.T.);
#376=FACE_OUTER_BOUND('',#551,.T.);
#377=FACE_OUTER_BOUND('',#552,.T.);
#378=FACE_OUTER_BOUND('',#553,.T.);
#379=FACE_OUTER_BOUND('',#554,.T.);
#380=FACE_OUTER_BOUND('',#555,.T.);
#381=FACE_OUTER_BOUND('',#556,.T.);
#382=FACE_OUTER_BOUND('',#557,.T.);
#383=FACE_OUTER_BOUND('',#558,.T.);
#384=FACE_OUTER_BOUND('',#559,.T.);
#385=FACE_OUTER_BOUND('',#560,.T.);
#386=FACE_OUTER_BOUND('',#561,.T.);
#387=FACE_OUTER_BOUND('',#562,.T.);
#388=EDGE_LOOP('',(#2098,#2099,#2100,#2101));
#389=EDGE_LOOP('',(#2102,#2103,#2104,#2105));
#390=EDGE_LOOP('',(#2106,#2107,#2108,#2109));
#391=EDGE_LOOP('',(#2110,#2111,#2112,#2113));
#392=EDGE_LOOP('',(#2114,#2115,#2116,#2117));
#393=EDGE_LOOP('',(#2118,#2119,#2120,#2121));
#394=EDGE_LOOP('',(#2122,#2123,#2124,#2125));
#395=EDGE_LOOP('',(#2126,#2127,#2128,#2129));
#396=EDGE_LOOP('',(#2130,#2131,#2132,#2133));
#397=EDGE_LOOP('',(#2134,#2135,#2136,#2137,#2138,#2139,#2140,#2141,#2142,
#2143,#2144,#2145,#2146,#2147));
#398=EDGE_LOOP('',(#2148,#2149,#2150,#2151));
#399=EDGE_LOOP('',(#2152,#2153,#2154,#2155,#2156,#2157,#2158,#2159,#2160,
#2161,#2162,#2163,#2164,#2165,#2166,#2167,#2168,#2169,#2170));
#400=EDGE_LOOP('',(#2171,#2172,#2173,#2174,#2175,#2176,#2177,#2178));
#401=EDGE_LOOP('',(#2179,#2180,#2181,#2182));
#402=EDGE_LOOP('',(#2183,#2184,#2185,#2186,#2187,#2188));
#403=EDGE_LOOP('',(#2189,#2190,#2191,#2192,#2193,#2194));
#404=EDGE_LOOP('',(#2195,#2196,#2197,#2198,#2199));
#405=EDGE_LOOP('',(#2200,#2201,#2202,#2203,#2204,#2205));
#406=EDGE_LOOP('',(#2206,#2207,#2208,#2209,#2210));
#407=EDGE_LOOP('',(#2211,#2212,#2213,#2214));
#408=EDGE_LOOP('',(#2215,#2216,#2217,#2218,#2219,#2220));
#409=EDGE_LOOP('',(#2221,#2222,#2223,#2224,#2225,#2226));
#410=EDGE_LOOP('',(#2227,#2228,#2229,#2230,#2231));
#411=EDGE_LOOP('',(#2232,#2233,#2234,#2235,#2236,#2237));
#412=EDGE_LOOP('',(#2238,#2239,#2240,#2241,#2242));
#413=EDGE_LOOP('',(#2243,#2244,#2245,#2246,#2247,#2248));
#414=EDGE_LOOP('',(#2249,#2250,#2251,#2252));
#415=EDGE_LOOP('',(#2253,#2254,#2255,#2256,#2257,#2258));
#416=EDGE_LOOP('',(#2259,#2260,#2261,#2262,#2263));
#417=EDGE_LOOP('',(#2264,#2265,#2266,#2267,#2268,#2269));
#418=EDGE_LOOP('',(#2270,#2271,#2272,#2273,#2274));
#419=EDGE_LOOP('',(#2275,#2276,#2277,#2278,#2279,#2280));
#420=EDGE_LOOP('',(#2281,#2282,#2283,#2284));
#421=EDGE_LOOP('',(#2285,#2286,#2287,#2288,#2289,#2290));
#422=EDGE_LOOP('',(#2291,#2292,#2293,#2294));
#423=EDGE_LOOP('',(#2295,#2296,#2297,#2298,#2299,#2300));
#424=EDGE_LOOP('',(#2301,#2302,#2303,#2304));
#425=EDGE_LOOP('',(#2305,#2306,#2307,#2308,#2309,#2310));
#426=EDGE_LOOP('',(#2311,#2312,#2313,#2314));
#427=EDGE_LOOP('',(#2315,#2316,#2317,#2318,#2319,#2320));
#428=EDGE_LOOP('',(#2321,#2322,#2323,#2324));
#429=EDGE_LOOP('',(#2325,#2326,#2327,#2328,#2329,#2330));
#430=EDGE_LOOP('',(#2331,#2332,#2333,#2334));
#431=EDGE_LOOP('',(#2335,#2336,#2337,#2338,#2339,#2340));
#432=EDGE_LOOP('',(#2341,#2342,#2343,#2344));
#433=EDGE_LOOP('',(#2345,#2346,#2347,#2348,#2349,#2350));
#434=EDGE_LOOP('',(#2351,#2352,#2353,#2354));
#435=EDGE_LOOP('',(#2355,#2356,#2357,#2358,#2359,#2360));
#436=EDGE_LOOP('',(#2361,#2362,#2363,#2364));
#437=EDGE_LOOP('',(#2365,#2366,#2367,#2368));
#438=EDGE_LOOP('',(#2369,#2370,#2371,#2372));
#439=EDGE_LOOP('',(#2373,#2374,#2375,#2376));
#440=EDGE_LOOP('',(#2377,#2378,#2379,#2380));
#441=EDGE_LOOP('',(#2381,#2382,#2383,#2384));
#442=EDGE_LOOP('',(#2385,#2386,#2387,#2388));
#443=EDGE_LOOP('',(#2389,#2390,#2391,#2392));
#444=EDGE_LOOP('',(#2393,#2394,#2395,#2396,#2397,#2398,#2399,#2400,#2401,
#2402,#2403,#2404,#2405,#2406,#2407,#2408,#2409,#2410,#2411,#2412,#2413,
#2414));
#445=EDGE_LOOP('',(#2415,#2416,#2417,#2418));
#446=EDGE_LOOP('',(#2419,#2420,#2421,#2422,#2423,#2424));
#447=EDGE_LOOP('',(#2425,#2426,#2427,#2428,#2429));
#448=EDGE_LOOP('',(#2430,#2431,#2432,#2433));
#449=EDGE_LOOP('',(#2434,#2435,#2436,#2437));
#450=EDGE_LOOP('',(#2438,#2439,#2440,#2441));
#451=EDGE_LOOP('',(#2442,#2443,#2444,#2445));
#452=EDGE_LOOP('',(#2446,#2447,#2448,#2449));
#453=EDGE_LOOP('',(#2450,#2451,#2452,#2453,#2454,#2455,#2456,#2457));
#454=EDGE_LOOP('',(#2458,#2459,#2460,#2461));
#455=EDGE_LOOP('',(#2462,#2463,#2464,#2465));
#456=EDGE_LOOP('',(#2466,#2467,#2468,#2469,#2470,#2471,#2472,#2473,#2474,
#2475));
#457=EDGE_LOOP('',(#2476,#2477,#2478,#2479));
#458=EDGE_LOOP('',(#2480,#2481,#2482,#2483,#2484,#2485,#2486,#2487,#2488,
#2489,#2490,#2491,#2492,#2493,#2494,#2495,#2496,#2497,#2498,#2499,#2500,
#2501));
#459=EDGE_LOOP('',(#2502,#2503,#2504,#2505));
#460=EDGE_LOOP('',(#2506,#2507,#2508,#2509,#2510,#2511));
#461=EDGE_LOOP('',(#2512,#2513,#2514,#2515));
#462=EDGE_LOOP('',(#2516,#2517,#2518,#2519));
#463=EDGE_LOOP('',(#2520,#2521,#2522,#2523,#2524,#2525,#2526,#2527,#2528,
#2529,#2530,#2531,#2532,#2533,#2534,#2535,#2536,#2537,#2538,#2539,#2540,
#2541,#2542,#2543,#2544,#2545,#2546,#2547,#2548,#2549,#2550,#2551,#2552,
#2553,#2554,#2555));
#464=EDGE_LOOP('',(#2556,#2557,#2558,#2559));
#465=EDGE_LOOP('',(#2560,#2561,#2562,#2563));
#466=EDGE_LOOP('',(#2564,#2565,#2566,#2567));
#467=EDGE_LOOP('',(#2568,#2569,#2570,#2571,#2572));
#468=EDGE_LOOP('',(#2573,#2574,#2575,#2576,#2577,#2578,#2579,#2580,#2581,
#2582,#2583,#2584,#2585,#2586,#2587,#2588,#2589,#2590,#2591));
#469=EDGE_LOOP('',(#2592,#2593,#2594,#2595));
#470=EDGE_LOOP('',(#2596,#2597,#2598,#2599));
#471=EDGE_LOOP('',(#2600,#2601,#2602,#2603,#2604,#2605,#2606,#2607));
#472=EDGE_LOOP('',(#2608,#2609,#2610,#2611));
#473=EDGE_LOOP('',(#2612,#2613,#2614,#2615));
#474=EDGE_LOOP('',(#2616,#2617,#2618,#2619));
#475=EDGE_LOOP('',(#2620,#2621,#2622,#2623));
#476=EDGE_LOOP('',(#2624,#2625,#2626,#2627,#2628,#2629,#2630,#2631));
#477=EDGE_LOOP('',(#2632,#2633,#2634,#2635));
#478=EDGE_LOOP('',(#2636,#2637,#2638,#2639,#2640,#2641,#2642,#2643,#2644,
#2645));
#479=EDGE_LOOP('',(#2646,#2647,#2648,#2649));
#480=EDGE_LOOP('',(#2650,#2651,#2652,#2653));
#481=EDGE_LOOP('',(#2654,#2655,#2656,#2657,#2658,#2659));
#482=EDGE_LOOP('',(#2660,#2661,#2662,#2663));
#483=EDGE_LOOP('',(#2664,#2665,#2666,#2667,#2668,#2669,#2670,#2671));
#484=EDGE_LOOP('',(#2672,#2673,#2674,#2675));
#485=EDGE_LOOP('',(#2676,#2677,#2678,#2679));
#486=EDGE_LOOP('',(#2680,#2681,#2682,#2683));
#487=EDGE_LOOP('',(#2684,#2685,#2686,#2687));
#488=EDGE_LOOP('',(#2688,#2689,#2690,#2691,#2692,#2693,#2694,#2695));
#489=EDGE_LOOP('',(#2696,#2697,#2698,#2699));
#490=EDGE_LOOP('',(#2700,#2701,#2702,#2703));
#491=EDGE_LOOP('',(#2704,#2705,#2706,#2707,#2708));
#492=EDGE_LOOP('',(#2709,#2710,#2711,#2712,#2713,#2714));
#493=EDGE_LOOP('',(#2715,#2716,#2717,#2718,#2719));
#494=EDGE_LOOP('',(#2720,#2721,#2722,#2723,#2724,#2725));
#495=EDGE_LOOP('',(#2726,#2727,#2728,#2729,#2730));
#496=EDGE_LOOP('',(#2731,#2732,#2733,#2734,#2735));
#497=EDGE_LOOP('',(#2736,#2737,#2738,#2739,#2740,#2741,#2742,#2743,#2744,
#2745,#2746,#2747,#2748,#2749,#2750,#2751,#2752,#2753,#2754,#2755,#2756,
#2757,#2758,#2759,#2760,#2761));
#498=EDGE_LOOP('',(#2762,#2763,#2764,#2765,#2766,#2767));
#499=EDGE_LOOP('',(#2768,#2769,#2770,#2771,#2772,#2773));
#500=EDGE_LOOP('',(#2774,#2775,#2776,#2777,#2778,#2779));
#501=EDGE_LOOP('',(#2780,#2781,#2782,#2783,#2784,#2785));
#502=EDGE_LOOP('',(#2786,#2787,#2788,#2789,#2790,#2791));
#503=EDGE_LOOP('',(#2792,#2793,#2794,#2795,#2796,#2797));
#504=EDGE_LOOP('',(#2798,#2799,#2800,#2801,#2802,#2803));
#505=EDGE_LOOP('',(#2804,#2805,#2806,#2807,#2808,#2809));
#506=EDGE_LOOP('',(#2810,#2811,#2812,#2813));
#507=EDGE_LOOP('',(#2814,#2815,#2816,#2817));
#508=EDGE_LOOP('',(#2818,#2819,#2820,#2821));
#509=EDGE_LOOP('',(#2822,#2823,#2824,#2825));
#510=EDGE_LOOP('',(#2826,#2827,#2828,#2829));
#511=EDGE_LOOP('',(#2830,#2831,#2832,#2833));
#512=EDGE_LOOP('',(#2834,#2835,#2836,#2837));
#513=EDGE_LOOP('',(#2838,#2839,#2840,#2841));
#514=EDGE_LOOP('',(#2842,#2843,#2844,#2845));
#515=EDGE_LOOP('',(#2846,#2847,#2848,#2849));
#516=EDGE_LOOP('',(#2850,#2851,#2852,#2853));
#517=EDGE_LOOP('',(#2854,#2855,#2856,#2857,#2858,#2859,#2860,#2861,#2862,
#2863,#2864,#2865,#2866,#2867,#2868,#2869,#2870,#2871,#2872,#2873,#2874,
#2875,#2876,#2877,#2878,#2879,#2880,#2881));
#518=EDGE_LOOP('',(#2882,#2883,#2884,#2885));
#519=EDGE_LOOP('',(#2886,#2887,#2888,#2889));
#520=EDGE_LOOP('',(#2890,#2891,#2892,#2893));
#521=EDGE_LOOP('',(#2894,#2895,#2896,#2897));
#522=EDGE_LOOP('',(#2898,#2899,#2900,#2901));
#523=EDGE_LOOP('',(#2902,#2903,#2904,#2905));
#524=EDGE_LOOP('',(#2906,#2907,#2908,#2909));
#525=EDGE_LOOP('',(#2910,#2911,#2912,#2913,#2914,#2915));
#526=EDGE_LOOP('',(#2916,#2917,#2918,#2919));
#527=EDGE_LOOP('',(#2920,#2921,#2922,#2923));
#528=EDGE_LOOP('',(#2924,#2925,#2926,#2927));
#529=EDGE_LOOP('',(#2928,#2929,#2930,#2931));
#530=EDGE_LOOP('',(#2932,#2933,#2934,#2935));
#531=EDGE_LOOP('',(#2936,#2937,#2938,#2939));
#532=EDGE_LOOP('',(#2940,#2941,#2942,#2943));
#533=EDGE_LOOP('',(#2944,#2945,#2946,#2947,#2948,#2949,#2950,#2951));
#534=EDGE_LOOP('',(#2952,#2953,#2954,#2955));
#535=EDGE_LOOP('',(#2956,#2957,#2958,#2959));
#536=EDGE_LOOP('',(#2960,#2961,#2962,#2963));
#537=EDGE_LOOP('',(#2964,#2965,#2966,#2967));
#538=EDGE_LOOP('',(#2968,#2969,#2970,#2971));
#539=EDGE_LOOP('',(#2972,#2973,#2974,#2975));
#540=EDGE_LOOP('',(#2976,#2977,#2978,#2979));
#541=EDGE_LOOP('',(#2980,#2981,#2982,#2983));
#542=EDGE_LOOP('',(#2984,#2985,#2986,#2987));
#543=EDGE_LOOP('',(#2988,#2989,#2990,#2991));
#544=EDGE_LOOP('',(#2992,#2993,#2994,#2995));
#545=EDGE_LOOP('',(#2996,#2997,#2998,#2999));
#546=EDGE_LOOP('',(#3000,#3001,#3002,#3003));
#547=EDGE_LOOP('',(#3004,#3005,#3006,#3007));
#548=EDGE_LOOP('',(#3008,#3009,#3010,#3011));
#549=EDGE_LOOP('',(#3012,#3013,#3014,#3015));
#550=EDGE_LOOP('',(#3016,#3017,#3018,#3019));
#551=EDGE_LOOP('',(#3020,#3021,#3022,#3023));
#552=EDGE_LOOP('',(#3024,#3025,#3026,#3027));
#553=EDGE_LOOP('',(#3028,#3029,#3030,#3031));
#554=EDGE_LOOP('',(#3032,#3033,#3034,#3035));
#555=EDGE_LOOP('',(#3036,#3037,#3038,#3039,#3040,#3041,#3042,#3043,#3044,
#3045,#3046,#3047));
#556=EDGE_LOOP('',(#3048,#3049,#3050,#3051));
#557=EDGE_LOOP('',(#3052,#3053,#3054,#3055));
#558=EDGE_LOOP('',(#3056,#3057,#3058,#3059));
#559=EDGE_LOOP('',(#3060,#3061,#3062,#3063));
#560=EDGE_LOOP('',(#3064,#3065,#3066,#3067));
#561=EDGE_LOOP('',(#3068,#3069,#3070,#3071));
#562=EDGE_LOOP('',(#3072,#3073,#3074,#3075,#3076,#3077,#3078,#3079,#3080,
#3081,#3082,#3083,#3084,#3085,#3086,#3087));
#563=LINE('',#4688,#922);
#564=LINE('',#4690,#923);
#565=LINE('',#4692,#924);
#566=LINE('',#4693,#925);
#567=LINE('',#4698,#926);
#568=LINE('',#4703,#927);
#569=LINE('',#4704,#928);
#570=LINE('',#4705,#929);
#571=LINE('',#4710,#930);
#572=LINE('',#4715,#931);
#573=LINE('',#4716,#932);
#574=LINE('',#4717,#933);
#575=LINE('',#4722,#934);
#576=LINE('',#4727,#935);
#577=LINE('',#4728,#936);
#578=LINE('',#4729,#937);
#579=LINE('',#4735,#938);
#580=LINE('',#4738,#939);
#581=LINE('',#4741,#940);
#582=LINE('',#4743,#941);
#583=LINE('',#4747,#942);
#584=LINE('',#4751,#943);
#585=LINE('',#4753,#944);
#586=LINE('',#4755,#945);
#587=LINE('',#4759,#946);
#588=LINE('',#4762,#947);
#589=LINE('',#4765,#948);
#590=LINE('',#4769,#949);
#591=LINE('',#4771,#950);
#592=LINE('',#4775,#951);
#593=LINE('',#4779,#952);
#594=LINE('',#4783,#953);
#595=LINE('',#4785,#954);
#596=LINE('',#4789,#955);
#597=LINE('',#4793,#956);
#598=LINE('',#4797,#957);
#599=LINE('',#4800,#958);
#600=LINE('',#4805,#959);
#601=LINE('',#4809,#960);
#602=LINE('',#4814,#961);
#603=LINE('',#4819,#962);
#604=LINE('',#4823,#963);
#605=LINE('',#4829,#964);
#606=LINE('',#4833,#965);
#607=LINE('',#4835,#966);
#608=LINE('',#4837,#967);
#609=LINE('',#4838,#968);
#610=LINE('',#4841,#969);
#611=LINE('',#4842,#970);
#612=LINE('',#4845,#971);
#613=LINE('',#4847,#972);
#614=LINE('',#4848,#973);
#615=LINE('',#4852,#974);
#616=LINE('',#4856,#975);
#617=LINE('',#4861,#976);
#618=LINE('',#4866,#977);
#619=LINE('',#4870,#978);
#620=LINE('',#4876,#979);
#621=LINE('',#4880,#980);
#622=LINE('',#4882,#981);
#623=LINE('',#4884,#982);
#624=LINE('',#4885,#983);
#625=LINE('',#4888,#984);
#626=LINE('',#4889,#985);
#627=LINE('',#4892,#986);
#628=LINE('',#4894,#987);
#629=LINE('',#4895,#988);
#630=LINE('',#4899,#989);
#631=LINE('',#4905,#990);
#632=LINE('',#4911,#991);
#633=LINE('',#4913,#992);
#634=LINE('',#4917,#993);
#635=LINE('',#4923,#994);
#636=LINE('',#4927,#995);
#637=LINE('',#4929,#996);
#638=LINE('',#4931,#997);
#639=LINE('',#4932,#998);
#640=LINE('',#4935,#999);
#641=LINE('',#4936,#1000);
#642=LINE('',#4939,#1001);
#643=LINE('',#4941,#1002);
#644=LINE('',#4942,#1003);
#645=LINE('',#4946,#1004);
#646=LINE('',#4952,#1005);
#647=LINE('',#4958,#1006);
#648=LINE('',#4960,#1007);
#649=LINE('',#4964,#1008);
#650=LINE('',#4970,#1009);
#651=LINE('',#4974,#1010);
#652=LINE('',#4976,#1011);
#653=LINE('',#4977,#1012);
#654=LINE('',#4980,#1013);
#655=LINE('',#4981,#1014);
#656=LINE('',#4984,#1015);
#657=LINE('',#4985,#1016);
#658=LINE('',#4989,#1017);
#659=LINE('',#4995,#1018);
#660=LINE('',#5001,#1019);
#661=LINE('',#5003,#1020);
#662=LINE('',#5007,#1021);
#663=LINE('',#5013,#1022);
#664=LINE('',#5017,#1023);
#665=LINE('',#5019,#1024);
#666=LINE('',#5020,#1025);
#667=LINE('',#5023,#1026);
#668=LINE('',#5024,#1027);
#669=LINE('',#5027,#1028);
#670=LINE('',#5028,#1029);
#671=LINE('',#5032,#1030);
#672=LINE('',#5038,#1031);
#673=LINE('',#5044,#1032);
#674=LINE('',#5047,#1033);
#675=LINE('',#5050,#1034);
#676=LINE('',#5056,#1035);
#677=LINE('',#5060,#1036);
#678=LINE('',#5062,#1037);
#679=LINE('',#5063,#1038);
#680=LINE('',#5066,#1039);
#681=LINE('',#5067,#1040);
#682=LINE('',#5070,#1041);
#683=LINE('',#5071,#1042);
#684=LINE('',#5073,#1043);
#685=LINE('',#5075,#1044);
#686=LINE('',#5077,#1045);
#687=LINE('',#5079,#1046);
#688=LINE('',#5081,#1047);
#689=LINE('',#5083,#1048);
#690=LINE('',#5089,#1049);
#691=LINE('',#5092,#1050);
#692=LINE('',#5095,#1051);
#693=LINE('',#5099,#1052);
#694=LINE('',#5101,#1053);
#695=LINE('',#5103,#1054);
#696=LINE('',#5105,#1055);
#697=LINE('',#5107,#1056);
#698=LINE('',#5111,#1057);
#699=LINE('',#5115,#1058);
#700=LINE('',#5119,#1059);
#701=LINE('',#5121,#1060);
#702=LINE('',#5123,#1061);
#703=LINE('',#5125,#1062);
#704=LINE('',#5127,#1063);
#705=LINE('',#5131,#1064);
#706=LINE('',#5134,#1065);
#707=LINE('',#5140,#1066);
#708=LINE('',#5143,#1067);
#709=LINE('',#5146,#1068);
#710=LINE('',#5147,#1069);
#711=LINE('',#5149,#1070);
#712=LINE('',#5150,#1071);
#713=LINE('',#5153,#1072);
#714=LINE('',#5155,#1073);
#715=LINE('',#5182,#1074);
#716=LINE('',#5185,#1075);
#717=LINE('',#5188,#1076);
#718=LINE('',#5189,#1077);
#719=LINE('',#5194,#1078);
#720=LINE('',#5195,#1079);
#721=LINE('',#5198,#1080);
#722=LINE('',#5202,#1081);
#723=LINE('',#5203,#1082);
#724=LINE('',#5207,#1083);
#725=LINE('',#5212,#1084);
#726=LINE('',#5213,#1085);
#727=LINE('',#5216,#1086);
#728=LINE('',#5220,#1087);
#729=LINE('',#5224,#1088);
#730=LINE('',#5228,#1089);
#731=LINE('',#5232,#1090);
#732=LINE('',#5238,#1091);
#733=LINE('',#5242,#1092);
#734=LINE('',#5244,#1093);
#735=LINE('',#5246,#1094);
#736=LINE('',#5247,#1095);
#737=LINE('',#5248,#1096);
#738=LINE('',#5250,#1097);
#739=LINE('',#5252,#1098);
#740=LINE('',#5254,#1099);
#741=LINE('',#5256,#1100);
#742=LINE('',#5258,#1101);
#743=LINE('',#5261,#1102);
#744=LINE('',#5263,#1103);
#745=LINE('',#5264,#1104);
#746=LINE('',#5271,#1105);
#747=LINE('',#5274,#1106);
#748=LINE('',#5277,#1107);
#749=LINE('',#5279,#1108);
#750=LINE('',#5280,#1109);
#751=LINE('',#5283,#1110);
#752=LINE('',#5285,#1111);
#753=LINE('',#5287,#1112);
#754=LINE('',#5289,#1113);
#755=LINE('',#5291,#1114);
#756=LINE('',#5293,#1115);
#757=LINE('',#5295,#1116);
#758=LINE('',#5297,#1117);
#759=LINE('',#5299,#1118);
#760=LINE('',#5303,#1119);
#761=LINE('',#5307,#1120);
#762=LINE('',#5311,#1121);
#763=LINE('',#5313,#1122);
#764=LINE('',#5314,#1123);
#765=LINE('',#5315,#1124);
#766=LINE('',#5316,#1125);
#767=LINE('',#5317,#1126);
#768=LINE('',#5319,#1127);
#769=LINE('',#5321,#1128);
#770=LINE('',#5323,#1129);
#771=LINE('',#5327,#1130);
#772=LINE('',#5331,#1131);
#773=LINE('',#5334,#1132);
#774=LINE('',#5337,#1133);
#775=LINE('',#5338,#1134);
#776=LINE('',#5363,#1135);
#777=LINE('',#5366,#1136);
#778=LINE('',#5369,#1137);
#779=LINE('',#5371,#1138);
#780=LINE('',#5374,#1139);
#781=LINE('',#5378,#1140);
#782=LINE('',#5382,#1141);
#783=LINE('',#5386,#1142);
#784=LINE('',#5389,#1143);
#785=LINE('',#5393,#1144);
#786=LINE('',#5397,#1145);
#787=LINE('',#5401,#1146);
#788=LINE('',#5402,#1147);
#789=LINE('',#5404,#1148);
#790=LINE('',#5406,#1149);
#791=LINE('',#5407,#1150);
#792=LINE('',#5409,#1151);
#793=LINE('',#5411,#1152);
#794=LINE('',#5413,#1153);
#795=LINE('',#5414,#1154);
#796=LINE('',#5416,#1155);
#797=LINE('',#5418,#1156);
#798=LINE('',#5420,#1157);
#799=LINE('',#5425,#1158);
#800=LINE('',#5426,#1159);
#801=LINE('',#5429,#1160);
#802=LINE('',#5431,#1161);
#803=LINE('',#5434,#1162);
#804=LINE('',#5437,#1163);
#805=LINE('',#5442,#1164);
#806=LINE('',#5446,#1165);
#807=LINE('',#5450,#1166);
#808=LINE('',#5453,#1167);
#809=LINE('',#5455,#1168);
#810=LINE('',#5457,#1169);
#811=LINE('',#5458,#1170);
#812=LINE('',#5461,#1171);
#813=LINE('',#5462,#1172);
#814=LINE('',#5466,#1173);
#815=LINE('',#5468,#1174);
#816=LINE('',#5473,#1175);
#817=LINE('',#5477,#1176);
#818=LINE('',#5479,#1177);
#819=LINE('',#5481,#1178);
#820=LINE('',#5482,#1179);
#821=LINE('',#5487,#1180);
#822=LINE('',#5488,#1181);
#823=LINE('',#5493,#1182);
#824=LINE('',#5497,#1183);
#825=LINE('',#5504,#1184);
#826=LINE('',#5505,#1185);
#827=LINE('',#5514,#1186);
#828=LINE('',#5516,#1187);
#829=LINE('',#5517,#1188);
#830=LINE('',#5520,#1189);
#831=LINE('',#5526,#1190);
#832=LINE('',#5529,#1191);
#833=LINE('',#5530,#1192);
#834=LINE('',#5531,#1193);
#835=LINE('',#5532,#1194);
#836=LINE('',#5533,#1195);
#837=LINE('',#5534,#1196);
#838=LINE('',#5535,#1197);
#839=LINE('',#5538,#1198);
#840=LINE('',#5539,#1199);
#841=LINE('',#5541,#1200);
#842=LINE('',#5543,#1201);
#843=LINE('',#5545,#1202);
#844=LINE('',#5547,#1203);
#845=LINE('',#5549,#1204);
#846=LINE('',#5551,#1205);
#847=LINE('',#5553,#1206);
#848=LINE('',#5558,#1207);
#849=LINE('',#5560,#1208);
#850=LINE('',#5565,#1209);
#851=LINE('',#5567,#1210);
#852=LINE('',#5571,#1211);
#853=LINE('',#5573,#1212);
#854=LINE('',#5574,#1213);
#855=LINE('',#5576,#1214);
#856=LINE('',#5578,#1215);
#857=LINE('',#5580,#1216);
#858=LINE('',#5582,#1217);
#859=LINE('',#5584,#1218);
#860=LINE('',#5591,#1219);
#861=LINE('',#5593,#1220);
#862=LINE('',#5595,#1221);
#863=LINE('',#5596,#1222);
#864=LINE('',#5599,#1223);
#865=LINE('',#5601,#1224);
#866=LINE('',#5602,#1225);
#867=LINE('',#5605,#1226);
#868=LINE('',#5607,#1227);
#869=LINE('',#5608,#1228);
#870=LINE('',#5610,#1229);
#871=LINE('',#5611,#1230);
#872=LINE('',#5613,#1231);
#873=LINE('',#5614,#1232);
#874=LINE('',#5616,#1233);
#875=LINE('',#5621,#1234);
#876=LINE('',#5623,#1235);
#877=LINE('',#5625,#1236);
#878=LINE('',#5626,#1237);
#879=LINE('',#5629,#1238);
#880=LINE('',#5631,#1239);
#881=LINE('',#5632,#1240);
#882=LINE('',#5635,#1241);
#883=LINE('',#5637,#1242);
#884=LINE('',#5638,#1243);
#885=LINE('',#5640,#1244);
#886=LINE('',#5641,#1245);
#887=LINE('',#5643,#1246);
#888=LINE('',#5644,#1247);
#889=LINE('',#5646,#1248);
#890=LINE('',#5651,#1249);
#891=LINE('',#5653,#1250);
#892=LINE('',#5655,#1251);
#893=LINE('',#5656,#1252);
#894=LINE('',#5659,#1253);
#895=LINE('',#5661,#1254);
#896=LINE('',#5662,#1255);
#897=LINE('',#5665,#1256);
#898=LINE('',#5667,#1257);
#899=LINE('',#5668,#1258);
#900=LINE('',#5670,#1259);
#901=LINE('',#5671,#1260);
#902=LINE('',#5673,#1261);
#903=LINE('',#5674,#1262);
#904=LINE('',#5676,#1263);
#905=LINE('',#5680,#1264);
#906=LINE('',#5682,#1265);
#907=LINE('',#5683,#1266);
#908=LINE('',#5686,#1267);
#909=LINE('',#5688,#1268);
#910=LINE('',#5689,#1269);
#911=LINE('',#5692,#1270);
#912=LINE('',#5694,#1271);
#913=LINE('',#5695,#1272);
#914=LINE('',#5697,#1273);
#915=LINE('',#5698,#1274);
#916=LINE('',#5700,#1275);
#917=LINE('',#5703,#1276);
#918=LINE('',#5704,#1277);
#919=LINE('',#5705,#1278);
#920=LINE('',#5709,#1279);
#921=LINE('',#5712,#1280);
#922=VECTOR('',#3709,10.);
#923=VECTOR('',#3710,10.);
#924=VECTOR('',#3711,10.);
#925=VECTOR('',#3712,10.);
#926=VECTOR('',#3717,10.);
#927=VECTOR('',#3722,10.);
#928=VECTOR('',#3723,10.);
#929=VECTOR('',#3724,10.);
#930=VECTOR('',#3729,10.);
#931=VECTOR('',#3734,10.);
#932=VECTOR('',#3735,10.);
#933=VECTOR('',#3736,10.);
#934=VECTOR('',#3741,10.);
#935=VECTOR('',#3746,10.);
#936=VECTOR('',#3747,10.);
#937=VECTOR('',#3748,10.);
#938=VECTOR('',#3757,10.);
#939=VECTOR('',#3760,10.);
#940=VECTOR('',#3763,10.);
#941=VECTOR('',#3764,10.);
#942=VECTOR('',#3767,10.);
#943=VECTOR('',#3770,10.);
#944=VECTOR('',#3771,10.);
#945=VECTOR('',#3772,10.);
#946=VECTOR('',#3775,10.);
#947=VECTOR('',#3778,10.);
#948=VECTOR('',#3781,10.);
#949=VECTOR('',#3786,10.);
#950=VECTOR('',#3787,10.);
#951=VECTOR('',#3790,10.);
#952=VECTOR('',#3793,10.);
#953=VECTOR('',#3796,0.2);
#954=VECTOR('',#3797,10.);
#955=VECTOR('',#3800,10.);
#956=VECTOR('',#3803,10.);
#957=VECTOR('',#3806,10.);
#958=VECTOR('',#3809,10.);
#959=VECTOR('',#3814,10.);
#960=VECTOR('',#3817,10.);
#961=VECTOR('',#3822,10.);
#962=VECTOR('',#3827,10.);
#963=VECTOR('',#3832,10.);
#964=VECTOR('',#3837,10.);
#965=VECTOR('',#3842,10.);
#966=VECTOR('',#3843,10.);
#967=VECTOR('',#3844,10.);
#968=VECTOR('',#3845,10.);
#969=VECTOR('',#3848,10.);
#970=VECTOR('',#3849,10.);
#971=VECTOR('',#3852,10.);
#972=VECTOR('',#3853,10.);
#973=VECTOR('',#3854,10.);
#974=VECTOR('',#3857,10.);
#975=VECTOR('',#3860,10.);
#976=VECTOR('',#3865,10.);
#977=VECTOR('',#3870,10.);
#978=VECTOR('',#3875,10.);
#979=VECTOR('',#3880,10.);
#980=VECTOR('',#3885,10.);
#981=VECTOR('',#3886,10.);
#982=VECTOR('',#3887,10.);
#983=VECTOR('',#3888,10.);
#984=VECTOR('',#3891,10.);
#985=VECTOR('',#3892,10.);
#986=VECTOR('',#3895,10.);
#987=VECTOR('',#3896,10.);
#988=VECTOR('',#3897,10.);
#989=VECTOR('',#3900,10.);
#990=VECTOR('',#3905,10.);
#991=VECTOR('',#3912,10.);
#992=VECTOR('',#3913,10.);
#993=VECTOR('',#3918,10.);
#994=VECTOR('',#3923,10.);
#995=VECTOR('',#3928,10.);
#996=VECTOR('',#3929,10.);
#997=VECTOR('',#3930,10.);
#998=VECTOR('',#3931,10.);
#999=VECTOR('',#3934,10.);
#1000=VECTOR('',#3935,10.);
#1001=VECTOR('',#3938,10.);
#1002=VECTOR('',#3939,10.);
#1003=VECTOR('',#3940,10.);
#1004=VECTOR('',#3943,10.);
#1005=VECTOR('',#3948,10.);
#1006=VECTOR('',#3955,10.);
#1007=VECTOR('',#3956,10.);
#1008=VECTOR('',#3961,10.);
#1009=VECTOR('',#3966,10.);
#1010=VECTOR('',#3971,10.);
#1011=VECTOR('',#3972,10.);
#1012=VECTOR('',#3973,10.);
#1013=VECTOR('',#3976,10.);
#1014=VECTOR('',#3977,10.);
#1015=VECTOR('',#3980,10.);
#1016=VECTOR('',#3981,10.);
#1017=VECTOR('',#3984,10.);
#1018=VECTOR('',#3989,10.);
#1019=VECTOR('',#3996,10.);
#1020=VECTOR('',#3997,10.);
#1021=VECTOR('',#4002,10.);
#1022=VECTOR('',#4007,10.);
#1023=VECTOR('',#4012,10.);
#1024=VECTOR('',#4013,10.);
#1025=VECTOR('',#4014,10.);
#1026=VECTOR('',#4017,10.);
#1027=VECTOR('',#4018,10.);
#1028=VECTOR('',#4021,10.);
#1029=VECTOR('',#4022,10.);
#1030=VECTOR('',#4025,10.);
#1031=VECTOR('',#4030,10.);
#1032=VECTOR('',#4037,10.);
#1033=VECTOR('',#4040,10.);
#1034=VECTOR('',#4043,10.);
#1035=VECTOR('',#4048,10.);
#1036=VECTOR('',#4053,10.);
#1037=VECTOR('',#4054,10.);
#1038=VECTOR('',#4055,10.);
#1039=VECTOR('',#4058,10.);
#1040=VECTOR('',#4059,10.);
#1041=VECTOR('',#4062,10.);
#1042=VECTOR('',#4063,10.);
#1043=VECTOR('',#4066,10.);
#1044=VECTOR('',#4069,10.);
#1045=VECTOR('',#4072,10.);
#1046=VECTOR('',#4075,10.);
#1047=VECTOR('',#4078,10.);
#1048=VECTOR('',#4081,10.);
#1049=VECTOR('',#4086,10.);
#1050=VECTOR('',#4089,10.);
#1051=VECTOR('',#4092,10.);
#1052=VECTOR('',#4095,10.);
#1053=VECTOR('',#4096,10.);
#1054=VECTOR('',#4097,10.);
#1055=VECTOR('',#4098,10.);
#1056=VECTOR('',#4099,10.);
#1057=VECTOR('',#4102,10.);
#1058=VECTOR('',#4105,10.);
#1059=VECTOR('',#4108,10.);
#1060=VECTOR('',#4109,10.);
#1061=VECTOR('',#4110,10.);
#1062=VECTOR('',#4111,10.);
#1063=VECTOR('',#4112,10.);
#1064=VECTOR('',#4115,10.);
#1065=VECTOR('',#4118,10.);
#1066=VECTOR('',#4123,10.);
#1067=VECTOR('',#4126,10.);
#1068=VECTOR('',#4129,10.);
#1069=VECTOR('',#4130,10.);
#1070=VECTOR('',#4131,10.);
#1071=VECTOR('',#4132,10.);
#1072=VECTOR('',#4135,10.);
#1073=VECTOR('',#4136,0.2);
#1074=VECTOR('',#4147,10.);
#1075=VECTOR('',#4150,10.);
#1076=VECTOR('',#4153,10.);
#1077=VECTOR('',#4154,10.);
#1078=VECTOR('',#4159,10.);
#1079=VECTOR('',#4160,10.);
#1080=VECTOR('',#4163,10.);
#1081=VECTOR('',#4166,10.);
#1082=VECTOR('',#4167,10.);
#1083=VECTOR('',#4172,10.);
#1084=VECTOR('',#4177,10.);
#1085=VECTOR('',#4178,10.);
#1086=VECTOR('',#4181,10.);
#1087=VECTOR('',#4184,10.);
#1088=VECTOR('',#4187,10.);
#1089=VECTOR('',#4190,10.);
#1090=VECTOR('',#4195,10.);
#1091=VECTOR('',#4202,10.);
#1092=VECTOR('',#4205,10.);
#1093=VECTOR('',#4206,10.);
#1094=VECTOR('',#4207,10.);
#1095=VECTOR('',#4208,10.);
#1096=VECTOR('',#4209,10.);
#1097=VECTOR('',#4210,10.);
#1098=VECTOR('',#4211,10.);
#1099=VECTOR('',#4212,10.);
#1100=VECTOR('',#4213,10.);
#1101=VECTOR('',#4214,10.);
#1102=VECTOR('',#4217,10.);
#1103=VECTOR('',#4220,10.);
#1104=VECTOR('',#4221,10.);
#1105=VECTOR('',#4228,10.);
#1106=VECTOR('',#4231,10.);
#1107=VECTOR('',#4234,10.);
#1108=VECTOR('',#4235,10.);
#1109=VECTOR('',#4236,10.);
#1110=VECTOR('',#4239,10.);
#1111=VECTOR('',#4240,10.);
#1112=VECTOR('',#4241,10.);
#1113=VECTOR('',#4242,10.);
#1114=VECTOR('',#4243,10.);
#1115=VECTOR('',#4244,10.);
#1116=VECTOR('',#4245,10.);
#1117=VECTOR('',#4246,10.);
#1118=VECTOR('',#4247,10.);
#1119=VECTOR('',#4250,10.);
#1120=VECTOR('',#4253,10.);
#1121=VECTOR('',#4256,10.);
#1122=VECTOR('',#4257,10.);
#1123=VECTOR('',#4258,10.);
#1124=VECTOR('',#4259,10.);
#1125=VECTOR('',#4260,10.);
#1126=VECTOR('',#4261,10.);
#1127=VECTOR('',#4262,10.);
#1128=VECTOR('',#4263,10.);
#1129=VECTOR('',#4264,10.);
#1130=VECTOR('',#4267,10.);
#1131=VECTOR('',#4272,10.);
#1132=VECTOR('',#4275,10.);
#1133=VECTOR('',#4278,10.);
#1134=VECTOR('',#4279,10.);
#1135=VECTOR('',#4282,0.2);
#1136=VECTOR('',#4285,0.2);
#1137=VECTOR('',#4288,10.);
#1138=VECTOR('',#4291,10.);
#1139=VECTOR('',#4294,10.);
#1140=VECTOR('',#4297,10.);
#1141=VECTOR('',#4300,10.);
#1142=VECTOR('',#4303,10.);
#1143=VECTOR('',#4306,10.);
#1144=VECTOR('',#4309,10.);
#1145=VECTOR('',#4312,10.);
#1146=VECTOR('',#4315,10.);
#1147=VECTOR('',#4316,10.);
#1148=VECTOR('',#4319,10.);
#1149=VECTOR('',#4322,10.);
#1150=VECTOR('',#4323,10.);
#1151=VECTOR('',#4326,10.);
#1152=VECTOR('',#4327,10.);
#1153=VECTOR('',#4328,10.);
#1154=VECTOR('',#4329,10.);
#1155=VECTOR('',#4332,10.);
#1156=VECTOR('',#4335,10.);
#1157=VECTOR('',#4338,10.);
#1158=VECTOR('',#4343,10.);
#1159=VECTOR('',#4344,10.);
#1160=VECTOR('',#4347,10.);
#1161=VECTOR('',#4350,10.);
#1162=VECTOR('',#4353,10.);
#1163=VECTOR('',#4356,10.);
#1164=VECTOR('',#4361,10.);
#1165=VECTOR('',#4364,10.);
#1166=VECTOR('',#4367,10.);
#1167=VECTOR('',#4370,10.);
#1168=VECTOR('',#4373,10.);
#1169=VECTOR('',#4376,10.);
#1170=VECTOR('',#4377,10.);
#1171=VECTOR('',#4382,10.);
#1172=VECTOR('',#4383,10.);
#1173=VECTOR('',#4388,10.);
#1174=VECTOR('',#4389,10.);
#1175=VECTOR('',#4396,10.);
#1176=VECTOR('',#4401,10.);
#1177=VECTOR('',#4404,10.);
#1178=VECTOR('',#4407,10.);
#1179=VECTOR('',#4408,10.);
#1180=VECTOR('',#4413,10.);
#1181=VECTOR('',#4414,10.);
#1182=VECTOR('',#4421,10.);
#1183=VECTOR('',#4426,10.);
#1184=VECTOR('',#4435,10.);
#1185=VECTOR('',#4436,10.);
#1186=VECTOR('',#4447,10.);
#1187=VECTOR('',#4448,10.);
#1188=VECTOR('',#4449,10.);
#1189=VECTOR('',#4452,10.);
#1190=VECTOR('',#4459,10.);
#1191=VECTOR('',#4464,10.);
#1192=VECTOR('',#4465,10.);
#1193=VECTOR('',#4466,10.);
#1194=VECTOR('',#4467,10.);
#1195=VECTOR('',#4468,10.);
#1196=VECTOR('',#4469,10.);
#1197=VECTOR('',#4470,10.);
#1198=VECTOR('',#4473,10.);
#1199=VECTOR('',#4474,10.);
#1200=VECTOR('',#4477,10.);
#1201=VECTOR('',#4480,10.);
#1202=VECTOR('',#4483,10.);
#1203=VECTOR('',#4486,10.);
#1204=VECTOR('',#4489,10.);
#1205=VECTOR('',#4492,10.);
#1206=VECTOR('',#4495,10.);
#1207=VECTOR('',#4504,10.);
#1208=VECTOR('',#4507,10.);
#1209=VECTOR('',#4516,10.);
#1210=VECTOR('',#4519,10.);
#1211=VECTOR('',#4526,10.);
#1212=VECTOR('',#4529,10.);
#1213=VECTOR('',#4530,10.);
#1214=VECTOR('',#4533,10.);
#1215=VECTOR('',#4536,10.);
#1216=VECTOR('',#4539,10.);
#1217=VECTOR('',#4542,10.);
#1218=VECTOR('',#4545,10.);
#1219=VECTOR('',#4554,10.);
#1220=VECTOR('',#4555,10.);
#1221=VECTOR('',#4556,10.);
#1222=VECTOR('',#4557,10.);
#1223=VECTOR('',#4560,10.);
#1224=VECTOR('',#4561,10.);
#1225=VECTOR('',#4562,10.);
#1226=VECTOR('',#4565,10.);
#1227=VECTOR('',#4566,10.);
#1228=VECTOR('',#4567,10.);
#1229=VECTOR('',#4570,10.);
#1230=VECTOR('',#4571,10.);
#1231=VECTOR('',#4574,10.);
#1232=VECTOR('',#4575,10.);
#1233=VECTOR('',#4578,10.);
#1234=VECTOR('',#4583,10.);
#1235=VECTOR('',#4584,10.);
#1236=VECTOR('',#4585,10.);
#1237=VECTOR('',#4586,10.);
#1238=VECTOR('',#4589,10.);
#1239=VECTOR('',#4590,10.);
#1240=VECTOR('',#4591,10.);
#1241=VECTOR('',#4594,10.);
#1242=VECTOR('',#4595,10.);
#1243=VECTOR('',#4596,10.);
#1244=VECTOR('',#4599,10.);
#1245=VECTOR('',#4600,10.);
#1246=VECTOR('',#4603,10.);
#1247=VECTOR('',#4604,10.);
#1248=VECTOR('',#4607,10.);
#1249=VECTOR('',#4612,10.);
#1250=VECTOR('',#4613,10.);
#1251=VECTOR('',#4614,10.);
#1252=VECTOR('',#4615,10.);
#1253=VECTOR('',#4618,10.);
#1254=VECTOR('',#4619,10.);
#1255=VECTOR('',#4620,10.);
#1256=VECTOR('',#4623,10.);
#1257=VECTOR('',#4624,10.);
#1258=VECTOR('',#4625,10.);
#1259=VECTOR('',#4628,10.);
#1260=VECTOR('',#4629,10.);
#1261=VECTOR('',#4632,10.);
#1262=VECTOR('',#4633,10.);
#1263=VECTOR('',#4636,10.);
#1264=VECTOR('',#4641,10.);
#1265=VECTOR('',#4642,10.);
#1266=VECTOR('',#4643,10.);
#1267=VECTOR('',#4646,10.);
#1268=VECTOR('',#4647,10.);
#1269=VECTOR('',#4648,10.);
#1270=VECTOR('',#4651,10.);
#1271=VECTOR('',#4652,10.);
#1272=VECTOR('',#4653,10.);
#1273=VECTOR('',#4656,10.);
#1274=VECTOR('',#4657,10.);
#1275=VECTOR('',#4660,10.);
#1276=VECTOR('',#4665,10.);
#1277=VECTOR('',#4666,10.);
#1278=VECTOR('',#4667,10.);
#1279=VECTOR('',#4674,10.);
#1280=VECTOR('',#4679,10.);
#1281=VERTEX_POINT('',#4686);
#1282=VERTEX_POINT('',#4687);
#1283=VERTEX_POINT('',#4689);
#1284=VERTEX_POINT('',#4691);
#1285=VERTEX_POINT('',#4695);
#1286=VERTEX_POINT('',#4697);
#1287=VERTEX_POINT('',#4701);
#1288=VERTEX_POINT('',#4702);
#1289=VERTEX_POINT('',#4707);
#1290=VERTEX_POINT('',#4709);
#1291=VERTEX_POINT('',#4713);
#1292=VERTEX_POINT('',#4714);
#1293=VERTEX_POINT('',#4719);
#1294=VERTEX_POINT('',#4721);
#1295=VERTEX_POINT('',#4725);
#1296=VERTEX_POINT('',#4726);
#1297=VERTEX_POINT('',#4734);
#1298=VERTEX_POINT('',#4736);
#1299=VERTEX_POINT('',#4740);
#1300=VERTEX_POINT('',#4742);
#1301=VERTEX_POINT('',#4744);
#1302=VERTEX_POINT('',#4746);
#1303=VERTEX_POINT('',#4748);
#1304=VERTEX_POINT('',#4750);
#1305=VERTEX_POINT('',#4752);
#1306=VERTEX_POINT('',#4754);
#1307=VERTEX_POINT('',#4756);
#1308=VERTEX_POINT('',#4758);
#1309=VERTEX_POINT('',#4760);
#1310=VERTEX_POINT('',#4764);
#1311=VERTEX_POINT('',#4768);
#1312=VERTEX_POINT('',#4770);
#1313=VERTEX_POINT('',#4772);
#1314=VERTEX_POINT('',#4774);
#1315=VERTEX_POINT('',#4776);
#1316=VERTEX_POINT('',#4778);
#1317=VERTEX_POINT('',#4780);
#1318=VERTEX_POINT('',#4782);
#1319=VERTEX_POINT('',#4784);
#1320=VERTEX_POINT('',#4786);
#1321=VERTEX_POINT('',#4788);
#1322=VERTEX_POINT('',#4790);
#1323=VERTEX_POINT('',#4792);
#1324=VERTEX_POINT('',#4794);
#1325=VERTEX_POINT('',#4796);
#1326=VERTEX_POINT('',#4798);
#1327=VERTEX_POINT('',#4803);
#1328=VERTEX_POINT('',#4804);
#1329=VERTEX_POINT('',#4806);
#1330=VERTEX_POINT('',#4808);
#1331=VERTEX_POINT('',#4812);
#1332=VERTEX_POINT('',#4813);
#1333=VERTEX_POINT('',#4815);
#1334=VERTEX_POINT('',#4817);
#1335=VERTEX_POINT('',#4822);
#1336=VERTEX_POINT('',#4824);
#1337=VERTEX_POINT('',#4826);
#1338=VERTEX_POINT('',#4828);
#1339=VERTEX_POINT('',#4832);
#1340=VERTEX_POINT('',#4834);
#1341=VERTEX_POINT('',#4836);
#1342=VERTEX_POINT('',#4840);
#1343=VERTEX_POINT('',#4844);
#1344=VERTEX_POINT('',#4846);
#1345=VERTEX_POINT('',#4850);
#1346=VERTEX_POINT('',#4851);
#1347=VERTEX_POINT('',#4853);
#1348=VERTEX_POINT('',#4855);
#1349=VERTEX_POINT('',#4859);
#1350=VERTEX_POINT('',#4860);
#1351=VERTEX_POINT('',#4862);
#1352=VERTEX_POINT('',#4864);
#1353=VERTEX_POINT('',#4869);
#1354=VERTEX_POINT('',#4871);
#1355=VERTEX_POINT('',#4873);
#1356=VERTEX_POINT('',#4875);
#1357=VERTEX_POINT('',#4879);
#1358=VERTEX_POINT('',#4881);
#1359=VERTEX_POINT('',#4883);
#1360=VERTEX_POINT('',#4887);
#1361=VERTEX_POINT('',#4891);
#1362=VERTEX_POINT('',#4893);
#1363=VERTEX_POINT('',#4897);
#1364=VERTEX_POINT('',#4898);
#1365=VERTEX_POINT('',#4900);
#1366=VERTEX_POINT('',#4902);
#1367=VERTEX_POINT('',#4904);
#1368=VERTEX_POINT('',#4906);
#1369=VERTEX_POINT('',#4910);
#1370=VERTEX_POINT('',#4912);
#1371=VERTEX_POINT('',#4916);
#1372=VERTEX_POINT('',#4918);
#1373=VERTEX_POINT('',#4920);
#1374=VERTEX_POINT('',#4922);
#1375=VERTEX_POINT('',#4926);
#1376=VERTEX_POINT('',#4928);
#1377=VERTEX_POINT('',#4930);
#1378=VERTEX_POINT('',#4934);
#1379=VERTEX_POINT('',#4938);
#1380=VERTEX_POINT('',#4940);
#1381=VERTEX_POINT('',#4944);
#1382=VERTEX_POINT('',#4945);
#1383=VERTEX_POINT('',#4947);
#1384=VERTEX_POINT('',#4949);
#1385=VERTEX_POINT('',#4951);
#1386=VERTEX_POINT('',#4953);
#1387=VERTEX_POINT('',#4957);
#1388=VERTEX_POINT('',#4959);
#1389=VERTEX_POINT('',#4963);
#1390=VERTEX_POINT('',#4965);
#1391=VERTEX_POINT('',#4967);
#1392=VERTEX_POINT('',#4969);
#1393=VERTEX_POINT('',#4973);
#1394=VERTEX_POINT('',#4975);
#1395=VERTEX_POINT('',#4979);
#1396=VERTEX_POINT('',#4983);
#1397=VERTEX_POINT('',#4987);
#1398=VERTEX_POINT('',#4988);
#1399=VERTEX_POINT('',#4990);
#1400=VERTEX_POINT('',#4992);
#1401=VERTEX_POINT('',#4994);
#1402=VERTEX_POINT('',#4996);
#1403=VERTEX_POINT('',#5000);
#1404=VERTEX_POINT('',#5002);
#1405=VERTEX_POINT('',#5006);
#1406=VERTEX_POINT('',#5008);
#1407=VERTEX_POINT('',#5010);
#1408=VERTEX_POINT('',#5012);
#1409=VERTEX_POINT('',#5016);
#1410=VERTEX_POINT('',#5018);
#1411=VERTEX_POINT('',#5022);
#1412=VERTEX_POINT('',#5026);
#1413=VERTEX_POINT('',#5030);
#1414=VERTEX_POINT('',#5031);
#1415=VERTEX_POINT('',#5033);
#1416=VERTEX_POINT('',#5035);
#1417=VERTEX_POINT('',#5037);
#1418=VERTEX_POINT('',#5039);
#1419=VERTEX_POINT('',#5043);
#1420=VERTEX_POINT('',#5045);
#1421=VERTEX_POINT('',#5049);
#1422=VERTEX_POINT('',#5051);
#1423=VERTEX_POINT('',#5053);
#1424=VERTEX_POINT('',#5055);
#1425=VERTEX_POINT('',#5059);
#1426=VERTEX_POINT('',#5061);
#1427=VERTEX_POINT('',#5065);
#1428=VERTEX_POINT('',#5069);
#1429=VERTEX_POINT('',#5085);
#1430=VERTEX_POINT('',#5086);
#1431=VERTEX_POINT('',#5088);
#1432=VERTEX_POINT('',#5090);
#1433=VERTEX_POINT('',#5094);
#1434=VERTEX_POINT('',#5096);
#1435=VERTEX_POINT('',#5098);
#1436=VERTEX_POINT('',#5100);
#1437=VERTEX_POINT('',#5102);
#1438=VERTEX_POINT('',#5104);
#1439=VERTEX_POINT('',#5106);
#1440=VERTEX_POINT('',#5108);
#1441=VERTEX_POINT('',#5110);
#1442=VERTEX_POINT('',#5112);
#1443=VERTEX_POINT('',#5114);
#1444=VERTEX_POINT('',#5116);
#1445=VERTEX_POINT('',#5118);
#1446=VERTEX_POINT('',#5120);
#1447=VERTEX_POINT('',#5122);
#1448=VERTEX_POINT('',#5124);
#1449=VERTEX_POINT('',#5126);
#1450=VERTEX_POINT('',#5128);
#1451=VERTEX_POINT('',#5130);
#1452=VERTEX_POINT('',#5132);
#1453=VERTEX_POINT('',#5136);
#1454=VERTEX_POINT('',#5137);
#1455=VERTEX_POINT('',#5139);
#1456=VERTEX_POINT('',#5141);
#1457=VERTEX_POINT('',#5145);
#1458=VERTEX_POINT('',#5148);
#1459=VERTEX_POINT('',#5152);
#1460=VERTEX_POINT('',#5154);
#1461=VERTEX_POINT('',#5181);
#1462=VERTEX_POINT('',#5183);
#1463=VERTEX_POINT('',#5187);
#1464=VERTEX_POINT('',#5191);
#1465=VERTEX_POINT('',#5192);
#1466=VERTEX_POINT('',#5197);
#1467=VERTEX_POINT('',#5199);
#1468=VERTEX_POINT('',#5201);
#1469=VERTEX_POINT('',#5205);
#1470=VERTEX_POINT('',#5209);
#1471=VERTEX_POINT('',#5210);
#1472=VERTEX_POINT('',#5215);
#1473=VERTEX_POINT('',#5217);
#1474=VERTEX_POINT('',#5219);
#1475=VERTEX_POINT('',#5221);
#1476=VERTEX_POINT('',#5223);
#1477=VERTEX_POINT('',#5225);
#1478=VERTEX_POINT('',#5227);
#1479=VERTEX_POINT('',#5231);
#1480=VERTEX_POINT('',#5235);
#1481=VERTEX_POINT('',#5237);
#1482=VERTEX_POINT('',#5239);
#1483=VERTEX_POINT('',#5241);
#1484=VERTEX_POINT('',#5243);
#1485=VERTEX_POINT('',#5245);
#1486=VERTEX_POINT('',#5249);
#1487=VERTEX_POINT('',#5251);
#1488=VERTEX_POINT('',#5253);
#1489=VERTEX_POINT('',#5255);
#1490=VERTEX_POINT('',#5257);
#1491=VERTEX_POINT('',#5259);
#1492=VERTEX_POINT('',#5267);
#1493=VERTEX_POINT('',#5268);
#1494=VERTEX_POINT('',#5270);
#1495=VERTEX_POINT('',#5272);
#1496=VERTEX_POINT('',#5276);
#1497=VERTEX_POINT('',#5278);
#1498=VERTEX_POINT('',#5282);
#1499=VERTEX_POINT('',#5284);
#1500=VERTEX_POINT('',#5286);
#1501=VERTEX_POINT('',#5288);
#1502=VERTEX_POINT('',#5290);
#1503=VERTEX_POINT('',#5292);
#1504=VERTEX_POINT('',#5294);
#1505=VERTEX_POINT('',#5296);
#1506=VERTEX_POINT('',#5298);
#1507=VERTEX_POINT('',#5300);
#1508=VERTEX_POINT('',#5302);
#1509=VERTEX_POINT('',#5304);
#1510=VERTEX_POINT('',#5306);
#1511=VERTEX_POINT('',#5308);
#1512=VERTEX_POINT('',#5310);
#1513=VERTEX_POINT('',#5312);
#1514=VERTEX_POINT('',#5318);
#1515=VERTEX_POINT('',#5320);
#1516=VERTEX_POINT('',#5322);
#1517=VERTEX_POINT('',#5324);
#1518=VERTEX_POINT('',#5326);
#1519=VERTEX_POINT('',#5330);
#1520=VERTEX_POINT('',#5332);
#1521=VERTEX_POINT('',#5336);
#1522=VERTEX_POINT('',#5340);
#1523=VERTEX_POINT('',#5341);
#1524=VERTEX_POINT('',#5362);
#1525=VERTEX_POINT('',#5364);
#1526=VERTEX_POINT('',#5368);
#1527=VERTEX_POINT('',#5373);
#1528=VERTEX_POINT('',#5375);
#1529=VERTEX_POINT('',#5377);
#1530=VERTEX_POINT('',#5379);
#1531=VERTEX_POINT('',#5381);
#1532=VERTEX_POINT('',#5383);
#1533=VERTEX_POINT('',#5385);
#1534=VERTEX_POINT('',#5387);
#1535=VERTEX_POINT('',#5390);
#1536=VERTEX_POINT('',#5392);
#1537=VERTEX_POINT('',#5394);
#1538=VERTEX_POINT('',#5396);
#1539=VERTEX_POINT('',#5398);
#1540=VERTEX_POINT('',#5400);
#1541=VERTEX_POINT('',#5410);
#1542=VERTEX_POINT('',#5412);
#1543=VERTEX_POINT('',#5422);
#1544=VERTEX_POINT('',#5423);
#1545=VERTEX_POINT('',#5428);
#1546=VERTEX_POINT('',#5433);
#1547=VERTEX_POINT('',#5435);
#1548=VERTEX_POINT('',#5439);
#1549=VERTEX_POINT('',#5441);
#1550=VERTEX_POINT('',#5443);
#1551=VERTEX_POINT('',#5445);
#1552=VERTEX_POINT('',#5447);
#1553=VERTEX_POINT('',#5449);
#1554=VERTEX_POINT('',#5451);
#1555=VERTEX_POINT('',#5465);
#1556=VERTEX_POINT('',#5467);
#1557=VERTEX_POINT('',#5471);
#1558=VERTEX_POINT('',#5475);
#1559=VERTEX_POINT('',#5484);
#1560=VERTEX_POINT('',#5486);
#1561=VERTEX_POINT('',#5491);
#1562=VERTEX_POINT('',#5495);
#1563=VERTEX_POINT('',#5499);
#1564=VERTEX_POINT('',#5503);
#1565=VERTEX_POINT('',#5507);
#1566=VERTEX_POINT('',#5511);
#1567=VERTEX_POINT('',#5513);
#1568=VERTEX_POINT('',#5515);
#1569=VERTEX_POINT('',#5519);
#1570=VERTEX_POINT('',#5523);
#1571=VERTEX_POINT('',#5524);
#1572=VERTEX_POINT('',#5537);
#1573=VERTEX_POINT('',#5589);
#1574=VERTEX_POINT('',#5590);
#1575=VERTEX_POINT('',#5592);
#1576=VERTEX_POINT('',#5594);
#1577=VERTEX_POINT('',#5598);
#1578=VERTEX_POINT('',#5600);
#1579=VERTEX_POINT('',#5604);
#1580=VERTEX_POINT('',#5606);
#1581=VERTEX_POINT('',#5619);
#1582=VERTEX_POINT('',#5620);
#1583=VERTEX_POINT('',#5622);
#1584=VERTEX_POINT('',#5624);
#1585=VERTEX_POINT('',#5628);
#1586=VERTEX_POINT('',#5630);
#1587=VERTEX_POINT('',#5634);
#1588=VERTEX_POINT('',#5636);
#1589=VERTEX_POINT('',#5649);
#1590=VERTEX_POINT('',#5650);
#1591=VERTEX_POINT('',#5652);
#1592=VERTEX_POINT('',#5654);
#1593=VERTEX_POINT('',#5658);
#1594=VERTEX_POINT('',#5660);
#1595=VERTEX_POINT('',#5664);
#1596=VERTEX_POINT('',#5666);
#1597=VERTEX_POINT('',#5679);
#1598=VERTEX_POINT('',#5681);
#1599=VERTEX_POINT('',#5685);
#1600=VERTEX_POINT('',#5687);
#1601=VERTEX_POINT('',#5691);
#1602=VERTEX_POINT('',#5693);
#1603=EDGE_CURVE('',#1281,#1282,#563,.T.);
#1604=EDGE_CURVE('',#1282,#1283,#564,.T.);
#1605=EDGE_CURVE('',#1283,#1284,#565,.T.);
#1606=EDGE_CURVE('',#1284,#1281,#566,.T.);
#1607=EDGE_CURVE('',#1281,#1285,#121,.T.);
#1608=EDGE_CURVE('',#1285,#1286,#567,.T.);
#1609=EDGE_CURVE('',#1286,#1282,#122,.T.);
#1610=EDGE_CURVE('',#1287,#1288,#568,.T.);
#1611=EDGE_CURVE('',#1288,#1286,#569,.T.);
#1612=EDGE_CURVE('',#1285,#1287,#570,.T.);
#1613=EDGE_CURVE('',#1287,#1289,#123,.T.);
#1614=EDGE_CURVE('',#1289,#1290,#571,.T.);
#1615=EDGE_CURVE('',#1290,#1288,#124,.T.);
#1616=EDGE_CURVE('',#1291,#1292,#572,.T.);
#1617=EDGE_CURVE('',#1292,#1290,#573,.T.);
#1618=EDGE_CURVE('',#1289,#1291,#574,.T.);
#1619=EDGE_CURVE('',#1291,#1293,#125,.T.);
#1620=EDGE_CURVE('',#1293,#1294,#575,.T.);
#1621=EDGE_CURVE('',#1294,#1292,#126,.T.);
#1622=EDGE_CURVE('',#1295,#1296,#576,.T.);
#1623=EDGE_CURVE('',#1296,#1294,#577,.T.);
#1624=EDGE_CURVE('',#1293,#1295,#578,.T.);
#1625=EDGE_CURVE('',#1295,#1284,#127,.T.);
#1626=EDGE_CURVE('',#1283,#1296,#128,.T.);
#1627=EDGE_CURVE('',#1287,#1297,#579,.T.);
#1628=EDGE_CURVE('',#1297,#1298,#129,.T.);
#1629=EDGE_CURVE('',#1298,#1289,#580,.T.);
#1630=EDGE_CURVE('',#1299,#1285,#581,.T.);
#1631=EDGE_CURVE('',#1299,#1300,#582,.T.);
#1632=EDGE_CURVE('',#1301,#1300,#130,.T.);
#1633=EDGE_CURVE('',#1302,#1301,#583,.T.);
#1634=EDGE_CURVE('',#1303,#1302,#131,.T.);
#1635=EDGE_CURVE('',#1303,#1304,#584,.T.);
#1636=EDGE_CURVE('',#1305,#1304,#585,.T.);
#1637=EDGE_CURVE('',#1305,#1306,#586,.T.);
#1638=EDGE_CURVE('',#1307,#1306,#132,.T.);
#1639=EDGE_CURVE('',#1308,#1307,#587,.T.);
#1640=EDGE_CURVE('',#1309,#1308,#133,.T.);
#1641=EDGE_CURVE('',#1309,#1297,#588,.T.);
#1642=EDGE_CURVE('',#1281,#1310,#589,.T.);
#1643=EDGE_CURVE('',#1310,#1299,#134,.T.);
#1644=EDGE_CURVE('',#1311,#1284,#590,.T.);
#1645=EDGE_CURVE('',#1311,#1312,#591,.T.);
#1646=EDGE_CURVE('',#1313,#1312,#135,.T.);
#1647=EDGE_CURVE('',#1314,#1313,#592,.T.);
#1648=EDGE_CURVE('',#1315,#1314,#136,.T.);
#1649=EDGE_CURVE('',#1315,#1316,#593,.T.);
#1650=EDGE_CURVE('',#1317,#1316,#137,.T.);
#1651=EDGE_CURVE('',#1318,#1317,#594,.T.);
#1652=EDGE_CURVE('',#1318,#1319,#595,.T.);
#1653=EDGE_CURVE('',#1320,#1319,#138,.T.);
#1654=EDGE_CURVE('',#1321,#1320,#596,.T.);
#1655=EDGE_CURVE('',#1322,#1321,#139,.T.);
#1656=EDGE_CURVE('',#1322,#1323,#597,.T.);
#1657=EDGE_CURVE('',#1324,#1323,#140,.T.);
#1658=EDGE_CURVE('',#1325,#1324,#598,.T.);
#1659=EDGE_CURVE('',#1326,#1325,#141,.T.);
#1660=EDGE_CURVE('',#1326,#1310,#599,.T.);
#1661=EDGE_CURVE('',#1327,#1328,#600,.T.);
#1662=EDGE_CURVE('',#1328,#1329,#17,.T.);
#1663=EDGE_CURVE('',#1329,#1330,#601,.T.);
#1664=EDGE_CURVE('',#1330,#1327,#18,.T.);
#1665=EDGE_CURVE('',#1331,#1332,#602,.T.);
#1666=EDGE_CURVE('',#1332,#1333,#19,.F.);
#1667=EDGE_CURVE('',#1334,#1333,#142,.T.);
#1668=EDGE_CURVE('',#1334,#1329,#603,.T.);
#1669=EDGE_CURVE('',#1328,#1331,#20,.T.);
#1670=EDGE_CURVE('',#1330,#1335,#604,.T.);
#1671=EDGE_CURVE('',#1335,#1336,#143,.F.);
#1672=EDGE_CURVE('',#1337,#1336,#21,.T.);
#1673=EDGE_CURVE('',#1337,#1338,#605,.T.);
#1674=EDGE_CURVE('',#1338,#1327,#22,.T.);
#1675=EDGE_CURVE('',#1339,#1331,#606,.T.);
#1676=EDGE_CURVE('',#1340,#1339,#607,.T.);
#1677=EDGE_CURVE('',#1341,#1340,#608,.T.);
#1678=EDGE_CURVE('',#1341,#1332,#609,.T.);
#1679=EDGE_CURVE('',#1338,#1342,#610,.T.);
#1680=EDGE_CURVE('',#1342,#1339,#611,.T.);
#1681=EDGE_CURVE('',#1337,#1343,#612,.T.);
#1682=EDGE_CURVE('',#1344,#1343,#613,.T.);
#1683=EDGE_CURVE('',#1342,#1344,#614,.T.);
#1684=EDGE_CURVE('',#1345,#1346,#615,.T.);
#1685=EDGE_CURVE('',#1346,#1347,#23,.T.);
#1686=EDGE_CURVE('',#1347,#1348,#616,.T.);
#1687=EDGE_CURVE('',#1348,#1345,#24,.T.);
#1688=EDGE_CURVE('',#1349,#1350,#617,.T.);
#1689=EDGE_CURVE('',#1350,#1351,#25,.F.);
#1690=EDGE_CURVE('',#1352,#1351,#144,.T.);
#1691=EDGE_CURVE('',#1352,#1347,#618,.T.);
#1692=EDGE_CURVE('',#1346,#1349,#26,.T.);
#1693=EDGE_CURVE('',#1348,#1353,#619,.T.);
#1694=EDGE_CURVE('',#1353,#1354,#145,.F.);
#1695=EDGE_CURVE('',#1355,#1354,#27,.T.);
#1696=EDGE_CURVE('',#1355,#1356,#620,.T.);
#1697=EDGE_CURVE('',#1356,#1345,#28,.T.);
#1698=EDGE_CURVE('',#1357,#1349,#621,.T.);
#1699=EDGE_CURVE('',#1358,#1357,#622,.T.);
#1700=EDGE_CURVE('',#1359,#1358,#623,.T.);
#1701=EDGE_CURVE('',#1359,#1350,#624,.T.);
#1702=EDGE_CURVE('',#1356,#1360,#625,.T.);
#1703=EDGE_CURVE('',#1360,#1357,#626,.T.);
#1704=EDGE_CURVE('',#1355,#1361,#627,.T.);
#1705=EDGE_CURVE('',#1362,#1361,#628,.T.);
#1706=EDGE_CURVE('',#1360,#1362,#629,.T.);
#1707=EDGE_CURVE('',#1363,#1364,#630,.T.);
#1708=EDGE_CURVE('',#1364,#1365,#29,.F.);
#1709=EDGE_CURVE('',#1366,#1365,#146,.T.);
#1710=EDGE_CURVE('',#1366,#1367,#631,.T.);
#1711=EDGE_CURVE('',#1367,#1368,#30,.T.);
#1712=EDGE_CURVE('',#1368,#1363,#31,.T.);
#1713=EDGE_CURVE('',#1369,#1368,#632,.T.);
#1714=EDGE_CURVE('',#1367,#1370,#633,.T.);
#1715=EDGE_CURVE('',#1370,#1369,#32,.T.);
#1716=EDGE_CURVE('',#1370,#1371,#634,.T.);
#1717=EDGE_CURVE('',#1371,#1372,#147,.F.);
#1718=EDGE_CURVE('',#1373,#1372,#33,.T.);
#1719=EDGE_CURVE('',#1373,#1374,#635,.T.);
#1720=EDGE_CURVE('',#1374,#1369,#34,.T.);
#1721=EDGE_CURVE('',#1375,#1363,#636,.T.);
#1722=EDGE_CURVE('',#1376,#1375,#637,.T.);
#1723=EDGE_CURVE('',#1377,#1376,#638,.T.);
#1724=EDGE_CURVE('',#1377,#1364,#639,.T.);
#1725=EDGE_CURVE('',#1374,#1378,#640,.T.);
#1726=EDGE_CURVE('',#1378,#1375,#641,.T.);
#1727=EDGE_CURVE('',#1373,#1379,#642,.T.);
#1728=EDGE_CURVE('',#1380,#1379,#643,.T.);
#1729=EDGE_CURVE('',#1378,#1380,#644,.T.);
#1730=EDGE_CURVE('',#1381,#1382,#645,.T.);
#1731=EDGE_CURVE('',#1382,#1383,#35,.F.);
#1732=EDGE_CURVE('',#1384,#1383,#148,.T.);
#1733=EDGE_CURVE('',#1384,#1385,#646,.T.);
#1734=EDGE_CURVE('',#1385,#1386,#36,.T.);
#1735=EDGE_CURVE('',#1386,#1381,#37,.T.);
#1736=EDGE_CURVE('',#1387,#1386,#647,.T.);
#1737=EDGE_CURVE('',#1385,#1388,#648,.T.);
#1738=EDGE_CURVE('',#1388,#1387,#38,.T.);
#1739=EDGE_CURVE('',#1388,#1389,#649,.T.);
#1740=EDGE_CURVE('',#1389,#1390,#149,.F.);
#1741=EDGE_CURVE('',#1391,#1390,#39,.T.);
#1742=EDGE_CURVE('',#1391,#1392,#650,.T.);
#1743=EDGE_CURVE('',#1392,#1387,#40,.T.);
#1744=EDGE_CURVE('',#1393,#1381,#651,.T.);
#1745=EDGE_CURVE('',#1394,#1393,#652,.T.);
#1746=EDGE_CURVE('',#1394,#1382,#653,.T.);
#1747=EDGE_CURVE('',#1392,#1395,#654,.T.);
#1748=EDGE_CURVE('',#1393,#1395,#655,.T.);
#1749=EDGE_CURVE('',#1391,#1396,#656,.T.);
#1750=EDGE_CURVE('',#1395,#1396,#657,.T.);
#1751=EDGE_CURVE('',#1397,#1398,#658,.T.);
#1752=EDGE_CURVE('',#1398,#1399,#41,.F.);
#1753=EDGE_CURVE('',#1400,#1399,#150,.T.);
#1754=EDGE_CURVE('',#1400,#1401,#659,.T.);
#1755=EDGE_CURVE('',#1401,#1402,#42,.T.);
#1756=EDGE_CURVE('',#1402,#1397,#43,.T.);
#1757=EDGE_CURVE('',#1403,#1402,#660,.T.);
#1758=EDGE_CURVE('',#1401,#1404,#661,.T.);
#1759=EDGE_CURVE('',#1404,#1403,#44,.T.);
#1760=EDGE_CURVE('',#1404,#1405,#662,.T.);
#1761=EDGE_CURVE('',#1405,#1406,#151,.F.);
#1762=EDGE_CURVE('',#1407,#1406,#45,.T.);
#1763=EDGE_CURVE('',#1407,#1408,#663,.T.);
#1764=EDGE_CURVE('',#1408,#1403,#46,.T.);
#1765=EDGE_CURVE('',#1409,#1397,#664,.T.);
#1766=EDGE_CURVE('',#1410,#1409,#665,.T.);
#1767=EDGE_CURVE('',#1410,#1398,#666,.T.);
#1768=EDGE_CURVE('',#1408,#1411,#667,.T.);
#1769=EDGE_CURVE('',#1409,#1411,#668,.T.);
#1770=EDGE_CURVE('',#1407,#1412,#669,.T.);
#1771=EDGE_CURVE('',#1411,#1412,#670,.T.);
#1772=EDGE_CURVE('',#1413,#1414,#671,.T.);
#1773=EDGE_CURVE('',#1414,#1415,#47,.F.);
#1774=EDGE_CURVE('',#1416,#1415,#152,.T.);
#1775=EDGE_CURVE('',#1416,#1417,#672,.T.);
#1776=EDGE_CURVE('',#1417,#1418,#48,.T.);
#1777=EDGE_CURVE('',#1418,#1413,#49,.T.);
#1778=EDGE_CURVE('',#1417,#1419,#673,.T.);
#1779=EDGE_CURVE('',#1419,#1420,#50,.T.);
#1780=EDGE_CURVE('',#1420,#1418,#674,.T.);
#1781=EDGE_CURVE('',#1419,#1421,#675,.T.);
#1782=EDGE_CURVE('',#1421,#1422,#153,.F.);
#1783=EDGE_CURVE('',#1423,#1422,#51,.T.);
#1784=EDGE_CURVE('',#1423,#1424,#676,.T.);
#1785=EDGE_CURVE('',#1424,#1420,#52,.T.);
#1786=EDGE_CURVE('',#1425,#1413,#677,.T.);
#1787=EDGE_CURVE('',#1426,#1425,#678,.T.);
#1788=EDGE_CURVE('',#1426,#1414,#679,.T.);
#1789=EDGE_CURVE('',#1424,#1427,#680,.T.);
#1790=EDGE_CURVE('',#1425,#1427,#681,.T.);
#1791=EDGE_CURVE('',#1423,#1428,#682,.T.);
#1792=EDGE_CURVE('',#1427,#1428,#683,.T.);
#1793=EDGE_CURVE('',#1358,#1362,#684,.T.);
#1794=EDGE_CURVE('',#1371,#1366,#685,.T.);
#1795=EDGE_CURVE('',#1340,#1344,#686,.T.);
#1796=EDGE_CURVE('',#1421,#1416,#687,.T.);
#1797=EDGE_CURVE('',#1389,#1384,#688,.T.);
#1798=EDGE_CURVE('',#1405,#1400,#689,.T.);
#1799=EDGE_CURVE('',#1429,#1430,#154,.T.);
#1800=EDGE_CURVE('',#1430,#1431,#690,.T.);
#1801=EDGE_CURVE('',#1431,#1432,#155,.F.);
#1802=EDGE_CURVE('',#1432,#1429,#691,.T.);
#1803=EDGE_CURVE('',#1432,#1433,#692,.T.);
#1804=EDGE_CURVE('',#1434,#1433,#156,.T.);
#1805=EDGE_CURVE('',#1435,#1434,#693,.T.);
#1806=EDGE_CURVE('',#1435,#1436,#694,.T.);
#1807=EDGE_CURVE('',#1436,#1437,#695,.T.);
#1808=EDGE_CURVE('',#1437,#1438,#696,.T.);
#1809=EDGE_CURVE('',#1439,#1438,#697,.T.);
#1810=EDGE_CURVE('',#1440,#1439,#157,.T.);
#1811=EDGE_CURVE('',#1440,#1441,#698,.T.);
#1812=EDGE_CURVE('',#1442,#1441,#158,.T.);
#1813=EDGE_CURVE('',#1443,#1442,#699,.T.);
#1814=EDGE_CURVE('',#1444,#1443,#159,.T.);
#1815=EDGE_CURVE('',#1444,#1445,#700,.T.);
#1816=EDGE_CURVE('',#1446,#1445,#701,.T.);
#1817=EDGE_CURVE('',#1447,#1446,#702,.T.);
#1818=EDGE_CURVE('',#1448,#1447,#703,.T.);
#1819=EDGE_CURVE('',#1448,#1449,#704,.T.);
#1820=EDGE_CURVE('',#1450,#1449,#160,.T.);
#1821=EDGE_CURVE('',#1451,#1450,#705,.T.);
#1822=EDGE_CURVE('',#1452,#1451,#161,.T.);
#1823=EDGE_CURVE('',#1452,#1429,#706,.T.);
#1824=EDGE_CURVE('',#1453,#1454,#162,.T.);
#1825=EDGE_CURVE('',#1454,#1455,#707,.T.);
#1826=EDGE_CURVE('',#1455,#1456,#163,.F.);
#1827=EDGE_CURVE('',#1456,#1453,#708,.T.);
#1828=EDGE_CURVE('',#1457,#1453,#709,.T.);
#1829=EDGE_CURVE('',#1316,#1457,#710,.T.);
#1830=EDGE_CURVE('',#1458,#1315,#711,.T.);
#1831=EDGE_CURVE('',#1454,#1458,#712,.T.);
#1832=EDGE_CURVE('',#1456,#1459,#713,.F.);
#1833=EDGE_CURVE('',#1460,#1459,#714,.T.);
#1834=EDGE_CURVE('',#1457,#1460,#53,.T.);
#1835=EDGE_CURVE('',#1317,#1460,#15,.T.);
#1836=EDGE_CURVE('',#1318,#1459,#164,.T.);
#1837=EDGE_CURVE('',#1323,#1461,#715,.T.);
#1838=EDGE_CURVE('',#1461,#1462,#165,.T.);
#1839=EDGE_CURVE('',#1462,#1324,#716,.T.);
#1840=EDGE_CURVE('',#1463,#1322,#717,.T.);
#1841=EDGE_CURVE('',#1461,#1463,#718,.T.);
#1842=EDGE_CURVE('',#1464,#1465,#166,.T.);
#1843=EDGE_CURVE('',#1465,#1326,#719,.T.);
#1844=EDGE_CURVE('',#1325,#1464,#720,.T.);
#1845=EDGE_CURVE('',#1466,#1465,#721,.T.);
#1846=EDGE_CURVE('',#1467,#1466,#167,.T.);
#1847=EDGE_CURVE('',#1468,#1467,#722,.T.);
#1848=EDGE_CURVE('',#1300,#1468,#723,.T.);
#1849=EDGE_CURVE('',#1468,#1469,#168,.T.);
#1850=EDGE_CURVE('',#1469,#1301,#724,.T.);
#1851=EDGE_CURVE('',#1470,#1471,#169,.T.);
#1852=EDGE_CURVE('',#1471,#1303,#725,.T.);
#1853=EDGE_CURVE('',#1302,#1470,#726,.T.);
#1854=EDGE_CURVE('',#1472,#1471,#727,.T.);
#1855=EDGE_CURVE('',#1473,#1472,#170,.T.);
#1856=EDGE_CURVE('',#1474,#1473,#728,.T.);
#1857=EDGE_CURVE('',#1475,#1474,#171,.T.);
#1858=EDGE_CURVE('',#1476,#1475,#729,.T.);
#1859=EDGE_CURVE('',#1477,#1476,#172,.T.);
#1860=EDGE_CURVE('',#1478,#1477,#730,.T.);
#1861=EDGE_CURVE('',#1304,#1478,#173,.T.);
#1862=EDGE_CURVE('',#1321,#1479,#731,.T.);
#1863=EDGE_CURVE('',#1479,#1463,#174,.T.);
#1864=EDGE_CURVE('',#1480,#1458,#175,.T.);
#1865=EDGE_CURVE('',#1481,#1480,#732,.T.);
#1866=EDGE_CURVE('',#1482,#1481,#176,.T.);
#1867=EDGE_CURVE('',#1482,#1483,#733,.T.);
#1868=EDGE_CURVE('',#1484,#1483,#734,.T.);
#1869=EDGE_CURVE('',#1485,#1484,#735,.T.);
#1870=EDGE_CURVE('',#1466,#1485,#736,.T.);
#1871=EDGE_CURVE('',#1462,#1464,#737,.T.);
#1872=EDGE_CURVE('',#1486,#1479,#738,.T.);
#1873=EDGE_CURVE('',#1486,#1487,#739,.T.);
#1874=EDGE_CURVE('',#1487,#1488,#740,.T.);
#1875=EDGE_CURVE('',#1488,#1489,#741,.T.);
#1876=EDGE_CURVE('',#1490,#1489,#742,.T.);
#1877=EDGE_CURVE('',#1491,#1490,#177,.T.);
#1878=EDGE_CURVE('',#1491,#1455,#743,.T.);
#1879=EDGE_CURVE('',#1490,#1320,#744,.T.);
#1880=EDGE_CURVE('',#1319,#1491,#745,.T.);
#1881=EDGE_CURVE('',#1492,#1493,#178,.T.);
#1882=EDGE_CURVE('',#1493,#1494,#746,.T.);
#1883=EDGE_CURVE('',#1494,#1495,#179,.T.);
#1884=EDGE_CURVE('',#1495,#1492,#747,.T.);
#1885=EDGE_CURVE('',#1496,#1495,#748,.T.);
#1886=EDGE_CURVE('',#1497,#1496,#749,.T.);
#1887=EDGE_CURVE('',#1492,#1497,#750,.T.);
#1888=EDGE_CURVE('',#1498,#1494,#751,.T.);
#1889=EDGE_CURVE('',#1498,#1499,#752,.T.);
#1890=EDGE_CURVE('',#1499,#1500,#753,.T.);
#1891=EDGE_CURVE('',#1500,#1501,#754,.T.);
#1892=EDGE_CURVE('',#1502,#1501,#755,.T.);
#1893=EDGE_CURVE('',#1502,#1503,#756,.T.);
#1894=EDGE_CURVE('',#1503,#1504,#757,.T.);
#1895=EDGE_CURVE('',#1504,#1505,#758,.T.);
#1896=EDGE_CURVE('',#1506,#1505,#759,.T.);
#1897=EDGE_CURVE('',#1507,#1506,#180,.T.);
#1898=EDGE_CURVE('',#1507,#1508,#760,.T.);
#1899=EDGE_CURVE('',#1509,#1508,#181,.T.);
#1900=EDGE_CURVE('',#1510,#1509,#761,.T.);
#1901=EDGE_CURVE('',#1511,#1510,#182,.T.);
#1902=EDGE_CURVE('',#1511,#1512,#762,.T.);
#1903=EDGE_CURVE('',#1513,#1512,#763,.T.);
#1904=EDGE_CURVE('',#1341,#1513,#764,.T.);
#1905=EDGE_CURVE('',#1377,#1343,#765,.T.);
#1906=EDGE_CURVE('',#1376,#1380,#766,.T.);
#1907=EDGE_CURVE('',#1359,#1379,#767,.T.);
#1908=EDGE_CURVE('',#1514,#1361,#768,.T.);
#1909=EDGE_CURVE('',#1515,#1514,#769,.T.);
#1910=EDGE_CURVE('',#1515,#1516,#770,.T.);
#1911=EDGE_CURVE('',#1517,#1516,#183,.T.);
#1912=EDGE_CURVE('',#1518,#1517,#771,.T.);
#1913=EDGE_CURVE('',#1496,#1518,#184,.T.);
#1914=EDGE_CURVE('',#1506,#1519,#772,.T.);
#1915=EDGE_CURVE('',#1519,#1520,#185,.T.);
#1916=EDGE_CURVE('',#1520,#1507,#773,.T.);
#1917=EDGE_CURVE('',#1521,#1520,#774,.T.);
#1918=EDGE_CURVE('',#1508,#1521,#775,.T.);
#1919=EDGE_CURVE('',#1522,#1523,#16,.T.);
#1920=EDGE_CURVE('',#1523,#1524,#776,.T.);
#1921=EDGE_CURVE('',#1524,#1525,#186,.F.);
#1922=EDGE_CURVE('',#1525,#1522,#777,.T.);
#1923=EDGE_CURVE('',#1430,#1526,#778,.T.);
#1924=EDGE_CURVE('',#1522,#1526,#54,.T.);
#1925=EDGE_CURVE('',#1525,#1431,#779,.F.);
#1926=EDGE_CURVE('',#1298,#1527,#780,.T.);
#1927=EDGE_CURVE('',#1528,#1527,#187,.T.);
#1928=EDGE_CURVE('',#1529,#1528,#781,.T.);
#1929=EDGE_CURVE('',#1530,#1529,#188,.T.);
#1930=EDGE_CURVE('',#1530,#1531,#782,.T.);
#1931=EDGE_CURVE('',#1532,#1531,#189,.T.);
#1932=EDGE_CURVE('',#1533,#1532,#783,.T.);
#1933=EDGE_CURVE('',#1534,#1533,#190,.T.);
#1934=EDGE_CURVE('',#1534,#1524,#784,.T.);
#1935=EDGE_CURVE('',#1535,#1523,#191,.T.);
#1936=EDGE_CURVE('',#1535,#1536,#785,.T.);
#1937=EDGE_CURVE('',#1537,#1536,#192,.T.);
#1938=EDGE_CURVE('',#1538,#1537,#786,.T.);
#1939=EDGE_CURVE('',#1539,#1538,#193,.T.);
#1940=EDGE_CURVE('',#1539,#1540,#787,.T.);
#1941=EDGE_CURVE('',#1291,#1540,#788,.T.);
#1942=EDGE_CURVE('',#1526,#1535,#789,.T.);
#1943=EDGE_CURVE('',#1533,#1434,#790,.T.);
#1944=EDGE_CURVE('',#1433,#1534,#791,.T.);
#1945=EDGE_CURVE('',#1439,#1532,#792,.T.);
#1946=EDGE_CURVE('',#1438,#1541,#793,.T.);
#1947=EDGE_CURVE('',#1542,#1541,#794,.T.);
#1948=EDGE_CURVE('',#1542,#1435,#795,.T.);
#1949=EDGE_CURVE('',#1531,#1440,#796,.T.);
#1950=EDGE_CURVE('',#1441,#1530,#797,.T.);
#1951=EDGE_CURVE('',#1529,#1442,#798,.T.);
#1952=EDGE_CURVE('',#1543,#1544,#194,.T.);
#1953=EDGE_CURVE('',#1544,#1309,#799,.T.);
#1954=EDGE_CURVE('',#1308,#1543,#800,.T.);
#1955=EDGE_CURVE('',#1545,#1544,#801,.T.);
#1956=EDGE_CURVE('',#1445,#1545,#195,.T.);
#1957=EDGE_CURVE('',#1527,#1444,#802,.T.);
#1958=EDGE_CURVE('',#1306,#1546,#803,.T.);
#1959=EDGE_CURVE('',#1546,#1547,#196,.T.);
#1960=EDGE_CURVE('',#1547,#1307,#804,.T.);
#1961=EDGE_CURVE('',#1548,#1305,#197,.T.);
#1962=EDGE_CURVE('',#1549,#1548,#805,.T.);
#1963=EDGE_CURVE('',#1550,#1549,#198,.T.);
#1964=EDGE_CURVE('',#1551,#1550,#806,.T.);
#1965=EDGE_CURVE('',#1552,#1551,#199,.T.);
#1966=EDGE_CURVE('',#1553,#1552,#807,.T.);
#1967=EDGE_CURVE('',#1554,#1553,#200,.T.);
#1968=EDGE_CURVE('',#1546,#1554,#808,.T.);
#1969=EDGE_CURVE('',#1443,#1528,#809,.T.);
#1970=EDGE_CURVE('',#1536,#1452,#810,.T.);
#1971=EDGE_CURVE('',#1451,#1537,#811,.T.);
#1972=EDGE_CURVE('',#1449,#1539,#812,.T.);
#1973=EDGE_CURVE('',#1538,#1450,#813,.T.);
#1974=EDGE_CURVE('',#1512,#1448,#201,.T.);
#1975=EDGE_CURVE('',#1555,#1511,#814,.T.);
#1976=EDGE_CURVE('',#1556,#1555,#815,.T.);
#1977=EDGE_CURVE('',#1540,#1556,#202,.T.);
#1978=EDGE_CURVE('',#1557,#1555,#203,.T.);
#1979=EDGE_CURVE('',#1510,#1557,#816,.T.);
#1980=EDGE_CURVE('',#1521,#1558,#204,.T.);
#1981=EDGE_CURVE('',#1558,#1509,#817,.T.);
#1982=EDGE_CURVE('',#1314,#1480,#818,.T.);
#1983=EDGE_CURVE('',#1312,#1482,#819,.T.);
#1984=EDGE_CURVE('',#1481,#1313,#820,.T.);
#1985=EDGE_CURVE('',#1559,#1311,#205,.T.);
#1986=EDGE_CURVE('',#1560,#1559,#821,.T.);
#1987=EDGE_CURVE('',#1516,#1560,#822,.T.);
#1988=EDGE_CURVE('',#1483,#1515,#206,.T.);
#1989=EDGE_CURVE('',#1560,#1561,#207,.T.);
#1990=EDGE_CURVE('',#1561,#1517,#823,.T.);
#1991=EDGE_CURVE('',#1562,#1497,#208,.T.);
#1992=EDGE_CURVE('',#1518,#1562,#824,.T.);
#1993=EDGE_CURVE('',#1484,#1563,#55,.T.);
#1994=EDGE_CURVE('',#1563,#1514,#56,.T.);
#1995=EDGE_CURVE('',#1354,#1564,#825,.T.);
#1996=EDGE_CURVE('',#1564,#1563,#826,.T.);
#1997=EDGE_CURVE('',#1513,#1565,#57,.T.);
#1998=EDGE_CURVE('',#1565,#1447,#58,.T.);
#1999=EDGE_CURVE('',#1446,#1566,#59,.T.);
#2000=EDGE_CURVE('',#1566,#1567,#827,.T.);
#2001=EDGE_CURVE('',#1567,#1568,#828,.T.);
#2002=EDGE_CURVE('',#1568,#1565,#829,.T.);
#2003=EDGE_CURVE('',#1545,#1569,#830,.T.);
#2004=EDGE_CURVE('',#1566,#1569,#60,.T.);
#2005=EDGE_CURVE('',#1570,#1571,#61,.T.);
#2006=EDGE_CURVE('',#1570,#1467,#831,.T.);
#2007=EDGE_CURVE('',#1571,#1485,#62,.T.);
#2008=EDGE_CURVE('',#1547,#1543,#832,.T.);
#2009=EDGE_CURVE('',#1472,#1554,#833,.T.);
#2010=EDGE_CURVE('',#1469,#1470,#834,.T.);
#2011=EDGE_CURVE('',#1426,#1570,#835,.T.);
#2012=EDGE_CURVE('',#1410,#1428,#836,.T.);
#2013=EDGE_CURVE('',#1394,#1412,#837,.T.);
#2014=EDGE_CURVE('',#1569,#1396,#838,.T.);
#2015=EDGE_CURVE('',#1572,#1571,#839,.T.);
#2016=EDGE_CURVE('',#1415,#1572,#840,.F.);
#2017=EDGE_CURVE('',#1336,#1365,#841,.T.);
#2018=EDGE_CURVE('',#1351,#1372,#842,.F.);
#2019=EDGE_CURVE('',#1390,#1567,#843,.T.);
#2020=EDGE_CURVE('',#1333,#1568,#844,.F.);
#2021=EDGE_CURVE('',#1399,#1422,#845,.F.);
#2022=EDGE_CURVE('',#1383,#1406,#846,.F.);
#2023=EDGE_CURVE('',#1564,#1572,#847,.T.);
#2024=EDGE_CURVE('',#1561,#1562,#848,.T.);
#2025=EDGE_CURVE('',#1558,#1557,#849,.T.);
#2026=EDGE_CURVE('',#1335,#1334,#850,.T.);
#2027=EDGE_CURVE('',#1353,#1352,#851,.T.);
#2028=EDGE_CURVE('',#1553,#1473,#852,.T.);
#2029=EDGE_CURVE('',#1474,#1552,#853,.T.);
#2030=EDGE_CURVE('',#1551,#1475,#854,.T.);
#2031=EDGE_CURVE('',#1476,#1550,#855,.T.);
#2032=EDGE_CURVE('',#1549,#1477,#856,.T.);
#2033=EDGE_CURVE('',#1478,#1548,#857,.T.);
#2034=EDGE_CURVE('',#1295,#1559,#858,.T.);
#2035=EDGE_CURVE('',#1556,#1293,#859,.T.);
#2036=EDGE_CURVE('',#1573,#1574,#860,.T.);
#2037=EDGE_CURVE('',#1574,#1575,#861,.T.);
#2038=EDGE_CURVE('',#1575,#1576,#862,.T.);
#2039=EDGE_CURVE('',#1576,#1573,#863,.T.);
#2040=EDGE_CURVE('',#1577,#1575,#864,.T.);
#2041=EDGE_CURVE('',#1574,#1578,#865,.T.);
#2042=EDGE_CURVE('',#1578,#1577,#866,.T.);
#2043=EDGE_CURVE('',#1579,#1577,#867,.T.);
#2044=EDGE_CURVE('',#1578,#1580,#868,.T.);
#2045=EDGE_CURVE('',#1579,#1580,#869,.T.);
#2046=EDGE_CURVE('',#1580,#1573,#870,.T.);
#2047=EDGE_CURVE('',#1576,#1579,#871,.T.);
#2048=EDGE_CURVE('',#1489,#1574,#872,.T.);
#2049=EDGE_CURVE('',#1578,#1488,#873,.T.);
#2050=EDGE_CURVE('',#1573,#1486,#874,.T.);
#2051=EDGE_CURVE('',#1581,#1582,#875,.T.);
#2052=EDGE_CURVE('',#1582,#1583,#876,.T.);
#2053=EDGE_CURVE('',#1583,#1584,#877,.T.);
#2054=EDGE_CURVE('',#1584,#1581,#878,.T.);
#2055=EDGE_CURVE('',#1582,#1585,#879,.T.);
#2056=EDGE_CURVE('',#1585,#1586,#880,.T.);
#2057=EDGE_CURVE('',#1586,#1583,#881,.T.);
#2058=EDGE_CURVE('',#1587,#1586,#882,.T.);
#2059=EDGE_CURVE('',#1585,#1588,#883,.T.);
#2060=EDGE_CURVE('',#1588,#1587,#884,.T.);
#2061=EDGE_CURVE('',#1584,#1587,#885,.T.);
#2062=EDGE_CURVE('',#1588,#1581,#886,.T.);
#2063=EDGE_CURVE('',#1584,#1500,#887,.T.);
#2064=EDGE_CURVE('',#1499,#1587,#888,.T.);
#2065=EDGE_CURVE('',#1501,#1583,#889,.T.);
#2066=EDGE_CURVE('',#1589,#1590,#890,.T.);
#2067=EDGE_CURVE('',#1590,#1591,#891,.T.);
#2068=EDGE_CURVE('',#1591,#1592,#892,.T.);
#2069=EDGE_CURVE('',#1592,#1589,#893,.T.);
#2070=EDGE_CURVE('',#1590,#1593,#894,.T.);
#2071=EDGE_CURVE('',#1593,#1594,#895,.T.);
#2072=EDGE_CURVE('',#1594,#1591,#896,.T.);
#2073=EDGE_CURVE('',#1595,#1594,#897,.T.);
#2074=EDGE_CURVE('',#1593,#1596,#898,.T.);
#2075=EDGE_CURVE('',#1596,#1595,#899,.T.);
#2076=EDGE_CURVE('',#1592,#1595,#900,.T.);
#2077=EDGE_CURVE('',#1596,#1589,#901,.T.);
#2078=EDGE_CURVE('',#1592,#1504,#902,.T.);
#2079=EDGE_CURVE('',#1503,#1595,#903,.T.);
#2080=EDGE_CURVE('',#1505,#1591,#904,.T.);
#2081=EDGE_CURVE('',#1541,#1597,#905,.T.);
#2082=EDGE_CURVE('',#1597,#1598,#906,.T.);
#2083=EDGE_CURVE('',#1598,#1542,#907,.T.);
#2084=EDGE_CURVE('',#1541,#1599,#908,.T.);
#2085=EDGE_CURVE('',#1599,#1600,#909,.T.);
#2086=EDGE_CURVE('',#1600,#1597,#910,.T.);
#2087=EDGE_CURVE('',#1598,#1601,#911,.T.);
#2088=EDGE_CURVE('',#1601,#1602,#912,.T.);
#2089=EDGE_CURVE('',#1602,#1542,#913,.T.);
#2090=EDGE_CURVE('',#1599,#1602,#914,.T.);
#2091=EDGE_CURVE('',#1601,#1600,#915,.T.);
#2092=EDGE_CURVE('',#1599,#1437,#916,.T.);
#2093=EDGE_CURVE('',#1493,#1519,#917,.T.);
#2094=EDGE_CURVE('',#1594,#1502,#918,.T.);
#2095=EDGE_CURVE('',#1586,#1498,#919,.T.);
#2096=EDGE_CURVE('',#1436,#1602,#920,.T.);
#2097=EDGE_CURVE('',#1487,#1580,#921,.T.);
#2098=ORIENTED_EDGE('',*,*,#1603,.T.);
#2099=ORIENTED_EDGE('',*,*,#1604,.T.);
#2100=ORIENTED_EDGE('',*,*,#1605,.T.);
#2101=ORIENTED_EDGE('',*,*,#1606,.T.);
#2102=ORIENTED_EDGE('',*,*,#1603,.F.);
#2103=ORIENTED_EDGE('',*,*,#1607,.T.);
#2104=ORIENTED_EDGE('',*,*,#1608,.T.);
#2105=ORIENTED_EDGE('',*,*,#1609,.T.);
#2106=ORIENTED_EDGE('',*,*,#1610,.T.);
#2107=ORIENTED_EDGE('',*,*,#1611,.T.);
#2108=ORIENTED_EDGE('',*,*,#1608,.F.);
#2109=ORIENTED_EDGE('',*,*,#1612,.T.);
#2110=ORIENTED_EDGE('',*,*,#1610,.F.);
#2111=ORIENTED_EDGE('',*,*,#1613,.T.);
#2112=ORIENTED_EDGE('',*,*,#1614,.T.);
#2113=ORIENTED_EDGE('',*,*,#1615,.T.);
#2114=ORIENTED_EDGE('',*,*,#1616,.T.);
#2115=ORIENTED_EDGE('',*,*,#1617,.T.);
#2116=ORIENTED_EDGE('',*,*,#1614,.F.);
#2117=ORIENTED_EDGE('',*,*,#1618,.T.);
#2118=ORIENTED_EDGE('',*,*,#1616,.F.);
#2119=ORIENTED_EDGE('',*,*,#1619,.T.);
#2120=ORIENTED_EDGE('',*,*,#1620,.T.);
#2121=ORIENTED_EDGE('',*,*,#1621,.T.);
#2122=ORIENTED_EDGE('',*,*,#1622,.T.);
#2123=ORIENTED_EDGE('',*,*,#1623,.T.);
#2124=ORIENTED_EDGE('',*,*,#1620,.F.);
#2125=ORIENTED_EDGE('',*,*,#1624,.T.);
#2126=ORIENTED_EDGE('',*,*,#1622,.F.);
#2127=ORIENTED_EDGE('',*,*,#1625,.T.);
#2128=ORIENTED_EDGE('',*,*,#1605,.F.);
#2129=ORIENTED_EDGE('',*,*,#1626,.T.);
#2130=ORIENTED_EDGE('',*,*,#1613,.F.);
#2131=ORIENTED_EDGE('',*,*,#1627,.T.);
#2132=ORIENTED_EDGE('',*,*,#1628,.T.);
#2133=ORIENTED_EDGE('',*,*,#1629,.T.);
#2134=ORIENTED_EDGE('',*,*,#1612,.F.);
#2135=ORIENTED_EDGE('',*,*,#1630,.F.);
#2136=ORIENTED_EDGE('',*,*,#1631,.T.);
#2137=ORIENTED_EDGE('',*,*,#1632,.F.);
#2138=ORIENTED_EDGE('',*,*,#1633,.F.);
#2139=ORIENTED_EDGE('',*,*,#1634,.F.);
#2140=ORIENTED_EDGE('',*,*,#1635,.T.);
#2141=ORIENTED_EDGE('',*,*,#1636,.F.);
#2142=ORIENTED_EDGE('',*,*,#1637,.T.);
#2143=ORIENTED_EDGE('',*,*,#1638,.F.);
#2144=ORIENTED_EDGE('',*,*,#1639,.F.);
#2145=ORIENTED_EDGE('',*,*,#1640,.F.);
#2146=ORIENTED_EDGE('',*,*,#1641,.T.);
#2147=ORIENTED_EDGE('',*,*,#1627,.F.);
#2148=ORIENTED_EDGE('',*,*,#1607,.F.);
#2149=ORIENTED_EDGE('',*,*,#1642,.T.);
#2150=ORIENTED_EDGE('',*,*,#1643,.T.);
#2151=ORIENTED_EDGE('',*,*,#1630,.T.);
#2152=ORIENTED_EDGE('',*,*,#1606,.F.);
#2153=ORIENTED_EDGE('',*,*,#1644,.F.);
#2154=ORIENTED_EDGE('',*,*,#1645,.T.);
#2155=ORIENTED_EDGE('',*,*,#1646,.F.);
#2156=ORIENTED_EDGE('',*,*,#1647,.F.);
#2157=ORIENTED_EDGE('',*,*,#1648,.F.);
#2158=ORIENTED_EDGE('',*,*,#1649,.T.);
#2159=ORIENTED_EDGE('',*,*,#1650,.F.);
#2160=ORIENTED_EDGE('',*,*,#1651,.F.);
#2161=ORIENTED_EDGE('',*,*,#1652,.T.);
#2162=ORIENTED_EDGE('',*,*,#1653,.F.);
#2163=ORIENTED_EDGE('',*,*,#1654,.F.);
#2164=ORIENTED_EDGE('',*,*,#1655,.F.);
#2165=ORIENTED_EDGE('',*,*,#1656,.T.);
#2166=ORIENTED_EDGE('',*,*,#1657,.F.);
#2167=ORIENTED_EDGE('',*,*,#1658,.F.);
#2168=ORIENTED_EDGE('',*,*,#1659,.F.);
#2169=ORIENTED_EDGE('',*,*,#1660,.T.);
#2170=ORIENTED_EDGE('',*,*,#1642,.F.);
#2171=ORIENTED_EDGE('',*,*,#1604,.F.);
#2172=ORIENTED_EDGE('',*,*,#1609,.F.);
#2173=ORIENTED_EDGE('',*,*,#1611,.F.);
#2174=ORIENTED_EDGE('',*,*,#1615,.F.);
#2175=ORIENTED_EDGE('',*,*,#1617,.F.);
#2176=ORIENTED_EDGE('',*,*,#1621,.F.);
#2177=ORIENTED_EDGE('',*,*,#1623,.F.);
#2178=ORIENTED_EDGE('',*,*,#1626,.F.);
#2179=ORIENTED_EDGE('',*,*,#1661,.T.);
#2180=ORIENTED_EDGE('',*,*,#1662,.T.);
#2181=ORIENTED_EDGE('',*,*,#1663,.T.);
#2182=ORIENTED_EDGE('',*,*,#1664,.T.);
#2183=ORIENTED_EDGE('',*,*,#1665,.T.);
#2184=ORIENTED_EDGE('',*,*,#1666,.T.);
#2185=ORIENTED_EDGE('',*,*,#1667,.F.);
#2186=ORIENTED_EDGE('',*,*,#1668,.T.);
#2187=ORIENTED_EDGE('',*,*,#1662,.F.);
#2188=ORIENTED_EDGE('',*,*,#1669,.T.);
#2189=ORIENTED_EDGE('',*,*,#1670,.T.);
#2190=ORIENTED_EDGE('',*,*,#1671,.T.);
#2191=ORIENTED_EDGE('',*,*,#1672,.F.);
#2192=ORIENTED_EDGE('',*,*,#1673,.T.);
#2193=ORIENTED_EDGE('',*,*,#1674,.T.);
#2194=ORIENTED_EDGE('',*,*,#1664,.F.);
#2195=ORIENTED_EDGE('',*,*,#1665,.F.);
#2196=ORIENTED_EDGE('',*,*,#1675,.F.);
#2197=ORIENTED_EDGE('',*,*,#1676,.F.);
#2198=ORIENTED_EDGE('',*,*,#1677,.F.);
#2199=ORIENTED_EDGE('',*,*,#1678,.T.);
#2200=ORIENTED_EDGE('',*,*,#1669,.F.);
#2201=ORIENTED_EDGE('',*,*,#1661,.F.);
#2202=ORIENTED_EDGE('',*,*,#1674,.F.);
#2203=ORIENTED_EDGE('',*,*,#1679,.T.);
#2204=ORIENTED_EDGE('',*,*,#1680,.T.);
#2205=ORIENTED_EDGE('',*,*,#1675,.T.);
#2206=ORIENTED_EDGE('',*,*,#1673,.F.);
#2207=ORIENTED_EDGE('',*,*,#1681,.T.);
#2208=ORIENTED_EDGE('',*,*,#1682,.F.);
#2209=ORIENTED_EDGE('',*,*,#1683,.F.);
#2210=ORIENTED_EDGE('',*,*,#1679,.F.);
#2211=ORIENTED_EDGE('',*,*,#1684,.T.);
#2212=ORIENTED_EDGE('',*,*,#1685,.T.);
#2213=ORIENTED_EDGE('',*,*,#1686,.T.);
#2214=ORIENTED_EDGE('',*,*,#1687,.T.);
#2215=ORIENTED_EDGE('',*,*,#1688,.T.);
#2216=ORIENTED_EDGE('',*,*,#1689,.T.);
#2217=ORIENTED_EDGE('',*,*,#1690,.F.);
#2218=ORIENTED_EDGE('',*,*,#1691,.T.);
#2219=ORIENTED_EDGE('',*,*,#1685,.F.);
#2220=ORIENTED_EDGE('',*,*,#1692,.T.);
#2221=ORIENTED_EDGE('',*,*,#1693,.T.);
#2222=ORIENTED_EDGE('',*,*,#1694,.T.);
#2223=ORIENTED_EDGE('',*,*,#1695,.F.);
#2224=ORIENTED_EDGE('',*,*,#1696,.T.);
#2225=ORIENTED_EDGE('',*,*,#1697,.T.);
#2226=ORIENTED_EDGE('',*,*,#1687,.F.);
#2227=ORIENTED_EDGE('',*,*,#1688,.F.);
#2228=ORIENTED_EDGE('',*,*,#1698,.F.);
#2229=ORIENTED_EDGE('',*,*,#1699,.F.);
#2230=ORIENTED_EDGE('',*,*,#1700,.F.);
#2231=ORIENTED_EDGE('',*,*,#1701,.T.);
#2232=ORIENTED_EDGE('',*,*,#1692,.F.);
#2233=ORIENTED_EDGE('',*,*,#1684,.F.);
#2234=ORIENTED_EDGE('',*,*,#1697,.F.);
#2235=ORIENTED_EDGE('',*,*,#1702,.T.);
#2236=ORIENTED_EDGE('',*,*,#1703,.T.);
#2237=ORIENTED_EDGE('',*,*,#1698,.T.);
#2238=ORIENTED_EDGE('',*,*,#1696,.F.);
#2239=ORIENTED_EDGE('',*,*,#1704,.T.);
#2240=ORIENTED_EDGE('',*,*,#1705,.F.);
#2241=ORIENTED_EDGE('',*,*,#1706,.F.);
#2242=ORIENTED_EDGE('',*,*,#1702,.F.);
#2243=ORIENTED_EDGE('',*,*,#1707,.T.);
#2244=ORIENTED_EDGE('',*,*,#1708,.T.);
#2245=ORIENTED_EDGE('',*,*,#1709,.F.);
#2246=ORIENTED_EDGE('',*,*,#1710,.T.);
#2247=ORIENTED_EDGE('',*,*,#1711,.T.);
#2248=ORIENTED_EDGE('',*,*,#1712,.T.);
#2249=ORIENTED_EDGE('',*,*,#1713,.T.);
#2250=ORIENTED_EDGE('',*,*,#1711,.F.);
#2251=ORIENTED_EDGE('',*,*,#1714,.T.);
#2252=ORIENTED_EDGE('',*,*,#1715,.T.);
#2253=ORIENTED_EDGE('',*,*,#1716,.T.);
#2254=ORIENTED_EDGE('',*,*,#1717,.T.);
#2255=ORIENTED_EDGE('',*,*,#1718,.F.);
#2256=ORIENTED_EDGE('',*,*,#1719,.T.);
#2257=ORIENTED_EDGE('',*,*,#1720,.T.);
#2258=ORIENTED_EDGE('',*,*,#1715,.F.);
#2259=ORIENTED_EDGE('',*,*,#1707,.F.);
#2260=ORIENTED_EDGE('',*,*,#1721,.F.);
#2261=ORIENTED_EDGE('',*,*,#1722,.F.);
#2262=ORIENTED_EDGE('',*,*,#1723,.F.);
#2263=ORIENTED_EDGE('',*,*,#1724,.T.);
#2264=ORIENTED_EDGE('',*,*,#1712,.F.);
#2265=ORIENTED_EDGE('',*,*,#1713,.F.);
#2266=ORIENTED_EDGE('',*,*,#1720,.F.);
#2267=ORIENTED_EDGE('',*,*,#1725,.T.);
#2268=ORIENTED_EDGE('',*,*,#1726,.T.);
#2269=ORIENTED_EDGE('',*,*,#1721,.T.);
#2270=ORIENTED_EDGE('',*,*,#1719,.F.);
#2271=ORIENTED_EDGE('',*,*,#1727,.T.);
#2272=ORIENTED_EDGE('',*,*,#1728,.F.);
#2273=ORIENTED_EDGE('',*,*,#1729,.F.);
#2274=ORIENTED_EDGE('',*,*,#1725,.F.);
#2275=ORIENTED_EDGE('',*,*,#1730,.T.);
#2276=ORIENTED_EDGE('',*,*,#1731,.T.);
#2277=ORIENTED_EDGE('',*,*,#1732,.F.);
#2278=ORIENTED_EDGE('',*,*,#1733,.T.);
#2279=ORIENTED_EDGE('',*,*,#1734,.T.);
#2280=ORIENTED_EDGE('',*,*,#1735,.T.);
#2281=ORIENTED_EDGE('',*,*,#1736,.T.);
#2282=ORIENTED_EDGE('',*,*,#1734,.F.);
#2283=ORIENTED_EDGE('',*,*,#1737,.T.);
#2284=ORIENTED_EDGE('',*,*,#1738,.T.);
#2285=ORIENTED_EDGE('',*,*,#1739,.T.);
#2286=ORIENTED_EDGE('',*,*,#1740,.T.);
#2287=ORIENTED_EDGE('',*,*,#1741,.F.);
#2288=ORIENTED_EDGE('',*,*,#1742,.T.);
#2289=ORIENTED_EDGE('',*,*,#1743,.T.);
#2290=ORIENTED_EDGE('',*,*,#1738,.F.);
#2291=ORIENTED_EDGE('',*,*,#1730,.F.);
#2292=ORIENTED_EDGE('',*,*,#1744,.F.);
#2293=ORIENTED_EDGE('',*,*,#1745,.F.);
#2294=ORIENTED_EDGE('',*,*,#1746,.T.);
#2295=ORIENTED_EDGE('',*,*,#1735,.F.);
#2296=ORIENTED_EDGE('',*,*,#1736,.F.);
#2297=ORIENTED_EDGE('',*,*,#1743,.F.);
#2298=ORIENTED_EDGE('',*,*,#1747,.T.);
#2299=ORIENTED_EDGE('',*,*,#1748,.F.);
#2300=ORIENTED_EDGE('',*,*,#1744,.T.);
#2301=ORIENTED_EDGE('',*,*,#1742,.F.);
#2302=ORIENTED_EDGE('',*,*,#1749,.T.);
#2303=ORIENTED_EDGE('',*,*,#1750,.F.);
#2304=ORIENTED_EDGE('',*,*,#1747,.F.);
#2305=ORIENTED_EDGE('',*,*,#1751,.T.);
#2306=ORIENTED_EDGE('',*,*,#1752,.T.);
#2307=ORIENTED_EDGE('',*,*,#1753,.F.);
#2308=ORIENTED_EDGE('',*,*,#1754,.T.);
#2309=ORIENTED_EDGE('',*,*,#1755,.T.);
#2310=ORIENTED_EDGE('',*,*,#1756,.T.);
#2311=ORIENTED_EDGE('',*,*,#1757,.T.);
#2312=ORIENTED_EDGE('',*,*,#1755,.F.);
#2313=ORIENTED_EDGE('',*,*,#1758,.T.);
#2314=ORIENTED_EDGE('',*,*,#1759,.T.);
#2315=ORIENTED_EDGE('',*,*,#1760,.T.);
#2316=ORIENTED_EDGE('',*,*,#1761,.T.);
#2317=ORIENTED_EDGE('',*,*,#1762,.F.);
#2318=ORIENTED_EDGE('',*,*,#1763,.T.);
#2319=ORIENTED_EDGE('',*,*,#1764,.T.);
#2320=ORIENTED_EDGE('',*,*,#1759,.F.);
#2321=ORIENTED_EDGE('',*,*,#1751,.F.);
#2322=ORIENTED_EDGE('',*,*,#1765,.F.);
#2323=ORIENTED_EDGE('',*,*,#1766,.F.);
#2324=ORIENTED_EDGE('',*,*,#1767,.T.);
#2325=ORIENTED_EDGE('',*,*,#1756,.F.);
#2326=ORIENTED_EDGE('',*,*,#1757,.F.);
#2327=ORIENTED_EDGE('',*,*,#1764,.F.);
#2328=ORIENTED_EDGE('',*,*,#1768,.T.);
#2329=ORIENTED_EDGE('',*,*,#1769,.F.);
#2330=ORIENTED_EDGE('',*,*,#1765,.T.);
#2331=ORIENTED_EDGE('',*,*,#1763,.F.);
#2332=ORIENTED_EDGE('',*,*,#1770,.T.);
#2333=ORIENTED_EDGE('',*,*,#1771,.F.);
#2334=ORIENTED_EDGE('',*,*,#1768,.F.);
#2335=ORIENTED_EDGE('',*,*,#1772,.T.);
#2336=ORIENTED_EDGE('',*,*,#1773,.T.);
#2337=ORIENTED_EDGE('',*,*,#1774,.F.);
#2338=ORIENTED_EDGE('',*,*,#1775,.T.);
#2339=ORIENTED_EDGE('',*,*,#1776,.T.);
#2340=ORIENTED_EDGE('',*,*,#1777,.T.);
#2341=ORIENTED_EDGE('',*,*,#1778,.T.);
#2342=ORIENTED_EDGE('',*,*,#1779,.T.);
#2343=ORIENTED_EDGE('',*,*,#1780,.T.);
#2344=ORIENTED_EDGE('',*,*,#1776,.F.);
#2345=ORIENTED_EDGE('',*,*,#1781,.T.);
#2346=ORIENTED_EDGE('',*,*,#1782,.T.);
#2347=ORIENTED_EDGE('',*,*,#1783,.F.);
#2348=ORIENTED_EDGE('',*,*,#1784,.T.);
#2349=ORIENTED_EDGE('',*,*,#1785,.T.);
#2350=ORIENTED_EDGE('',*,*,#1779,.F.);
#2351=ORIENTED_EDGE('',*,*,#1772,.F.);
#2352=ORIENTED_EDGE('',*,*,#1786,.F.);
#2353=ORIENTED_EDGE('',*,*,#1787,.F.);
#2354=ORIENTED_EDGE('',*,*,#1788,.T.);
#2355=ORIENTED_EDGE('',*,*,#1777,.F.);
#2356=ORIENTED_EDGE('',*,*,#1780,.F.);
#2357=ORIENTED_EDGE('',*,*,#1785,.F.);
#2358=ORIENTED_EDGE('',*,*,#1789,.T.);
#2359=ORIENTED_EDGE('',*,*,#1790,.F.);
#2360=ORIENTED_EDGE('',*,*,#1786,.T.);
#2361=ORIENTED_EDGE('',*,*,#1784,.F.);
#2362=ORIENTED_EDGE('',*,*,#1791,.T.);
#2363=ORIENTED_EDGE('',*,*,#1792,.F.);
#2364=ORIENTED_EDGE('',*,*,#1789,.F.);
#2365=ORIENTED_EDGE('',*,*,#1703,.F.);
#2366=ORIENTED_EDGE('',*,*,#1706,.T.);
#2367=ORIENTED_EDGE('',*,*,#1793,.F.);
#2368=ORIENTED_EDGE('',*,*,#1699,.T.);
#2369=ORIENTED_EDGE('',*,*,#1710,.F.);
#2370=ORIENTED_EDGE('',*,*,#1794,.F.);
#2371=ORIENTED_EDGE('',*,*,#1716,.F.);
#2372=ORIENTED_EDGE('',*,*,#1714,.F.);
#2373=ORIENTED_EDGE('',*,*,#1680,.F.);
#2374=ORIENTED_EDGE('',*,*,#1683,.T.);
#2375=ORIENTED_EDGE('',*,*,#1795,.F.);
#2376=ORIENTED_EDGE('',*,*,#1676,.T.);
#2377=ORIENTED_EDGE('',*,*,#1775,.F.);
#2378=ORIENTED_EDGE('',*,*,#1796,.F.);
#2379=ORIENTED_EDGE('',*,*,#1781,.F.);
#2380=ORIENTED_EDGE('',*,*,#1778,.F.);
#2381=ORIENTED_EDGE('',*,*,#1733,.F.);
#2382=ORIENTED_EDGE('',*,*,#1797,.F.);
#2383=ORIENTED_EDGE('',*,*,#1739,.F.);
#2384=ORIENTED_EDGE('',*,*,#1737,.F.);
#2385=ORIENTED_EDGE('',*,*,#1754,.F.);
#2386=ORIENTED_EDGE('',*,*,#1798,.F.);
#2387=ORIENTED_EDGE('',*,*,#1760,.F.);
#2388=ORIENTED_EDGE('',*,*,#1758,.F.);
#2389=ORIENTED_EDGE('',*,*,#1799,.T.);
#2390=ORIENTED_EDGE('',*,*,#1800,.T.);
#2391=ORIENTED_EDGE('',*,*,#1801,.T.);
#2392=ORIENTED_EDGE('',*,*,#1802,.T.);
#2393=ORIENTED_EDGE('',*,*,#1802,.F.);
#2394=ORIENTED_EDGE('',*,*,#1803,.T.);
#2395=ORIENTED_EDGE('',*,*,#1804,.F.);
#2396=ORIENTED_EDGE('',*,*,#1805,.F.);
#2397=ORIENTED_EDGE('',*,*,#1806,.T.);
#2398=ORIENTED_EDGE('',*,*,#1807,.T.);
#2399=ORIENTED_EDGE('',*,*,#1808,.T.);
#2400=ORIENTED_EDGE('',*,*,#1809,.F.);
#2401=ORIENTED_EDGE('',*,*,#1810,.F.);
#2402=ORIENTED_EDGE('',*,*,#1811,.T.);
#2403=ORIENTED_EDGE('',*,*,#1812,.F.);
#2404=ORIENTED_EDGE('',*,*,#1813,.F.);
#2405=ORIENTED_EDGE('',*,*,#1814,.F.);
#2406=ORIENTED_EDGE('',*,*,#1815,.T.);
#2407=ORIENTED_EDGE('',*,*,#1816,.F.);
#2408=ORIENTED_EDGE('',*,*,#1817,.F.);
#2409=ORIENTED_EDGE('',*,*,#1818,.F.);
#2410=ORIENTED_EDGE('',*,*,#1819,.T.);
#2411=ORIENTED_EDGE('',*,*,#1820,.F.);
#2412=ORIENTED_EDGE('',*,*,#1821,.F.);
#2413=ORIENTED_EDGE('',*,*,#1822,.F.);
#2414=ORIENTED_EDGE('',*,*,#1823,.T.);
#2415=ORIENTED_EDGE('',*,*,#1824,.T.);
#2416=ORIENTED_EDGE('',*,*,#1825,.T.);
#2417=ORIENTED_EDGE('',*,*,#1826,.T.);
#2418=ORIENTED_EDGE('',*,*,#1827,.T.);
#2419=ORIENTED_EDGE('',*,*,#1824,.F.);
#2420=ORIENTED_EDGE('',*,*,#1828,.F.);
#2421=ORIENTED_EDGE('',*,*,#1829,.F.);
#2422=ORIENTED_EDGE('',*,*,#1649,.F.);
#2423=ORIENTED_EDGE('',*,*,#1830,.F.);
#2424=ORIENTED_EDGE('',*,*,#1831,.F.);
#2425=ORIENTED_EDGE('',*,*,#1827,.F.);
#2426=ORIENTED_EDGE('',*,*,#1832,.T.);
#2427=ORIENTED_EDGE('',*,*,#1833,.F.);
#2428=ORIENTED_EDGE('',*,*,#1834,.F.);
#2429=ORIENTED_EDGE('',*,*,#1828,.T.);
#2430=ORIENTED_EDGE('',*,*,#1835,.T.);
#2431=ORIENTED_EDGE('',*,*,#1833,.T.);
#2432=ORIENTED_EDGE('',*,*,#1836,.F.);
#2433=ORIENTED_EDGE('',*,*,#1651,.T.);
#2434=ORIENTED_EDGE('',*,*,#1835,.F.);
#2435=ORIENTED_EDGE('',*,*,#1650,.T.);
#2436=ORIENTED_EDGE('',*,*,#1829,.T.);
#2437=ORIENTED_EDGE('',*,*,#1834,.T.);
#2438=ORIENTED_EDGE('',*,*,#1657,.T.);
#2439=ORIENTED_EDGE('',*,*,#1837,.T.);
#2440=ORIENTED_EDGE('',*,*,#1838,.T.);
#2441=ORIENTED_EDGE('',*,*,#1839,.T.);
#2442=ORIENTED_EDGE('',*,*,#1837,.F.);
#2443=ORIENTED_EDGE('',*,*,#1656,.F.);
#2444=ORIENTED_EDGE('',*,*,#1840,.F.);
#2445=ORIENTED_EDGE('',*,*,#1841,.F.);
#2446=ORIENTED_EDGE('',*,*,#1842,.T.);
#2447=ORIENTED_EDGE('',*,*,#1843,.T.);
#2448=ORIENTED_EDGE('',*,*,#1659,.T.);
#2449=ORIENTED_EDGE('',*,*,#1844,.T.);
#2450=ORIENTED_EDGE('',*,*,#1843,.F.);
#2451=ORIENTED_EDGE('',*,*,#1845,.F.);
#2452=ORIENTED_EDGE('',*,*,#1846,.F.);
#2453=ORIENTED_EDGE('',*,*,#1847,.F.);
#2454=ORIENTED_EDGE('',*,*,#1848,.F.);
#2455=ORIENTED_EDGE('',*,*,#1631,.F.);
#2456=ORIENTED_EDGE('',*,*,#1643,.F.);
#2457=ORIENTED_EDGE('',*,*,#1660,.F.);
#2458=ORIENTED_EDGE('',*,*,#1632,.T.);
#2459=ORIENTED_EDGE('',*,*,#1848,.T.);
#2460=ORIENTED_EDGE('',*,*,#1849,.T.);
#2461=ORIENTED_EDGE('',*,*,#1850,.T.);
#2462=ORIENTED_EDGE('',*,*,#1851,.T.);
#2463=ORIENTED_EDGE('',*,*,#1852,.T.);
#2464=ORIENTED_EDGE('',*,*,#1634,.T.);
#2465=ORIENTED_EDGE('',*,*,#1853,.T.);
#2466=ORIENTED_EDGE('',*,*,#1852,.F.);
#2467=ORIENTED_EDGE('',*,*,#1854,.F.);
#2468=ORIENTED_EDGE('',*,*,#1855,.F.);
#2469=ORIENTED_EDGE('',*,*,#1856,.F.);
#2470=ORIENTED_EDGE('',*,*,#1857,.F.);
#2471=ORIENTED_EDGE('',*,*,#1858,.F.);
#2472=ORIENTED_EDGE('',*,*,#1859,.F.);
#2473=ORIENTED_EDGE('',*,*,#1860,.F.);
#2474=ORIENTED_EDGE('',*,*,#1861,.F.);
#2475=ORIENTED_EDGE('',*,*,#1635,.F.);
#2476=ORIENTED_EDGE('',*,*,#1655,.T.);
#2477=ORIENTED_EDGE('',*,*,#1862,.T.);
#2478=ORIENTED_EDGE('',*,*,#1863,.T.);
#2479=ORIENTED_EDGE('',*,*,#1840,.T.);
#2480=ORIENTED_EDGE('',*,*,#1825,.F.);
#2481=ORIENTED_EDGE('',*,*,#1831,.T.);
#2482=ORIENTED_EDGE('',*,*,#1864,.F.);
#2483=ORIENTED_EDGE('',*,*,#1865,.F.);
#2484=ORIENTED_EDGE('',*,*,#1866,.F.);
#2485=ORIENTED_EDGE('',*,*,#1867,.T.);
#2486=ORIENTED_EDGE('',*,*,#1868,.F.);
#2487=ORIENTED_EDGE('',*,*,#1869,.F.);
#2488=ORIENTED_EDGE('',*,*,#1870,.F.);
#2489=ORIENTED_EDGE('',*,*,#1845,.T.);
#2490=ORIENTED_EDGE('',*,*,#1842,.F.);
#2491=ORIENTED_EDGE('',*,*,#1871,.F.);
#2492=ORIENTED_EDGE('',*,*,#1838,.F.);
#2493=ORIENTED_EDGE('',*,*,#1841,.T.);
#2494=ORIENTED_EDGE('',*,*,#1863,.F.);
#2495=ORIENTED_EDGE('',*,*,#1872,.F.);
#2496=ORIENTED_EDGE('',*,*,#1873,.T.);
#2497=ORIENTED_EDGE('',*,*,#1874,.T.);
#2498=ORIENTED_EDGE('',*,*,#1875,.T.);
#2499=ORIENTED_EDGE('',*,*,#1876,.F.);
#2500=ORIENTED_EDGE('',*,*,#1877,.F.);
#2501=ORIENTED_EDGE('',*,*,#1878,.T.);
#2502=ORIENTED_EDGE('',*,*,#1877,.T.);
#2503=ORIENTED_EDGE('',*,*,#1879,.T.);
#2504=ORIENTED_EDGE('',*,*,#1653,.T.);
#2505=ORIENTED_EDGE('',*,*,#1880,.T.);
#2506=ORIENTED_EDGE('',*,*,#1652,.F.);
#2507=ORIENTED_EDGE('',*,*,#1836,.T.);
#2508=ORIENTED_EDGE('',*,*,#1832,.F.);
#2509=ORIENTED_EDGE('',*,*,#1826,.F.);
#2510=ORIENTED_EDGE('',*,*,#1878,.F.);
#2511=ORIENTED_EDGE('',*,*,#1880,.F.);
#2512=ORIENTED_EDGE('',*,*,#1881,.T.);
#2513=ORIENTED_EDGE('',*,*,#1882,.T.);
#2514=ORIENTED_EDGE('',*,*,#1883,.T.);
#2515=ORIENTED_EDGE('',*,*,#1884,.T.);
#2516=ORIENTED_EDGE('',*,*,#1884,.F.);
#2517=ORIENTED_EDGE('',*,*,#1885,.F.);
#2518=ORIENTED_EDGE('',*,*,#1886,.F.);
#2519=ORIENTED_EDGE('',*,*,#1887,.F.);
#2520=ORIENTED_EDGE('',*,*,#1883,.F.);
#2521=ORIENTED_EDGE('',*,*,#1888,.F.);
#2522=ORIENTED_EDGE('',*,*,#1889,.T.);
#2523=ORIENTED_EDGE('',*,*,#1890,.T.);
#2524=ORIENTED_EDGE('',*,*,#1891,.T.);
#2525=ORIENTED_EDGE('',*,*,#1892,.F.);
#2526=ORIENTED_EDGE('',*,*,#1893,.T.);
#2527=ORIENTED_EDGE('',*,*,#1894,.T.);
#2528=ORIENTED_EDGE('',*,*,#1895,.T.);
#2529=ORIENTED_EDGE('',*,*,#1896,.F.);
#2530=ORIENTED_EDGE('',*,*,#1897,.F.);
#2531=ORIENTED_EDGE('',*,*,#1898,.T.);
#2532=ORIENTED_EDGE('',*,*,#1899,.F.);
#2533=ORIENTED_EDGE('',*,*,#1900,.F.);
#2534=ORIENTED_EDGE('',*,*,#1901,.F.);
#2535=ORIENTED_EDGE('',*,*,#1902,.T.);
#2536=ORIENTED_EDGE('',*,*,#1903,.F.);
#2537=ORIENTED_EDGE('',*,*,#1904,.F.);
#2538=ORIENTED_EDGE('',*,*,#1677,.T.);
#2539=ORIENTED_EDGE('',*,*,#1795,.T.);
#2540=ORIENTED_EDGE('',*,*,#1682,.T.);
#2541=ORIENTED_EDGE('',*,*,#1905,.F.);
#2542=ORIENTED_EDGE('',*,*,#1723,.T.);
#2543=ORIENTED_EDGE('',*,*,#1906,.T.);
#2544=ORIENTED_EDGE('',*,*,#1728,.T.);
#2545=ORIENTED_EDGE('',*,*,#1907,.F.);
#2546=ORIENTED_EDGE('',*,*,#1700,.T.);
#2547=ORIENTED_EDGE('',*,*,#1793,.T.);
#2548=ORIENTED_EDGE('',*,*,#1705,.T.);
#2549=ORIENTED_EDGE('',*,*,#1908,.F.);
#2550=ORIENTED_EDGE('',*,*,#1909,.F.);
#2551=ORIENTED_EDGE('',*,*,#1910,.T.);
#2552=ORIENTED_EDGE('',*,*,#1911,.F.);
#2553=ORIENTED_EDGE('',*,*,#1912,.F.);
#2554=ORIENTED_EDGE('',*,*,#1913,.F.);
#2555=ORIENTED_EDGE('',*,*,#1885,.T.);
#2556=ORIENTED_EDGE('',*,*,#1897,.T.);
#2557=ORIENTED_EDGE('',*,*,#1914,.T.);
#2558=ORIENTED_EDGE('',*,*,#1915,.T.);
#2559=ORIENTED_EDGE('',*,*,#1916,.T.);
#2560=ORIENTED_EDGE('',*,*,#1916,.F.);
#2561=ORIENTED_EDGE('',*,*,#1917,.F.);
#2562=ORIENTED_EDGE('',*,*,#1918,.F.);
#2563=ORIENTED_EDGE('',*,*,#1898,.F.);
#2564=ORIENTED_EDGE('',*,*,#1919,.T.);
#2565=ORIENTED_EDGE('',*,*,#1920,.T.);
#2566=ORIENTED_EDGE('',*,*,#1921,.T.);
#2567=ORIENTED_EDGE('',*,*,#1922,.T.);
#2568=ORIENTED_EDGE('',*,*,#1800,.F.);
#2569=ORIENTED_EDGE('',*,*,#1923,.T.);
#2570=ORIENTED_EDGE('',*,*,#1924,.F.);
#2571=ORIENTED_EDGE('',*,*,#1922,.F.);
#2572=ORIENTED_EDGE('',*,*,#1925,.T.);
#2573=ORIENTED_EDGE('',*,*,#1618,.F.);
#2574=ORIENTED_EDGE('',*,*,#1629,.F.);
#2575=ORIENTED_EDGE('',*,*,#1926,.T.);
#2576=ORIENTED_EDGE('',*,*,#1927,.F.);
#2577=ORIENTED_EDGE('',*,*,#1928,.F.);
#2578=ORIENTED_EDGE('',*,*,#1929,.F.);
#2579=ORIENTED_EDGE('',*,*,#1930,.T.);
#2580=ORIENTED_EDGE('',*,*,#1931,.F.);
#2581=ORIENTED_EDGE('',*,*,#1932,.F.);
#2582=ORIENTED_EDGE('',*,*,#1933,.F.);
#2583=ORIENTED_EDGE('',*,*,#1934,.T.);
#2584=ORIENTED_EDGE('',*,*,#1920,.F.);
#2585=ORIENTED_EDGE('',*,*,#1935,.F.);
#2586=ORIENTED_EDGE('',*,*,#1936,.T.);
#2587=ORIENTED_EDGE('',*,*,#1937,.F.);
#2588=ORIENTED_EDGE('',*,*,#1938,.F.);
#2589=ORIENTED_EDGE('',*,*,#1939,.F.);
#2590=ORIENTED_EDGE('',*,*,#1940,.T.);
#2591=ORIENTED_EDGE('',*,*,#1941,.F.);
#2592=ORIENTED_EDGE('',*,*,#1919,.F.);
#2593=ORIENTED_EDGE('',*,*,#1924,.T.);
#2594=ORIENTED_EDGE('',*,*,#1942,.T.);
#2595=ORIENTED_EDGE('',*,*,#1935,.T.);
#2596=ORIENTED_EDGE('',*,*,#1933,.T.);
#2597=ORIENTED_EDGE('',*,*,#1943,.T.);
#2598=ORIENTED_EDGE('',*,*,#1804,.T.);
#2599=ORIENTED_EDGE('',*,*,#1944,.T.);
#2600=ORIENTED_EDGE('',*,*,#1943,.F.);
#2601=ORIENTED_EDGE('',*,*,#1932,.T.);
#2602=ORIENTED_EDGE('',*,*,#1945,.F.);
#2603=ORIENTED_EDGE('',*,*,#1809,.T.);
#2604=ORIENTED_EDGE('',*,*,#1946,.T.);
#2605=ORIENTED_EDGE('',*,*,#1947,.F.);
#2606=ORIENTED_EDGE('',*,*,#1948,.T.);
#2607=ORIENTED_EDGE('',*,*,#1805,.T.);
#2608=ORIENTED_EDGE('',*,*,#1810,.T.);
#2609=ORIENTED_EDGE('',*,*,#1945,.T.);
#2610=ORIENTED_EDGE('',*,*,#1931,.T.);
#2611=ORIENTED_EDGE('',*,*,#1949,.T.);
#2612=ORIENTED_EDGE('',*,*,#1949,.F.);
#2613=ORIENTED_EDGE('',*,*,#1930,.F.);
#2614=ORIENTED_EDGE('',*,*,#1950,.F.);
#2615=ORIENTED_EDGE('',*,*,#1811,.F.);
#2616=ORIENTED_EDGE('',*,*,#1812,.T.);
#2617=ORIENTED_EDGE('',*,*,#1950,.T.);
#2618=ORIENTED_EDGE('',*,*,#1929,.T.);
#2619=ORIENTED_EDGE('',*,*,#1951,.T.);
#2620=ORIENTED_EDGE('',*,*,#1952,.T.);
#2621=ORIENTED_EDGE('',*,*,#1953,.T.);
#2622=ORIENTED_EDGE('',*,*,#1640,.T.);
#2623=ORIENTED_EDGE('',*,*,#1954,.T.);
#2624=ORIENTED_EDGE('',*,*,#1953,.F.);
#2625=ORIENTED_EDGE('',*,*,#1955,.F.);
#2626=ORIENTED_EDGE('',*,*,#1956,.F.);
#2627=ORIENTED_EDGE('',*,*,#1815,.F.);
#2628=ORIENTED_EDGE('',*,*,#1957,.F.);
#2629=ORIENTED_EDGE('',*,*,#1926,.F.);
#2630=ORIENTED_EDGE('',*,*,#1628,.F.);
#2631=ORIENTED_EDGE('',*,*,#1641,.F.);
#2632=ORIENTED_EDGE('',*,*,#1638,.T.);
#2633=ORIENTED_EDGE('',*,*,#1958,.T.);
#2634=ORIENTED_EDGE('',*,*,#1959,.T.);
#2635=ORIENTED_EDGE('',*,*,#1960,.T.);
#2636=ORIENTED_EDGE('',*,*,#1958,.F.);
#2637=ORIENTED_EDGE('',*,*,#1637,.F.);
#2638=ORIENTED_EDGE('',*,*,#1961,.F.);
#2639=ORIENTED_EDGE('',*,*,#1962,.F.);
#2640=ORIENTED_EDGE('',*,*,#1963,.F.);
#2641=ORIENTED_EDGE('',*,*,#1964,.F.);
#2642=ORIENTED_EDGE('',*,*,#1965,.F.);
#2643=ORIENTED_EDGE('',*,*,#1966,.F.);
#2644=ORIENTED_EDGE('',*,*,#1967,.F.);
#2645=ORIENTED_EDGE('',*,*,#1968,.F.);
#2646=ORIENTED_EDGE('',*,*,#1927,.T.);
#2647=ORIENTED_EDGE('',*,*,#1957,.T.);
#2648=ORIENTED_EDGE('',*,*,#1814,.T.);
#2649=ORIENTED_EDGE('',*,*,#1969,.T.);
#2650=ORIENTED_EDGE('',*,*,#1937,.T.);
#2651=ORIENTED_EDGE('',*,*,#1970,.T.);
#2652=ORIENTED_EDGE('',*,*,#1822,.T.);
#2653=ORIENTED_EDGE('',*,*,#1971,.T.);
#2654=ORIENTED_EDGE('',*,*,#1799,.F.);
#2655=ORIENTED_EDGE('',*,*,#1823,.F.);
#2656=ORIENTED_EDGE('',*,*,#1970,.F.);
#2657=ORIENTED_EDGE('',*,*,#1936,.F.);
#2658=ORIENTED_EDGE('',*,*,#1942,.F.);
#2659=ORIENTED_EDGE('',*,*,#1923,.F.);
#2660=ORIENTED_EDGE('',*,*,#1820,.T.);
#2661=ORIENTED_EDGE('',*,*,#1972,.T.);
#2662=ORIENTED_EDGE('',*,*,#1939,.T.);
#2663=ORIENTED_EDGE('',*,*,#1973,.T.);
#2664=ORIENTED_EDGE('',*,*,#1972,.F.);
#2665=ORIENTED_EDGE('',*,*,#1819,.F.);
#2666=ORIENTED_EDGE('',*,*,#1974,.F.);
#2667=ORIENTED_EDGE('',*,*,#1902,.F.);
#2668=ORIENTED_EDGE('',*,*,#1975,.F.);
#2669=ORIENTED_EDGE('',*,*,#1976,.F.);
#2670=ORIENTED_EDGE('',*,*,#1977,.F.);
#2671=ORIENTED_EDGE('',*,*,#1940,.F.);
#2672=ORIENTED_EDGE('',*,*,#1978,.T.);
#2673=ORIENTED_EDGE('',*,*,#1975,.T.);
#2674=ORIENTED_EDGE('',*,*,#1901,.T.);
#2675=ORIENTED_EDGE('',*,*,#1979,.T.);
#2676=ORIENTED_EDGE('',*,*,#1899,.T.);
#2677=ORIENTED_EDGE('',*,*,#1918,.T.);
#2678=ORIENTED_EDGE('',*,*,#1980,.T.);
#2679=ORIENTED_EDGE('',*,*,#1981,.T.);
#2680=ORIENTED_EDGE('',*,*,#1864,.T.);
#2681=ORIENTED_EDGE('',*,*,#1830,.T.);
#2682=ORIENTED_EDGE('',*,*,#1648,.T.);
#2683=ORIENTED_EDGE('',*,*,#1982,.T.);
#2684=ORIENTED_EDGE('',*,*,#1646,.T.);
#2685=ORIENTED_EDGE('',*,*,#1983,.T.);
#2686=ORIENTED_EDGE('',*,*,#1866,.T.);
#2687=ORIENTED_EDGE('',*,*,#1984,.T.);
#2688=ORIENTED_EDGE('',*,*,#1983,.F.);
#2689=ORIENTED_EDGE('',*,*,#1645,.F.);
#2690=ORIENTED_EDGE('',*,*,#1985,.F.);
#2691=ORIENTED_EDGE('',*,*,#1986,.F.);
#2692=ORIENTED_EDGE('',*,*,#1987,.F.);
#2693=ORIENTED_EDGE('',*,*,#1910,.F.);
#2694=ORIENTED_EDGE('',*,*,#1988,.F.);
#2695=ORIENTED_EDGE('',*,*,#1867,.F.);
#2696=ORIENTED_EDGE('',*,*,#1911,.T.);
#2697=ORIENTED_EDGE('',*,*,#1987,.T.);
#2698=ORIENTED_EDGE('',*,*,#1989,.T.);
#2699=ORIENTED_EDGE('',*,*,#1990,.T.);
#2700=ORIENTED_EDGE('',*,*,#1991,.T.);
#2701=ORIENTED_EDGE('',*,*,#1886,.T.);
#2702=ORIENTED_EDGE('',*,*,#1913,.T.);
#2703=ORIENTED_EDGE('',*,*,#1992,.T.);
#2704=ORIENTED_EDGE('',*,*,#1993,.F.);
#2705=ORIENTED_EDGE('',*,*,#1868,.T.);
#2706=ORIENTED_EDGE('',*,*,#1988,.T.);
#2707=ORIENTED_EDGE('',*,*,#1909,.T.);
#2708=ORIENTED_EDGE('',*,*,#1994,.F.);
#2709=ORIENTED_EDGE('',*,*,#1994,.T.);
#2710=ORIENTED_EDGE('',*,*,#1908,.T.);
#2711=ORIENTED_EDGE('',*,*,#1704,.F.);
#2712=ORIENTED_EDGE('',*,*,#1695,.T.);
#2713=ORIENTED_EDGE('',*,*,#1995,.T.);
#2714=ORIENTED_EDGE('',*,*,#1996,.T.);
#2715=ORIENTED_EDGE('',*,*,#1997,.F.);
#2716=ORIENTED_EDGE('',*,*,#1903,.T.);
#2717=ORIENTED_EDGE('',*,*,#1974,.T.);
#2718=ORIENTED_EDGE('',*,*,#1818,.T.);
#2719=ORIENTED_EDGE('',*,*,#1998,.F.);
#2720=ORIENTED_EDGE('',*,*,#1998,.T.);
#2721=ORIENTED_EDGE('',*,*,#1817,.T.);
#2722=ORIENTED_EDGE('',*,*,#1999,.T.);
#2723=ORIENTED_EDGE('',*,*,#2000,.T.);
#2724=ORIENTED_EDGE('',*,*,#2001,.T.);
#2725=ORIENTED_EDGE('',*,*,#2002,.T.);
#2726=ORIENTED_EDGE('',*,*,#1999,.F.);
#2727=ORIENTED_EDGE('',*,*,#1816,.T.);
#2728=ORIENTED_EDGE('',*,*,#1956,.T.);
#2729=ORIENTED_EDGE('',*,*,#2003,.T.);
#2730=ORIENTED_EDGE('',*,*,#2004,.F.);
#2731=ORIENTED_EDGE('',*,*,#2005,.F.);
#2732=ORIENTED_EDGE('',*,*,#2006,.T.);
#2733=ORIENTED_EDGE('',*,*,#1846,.T.);
#2734=ORIENTED_EDGE('',*,*,#1870,.T.);
#2735=ORIENTED_EDGE('',*,*,#2007,.F.);
#2736=ORIENTED_EDGE('',*,*,#2003,.F.);
#2737=ORIENTED_EDGE('',*,*,#1955,.T.);
#2738=ORIENTED_EDGE('',*,*,#1952,.F.);
#2739=ORIENTED_EDGE('',*,*,#2008,.F.);
#2740=ORIENTED_EDGE('',*,*,#1959,.F.);
#2741=ORIENTED_EDGE('',*,*,#1968,.T.);
#2742=ORIENTED_EDGE('',*,*,#2009,.F.);
#2743=ORIENTED_EDGE('',*,*,#1854,.T.);
#2744=ORIENTED_EDGE('',*,*,#1851,.F.);
#2745=ORIENTED_EDGE('',*,*,#2010,.F.);
#2746=ORIENTED_EDGE('',*,*,#1849,.F.);
#2747=ORIENTED_EDGE('',*,*,#1847,.T.);
#2748=ORIENTED_EDGE('',*,*,#2006,.F.);
#2749=ORIENTED_EDGE('',*,*,#2011,.F.);
#2750=ORIENTED_EDGE('',*,*,#1787,.T.);
#2751=ORIENTED_EDGE('',*,*,#1790,.T.);
#2752=ORIENTED_EDGE('',*,*,#1792,.T.);
#2753=ORIENTED_EDGE('',*,*,#2012,.F.);
#2754=ORIENTED_EDGE('',*,*,#1766,.T.);
#2755=ORIENTED_EDGE('',*,*,#1769,.T.);
#2756=ORIENTED_EDGE('',*,*,#1771,.T.);
#2757=ORIENTED_EDGE('',*,*,#2013,.F.);
#2758=ORIENTED_EDGE('',*,*,#1745,.T.);
#2759=ORIENTED_EDGE('',*,*,#1748,.T.);
#2760=ORIENTED_EDGE('',*,*,#1750,.T.);
#2761=ORIENTED_EDGE('',*,*,#2014,.F.);
#2762=ORIENTED_EDGE('',*,*,#2005,.T.);
#2763=ORIENTED_EDGE('',*,*,#2015,.F.);
#2764=ORIENTED_EDGE('',*,*,#2016,.F.);
#2765=ORIENTED_EDGE('',*,*,#1773,.F.);
#2766=ORIENTED_EDGE('',*,*,#1788,.F.);
#2767=ORIENTED_EDGE('',*,*,#2011,.T.);
#2768=ORIENTED_EDGE('',*,*,#1724,.F.);
#2769=ORIENTED_EDGE('',*,*,#1905,.T.);
#2770=ORIENTED_EDGE('',*,*,#1681,.F.);
#2771=ORIENTED_EDGE('',*,*,#1672,.T.);
#2772=ORIENTED_EDGE('',*,*,#2017,.T.);
#2773=ORIENTED_EDGE('',*,*,#1708,.F.);
#2774=ORIENTED_EDGE('',*,*,#1701,.F.);
#2775=ORIENTED_EDGE('',*,*,#1907,.T.);
#2776=ORIENTED_EDGE('',*,*,#1727,.F.);
#2777=ORIENTED_EDGE('',*,*,#1718,.T.);
#2778=ORIENTED_EDGE('',*,*,#2018,.F.);
#2779=ORIENTED_EDGE('',*,*,#1689,.F.);
#2780=ORIENTED_EDGE('',*,*,#2004,.T.);
#2781=ORIENTED_EDGE('',*,*,#2014,.T.);
#2782=ORIENTED_EDGE('',*,*,#1749,.F.);
#2783=ORIENTED_EDGE('',*,*,#1741,.T.);
#2784=ORIENTED_EDGE('',*,*,#2019,.T.);
#2785=ORIENTED_EDGE('',*,*,#2000,.F.);
#2786=ORIENTED_EDGE('',*,*,#1997,.T.);
#2787=ORIENTED_EDGE('',*,*,#2002,.F.);
#2788=ORIENTED_EDGE('',*,*,#2020,.F.);
#2789=ORIENTED_EDGE('',*,*,#1666,.F.);
#2790=ORIENTED_EDGE('',*,*,#1678,.F.);
#2791=ORIENTED_EDGE('',*,*,#1904,.T.);
#2792=ORIENTED_EDGE('',*,*,#1767,.F.);
#2793=ORIENTED_EDGE('',*,*,#2012,.T.);
#2794=ORIENTED_EDGE('',*,*,#1791,.F.);
#2795=ORIENTED_EDGE('',*,*,#1783,.T.);
#2796=ORIENTED_EDGE('',*,*,#2021,.F.);
#2797=ORIENTED_EDGE('',*,*,#1752,.F.);
#2798=ORIENTED_EDGE('',*,*,#1746,.F.);
#2799=ORIENTED_EDGE('',*,*,#2013,.T.);
#2800=ORIENTED_EDGE('',*,*,#1770,.F.);
#2801=ORIENTED_EDGE('',*,*,#1762,.T.);
#2802=ORIENTED_EDGE('',*,*,#2022,.F.);
#2803=ORIENTED_EDGE('',*,*,#1731,.F.);
#2804=ORIENTED_EDGE('',*,*,#1993,.T.);
#2805=ORIENTED_EDGE('',*,*,#1996,.F.);
#2806=ORIENTED_EDGE('',*,*,#2023,.T.);
#2807=ORIENTED_EDGE('',*,*,#2015,.T.);
#2808=ORIENTED_EDGE('',*,*,#2007,.T.);
#2809=ORIENTED_EDGE('',*,*,#1869,.T.);
#2810=ORIENTED_EDGE('',*,*,#1850,.F.);
#2811=ORIENTED_EDGE('',*,*,#2010,.T.);
#2812=ORIENTED_EDGE('',*,*,#1853,.F.);
#2813=ORIENTED_EDGE('',*,*,#1633,.T.);
#2814=ORIENTED_EDGE('',*,*,#1839,.F.);
#2815=ORIENTED_EDGE('',*,*,#1871,.T.);
#2816=ORIENTED_EDGE('',*,*,#1844,.F.);
#2817=ORIENTED_EDGE('',*,*,#1658,.T.);
#2818=ORIENTED_EDGE('',*,*,#1982,.F.);
#2819=ORIENTED_EDGE('',*,*,#1647,.T.);
#2820=ORIENTED_EDGE('',*,*,#1984,.F.);
#2821=ORIENTED_EDGE('',*,*,#1865,.T.);
#2822=ORIENTED_EDGE('',*,*,#1990,.F.);
#2823=ORIENTED_EDGE('',*,*,#2024,.T.);
#2824=ORIENTED_EDGE('',*,*,#1992,.F.);
#2825=ORIENTED_EDGE('',*,*,#1912,.T.);
#2826=ORIENTED_EDGE('',*,*,#1979,.F.);
#2827=ORIENTED_EDGE('',*,*,#1900,.T.);
#2828=ORIENTED_EDGE('',*,*,#1981,.F.);
#2829=ORIENTED_EDGE('',*,*,#2025,.T.);
#2830=ORIENTED_EDGE('',*,*,#1971,.F.);
#2831=ORIENTED_EDGE('',*,*,#1821,.T.);
#2832=ORIENTED_EDGE('',*,*,#1973,.F.);
#2833=ORIENTED_EDGE('',*,*,#1938,.T.);
#2834=ORIENTED_EDGE('',*,*,#1951,.F.);
#2835=ORIENTED_EDGE('',*,*,#1928,.T.);
#2836=ORIENTED_EDGE('',*,*,#1969,.F.);
#2837=ORIENTED_EDGE('',*,*,#1813,.T.);
#2838=ORIENTED_EDGE('',*,*,#1954,.F.);
#2839=ORIENTED_EDGE('',*,*,#1639,.T.);
#2840=ORIENTED_EDGE('',*,*,#1960,.F.);
#2841=ORIENTED_EDGE('',*,*,#2008,.T.);
#2842=ORIENTED_EDGE('',*,*,#1668,.F.);
#2843=ORIENTED_EDGE('',*,*,#2026,.F.);
#2844=ORIENTED_EDGE('',*,*,#1670,.F.);
#2845=ORIENTED_EDGE('',*,*,#1663,.F.);
#2846=ORIENTED_EDGE('',*,*,#1691,.F.);
#2847=ORIENTED_EDGE('',*,*,#2027,.F.);
#2848=ORIENTED_EDGE('',*,*,#1693,.F.);
#2849=ORIENTED_EDGE('',*,*,#1686,.F.);
#2850=ORIENTED_EDGE('',*,*,#1726,.F.);
#2851=ORIENTED_EDGE('',*,*,#1729,.T.);
#2852=ORIENTED_EDGE('',*,*,#1906,.F.);
#2853=ORIENTED_EDGE('',*,*,#1722,.T.);
#2854=ORIENTED_EDGE('',*,*,#2017,.F.);
#2855=ORIENTED_EDGE('',*,*,#1671,.F.);
#2856=ORIENTED_EDGE('',*,*,#2026,.T.);
#2857=ORIENTED_EDGE('',*,*,#1667,.T.);
#2858=ORIENTED_EDGE('',*,*,#2020,.T.);
#2859=ORIENTED_EDGE('',*,*,#2001,.F.);
#2860=ORIENTED_EDGE('',*,*,#2019,.F.);
#2861=ORIENTED_EDGE('',*,*,#1740,.F.);
#2862=ORIENTED_EDGE('',*,*,#1797,.T.);
#2863=ORIENTED_EDGE('',*,*,#1732,.T.);
#2864=ORIENTED_EDGE('',*,*,#2022,.T.);
#2865=ORIENTED_EDGE('',*,*,#1761,.F.);
#2866=ORIENTED_EDGE('',*,*,#1798,.T.);
#2867=ORIENTED_EDGE('',*,*,#1753,.T.);
#2868=ORIENTED_EDGE('',*,*,#2021,.T.);
#2869=ORIENTED_EDGE('',*,*,#1782,.F.);
#2870=ORIENTED_EDGE('',*,*,#1796,.T.);
#2871=ORIENTED_EDGE('',*,*,#1774,.T.);
#2872=ORIENTED_EDGE('',*,*,#2016,.T.);
#2873=ORIENTED_EDGE('',*,*,#2023,.F.);
#2874=ORIENTED_EDGE('',*,*,#1995,.F.);
#2875=ORIENTED_EDGE('',*,*,#1694,.F.);
#2876=ORIENTED_EDGE('',*,*,#2027,.T.);
#2877=ORIENTED_EDGE('',*,*,#1690,.T.);
#2878=ORIENTED_EDGE('',*,*,#2018,.T.);
#2879=ORIENTED_EDGE('',*,*,#1717,.F.);
#2880=ORIENTED_EDGE('',*,*,#1794,.T.);
#2881=ORIENTED_EDGE('',*,*,#1709,.T.);
#2882=ORIENTED_EDGE('',*,*,#1967,.T.);
#2883=ORIENTED_EDGE('',*,*,#2028,.T.);
#2884=ORIENTED_EDGE('',*,*,#1855,.T.);
#2885=ORIENTED_EDGE('',*,*,#2009,.T.);
#2886=ORIENTED_EDGE('',*,*,#1857,.T.);
#2887=ORIENTED_EDGE('',*,*,#2029,.T.);
#2888=ORIENTED_EDGE('',*,*,#1965,.T.);
#2889=ORIENTED_EDGE('',*,*,#2030,.T.);
#2890=ORIENTED_EDGE('',*,*,#2030,.F.);
#2891=ORIENTED_EDGE('',*,*,#1964,.T.);
#2892=ORIENTED_EDGE('',*,*,#2031,.F.);
#2893=ORIENTED_EDGE('',*,*,#1858,.T.);
#2894=ORIENTED_EDGE('',*,*,#1963,.T.);
#2895=ORIENTED_EDGE('',*,*,#2032,.T.);
#2896=ORIENTED_EDGE('',*,*,#1859,.T.);
#2897=ORIENTED_EDGE('',*,*,#2031,.T.);
#2898=ORIENTED_EDGE('',*,*,#1861,.T.);
#2899=ORIENTED_EDGE('',*,*,#2033,.T.);
#2900=ORIENTED_EDGE('',*,*,#1961,.T.);
#2901=ORIENTED_EDGE('',*,*,#1636,.T.);
#2902=ORIENTED_EDGE('',*,*,#1625,.F.);
#2903=ORIENTED_EDGE('',*,*,#2034,.T.);
#2904=ORIENTED_EDGE('',*,*,#1985,.T.);
#2905=ORIENTED_EDGE('',*,*,#1644,.T.);
#2906=ORIENTED_EDGE('',*,*,#1619,.F.);
#2907=ORIENTED_EDGE('',*,*,#1941,.T.);
#2908=ORIENTED_EDGE('',*,*,#1977,.T.);
#2909=ORIENTED_EDGE('',*,*,#2035,.T.);
#2910=ORIENTED_EDGE('',*,*,#1944,.F.);
#2911=ORIENTED_EDGE('',*,*,#1803,.F.);
#2912=ORIENTED_EDGE('',*,*,#1801,.F.);
#2913=ORIENTED_EDGE('',*,*,#1925,.F.);
#2914=ORIENTED_EDGE('',*,*,#1921,.F.);
#2915=ORIENTED_EDGE('',*,*,#1934,.F.);
#2916=ORIENTED_EDGE('',*,*,#2028,.F.);
#2917=ORIENTED_EDGE('',*,*,#1966,.T.);
#2918=ORIENTED_EDGE('',*,*,#2029,.F.);
#2919=ORIENTED_EDGE('',*,*,#1856,.T.);
#2920=ORIENTED_EDGE('',*,*,#2032,.F.);
#2921=ORIENTED_EDGE('',*,*,#1962,.T.);
#2922=ORIENTED_EDGE('',*,*,#2033,.F.);
#2923=ORIENTED_EDGE('',*,*,#1860,.T.);
#2924=ORIENTED_EDGE('',*,*,#2036,.T.);
#2925=ORIENTED_EDGE('',*,*,#2037,.T.);
#2926=ORIENTED_EDGE('',*,*,#2038,.T.);
#2927=ORIENTED_EDGE('',*,*,#2039,.T.);
#2928=ORIENTED_EDGE('',*,*,#2040,.T.);
#2929=ORIENTED_EDGE('',*,*,#2037,.F.);
#2930=ORIENTED_EDGE('',*,*,#2041,.T.);
#2931=ORIENTED_EDGE('',*,*,#2042,.T.);
#2932=ORIENTED_EDGE('',*,*,#2043,.T.);
#2933=ORIENTED_EDGE('',*,*,#2042,.F.);
#2934=ORIENTED_EDGE('',*,*,#2044,.T.);
#2935=ORIENTED_EDGE('',*,*,#2045,.F.);
#2936=ORIENTED_EDGE('',*,*,#2046,.T.);
#2937=ORIENTED_EDGE('',*,*,#2039,.F.);
#2938=ORIENTED_EDGE('',*,*,#2047,.T.);
#2939=ORIENTED_EDGE('',*,*,#2045,.T.);
#2940=ORIENTED_EDGE('',*,*,#2041,.F.);
#2941=ORIENTED_EDGE('',*,*,#2048,.F.);
#2942=ORIENTED_EDGE('',*,*,#1875,.F.);
#2943=ORIENTED_EDGE('',*,*,#2049,.F.);
#2944=ORIENTED_EDGE('',*,*,#1862,.F.);
#2945=ORIENTED_EDGE('',*,*,#1654,.T.);
#2946=ORIENTED_EDGE('',*,*,#1879,.F.);
#2947=ORIENTED_EDGE('',*,*,#1876,.T.);
#2948=ORIENTED_EDGE('',*,*,#2048,.T.);
#2949=ORIENTED_EDGE('',*,*,#2036,.F.);
#2950=ORIENTED_EDGE('',*,*,#2050,.T.);
#2951=ORIENTED_EDGE('',*,*,#1872,.T.);
#2952=ORIENTED_EDGE('',*,*,#2038,.F.);
#2953=ORIENTED_EDGE('',*,*,#2040,.F.);
#2954=ORIENTED_EDGE('',*,*,#2043,.F.);
#2955=ORIENTED_EDGE('',*,*,#2047,.F.);
#2956=ORIENTED_EDGE('',*,*,#2051,.T.);
#2957=ORIENTED_EDGE('',*,*,#2052,.T.);
#2958=ORIENTED_EDGE('',*,*,#2053,.T.);
#2959=ORIENTED_EDGE('',*,*,#2054,.T.);
#2960=ORIENTED_EDGE('',*,*,#2055,.T.);
#2961=ORIENTED_EDGE('',*,*,#2056,.T.);
#2962=ORIENTED_EDGE('',*,*,#2057,.T.);
#2963=ORIENTED_EDGE('',*,*,#2052,.F.);
#2964=ORIENTED_EDGE('',*,*,#2058,.T.);
#2965=ORIENTED_EDGE('',*,*,#2056,.F.);
#2966=ORIENTED_EDGE('',*,*,#2059,.T.);
#2967=ORIENTED_EDGE('',*,*,#2060,.T.);
#2968=ORIENTED_EDGE('',*,*,#2061,.T.);
#2969=ORIENTED_EDGE('',*,*,#2060,.F.);
#2970=ORIENTED_EDGE('',*,*,#2062,.T.);
#2971=ORIENTED_EDGE('',*,*,#2054,.F.);
#2972=ORIENTED_EDGE('',*,*,#2061,.F.);
#2973=ORIENTED_EDGE('',*,*,#2063,.T.);
#2974=ORIENTED_EDGE('',*,*,#1890,.F.);
#2975=ORIENTED_EDGE('',*,*,#2064,.T.);
#2976=ORIENTED_EDGE('',*,*,#2053,.F.);
#2977=ORIENTED_EDGE('',*,*,#2065,.F.);
#2978=ORIENTED_EDGE('',*,*,#1891,.F.);
#2979=ORIENTED_EDGE('',*,*,#2063,.F.);
#2980=ORIENTED_EDGE('',*,*,#2051,.F.);
#2981=ORIENTED_EDGE('',*,*,#2062,.F.);
#2982=ORIENTED_EDGE('',*,*,#2059,.F.);
#2983=ORIENTED_EDGE('',*,*,#2055,.F.);
#2984=ORIENTED_EDGE('',*,*,#2066,.T.);
#2985=ORIENTED_EDGE('',*,*,#2067,.T.);
#2986=ORIENTED_EDGE('',*,*,#2068,.T.);
#2987=ORIENTED_EDGE('',*,*,#2069,.T.);
#2988=ORIENTED_EDGE('',*,*,#2070,.T.);
#2989=ORIENTED_EDGE('',*,*,#2071,.T.);
#2990=ORIENTED_EDGE('',*,*,#2072,.T.);
#2991=ORIENTED_EDGE('',*,*,#2067,.F.);
#2992=ORIENTED_EDGE('',*,*,#2073,.T.);
#2993=ORIENTED_EDGE('',*,*,#2071,.F.);
#2994=ORIENTED_EDGE('',*,*,#2074,.T.);
#2995=ORIENTED_EDGE('',*,*,#2075,.T.);
#2996=ORIENTED_EDGE('',*,*,#2076,.T.);
#2997=ORIENTED_EDGE('',*,*,#2075,.F.);
#2998=ORIENTED_EDGE('',*,*,#2077,.T.);
#2999=ORIENTED_EDGE('',*,*,#2069,.F.);
#3000=ORIENTED_EDGE('',*,*,#2076,.F.);
#3001=ORIENTED_EDGE('',*,*,#2078,.T.);
#3002=ORIENTED_EDGE('',*,*,#1894,.F.);
#3003=ORIENTED_EDGE('',*,*,#2079,.T.);
#3004=ORIENTED_EDGE('',*,*,#2068,.F.);
#3005=ORIENTED_EDGE('',*,*,#2080,.F.);
#3006=ORIENTED_EDGE('',*,*,#1895,.F.);
#3007=ORIENTED_EDGE('',*,*,#2078,.F.);
#3008=ORIENTED_EDGE('',*,*,#2066,.F.);
#3009=ORIENTED_EDGE('',*,*,#2077,.F.);
#3010=ORIENTED_EDGE('',*,*,#2074,.F.);
#3011=ORIENTED_EDGE('',*,*,#2070,.F.);
#3012=ORIENTED_EDGE('',*,*,#1947,.T.);
#3013=ORIENTED_EDGE('',*,*,#2081,.T.);
#3014=ORIENTED_EDGE('',*,*,#2082,.T.);
#3015=ORIENTED_EDGE('',*,*,#2083,.T.);
#3016=ORIENTED_EDGE('',*,*,#2084,.T.);
#3017=ORIENTED_EDGE('',*,*,#2085,.T.);
#3018=ORIENTED_EDGE('',*,*,#2086,.T.);
#3019=ORIENTED_EDGE('',*,*,#2081,.F.);
#3020=ORIENTED_EDGE('',*,*,#2087,.T.);
#3021=ORIENTED_EDGE('',*,*,#2088,.T.);
#3022=ORIENTED_EDGE('',*,*,#2089,.T.);
#3023=ORIENTED_EDGE('',*,*,#2083,.F.);
#3024=ORIENTED_EDGE('',*,*,#2090,.T.);
#3025=ORIENTED_EDGE('',*,*,#2088,.F.);
#3026=ORIENTED_EDGE('',*,*,#2091,.T.);
#3027=ORIENTED_EDGE('',*,*,#2085,.F.);
#3028=ORIENTED_EDGE('',*,*,#2084,.F.);
#3029=ORIENTED_EDGE('',*,*,#1946,.F.);
#3030=ORIENTED_EDGE('',*,*,#1808,.F.);
#3031=ORIENTED_EDGE('',*,*,#2092,.F.);
#3032=ORIENTED_EDGE('',*,*,#2082,.F.);
#3033=ORIENTED_EDGE('',*,*,#2086,.F.);
#3034=ORIENTED_EDGE('',*,*,#2091,.F.);
#3035=ORIENTED_EDGE('',*,*,#2087,.F.);
#3036=ORIENTED_EDGE('',*,*,#1882,.F.);
#3037=ORIENTED_EDGE('',*,*,#2093,.T.);
#3038=ORIENTED_EDGE('',*,*,#1914,.F.);
#3039=ORIENTED_EDGE('',*,*,#1896,.T.);
#3040=ORIENTED_EDGE('',*,*,#2080,.T.);
#3041=ORIENTED_EDGE('',*,*,#2072,.F.);
#3042=ORIENTED_EDGE('',*,*,#2094,.T.);
#3043=ORIENTED_EDGE('',*,*,#1892,.T.);
#3044=ORIENTED_EDGE('',*,*,#2065,.T.);
#3045=ORIENTED_EDGE('',*,*,#2057,.F.);
#3046=ORIENTED_EDGE('',*,*,#2095,.T.);
#3047=ORIENTED_EDGE('',*,*,#1888,.T.);
#3048=ORIENTED_EDGE('',*,*,#2073,.F.);
#3049=ORIENTED_EDGE('',*,*,#2079,.F.);
#3050=ORIENTED_EDGE('',*,*,#1893,.F.);
#3051=ORIENTED_EDGE('',*,*,#2094,.F.);
#3052=ORIENTED_EDGE('',*,*,#2058,.F.);
#3053=ORIENTED_EDGE('',*,*,#2064,.F.);
#3054=ORIENTED_EDGE('',*,*,#1889,.F.);
#3055=ORIENTED_EDGE('',*,*,#2095,.F.);
#3056=ORIENTED_EDGE('',*,*,#2089,.F.);
#3057=ORIENTED_EDGE('',*,*,#2096,.F.);
#3058=ORIENTED_EDGE('',*,*,#1806,.F.);
#3059=ORIENTED_EDGE('',*,*,#1948,.F.);
#3060=ORIENTED_EDGE('',*,*,#2090,.F.);
#3061=ORIENTED_EDGE('',*,*,#2092,.T.);
#3062=ORIENTED_EDGE('',*,*,#1807,.F.);
#3063=ORIENTED_EDGE('',*,*,#2096,.T.);
#3064=ORIENTED_EDGE('',*,*,#2046,.F.);
#3065=ORIENTED_EDGE('',*,*,#2097,.F.);
#3066=ORIENTED_EDGE('',*,*,#1873,.F.);
#3067=ORIENTED_EDGE('',*,*,#2050,.F.);
#3068=ORIENTED_EDGE('',*,*,#2044,.F.);
#3069=ORIENTED_EDGE('',*,*,#2049,.T.);
#3070=ORIENTED_EDGE('',*,*,#1874,.F.);
#3071=ORIENTED_EDGE('',*,*,#2097,.T.);
#3072=ORIENTED_EDGE('',*,*,#1624,.F.);
#3073=ORIENTED_EDGE('',*,*,#2035,.F.);
#3074=ORIENTED_EDGE('',*,*,#1976,.T.);
#3075=ORIENTED_EDGE('',*,*,#1978,.F.);
#3076=ORIENTED_EDGE('',*,*,#2025,.F.);
#3077=ORIENTED_EDGE('',*,*,#1980,.F.);
#3078=ORIENTED_EDGE('',*,*,#1917,.T.);
#3079=ORIENTED_EDGE('',*,*,#1915,.F.);
#3080=ORIENTED_EDGE('',*,*,#2093,.F.);
#3081=ORIENTED_EDGE('',*,*,#1881,.F.);
#3082=ORIENTED_EDGE('',*,*,#1887,.T.);
#3083=ORIENTED_EDGE('',*,*,#1991,.F.);
#3084=ORIENTED_EDGE('',*,*,#2024,.F.);
#3085=ORIENTED_EDGE('',*,*,#1989,.F.);
#3086=ORIENTED_EDGE('',*,*,#1986,.T.);
#3087=ORIENTED_EDGE('',*,*,#2034,.F.);
#3088=PLANE('',#3396);
#3089=PLANE('',#3400);
#3090=PLANE('',#3404);
#3091=PLANE('',#3408);
#3092=PLANE('',#3414);
#3093=PLANE('',#3421);
#3094=PLANE('',#3429);
#3095=PLANE('',#3441);
#3096=PLANE('',#3442);
#3097=PLANE('',#3443);
#3098=PLANE('',#3455);
#3099=PLANE('',#3456);
#3100=PLANE('',#3457);
#3101=PLANE('',#3469);
#3102=PLANE('',#3470);
#3103=PLANE('',#3471);
#3104=PLANE('',#3483);
#3105=PLANE('',#3484);
#3106=PLANE('',#3485);
#3107=PLANE('',#3497);
#3108=PLANE('',#3498);
#3109=PLANE('',#3499);
#3110=PLANE('',#3511);
#3111=PLANE('',#3512);
#3112=PLANE('',#3513);
#3113=PLANE('',#3514);
#3114=PLANE('',#3515);
#3115=PLANE('',#3516);
#3116=PLANE('',#3517);
#3117=PLANE('',#3518);
#3118=PLANE('',#3519);
#3119=PLANE('',#3523);
#3120=PLANE('',#3533);
#3121=PLANE('',#3534);
#3122=PLANE('',#3541);
#3123=PLANE('',#3544);
#3124=PLANE('',#3550);
#3125=PLANE('',#3557);
#3126=PLANE('',#3562);
#3127=PLANE('',#3566);
#3128=PLANE('',#3567);
#3129=PLANE('',#3575);
#3130=PLANE('',#3578);
#3131=PLANE('',#3580);
#3132=PLANE('',#3590);
#3133=PLANE('',#3592);
#3134=PLANE('',#3596);
#3135=PLANE('',#3600);
#3136=PLANE('',#3607);
#3137=PLANE('',#3609);
#3138=PLANE('',#3618);
#3139=PLANE('',#3628);
#3140=PLANE('',#3632);
#3141=PLANE('',#3639);
#3142=PLANE('',#3640);
#3143=PLANE('',#3641);
#3144=PLANE('',#3642);
#3145=PLANE('',#3643);
#3146=PLANE('',#3644);
#3147=PLANE('',#3645);
#3148=PLANE('',#3646);
#3149=PLANE('',#3647);
#3150=PLANE('',#3648);
#3151=PLANE('',#3649);
#3152=PLANE('',#3650);
#3153=PLANE('',#3651);
#3154=PLANE('',#3652);
#3155=PLANE('',#3653);
#3156=PLANE('',#3654);
#3157=PLANE('',#3655);
#3158=PLANE('',#3656);
#3159=PLANE('',#3657);
#3160=PLANE('',#3658);
#3161=PLANE('',#3659);
#3162=PLANE('',#3662);
#3163=PLANE('',#3667);
#3164=PLANE('',#3668);
#3165=PLANE('',#3669);
#3166=PLANE('',#3670);
#3167=PLANE('',#3671);
#3168=PLANE('',#3672);
#3169=PLANE('',#3673);
#3170=PLANE('',#3674);
#3171=PLANE('',#3675);
#3172=PLANE('',#3676);
#3173=PLANE('',#3677);
#3174=PLANE('',#3678);
#3175=PLANE('',#3679);
#3176=PLANE('',#3680);
#3177=PLANE('',#3681);
#3178=PLANE('',#3682);
#3179=PLANE('',#3683);
#3180=PLANE('',#3684);
#3181=PLANE('',#3685);
#3182=PLANE('',#3686);
#3183=PLANE('',#3687);
#3184=PLANE('',#3688);
#3185=PLANE('',#3689);
#3186=PLANE('',#3690);
#3187=PLANE('',#3691);
#3188=PLANE('',#3692);
#3189=PLANE('',#3693);
#3190=PLANE('',#3694);
#3191=PLANE('',#3695);
#3192=PLANE('',#3696);
#3193=PLANE('',#3697);
#3194=PLANE('',#3698);
#3195=PLANE('',#3699);
#3196=PLANE('',#3700);
#3197=PLANE('',#3701);
#3198=PLANE('',#3702);
#3199=PLANE('',#3703);
#3200=PLANE('',#3704);
#3201=ADVANCED_FACE('',(#213),#3088,.T.);
#3202=ADVANCED_FACE('',(#214),#209,.T.);
#3203=ADVANCED_FACE('',(#215),#3089,.T.);
#3204=ADVANCED_FACE('',(#216),#210,.T.);
#3205=ADVANCED_FACE('',(#217),#3090,.T.);
#3206=ADVANCED_FACE('',(#218),#211,.T.);
#3207=ADVANCED_FACE('',(#219),#3091,.T.);
#3208=ADVANCED_FACE('',(#220),#212,.T.);
#3209=ADVANCED_FACE('',(#221),#63,.T.);
#3210=ADVANCED_FACE('',(#222),#3092,.T.);
#3211=ADVANCED_FACE('',(#223),#64,.T.);
#3212=ADVANCED_FACE('',(#224),#3093,.T.);
#3213=ADVANCED_FACE('',(#225),#3094,.T.);
#3214=ADVANCED_FACE('',(#226),#65,.T.);
#3215=ADVANCED_FACE('',(#227),#66,.T.);
#3216=ADVANCED_FACE('',(#228),#67,.T.);
#3217=ADVANCED_FACE('',(#229),#3095,.T.);
#3218=ADVANCED_FACE('',(#230),#3096,.T.);
#3219=ADVANCED_FACE('',(#231),#3097,.T.);
#3220=ADVANCED_FACE('',(#232),#68,.T.);
#3221=ADVANCED_FACE('',(#233),#69,.T.);
#3222=ADVANCED_FACE('',(#234),#70,.T.);
#3223=ADVANCED_FACE('',(#235),#3098,.T.);
#3224=ADVANCED_FACE('',(#236),#3099,.T.);
#3225=ADVANCED_FACE('',(#237),#3100,.T.);
#3226=ADVANCED_FACE('',(#238),#71,.T.);
#3227=ADVANCED_FACE('',(#239),#72,.T.);
#3228=ADVANCED_FACE('',(#240),#73,.T.);
#3229=ADVANCED_FACE('',(#241),#3101,.T.);
#3230=ADVANCED_FACE('',(#242),#3102,.T.);
#3231=ADVANCED_FACE('',(#243),#3103,.T.);
#3232=ADVANCED_FACE('',(#244),#74,.T.);
#3233=ADVANCED_FACE('',(#245),#75,.T.);
#3234=ADVANCED_FACE('',(#246),#76,.T.);
#3235=ADVANCED_FACE('',(#247),#3104,.T.);
#3236=ADVANCED_FACE('',(#248),#3105,.T.);
#3237=ADVANCED_FACE('',(#249),#3106,.T.);
#3238=ADVANCED_FACE('',(#250),#77,.T.);
#3239=ADVANCED_FACE('',(#251),#78,.T.);
#3240=ADVANCED_FACE('',(#252),#79,.T.);
#3241=ADVANCED_FACE('',(#253),#3107,.T.);
#3242=ADVANCED_FACE('',(#254),#3108,.T.);
#3243=ADVANCED_FACE('',(#255),#3109,.T.);
#3244=ADVANCED_FACE('',(#256),#80,.T.);
#3245=ADVANCED_FACE('',(#257),#81,.T.);
#3246=ADVANCED_FACE('',(#258),#82,.T.);
#3247=ADVANCED_FACE('',(#259),#3110,.T.);
#3248=ADVANCED_FACE('',(#260),#3111,.T.);
#3249=ADVANCED_FACE('',(#261),#3112,.T.);
#3250=ADVANCED_FACE('',(#262),#3113,.T.);
#3251=ADVANCED_FACE('',(#263),#3114,.T.);
#3252=ADVANCED_FACE('',(#264),#3115,.T.);
#3253=ADVANCED_FACE('',(#265),#3116,.T.);
#3254=ADVANCED_FACE('',(#266),#3117,.T.);
#3255=ADVANCED_FACE('',(#267),#3118,.T.);
#3256=ADVANCED_FACE('',(#268),#83,.T.);
#3257=ADVANCED_FACE('',(#269),#3119,.F.);
#3258=ADVANCED_FACE('',(#270),#84,.T.);
#3259=ADVANCED_FACE('',(#271),#3120,.F.);
#3260=ADVANCED_FACE('',(#272),#3121,.T.);
#3261=ADVANCED_FACE('',(#273),#85,.T.);
#3262=ADVANCED_FACE('',(#274),#86,.T.);
#3263=ADVANCED_FACE('',(#275),#87,.F.);
#3264=ADVANCED_FACE('',(#276),#3122,.F.);
#3265=ADVANCED_FACE('',(#277),#88,.F.);
#3266=ADVANCED_FACE('',(#278),#3123,.F.);
#3267=ADVANCED_FACE('',(#279),#89,.F.);
#3268=ADVANCED_FACE('',(#280),#90,.F.);
#3269=ADVANCED_FACE('',(#281),#3124,.F.);
#3270=ADVANCED_FACE('',(#282),#91,.T.);
#3271=ADVANCED_FACE('',(#283),#3125,.F.);
#3272=ADVANCED_FACE('',(#284),#92,.T.);
#3273=ADVANCED_FACE('',(#285),#3126,.T.);
#3274=ADVANCED_FACE('',(#286),#93,.T.);
#3275=ADVANCED_FACE('',(#287),#3127,.F.);
#3276=ADVANCED_FACE('',(#288),#3128,.F.);
#3277=ADVANCED_FACE('',(#289),#94,.T.);
#3278=ADVANCED_FACE('',(#290),#3129,.F.);
#3279=ADVANCED_FACE('',(#291),#95,.T.);
#3280=ADVANCED_FACE('',(#292),#3130,.T.);
#3281=ADVANCED_FACE('',(#293),#3131,.T.);
#3282=ADVANCED_FACE('',(#294),#96,.T.);
#3283=ADVANCED_FACE('',(#295),#97,.T.);
#3284=ADVANCED_FACE('',(#296),#3132,.T.);
#3285=ADVANCED_FACE('',(#297),#98,.T.);
#3286=ADVANCED_FACE('',(#298),#3133,.F.);
#3287=ADVANCED_FACE('',(#299),#99,.F.);
#3288=ADVANCED_FACE('',(#300),#100,.F.);
#3289=ADVANCED_FACE('',(#301),#3134,.F.);
#3290=ADVANCED_FACE('',(#302),#101,.F.);
#3291=ADVANCED_FACE('',(#303),#3135,.F.);
#3292=ADVANCED_FACE('',(#304),#102,.F.);
#3293=ADVANCED_FACE('',(#305),#103,.F.);
#3294=ADVANCED_FACE('',(#306),#3136,.F.);
#3295=ADVANCED_FACE('',(#307),#104,.F.);
#3296=ADVANCED_FACE('',(#308),#3137,.F.);
#3297=ADVANCED_FACE('',(#309),#105,.F.);
#3298=ADVANCED_FACE('',(#310),#106,.F.);
#3299=ADVANCED_FACE('',(#311),#107,.F.);
#3300=ADVANCED_FACE('',(#312),#108,.F.);
#3301=ADVANCED_FACE('',(#313),#3138,.F.);
#3302=ADVANCED_FACE('',(#314),#109,.F.);
#3303=ADVANCED_FACE('',(#315),#110,.F.);
#3304=ADVANCED_FACE('',(#316),#111,.F.);
#3305=ADVANCED_FACE('',(#317),#3139,.T.);
#3306=ADVANCED_FACE('',(#318),#112,.F.);
#3307=ADVANCED_FACE('',(#319),#3140,.T.);
#3308=ADVANCED_FACE('',(#320),#113,.F.);
#3309=ADVANCED_FACE('',(#321),#114,.F.);
#3310=ADVANCED_FACE('',(#322),#3141,.F.);
#3311=ADVANCED_FACE('',(#323),#3142,.T.);
#3312=ADVANCED_FACE('',(#324),#3143,.T.);
#3313=ADVANCED_FACE('',(#325),#3144,.T.);
#3314=ADVANCED_FACE('',(#326),#3145,.T.);
#3315=ADVANCED_FACE('',(#327),#3146,.T.);
#3316=ADVANCED_FACE('',(#328),#3147,.T.);
#3317=ADVANCED_FACE('',(#329),#3148,.T.);
#3318=ADVANCED_FACE('',(#330),#3149,.T.);
#3319=ADVANCED_FACE('',(#331),#3150,.T.);
#3320=ADVANCED_FACE('',(#332),#3151,.T.);
#3321=ADVANCED_FACE('',(#333),#3152,.T.);
#3322=ADVANCED_FACE('',(#334),#3153,.T.);
#3323=ADVANCED_FACE('',(#335),#3154,.T.);
#3324=ADVANCED_FACE('',(#336),#3155,.T.);
#3325=ADVANCED_FACE('',(#337),#3156,.T.);
#3326=ADVANCED_FACE('',(#338),#3157,.T.);
#3327=ADVANCED_FACE('',(#339),#3158,.T.);
#3328=ADVANCED_FACE('',(#340),#3159,.T.);
#3329=ADVANCED_FACE('',(#341),#3160,.T.);
#3330=ADVANCED_FACE('',(#342),#3161,.F.);
#3331=ADVANCED_FACE('',(#343),#115,.T.);
#3332=ADVANCED_FACE('',(#344),#116,.T.);
#3333=ADVANCED_FACE('',(#345),#3162,.F.);
#3334=ADVANCED_FACE('',(#346),#117,.T.);
#3335=ADVANCED_FACE('',(#347),#118,.T.);
#3336=ADVANCED_FACE('',(#348),#119,.T.);
#3337=ADVANCED_FACE('',(#349),#120,.T.);
#3338=ADVANCED_FACE('',(#350),#3163,.F.);
#3339=ADVANCED_FACE('',(#351),#3164,.T.);
#3340=ADVANCED_FACE('',(#352),#3165,.T.);
#3341=ADVANCED_FACE('',(#353),#3166,.T.);
#3342=ADVANCED_FACE('',(#354),#3167,.T.);
#3343=ADVANCED_FACE('',(#355),#3168,.T.);
#3344=ADVANCED_FACE('',(#356),#3169,.T.);
#3345=ADVANCED_FACE('',(#357),#3170,.T.);
#3346=ADVANCED_FACE('',(#358),#3171,.T.);
#3347=ADVANCED_FACE('',(#359),#3172,.T.);
#3348=ADVANCED_FACE('',(#360),#3173,.T.);
#3349=ADVANCED_FACE('',(#361),#3174,.T.);
#3350=ADVANCED_FACE('',(#362),#3175,.T.);
#3351=ADVANCED_FACE('',(#363),#3176,.T.);
#3352=ADVANCED_FACE('',(#364),#3177,.T.);
#3353=ADVANCED_FACE('',(#365),#3178,.T.);
#3354=ADVANCED_FACE('',(#366),#3179,.T.);
#3355=ADVANCED_FACE('',(#367),#3180,.T.);
#3356=ADVANCED_FACE('',(#368),#3181,.T.);
#3357=ADVANCED_FACE('',(#369),#3182,.T.);
#3358=ADVANCED_FACE('',(#370),#3183,.T.);
#3359=ADVANCED_FACE('',(#371),#3184,.T.);
#3360=ADVANCED_FACE('',(#372),#3185,.T.);
#3361=ADVANCED_FACE('',(#373),#3186,.T.);
#3362=ADVANCED_FACE('',(#374),#3187,.T.);
#3363=ADVANCED_FACE('',(#375),#3188,.T.);
#3364=ADVANCED_FACE('',(#376),#3189,.T.);
#3365=ADVANCED_FACE('',(#377),#3190,.T.);
#3366=ADVANCED_FACE('',(#378),#3191,.T.);
#3367=ADVANCED_FACE('',(#379),#3192,.T.);
#3368=ADVANCED_FACE('',(#380),#3193,.T.);
#3369=ADVANCED_FACE('',(#381),#3194,.T.);
#3370=ADVANCED_FACE('',(#382),#3195,.T.);
#3371=ADVANCED_FACE('',(#383),#3196,.T.);
#3372=ADVANCED_FACE('',(#384),#3197,.T.);
#3373=ADVANCED_FACE('',(#385),#3198,.T.);
#3374=ADVANCED_FACE('',(#386),#3199,.T.);
#3375=ADVANCED_FACE('',(#387),#3200,.T.);
#3376=CLOSED_SHELL('',(#3201,#3202,#3203,#3204,#3205,#3206,#3207,#3208,
#3209,#3210,#3211,#3212,#3213,#3214,#3215,#3216,#3217,#3218,#3219,#3220,
#3221,#3222,#3223,#3224,#3225,#3226,#3227,#3228,#3229,#3230,#3231,#3232,
#3233,#3234,#3235,#3236,#3237,#3238,#3239,#3240,#3241,#3242,#3243,#3244,
#3245,#3246,#3247,#3248,#3249,#3250,#3251,#3252,#3253,#3254,#3255,#3256,
#3257,#3258,#3259,#3260,#3261,#3262,#3263,#3264,#3265,#3266,#3267,#3268,
#3269,#3270,#3271,#3272,#3273,#3274,#3275,#3276,#3277,#3278,#3279,#3280,
#3281,#3282,#3283,#3284,#3285,#3286,#3287,#3288,#3289,#3290,#3291,#3292,
#3293,#3294,#3295,#3296,#3297,#3298,#3299,#3300,#3301,#3302,#3303,#3304,
#3305,#3306,#3307,#3308,#3309,#3310,#3311,#3312,#3313,#3314,#3315,#3316,
#3317,#3318,#3319,#3320,#3321,#3322,#3323,#3324,#3325,#3326,#3327,#3328,
#3329,#3330,#3331,#3332,#3333,#3334,#3335,#3336,#3337,#3338,#3339,#3340,
#3341,#3342,#3343,#3344,#3345,#3346,#3347,#3348,#3349,#3350,#3351,#3352,
#3353,#3354,#3355,#3356,#3357,#3358,#3359,#3360,#3361,#3362,#3363,#3364,
#3365,#3366,#3367,#3368,#3369,#3370,#3371,#3372,#3373,#3374,#3375));
#3377=DERIVED_UNIT_ELEMENT(#3379,1.);
#3378=DERIVED_UNIT_ELEMENT(#5720,3.);
#3379=(
MASS_UNIT()
NAMED_UNIT(*)
SI_UNIT($,.GRAM.)
);
#3380=DERIVED_UNIT((#3377,#3378));
#3381=MEASURE_REPRESENTATION_ITEM('density measure',
POSITIVE_RATIO_MEASURE(1.),#3380);
#3382=PROPERTY_DEFINITION_REPRESENTATION(#3387,#3384);
#3383=PROPERTY_DEFINITION_REPRESENTATION(#3388,#3385);
#3384=REPRESENTATION('material name',(#3386),#5717);
#3385=REPRESENTATION('density',(#3381),#5717);
#3386=DESCRIPTIVE_REPRESENTATION_ITEM('Generic','Generic');
#3387=PROPERTY_DEFINITION('material property','material name',#5727);
#3388=PROPERTY_DEFINITION('material property','density of part',#5727);
#3389=DATE_TIME_ROLE('creation_date');
#3390=APPLIED_DATE_AND_TIME_ASSIGNMENT(#3391,#3389,(#5727));
#3391=DATE_AND_TIME(#3392,#3393);
#3392=CALENDAR_DATE(2019,23,8);
#3393=LOCAL_TIME(14,10,1.,#3394);
#3394=COORDINATED_UNIVERSAL_TIME_OFFSET(0,0,.BEHIND.);
#3395=AXIS2_PLACEMENT_3D('placement',#4684,#3705,#3706);
#3396=AXIS2_PLACEMENT_3D('',#4685,#3707,#3708);
#3397=AXIS2_PLACEMENT_3D('',#4694,#3713,#3714);
#3398=AXIS2_PLACEMENT_3D('',#4696,#3715,#3716);
#3399=AXIS2_PLACEMENT_3D('',#4699,#3718,#3719);
#3400=AXIS2_PLACEMENT_3D('',#4700,#3720,#3721);
#3401=AXIS2_PLACEMENT_3D('',#4706,#3725,#3726);
#3402=AXIS2_PLACEMENT_3D('',#4708,#3727,#3728);
#3403=AXIS2_PLACEMENT_3D('',#4711,#3730,#3731);
#3404=AXIS2_PLACEMENT_3D('',#4712,#3732,#3733);
#3405=AXIS2_PLACEMENT_3D('',#4718,#3737,#3738);
#3406=AXIS2_PLACEMENT_3D('',#4720,#3739,#3740);
#3407=AXIS2_PLACEMENT_3D('',#4723,#3742,#3743);
#3408=AXIS2_PLACEMENT_3D('',#4724,#3744,#3745);
#3409=AXIS2_PLACEMENT_3D('',#4730,#3749,#3750);
#3410=AXIS2_PLACEMENT_3D('',#4731,#3751,#3752);
#3411=AXIS2_PLACEMENT_3D('',#4732,#3753,#3754);
#3412=AXIS2_PLACEMENT_3D('',#4733,#3755,#3756);
#3413=AXIS2_PLACEMENT_3D('',#4737,#3758,#3759);
#3414=AXIS2_PLACEMENT_3D('',#4739,#3761,#3762);
#3415=AXIS2_PLACEMENT_3D('',#4745,#3765,#3766);
#3416=AXIS2_PLACEMENT_3D('',#4749,#3768,#3769);
#3417=AXIS2_PLACEMENT_3D('',#4757,#3773,#3774);
#3418=AXIS2_PLACEMENT_3D('',#4761,#3776,#3777);
#3419=AXIS2_PLACEMENT_3D('',#4763,#3779,#3780);
#3420=AXIS2_PLACEMENT_3D('',#4766,#3782,#3783);
#3421=AXIS2_PLACEMENT_3D('',#4767,#3784,#3785);
#3422=AXIS2_PLACEMENT_3D('',#4773,#3788,#3789);
#3423=AXIS2_PLACEMENT_3D('',#4777,#3791,#3792);
#3424=AXIS2_PLACEMENT_3D('',#4781,#3794,#3795);
#3425=AXIS2_PLACEMENT_3D('',#4787,#3798,#3799);
#3426=AXIS2_PLACEMENT_3D('',#4791,#3801,#3802);
#3427=AXIS2_PLACEMENT_3D('',#4795,#3804,#3805);
#3428=AXIS2_PLACEMENT_3D('',#4799,#3807,#3808);
#3429=AXIS2_PLACEMENT_3D('',#4801,#3810,#3811);
#3430=AXIS2_PLACEMENT_3D('',#4802,#3812,#3813);
#3431=AXIS2_PLACEMENT_3D('',#4807,#3815,#3816);
#3432=AXIS2_PLACEMENT_3D('',#4810,#3818,#3819);
#3433=AXIS2_PLACEMENT_3D('',#4811,#3820,#3821);
#3434=AXIS2_PLACEMENT_3D('',#4816,#3823,#3824);
#3435=AXIS2_PLACEMENT_3D('',#4818,#3825,#3826);
#3436=AXIS2_PLACEMENT_3D('',#4820,#3828,#3829);
#3437=AXIS2_PLACEMENT_3D('',#4821,#3830,#3831);
#3438=AXIS2_PLACEMENT_3D('',#4825,#3833,#3834);
#3439=AXIS2_PLACEMENT_3D('',#4827,#3835,#3836);
#3440=AXIS2_PLACEMENT_3D('',#4830,#3838,#3839);
#3441=AXIS2_PLACEMENT_3D('',#4831,#3840,#3841);
#3442=AXIS2_PLACEMENT_3D('',#4839,#3846,#3847);
#3443=AXIS2_PLACEMENT_3D('',#4843,#3850,#3851);
#3444=AXIS2_PLACEMENT_3D('',#4849,#3855,#3856);
#3445=AXIS2_PLACEMENT_3D('',#4854,#3858,#3859);
#3446=AXIS2_PLACEMENT_3D('',#4857,#3861,#3862);
#3447=AXIS2_PLACEMENT_3D('',#4858,#3863,#3864);
#3448=AXIS2_PLACEMENT_3D('',#4863,#3866,#3867);
#3449=AXIS2_PLACEMENT_3D('',#4865,#3868,#3869);
#3450=AXIS2_PLACEMENT_3D('',#4867,#3871,#3872);
#3451=AXIS2_PLACEMENT_3D('',#4868,#3873,#3874);
#3452=AXIS2_PLACEMENT_3D('',#4872,#3876,#3877);
#3453=AXIS2_PLACEMENT_3D('',#4874,#3878,#3879);
#3454=AXIS2_PLACEMENT_3D('',#4877,#3881,#3882);
#3455=AXIS2_PLACEMENT_3D('',#4878,#3883,#3884);
#3456=AXIS2_PLACEMENT_3D('',#4886,#3889,#3890);
#3457=AXIS2_PLACEMENT_3D('',#4890,#3893,#3894);
#3458=AXIS2_PLACEMENT_3D('',#4896,#3898,#3899);
#3459=AXIS2_PLACEMENT_3D('',#4901,#3901,#3902);
#3460=AXIS2_PLACEMENT_3D('',#4903,#3903,#3904);
#3461=AXIS2_PLACEMENT_3D('',#4907,#3906,#3907);
#3462=AXIS2_PLACEMENT_3D('',#4908,#3908,#3909);
#3463=AXIS2_PLACEMENT_3D('',#4909,#3910,#3911);
#3464=AXIS2_PLACEMENT_3D('',#4914,#3914,#3915);
#3465=AXIS2_PLACEMENT_3D('',#4915,#3916,#3917);
#3466=AXIS2_PLACEMENT_3D('',#4919,#3919,#3920);
#3467=AXIS2_PLACEMENT_3D('',#4921,#3921,#3922);
#3468=AXIS2_PLACEMENT_3D('',#4924,#3924,#3925);
#3469=AXIS2_PLACEMENT_3D('',#4925,#3926,#3927);
#3470=AXIS2_PLACEMENT_3D('',#4933,#3932,#3933);
#3471=AXIS2_PLACEMENT_3D('',#4937,#3936,#3937);
#3472=AXIS2_PLACEMENT_3D('',#4943,#3941,#3942);
#3473=AXIS2_PLACEMENT_3D('',#4948,#3944,#3945);
#3474=AXIS2_PLACEMENT_3D('',#4950,#3946,#3947);
#3475=AXIS2_PLACEMENT_3D('',#4954,#3949,#3950);
#3476=AXIS2_PLACEMENT_3D('',#4955,#3951,#3952);
#3477=AXIS2_PLACEMENT_3D('',#4956,#3953,#3954);
#3478=AXIS2_PLACEMENT_3D('',#4961,#3957,#3958);
#3479=AXIS2_PLACEMENT_3D('',#4962,#3959,#3960);
#3480=AXIS2_PLACEMENT_3D('',#4966,#3962,#3963);
#3481=AXIS2_PLACEMENT_3D('',#4968,#3964,#3965);
#3482=AXIS2_PLACEMENT_3D('',#4971,#3967,#3968);
#3483=AXIS2_PLACEMENT_3D('',#4972,#3969,#3970);
#3484=AXIS2_PLACEMENT_3D('',#4978,#3974,#3975);
#3485=AXIS2_PLACEMENT_3D('',#4982,#3978,#3979);
#3486=AXIS2_PLACEMENT_3D('',#4986,#3982,#3983);
#3487=AXIS2_PLACEMENT_3D('',#4991,#3985,#3986);
#3488=AXIS2_PLACEMENT_3D('',#4993,#3987,#3988);
#3489=AXIS2_PLACEMENT_3D('',#4997,#3990,#3991);
#3490=AXIS2_PLACEMENT_3D('',#4998,#3992,#3993);
#3491=AXIS2_PLACEMENT_3D('',#4999,#3994,#3995);
#3492=AXIS2_PLACEMENT_3D('',#5004,#3998,#3999);
#3493=AXIS2_PLACEMENT_3D('',#5005,#4000,#4001);
#3494=AXIS2_PLACEMENT_3D('',#5009,#4003,#4004);
#3495=AXIS2_PLACEMENT_3D('',#5011,#4005,#4006);
#3496=AXIS2_PLACEMENT_3D('',#5014,#4008,#4009);
#3497=AXIS2_PLACEMENT_3D('',#5015,#4010,#4011);
#3498=AXIS2_PLACEMENT_3D('',#5021,#4015,#4016);
#3499=AXIS2_PLACEMENT_3D('',#5025,#4019,#4020);
#3500=AXIS2_PLACEMENT_3D('',#5029,#4023,#4024);
#3501=AXIS2_PLACEMENT_3D('',#5034,#4026,#4027);
#3502=AXIS2_PLACEMENT_3D('',#5036,#4028,#4029);
#3503=AXIS2_PLACEMENT_3D('',#5040,#4031,#4032);
#3504=AXIS2_PLACEMENT_3D('',#5041,#4033,#4034);
#3505=AXIS2_PLACEMENT_3D('',#5042,#4035,#4036);
#3506=AXIS2_PLACEMENT_3D('',#5046,#4038,#4039);
#3507=AXIS2_PLACEMENT_3D('',#5048,#4041,#4042);
#3508=AXIS2_PLACEMENT_3D('',#5052,#4044,#4045);
#3509=AXIS2_PLACEMENT_3D('',#5054,#4046,#4047);
#3510=AXIS2_PLACEMENT_3D('',#5057,#4049,#4050);
#3511=AXIS2_PLACEMENT_3D('',#5058,#4051,#4052);
#3512=AXIS2_PLACEMENT_3D('',#5064,#4056,#4057);
#3513=AXIS2_PLACEMENT_3D('',#5068,#4060,#4061);
#3514=AXIS2_PLACEMENT_3D('',#5072,#4064,#4065);
#3515=AXIS2_PLACEMENT_3D('',#5074,#4067,#4068);
#3516=AXIS2_PLACEMENT_3D('',#5076,#4070,#4071);
#3517=AXIS2_PLACEMENT_3D('',#5078,#4073,#4074);
#3518=AXIS2_PLACEMENT_3D('',#5080,#4076,#4077);
#3519=AXIS2_PLACEMENT_3D('',#5082,#4079,#4080);
#3520=AXIS2_PLACEMENT_3D('',#5084,#4082,#4083);
#3521=AXIS2_PLACEMENT_3D('',#5087,#4084,#4085);
#3522=AXIS2_PLACEMENT_3D('',#5091,#4087,#4088);
#3523=AXIS2_PLACEMENT_3D('',#5093,#4090,#4091);
#3524=AXIS2_PLACEMENT_3D('',#5097,#4093,#4094);
#3525=AXIS2_PLACEMENT_3D('',#5109,#4100,#4101);
#3526=AXIS2_PLACEMENT_3D('',#5113,#4103,#4104);
#3527=AXIS2_PLACEMENT_3D('',#5117,#4106,#4107);
#3528=AXIS2_PLACEMENT_3D('',#5129,#4113,#4114);
#3529=AXIS2_PLACEMENT_3D('',#5133,#4116,#4117);
#3530=AXIS2_PLACEMENT_3D('',#5135,#4119,#4120);
#3531=AXIS2_PLACEMENT_3D('',#5138,#4121,#4122);
#3532=AXIS2_PLACEMENT_3D('',#5142,#4124,#4125);
#3533=AXIS2_PLACEMENT_3D('',#5144,#4127,#4128);
#3534=AXIS2_PLACEMENT_3D('',#5151,#4133,#4134);
#3535=AXIS2_PLACEMENT_3D('',#5156,#4137,#4138);
#3536=AXIS2_PLACEMENT_3D('',#5157,#4139,#4140);
#3537=AXIS2_PLACEMENT_3D('',#5178,#4141,#4142);
#3538=AXIS2_PLACEMENT_3D('',#5179,#4143,#4144);
#3539=AXIS2_PLACEMENT_3D('',#5180,#4145,#4146);
#3540=AXIS2_PLACEMENT_3D('',#5184,#4148,#4149);
#3541=AXIS2_PLACEMENT_3D('',#5186,#4151,#4152);
#3542=AXIS2_PLACEMENT_3D('',#5190,#4155,#4156);
#3543=AXIS2_PLACEMENT_3D('',#5193,#4157,#4158);
#3544=AXIS2_PLACEMENT_3D('',#5196,#4161,#4162);
#3545=AXIS2_PLACEMENT_3D('',#5200,#4164,#4165);
#3546=AXIS2_PLACEMENT_3D('',#5204,#4168,#4169);
#3547=AXIS2_PLACEMENT_3D('',#5206,#4170,#4171);
#3548=AXIS2_PLACEMENT_3D('',#5208,#4173,#4174);
#3549=AXIS2_PLACEMENT_3D('',#5211,#4175,#4176);
#3550=AXIS2_PLACEMENT_3D('',#5214,#4179,#4180);
#3551=AXIS2_PLACEMENT_3D('',#5218,#4182,#4183);
#3552=AXIS2_PLACEMENT_3D('',#5222,#4185,#4186);
#3553=AXIS2_PLACEMENT_3D('',#5226,#4188,#4189);
#3554=AXIS2_PLACEMENT_3D('',#5229,#4191,#4192);
#3555=AXIS2_PLACEMENT_3D('',#5230,#4193,#4194);
#3556=AXIS2_PLACEMENT_3D('',#5233,#4196,#4197);
#3557=AXIS2_PLACEMENT_3D('',#5234,#4198,#4199);
#3558=AXIS2_PLACEMENT_3D('',#5236,#4200,#4201);
#3559=AXIS2_PLACEMENT_3D('',#5240,#4203,#4204);
#3560=AXIS2_PLACEMENT_3D('',#5260,#4215,#4216);
#3561=AXIS2_PLACEMENT_3D('',#5262,#4218,#4219);
#3562=AXIS2_PLACEMENT_3D('',#5265,#4222,#4223);
#3563=AXIS2_PLACEMENT_3D('',#5266,#4224,#4225);
#3564=AXIS2_PLACEMENT_3D('',#5269,#4226,#4227);
#3565=AXIS2_PLACEMENT_3D('',#5273,#4229,#4230);
#3566=AXIS2_PLACEMENT_3D('',#5275,#4232,#4233);
#3567=AXIS2_PLACEMENT_3D('',#5281,#4237,#4238);
#3568=AXIS2_PLACEMENT_3D('',#5301,#4248,#4249);
#3569=AXIS2_PLACEMENT_3D('',#5305,#4251,#4252);
#3570=AXIS2_PLACEMENT_3D('',#5309,#4254,#4255);
#3571=AXIS2_PLACEMENT_3D('',#5325,#4265,#4266);
#3572=AXIS2_PLACEMENT_3D('',#5328,#4268,#4269);
#3573=AXIS2_PLACEMENT_3D('',#5329,#4270,#4271);
#3574=AXIS2_PLACEMENT_3D('',#5333,#4273,#4274);
#3575=AXIS2_PLACEMENT_3D('',#5335,#4276,#4277);
#3576=AXIS2_PLACEMENT_3D('',#5339,#4280,#4281);
#3577=AXIS2_PLACEMENT_3D('',#5365,#4283,#4284);
#3578=AXIS2_PLACEMENT_3D('',#5367,#4286,#4287);
#3579=AXIS2_PLACEMENT_3D('',#5370,#4289,#4290);
#3580=AXIS2_PLACEMENT_3D('',#5372,#4292,#4293);
#3581=AXIS2_PLACEMENT_3D('',#5376,#4295,#4296);
#3582=AXIS2_PLACEMENT_3D('',#5380,#4298,#4299);
#3583=AXIS2_PLACEMENT_3D('',#5384,#4301,#4302);
#3584=AXIS2_PLACEMENT_3D('',#5388,#4304,#4305);
#3585=AXIS2_PLACEMENT_3D('',#5391,#4307,#4308);
#3586=AXIS2_PLACEMENT_3D('',#5395,#4310,#4311);
#3587=AXIS2_PLACEMENT_3D('',#5399,#4313,#4314);
#3588=AXIS2_PLACEMENT_3D('',#5403,#4317,#4318);
#3589=AXIS2_PLACEMENT_3D('',#5405,#4320,#4321);
#3590=AXIS2_PLACEMENT_3D('',#5408,#4324,#4325);
#3591=AXIS2_PLACEMENT_3D('',#5415,#4330,#4331);
#3592=AXIS2_PLACEMENT_3D('',#5417,#4333,#4334);
#3593=AXIS2_PLACEMENT_3D('',#5419,#4336,#4337);
#3594=AXIS2_PLACEMENT_3D('',#5421,#4339,#4340);
#3595=AXIS2_PLACEMENT_3D('',#5424,#4341,#4342);
#3596=AXIS2_PLACEMENT_3D('',#5427,#4345,#4346);
#3597=AXIS2_PLACEMENT_3D('',#5430,#4348,#4349);
#3598=AXIS2_PLACEMENT_3D('',#5432,#4351,#4352);
#3599=AXIS2_PLACEMENT_3D('',#5436,#4354,#4355);
#3600=AXIS2_PLACEMENT_3D('',#5438,#4357,#4358);
#3601=AXIS2_PLACEMENT_3D('',#5440,#4359,#4360);
#3602=AXIS2_PLACEMENT_3D('',#5444,#4362,#4363);
#3603=AXIS2_PLACEMENT_3D('',#5448,#4365,#4366);
#3604=AXIS2_PLACEMENT_3D('',#5452,#4368,#4369);
#3605=AXIS2_PLACEMENT_3D('',#5454,#4371,#4372);
#3606=AXIS2_PLACEMENT_3D('',#5456,#4374,#4375);
#3607=AXIS2_PLACEMENT_3D('',#5459,#4378,#4379);
#3608=AXIS2_PLACEMENT_3D('',#5460,#4380,#4381);
#3609=AXIS2_PLACEMENT_3D('',#5463,#4384,#4385);
#3610=AXIS2_PLACEMENT_3D('',#5464,#4386,#4387);
#3611=AXIS2_PLACEMENT_3D('',#5469,#4390,#4391);
#3612=AXIS2_PLACEMENT_3D('',#5470,#4392,#4393);
#3613=AXIS2_PLACEMENT_3D('',#5472,#4394,#4395);
#3614=AXIS2_PLACEMENT_3D('',#5474,#4397,#4398);
#3615=AXIS2_PLACEMENT_3D('',#5476,#4399,#4400);
#3616=AXIS2_PLACEMENT_3D('',#5478,#4402,#4403);
#3617=AXIS2_PLACEMENT_3D('',#5480,#4405,#4406);
#3618=AXIS2_PLACEMENT_3D('',#5483,#4409,#4410);
#3619=AXIS2_PLACEMENT_3D('',#5485,#4411,#4412);
#3620=AXIS2_PLACEMENT_3D('',#5489,#4415,#4416);
#3621=AXIS2_PLACEMENT_3D('',#5490,#4417,#4418);
#3622=AXIS2_PLACEMENT_3D('',#5492,#4419,#4420);
#3623=AXIS2_PLACEMENT_3D('',#5494,#4422,#4423);
#3624=AXIS2_PLACEMENT_3D('',#5496,#4424,#4425);
#3625=AXIS2_PLACEMENT_3D('',#5498,#4427,#4428);
#3626=AXIS2_PLACEMENT_3D('',#5500,#4429,#4430);
#3627=AXIS2_PLACEMENT_3D('',#5501,#4431,#4432);
#3628=AXIS2_PLACEMENT_3D('',#5502,#4433,#4434);
#3629=AXIS2_PLACEMENT_3D('',#5506,#4437,#4438);
#3630=AXIS2_PLACEMENT_3D('',#5508,#4439,#4440);
#3631=AXIS2_PLACEMENT_3D('',#5509,#4441,#4442);
#3632=AXIS2_PLACEMENT_3D('',#5510,#4443,#4444);
#3633=AXIS2_PLACEMENT_3D('',#5512,#4445,#4446);
#3634=AXIS2_PLACEMENT_3D('',#5518,#4450,#4451);
#3635=AXIS2_PLACEMENT_3D('',#5521,#4453,#4454);
#3636=AXIS2_PLACEMENT_3D('',#5522,#4455,#4456);
#3637=AXIS2_PLACEMENT_3D('',#5525,#4457,#4458);
#3638=AXIS2_PLACEMENT_3D('',#5527,#4460,#4461);
#3639=AXIS2_PLACEMENT_3D('',#5528,#4462,#4463);
#3640=AXIS2_PLACEMENT_3D('',#5536,#4471,#4472);
#3641=AXIS2_PLACEMENT_3D('',#5540,#4475,#4476);
#3642=AXIS2_PLACEMENT_3D('',#5542,#4478,#4479);
#3643=AXIS2_PLACEMENT_3D('',#5544,#4481,#4482);
#3644=AXIS2_PLACEMENT_3D('',#5546,#4484,#4485);
#3645=AXIS2_PLACEMENT_3D('',#5548,#4487,#4488);
#3646=AXIS2_PLACEMENT_3D('',#5550,#4490,#4491);
#3647=AXIS2_PLACEMENT_3D('',#5552,#4493,#4494);
#3648=AXIS2_PLACEMENT_3D('',#5554,#4496,#4497);
#3649=AXIS2_PLACEMENT_3D('',#5555,#4498,#4499);
#3650=AXIS2_PLACEMENT_3D('',#5556,#4500,#4501);
#3651=AXIS2_PLACEMENT_3D('',#5557,#4502,#4503);
#3652=AXIS2_PLACEMENT_3D('',#5559,#4505,#4506);
#3653=AXIS2_PLACEMENT_3D('',#5561,#4508,#4509);
#3654=AXIS2_PLACEMENT_3D('',#5562,#4510,#4511);
#3655=AXIS2_PLACEMENT_3D('',#5563,#4512,#4513);
#3656=AXIS2_PLACEMENT_3D('',#5564,#4514,#4515);
#3657=AXIS2_PLACEMENT_3D('',#5566,#4517,#4518);
#3658=AXIS2_PLACEMENT_3D('',#5568,#4520,#4521);
#3659=AXIS2_PLACEMENT_3D('',#5569,#4522,#4523);
#3660=AXIS2_PLACEMENT_3D('',#5570,#4524,#4525);
#3661=AXIS2_PLACEMENT_3D('',#5572,#4527,#4528);
#3662=AXIS2_PLACEMENT_3D('',#5575,#4531,#4532);
#3663=AXIS2_PLACEMENT_3D('',#5577,#4534,#4535);
#3664=AXIS2_PLACEMENT_3D('',#5579,#4537,#4538);
#3665=AXIS2_PLACEMENT_3D('',#5581,#4540,#4541);
#3666=AXIS2_PLACEMENT_3D('',#5583,#4543,#4544);
#3667=AXIS2_PLACEMENT_3D('',#5585,#4546,#4547);
#3668=AXIS2_PLACEMENT_3D('',#5586,#4548,#4549);
#3669=AXIS2_PLACEMENT_3D('',#5587,#4550,#4551);
#3670=AXIS2_PLACEMENT_3D('',#5588,#4552,#4553);
#3671=AXIS2_PLACEMENT_3D('',#5597,#4558,#4559);
#3672=AXIS2_PLACEMENT_3D('',#5603,#4563,#4564);
#3673=AXIS2_PLACEMENT_3D('',#5609,#4568,#4569);
#3674=AXIS2_PLACEMENT_3D('',#5612,#4572,#4573);
#3675=AXIS2_PLACEMENT_3D('',#5615,#4576,#4577);
#3676=AXIS2_PLACEMENT_3D('',#5617,#4579,#4580);
#3677=AXIS2_PLACEMENT_3D('',#5618,#4581,#4582);
#3678=AXIS2_PLACEMENT_3D('',#5627,#4587,#4588);
#3679=AXIS2_PLACEMENT_3D('',#5633,#4592,#4593);
#3680=AXIS2_PLACEMENT_3D('',#5639,#4597,#4598);
#3681=AXIS2_PLACEMENT_3D('',#5642,#4601,#4602);
#3682=AXIS2_PLACEMENT_3D('',#5645,#4605,#4606);
#3683=AXIS2_PLACEMENT_3D('',#5647,#4608,#4609);
#3684=AXIS2_PLACEMENT_3D('',#5648,#4610,#4611);
#3685=AXIS2_PLACEMENT_3D('',#5657,#4616,#4617);
#3686=AXIS2_PLACEMENT_3D('',#5663,#4621,#4622);
#3687=AXIS2_PLACEMENT_3D('',#5669,#4626,#4627);
#3688=AXIS2_PLACEMENT_3D('',#5672,#4630,#4631);
#3689=AXIS2_PLACEMENT_3D('',#5675,#4634,#4635);
#3690=AXIS2_PLACEMENT_3D('',#5677,#4637,#4638);
#3691=AXIS2_PLACEMENT_3D('',#5678,#4639,#4640);
#3692=AXIS2_PLACEMENT_3D('',#5684,#4644,#4645);
#3693=AXIS2_PLACEMENT_3D('',#5690,#4649,#4650);
#3694=AXIS2_PLACEMENT_3D('',#5696,#4654,#4655);
#3695=AXIS2_PLACEMENT_3D('',#5699,#4658,#4659);
#3696=AXIS2_PLACEMENT_3D('',#5701,#4661,#4662);
#3697=AXIS2_PLACEMENT_3D('',#5702,#4663,#4664);
#3698=AXIS2_PLACEMENT_3D('',#5706,#4668,#4669);
#3699=AXIS2_PLACEMENT_3D('',#5707,#4670,#4671);
#3700=AXIS2_PLACEMENT_3D('',#5708,#4672,#4673);
#3701=AXIS2_PLACEMENT_3D('',#5710,#4675,#4676);
#3702=AXIS2_PLACEMENT_3D('',#5711,#4677,#4678);
#3703=AXIS2_PLACEMENT_3D('',#5713,#4680,#4681);
#3704=AXIS2_PLACEMENT_3D('',#5714,#4682,#4683);
#3705=DIRECTION('axis',(0.,0.,1.));
#3706=DIRECTION('refdir',(1.,0.,0.));
#3707=DIRECTION('center_axis',(0.,0.707106781186547,0.707106781186548));
#3708=DIRECTION('ref_axis',(1.,0.,0.));
#3709=DIRECTION('',(-1.96261557335472E-15,-0.707106781186548,0.707106781186547));
#3710=DIRECTION('',(1.,0.,0.));
#3711=DIRECTION('',(0.,0.707106781186548,-0.707106781186547));
#3712=DIRECTION('',(-1.,0.,0.));
#3713=DIRECTION('center_axis',(0.,0.,-1.));
#3714=DIRECTION('ref_axis',(-0.707106781186547,0.707106781186548,0.));
#3715=DIRECTION('center_axis',(0.,0.,1.));
#3716=DIRECTION('ref_axis',(-0.707106781186547,0.707106781186548,0.));
#3717=DIRECTION('',(0.707106781186546,0.,0.707106781186549));
#3718=DIRECTION('center_axis',(0.,0.,-1.));
#3719=DIRECTION('ref_axis',(-0.707106781186547,0.707106781186548,0.));
#3720=DIRECTION('center_axis',(-0.707106781186547,-1.95447194027026E-16,
0.707106781186548));
#3721=DIRECTION('ref_axis',(0.707106781186548,0.,0.707106781186547));
#3722=DIRECTION('',(0.707106781186548,3.92523114670943E-15,0.707106781186547));
#3723=DIRECTION('',(-2.76404072520786E-16,1.,0.));
#3724=DIRECTION('',(2.76404072520786E-16,-1.,0.));
#3725=DIRECTION('center_axis',(0.,0.,-1.));
#3726=DIRECTION('ref_axis',(-0.707106781186547,-0.707106781186548,0.));
#3727=DIRECTION('center_axis',(0.,0.,1.));
#3728=DIRECTION('ref_axis',(-0.707106781186547,-0.707106781186548,0.));
#3729=DIRECTION('',(-4.90653893338679E-16,0.707106781186548,0.707106781186547));
#3730=DIRECTION('center_axis',(0.,0.,-1.));
#3731=DIRECTION('ref_axis',(-0.707106781186547,-0.707106781186548,0.));
#3732=DIRECTION('center_axis',(3.47942927132138E-16,-0.707106781186547,
0.707106781186548));
#3733=DIRECTION('ref_axis',(1.,0.,-4.92065606482063E-16));
#3734=DIRECTION('',(0.,0.707106781186548,0.707106781186547));
#3735=DIRECTION('',(-1.,-4.92065606482064E-16,0.));
#3736=DIRECTION('',(1.,4.92065606482064E-16,0.));
#3737=DIRECTION('center_axis',(0.,0.,-1.));
#3738=DIRECTION('ref_axis',(0.707106781186548,-0.707106781186548,0.));
#3739=DIRECTION('center_axis',(0.,0.,1.));
#3740=DIRECTION('ref_axis',(0.707106781186548,-0.707106781186548,0.));
#3741=DIRECTION('',(-0.707106781186548,0.,0.707106781186547));
#3742=DIRECTION('center_axis',(0.,0.,-1.));
#3743=DIRECTION('ref_axis',(0.707106781186547,-0.707106781186547,0.));
#3744=DIRECTION('center_axis',(0.707106781186547,1.30298129351351E-16,0.707106781186548));
#3745=DIRECTION('ref_axis',(0.707106781186548,0.,-0.707106781186547));
#3746=DIRECTION('',(-0.707106781186546,-3.92523114670945E-15,0.707106781186549));
#3747=DIRECTION('',(1.84269381680524E-16,-1.,0.));
#3748=DIRECTION('',(-1.84269381680524E-16,1.,0.));
#3749=DIRECTION('center_axis',(0.,0.,-1.));
#3750=DIRECTION('ref_axis',(0.707106781186548,0.707106781186548,0.));
#3751=DIRECTION('center_axis',(0.,0.,1.));
#3752=DIRECTION('ref_axis',(0.707106781186548,0.707106781186548,0.));
#3753=DIRECTION('center_axis',(0.,0.,-1.));
#3754=DIRECTION('ref_axis',(0.707106781186547,0.707106781186547,0.));
#3755=DIRECTION('center_axis',(0.,0.,1.));
#3756=DIRECTION('ref_axis',(-0.707106781186547,-0.707106781186548,0.));
#3757=DIRECTION('',(0.,0.,-1.));
#3758=DIRECTION('center_axis',(0.,0.,1.));
#3759=DIRECTION('ref_axis',(-0.707106781186547,-0.707106781186548,0.));
#3760=DIRECTION('',(0.,0.,1.));
#3761=DIRECTION('center_axis',(-1.,-2.76404072520786E-16,0.));
#3762=DIRECTION('ref_axis',(2.76404072520786E-16,-1.,0.));
#3763=DIRECTION('',(0.,0.,1.));
#3764=DIRECTION('',(2.76404072520786E-16,-1.,0.));
#3765=DIRECTION('center_axis',(-1.,-2.76404072520786E-16,0.));
#3766=DIRECTION('ref_axis',(0.,-0.382683432365086,0.923879532511288));
#3767=DIRECTION('',(-1.95447194027026E-16,0.707106781186548,0.707106781186547));
#3768=DIRECTION('center_axis',(-1.,-2.76404072520786E-16,0.));
#3769=DIRECTION('ref_axis',(0.,-0.923879532511287,0.382683432365089));
#3770=DIRECTION('',(0.,0.,-1.));
#3771=DIRECTION('',(-2.76404072520786E-16,1.,0.));
#3772=DIRECTION('',(0.,0.,1.));
#3773=DIRECTION('center_axis',(-1.,-2.76404072520786E-16,0.));
#3774=DIRECTION('ref_axis',(0.,0.923879532511287,0.382683432365089));
#3775=DIRECTION('',(-1.95447194027026E-16,0.707106781186548,-0.707106781186547));
#3776=DIRECTION('center_axis',(-1.,-2.76404072520786E-16,0.));
#3777=DIRECTION('ref_axis',(0.,0.382683432365086,0.923879532511288));
#3778=DIRECTION('',(2.76404072520786E-16,-1.,0.));
#3779=DIRECTION('center_axis',(0.,0.,1.));
#3780=DIRECTION('ref_axis',(-0.707106781186547,0.707106781186548,0.));
#3781=DIRECTION('',(0.,0.,-1.));
#3782=DIRECTION('center_axis',(0.,0.,1.));
#3783=DIRECTION('ref_axis',(-0.707106781186547,0.707106781186548,0.));
#3784=DIRECTION('center_axis',(0.,1.,0.));
#3785=DIRECTION('ref_axis',(-1.,0.,0.));
#3786=DIRECTION('',(0.,0.,1.));
#3787=DIRECTION('',(-1.,0.,0.));
#3788=DIRECTION('center_axis',(0.,1.,0.));
#3789=DIRECTION('ref_axis',(-0.382683432365086,0.,0.923879532511288));
#3790=DIRECTION('',(0.707106781186548,0.,0.707106781186547));
#3791=DIRECTION('center_axis',(0.,1.,0.));
#3792=DIRECTION('ref_axis',(-0.923879532511287,0.,0.382683432365089));
#3793=DIRECTION('',(0.,0.,-1.));
#3794=DIRECTION('center_axis',(0.,-1.,0.));
#3795=DIRECTION('ref_axis',(0.707106781186548,0.,-0.707106781186548));
#3796=DIRECTION('',(1.,0.,0.));
#3797=DIRECTION('',(2.01858731750028E-15,0.,-1.));
#3798=DIRECTION('center_axis',(0.,-1.,0.));
#3799=DIRECTION('ref_axis',(0.707106781186548,0.,-0.707106781186548));
#3800=DIRECTION('',(1.,0.,0.));
#3801=DIRECTION('center_axis',(0.,-1.,0.));
#3802=DIRECTION('ref_axis',(-0.707106781186548,0.,-0.707106781186548));
#3803=DIRECTION('',(0.,0.,1.));
#3804=DIRECTION('center_axis',(0.,1.,0.));
#3805=DIRECTION('ref_axis',(0.923879532511287,0.,0.38268343236509));
#3806=DIRECTION('',(0.707106781186548,0.,-0.707106781186548));
#3807=DIRECTION('center_axis',(0.,1.,0.));
#3808=DIRECTION('ref_axis',(0.38268343236509,0.,0.923879532511287));
#3809=DIRECTION('',(-1.,0.,0.));
#3810=DIRECTION('center_axis',(0.,0.,1.));
#3811=DIRECTION('ref_axis',(1.,0.,0.));
#3812=DIRECTION('center_axis',(0.,1.,0.));
#3813=DIRECTION('ref_axis',(-0.923879532511287,0.,-0.38268343236509));
#3814=DIRECTION('',(0.,-1.,0.));
#3815=DIRECTION('center_axis',(0.,0.707106781186548,-0.707106781186548));
#3816=DIRECTION('ref_axis',(0.,-0.707106781186548,-0.707106781186548));
#3817=DIRECTION('',(0.,1.,0.));
#3818=DIRECTION('center_axis',(0.,-0.707106781186548,-0.707106781186548));
#3819=DIRECTION('ref_axis',(0.,-0.707106781186548,0.707106781186548));
#3820=DIRECTION('center_axis',(0.,0.,-1.));
#3821=DIRECTION('ref_axis',(-0.707106781186547,-0.707106781186547,0.));
#3822=DIRECTION('',(0.,0.,1.));
#3823=DIRECTION('center_axis',(0.707106781186547,7.1044907632647E-17,0.707106781186548));
#3824=DIRECTION('ref_axis',(-0.707106781186548,-1.2266347333467E-16,0.707106781186547));
#3825=DIRECTION('center_axis',(0.,0.,1.));
#3826=DIRECTION('ref_axis',(-0.707106781186547,-0.707106781186547,0.));
#3827=DIRECTION('',(0.,0.,-1.));
#3828=DIRECTION('center_axis',(0.707106781186547,0.,0.707106781186548));
#3829=DIRECTION('ref_axis',(-0.707106781186548,0.,0.707106781186547));
#3830=DIRECTION('center_axis',(0.,0.,-1.));
#3831=DIRECTION('ref_axis',(-0.707106781186547,0.707106781186547,0.));
#3832=DIRECTION('',(0.,0.,1.));
#3833=DIRECTION('center_axis',(0.,0.,1.));
#3834=DIRECTION('ref_axis',(-0.707106781186547,0.707106781186547,0.));
#3835=DIRECTION('center_axis',(0.707106781186547,7.1044907632647E-17,0.707106781186548));
#3836=DIRECTION('ref_axis',(-0.707106781186548,-4.088782444489E-17,0.707106781186547));
#3837=DIRECTION('',(0.,0.,-1.));
#3838=DIRECTION('center_axis',(0.707106781186547,0.,0.707106781186548));
#3839=DIRECTION('ref_axis',(-0.707106781186548,0.,0.707106781186547));
#3840=DIRECTION('center_axis',(0.,-1.,0.));
#3841=DIRECTION('ref_axis',(-1.,0.,0.));
#3842=DIRECTION('',(-0.707106781186548,0.,0.707106781186547));
#3843=DIRECTION('',(-1.,0.,0.));
#3844=DIRECTION('',(0.,0.,-1.));
#3845=DIRECTION('',(-0.707106781186548,0.,0.707106781186547));
#3846=DIRECTION('center_axis',(-0.707106781186547,0.,-0.707106781186548));
#3847=DIRECTION('ref_axis',(-0.707106781186548,0.,0.707106781186547));
#3848=DIRECTION('',(0.707106781186548,-9.81307786711274E-16,-0.707106781186547));
#3849=DIRECTION('',(0.,-1.,0.));
#3850=DIRECTION('center_axis',(1.38777878082941E-15,1.,0.));
#3851=DIRECTION('ref_axis',(1.,-1.38777878082941E-15,0.));
#3852=DIRECTION('',(0.707106781186548,-9.81307786711274E-16,-0.707106781186547));
#3853=DIRECTION('',(0.,0.,1.));
#3854=DIRECTION('',(1.,-1.38777878082941E-15,0.));
#3855=DIRECTION('center_axis',(0.,1.,0.));
#3856=DIRECTION('ref_axis',(-0.923879532511287,0.,-0.38268343236509));
#3857=DIRECTION('',(0.,-1.,0.));
#3858=DIRECTION('center_axis',(0.,0.707106781186548,-0.707106781186548));
#3859=DIRECTION('ref_axis',(0.,-0.707106781186548,-0.707106781186548));
#3860=DIRECTION('',(0.,1.,0.));
#3861=DIRECTION('center_axis',(0.,-0.707106781186548,-0.707106781186548));
#3862=DIRECTION('ref_axis',(0.,-0.707106781186548,0.707106781186548));
#3863=DIRECTION('center_axis',(0.,0.,-1.));
#3864=DIRECTION('ref_axis',(-0.707106781177967,-0.707106781195128,0.));
#3865=DIRECTION('',(0.,0.,1.));
#3866=DIRECTION('center_axis',(0.707106781186547,7.1044907632647E-17,0.707106781186548));
#3867=DIRECTION('ref_axis',(-0.707106781186548,-2.0443912222445E-16,0.707106781186547));
#3868=DIRECTION('center_axis',(0.,0.,1.));
#3869=DIRECTION('ref_axis',(-0.707106781177967,-0.707106781195128,0.));
#3870=DIRECTION('',(0.,0.,-1.));
#3871=DIRECTION('center_axis',(0.707106781186547,0.,0.707106781186548));
#3872=DIRECTION('ref_axis',(-0.707106781186548,0.,0.707106781186547));
#3873=DIRECTION('center_axis',(0.,0.,-1.));
#3874=DIRECTION('ref_axis',(-0.707106781186547,0.707106781186547,0.));
#3875=DIRECTION('',(0.,0.,1.));
#3876=DIRECTION('center_axis',(0.,0.,1.));
#3877=DIRECTION('ref_axis',(-0.707106781186547,0.707106781186547,0.));
#3878=DIRECTION('center_axis',(0.707106781186547,7.1044907632647E-17,0.707106781186548));
#3879=DIRECTION('ref_axis',(-0.707106781186548,-4.088782444489E-17,0.707106781186547));
#3880=DIRECTION('',(0.,0.,-1.));
#3881=DIRECTION('center_axis',(0.707106781186547,0.,0.707106781186548));
#3882=DIRECTION('ref_axis',(-0.707106781186548,0.,0.707106781186547));
#3883=DIRECTION('center_axis',(2.42694753174816E-11,-1.,0.));
#3884=DIRECTION('ref_axis',(-1.,-2.42694753174816E-11,0.));
#3885=DIRECTION('',(-0.707106781186548,-1.71611105728308E-11,0.707106781186547));
#3886=DIRECTION('',(-1.,-2.42694753174816E-11,0.));
#3887=DIRECTION('',(0.,0.,-1.));
#3888=DIRECTION('',(-0.707106781186548,-1.71611105728308E-11,0.707106781186547));
#3889=DIRECTION('center_axis',(-0.707106781186547,0.,-0.707106781186548));
#3890=DIRECTION('ref_axis',(-0.707106781186548,0.,0.707106781186547));
#3891=DIRECTION('',(0.707106781186548,0.,-0.707106781186547));
#3892=DIRECTION('',(0.,-1.,0.));
#3893=DIRECTION('center_axis',(0.,1.,0.));
#3894=DIRECTION('ref_axis',(1.,0.,0.));
#3895=DIRECTION('',(0.707106781186548,0.,-0.707106781186547));
#3896=DIRECTION('',(0.,0.,1.));
#3897=DIRECTION('',(1.,0.,0.));
#3898=DIRECTION('center_axis',(0.,0.,-1.));
#3899=DIRECTION('ref_axis',(-0.707106781186553,-0.707106781186542,0.));
#3900=DIRECTION('',(0.,0.,1.));
#3901=DIRECTION('center_axis',(0.707106781186547,7.1044907632647E-17,0.707106781186548));
#3902=DIRECTION('ref_axis',(-0.707106781186548,-8.177564888978E-17,0.707106781186547));
#3903=DIRECTION('center_axis',(0.,0.,1.));
#3904=DIRECTION('ref_axis',(-0.707106781186553,-0.707106781186542,0.));
#3905=DIRECTION('',(0.,0.,-1.));
#3906=DIRECTION('center_axis',(0.,-0.707106781186548,0.707106781186547));
#3907=DIRECTION('ref_axis',(0.,0.707106781186547,0.707106781186548));
#3908=DIRECTION('center_axis',(0.707106781186547,0.,0.707106781186548));
#3909=DIRECTION('ref_axis',(-0.707106781186548,0.,0.707106781186547));
#3910=DIRECTION('center_axis',(0.,1.,0.));
#3911=DIRECTION('ref_axis',(-0.923879532511287,0.,-0.38268343236509));
#3912=DIRECTION('',(0.,-1.,0.));
#3913=DIRECTION('',(0.,1.,0.));
#3914=DIRECTION('center_axis',(0.,-0.707106781186548,-0.707106781186547));
#3915=DIRECTION('ref_axis',(0.,-0.707106781186547,0.707106781186548));
#3916=DIRECTION('center_axis',(0.,0.,-1.));
#3917=DIRECTION('ref_axis',(-0.707106781174856,0.707106781198239,0.));
#3918=DIRECTION('',(0.,0.,1.));
#3919=DIRECTION('center_axis',(0.,0.,1.));
#3920=DIRECTION('ref_axis',(-0.707106781174856,0.707106781198239,0.));
#3921=DIRECTION('center_axis',(0.707106781186547,7.1044907632647E-17,0.707106781186548));
#3922=DIRECTION('ref_axis',(-0.707106781186548,-1.2266347333467E-16,0.707106781186547));
#3923=DIRECTION('',(0.,0.,-1.));
#3924=DIRECTION('center_axis',(0.707106781186547,0.,0.707106781186548));
#3925=DIRECTION('ref_axis',(-0.707106781186548,0.,0.707106781186547));
#3926=DIRECTION('center_axis',(-1.57281595149889E-14,-1.,0.));
#3927=DIRECTION('ref_axis',(-1.,1.57281595149889E-14,0.));
#3928=DIRECTION('',(-0.707106781186548,1.11214882486324E-14,0.707106781186547));
#3929=DIRECTION('',(-1.,1.57281595149889E-14,0.));
#3930=DIRECTION('',(0.,0.,-1.));
#3931=DIRECTION('',(-0.707106781186548,1.11214882486324E-14,0.707106781186547));
#3932=DIRECTION('center_axis',(-0.707106781186547,0.,-0.707106781186548));
#3933=DIRECTION('ref_axis',(-0.707106781186548,0.,0.707106781186547));
#3934=DIRECTION('',(0.707106781186548,-2.33827803609169E-11,-0.707106781186547));
#3935=DIRECTION('',(0.,-1.,0.));
#3936=DIRECTION('center_axis',(3.30682451123999E-11,1.,0.));
#3937=DIRECTION('ref_axis',(1.,-3.30682451123999E-11,0.));
#3938=DIRECTION('',(0.707106781186548,-2.33827803609169E-11,-0.707106781186547));
#3939=DIRECTION('',(0.,0.,1.));
#3940=DIRECTION('',(1.,-3.30682451123999E-11,0.));
#3941=DIRECTION('center_axis',(0.,0.,-1.));
#3942=DIRECTION('ref_axis',(0.707106781186547,0.707106781186548,0.));
#3943=DIRECTION('',(0.,0.,1.));
#3944=DIRECTION('center_axis',(-0.707106781186547,-1.06567361448971E-16,
0.707106781186548));
#3945=DIRECTION('ref_axis',(0.707106781186548,8.177564888978E-17,0.707106781186547));
#3946=DIRECTION('center_axis',(0.,0.,1.));
#3947=DIRECTION('ref_axis',(0.707106781186547,0.707106781186548,0.));
#3948=DIRECTION('',(0.,0.,-1.));
#3949=DIRECTION('center_axis',(0.,0.707106781186548,0.707106781186547));
#3950=DIRECTION('ref_axis',(0.,-0.707106781186547,0.707106781186548));
#3951=DIRECTION('center_axis',(-0.707106781186548,0.,0.707106781186548));
#3952=DIRECTION('ref_axis',(0.707106781186548,-4.088782444489E-17,0.707106781186548));
#3953=DIRECTION('center_axis',(0.,-1.,0.));
#3954=DIRECTION('ref_axis',(0.923879532511287,0.,-0.382683432365089));
#3955=DIRECTION('',(0.,1.,0.));
#3956=DIRECTION('',(0.,-1.,0.));
#3957=DIRECTION('center_axis',(0.,0.707106781186548,-0.707106781186547));
#3958=DIRECTION('ref_axis',(0.,0.707106781186547,0.707106781186548));
#3959=DIRECTION('center_axis',(0.,0.,-1.));
#3960=DIRECTION('ref_axis',(0.707106781186547,-0.707106781186548,0.));
#3961=DIRECTION('',(0.,0.,1.));
#3962=DIRECTION('center_axis',(0.,0.,1.));
#3963=DIRECTION('ref_axis',(0.707106781186547,-0.707106781186548,0.));
#3964=DIRECTION('center_axis',(-0.707106781186547,-1.06567361448971E-16,
0.707106781186548));
#3965=DIRECTION('ref_axis',(0.707106781186548,2.4532694666934E-16,0.707106781186547));
#3966=DIRECTION('',(0.,0.,-1.));
#3967=DIRECTION('center_axis',(-0.707106781186548,0.,0.707106781186548));
#3968=DIRECTION('ref_axis',(0.707106781186548,4.088782444489E-17,0.707106781186548));
#3969=DIRECTION('center_axis',(0.,1.,0.));
#3970=DIRECTION('ref_axis',(1.,0.,0.));
#3971=DIRECTION('',(0.707106781186548,0.,0.707106781186548));
#3972=DIRECTION('',(0.,0.,-1.));
#3973=DIRECTION('',(0.707106781186548,0.,0.707106781186547));
#3974=DIRECTION('center_axis',(0.707106781186548,0.,-0.707106781186548));
#3975=DIRECTION('ref_axis',(-0.707106781186548,0.,-0.707106781186548));
#3976=DIRECTION('',(-0.707106781186548,0.,-0.707106781186548));
#3977=DIRECTION('',(1.5070900786745E-16,-1.,0.));
#3978=DIRECTION('center_axis',(0.,-1.,0.));
#3979=DIRECTION('ref_axis',(-1.,0.,0.));
#3980=DIRECTION('',(-0.707106781186548,0.,-0.707106781186547));
#3981=DIRECTION('',(0.,0.,1.));
#3982=DIRECTION('center_axis',(0.,0.,-1.));
#3983=DIRECTION('ref_axis',(0.707106781186548,0.707106781186548,0.));
#3984=DIRECTION('',(0.,0.,1.));
#3985=DIRECTION('center_axis',(-0.707106781186547,-1.06567361448971E-16,
0.707106781186548));
#3986=DIRECTION('ref_axis',(0.707106781186548,8.177564888978E-17,0.707106781186547));
#3987=DIRECTION('center_axis',(0.,0.,1.));
#3988=DIRECTION('ref_axis',(0.707106781186548,0.707106781186548,0.));
#3989=DIRECTION('',(0.,0.,-1.));
#3990=DIRECTION('center_axis',(0.,0.707106781186548,0.707106781186547));
#3991=DIRECTION('ref_axis',(0.,-0.707106781186547,0.707106781186548));
#3992=DIRECTION('center_axis',(-0.707106781186548,0.,0.707106781186548));
#3993=DIRECTION('ref_axis',(0.707106781186547,0.,0.707106781186547));
#3994=DIRECTION('center_axis',(0.,-1.,0.));
#3995=DIRECTION('ref_axis',(0.923879532511287,0.,-0.382683432365089));
#3996=DIRECTION('',(0.,1.,0.));
#3997=DIRECTION('',(0.,-1.,0.));
#3998=DIRECTION('center_axis',(0.,0.707106781186548,-0.707106781186547));
#3999=DIRECTION('ref_axis',(0.,0.707106781186547,0.707106781186548));
#4000=DIRECTION('center_axis',(0.,0.,-1.));
#4001=DIRECTION('ref_axis',(0.707106781186548,-0.707106781186548,0.));
#4002=DIRECTION('',(0.,0.,1.));
#4003=DIRECTION('center_axis',(0.,0.,1.));
#4004=DIRECTION('ref_axis',(0.707106781186548,-0.707106781186548,0.));
#4005=DIRECTION('center_axis',(-0.707106781186547,-1.06567361448971E-16,
0.707106781186548));
#4006=DIRECTION('ref_axis',(0.707106781186548,4.088782444489E-17,0.707106781186547));
#4007=DIRECTION('',(0.,0.,-1.));
#4008=DIRECTION('center_axis',(-0.707106781186548,0.,0.707106781186548));
#4009=DIRECTION('ref_axis',(0.707106781186547,0.,0.707106781186547));
#4010=DIRECTION('center_axis',(0.,1.,0.));
#4011=DIRECTION('ref_axis',(1.,0.,0.));
#4012=DIRECTION('',(0.707106781186548,0.,0.707106781186548));
#4013=DIRECTION('',(0.,0.,-1.));
#4014=DIRECTION('',(0.707106781186548,0.,0.707106781186547));
#4015=DIRECTION('center_axis',(0.707106781186548,0.,-0.707106781186548));
#4016=DIRECTION('ref_axis',(-0.707106781186548,0.,-0.707106781186548));
#4017=DIRECTION('',(-0.707106781186548,0.,-0.707106781186548));
#4018=DIRECTION('',(1.5070900786745E-16,-1.,0.));
#4019=DIRECTION('center_axis',(0.,-1.,0.));
#4020=DIRECTION('ref_axis',(-1.,0.,0.));
#4021=DIRECTION('',(-0.707106781186548,0.,-0.707106781186547));
#4022=DIRECTION('',(0.,0.,1.));
#4023=DIRECTION('center_axis',(0.,0.,-1.));
#4024=DIRECTION('ref_axis',(0.707106781186547,0.707106781186548,0.));
#4025=DIRECTION('',(0.,0.,1.));
#4026=DIRECTION('center_axis',(-0.707106781186547,-1.06567361448971E-16,
0.707106781186548));
#4027=DIRECTION('ref_axis',(0.707106781186548,8.177564888978E-17,0.707106781186547));
#4028=DIRECTION('center_axis',(0.,0.,1.));
#4029=DIRECTION('ref_axis',(0.707106781186547,0.707106781186548,0.));
#4030=DIRECTION('',(0.,0.,-1.));
#4031=DIRECTION('center_axis',(0.,0.707106781186548,0.707106781186547));
#4032=DIRECTION('ref_axis',(0.,-0.707106781186547,0.707106781186548));
#4033=DIRECTION('center_axis',(-0.707106781186548,0.,0.707106781186548));
#4034=DIRECTION('ref_axis',(0.707106781186548,-4.088782444489E-17,0.707106781186548));
#4035=DIRECTION('center_axis',(0.,-1.,0.));
#4036=DIRECTION('ref_axis',(0.923879532511287,0.,-0.382683432365089));
#4037=DIRECTION('',(0.,-1.,0.));
#4038=DIRECTION('center_axis',(0.,0.707106781186548,-0.707106781186547));
#4039=DIRECTION('ref_axis',(0.,0.707106781186547,0.707106781186548));
#4040=DIRECTION('',(0.,1.,0.));
#4041=DIRECTION('center_axis',(0.,0.,-1.));
#4042=DIRECTION('ref_axis',(0.707106781186547,-0.707106781186548,0.));
#4043=DIRECTION('',(0.,0.,1.));
#4044=DIRECTION('center_axis',(0.,0.,1.));
#4045=DIRECTION('ref_axis',(0.707106781186547,-0.707106781186548,0.));
#4046=DIRECTION('center_axis',(-0.707106781186547,-1.06567361448971E-16,
0.707106781186548));
#4047=DIRECTION('ref_axis',(0.707106781186548,2.4532694666934E-16,0.707106781186547));
#4048=DIRECTION('',(0.,0.,-1.));
#4049=DIRECTION('center_axis',(-0.707106781186548,0.,0.707106781186548));
#4050=DIRECTION('ref_axis',(0.707106781186548,4.088782444489E-17,0.707106781186548));
#4051=DIRECTION('center_axis',(0.,1.,0.));
#4052=DIRECTION('ref_axis',(1.,0.,0.));
#4053=DIRECTION('',(0.707106781186548,0.,0.707106781186548));
#4054=DIRECTION('',(0.,0.,-1.));
#4055=DIRECTION('',(0.707106781186548,0.,0.707106781186547));
#4056=DIRECTION('center_axis',(0.707106781186548,0.,-0.707106781186548));
#4057=DIRECTION('ref_axis',(-0.707106781186548,0.,-0.707106781186548));
#4058=DIRECTION('',(-0.707106781186548,0.,-0.707106781186548));
#4059=DIRECTION('',(1.5070900786745E-16,-1.,0.));
#4060=DIRECTION('center_axis',(0.,-1.,0.));
#4061=DIRECTION('ref_axis',(-1.,0.,0.));
#4062=DIRECTION('',(-0.707106781186548,0.,-0.707106781186547));
#4063=DIRECTION('',(0.,0.,1.));
#4064=DIRECTION('center_axis',(0.,0.,-1.));
#4065=DIRECTION('ref_axis',(-1.,0.,0.));
#4066=DIRECTION('',(-1.00472671911633E-16,1.,0.));
#4067=DIRECTION('center_axis',(-1.,0.,0.));
#4068=DIRECTION('ref_axis',(0.,1.,0.));
#4069=DIRECTION('',(0.,-1.,0.));
#4070=DIRECTION('center_axis',(0.,0.,-1.));
#4071=DIRECTION('ref_axis',(-1.,0.,0.));
#4072=DIRECTION('',(-1.00472671911633E-16,1.,0.));
#4073=DIRECTION('center_axis',(1.,0.,0.));
#4074=DIRECTION('ref_axis',(0.,-1.,0.));
#4075=DIRECTION('',(0.,1.,0.));
#4076=DIRECTION('center_axis',(1.,0.,0.));
#4077=DIRECTION('ref_axis',(0.,-1.,0.));
#4078=DIRECTION('',(0.,1.,0.));
#4079=DIRECTION('center_axis',(1.,0.,0.));
#4080=DIRECTION('ref_axis',(0.,-1.,0.));
#4081=DIRECTION('',(0.,1.,0.));
#4082=DIRECTION('center_axis',(1.,2.76691096479514E-16,-3.4863055968421E-32));
#4083=DIRECTION('ref_axis',(0.,0.923879532511291,-0.38268343236508));
#4084=DIRECTION('center_axis',(-1.,0.,0.));
#4085=DIRECTION('ref_axis',(0.,0.923879532511291,-0.38268343236508));
#4086=DIRECTION('',(-1.,-2.76691096479514E-16,3.4863055968421E-32));
#4087=DIRECTION('center_axis',(-1.,-7.40148683095277E-16,-2.01858731750028E-15));
#4088=DIRECTION('ref_axis',(0.,0.923879532511291,-0.38268343236508));
#4089=DIRECTION('',(1.,2.76691096479514E-16,-3.4863055968421E-32));
#4090=DIRECTION('center_axis',(2.76691096479514E-16,-1.,0.));
#4091=DIRECTION('ref_axis',(-1.,-2.76691096479514E-16,0.));
#4092=DIRECTION('',(2.01858731750028E-15,5.58525138218794E-31,-1.));
#4093=DIRECTION('center_axis',(2.76691096479514E-16,-1.,0.));
#4094=DIRECTION('ref_axis',(0.707106781186548,0.,-0.707106781186548));
#4095=DIRECTION('',(1.,2.76691096479514E-16,0.));
#4096=DIRECTION('',(0.,0.,1.));
#4097=DIRECTION('',(-1.,-2.76691096479514E-16,0.));
#4098=DIRECTION('',(0.,0.,-1.));
#4099=DIRECTION('',(1.,2.76691096479514E-16,0.));
#4100=DIRECTION('center_axis',(2.76691096479514E-16,-1.,0.));
#4101=DIRECTION('ref_axis',(-0.707106781186548,0.,-0.707106781186548));
#4102=DIRECTION('',(0.,0.,1.));
#4103=DIRECTION('center_axis',(-2.76691096479514E-16,1.,0.));
#4104=DIRECTION('ref_axis',(0.923879532511287,0.,0.38268343236509));
#4105=DIRECTION('',(0.707106781186548,1.95650150614606E-16,-0.707106781186548));
#4106=DIRECTION('center_axis',(-2.76691096479514E-16,1.,0.));
#4107=DIRECTION('ref_axis',(0.38268343236509,0.,0.923879532511287));
#4108=DIRECTION('',(-1.,-2.76691096479514E-16,0.));
#4109=DIRECTION('',(0.,0.,-1.));
#4110=DIRECTION('',(-1.,-2.76691096479514E-16,0.));
#4111=DIRECTION('',(0.,0.,1.));
#4112=DIRECTION('',(-1.,-2.76691096479514E-16,0.));
#4113=DIRECTION('center_axis',(-2.76691096479514E-16,1.,0.));
#4114=DIRECTION('ref_axis',(-0.382683432365086,0.,0.923879532511288));
#4115=DIRECTION('',(0.707106781186548,1.95650150614606E-16,0.707106781186547));
#4116=DIRECTION('center_axis',(-2.76691096479514E-16,1.,0.));
#4117=DIRECTION('ref_axis',(-0.923879532511287,0.,0.382683432365089));
#4118=DIRECTION('',(0.,0.,-1.));
#4119=DIRECTION('center_axis',(-1.,0.,0.));
#4120=DIRECTION('ref_axis',(0.,-0.923879532511287,-0.38268343236509));
#4121=DIRECTION('center_axis',(-1.,0.,0.));
#4122=DIRECTION('ref_axis',(0.,-0.923879532511287,-0.38268343236509));
#4123=DIRECTION('',(-1.,0.,0.));
#4124=DIRECTION('center_axis',(-1.,7.40148683095277E-16,-2.01858731750028E-15));
#4125=DIRECTION('ref_axis',(0.,-0.923879532511287,-0.38268343236509));
#4126=DIRECTION('',(1.,0.,0.));
#4127=DIRECTION('center_axis',(-1.,0.,0.));
#4128=DIRECTION('ref_axis',(0.,-1.,0.));
#4129=DIRECTION('',(0.,-0.707106781186548,0.707106781186547));
#4130=DIRECTION('',(0.,-1.,0.));
#4131=DIRECTION('',(0.,1.,0.));
#4132=DIRECTION('',(0.,0.,1.));
#4133=DIRECTION('center_axis',(0.,-0.707106781186547,-0.707106781186548));
#4134=DIRECTION('ref_axis',(-1.,0.,0.));
#4135=DIRECTION('',(-1.95072093352458E-15,-0.707106781186548,0.707106781186547));
#4136=DIRECTION('',(-1.,0.,0.));
#4137=DIRECTION('center_axis',(0.,0.707106781186547,0.707106781186548));
#4138=DIRECTION('ref_axis',(0.,0.707106781186548,-0.707106781186547));
#4139=DIRECTION('center_axis',(-1.,0.,0.));
#4140=DIRECTION('ref_axis',(0.,1.,0.));
#4141=DIRECTION('center_axis',(-1.,7.40148683095277E-16,-2.01858731750028E-15));
#4142=DIRECTION('ref_axis',(0.,1.,0.));
#4143=DIRECTION('center_axis',(0.,1.,0.));
#4144=DIRECTION('ref_axis',(0.707106781186548,0.,-0.707106781186548));
#4145=DIRECTION('center_axis',(0.,-1.,0.));
#4146=DIRECTION('ref_axis',(0.923879532511287,0.,0.38268343236509));
#4147=DIRECTION('',(0.,-1.,0.));
#4148=DIRECTION('center_axis',(0.,-1.,0.));
#4149=DIRECTION('ref_axis',(0.923879532511287,0.,0.38268343236509));
#4150=DIRECTION('',(0.,1.,0.));
#4151=DIRECTION('center_axis',(1.,0.,0.));
#4152=DIRECTION('ref_axis',(0.,1.,0.));
#4153=DIRECTION('',(0.,1.,0.));
#4154=DIRECTION('',(0.,0.,-1.));
#4155=DIRECTION('center_axis',(0.,1.,0.));
#4156=DIRECTION('ref_axis',(0.38268343236509,0.,0.923879532511287));
#4157=DIRECTION('center_axis',(0.,-1.,0.));
#4158=DIRECTION('ref_axis',(0.38268343236509,0.,0.923879532511287));
#4159=DIRECTION('',(0.,1.,0.));
#4160=DIRECTION('',(0.,-1.,0.));
#4161=DIRECTION('center_axis',(0.,0.,1.));
#4162=DIRECTION('ref_axis',(1.,0.,0.));
#4163=DIRECTION('',(1.,0.,0.));
#4164=DIRECTION('center_axis',(0.,0.,-1.));
#4165=DIRECTION('ref_axis',(-0.707106781186548,0.707106781186548,0.));
#4166=DIRECTION('',(-1.5070900786745E-16,1.,0.));
#4167=DIRECTION('',(1.,0.,0.));
#4168=DIRECTION('center_axis',(1.,0.,0.));
#4169=DIRECTION('ref_axis',(0.,-0.382683432365086,0.923879532511288));
#4170=DIRECTION('center_axis',(1.,1.5070900786745E-16,0.));
#4171=DIRECTION('ref_axis',(0.,-0.382683432365086,0.923879532511288));
#4172=DIRECTION('',(-1.,0.,0.));
#4173=DIRECTION('center_axis',(-1.,0.,0.));
#4174=DIRECTION('ref_axis',(0.,-0.923879532511287,0.382683432365089));
#4175=DIRECTION('center_axis',(1.,1.5070900786745E-16,0.));
#4176=DIRECTION('ref_axis',(0.,-0.923879532511287,0.382683432365089));
#4177=DIRECTION('',(-1.,0.,0.));
#4178=DIRECTION('',(1.,0.,0.));
#4179=DIRECTION('center_axis',(0.,-1.,0.));
#4180=DIRECTION('ref_axis',(1.,0.,0.));
#4181=DIRECTION('',(0.,0.,1.));
#4182=DIRECTION('center_axis',(0.,-1.,0.));
#4183=DIRECTION('ref_axis',(0.923879532511286,0.,-0.382683432365092));
#4184=DIRECTION('',(0.707106781186548,0.,0.707106781186548));
#4185=DIRECTION('center_axis',(0.,-1.,0.));
#4186=DIRECTION('ref_axis',(0.382683432365091,0.,-0.923879532511286));
#4187=DIRECTION('',(1.,0.,0.));
#4188=DIRECTION('center_axis',(0.,-1.,0.));
#4189=DIRECTION('ref_axis',(-0.560628809305184,0.,-0.828067230469273));
#4190=DIRECTION('',(0.371390676354104,0.,-0.928476690885259));
#4191=DIRECTION('center_axis',(0.,-1.,0.));
#4192=DIRECTION('ref_axis',(-0.981956386731422,0.,-0.189107521154949));
#4193=DIRECTION('center_axis',(0.,1.,0.));
#4194=DIRECTION('ref_axis',(-0.707106781186548,0.,-0.707106781186548));
#4195=DIRECTION('',(0.,-1.,0.));
#4196=DIRECTION('center_axis',(0.,1.,0.));
#4197=DIRECTION('ref_axis',(-0.707106781186548,0.,-0.707106781186548));
#4198=DIRECTION('center_axis',(0.,1.,0.));
#4199=DIRECTION('ref_axis',(1.,0.,0.));
#4200=DIRECTION('center_axis',(0.,-1.,0.));
#4201=DIRECTION('ref_axis',(-0.923879532511287,0.,0.382683432365089));
#4202=DIRECTION('',(-0.707106781186548,0.,-0.707106781186547));
#4203=DIRECTION('center_axis',(0.,-1.,0.));
#4204=DIRECTION('ref_axis',(-0.382683432365086,0.,0.923879532511288));
#4205=DIRECTION('',(1.,0.,0.));
#4206=DIRECTION('',(0.,0.,-1.));
#4207=DIRECTION('',(1.,0.,0.));
#4208=DIRECTION('',(0.,0.,1.));
#4209=DIRECTION('',(-0.707106781186548,0.,0.707106781186548));
#4210=DIRECTION('',(-1.,0.,0.));
#4211=DIRECTION('',(0.,0.,1.));
#4212=DIRECTION('',(1.,0.,0.));
#4213=DIRECTION('',(0.,0.,-1.));
#4214=DIRECTION('',(-1.,0.,0.));
#4215=DIRECTION('center_axis',(0.,1.,0.));
#4216=DIRECTION('ref_axis',(0.707106781186548,0.,-0.707106781186548));
#4217=DIRECTION('',(-2.01858731750028E-15,0.,1.));
#4218=DIRECTION('center_axis',(-7.40148683095277E-16,-1.,0.));
#4219=DIRECTION('ref_axis',(0.707106781186548,0.,-0.707106781186548));
#4220=DIRECTION('',(7.40148683095276E-16,1.,0.));
#4221=DIRECTION('',(-7.40148683095276E-16,-1.,0.));
#4222=DIRECTION('center_axis',(1.,-7.40148683095277E-16,2.01858731750028E-15));
#4223=DIRECTION('ref_axis',(-2.01858731750028E-15,9.9327739262278E-31,1.));
#4224=DIRECTION('center_axis',(1.,0.,0.));
#4225=DIRECTION('ref_axis',(0.,0.707106781186548,-0.707106781186548));
#4226=DIRECTION('center_axis',(-1.,-1.84269381680524E-16,0.));
#4227=DIRECTION('ref_axis',(0.,0.707106781186548,-0.707106781186548));
#4228=DIRECTION('',(-1.,0.,0.));
#4229=DIRECTION('center_axis',(1.,1.00472671911633E-16,0.));
#4230=DIRECTION('ref_axis',(0.,0.707106781186548,-0.707106781186548));
#4231=DIRECTION('',(1.,0.,0.));
#4232=DIRECTION('center_axis',(0.,-1.,0.));
#4233=DIRECTION('ref_axis',(1.,0.,0.));
#4234=DIRECTION('',(0.,0.,-1.));
#4235=DIRECTION('',(-1.,0.,0.));
#4236=DIRECTION('',(0.,0.,1.));
#4237=DIRECTION('center_axis',(1.,1.00472671911633E-16,0.));
#4238=DIRECTION('ref_axis',(1.00472671911633E-16,-1.,0.));
#4239=DIRECTION('',(-1.00472671911633E-16,1.,0.));
#4240=DIRECTION('',(0.,0.,1.));
#4241=DIRECTION('',(1.00472671911633E-16,-1.,0.));
#4242=DIRECTION('',(0.,0.,-1.));
#4243=DIRECTION('',(-1.00472671911633E-16,1.,0.));
#4244=DIRECTION('',(0.,0.,1.));
#4245=DIRECTION('',(1.00472671911633E-16,-1.,0.));
#4246=DIRECTION('',(0.,0.,-1.));
#4247=DIRECTION('',(-1.00472671911633E-16,1.,0.));
#4248=DIRECTION('center_axis',(1.,1.00472671911633E-16,0.));
#4249=DIRECTION('ref_axis',(0.,-0.707106781186548,-0.707106781186548));
#4250=DIRECTION('',(0.,0.,1.));
#4251=DIRECTION('center_axis',(-1.,-1.00472671911633E-16,0.));
#4252=DIRECTION('ref_axis',(0.,0.923879532511287,0.382683432365089));
#4253=DIRECTION('',(-7.10449076326471E-17,0.707106781186548,-0.707106781186547));
#4254=DIRECTION('center_axis',(-1.,-1.00472671911633E-16,0.));
#4255=DIRECTION('ref_axis',(0.,0.382683432365086,0.923879532511288));
#4256=DIRECTION('',(1.00472671911633E-16,-1.,0.));
#4257=DIRECTION('',(0.,0.,-1.));
#4258=DIRECTION('',(1.00472671911633E-16,-1.,0.));
#4259=DIRECTION('',(1.00472671911633E-16,-1.,0.));
#4260=DIRECTION('',(-1.00472671911633E-16,1.,0.));
#4261=DIRECTION('',(1.00472671911633E-16,-1.,0.));
#4262=DIRECTION('',(1.00472671911633E-16,-1.,0.));
#4263=DIRECTION('',(0.,0.,1.));
#4264=DIRECTION('',(1.00472671911633E-16,-1.,0.));
#4265=DIRECTION('center_axis',(-1.,-1.00472671911633E-16,0.));
#4266=DIRECTION('ref_axis',(0.,-0.382683432365086,0.923879532511288));
#4267=DIRECTION('',(-7.10449076326471E-17,0.707106781186548,0.707106781186547));
#4268=DIRECTION('center_axis',(-1.,-1.00472671911633E-16,0.));
#4269=DIRECTION('ref_axis',(0.,-0.923879532511287,0.382683432365089));
#4270=DIRECTION('center_axis',(-1.,0.,0.));
#4271=DIRECTION('ref_axis',(0.,-0.707106781186548,-0.707106781186548));
#4272=DIRECTION('',(1.,0.,0.));
#4273=DIRECTION('center_axis',(-1.,-1.84269381680524E-16,0.));
#4274=DIRECTION('ref_axis',(0.,-0.707106781186548,-0.707106781186548));
#4275=DIRECTION('',(-1.,0.,0.));
#4276=DIRECTION('center_axis',(0.,1.,0.));
#4277=DIRECTION('ref_axis',(-1.,0.,0.));
#4278=DIRECTION('',(0.,0.,-1.));
#4279=DIRECTION('',(1.,0.,0.));
#4280=DIRECTION('center_axis',(-1.,-4.92065606482064E-16,-2.1537451000255E-16));
#4281=DIRECTION('ref_axis',(0.,0.707106781186547,-0.707106781186547));
#4282=DIRECTION('',(-1.,-4.92065606482064E-16,-2.1537451000255E-16));
#4283=DIRECTION('center_axis',(-1.,-7.40148683095277E-16,-2.01858731750028E-15));
#4284=DIRECTION('ref_axis',(0.,0.707106781186547,-0.707106781186547));
#4285=DIRECTION('',(1.,4.92065606482064E-16,2.1537451000255E-16));
#4286=DIRECTION('center_axis',(-1.95650150614606E-16,0.707106781186548,
-0.707106781186547));
#4287=DIRECTION('ref_axis',(-1.,0.,2.76691096479514E-16));
#4288=DIRECTION('',(0.,-0.707106781186547,-0.707106781186548));
#4289=DIRECTION('center_axis',(1.95650150614606E-16,-0.707106781186548,
0.707106781186547));
#4290=DIRECTION('ref_axis',(-1.83995210002005E-16,-0.707106781186547,-0.707106781186548));
#4291=DIRECTION('',(1.95072093352458E-15,-0.707106781186547,-0.707106781186548));
#4292=DIRECTION('center_axis',(4.92065606482064E-16,-1.,0.));
#4293=DIRECTION('ref_axis',(1.,4.92065606482064E-16,0.));
#4294=DIRECTION('',(1.,4.92065606482064E-16,0.));
#4295=DIRECTION('center_axis',(4.92065606482064E-16,-1.,0.));
#4296=DIRECTION('ref_axis',(0.38268343236509,0.,0.923879532511287));
#4297=DIRECTION('',(-0.707106781186548,-3.47942927132138E-16,0.707106781186548));
#4298=DIRECTION('center_axis',(4.92065606482064E-16,-1.,0.));
#4299=DIRECTION('ref_axis',(0.923879532511287,0.,0.38268343236509));
#4300=DIRECTION('',(0.,0.,-1.));
#4301=DIRECTION('center_axis',(-4.92065606482064E-16,1.,0.));
#4302=DIRECTION('ref_axis',(-0.707106781186548,0.,-0.707106781186548));
#4303=DIRECTION('',(-1.,-4.92065606482064E-16,0.));
#4304=DIRECTION('center_axis',(-4.92065606482064E-16,1.,0.));
#4305=DIRECTION('ref_axis',(0.707106781186548,0.,-0.707106781186548));
#4306=DIRECTION('',(-2.01858731750028E-15,-9.9327739262278E-31,1.));
#4307=DIRECTION('center_axis',(-4.92065606482064E-16,1.,0.));
#4308=DIRECTION('ref_axis',(0.707106781186548,0.,-0.707106781186548));
#4309=DIRECTION('',(0.,0.,1.));
#4310=DIRECTION('center_axis',(4.92065606482064E-16,-1.,0.));
#4311=DIRECTION('ref_axis',(-0.923879532511287,0.,0.382683432365089));
#4312=DIRECTION('',(-0.707106781186548,-3.47942927132139E-16,-0.707106781186547));
#4313=DIRECTION('center_axis',(4.92065606482064E-16,-1.,0.));
#4314=DIRECTION('ref_axis',(-0.382683432365086,0.,0.923879532511288));
#4315=DIRECTION('',(1.,4.92065606482064E-16,0.));
#4316=DIRECTION('',(0.,0.,-1.));
#4317=DIRECTION('center_axis',(0.,1.,0.));
#4318=DIRECTION('ref_axis',(0.707106781186548,0.,-0.707106781186548));
#4319=DIRECTION('',(0.,-1.,0.));
#4320=DIRECTION('center_axis',(7.40148683095277E-16,-1.,0.));
#4321=DIRECTION('ref_axis',(0.707106781186548,0.,-0.707106781186548));
#4322=DIRECTION('',(-7.40148683095276E-16,1.,0.));
#4323=DIRECTION('',(7.40148683095276E-16,-1.,0.));
#4324=DIRECTION('center_axis',(0.,0.,-1.));
#4325=DIRECTION('ref_axis',(-1.,0.,0.));
#4326=DIRECTION('',(0.,-1.,0.));
#4327=DIRECTION('',(0.,1.,0.));
#4328=DIRECTION('',(-1.,0.,0.));
#4329=DIRECTION('',(0.,-1.,0.));
#4330=DIRECTION('center_axis',(0.,1.,0.));
#4331=DIRECTION('ref_axis',(-0.707106781186548,0.,-0.707106781186548));
#4332=DIRECTION('',(0.,1.,0.));
#4333=DIRECTION('center_axis',(1.,0.,0.));
#4334=DIRECTION('ref_axis',(0.,1.,0.));
#4335=DIRECTION('',(0.,-1.,0.));
#4336=DIRECTION('center_axis',(0.,-1.,0.));
#4337=DIRECTION('ref_axis',(0.923879532511287,0.,0.38268343236509));
#4338=DIRECTION('',(0.,1.,0.));
#4339=DIRECTION('center_axis',(-1.,0.,0.));
#4340=DIRECTION('ref_axis',(0.,0.382683432365086,0.923879532511288));
#4341=DIRECTION('center_axis',(1.,1.5070900786745E-16,0.));
#4342=DIRECTION('ref_axis',(0.,0.382683432365086,0.923879532511288));
#4343=DIRECTION('',(-1.,0.,0.));
#4344=DIRECTION('',(1.,0.,0.));
#4345=DIRECTION('center_axis',(0.,0.,1.));
#4346=DIRECTION('ref_axis',(1.,0.,0.));
#4347=DIRECTION('',(-1.5070900786745E-16,1.,0.));
#4348=DIRECTION('center_axis',(0.,0.,-1.));
#4349=DIRECTION('ref_axis',(-0.707106781186549,-0.707106781186546,0.));
#4350=DIRECTION('',(0.,1.,0.));
#4351=DIRECTION('center_axis',(1.,0.,0.));
#4352=DIRECTION('ref_axis',(0.,0.923879532511287,0.382683432365089));
#4353=DIRECTION('',(1.,0.,0.));
#4354=DIRECTION('center_axis',(1.,1.5070900786745E-16,0.));
#4355=DIRECTION('ref_axis',(0.,0.923879532511287,0.382683432365089));
#4356=DIRECTION('',(-1.,0.,0.));
#4357=DIRECTION('center_axis',(0.,1.,0.));
#4358=DIRECTION('ref_axis',(-1.,0.,0.));
#4359=DIRECTION('center_axis',(0.,1.,0.));
#4360=DIRECTION('ref_axis',(-0.981956386731422,0.,-0.189107521154949));
#4361=DIRECTION('',(-0.371390676354104,0.,0.928476690885259));
#4362=DIRECTION('center_axis',(0.,1.,0.));
#4363=DIRECTION('ref_axis',(-0.560628809305184,0.,-0.828067230469273));
#4364=DIRECTION('',(-1.,0.,0.));
#4365=DIRECTION('center_axis',(0.,1.,0.));
#4366=DIRECTION('ref_axis',(0.382683432365091,0.,-0.923879532511286));
#4367=DIRECTION('',(-0.707106781186548,0.,-0.707106781186548));
#4368=DIRECTION('center_axis',(0.,1.,0.));
#4369=DIRECTION('ref_axis',(0.923879532511286,0.,-0.382683432365092));
#4370=DIRECTION('',(0.,0.,-1.));
#4371=DIRECTION('center_axis',(0.,1.,0.));
#4372=DIRECTION('ref_axis',(0.38268343236509,0.,0.923879532511287));
#4373=DIRECTION('',(0.,-1.,0.));
#4374=DIRECTION('center_axis',(0.,1.,0.));
#4375=DIRECTION('ref_axis',(-0.923879532511287,0.,0.382683432365089));
#4376=DIRECTION('',(0.,1.,0.));
#4377=DIRECTION('',(0.,-1.,0.));
#4378=DIRECTION('center_axis',(-1.,0.,0.));
#4379=DIRECTION('ref_axis',(0.,-1.,0.));
#4380=DIRECTION('center_axis',(0.,-1.,0.));
#4381=DIRECTION('ref_axis',(-0.382683432365086,0.,0.923879532511288));
#4382=DIRECTION('',(0.,-1.,0.));
#4383=DIRECTION('',(0.,1.,0.));
#4384=DIRECTION('center_axis',(0.,0.,1.));
#4385=DIRECTION('ref_axis',(1.,0.,0.));
#4386=DIRECTION('center_axis',(0.,0.,-1.));
#4387=DIRECTION('ref_axis',(0.707106781186548,-0.707106781186548,0.));
#4388=DIRECTION('',(-1.,0.,0.));
#4389=DIRECTION('',(-1.84269381680524E-16,1.,0.));
#4390=DIRECTION('center_axis',(0.,0.,1.));
#4391=DIRECTION('ref_axis',(0.707106781186548,-0.707106781186548,0.));
#4392=DIRECTION('center_axis',(-1.,0.,0.));
#4393=DIRECTION('ref_axis',(0.,0.382683432365086,0.923879532511288));
#4394=DIRECTION('center_axis',(1.,1.84269381680524E-16,0.));
#4395=DIRECTION('ref_axis',(0.,0.382683432365086,0.923879532511288));
#4396=DIRECTION('',(1.,0.,0.));
#4397=DIRECTION('center_axis',(1.,0.,0.));
#4398=DIRECTION('ref_axis',(0.,0.923879532511287,0.382683432365089));
#4399=DIRECTION('center_axis',(1.,1.84269381680524E-16,0.));
#4400=DIRECTION('ref_axis',(0.,0.923879532511287,0.382683432365089));
#4401=DIRECTION('',(-1.,0.,0.));
#4402=DIRECTION('center_axis',(0.,1.,0.));
#4403=DIRECTION('ref_axis',(-0.923879532511287,0.,0.382683432365089));
#4404=DIRECTION('',(0.,-1.,0.));
#4405=DIRECTION('center_axis',(0.,-1.,0.));
#4406=DIRECTION('ref_axis',(-0.382683432365086,0.,0.923879532511288));
#4407=DIRECTION('',(0.,-1.,0.));
#4408=DIRECTION('',(0.,1.,0.));
#4409=DIRECTION('center_axis',(0.,0.,1.));
#4410=DIRECTION('ref_axis',(1.,0.,0.));
#4411=DIRECTION('center_axis',(0.,0.,1.));
#4412=DIRECTION('ref_axis',(0.707106781186548,0.707106781186548,0.));
#4413=DIRECTION('',(-1.84269381680524E-16,1.,0.));
#4414=DIRECTION('',(1.,0.,0.));
#4415=DIRECTION('center_axis',(0.,0.,-1.));
#4416=DIRECTION('ref_axis',(0.707106781186548,0.707106781186548,0.));
#4417=DIRECTION('center_axis',(1.,0.,0.));
#4418=DIRECTION('ref_axis',(0.,-0.382683432365086,0.923879532511288));
#4419=DIRECTION('center_axis',(1.,1.84269381680524E-16,0.));
#4420=DIRECTION('ref_axis',(0.,-0.382683432365086,0.923879532511288));
#4421=DIRECTION('',(-1.,0.,0.));
#4422=DIRECTION('center_axis',(-1.,0.,0.));
#4423=DIRECTION('ref_axis',(0.,-0.923879532511287,0.382683432365089));
#4424=DIRECTION('center_axis',(1.,1.84269381680524E-16,0.));
#4425=DIRECTION('ref_axis',(0.,-0.923879532511287,0.382683432365089));
#4426=DIRECTION('',(1.,0.,0.));
#4427=DIRECTION('center_axis',(0.,0.,-1.));
#4428=DIRECTION('ref_axis',(0.707106781186548,0.707106781186548,0.));
#4429=DIRECTION('center_axis',(0.,-0.707106781186547,-0.707106781186548));
#4430=DIRECTION('ref_axis',(0.,0.707106781186548,-0.707106781186547));
#4431=DIRECTION('center_axis',(-0.707106781186547,-7.1044907632647E-17,
-0.707106781186548));
#4432=DIRECTION('ref_axis',(0.707106781186548,1.83995210002005E-16,-0.707106781186547));
#4433=DIRECTION('center_axis',(-0.707106781186547,-7.1044907632647E-17,
-0.707106781186548));
#4434=DIRECTION('ref_axis',(-0.707106781186548,0.,0.707106781186547));
#4435=DIRECTION('',(-1.00472671911633E-16,1.,0.));
#4436=DIRECTION('',(0.577350269189626,0.577350269189626,-0.577350269189625));
#4437=DIRECTION('center_axis',(0.,0.,-1.));
#4438=DIRECTION('ref_axis',(0.707106781186548,-0.707106781186548,0.));
#4439=DIRECTION('center_axis',(-0.707106781186547,-7.1044907632647E-17,
-0.707106781186548));
#4440=DIRECTION('ref_axis',(0.707106781186548,1.83995210002005E-16,-0.707106781186547));
#4441=DIRECTION('center_axis',(-1.95650150614605E-16,0.707106781186547,
-0.707106781186548));
#4442=DIRECTION('ref_axis',(3.06658683336675E-16,-0.707106781186548,-0.707106781186547));
#4443=DIRECTION('center_axis',(-1.95650150614605E-16,0.707106781186547,
-0.707106781186548));
#4444=DIRECTION('ref_axis',(-1.,0.,2.76691096479514E-16));
#4445=DIRECTION('center_axis',(-1.95650150614605E-16,0.707106781186547,
-0.707106781186548));
#4446=DIRECTION('ref_axis',(3.06658683336675E-16,-0.707106781186548,-0.707106781186547));
#4447=DIRECTION('',(0.577350269189626,0.577350269189626,0.577350269189626));
#4448=DIRECTION('',(1.,2.76691096479514E-16,0.));
#4449=DIRECTION('',(0.577350269189627,-0.577350269189625,-0.577350269189626));
#4450=DIRECTION('center_axis',(0.,0.,-1.));
#4451=DIRECTION('ref_axis',(-0.707106781186549,-0.707106781186546,0.));
#4452=DIRECTION('',(0.,0.,1.));
#4453=DIRECTION('center_axis',(0.707106781186547,1.06567361448971E-16,-0.707106781186548));
#4454=DIRECTION('ref_axis',(-0.707106781186548,-6.1331736667335E-17,-0.707106781186547));
#4455=DIRECTION('center_axis',(0.,0.,-1.));
#4456=DIRECTION('ref_axis',(-0.707106781186548,0.707106781186548,0.));
#4457=DIRECTION('center_axis',(0.707106781186547,1.06567361448971E-16,-0.707106781186548));
#4458=DIRECTION('ref_axis',(-0.707106781186548,-6.1331736667335E-17,-0.707106781186547));
#4459=DIRECTION('',(0.,0.,-1.));
#4460=DIRECTION('center_axis',(0.,-0.707106781186547,-0.707106781186548));
#4461=DIRECTION('ref_axis',(0.,0.707106781186548,-0.707106781186547));
#4462=DIRECTION('center_axis',(-1.,-1.5070900786745E-16,0.));
#4463=DIRECTION('ref_axis',(-1.5070900786745E-16,1.,0.));
#4464=DIRECTION('',(1.06567361448971E-16,-0.707106781186548,0.707106781186547));
#4465=DIRECTION('',(1.5070900786745E-16,-1.,0.));
#4466=DIRECTION('',(1.06567361448971E-16,-0.707106781186548,-0.707106781186547));
#4467=DIRECTION('',(-1.5070900786745E-16,1.,0.));
#4468=DIRECTION('',(-1.5070900786745E-16,1.,0.));
#4469=DIRECTION('',(-1.5070900786745E-16,1.,0.));
#4470=DIRECTION('',(-1.5070900786745E-16,1.,0.));
#4471=DIRECTION('center_axis',(0.707106781186547,1.06567361448971E-16,-0.707106781186548));
#4472=DIRECTION('ref_axis',(-0.707106781186548,0.,-0.707106781186547));
#4473=DIRECTION('',(-0.577350269189626,0.577350269189626,-0.577350269189626));
#4474=DIRECTION('',(1.5070900786745E-16,-1.,0.));
#4475=DIRECTION('center_axis',(-0.707106781186547,-7.1044907632647E-17,
-0.707106781186548));
#4476=DIRECTION('ref_axis',(-0.707106781186548,0.,0.707106781186547));
#4477=DIRECTION('',(-1.00472671911633E-16,1.,0.));
#4478=DIRECTION('center_axis',(-0.707106781186547,-7.1044907632647E-17,
-0.707106781186548));
#4479=DIRECTION('ref_axis',(-0.707106781186548,0.,0.707106781186547));
#4480=DIRECTION('',(-1.00472671911633E-16,1.,0.));
#4481=DIRECTION('center_axis',(0.707106781186547,1.06567361448971E-16,-0.707106781186548));
#4482=DIRECTION('ref_axis',(-0.707106781186548,0.,-0.707106781186547));
#4483=DIRECTION('',(1.5070900786745E-16,-1.,0.));
#4484=DIRECTION('center_axis',(-0.707106781186547,-7.1044907632647E-17,
-0.707106781186548));
#4485=DIRECTION('ref_axis',(-0.707106781186548,0.,0.707106781186547));
#4486=DIRECTION('',(-1.00472671911633E-16,1.,0.));
#4487=DIRECTION('center_axis',(0.707106781186547,1.06567361448971E-16,-0.707106781186548));
#4488=DIRECTION('ref_axis',(-0.707106781186548,0.,-0.707106781186547));
#4489=DIRECTION('',(1.5070900786745E-16,-1.,0.));
#4490=DIRECTION('center_axis',(0.707106781186547,1.06567361448971E-16,-0.707106781186548));
#4491=DIRECTION('ref_axis',(-0.707106781186548,0.,-0.707106781186547));
#4492=DIRECTION('',(1.5070900786745E-16,-1.,0.));
#4493=DIRECTION('center_axis',(0.,-0.707106781186547,-0.707106781186548));
#4494=DIRECTION('ref_axis',(-1.,0.,0.));
#4495=DIRECTION('',(-1.,0.,0.));
#4496=DIRECTION('center_axis',(0.,0.707106781186547,-0.707106781186548));
#4497=DIRECTION('ref_axis',(-1.,0.,0.));
#4498=DIRECTION('center_axis',(-0.707106781186548,0.,-0.707106781186548));
#4499=DIRECTION('ref_axis',(-0.707106781186548,0.,0.707106781186548));
#4500=DIRECTION('center_axis',(0.707106781186547,0.,-0.707106781186548));
#4501=DIRECTION('ref_axis',(-0.707106781186548,0.,-0.707106781186547));
#4502=DIRECTION('center_axis',(0.,0.707106781186547,-0.707106781186548));
#4503=DIRECTION('ref_axis',(-1.,0.,0.));
#4504=DIRECTION('',(1.30298129351351E-16,-0.707106781186548,-0.707106781186547));
#4505=DIRECTION('center_axis',(0.,-0.707106781186547,-0.707106781186548));
#4506=DIRECTION('ref_axis',(-1.,0.,0.));
#4507=DIRECTION('',(1.30298129351351E-16,-0.707106781186548,0.707106781186547));
#4508=DIRECTION('center_axis',(0.707106781186547,0.,-0.707106781186548));
#4509=DIRECTION('ref_axis',(-0.707106781186548,0.,-0.707106781186547));
#4510=DIRECTION('center_axis',(-0.707106781186548,0.,-0.707106781186548));
#4511=DIRECTION('ref_axis',(-0.707106781186548,0.,0.707106781186548));
#4512=DIRECTION('center_axis',(0.,-0.707106781186547,-0.707106781186548));
#4513=DIRECTION('ref_axis',(-1.,0.,0.));
#4514=DIRECTION('center_axis',(-1.,0.,0.));
#4515=DIRECTION('ref_axis',(0.,1.,0.));
#4516=DIRECTION('',(0.,-1.,0.));
#4517=DIRECTION('center_axis',(-1.,0.,0.));
#4518=DIRECTION('ref_axis',(0.,1.,0.));
#4519=DIRECTION('',(0.,-1.,0.));
#4520=DIRECTION('center_axis',(0.,0.,-1.));
#4521=DIRECTION('ref_axis',(-1.,0.,0.));
#4522=DIRECTION('center_axis',(0.,0.,1.));
#4523=DIRECTION('ref_axis',(1.,0.,0.));
#4524=DIRECTION('center_axis',(1.5070900786745E-16,-1.,0.));
#4525=DIRECTION('ref_axis',(0.923879532511286,0.,-0.382683432365092));
#4526=DIRECTION('',(-1.5070900786745E-16,1.,0.));
#4527=DIRECTION('center_axis',(-1.5070900786745E-16,1.,0.));
#4528=DIRECTION('ref_axis',(0.382683432365091,0.,-0.923879532511286));
#4529=DIRECTION('',(1.5070900786745E-16,-1.,0.));
#4530=DIRECTION('',(-1.5070900786745E-16,1.,0.));
#4531=DIRECTION('center_axis',(0.,0.,1.));
#4532=DIRECTION('ref_axis',(1.,0.,0.));
#4533=DIRECTION('',(2.76404072520786E-16,-1.,0.));
#4534=DIRECTION('center_axis',(2.76404072520786E-16,-1.,0.));
#4535=DIRECTION('ref_axis',(-0.560628809305184,0.,-0.828067230469273));
#4536=DIRECTION('',(-2.76404072520786E-16,1.,0.));
#4537=DIRECTION('center_axis',(-2.76404072520786E-16,1.,0.));
#4538=DIRECTION('ref_axis',(-0.981956386731422,0.,-0.189107521154949));
#4539=DIRECTION('',(2.76404072520786E-16,-1.,0.));
#4540=DIRECTION('center_axis',(0.,0.,1.));
#4541=DIRECTION('ref_axis',(0.707106781186548,0.707106781186548,0.));
#4542=DIRECTION('',(0.,0.,-1.));
#4543=DIRECTION('center_axis',(0.,0.,-1.));
#4544=DIRECTION('ref_axis',(0.707106781186548,-0.707106781186548,0.));
#4545=DIRECTION('',(0.,0.,1.));
#4546=DIRECTION('center_axis',(-1.,-7.40148683095277E-16,-2.01858731750028E-15));
#4547=DIRECTION('ref_axis',(-2.01858731750028E-15,-9.9327739262278E-31,
1.));
#4548=DIRECTION('center_axis',(0.707106781186548,1.06567361448971E-16,-0.707106781186548));
#4549=DIRECTION('ref_axis',(-0.707106781186548,0.,-0.707106781186548));
#4550=DIRECTION('center_axis',(-0.928476690885259,-2.56634738601308E-16,
-0.371390676354104));
#4551=DIRECTION('ref_axis',(-0.371390676354104,0.,0.928476690885259));
#4552=DIRECTION('center_axis',(0.,-0.707106781186548,-0.707106781186548));
#4553=DIRECTION('ref_axis',(-1.,0.,0.));
#4554=DIRECTION('',(1.,0.,0.));
#4555=DIRECTION('',(-0.577350269189626,-0.577350269189626,0.577350269189626));
#4556=DIRECTION('',(-1.,0.,0.));
#4557=DIRECTION('',(-0.577350269189626,0.577350269189626,-0.577350269189626));
#4558=DIRECTION('center_axis',(0.707106781186548,-0.707106781186548,0.));
#4559=DIRECTION('ref_axis',(0.,0.,-1.));
#4560=DIRECTION('',(0.,0.,-1.));
#4561=DIRECTION('',(0.,0.,1.));
#4562=DIRECTION('',(-0.577350269189626,-0.577350269189626,-0.577350269189626));
#4563=DIRECTION('center_axis',(0.,-0.707106781186548,0.707106781186548));
#4564=DIRECTION('ref_axis',(1.,0.,0.));
#4565=DIRECTION('',(1.,0.,0.));
#4566=DIRECTION('',(-1.,0.,0.));
#4567=DIRECTION('',(-0.577350269189626,0.577350269189626,0.577350269189626));
#4568=DIRECTION('center_axis',(-0.707106781186548,-0.707106781186548,0.));
#4569=DIRECTION('ref_axis',(0.,0.,1.));
#4570=DIRECTION('',(0.,0.,-1.));
#4571=DIRECTION('',(0.,0.,1.));
#4572=DIRECTION('center_axis',(1.,0.,0.));
#4573=DIRECTION('ref_axis',(0.,1.,0.));
#4574=DIRECTION('',(0.,-1.,0.));
#4575=DIRECTION('',(0.,1.,0.));
#4576=DIRECTION('center_axis',(0.,0.,-1.));
#4577=DIRECTION('ref_axis',(-1.,0.,0.));
#4578=DIRECTION('',(0.,1.,0.));
#4579=DIRECTION('center_axis',(0.,-1.,0.));
#4580=DIRECTION('ref_axis',(1.,0.,0.));
#4581=DIRECTION('center_axis',(-0.707106781186549,-0.707106781186546,0.));
#4582=DIRECTION('ref_axis',(0.,0.,1.));
#4583=DIRECTION('',(0.,0.,-1.));
#4584=DIRECTION('',(0.577350269189625,-0.577350269189628,-0.577350269189625));
#4585=DIRECTION('',(0.,0.,1.));
#4586=DIRECTION('',(-0.577350269189625,0.577350269189628,-0.577350269189625));
#4587=DIRECTION('center_axis',(-0.707106781186548,0.,-0.707106781186548));
#4588=DIRECTION('ref_axis',(-0.707106781186548,0.,0.707106781186548));
#4589=DIRECTION('',(0.,1.,0.));
#4590=DIRECTION('',(0.577350269189625,0.577350269189628,-0.577350269189625));
#4591=DIRECTION('',(0.,-1.,0.));
#4592=DIRECTION('center_axis',(-0.707106781186549,0.707106781186546,0.));
#4593=DIRECTION('ref_axis',(0.,0.,1.));
#4594=DIRECTION('',(0.,0.,-1.));
#4595=DIRECTION('',(0.,0.,1.));
#4596=DIRECTION('',(0.577350269189625,0.577350269189628,0.577350269189625));
#4597=DIRECTION('center_axis',(-0.707106781186548,0.,0.707106781186548));
#4598=DIRECTION('ref_axis',(0.707106781186548,0.,0.707106781186548));
#4599=DIRECTION('',(0.,1.,0.));
#4600=DIRECTION('',(0.,-1.,0.));
#4601=DIRECTION('center_axis',(0.,0.,1.));
#4602=DIRECTION('ref_axis',(1.,0.,0.));
#4603=DIRECTION('',(1.,-3.70074341541719E-15,0.));
#4604=DIRECTION('',(-1.,-3.70074341541719E-15,0.));
#4605=DIRECTION('center_axis',(-3.70074341541719E-15,-1.,0.));
#4606=DIRECTION('ref_axis',(1.,-3.70074341541719E-15,0.));
#4607=DIRECTION('',(-1.,3.70074341541719E-15,0.));
#4608=DIRECTION('center_axis',(-1.,0.,0.));
#4609=DIRECTION('ref_axis',(0.,-1.,0.));
#4610=DIRECTION('center_axis',(-0.707106781186549,-0.707106781186546,0.));
#4611=DIRECTION('ref_axis',(0.,0.,1.));
#4612=DIRECTION('',(0.,0.,-1.));
#4613=DIRECTION('',(0.577350269189625,-0.577350269189628,-0.577350269189625));
#4614=DIRECTION('',(0.,0.,1.));
#4615=DIRECTION('',(-0.577350269189625,0.577350269189628,-0.577350269189625));
#4616=DIRECTION('center_axis',(-0.707106781186548,0.,-0.707106781186548));
#4617=DIRECTION('ref_axis',(-0.707106781186548,0.,0.707106781186548));
#4618=DIRECTION('',(0.,1.,0.));
#4619=DIRECTION('',(0.577350269189626,0.577350269189626,-0.577350269189626));
#4620=DIRECTION('',(0.,-1.,0.));
#4621=DIRECTION('center_axis',(-0.707106781186548,0.707106781186548,0.));
#4622=DIRECTION('ref_axis',(0.,0.,1.));
#4623=DIRECTION('',(0.,0.,-1.));
#4624=DIRECTION('',(0.,0.,1.));
#4625=DIRECTION('',(0.577350269189626,0.577350269189626,0.577350269189626));
#4626=DIRECTION('center_axis',(-0.707106781186548,0.,0.707106781186548));
#4627=DIRECTION('ref_axis',(0.707106781186548,0.,0.707106781186548));
#4628=DIRECTION('',(0.,1.,0.));
#4629=DIRECTION('',(0.,-1.,0.));
#4630=DIRECTION('center_axis',(0.,0.,1.));
#4631=DIRECTION('ref_axis',(1.,0.,0.));
#4632=DIRECTION('',(1.,-3.70074341541716E-15,0.));
#4633=DIRECTION('',(-1.,0.,0.));
#4634=DIRECTION('center_axis',(-3.70074341541716E-15,-1.,0.));
#4635=DIRECTION('ref_axis',(1.,-3.70074341541716E-15,0.));
#4636=DIRECTION('',(-1.,3.70074341541716E-15,0.));
#4637=DIRECTION('center_axis',(-1.,0.,0.));
#4638=DIRECTION('ref_axis',(0.,-1.,0.));
#4639=DIRECTION('center_axis',(0.,0.707106781186548,-0.707106781186548));
#4640=DIRECTION('ref_axis',(-1.,0.,0.));
#4641=DIRECTION('',(0.577350269189626,0.577350269189626,0.577350269189626));
#4642=DIRECTION('',(1.,0.,0.));
#4643=DIRECTION('',(0.577350269189626,-0.577350269189626,-0.577350269189626));
#4644=DIRECTION('center_axis',(-0.707106781186548,0.707106781186548,0.));
#4645=DIRECTION('ref_axis',(0.,0.,1.));
#4646=DIRECTION('',(0.,0.,1.));
#4647=DIRECTION('',(0.577350269189626,0.577350269189626,-0.577350269189626));
#4648=DIRECTION('',(0.,0.,-1.));
#4649=DIRECTION('center_axis',(0.707106781186548,0.707106781186548,0.));
#4650=DIRECTION('ref_axis',(0.,0.,-1.));
#4651=DIRECTION('',(0.,0.,1.));
#4652=DIRECTION('',(0.577350269189626,-0.577350269189626,0.577350269189626));
#4653=DIRECTION('',(0.,0.,-1.));
#4654=DIRECTION('center_axis',(0.,0.707106781186548,0.707106781186548));
#4655=DIRECTION('ref_axis',(1.,0.,0.));
#4656=DIRECTION('',(1.,0.,0.));
#4657=DIRECTION('',(-1.,0.,0.));
#4658=DIRECTION('center_axis',(-1.,0.,0.));
#4659=DIRECTION('ref_axis',(0.,-1.,0.));
#4660=DIRECTION('',(0.,-1.,0.));
#4661=DIRECTION('center_axis',(0.,1.,0.));
#4662=DIRECTION('ref_axis',(-1.,0.,0.));
#4663=DIRECTION('center_axis',(0.,0.,-1.));
#4664=DIRECTION('ref_axis',(-1.,0.,0.));
#4665=DIRECTION('',(1.84269381680524E-16,-1.,0.));
#4666=DIRECTION('',(1.,0.,0.));
#4667=DIRECTION('',(1.,3.70074341541719E-15,0.));
#4668=DIRECTION('center_axis',(0.,1.,0.));
#4669=DIRECTION('ref_axis',(-1.,0.,0.));
#4670=DIRECTION('center_axis',(-3.70074341541719E-15,1.,0.));
#4671=DIRECTION('ref_axis',(-1.,-3.70074341541719E-15,0.));
#4672=DIRECTION('center_axis',(1.,0.,0.));
#4673=DIRECTION('ref_axis',(0.,1.,0.));
#4674=DIRECTION('',(0.,1.,0.));
#4675=DIRECTION('center_axis',(0.,0.,1.));
#4676=DIRECTION('ref_axis',(1.,0.,0.));
#4677=DIRECTION('center_axis',(-1.,0.,0.));
#4678=DIRECTION('ref_axis',(0.,-1.,0.));
#4679=DIRECTION('',(0.,-1.,0.));
#4680=DIRECTION('center_axis',(0.,0.,1.));
#4681=DIRECTION('ref_axis',(1.,0.,0.));
#4682=DIRECTION('center_axis',(1.,1.84269381680524E-16,0.));
#4683=DIRECTION('ref_axis',(-1.84269381680524E-16,1.,0.));
#4684=CARTESIAN_POINT('',(0.,0.,0.));
#4685=CARTESIAN_POINT('Origin',(28.075,23.7,1.6));
#4686=CARTESIAN_POINT('',(2.99999999999999,24.1,1.2));
#4687=CARTESIAN_POINT('',(2.99999999999999,23.3,2.));
#4688=CARTESIAN_POINT('',(2.99999999999999,24.1,1.2));
#4689=CARTESIAN_POINT('',(35.1,23.3,2.));
#4690=CARTESIAN_POINT('',(28.075,23.3,2.));
#4691=CARTESIAN_POINT('',(35.1,24.1,1.2));
#4692=CARTESIAN_POINT('',(35.1,23.3,2.));
#4693=CARTESIAN_POINT('',(28.075,24.1,1.2));
#4694=CARTESIAN_POINT('Origin',(2.99999999999999,22.1,1.6));
#4695=CARTESIAN_POINT('',(0.999999999999993,22.1,1.2));
#4696=CARTESIAN_POINT('Origin',(2.99999999999999,22.1,1.2));
#4697=CARTESIAN_POINT('',(1.79999999999999,22.1,2.));
#4698=CARTESIAN_POINT('',(0.999999999999993,22.1,1.2));
#4699=CARTESIAN_POINT('Origin',(2.99999999999999,22.1,2.));
#4700=CARTESIAN_POINT('Origin',(1.4,12.05,1.6));
#4701=CARTESIAN_POINT('',(1.,-22.1,1.2));
#4702=CARTESIAN_POINT('',(1.80000000000001,-22.1,2.));
#4703=CARTESIAN_POINT('',(1.,-22.1,1.2));
#4704=CARTESIAN_POINT('',(1.8,12.05,2.));
#4705=CARTESIAN_POINT('',(0.999999999999995,12.05,1.2));
#4706=CARTESIAN_POINT('Origin',(3.,-22.1,1.6));
#4707=CARTESIAN_POINT('',(3.00000000000001,-24.1,1.2));
#4708=CARTESIAN_POINT('Origin',(3.,-22.1,1.2));
#4709=CARTESIAN_POINT('',(3.00000000000001,-23.3,2.));
#4710=CARTESIAN_POINT('',(3.00000000000001,-24.1,1.2));
#4711=CARTESIAN_POINT('Origin',(3.,-22.1,2.));
#4712=CARTESIAN_POINT('Origin',(10.025,-23.7,1.6));
#4713=CARTESIAN_POINT('',(35.1,-24.1,1.2));
#4714=CARTESIAN_POINT('',(35.1,-23.3,2.));
#4715=CARTESIAN_POINT('',(35.1,-24.1,1.2));
#4716=CARTESIAN_POINT('',(10.025,-23.3,2.));
#4717=CARTESIAN_POINT('',(10.025,-24.1,1.2));
#4718=CARTESIAN_POINT('Origin',(35.1,-22.1,1.6));
#4719=CARTESIAN_POINT('',(37.1,-22.1,1.2));
#4720=CARTESIAN_POINT('Origin',(35.1,-22.1,1.2));
#4721=CARTESIAN_POINT('',(36.3,-22.1,2.));
#4722=CARTESIAN_POINT('',(37.1,-22.1,1.2));
#4723=CARTESIAN_POINT('Origin',(35.1,-22.1,2.));
#4724=CARTESIAN_POINT('Origin',(36.7,-12.05,1.6));
#4725=CARTESIAN_POINT('',(37.1,22.1,1.2));
#4726=CARTESIAN_POINT('',(36.3,22.1,2.));
#4727=CARTESIAN_POINT('',(37.1,22.1,1.2));
#4728=CARTESIAN_POINT('',(36.3,-12.05,2.));
#4729=CARTESIAN_POINT('',(37.1,-12.05,1.2));
#4730=CARTESIAN_POINT('Origin',(35.1,22.1,1.6));
#4731=CARTESIAN_POINT('Origin',(35.1,22.1,1.2));
#4732=CARTESIAN_POINT('Origin',(35.1,22.1,2.));
#4733=CARTESIAN_POINT('Origin',(3.,-22.1,0.));
#4734=CARTESIAN_POINT('',(1.,-22.1,-4.));
#4735=CARTESIAN_POINT('',(1.,-22.1,0.));
#4736=CARTESIAN_POINT('',(3.00000000000001,-24.1,-4.));
#4737=CARTESIAN_POINT('Origin',(3.,-22.1,-4.));
#4738=CARTESIAN_POINT('',(3.00000000000001,-24.1,0.));
#4739=CARTESIAN_POINT('Origin',(0.999999999999992,24.1,0.));
#4740=CARTESIAN_POINT('',(0.999999999999993,22.1,-4.));
#4741=CARTESIAN_POINT('',(0.999999999999993,22.1,0.));
#4742=CARTESIAN_POINT('',(0.999999999999993,21.6313708498985,-4.));
#4743=CARTESIAN_POINT('',(0.999999999999992,23.1,-4.));
#4744=CARTESIAN_POINT('',(0.999999999999993,21.0656854249492,-4.23431457505076));
#4745=CARTESIAN_POINT('Origin',(0.999999999999992,21.6313708498985,-4.8));
#4746=CARTESIAN_POINT('',(0.999999999999993,20.3343145750508,-4.96568542494924));
#4747=CARTESIAN_POINT('',(0.999999999999992,22.7,-2.6));
#4748=CARTESIAN_POINT('',(0.999999999999993,20.1,-5.53137084989848));
#4749=CARTESIAN_POINT('Origin',(0.999999999999992,20.9,-5.53137084989848));
#4750=CARTESIAN_POINT('',(0.999999999999993,20.1,-11.8844505578597));
#4751=CARTESIAN_POINT('',(0.999999999999993,20.1,-8.));
#4752=CARTESIAN_POINT('',(1.,-20.1,-11.8844505578597));
#4753=CARTESIAN_POINT('',(0.999999999999994,18.025,-11.8844505578597));
#4754=CARTESIAN_POINT('',(1.,-20.1,-5.53137084989848));
#4755=CARTESIAN_POINT('',(1.,-20.1,-8.));
#4756=CARTESIAN_POINT('',(1.,-20.3343145750508,-4.96568542494923));
#4757=CARTESIAN_POINT('Origin',(0.999999999999992,-20.9,-5.53137084989848));
#4758=CARTESIAN_POINT('',(1.,-21.0656854249492,-4.23431457505076));
#4759=CARTESIAN_POINT('',(1.,-10.65,-14.65));
#4760=CARTESIAN_POINT('',(1.,-21.6313708498985,-4.));
#4761=CARTESIAN_POINT('Origin',(0.999999999999992,-21.6313708498985,-4.8));
#4762=CARTESIAN_POINT('',(0.999999999999998,0.999999999999998,-4.));
#4763=CARTESIAN_POINT('Origin',(2.99999999999999,22.1,0.));
#4764=CARTESIAN_POINT('',(2.99999999999999,24.1,-4.));
#4765=CARTESIAN_POINT('',(2.99999999999999,24.1,0.));
#4766=CARTESIAN_POINT('Origin',(2.99999999999999,22.1,-4.));
#4767=CARTESIAN_POINT('Origin',(37.1,24.1,0.));
#4768=CARTESIAN_POINT('',(35.1,24.1,-4.));
#4769=CARTESIAN_POINT('',(35.1,24.1,0.));
#4770=CARTESIAN_POINT('',(34.6313708498985,24.1,-4.));
#4771=CARTESIAN_POINT('',(36.1,24.1,-4.));
#4772=CARTESIAN_POINT('',(34.0656854249492,24.1,-4.23431457505076));
#4773=CARTESIAN_POINT('Origin',(34.6313708498985,24.1,-4.8));
#4774=CARTESIAN_POINT('',(33.3343145750508,24.1,-4.96568542494923));
#4775=CARTESIAN_POINT('',(35.7,24.1,-2.6));
#4776=CARTESIAN_POINT('',(33.1,24.1,-5.53137084989848));
#4777=CARTESIAN_POINT('Origin',(33.9,24.1,-5.53137084989848));
#4778=CARTESIAN_POINT('',(33.1,24.1,-13.));
#4779=CARTESIAN_POINT('',(33.1,24.1,-8.));
#4780=CARTESIAN_POINT('',(32.9103673811669,24.1,-13.5171572874934));
#4781=CARTESIAN_POINT('Origin',(32.3,24.1,-13.));
#4782=CARTESIAN_POINT('',(14.8,24.1,-13.5171572874934));
#4783=CARTESIAN_POINT('',(37.1,24.1,-13.5171572874934));
#4784=CARTESIAN_POINT('',(14.8,24.1,-15.2));
#4785=CARTESIAN_POINT('',(14.8,24.1,-8.00000000000002));
#4786=CARTESIAN_POINT('',(14.,24.1,-16.));
#4787=CARTESIAN_POINT('Origin',(14.,24.1,-15.2));
#4788=CARTESIAN_POINT('',(5.80000000000003,24.1,-16.));
#4789=CARTESIAN_POINT('',(37.1,24.1,-16.));
#4790=CARTESIAN_POINT('',(5.00000000000003,24.1,-15.2));
#4791=CARTESIAN_POINT('Origin',(5.80000000000003,24.1,-15.2));
#4792=CARTESIAN_POINT('',(5.00000000000003,24.1,-5.53137084989847));
#4793=CARTESIAN_POINT('',(5.00000000000003,24.1,-8.));
#4794=CARTESIAN_POINT('',(4.76568542494927,24.1,-4.96568542494923));
#4795=CARTESIAN_POINT('Origin',(4.20000000000003,24.1,-5.53137084989847));
#4796=CARTESIAN_POINT('',(4.03431457505079,24.1,-4.23431457505076));
#4797=CARTESIAN_POINT('',(11.425,24.1,-11.625));
#4798=CARTESIAN_POINT('',(3.46862915010155,24.1,-4.));
#4799=CARTESIAN_POINT('Origin',(3.46862915010155,24.1,-4.8));
#4800=CARTESIAN_POINT('',(20.05,24.1,-4.));
#4801=CARTESIAN_POINT('Origin',(19.05,-4.44089209850063E-15,2.));
#4802=CARTESIAN_POINT('Origin',(34.4000000000349,-15.3500000000084,-7.30294372515228));
#4803=CARTESIAN_POINT('',(33.5514718626111,-12.551471862582,-8.15147186257614));
#4804=CARTESIAN_POINT('',(33.5514718626111,-15.4485281374326,-8.15147186257614));
#4805=CARTESIAN_POINT('',(33.5514718626111,-15.3500000000084,-8.15147186257614));
#4806=CARTESIAN_POINT('',(33.2000000000349,-14.6000000000087,-7.30294372515228));
#4807=CARTESIAN_POINT('Origin',(34.4000000000349,-14.6000000000087,-7.30294372515228));
#4808=CARTESIAN_POINT('',(33.2000000000349,-13.4000000000058,-7.30294372515228));
#4809=CARTESIAN_POINT('',(33.2000000000349,-15.3500000000084,-7.30294372515228));
#4810=CARTESIAN_POINT('Origin',(34.4000000000349,-13.4000000000058,-7.30294372515228));
#4811=CARTESIAN_POINT('Origin',(34.4000000000349,-14.6000000000087,0.));
#4812=CARTESIAN_POINT('',(34.4000000000349,-15.8000000000087,-9.));
#4813=CARTESIAN_POINT('',(34.4000000000349,-15.8000000000087,-0.499999999988368));
#4814=CARTESIAN_POINT('',(34.4000000000349,-15.8000000000087,0.));
#4815=CARTESIAN_POINT('',(33.9000000000466,-15.6908712114776,-1.31838984174237E-15));
#4816=CARTESIAN_POINT('Origin',(34.4000000000349,-14.6000000000087,-0.499999999988369));
#4817=CARTESIAN_POINT('',(33.2000000000349,-14.6000000000087,0.));
#4818=CARTESIAN_POINT('Origin',(34.4000000000349,-14.6000000000087,0.));
#4819=CARTESIAN_POINT('',(33.2000000000349,-14.6000000000087,0.));
#4820=CARTESIAN_POINT('Origin',(34.4000000000349,-14.6000000000087,-9.));
#4821=CARTESIAN_POINT('Origin',(34.4000000000349,-13.4000000000058,0.));
#4822=CARTESIAN_POINT('',(33.2000000000349,-13.4000000000058,0.));
#4823=CARTESIAN_POINT('',(33.2000000000349,-13.4000000000058,0.));
#4824=CARTESIAN_POINT('',(33.9000000000466,-12.3091287885369,-1.31838984174237E-15));
#4825=CARTESIAN_POINT('Origin',(34.4000000000349,-13.4000000000058,0.));
#4826=CARTESIAN_POINT('',(34.4000000000349,-12.2000000000058,-0.499999999988371));
#4827=CARTESIAN_POINT('Origin',(34.4000000000349,-13.4000000000058,-0.499999999988369));
#4828=CARTESIAN_POINT('',(34.4000000000349,-12.2000000000058,-9.));
#4829=CARTESIAN_POINT('',(34.4000000000349,-12.2000000000058,0.));
#4830=CARTESIAN_POINT('Origin',(34.4000000000349,-13.4000000000058,-9.));
#4831=CARTESIAN_POINT('Origin',(35.4,-15.8000000000087,0.));
#4832=CARTESIAN_POINT('',(35.0000000000349,-15.8000000000087,-9.6));
#4833=CARTESIAN_POINT('',(32.2500000000262,-15.8000000000087,-6.84999999999127));
#4834=CARTESIAN_POINT('',(35.1000000000466,-15.8000000000087,-9.6));
#4835=CARTESIAN_POINT('',(34.7999999999796,-15.8000000000087,-9.6));
#4836=CARTESIAN_POINT('',(35.1000000000466,-15.8000000000087,-1.2));
#4837=CARTESIAN_POINT('',(35.1000000000466,-15.8000000000087,0.));
#4838=CARTESIAN_POINT('',(34.5750000000349,-15.8000000000087,-0.67499999998836));
#4839=CARTESIAN_POINT('Origin',(34.1000000000349,-14.900000000008,-8.7));
#4840=CARTESIAN_POINT('',(35.0000000000349,-12.2000000000058,-9.6));
#4841=CARTESIAN_POINT('',(31.7000000000349,-12.2000000000058,-6.3));
#4842=CARTESIAN_POINT('',(35.0000000000349,-14.900000000008,-9.6));
#4843=CARTESIAN_POINT('Origin',(33.2000000000349,-12.2000000000058,0.));
#4844=CARTESIAN_POINT('',(35.1000000000466,-12.2000000000058,-1.2));
#4845=CARTESIAN_POINT('',(34.0250000000436,-12.2000000000058,-0.124999999997083));
#4846=CARTESIAN_POINT('',(35.1000000000466,-12.2000000000058,-9.6));
#4847=CARTESIAN_POINT('',(35.1000000000466,-12.2000000000058,0.));
#4848=CARTESIAN_POINT('',(33.2000000000349,-12.2000000000058,-9.6));
#4849=CARTESIAN_POINT('Origin',(34.4000000000349,12.6500000000062,-7.30294372515228));
#4850=CARTESIAN_POINT('',(33.5514718626111,15.4485281374326,-8.15147186257614));
#4851=CARTESIAN_POINT('',(33.5514718626111,12.5514718625723,-8.15147186257614));
#4852=CARTESIAN_POINT('',(33.5514718626111,12.6500000000062,-8.15147186257614));
#4853=CARTESIAN_POINT('',(33.2000000000349,13.3999999999961,-7.30294372515228));
#4854=CARTESIAN_POINT('Origin',(34.4000000000349,13.3999999999961,-7.30294372515228));
#4855=CARTESIAN_POINT('',(33.2000000000349,14.6000000000087,-7.30294372515228));
#4856=CARTESIAN_POINT('',(33.2000000000349,12.6500000000062,-7.30294372515228));
#4857=CARTESIAN_POINT('Origin',(34.4000000000349,14.6000000000087,-7.30294372515228));
#4858=CARTESIAN_POINT('Origin',(34.4000000000349,13.3999999999961,0.));
#4859=CARTESIAN_POINT('',(34.4000000000641,12.1999999999961,-9.00000000002912));
#4860=CARTESIAN_POINT('',(34.4000000000641,12.1999999999961,-0.500000000017494));
#4861=CARTESIAN_POINT('',(34.4000000000641,12.1999999999961,0.));
#4862=CARTESIAN_POINT('',(33.9000000000466,12.3091287885272,2.77555756156289E-16));
#4863=CARTESIAN_POINT('Origin',(34.4000000000349,13.3999999999961,-0.499999999988372));
#4864=CARTESIAN_POINT('',(33.2000000000349,13.3999999999961,0.));
#4865=CARTESIAN_POINT('Origin',(34.4000000000349,13.3999999999961,0.));
#4866=CARTESIAN_POINT('',(33.2000000000349,13.3999999999961,0.));
#4867=CARTESIAN_POINT('Origin',(34.4000000000349,13.3999999999961,-9.));
#4868=CARTESIAN_POINT('Origin',(34.4000000000349,14.6000000000087,0.));
#4869=CARTESIAN_POINT('',(33.2000000000349,14.6000000000087,0.));
#4870=CARTESIAN_POINT('',(33.2000000000349,14.6000000000087,0.));
#4871=CARTESIAN_POINT('',(33.9000000000466,15.6908712114776,6.93889390390723E-17));
#4872=CARTESIAN_POINT('Origin',(34.4000000000349,14.6000000000087,0.));
#4873=CARTESIAN_POINT('',(34.4000000000349,15.8000000000087,-0.499999999988376));
#4874=CARTESIAN_POINT('Origin',(34.4000000000349,14.6000000000087,-0.499999999988372));
#4875=CARTESIAN_POINT('',(34.4000000000349,15.8000000000087,-9.));
#4876=CARTESIAN_POINT('',(34.4000000000349,15.8000000000087,0.));
#4877=CARTESIAN_POINT('Origin',(34.4000000000349,14.6000000000087,-9.));
#4878=CARTESIAN_POINT('Origin',(35.4,12.2000000000204,0.));
#4879=CARTESIAN_POINT('',(35.0000000000349,12.2000000000107,-9.6));
#4880=CARTESIAN_POINT('',(32.2500000000317,12.1999999999439,-6.84999999999673));
#4881=CARTESIAN_POINT('',(35.1000000000466,12.2000000000131,-9.6));
#4882=CARTESIAN_POINT('',(35.4,12.2000000000204,-9.6));
#4883=CARTESIAN_POINT('',(35.1000000000466,12.2000000000131,-1.2));
#4884=CARTESIAN_POINT('',(35.1000000000466,12.2000000000131,0.));
#4885=CARTESIAN_POINT('',(34.5750000000279,12.2000000000004,-0.674999999981386));
#4886=CARTESIAN_POINT('Origin',(34.1000000000349,13.1000000000065,-8.7));
#4887=CARTESIAN_POINT('',(35.0000000000349,15.8000000000087,-9.6));
#4888=CARTESIAN_POINT('',(31.7000000000349,15.8000000000087,-6.3));
#4889=CARTESIAN_POINT('',(35.0000000000349,13.1000000000065,-9.6));
#4890=CARTESIAN_POINT('Origin',(33.2000000000349,15.8000000000087,0.));
#4891=CARTESIAN_POINT('',(35.1000000000466,15.8000000000087,-1.2));
#4892=CARTESIAN_POINT('',(34.0250000000437,15.8000000000087,-0.124999999997093));
#4893=CARTESIAN_POINT('',(35.1000000000466,15.8000000000087,-9.6));
#4894=CARTESIAN_POINT('',(35.1000000000466,15.8000000000087,0.));
#4895=CARTESIAN_POINT('',(33.2000000000349,15.8000000000087,-9.6));
#4896=CARTESIAN_POINT('Origin',(34.4000000000349,-0.599999999965068,0.));
#4897=CARTESIAN_POINT('',(34.4000000000349,-1.79999999996507,-8.99999999999998));
#4898=CARTESIAN_POINT('',(34.4000000000349,-1.79999999996507,-0.499999999988351));
#4899=CARTESIAN_POINT('',(34.4000000000349,-1.79999999996507,0.));
#4900=CARTESIAN_POINT('',(33.9000000000466,-1.69087121143397,5.55111512312578E-16));
#4901=CARTESIAN_POINT('Origin',(34.4000000000349,-0.599999999965068,-0.49999999998837));
#4902=CARTESIAN_POINT('',(33.2000000000349,-0.599999999965068,0.));
#4903=CARTESIAN_POINT('Origin',(34.4000000000349,-0.599999999965068,0.));
#4904=CARTESIAN_POINT('',(33.2000000000349,-0.599999999965068,-7.30294372515228));
#4905=CARTESIAN_POINT('',(33.2000000000349,-0.599999999965068,0.));
#4906=CARTESIAN_POINT('',(33.5514718626111,-1.44852813738893,-8.15147186257614));
#4907=CARTESIAN_POINT('Origin',(34.4000000000349,-0.599999999965068,-7.30294372515228));
#4908=CARTESIAN_POINT('Origin',(34.4000000000349,-0.599999999965068,-9.));
#4909=CARTESIAN_POINT('Origin',(34.4000000000349,-1.34999999996471,-7.30294372515228));
#4910=CARTESIAN_POINT('',(33.5514718626111,1.44852813742201,-8.15147186257614));
#4911=CARTESIAN_POINT('',(33.5514718626111,-1.34999999996471,-8.15147186257614));
#4912=CARTESIAN_POINT('',(33.2000000000349,0.599999999998154,-7.30294372515228));
#4913=CARTESIAN_POINT('',(33.2000000000349,-1.34999999996471,-7.30294372515228));
#4914=CARTESIAN_POINT('Origin',(34.4000000000349,0.599999999998154,-7.30294372515228));
#4915=CARTESIAN_POINT('Origin',(34.4000000000349,0.599999999998154,0.));
#4916=CARTESIAN_POINT('',(33.2000000000349,0.599999999998154,0.));
#4917=CARTESIAN_POINT('',(33.2000000000349,0.599999999998154,0.));
#4918=CARTESIAN_POINT('',(33.9000000000466,1.69087121146706,4.16333634234434E-16));
#4919=CARTESIAN_POINT('Origin',(34.4000000000349,0.599999999998154,0.));
#4920=CARTESIAN_POINT('',(34.4000000000746,1.79999999999815,-0.500000000028057));
#4921=CARTESIAN_POINT('Origin',(34.4000000000349,0.599999999998154,-0.499999999988371));
#4922=CARTESIAN_POINT('',(34.4000000000746,1.79999999999815,-9.00000000003969));
#4923=CARTESIAN_POINT('',(34.4000000000746,1.79999999999815,0.));
#4924=CARTESIAN_POINT('Origin',(34.4000000000349,0.599999999998154,-9.));
#4925=CARTESIAN_POINT('Origin',(35.4,-1.79999999996508,0.));
#4926=CARTESIAN_POINT('',(35.0000000000349,-1.79999999996508,-9.6));
#4927=CARTESIAN_POINT('',(32.2500000000262,-1.79999999996503,-6.84999999999127));
#4928=CARTESIAN_POINT('',(35.1000000000466,-1.79999999996508,-9.6));
#4929=CARTESIAN_POINT('',(35.4,-1.79999999996508,-9.6));
#4930=CARTESIAN_POINT('',(35.1000000000466,-1.79999999996508,-1.2));
#4931=CARTESIAN_POINT('',(35.1000000000466,-1.79999999996508,0.));
#4932=CARTESIAN_POINT('',(34.5750000000349,-1.79999999996507,-0.674999999988311));
#4933=CARTESIAN_POINT('Origin',(34.1000000000349,-0.89999999996435,-8.7));
#4934=CARTESIAN_POINT('',(35.0000000000349,1.79999999997831,-9.6));
#4935=CARTESIAN_POINT('',(31.7000000000573,1.80000000008744,-6.30000000002232));
#4936=CARTESIAN_POINT('',(35.0000000000349,-0.89999999996435,-9.6));
#4937=CARTESIAN_POINT('Origin',(33.2000000000349,1.80000000003784,0.));
#4938=CARTESIAN_POINT('',(35.1000000000466,1.79999999997501,-1.2));
#4939=CARTESIAN_POINT('',(34.0249999999672,1.80000000001055,-0.124999999920622));
#4940=CARTESIAN_POINT('',(35.1000000000466,1.79999999997501,-9.6));
#4941=CARTESIAN_POINT('',(35.1000000000466,1.79999999997501,0.));
#4942=CARTESIAN_POINT('',(33.2000000000349,1.80000000003784,-9.6));
#4943=CARTESIAN_POINT('Origin',(3.59999999997962,-13.4000000000058,0.));
#4944=CARTESIAN_POINT('',(3.59999999997962,-12.2000000000058,-9.));
#4945=CARTESIAN_POINT('',(3.59999999997962,-12.2000000000058,-0.60000000003493));
#4946=CARTESIAN_POINT('',(3.59999999997962,-12.2000000000058,0.));
#4947=CARTESIAN_POINT('',(4.20000000001455,-12.3607695154847,-4.16333634234434E-16));
#4948=CARTESIAN_POINT('Origin',(3.59999999997962,-13.4000000000058,-0.60000000003493));
#4949=CARTESIAN_POINT('',(4.79999999997962,-13.4000000000058,0.));
#4950=CARTESIAN_POINT('Origin',(3.59999999997962,-13.4000000000058,0.));
#4951=CARTESIAN_POINT('',(4.79999999997962,-13.4000000000058,-7.30294372515228));
#4952=CARTESIAN_POINT('',(4.79999999997962,-13.4000000000058,0.));
#4953=CARTESIAN_POINT('',(4.44852813740348,-12.551471862582,-8.15147186257614));
#4954=CARTESIAN_POINT('Origin',(3.59999999997962,-13.4000000000058,-7.30294372515228));
#4955=CARTESIAN_POINT('Origin',(3.59999999997962,-13.4000000000058,-9.));
#4956=CARTESIAN_POINT('Origin',(3.59999999997962,-12.6500000000062,-7.30294372515228));
#4957=CARTESIAN_POINT('',(4.44852813740348,-15.4485281373889,-8.15147186257614));
#4958=CARTESIAN_POINT('',(4.44852813740348,-12.6500000000062,-8.15147186257614));
#4959=CARTESIAN_POINT('',(4.79999999997962,-14.5999999999651,-7.30294372515228));
#4960=CARTESIAN_POINT('',(4.79999999997962,-12.6500000000062,-7.30294372515228));
#4961=CARTESIAN_POINT('Origin',(3.59999999997962,-14.5999999999651,-7.30294372515228));
#4962=CARTESIAN_POINT('Origin',(3.59999999997962,-14.5999999999651,0.));
#4963=CARTESIAN_POINT('',(4.79999999997962,-14.5999999999651,0.));
#4964=CARTESIAN_POINT('',(4.79999999997962,-14.5999999999651,0.));
#4965=CARTESIAN_POINT('',(4.20000000001455,-15.6392304844862,-3.46944695195361E-16));
#4966=CARTESIAN_POINT('Origin',(3.59999999997962,-14.5999999999651,0.));
#4967=CARTESIAN_POINT('',(3.59999999997962,-15.7999999999651,-0.60000000003493));
#4968=CARTESIAN_POINT('Origin',(3.59999999997962,-14.5999999999651,-0.60000000003493));
#4969=CARTESIAN_POINT('',(3.59999999997962,-15.7999999999651,-9.));
#4970=CARTESIAN_POINT('',(3.59999999997962,-15.7999999999651,0.));
#4971=CARTESIAN_POINT('Origin',(3.59999999997962,-14.5999999999651,-9.));
#4972=CARTESIAN_POINT('Origin',(2.59999999999998,-12.2000000000058,0.));
#4973=CARTESIAN_POINT('',(3.00000000001455,-12.2000000000058,-9.6));
#4974=CARTESIAN_POINT('',(5.74999999998471,-12.2000000000058,-6.84999999999491));
#4975=CARTESIAN_POINT('',(3.00000000001455,-12.2000000000058,-1.2));
#4976=CARTESIAN_POINT('',(3.00000000001455,-12.2000000000058,0.));
#4977=CARTESIAN_POINT('',(3.50000000001091,-12.2000000000058,-0.700000000003643));
#4978=CARTESIAN_POINT('Origin',(3.89999999997962,-13.1000000000066,-8.7));
#4979=CARTESIAN_POINT('',(3.00000000001455,-15.7999999999651,-9.6));
#4980=CARTESIAN_POINT('',(6.29999999997962,-15.7999999999651,-6.3));
#4981=CARTESIAN_POINT('',(3.00000000001455,-18.0500000000196,-9.6));
#4982=CARTESIAN_POINT('Origin',(4.79999999997962,-15.7999999999651,0.));
#4983=CARTESIAN_POINT('',(3.00000000001455,-15.7999999999651,-1.2));
#4984=CARTESIAN_POINT('',(4.05000000000582,-15.7999999999651,-0.150000000008733));
#4985=CARTESIAN_POINT('',(3.00000000001455,-15.7999999999651,0.));
#4986=CARTESIAN_POINT('Origin',(3.59999999997962,0.599999999965073,0.));
#4987=CARTESIAN_POINT('',(3.59999999997962,1.79999999996507,-9.));
#4988=CARTESIAN_POINT('',(3.59999999997962,1.79999999996507,-0.600000000034928));
#4989=CARTESIAN_POINT('',(3.59999999997962,1.79999999996507,0.));
#4990=CARTESIAN_POINT('',(4.20000000001455,1.63923048448623,-4.16333634234434E-16));
#4991=CARTESIAN_POINT('Origin',(3.59999999997962,0.599999999965073,-0.600000000034928));
#4992=CARTESIAN_POINT('',(4.79999999997962,0.599999999965073,0.));
#4993=CARTESIAN_POINT('Origin',(3.59999999997962,0.599999999965073,0.));
#4994=CARTESIAN_POINT('',(4.79999999997962,0.599999999965073,-7.30294372515228));
#4995=CARTESIAN_POINT('',(4.79999999997962,0.599999999965073,0.));
#4996=CARTESIAN_POINT('',(4.44852813740348,1.44852813738893,-8.15147186257614));
#4997=CARTESIAN_POINT('Origin',(3.59999999997962,0.599999999965073,-7.30294372515228));
#4998=CARTESIAN_POINT('Origin',(3.59999999997962,0.599999999965073,-9.));
#4999=CARTESIAN_POINT('Origin',(3.59999999997962,1.3499999999738,-7.30294372515228));
#5000=CARTESIAN_POINT('',(4.44852813740348,-1.44852813738893,-8.15147186257614));
#5001=CARTESIAN_POINT('',(4.44852813740348,1.3499999999738,-8.15147186257614));
#5002=CARTESIAN_POINT('',(4.79999999997962,-0.599999999965077,-7.30294372515228));
#5003=CARTESIAN_POINT('',(4.79999999997962,1.3499999999738,-7.30294372515228));
#5004=CARTESIAN_POINT('Origin',(3.59999999997962,-0.599999999965077,-7.30294372515228));
#5005=CARTESIAN_POINT('Origin',(3.59999999997962,-0.599999999965077,0.));
#5006=CARTESIAN_POINT('',(4.79999999997962,-0.599999999965077,0.));
#5007=CARTESIAN_POINT('',(4.79999999997962,-0.599999999965077,0.));
#5008=CARTESIAN_POINT('',(4.20000000001455,-1.63923048448624,-6.93889390390723E-16));
#5009=CARTESIAN_POINT('Origin',(3.59999999997962,-0.599999999965077,0.));
#5010=CARTESIAN_POINT('',(3.59999999997962,-1.79999999996508,-0.600000000034928));
#5011=CARTESIAN_POINT('Origin',(3.59999999997962,-0.599999999965077,-0.600000000034928));
#5012=CARTESIAN_POINT('',(3.59999999997962,-1.79999999996508,-9.));
#5013=CARTESIAN_POINT('',(3.59999999997962,-1.79999999996508,0.));
#5014=CARTESIAN_POINT('Origin',(3.59999999997962,-0.599999999965077,-9.));
#5015=CARTESIAN_POINT('Origin',(2.59999999999998,1.79999999996507,0.));
#5016=CARTESIAN_POINT('',(3.00000000001455,1.79999999996507,-9.6));
#5017=CARTESIAN_POINT('',(5.74999999998471,1.79999999996507,-6.84999999999491));
#5018=CARTESIAN_POINT('',(3.00000000001455,1.79999999996507,-1.2));
#5019=CARTESIAN_POINT('',(3.00000000001455,1.79999999996507,0.));
#5020=CARTESIAN_POINT('',(3.50000000001091,1.79999999996507,-0.700000000003641));
#5021=CARTESIAN_POINT('Origin',(3.89999999997962,0.899999999982535,-8.7));
#5022=CARTESIAN_POINT('',(3.00000000001455,-1.79999999996508,-9.6));
#5023=CARTESIAN_POINT('',(6.29999999997962,-1.79999999996508,-6.3));
#5024=CARTESIAN_POINT('',(3.00000000001455,-11.050000000016,-9.6));
#5025=CARTESIAN_POINT('Origin',(4.79999999997962,-1.79999999996508,0.));
#5026=CARTESIAN_POINT('',(3.00000000001455,-1.79999999996508,-1.2));
#5027=CARTESIAN_POINT('',(4.05000000000582,-1.79999999996508,-0.150000000008732));
#5028=CARTESIAN_POINT('',(3.00000000001455,-1.79999999996508,0.));
#5029=CARTESIAN_POINT('Origin',(3.59999999997962,14.6000000000087,0.));
#5030=CARTESIAN_POINT('',(3.59999999997962,15.8000000000087,-9.));
#5031=CARTESIAN_POINT('',(3.59999999997962,15.8000000000087,-0.600000000034926));
#5032=CARTESIAN_POINT('',(3.59999999997962,15.8000000000087,0.));
#5033=CARTESIAN_POINT('',(4.20000000001455,15.6392304845299,-2.08166817117217E-16));
#5034=CARTESIAN_POINT('Origin',(3.59999999997962,14.6000000000087,-0.600000000034926));
#5035=CARTESIAN_POINT('',(4.79999999997962,14.6000000000087,0.));
#5036=CARTESIAN_POINT('Origin',(3.59999999997962,14.6000000000087,0.));
#5037=CARTESIAN_POINT('',(4.79999999997962,14.6000000000087,-7.30294372515228));
#5038=CARTESIAN_POINT('',(4.79999999997962,14.6000000000087,0.));
#5039=CARTESIAN_POINT('',(4.44852813740348,15.4485281374326,-8.15147186257614));
#5040=CARTESIAN_POINT('Origin',(3.59999999997962,14.6000000000087,-7.30294372515228));
#5041=CARTESIAN_POINT('Origin',(3.59999999997962,14.6000000000087,-9.));
#5042=CARTESIAN_POINT('Origin',(3.59999999997962,15.3500000000084,-7.30294372515228));
#5043=CARTESIAN_POINT('',(4.79999999997962,13.4000000000058,-7.30294372515228));
#5044=CARTESIAN_POINT('',(4.79999999997962,15.3500000000084,-7.30294372515228));
#5045=CARTESIAN_POINT('',(4.44852813740348,12.551471862582,-8.15147186257614));
#5046=CARTESIAN_POINT('Origin',(3.59999999997962,13.4000000000058,-7.30294372515228));
#5047=CARTESIAN_POINT('',(4.44852813740348,15.3500000000084,-8.15147186257614));
#5048=CARTESIAN_POINT('Origin',(3.59999999997962,13.4000000000058,0.));
#5049=CARTESIAN_POINT('',(4.79999999997962,13.4000000000058,0.));
#5050=CARTESIAN_POINT('',(4.79999999997962,13.4000000000058,0.));
#5051=CARTESIAN_POINT('',(4.20000000001455,12.3607695154847,-3.46944695195361E-16));
#5052=CARTESIAN_POINT('Origin',(3.59999999997962,13.4000000000058,0.));
#5053=CARTESIAN_POINT('',(3.59999999997962,12.2000000000058,-0.600000000034926));
#5054=CARTESIAN_POINT('Origin',(3.59999999997962,13.4000000000058,-0.600000000034926));
#5055=CARTESIAN_POINT('',(3.59999999997962,12.2000000000058,-9.));
#5056=CARTESIAN_POINT('',(3.59999999997962,12.2000000000058,0.));
#5057=CARTESIAN_POINT('Origin',(3.59999999997962,13.4000000000058,-9.));
#5058=CARTESIAN_POINT('Origin',(2.59999999999998,15.8000000000087,0.));
#5059=CARTESIAN_POINT('',(3.00000000001455,15.8000000000087,-9.6));
#5060=CARTESIAN_POINT('',(5.74999999998471,15.8000000000087,-6.84999999999491));
#5061=CARTESIAN_POINT('',(3.00000000001455,15.8000000000087,-1.2));
#5062=CARTESIAN_POINT('',(3.00000000001455,15.8000000000087,0.));
#5063=CARTESIAN_POINT('',(3.50000000001091,15.8000000000087,-0.70000000000364));
#5064=CARTESIAN_POINT('Origin',(3.89999999997962,14.900000000008,-8.7));
#5065=CARTESIAN_POINT('',(3.00000000001455,12.2000000000058,-9.6));
#5066=CARTESIAN_POINT('',(6.29999999997962,12.2000000000058,-6.3));
#5067=CARTESIAN_POINT('',(3.00000000001455,-4.05000000001237,-9.6));
#5068=CARTESIAN_POINT('Origin',(4.79999999997962,12.2000000000058,0.));
#5069=CARTESIAN_POINT('',(3.00000000001455,12.2000000000058,-1.2));
#5070=CARTESIAN_POINT('',(4.05000000000582,12.2000000000058,-0.150000000008731));
#5071=CARTESIAN_POINT('',(3.00000000001455,12.2000000000058,0.));
#5072=CARTESIAN_POINT('Origin',(34.3000000000175,14.0000000000073,-9.6));
#5073=CARTESIAN_POINT('',(35.1000000000466,18.0500000000196,-9.6));
#5074=CARTESIAN_POINT('Origin',(33.2000000000349,-1.79999999996508,0.));
#5075=CARTESIAN_POINT('',(33.2000000000349,-0.899999999982538,0.));
#5076=CARTESIAN_POINT('Origin',(34.0000000000073,-14.0000000000073,-9.6));
#5077=CARTESIAN_POINT('',(35.1000000000466,4.05000000001237,-9.6));
#5078=CARTESIAN_POINT('Origin',(4.79999999997962,15.8000000000087,0.));
#5079=CARTESIAN_POINT('',(4.79999999997962,7.90000000000436,0.));
#5080=CARTESIAN_POINT('Origin',(4.79999999997962,-12.2000000000058,0.));
#5081=CARTESIAN_POINT('',(4.79999999997962,-6.10000000000291,0.));
#5082=CARTESIAN_POINT('Origin',(4.79999999997962,1.79999999996507,0.));
#5083=CARTESIAN_POINT('',(4.79999999997962,0.899999999982536,0.));
#5084=CARTESIAN_POINT('Origin',(30.0250000000349,-22.300000000032,-11.9171572875254));
#5085=CARTESIAN_POINT('',(33.1,-22.100000000032,-11.9171572875254));
#5086=CARTESIAN_POINT('',(33.1,-22.1585786437947,-12.0585786437627));
#5087=CARTESIAN_POINT('Origin',(33.1,-22.300000000032,-11.9171572875254));
#5088=CARTESIAN_POINT('',(14.8,-22.1585786437947,-12.0585786437627));
#5089=CARTESIAN_POINT('',(30.0250000000349,-22.1585786437947,-12.0585786437627));
#5090=CARTESIAN_POINT('',(14.8,-22.100000000032,-11.9171572875254));
#5091=CARTESIAN_POINT('Origin',(14.8,-22.300000000032,-11.9171572875254));
#5092=CARTESIAN_POINT('',(30.0250000000349,-22.100000000032,-11.9171572875254));
#5093=CARTESIAN_POINT('Origin',(35.1000000000466,-22.100000000032,0.));
#5094=CARTESIAN_POINT('',(14.8,-22.100000000032,-15.2));
#5095=CARTESIAN_POINT('',(14.8,-22.100000000032,-8.00000000000002));
#5096=CARTESIAN_POINT('',(14.,-22.100000000032,-16.));
#5097=CARTESIAN_POINT('Origin',(14.,-22.100000000032,-15.2));
#5098=CARTESIAN_POINT('',(13.,-22.100000000032,-16.));
#5099=CARTESIAN_POINT('',(27.0750000000233,-22.100000000032,-16.));
#5100=CARTESIAN_POINT('',(13.,-22.100000000032,-14.8));
#5101=CARTESIAN_POINT('',(13.,-22.100000000032,-8.));
#5102=CARTESIAN_POINT('',(8.99999999999999,-22.100000000032,-14.8));
#5103=CARTESIAN_POINT('',(23.0500000000233,-22.100000000032,-14.8));
#5104=CARTESIAN_POINT('',(8.99999999999999,-22.100000000032,-16.));
#5105=CARTESIAN_POINT('',(8.99999999999999,-22.100000000032,-8.));
#5106=CARTESIAN_POINT('',(5.80000000000003,-22.100000000032,-16.));
#5107=CARTESIAN_POINT('',(27.0750000000233,-22.100000000032,-16.));
#5108=CARTESIAN_POINT('',(5.00000000000002,-22.100000000032,-15.2));
#5109=CARTESIAN_POINT('Origin',(5.80000000000003,-22.100000000032,-15.2));
#5110=CARTESIAN_POINT('',(5.00000000000002,-22.100000000032,-5.53137084989847));
#5111=CARTESIAN_POINT('',(5.00000000000002,-22.100000000032,-8.));
#5112=CARTESIAN_POINT('',(4.76568542494927,-22.100000000032,-4.96568542494923));
#5113=CARTESIAN_POINT('Origin',(4.20000000000003,-22.100000000032,-5.53137084989847));
#5114=CARTESIAN_POINT('',(4.03431457505079,-22.100000000032,-4.23431457505076));
#5115=CARTESIAN_POINT('',(10.9250000000117,-22.100000000032,-11.1250000000116));
#5116=CARTESIAN_POINT('',(3.46862915010155,-22.100000000032,-4.));
#5117=CARTESIAN_POINT('Origin',(3.46862915010155,-22.100000000032,-4.8));
#5118=CARTESIAN_POINT('',(3.40000000001456,-22.100000000032,-4.));
#5119=CARTESIAN_POINT('',(19.0500000000233,-22.100000000032,-4.));
#5120=CARTESIAN_POINT('',(3.40000000001456,-22.100000000032,-1.2));
#5121=CARTESIAN_POINT('',(3.40000000001456,-22.100000000032,0.));
#5122=CARTESIAN_POINT('',(34.7000000000466,-22.100000000032,-1.2));
#5123=CARTESIAN_POINT('',(27.0750000000386,-22.100000000032,-1.2));
#5124=CARTESIAN_POINT('',(34.7000000000466,-22.100000000032,-4.));
#5125=CARTESIAN_POINT('',(34.7000000000466,-22.100000000032,0.));
#5126=CARTESIAN_POINT('',(34.6313708498985,-22.100000000032,-4.));
#5127=CARTESIAN_POINT('',(35.1000000000233,-22.100000000032,-4.));
#5128=CARTESIAN_POINT('',(34.0656854249492,-22.100000000032,-4.23431457505076));
#5129=CARTESIAN_POINT('Origin',(34.6313708498985,-22.100000000032,-4.8));
#5130=CARTESIAN_POINT('',(33.3343145750507,-22.100000000032,-4.96568542494923));
#5131=CARTESIAN_POINT('',(35.2000000000116,-22.100000000032,-3.09999999998835));
#5132=CARTESIAN_POINT('',(33.1,-22.100000000032,-5.53137084989848));
#5133=CARTESIAN_POINT('Origin',(33.9,-22.100000000032,-5.53137084989848));
#5134=CARTESIAN_POINT('',(33.1,-22.100000000032,-8.));
#5135=CARTESIAN_POINT('Origin',(5.95000000001092,22.300000000032,-11.9171572875254));
#5136=CARTESIAN_POINT('',(33.1,22.1585786437947,-12.0585786437627));
#5137=CARTESIAN_POINT('',(33.1,22.100000000032,-11.9171572875254));
#5138=CARTESIAN_POINT('Origin',(33.1,22.300000000032,-11.9171572875254));
#5139=CARTESIAN_POINT('',(14.8,22.100000000032,-11.9171572875254));
#5140=CARTESIAN_POINT('',(5.95000000001092,22.100000000032,-11.9171572875254));
#5141=CARTESIAN_POINT('',(14.8,22.1585786437947,-12.0585786437627));
#5142=CARTESIAN_POINT('Origin',(14.8,22.300000000032,-11.9171572875254));
#5143=CARTESIAN_POINT('',(5.95000000001092,22.1585786437947,-12.0585786437627));
#5144=CARTESIAN_POINT('Origin',(33.1,24.1,-16.));
#5145=CARTESIAN_POINT('',(33.1,23.100000000032,-13.));
#5146=CARTESIAN_POINT('',(33.1,24.050000000024,-13.949999999992));
#5147=CARTESIAN_POINT('',(33.1,24.1,-13.));
#5148=CARTESIAN_POINT('',(33.1,22.100000000032,-5.53137084989848));
#5149=CARTESIAN_POINT('',(33.1,23.6,-5.53137084989848));
#5150=CARTESIAN_POINT('',(33.1,22.100000000032,-8.));
#5151=CARTESIAN_POINT('Origin',(8.90000000000729,23.000000000032,-12.9));
#5152=CARTESIAN_POINT('',(14.8,23.7585786437627,-13.6585786437307));
#5153=CARTESIAN_POINT('',(14.8,24.050000000024,-13.949999999992));
#5154=CARTESIAN_POINT('',(32.7541741626533,23.7585786437627,-13.6585786437307));
#5155=CARTESIAN_POINT('',(37.1,23.7585786437627,-13.6585786437307));
#5156=CARTESIAN_POINT('Origin',(32.3,23.100000000032,-13.));
#5157=CARTESIAN_POINT('Origin',(37.1,23.9,-13.5171572874934));
#5158=CARTESIAN_POINT('Ctrl Pts',(32.9103673811669,24.1,-13.5171572874934));
#5159=CARTESIAN_POINT('Ctrl Pts',(32.8850568867804,24.1,-13.5470296310691));
#5160=CARTESIAN_POINT('Ctrl Pts',(32.8556756113587,24.0930320572203,-13.5769152997432));
#5161=CARTESIAN_POINT('Ctrl Pts',(32.7951075959087,24.0679698177638,-13.6296727310508));
#5162=CARTESIAN_POINT('Ctrl Pts',(32.7639523542505,24.0498163771177,-13.6525525375695));
#5163=CARTESIAN_POINT('Ctrl Pts',(32.717260887727,24.013542569305,-13.6829479036477));
#5164=CARTESIAN_POINT('Ctrl Pts',(32.6971212621437,23.9948771004902,-13.6947109012296));
#5165=CARTESIAN_POINT('Ctrl Pts',(32.6735473384914,23.962559848314,-13.7074870075991));
#5166=CARTESIAN_POINT('Ctrl Pts',(32.6668762593757,23.9510328792792,-13.7109366461879));
#5167=CARTESIAN_POINT('Ctrl Pts',(32.6573459847557,23.9265920609605,-13.7157736087552));
#5168=CARTESIAN_POINT('Ctrl Pts',(32.6545214027321,23.9136640077911,-13.7171572874934));
#5169=CARTESIAN_POINT('Ctrl Pts',(32.6545214027321,23.8863359922089,-13.7171572874934));
#5170=CARTESIAN_POINT('Ctrl Pts',(32.6573459847557,23.8734079390395,-13.7157736087552));
#5171=CARTESIAN_POINT('Ctrl Pts',(32.6668762593757,23.8489671207208,-13.7109366461879));
#5172=CARTESIAN_POINT('Ctrl Pts',(32.6735473384914,23.837440151686,-13.7074870075991));
#5173=CARTESIAN_POINT('Ctrl Pts',(32.6971212621437,23.8051228995098,-13.6947109012296));
#5174=CARTESIAN_POINT('Ctrl Pts',(32.717260887727,23.786457430695,-13.6829479036477));
#5175=CARTESIAN_POINT('Ctrl Pts',(32.7422109692208,23.767074135879,-13.6667058166637));
#5176=CARTESIAN_POINT('Ctrl Pts',(32.7481331261726,23.7627447106574,-13.6627447106254));
#5177=CARTESIAN_POINT('Ctrl Pts',(32.7541741626533,23.7585786437627,-13.6585786437307));
#5178=CARTESIAN_POINT('Origin',(14.8,23.9,-13.5171572874934));
#5179=CARTESIAN_POINT('Origin',(32.3,24.1,-13.));
#5180=CARTESIAN_POINT('Origin',(4.20000000000003,20.6,-5.53137084989847));
#5181=CARTESIAN_POINT('',(5.00000000000003,22.100000000032,-5.53137084989847));
#5182=CARTESIAN_POINT('',(5.00000000000003,20.6,-5.53137084989847));
#5183=CARTESIAN_POINT('',(4.76568542494926,22.100000000032,-4.96568542494924));
#5184=CARTESIAN_POINT('Origin',(4.20000000000003,22.100000000032,-5.53137084989847));
#5185=CARTESIAN_POINT('',(4.76568542494926,20.6,-4.96568542494924));
#5186=CARTESIAN_POINT('Origin',(5.00000000000003,20.1,-16.));
#5187=CARTESIAN_POINT('',(5.00000000000003,22.100000000032,-15.2));
#5188=CARTESIAN_POINT('',(5.00000000000003,10.05,-15.2));
#5189=CARTESIAN_POINT('',(5.00000000000003,22.100000000032,-8.));
#5190=CARTESIAN_POINT('Origin',(3.46862915010155,21.6,-4.8));
#5191=CARTESIAN_POINT('',(4.03431457505079,22.100000000032,-4.23431457505076));
#5192=CARTESIAN_POINT('',(3.46862915010155,22.100000000032,-4.));
#5193=CARTESIAN_POINT('Origin',(3.46862915010155,22.100000000032,-4.8));
#5194=CARTESIAN_POINT('',(3.46862915010155,21.6,-4.));
#5195=CARTESIAN_POINT('',(4.03431457505079,21.6,-4.23431457505076));
#5196=CARTESIAN_POINT('Origin',(3.00000000000002,22.1,-4.));
#5197=CARTESIAN_POINT('',(3.40000000001455,22.100000000032,-4.));
#5198=CARTESIAN_POINT('',(3.00000000000728,22.100000000032,-4.));
#5199=CARTESIAN_POINT('',(3.00000000001455,21.700000000032,-4.));
#5200=CARTESIAN_POINT('Origin',(3.40000000001455,21.700000000032,-4.));
#5201=CARTESIAN_POINT('',(3.00000000001455,21.6313708498985,-4.));
#5202=CARTESIAN_POINT('',(3.00000000001455,-1.60049751229963E-11,-4.));
#5203=CARTESIAN_POINT('',(2.50000000000002,21.6313708498985,-4.));
#5204=CARTESIAN_POINT('Origin',(2.50000000000002,21.6313708498985,-4.8));
#5205=CARTESIAN_POINT('',(3.00000000001455,21.0656854249492,-4.23431457505076));
#5206=CARTESIAN_POINT('Origin',(3.00000000001455,21.6313708498985,-4.8));
#5207=CARTESIAN_POINT('',(2.50000000000002,21.0656854249492,-4.23431457505076));
#5208=CARTESIAN_POINT('Origin',(1.50000000000002,20.9,-5.53137084989848));
#5209=CARTESIAN_POINT('',(3.00000000001455,20.3343145750508,-4.96568542494923));
#5210=CARTESIAN_POINT('',(3.00000000001455,20.1,-5.53137084989848));
#5211=CARTESIAN_POINT('Origin',(3.00000000001455,20.9,-5.53137084989848));
#5212=CARTESIAN_POINT('',(1.50000000000002,20.1,-5.53137084989848));
#5213=CARTESIAN_POINT('',(1.50000000000002,20.3343145750508,-4.96568542494924));
#5214=CARTESIAN_POINT('Origin',(1.00000000000003,20.1,-16.));
#5215=CARTESIAN_POINT('',(3.00000000001455,20.1,-13.3514718625761));
#5216=CARTESIAN_POINT('',(3.00000000001455,20.1,-8.));
#5217=CARTESIAN_POINT('',(2.82426406872648,20.1,-13.7757359312881));
#5218=CARTESIAN_POINT('Origin',(2.40000000001455,20.1,-13.3514718625761));
#5219=CARTESIAN_POINT('',(2.77573593130262,20.1,-13.8242640687119));
#5220=CARTESIAN_POINT('',(1.80000000001092,20.1,-14.8000000000036));
#5221=CARTESIAN_POINT('',(2.35147186259069,20.1,-14.));
#5222=CARTESIAN_POINT('Origin',(2.35147186259069,20.1,-13.4));
#5223=CARTESIAN_POINT('',(2.20621977685613,20.1,-14.));
#5224=CARTESIAN_POINT('',(1.50000000000002,20.1,-14.));
#5225=CARTESIAN_POINT('',(1.64913376232498,20.1,-13.6228344058125));
#5226=CARTESIAN_POINT('Origin',(2.20621977685613,20.1,-13.4));
#5227=CARTESIAN_POINT('',(1.04291398546884,20.1,-12.1072849636721));
#5228=CARTESIAN_POINT('',(1.88965517241379,20.1,-14.2241379310345));
#5229=CARTESIAN_POINT('Origin',(1.59999999999999,20.1,-11.8844505578597));
#5230=CARTESIAN_POINT('Origin',(5.80000000000003,10.05,-15.2));
#5231=CARTESIAN_POINT('',(5.80000000000003,22.100000000032,-16.));
#5232=CARTESIAN_POINT('',(5.80000000000003,10.05,-16.));
#5233=CARTESIAN_POINT('Origin',(5.80000000000003,22.100000000032,-15.2));
#5234=CARTESIAN_POINT('Origin',(3.00000000001455,22.100000000032,0.));
#5235=CARTESIAN_POINT('',(33.3343145750507,22.100000000032,-4.96568542494923));
#5236=CARTESIAN_POINT('Origin',(33.9,22.100000000032,-5.53137084989848));
#5237=CARTESIAN_POINT('',(34.0656854249492,22.100000000032,-4.23431457505076));
#5238=CARTESIAN_POINT('',(27.1750000000036,22.100000000032,-11.1249999999964));
#5239=CARTESIAN_POINT('',(34.6313708498985,22.100000000032,-4.));
#5240=CARTESIAN_POINT('Origin',(34.6313708498985,22.100000000032,-4.8));
#5241=CARTESIAN_POINT('',(34.7000000000466,22.100000000032,-4.));
#5242=CARTESIAN_POINT('',(19.0500000000073,22.100000000032,-4.));
#5243=CARTESIAN_POINT('',(34.7000000000466,22.100000000032,-1.2));
#5244=CARTESIAN_POINT('',(34.7000000000466,22.100000000032,0.));
#5245=CARTESIAN_POINT('',(3.40000000001455,22.100000000032,-1.2));
#5246=CARTESIAN_POINT('',(11.0250000000226,22.100000000032,-1.2));
#5247=CARTESIAN_POINT('',(3.40000000001455,22.100000000032,0.));
#5248=CARTESIAN_POINT('',(2.90000000000366,22.100000000032,-3.10000000000363));
#5249=CARTESIAN_POINT('',(9.,22.100000000032,-16.));
#5250=CARTESIAN_POINT('',(11.0250000000073,22.100000000032,-16.));
#5251=CARTESIAN_POINT('',(9.,22.100000000032,-14.8));
#5252=CARTESIAN_POINT('',(9.,22.100000000032,-8.));
#5253=CARTESIAN_POINT('',(13.,22.100000000032,-14.8));
#5254=CARTESIAN_POINT('',(7.00000000000727,22.100000000032,-14.8));
#5255=CARTESIAN_POINT('',(13.,22.100000000032,-16.));
#5256=CARTESIAN_POINT('',(13.,22.100000000032,-8.));
#5257=CARTESIAN_POINT('',(14.,22.100000000032,-16.));
#5258=CARTESIAN_POINT('',(11.0250000000073,22.100000000032,-16.));
#5259=CARTESIAN_POINT('',(14.8,22.100000000032,-15.2));
#5260=CARTESIAN_POINT('Origin',(14.,22.100000000032,-15.2));
#5261=CARTESIAN_POINT('',(14.8,22.100000000032,-7.99999999999999));
#5262=CARTESIAN_POINT('Origin',(14.,12.05,-15.2));
#5263=CARTESIAN_POINT('',(14.,12.05,-16.));
#5264=CARTESIAN_POINT('',(14.8,12.05,-15.2));
#5265=CARTESIAN_POINT('Origin',(14.8,24.1,-16.));
#5266=CARTESIAN_POINT('Origin',(26.075,19.3,-15.2));
#5267=CARTESIAN_POINT('',(37.1,20.1,-15.2));
#5268=CARTESIAN_POINT('',(37.1,19.3,-16.));
#5269=CARTESIAN_POINT('Origin',(37.1,19.3,-15.2));
#5270=CARTESIAN_POINT('',(35.1000000000466,19.3,-16.));
#5271=CARTESIAN_POINT('',(26.075,19.3,-16.));
#5272=CARTESIAN_POINT('',(35.1000000000466,20.1,-15.2));
#5273=CARTESIAN_POINT('Origin',(35.1000000000466,19.3,-15.2));
#5274=CARTESIAN_POINT('',(26.075,20.1,-15.2));
#5275=CARTESIAN_POINT('Origin',(33.1,20.1,-16.));
#5276=CARTESIAN_POINT('',(35.1000000000466,20.1,-5.53137084989848));
#5277=CARTESIAN_POINT('',(35.1000000000466,20.1,-8.));
#5278=CARTESIAN_POINT('',(37.1,20.1,-5.53137084989848));
#5279=CARTESIAN_POINT('',(33.6,20.1,-5.53137084989848));
#5280=CARTESIAN_POINT('',(37.1,20.1,-8.));
#5281=CARTESIAN_POINT('Origin',(35.1000000000466,22.100000000032,0.));
#5282=CARTESIAN_POINT('',(35.1000000000466,16.,-16.));
#5283=CARTESIAN_POINT('',(35.1000000000466,11.050000000016,-16.));
#5284=CARTESIAN_POINT('',(35.1000000000466,16.,-14.8));
#5285=CARTESIAN_POINT('',(35.1000000000466,16.,-8.));
#5286=CARTESIAN_POINT('',(35.1000000000466,12.,-14.8));
#5287=CARTESIAN_POINT('',(35.1000000000466,18.050000000016,-14.8));
#5288=CARTESIAN_POINT('',(35.1000000000466,12.,-16.));
#5289=CARTESIAN_POINT('',(35.1000000000466,12.,-8.));
#5290=CARTESIAN_POINT('',(35.1000000000466,-12.,-16.));
#5291=CARTESIAN_POINT('',(35.1000000000466,11.050000000016,-16.));
#5292=CARTESIAN_POINT('',(35.1000000000466,-12.,-14.8));
#5293=CARTESIAN_POINT('',(35.1000000000466,-12.,-8.));
#5294=CARTESIAN_POINT('',(35.1000000000466,-16.,-14.8));
#5295=CARTESIAN_POINT('',(35.1000000000466,4.05000000001601,-14.8));
#5296=CARTESIAN_POINT('',(35.1000000000466,-16.,-16.));
#5297=CARTESIAN_POINT('',(35.1000000000466,-16.,-8.));
#5298=CARTESIAN_POINT('',(35.1000000000466,-19.3,-16.));
#5299=CARTESIAN_POINT('',(35.1000000000466,11.050000000016,-16.));
#5300=CARTESIAN_POINT('',(35.1000000000466,-20.1,-15.2));
#5301=CARTESIAN_POINT('Origin',(35.1000000000466,-19.3,-15.2));
#5302=CARTESIAN_POINT('',(35.1000000000466,-20.1,-5.53137084989848));
#5303=CARTESIAN_POINT('',(35.1000000000466,-20.1,-8.));
#5304=CARTESIAN_POINT('',(35.1000000000466,-20.3343145750508,-4.96568542494923));
#5305=CARTESIAN_POINT('Origin',(35.1000000000466,-20.9,-5.53137084989848));
#5306=CARTESIAN_POINT('',(35.1000000000466,-21.0656854249492,-4.23431457505076));
#5307=CARTESIAN_POINT('',(35.1000000000466,-11.149999999992,-14.150000000008));
#5308=CARTESIAN_POINT('',(35.1000000000466,-21.6313708498985,-4.));
#5309=CARTESIAN_POINT('Origin',(35.1000000000466,-21.6313708498985,-4.8));
#5310=CARTESIAN_POINT('',(35.1000000000466,-21.700000000032,-4.));
#5311=CARTESIAN_POINT('',(35.1000000000466,1.6011636461144E-11,-4.));
#5312=CARTESIAN_POINT('',(35.1000000000466,-21.700000000032,-1.2));
#5313=CARTESIAN_POINT('',(35.1000000000466,-21.700000000032,0.));
#5314=CARTESIAN_POINT('',(35.1000000000466,11.050000000016,-1.2));
#5315=CARTESIAN_POINT('',(35.1000000000466,11.050000000016,-1.2));
#5316=CARTESIAN_POINT('',(35.1000000000466,11.0500000000342,-9.6));
#5317=CARTESIAN_POINT('',(35.1000000000466,11.050000000016,-1.2));
#5318=CARTESIAN_POINT('',(35.1000000000466,21.700000000032,-1.2));
#5319=CARTESIAN_POINT('',(35.1000000000466,11.050000000016,-1.2));
#5320=CARTESIAN_POINT('',(35.1000000000466,21.700000000032,-4.));
#5321=CARTESIAN_POINT('',(35.1000000000466,21.700000000032,0.));
#5322=CARTESIAN_POINT('',(35.1000000000466,21.6313708498985,-4.));
#5323=CARTESIAN_POINT('',(35.1000000000466,22.100000000016,-4.));
#5324=CARTESIAN_POINT('',(35.1000000000466,21.0656854249492,-4.23431457505076));
#5325=CARTESIAN_POINT('Origin',(35.1000000000466,21.6313708498985,-4.8));
#5326=CARTESIAN_POINT('',(35.1000000000466,20.3343145750508,-4.96568542494924));
#5327=CARTESIAN_POINT('',(35.1000000000466,22.200000000008,-3.09999999999199));
#5328=CARTESIAN_POINT('Origin',(35.1000000000466,20.9,-5.53137084989848));
#5329=CARTESIAN_POINT('Origin',(28.075,-19.3,-15.2));
#5330=CARTESIAN_POINT('',(37.1,-19.3,-16.));
#5331=CARTESIAN_POINT('',(28.075,-19.3,-16.));
#5332=CARTESIAN_POINT('',(37.1,-20.1,-15.2));
#5333=CARTESIAN_POINT('Origin',(37.1,-19.3,-15.2));
#5334=CARTESIAN_POINT('',(28.075,-20.1,-15.2));
#5335=CARTESIAN_POINT('Origin',(37.1,-20.1,-16.));
#5336=CARTESIAN_POINT('',(37.1,-20.1,-5.53137084989848));
#5337=CARTESIAN_POINT('',(37.1,-20.1,-8.));
#5338=CARTESIAN_POINT('',(36.6,-20.1,-5.53137084989848));
#5339=CARTESIAN_POINT('Origin',(24.9500000000233,-23.9,-13.5171572874934));
#5340=CARTESIAN_POINT('',(32.7541741626533,-23.7585786437627,-13.6585786437307));
#5341=CARTESIAN_POINT('',(32.9103673811669,-24.1,-13.5171572874934));
#5342=CARTESIAN_POINT('Ctrl Pts',(32.7541741626533,-23.7585786437627,-13.6585786437307));
#5343=CARTESIAN_POINT('Ctrl Pts',(32.7481331261726,-23.7627447106574,-13.6627447106254));
#5344=CARTESIAN_POINT('Ctrl Pts',(32.7422109692208,-23.767074135879,-13.6667058166637));
#5345=CARTESIAN_POINT('Ctrl Pts',(32.717260887727,-23.786457430695,-13.6829479036477));
#5346=CARTESIAN_POINT('Ctrl Pts',(32.6971212621437,-23.8051228995098,-13.6947109012296));
#5347=CARTESIAN_POINT('Ctrl Pts',(32.6735473384914,-23.837440151686,-13.7074870075991));
#5348=CARTESIAN_POINT('Ctrl Pts',(32.6668762593757,-23.8489671207208,-13.7109366461879));
#5349=CARTESIAN_POINT('Ctrl Pts',(32.6573459847557,-23.8734079390395,-13.7157736087552));
#5350=CARTESIAN_POINT('Ctrl Pts',(32.6545214027321,-23.8863359922089,-13.7171572874934));
#5351=CARTESIAN_POINT('Ctrl Pts',(32.6545214027321,-23.9114949951666,-13.7171572874934));
#5352=CARTESIAN_POINT('Ctrl Pts',(32.656715369035,-23.9236869954062,-13.7160851189802));
#5353=CARTESIAN_POINT('Ctrl Pts',(32.6647939119289,-23.9466367562168,-13.7119992060455));
#5354=CARTESIAN_POINT('Ctrl Pts',(32.670649410179,-23.9574055197122,-13.7089898303624));
#5355=CARTESIAN_POINT('Ctrl Pts',(32.6964655073569,-23.9964266672072,-13.6952088888514));
#5356=CARTESIAN_POINT('Ctrl Pts',(32.727485169733,-24.0230158838961,-13.6769841160718));
#5357=CARTESIAN_POINT('Ctrl Pts',(32.7792841772605,-24.0587379211866,-13.6412620787813));
#5358=CARTESIAN_POINT('Ctrl Pts',(32.8072352812629,-24.0737629958603,-13.6197152566244));
#5359=CARTESIAN_POINT('Ctrl Pts',(32.8614499460242,-24.0943738618729,-13.571045814658));
#5360=CARTESIAN_POINT('Ctrl Pts',(32.8876934133092,-24.1,-13.5439179089071));
#5361=CARTESIAN_POINT('Ctrl Pts',(32.9103673811669,-24.1,-13.5171572874934));
#5362=CARTESIAN_POINT('',(14.8,-24.1,-13.5171572874934));
#5363=CARTESIAN_POINT('',(24.9500000000233,-24.1,-13.5171572874934));
#5364=CARTESIAN_POINT('',(14.8,-23.7585786437627,-13.6585786437307));
#5365=CARTESIAN_POINT('Origin',(14.8,-23.9,-13.5171572874934));
#5366=CARTESIAN_POINT('',(24.9500000000233,-23.7585786437627,-13.6585786437307));
#5367=CARTESIAN_POINT('Origin',(24.9500000000233,-23.000000000032,-12.9));
#5368=CARTESIAN_POINT('',(33.1,-23.100000000032,-13.));
#5369=CARTESIAN_POINT('',(33.1,-23.050000000024,-12.949999999992));
#5370=CARTESIAN_POINT('Origin',(32.3,-23.100000000032,-13.));
#5371=CARTESIAN_POINT('',(14.8,-24.050000000024,-13.949999999992));
#5372=CARTESIAN_POINT('Origin',(1.00000000000001,-24.1,0.));
#5373=CARTESIAN_POINT('',(3.46862915010155,-24.1,-4.));
#5374=CARTESIAN_POINT('',(2.00000000000001,-24.1,-4.));
#5375=CARTESIAN_POINT('',(4.03431457505079,-24.1,-4.23431457505076));
#5376=CARTESIAN_POINT('Origin',(3.46862915010155,-24.1,-4.8));
#5377=CARTESIAN_POINT('',(4.76568542494926,-24.1,-4.96568542494924));
#5378=CARTESIAN_POINT('',(2.40000000000002,-24.1,-2.59999999999999));
#5379=CARTESIAN_POINT('',(5.00000000000003,-24.1,-5.53137084989847));
#5380=CARTESIAN_POINT('Origin',(4.20000000000003,-24.1,-5.53137084989847));
#5381=CARTESIAN_POINT('',(5.00000000000003,-24.1,-15.2));
#5382=CARTESIAN_POINT('',(5.00000000000003,-24.1,-8.));
#5383=CARTESIAN_POINT('',(5.80000000000003,-24.1,-16.));
#5384=CARTESIAN_POINT('Origin',(5.80000000000003,-24.1,-15.2));
#5385=CARTESIAN_POINT('',(14.,-24.1,-16.));
#5386=CARTESIAN_POINT('',(1.00000000000001,-24.1,-16.));
#5387=CARTESIAN_POINT('',(14.8,-24.1,-15.2));
#5388=CARTESIAN_POINT('Origin',(14.,-24.1,-15.2));
#5389=CARTESIAN_POINT('',(14.8,-24.1,-7.99999999999999));
#5390=CARTESIAN_POINT('',(33.1,-24.1,-13.));
#5391=CARTESIAN_POINT('Origin',(32.3,-24.1,-13.));
#5392=CARTESIAN_POINT('',(33.1,-24.1,-5.53137084989848));
#5393=CARTESIAN_POINT('',(33.1,-24.1,-8.));
#5394=CARTESIAN_POINT('',(33.3343145750507,-24.1,-4.96568542494923));
#5395=CARTESIAN_POINT('Origin',(33.9,-24.1,-5.53137084989848));
#5396=CARTESIAN_POINT('',(34.0656854249492,-24.1,-4.23431457505076));
#5397=CARTESIAN_POINT('',(26.675,-24.1,-11.625));
#5398=CARTESIAN_POINT('',(34.6313708498985,-24.1,-4.));
#5399=CARTESIAN_POINT('Origin',(34.6313708498985,-24.1,-4.8));
#5400=CARTESIAN_POINT('',(35.1,-24.1,-4.));
#5401=CARTESIAN_POINT('',(18.05,-24.1,-4.));
#5402=CARTESIAN_POINT('',(35.1,-24.1,0.));
#5403=CARTESIAN_POINT('Origin',(32.3,-22.1,-13.));
#5404=CARTESIAN_POINT('',(33.1,-22.1,-13.));
#5405=CARTESIAN_POINT('Origin',(14.,-12.05,-15.2));
#5406=CARTESIAN_POINT('',(14.,-12.05,-16.));
#5407=CARTESIAN_POINT('',(14.8,-12.05,-15.2));
#5408=CARTESIAN_POINT('Origin',(19.05,-4.44089209850063E-15,-16.));
#5409=CARTESIAN_POINT('',(5.80000000000003,-12.05,-16.));
#5410=CARTESIAN_POINT('',(8.99999999999999,-21.900000000032,-16.));
#5411=CARTESIAN_POINT('',(8.99999999999999,-22.100000000032,-16.));
#5412=CARTESIAN_POINT('',(13.,-21.900000000032,-16.));
#5413=CARTESIAN_POINT('',(16.025,-21.900000000032,-16.));
#5414=CARTESIAN_POINT('',(13.,-21.500000000032,-16.));
#5415=CARTESIAN_POINT('Origin',(5.80000000000003,-12.05,-15.2));
#5416=CARTESIAN_POINT('',(5.00000000000003,-12.05,-15.2));
#5417=CARTESIAN_POINT('Origin',(5.00000000000003,-24.1,-16.));
#5418=CARTESIAN_POINT('',(5.00000000000003,-23.6,-5.53137084989847));
#5419=CARTESIAN_POINT('Origin',(4.20000000000003,-23.6,-5.53137084989847));
#5420=CARTESIAN_POINT('',(4.76568542494926,-23.6,-4.96568542494924));
#5421=CARTESIAN_POINT('Origin',(3.50000000000002,-21.6313708498985,-4.8));
#5422=CARTESIAN_POINT('',(3.00000000001455,-21.0656854249492,-4.23431457505076));
#5423=CARTESIAN_POINT('',(3.00000000001455,-21.6313708498985,-4.));
#5424=CARTESIAN_POINT('Origin',(3.00000000001455,-21.6313708498985,-4.8));
#5425=CARTESIAN_POINT('',(3.50000000000002,-21.6313708498985,-4.));
#5426=CARTESIAN_POINT('',(3.50000000000002,-21.0656854249492,-4.23431457505076));
#5427=CARTESIAN_POINT('Origin',(3.00000000000002,-22.1,-4.));
#5428=CARTESIAN_POINT('',(3.00000000001455,-21.700000000032,-4.));
#5429=CARTESIAN_POINT('',(3.00000000001455,-22.100000000016,-4.));
#5430=CARTESIAN_POINT('Origin',(3.40000000001456,-21.700000000032,-4.));
#5431=CARTESIAN_POINT('',(3.46862915010155,-22.6,-4.));
#5432=CARTESIAN_POINT('Origin',(4.50000000000002,-20.9,-5.53137084989848));
#5433=CARTESIAN_POINT('',(3.00000000001455,-20.1,-5.53137084989848));
#5434=CARTESIAN_POINT('',(4.50000000000002,-20.1,-5.53137084989848));
#5435=CARTESIAN_POINT('',(3.00000000001455,-20.3343145750508,-4.96568542494924));
#5436=CARTESIAN_POINT('Origin',(3.00000000001455,-20.9,-5.53137084989848));
#5437=CARTESIAN_POINT('',(4.50000000000002,-20.3343145750508,-4.96568542494924));
#5438=CARTESIAN_POINT('Origin',(5.00000000000003,-20.1,-16.));
#5439=CARTESIAN_POINT('',(1.04291398546885,-20.1,-12.1072849636721));
#5440=CARTESIAN_POINT('Origin',(1.6,-20.1,-11.8844505578597));
#5441=CARTESIAN_POINT('',(1.64913376232499,-20.1,-13.6228344058125));
#5442=CARTESIAN_POINT('',(2.16551724137932,-20.1,-14.9137931034483));
#5443=CARTESIAN_POINT('',(2.20621977685614,-20.1,-14.));
#5444=CARTESIAN_POINT('Origin',(2.20621977685614,-20.1,-13.4));
#5445=CARTESIAN_POINT('',(2.3514718625907,-20.1,-14.));
#5446=CARTESIAN_POINT('',(3.50000000000002,-20.1,-14.));
#5447=CARTESIAN_POINT('',(2.77573593130263,-20.1,-13.8242640687119));
#5448=CARTESIAN_POINT('Origin',(2.3514718625907,-20.1,-13.4));
#5449=CARTESIAN_POINT('',(2.82426406872648,-20.1,-13.7757359312881));
#5450=CARTESIAN_POINT('',(2.80000000001092,-20.1,-13.8000000000036));
#5451=CARTESIAN_POINT('',(3.00000000001455,-20.1,-13.3514718625761));
#5452=CARTESIAN_POINT('Origin',(2.40000000001455,-20.1,-13.3514718625761));
#5453=CARTESIAN_POINT('',(3.00000000001455,-20.1,-8.));
#5454=CARTESIAN_POINT('Origin',(3.46862915010155,-22.6,-4.8));
#5455=CARTESIAN_POINT('',(4.03431457505079,-22.6,-4.23431457505076));
#5456=CARTESIAN_POINT('Origin',(33.9,-20.6,-5.53137084989848));
#5457=CARTESIAN_POINT('',(33.1,-20.6,-5.53137084989848));
#5458=CARTESIAN_POINT('',(33.3343145750508,-20.6,-4.96568542494924));
#5459=CARTESIAN_POINT('Origin',(33.1,-20.1,-16.));
#5460=CARTESIAN_POINT('Origin',(34.6313708498985,-21.6,-4.8));
#5461=CARTESIAN_POINT('',(34.6313708498985,-21.6,-4.));
#5462=CARTESIAN_POINT('',(34.0656854249492,-21.6,-4.23431457505076));
#5463=CARTESIAN_POINT('Origin',(35.1,-22.1,-4.));
#5464=CARTESIAN_POINT('Origin',(34.7000000000466,-21.700000000032,-4.));
#5465=CARTESIAN_POINT('',(37.1,-21.6313708498985,-4.));
#5466=CARTESIAN_POINT('',(35.6,-21.6313708498985,-4.));
#5467=CARTESIAN_POINT('',(37.1,-22.1,-4.));
#5468=CARTESIAN_POINT('',(37.1,-23.1,-4.));
#5469=CARTESIAN_POINT('Origin',(35.1,-22.1,-4.));
#5470=CARTESIAN_POINT('Origin',(35.6,-21.6313708498985,-4.8));
#5471=CARTESIAN_POINT('',(37.1,-21.0656854249492,-4.23431457505076));
#5472=CARTESIAN_POINT('Origin',(37.1,-21.6313708498985,-4.8));
#5473=CARTESIAN_POINT('',(35.6,-21.0656854249492,-4.23431457505076));
#5474=CARTESIAN_POINT('Origin',(36.6,-20.9,-5.53137084989848));
#5475=CARTESIAN_POINT('',(37.1,-20.3343145750508,-4.96568542494924));
#5476=CARTESIAN_POINT('Origin',(37.1,-20.9,-5.53137084989848));
#5477=CARTESIAN_POINT('',(36.6,-20.3343145750508,-4.96568542494924));
#5478=CARTESIAN_POINT('Origin',(33.9,23.6,-5.53137084989848));
#5479=CARTESIAN_POINT('',(33.3343145750508,23.6,-4.96568542494924));
#5480=CARTESIAN_POINT('Origin',(34.6313708498985,22.6,-4.8));
#5481=CARTESIAN_POINT('',(34.6313708498985,22.6,-4.));
#5482=CARTESIAN_POINT('',(34.0656854249492,22.6,-4.23431457505076));
#5483=CARTESIAN_POINT('Origin',(35.1,22.1,-4.));
#5484=CARTESIAN_POINT('',(37.1,22.1,-4.));
#5485=CARTESIAN_POINT('Origin',(35.1,22.1,-4.));
#5486=CARTESIAN_POINT('',(37.1,21.6313708498985,-4.));
#5487=CARTESIAN_POINT('',(37.1,-0.999999999999999,-4.));
#5488=CARTESIAN_POINT('',(34.6,21.6313708498985,-4.));
#5489=CARTESIAN_POINT('Origin',(34.7000000000466,21.700000000032,-4.));
#5490=CARTESIAN_POINT('Origin',(34.6,21.6313708498985,-4.8));
#5491=CARTESIAN_POINT('',(37.1,21.0656854249492,-4.23431457505076));
#5492=CARTESIAN_POINT('Origin',(37.1,21.6313708498985,-4.8));
#5493=CARTESIAN_POINT('',(34.6,21.0656854249492,-4.23431457505076));
#5494=CARTESIAN_POINT('Origin',(33.6,20.9,-5.53137084989848));
#5495=CARTESIAN_POINT('',(37.1,20.3343145750508,-4.96568542494923));
#5496=CARTESIAN_POINT('Origin',(37.1,20.9,-5.53137084989848));
#5497=CARTESIAN_POINT('',(33.6,20.3343145750508,-4.96568542494924));
#5498=CARTESIAN_POINT('Origin',(34.7000000000466,21.700000000032,0.));
#5499=CARTESIAN_POINT('',(34.9828427125212,21.9828427125066,-1.08284271247462));
#5500=CARTESIAN_POINT('Origin',(34.7000000000466,21.700000000032,-0.8));
#5501=CARTESIAN_POINT('Origin',(34.7000000000466,21.700000000032,-0.800000000000001));
#5502=CARTESIAN_POINT('Origin',(34.5000000000466,11.050000000016,-0.6));
#5503=CARTESIAN_POINT('',(33.9000000000466,20.900000000032,0.));
#5504=CARTESIAN_POINT('',(33.9000000000466,5.52500000000801,0.));
#5505=CARTESIAN_POINT('',(33.9000000000466,20.900000000032,0.));
#5506=CARTESIAN_POINT('Origin',(34.7000000000466,-21.700000000032,0.));
#5507=CARTESIAN_POINT('',(34.9828427125212,-21.9828427125066,-1.08284271247462));
#5508=CARTESIAN_POINT('Origin',(34.7000000000466,-21.700000000032,-0.800000000000001));
#5509=CARTESIAN_POINT('Origin',(34.7000000000466,-21.700000000032,-0.799999999999998));
#5510=CARTESIAN_POINT('Origin',(27.0750000000386,-21.500000000032,-0.6));
#5511=CARTESIAN_POINT('',(3.11715728753994,-21.9828427125066,-1.08284271247462));
#5512=CARTESIAN_POINT('Origin',(3.40000000001456,-21.700000000032,-0.799999999999998));
#5513=CARTESIAN_POINT('',(4.20000000001456,-20.900000000032,0.));
#5514=CARTESIAN_POINT('',(3.00000000001455,-22.100000000032,-1.2));
#5515=CARTESIAN_POINT('',(33.9000000000466,-20.900000000032,0.));
#5516=CARTESIAN_POINT('',(27.0750000000386,-20.900000000032,0.));
#5517=CARTESIAN_POINT('',(33.9000000000466,-20.900000000032,0.));
#5518=CARTESIAN_POINT('Origin',(3.40000000001456,-21.700000000032,0.));
#5519=CARTESIAN_POINT('',(3.00000000001455,-21.700000000032,-1.2));
#5520=CARTESIAN_POINT('',(3.00000000001455,-21.700000000032,0.));
#5521=CARTESIAN_POINT('Origin',(3.40000000001456,-21.700000000032,-0.799999999999998));
#5522=CARTESIAN_POINT('Origin',(3.40000000001455,21.700000000032,0.));
#5523=CARTESIAN_POINT('',(3.00000000001455,21.700000000032,-1.2));
#5524=CARTESIAN_POINT('',(3.11715728753993,21.9828427125066,-1.08284271247462));
#5525=CARTESIAN_POINT('Origin',(3.40000000001455,21.700000000032,-0.8));
#5526=CARTESIAN_POINT('',(3.00000000001455,21.700000000032,0.));
#5527=CARTESIAN_POINT('Origin',(3.40000000001455,21.700000000032,-0.8));
#5528=CARTESIAN_POINT('Origin',(3.00000000001455,-22.100000000032,0.));
#5529=CARTESIAN_POINT('',(3.00000000001455,-22.200000000008,-3.099999999992));
#5530=CARTESIAN_POINT('',(3.00000000001455,-16.625000000024,-13.3514718625761));
#5531=CARTESIAN_POINT('',(3.00000000001455,11.149999999992,-14.150000000008));
#5532=CARTESIAN_POINT('',(3.00000000001455,-11.050000000016,-1.2));
#5533=CARTESIAN_POINT('',(3.00000000001455,-11.050000000016,-1.2));
#5534=CARTESIAN_POINT('',(3.00000000001455,-11.050000000016,-1.2));
#5535=CARTESIAN_POINT('',(3.00000000001455,-11.050000000016,-1.2));
#5536=CARTESIAN_POINT('Origin',(3.60000000001455,-11.050000000016,-0.6));
#5537=CARTESIAN_POINT('',(4.20000000001455,20.900000000032,0.));
#5538=CARTESIAN_POINT('',(4.20000000001455,20.900000000032,0.));
#5539=CARTESIAN_POINT('',(4.20000000001455,-5.52500000000801,0.));
#5540=CARTESIAN_POINT('Origin',(34.5000000000466,11.050000000016,-0.6));
#5541=CARTESIAN_POINT('',(33.9000000000466,5.52500000000801,0.));
#5542=CARTESIAN_POINT('Origin',(34.5000000000466,11.050000000016,-0.6));
#5543=CARTESIAN_POINT('',(33.9000000000466,5.52500000000801,0.));
#5544=CARTESIAN_POINT('Origin',(3.60000000001455,-11.050000000016,-0.6));
#5545=CARTESIAN_POINT('',(4.20000000001455,-5.52500000000801,0.));
#5546=CARTESIAN_POINT('Origin',(34.5000000000466,11.050000000016,-0.6));
#5547=CARTESIAN_POINT('',(33.9000000000466,5.52500000000801,0.));
#5548=CARTESIAN_POINT('Origin',(3.60000000001455,-11.050000000016,-0.6));
#5549=CARTESIAN_POINT('',(4.20000000001455,-5.52500000000801,0.));
#5550=CARTESIAN_POINT('Origin',(3.60000000001455,-11.050000000016,-0.6));
#5551=CARTESIAN_POINT('',(4.20000000001455,-5.52500000000801,0.));
#5552=CARTESIAN_POINT('Origin',(11.0250000000226,21.500000000032,-0.6));
#5553=CARTESIAN_POINT('',(11.0250000000226,20.900000000032,0.));
#5554=CARTESIAN_POINT('Origin',(2.00000000000002,20.7,-4.6));
#5555=CARTESIAN_POINT('Origin',(4.40000000000003,21.1,-4.6));
#5556=CARTESIAN_POINT('Origin',(33.7,23.1,-4.6));
#5557=CARTESIAN_POINT('Origin',(34.1,20.7,-4.6));
#5558=CARTESIAN_POINT('',(37.1,10.65,-14.65));
#5559=CARTESIAN_POINT('Origin',(36.1,-20.7,-4.6));
#5560=CARTESIAN_POINT('',(37.1,-22.7,-2.6));
#5561=CARTESIAN_POINT('Origin',(33.7,-21.1,-4.6));
#5562=CARTESIAN_POINT('Origin',(4.40000000000003,-23.1,-4.6));
#5563=CARTESIAN_POINT('Origin',(4.00000000000002,-20.7,-4.6));
#5564=CARTESIAN_POINT('Origin',(33.2000000000349,-15.8000000000087,0.));
#5565=CARTESIAN_POINT('',(33.2000000000349,-7.90000000000437,0.));
#5566=CARTESIAN_POINT('Origin',(33.2000000000349,12.2000000000058,0.));
#5567=CARTESIAN_POINT('',(33.2000000000349,6.10000000000291,0.));
#5568=CARTESIAN_POINT('Origin',(34.3000000000175,3.63761798460871E-11,-9.6));
#5569=CARTESIAN_POINT('Origin',(19.0500000000306,0.,0.));
#5570=CARTESIAN_POINT('Origin',(2.40000000001455,-16.625000000024,-13.3514718625761));
#5571=CARTESIAN_POINT('',(2.82426406872648,-16.625000000024,-13.7757359312881));
#5572=CARTESIAN_POINT('Origin',(2.35147186259069,-5.675000000008,-13.4));
#5573=CARTESIAN_POINT('',(2.77573593130262,-5.675000000008,-13.8242640687119));
#5574=CARTESIAN_POINT('',(2.35147186259069,-5.675000000008,-14.));
#5575=CARTESIAN_POINT('Origin',(2.,-0.2,-14.));
#5576=CARTESIAN_POINT('',(2.20621977685614,5.875,-14.));
#5577=CARTESIAN_POINT('Origin',(2.20621977685614,5.875,-13.4));
#5578=CARTESIAN_POINT('',(1.64913376232498,5.875,-13.6228344058125));
#5579=CARTESIAN_POINT('Origin',(1.59999999999999,18.025,-11.8844505578597));
#5580=CARTESIAN_POINT('',(1.04291398546884,18.025,-12.1072849636721));
#5581=CARTESIAN_POINT('Origin',(35.1,22.1,0.));
#5582=CARTESIAN_POINT('',(37.1,22.1,0.));
#5583=CARTESIAN_POINT('Origin',(35.1,-22.1,0.));
#5584=CARTESIAN_POINT('',(37.1,-22.1,0.));
#5585=CARTESIAN_POINT('Origin',(14.8,-24.1,-16.));
#5586=CARTESIAN_POINT('Origin',(2.80000000001455,-11.150000000016,-13.8));
#5587=CARTESIAN_POINT('Origin',(1.4,11.95,-13.));
#5588=CARTESIAN_POINT('Origin',(14.025,21.700000000032,-15.8));
#5589=CARTESIAN_POINT('',(9.,21.900000000032,-16.));
#5590=CARTESIAN_POINT('',(13.,21.900000000032,-16.));
#5591=CARTESIAN_POINT('',(14.025,21.900000000032,-16.));
#5592=CARTESIAN_POINT('',(12.6,21.500000000032,-15.6));
#5593=CARTESIAN_POINT('',(13.,21.900000000032,-16.));
#5594=CARTESIAN_POINT('',(9.4,21.500000000032,-15.6));
#5595=CARTESIAN_POINT('',(14.025,21.500000000032,-15.6));
#5596=CARTESIAN_POINT('',(9.4,21.500000000032,-15.6));
#5597=CARTESIAN_POINT('Origin',(12.8,21.700000000032,-16.));
#5598=CARTESIAN_POINT('',(12.6,21.500000000032,-15.2));
#5599=CARTESIAN_POINT('',(12.6,21.500000000032,-16.));
#5600=CARTESIAN_POINT('',(13.,21.900000000032,-14.8));
#5601=CARTESIAN_POINT('',(13.,21.900000000032,-16.));
#5602=CARTESIAN_POINT('',(13.,21.900000000032,-14.8));
#5603=CARTESIAN_POINT('Origin',(10.,21.700000000032,-15.));
#5604=CARTESIAN_POINT('',(9.4,21.500000000032,-15.2));
#5605=CARTESIAN_POINT('',(10.,21.500000000032,-15.2));
#5606=CARTESIAN_POINT('',(9.,21.900000000032,-14.8));
#5607=CARTESIAN_POINT('',(10.,21.900000000032,-14.8));
#5608=CARTESIAN_POINT('',(9.4,21.500000000032,-15.2));
#5609=CARTESIAN_POINT('Origin',(9.2,21.700000000032,-16.));
#5610=CARTESIAN_POINT('',(9.,21.900000000032,-16.));
#5611=CARTESIAN_POINT('',(9.4,21.500000000032,-16.));
#5612=CARTESIAN_POINT('Origin',(13.,21.500000000032,-16.));
#5613=CARTESIAN_POINT('',(13.,22.100000000032,-16.));
#5614=CARTESIAN_POINT('',(13.,22.100000000032,-14.8));
#5615=CARTESIAN_POINT('Origin',(19.05,-4.44089209850063E-15,-16.));
#5616=CARTESIAN_POINT('',(9.,21.500000000032,-16.));
#5617=CARTESIAN_POINT('Origin',(9.,21.500000000032,-16.));
#5618=CARTESIAN_POINT('Origin',(34.7000000000466,12.2,-16.));
#5619=CARTESIAN_POINT('',(34.5000000000466,12.4,-15.2));
#5620=CARTESIAN_POINT('',(34.5000000000466,12.4,-15.6));
#5621=CARTESIAN_POINT('',(34.5000000000466,12.4,-16.));
#5622=CARTESIAN_POINT('',(34.9000000000466,12.,-16.));
#5623=CARTESIAN_POINT('',(34.5000000000466,12.4,-15.6));
#5624=CARTESIAN_POINT('',(34.9000000000466,12.,-14.8));
#5625=CARTESIAN_POINT('',(34.9000000000466,12.,-16.));
#5626=CARTESIAN_POINT('',(34.9000000000466,12.,-14.8));
#5627=CARTESIAN_POINT('Origin',(34.7000000000466,8.,-15.8));
#5628=CARTESIAN_POINT('',(34.5000000000466,15.6,-15.6));
#5629=CARTESIAN_POINT('',(34.5000000000466,8.,-15.6));
#5630=CARTESIAN_POINT('',(34.9000000000466,16.,-16.));
#5631=CARTESIAN_POINT('',(34.5000000000466,15.6,-15.6));
#5632=CARTESIAN_POINT('',(34.9000000000466,8.,-16.));
#5633=CARTESIAN_POINT('Origin',(34.7000000000466,15.8,-16.));
#5634=CARTESIAN_POINT('',(34.9000000000466,16.,-14.8));
#5635=CARTESIAN_POINT('',(34.9000000000466,16.,-16.));
#5636=CARTESIAN_POINT('',(34.5000000000466,15.6,-15.2));
#5637=CARTESIAN_POINT('',(34.5000000000466,15.6,-16.));
#5638=CARTESIAN_POINT('',(34.5000000000466,15.6,-15.2));
#5639=CARTESIAN_POINT('Origin',(34.7000000000466,15.,-15.));
#5640=CARTESIAN_POINT('',(34.9000000000466,15.,-14.8));
#5641=CARTESIAN_POINT('',(34.5000000000466,15.,-15.2));
#5642=CARTESIAN_POINT('Origin',(34.8000000000466,14.,-14.8));
#5643=CARTESIAN_POINT('',(35.1000000000466,12.,-14.8));
#5644=CARTESIAN_POINT('',(34.5000000000466,16.,-14.8));
#5645=CARTESIAN_POINT('Origin',(34.5000000000466,12.,-16.));
#5646=CARTESIAN_POINT('',(35.1000000000466,12.,-16.));
#5647=CARTESIAN_POINT('Origin',(34.5000000000466,16.,-16.));
#5648=CARTESIAN_POINT('Origin',(34.7000000000466,-15.8,-16.));
#5649=CARTESIAN_POINT('',(34.5000000000466,-15.6,-15.2));
#5650=CARTESIAN_POINT('',(34.5000000000466,-15.6,-15.6));
#5651=CARTESIAN_POINT('',(34.5000000000466,-15.6,-16.));
#5652=CARTESIAN_POINT('',(34.9000000000466,-16.,-16.));
#5653=CARTESIAN_POINT('',(34.5000000000466,-15.6,-15.6));
#5654=CARTESIAN_POINT('',(34.9000000000466,-16.,-14.8));
#5655=CARTESIAN_POINT('',(34.9000000000466,-16.,-16.));
#5656=CARTESIAN_POINT('',(34.9000000000466,-16.,-14.8));
#5657=CARTESIAN_POINT('Origin',(34.7000000000466,-6.,-15.8));
#5658=CARTESIAN_POINT('',(34.5000000000466,-12.4,-15.6));
#5659=CARTESIAN_POINT('',(34.5000000000466,-6.,-15.6));
#5660=CARTESIAN_POINT('',(34.9000000000466,-12.,-16.));
#5661=CARTESIAN_POINT('',(34.5000000000466,-12.4,-15.6));
#5662=CARTESIAN_POINT('',(34.9000000000466,-6.,-16.));
#5663=CARTESIAN_POINT('Origin',(34.7000000000466,-12.2,-16.));
#5664=CARTESIAN_POINT('',(34.9000000000466,-12.,-14.8));
#5665=CARTESIAN_POINT('',(34.9000000000466,-12.,-16.));
#5666=CARTESIAN_POINT('',(34.5000000000466,-12.4,-15.2));
#5667=CARTESIAN_POINT('',(34.5000000000466,-12.4,-16.));
#5668=CARTESIAN_POINT('',(34.5000000000466,-12.4,-15.2));
#5669=CARTESIAN_POINT('Origin',(34.7000000000466,-13.,-15.));
#5670=CARTESIAN_POINT('',(34.9000000000466,-13.,-14.8));
#5671=CARTESIAN_POINT('',(34.5000000000466,-13.,-15.2));
#5672=CARTESIAN_POINT('Origin',(34.8000000000466,-14.,-14.8));
#5673=CARTESIAN_POINT('',(35.1000000000466,-16.,-14.8));
#5674=CARTESIAN_POINT('',(34.5000000000466,-12.,-14.8));
#5675=CARTESIAN_POINT('Origin',(34.5000000000466,-16.,-16.));
#5676=CARTESIAN_POINT('',(35.1000000000466,-16.,-16.));
#5677=CARTESIAN_POINT('Origin',(34.5000000000466,-12.,-16.));
#5678=CARTESIAN_POINT('Origin',(16.025,-21.700000000032,-15.8));
#5679=CARTESIAN_POINT('',(9.4,-21.500000000032,-15.6));
#5680=CARTESIAN_POINT('',(8.99999999999999,-21.900000000032,-16.));
#5681=CARTESIAN_POINT('',(12.6,-21.500000000032,-15.6));
#5682=CARTESIAN_POINT('',(16.025,-21.500000000032,-15.6));
#5683=CARTESIAN_POINT('',(12.6,-21.500000000032,-15.6));
#5684=CARTESIAN_POINT('Origin',(9.2,-21.700000000032,-16.));
#5685=CARTESIAN_POINT('',(8.99999999999999,-21.900000000032,-14.8));
#5686=CARTESIAN_POINT('',(8.99999999999999,-21.900000000032,-16.));
#5687=CARTESIAN_POINT('',(9.4,-21.500000000032,-15.2));
#5688=CARTESIAN_POINT('',(8.99999999999999,-21.900000000032,-14.8));
#5689=CARTESIAN_POINT('',(9.4,-21.500000000032,-16.));
#5690=CARTESIAN_POINT('Origin',(12.8,-21.700000000032,-16.));
#5691=CARTESIAN_POINT('',(12.6,-21.500000000032,-15.2));
#5692=CARTESIAN_POINT('',(12.6,-21.500000000032,-16.));
#5693=CARTESIAN_POINT('',(13.,-21.900000000032,-14.8));
#5694=CARTESIAN_POINT('',(12.6,-21.500000000032,-15.2));
#5695=CARTESIAN_POINT('',(13.,-21.900000000032,-16.));
#5696=CARTESIAN_POINT('Origin',(12.,-21.700000000032,-15.));
#5697=CARTESIAN_POINT('',(12.,-21.900000000032,-14.8));
#5698=CARTESIAN_POINT('',(12.,-21.500000000032,-15.2));
#5699=CARTESIAN_POINT('Origin',(8.99999999999999,-21.500000000032,-16.));
#5700=CARTESIAN_POINT('',(8.99999999999999,-22.100000000032,-14.8));
#5701=CARTESIAN_POINT('Origin',(13.,-21.500000000032,-16.));
#5702=CARTESIAN_POINT('Origin',(19.05,-4.44089209850063E-15,-16.));
#5703=CARTESIAN_POINT('',(37.1,-24.1,-16.));
#5704=CARTESIAN_POINT('',(34.5000000000466,-12.,-16.));
#5705=CARTESIAN_POINT('',(34.5000000000466,16.,-16.));
#5706=CARTESIAN_POINT('Origin',(35.1000000000466,-12.,-16.));
#5707=CARTESIAN_POINT('Origin',(35.1000000000466,16.,-16.));
#5708=CARTESIAN_POINT('Origin',(13.,-22.100000000032,-16.));
#5709=CARTESIAN_POINT('',(13.,-21.500000000032,-14.8));
#5710=CARTESIAN_POINT('Origin',(11.,-21.800000000032,-14.8));
#5711=CARTESIAN_POINT('Origin',(9.,22.100000000032,-16.));
#5712=CARTESIAN_POINT('',(9.,21.500000000032,-14.8));
#5713=CARTESIAN_POINT('Origin',(11.,21.800000000032,-14.8));
#5714=CARTESIAN_POINT('Origin',(37.1,-24.1,0.));
#5715=UNCERTAINTY_MEASURE_WITH_UNIT(LENGTH_MEASURE(0.01),#5719,
'DISTANCE_ACCURACY_VALUE',
'Maximum model space distance between geometric entities at asserted c
onnectivities');
#5716=UNCERTAINTY_MEASURE_WITH_UNIT(LENGTH_MEASURE(0.01),#5719,
'DISTANCE_ACCURACY_VALUE',
'Maximum model space distance between geometric entities at asserted c
onnectivities');
#5717=(
GEOMETRIC_REPRESENTATION_CONTEXT(3)
GLOBAL_UNCERTAINTY_ASSIGNED_CONTEXT((#5715))
GLOBAL_UNIT_ASSIGNED_CONTEXT((#5719,#5721,#5722))
REPRESENTATION_CONTEXT('','3D')
);
#5718=(
GEOMETRIC_REPRESENTATION_CONTEXT(3)
GLOBAL_UNCERTAINTY_ASSIGNED_CONTEXT((#5716))
GLOBAL_UNIT_ASSIGNED_CONTEXT((#5719,#5721,#5722))
REPRESENTATION_CONTEXT('','3D')
);
#5719=(
LENGTH_UNIT()
NAMED_UNIT(*)
SI_UNIT(.MILLI.,.METRE.)
);
#5720=(
LENGTH_UNIT()
NAMED_UNIT(*)
SI_UNIT(.CENTI.,.METRE.)
);
#5721=(
NAMED_UNIT(*)
PLANE_ANGLE_UNIT()
SI_UNIT($,.RADIAN.)
);
#5722=(
NAMED_UNIT(*)
SI_UNIT($,.STERADIAN.)
SOLID_ANGLE_UNIT()
);
#5723=SHAPE_DEFINITION_REPRESENTATION(#5724,#5725);
#5724=PRODUCT_DEFINITION_SHAPE('',$,#5727);
#5725=SHAPE_REPRESENTATION('',(#3395),#5717);
#5726=PRODUCT_DEFINITION_CONTEXT('part definition',#5731,'design');
#5727=PRODUCT_DEFINITION('Storage_Box-Compact_Bone-4_Beam-Top',
'Storage_Box-Compact_Bone-4_Beam-Top',#5728,#5726);
#5728=PRODUCT_DEFINITION_FORMATION('2021-03-08-001',$,#5733);
#5729=PRODUCT_RELATED_PRODUCT_CATEGORY(
'Storage_Box-Compact_Bone-4_Beam-Top',
'Storage_Box-Compact_Bone-4_Beam-Top',(#5733));
#5730=APPLICATION_PROTOCOL_DEFINITION('international standard',
'automotive_design',2009,#5731);
#5731=APPLICATION_CONTEXT(
'Core Data for Automotive Mechanical Design Process');
#5732=PRODUCT_CONTEXT('part definition',#5731,'mechanical');
#5733=PRODUCT('Storage_Box-Compact_Bone-4_Beam-Top',
'Storage_Box-Compact_Bone-4_Beam-Top',$,(#5732));
#5734=PRESENTATION_STYLE_ASSIGNMENT((#5735));
#5735=SURFACE_STYLE_USAGE(.BOTH.,#5738);
#5736=SURFACE_STYLE_RENDERING_WITH_PROPERTIES($,#5742,(#5737));
#5737=SURFACE_STYLE_TRANSPARENT(0.);
#5738=SURFACE_SIDE_STYLE('',(#5739,#5736));
#5739=SURFACE_STYLE_FILL_AREA(#5740);
#5740=FILL_AREA_STYLE('',(#5741));
#5741=FILL_AREA_STYLE_COLOUR('',#5742);
#5742=COLOUR_RGB('',0.811764705882353,0.309803921568627,0.);
ENDSEC;
END-ISO-10303-21;
