# Supplementary material for: Approach to standardized material characterization of the human lumbopelvic system—Specification, preparation and storage
Source: PLoS One. 2023 Aug 3;18(8):e0289482. doi: 10.1371/journal.pone.0289482 (PMC10399898; doi:10.1371/journal.pone.0289482)
Supplement: S2 File — Including 3D models and 3D-pdf overviews of preparation auxiliaries and storage boxes. (ZIP) [file pone.0289482.s002.zip › Storage/Storage_Box-Common/Storage_Box-Seperator.stp]

ISO-10303-21;
HEADER;
/* Generated by software containing ST-Developer
 * from STEP Tools, Inc. (www.steptools.com) 
 */

FILE_DESCRIPTION(
/* description */ (''),
/* implementation_level */ '2;1');

FILE_NAME(
/* name */ 
'D:\\Gebhardt\\Messeinrichtungen\\ZZ-Anderes\\Proben\\Probenlagerung\\
Final\\Storage_Box-Combined_Spongy_Compact_Bone\\Storage_Box-Seperator.
stp',
/* time_stamp */ '2021-03-09T13:41:46+01:00',
/* author */ ('mgebhard'),
/* organization */ (''),
/* preprocessor_version */ 'ST-DEVELOPER v18.1',
/* originating_system */ 'Autodesk Inventor 2020',
/* authorisation */ '');

FILE_SCHEMA (('AUTOMOTIVE_DESIGN { 1 0 10303 214 3 1 1 }'));
ENDSEC;

DATA;
#10=MECHANICAL_DESIGN_GEOMETRIC_PRESENTATION_REPRESENTATION('',(#3055,#3056,
#3057,#3058,#3059,#3060,#3061,#3062,#3063,#3064,#3065,#3066,#3067,#3068,
#3069,#3070,#3071,#3072,#3073,#3074,#3075,#3076,#3077,#3078,#3079,#3080,
#3081,#3082,#3083,#3084,#3085,#3086,#3087,#3088,#3089,#3090,#3091,#3092,
#3093,#3094,#3095,#3096,#3097,#3098,#3099,#3100,#3101,#3102,#3103,#3104,
#3105,#3106,#3107,#3108,#3109,#3110,#3111,#3112,#3113,#3114,#3115,#3116,
#3117,#3118,#3119,#3120,#3121,#3122,#3123,#3124,#3125,#3126,#3127,#3128,
#3129,#3130,#3131,#3132,#3133,#3134,#3135,#3136,#3137,#3138,#3139,#3140,
#3141,#3142,#3143,#3144,#3145,#3146,#3147,#3148,#3149,#3150,#3151,#3152,
#3153,#3154,#3155,#3156,#3157,#3158,#3159,#3160,#3161,#3162,#3163,#3164,
#3165,#3166,#3167,#3168,#3169,#3170,#3171,#3172,#3173,#3174,#3175,#3176,
#3177,#3178,#3179,#3180,#3181,#3182,#3183,#3184,#3185,#3186,#3187,#3188,
#3189,#3190,#3191,#3192,#3193,#3194,#3195,#3196,#3197,#3198,#3199,#3200,
#3201,#3202,#3203,#3204,#3205,#3206,#3207,#3208,#3209,#3210,#3211,#3212,
#3213,#3214,#3215,#3216,#3217,#3218,#3219,#3220,#3221,#3222,#3223,#3224,
#3225,#3226,#3227,#3228,#3229,#3230,#3231,#3232,#3233,#3234,#3235,#3236,
#3237,#3238,#3239),#6283);
#11=SHAPE_REPRESENTATION_RELATIONSHIP('SRR','None',#6290,#12);
#12=ADVANCED_BREP_SHAPE_REPRESENTATION('',(#13),#6282);
#13=MANIFOLD_SOLID_BREP('Solid1',#3424);
#14=(
BOUNDED_SURFACE()
B_SPLINE_SURFACE(2,2,((#5591,#5592,#5593,#5594,#5595),(#5596,#5597,#5598,
#5599,#5600),(#5601,#5602,#5603,#5604,#5605)),.UNSPECIFIED.,.F.,.F.,.F.)
B_SPLINE_SURFACE_WITH_KNOTS((3,3),(3,2,3),(-1.57079632679523,2.19642059689668E-14),
(-1.5707963267949,-0.687552636964745,0.195691052865406),.UNSPECIFIED.)
GEOMETRIC_REPRESENTATION_ITEM()
RATIONAL_B_SPLINE_SURFACE(((1.,0.904059665846765,1.,0.904059665846765,1.),
(0.707106781186416,0.639266720317373,0.707106781186416,0.639266720317373,
0.707106781186416),(1.,0.904059665846765,1.,0.904059665846765,1.)))
REPRESENTATION_ITEM('')
SURFACE()
);
#15=(
BOUNDED_SURFACE()
B_SPLINE_SURFACE(2,2,((#5629,#5630,#5631,#5632,#5633),(#5634,#5635,#5636,
#5637,#5638),(#5639,#5640,#5641,#5642,#5643)),.UNSPECIFIED.,.F.,.F.,.F.)
B_SPLINE_SURFACE_WITH_KNOTS((3,3),(3,2,3),(-1.57079632679527,2.40254523536198E-16),
(0.491861584099339,1.37510527392949,2.25834896375964),.UNSPECIFIED.)
GEOMETRIC_REPRESENTATION_ITEM()
RATIONAL_B_SPLINE_SURFACE(((1.,0.904059665846765,1.,0.904059665846765,1.),
(0.707106781186407,0.639266720317364,0.707106781186407,0.639266720317364,
0.707106781186407),(1.,0.904059665846765,1.,0.904059665846765,1.)))
REPRESENTATION_ITEM('')
SURFACE()
);
#16=(
BOUNDED_SURFACE()
B_SPLINE_SURFACE(2,2,((#6178,#6179,#6180,#6181,#6182),(#6183,#6184,#6185,
#6186,#6187),(#6188,#6189,#6190,#6191,#6192)),.UNSPECIFIED.,.F.,.F.,.F.)
B_SPLINE_SURFACE_WITH_KNOTS((3,3),(3,2,3),(-1.57079632679523,2.19642059689668E-14),
(-1.5707963267949,-0.687552636964745,0.195691052865406),.UNSPECIFIED.)
GEOMETRIC_REPRESENTATION_ITEM()
RATIONAL_B_SPLINE_SURFACE(((1.,0.904059665846765,1.,0.904059665846765,1.),
(0.707106781186416,0.639266720317373,0.707106781186416,0.639266720317373,
0.707106781186416),(1.,0.904059665846765,1.,0.904059665846765,1.)))
REPRESENTATION_ITEM('')
SURFACE()
);
#17=(
BOUNDED_SURFACE()
B_SPLINE_SURFACE(2,2,((#6216,#6217,#6218,#6219,#6220),(#6221,#6222,#6223,
#6224,#6225),(#6226,#6227,#6228,#6229,#6230)),.UNSPECIFIED.,.F.,.F.,.F.)
B_SPLINE_SURFACE_WITH_KNOTS((3,3),(3,2,3),(-1.57079632679527,2.40254523536198E-16),
(-0.883243689830152,1.11022302462516E-16,0.883243689830151),
 .UNSPECIFIED.)
GEOMETRIC_REPRESENTATION_ITEM()
RATIONAL_B_SPLINE_SURFACE(((1.,0.904059665846765,1.,0.904059665846765,1.),
(0.707106781186407,0.639266720317364,0.707106781186407,0.639266720317364,
0.707106781186407),(1.,0.904059665846765,1.,0.904059665846765,1.)))
REPRESENTATION_ITEM('')
SURFACE()
);
#18=B_SPLINE_SURFACE_WITH_KNOTS('',3,3,((#5287,#5288,#5289,#5290,#5291,
#5292,#5293,#5294,#5295),(#5296,#5297,#5298,#5299,#5300,#5301,#5302,#5303,
#5304),(#5305,#5306,#5307,#5308,#5309,#5310,#5311,#5312,#5313),(#5314,#5315,
#5316,#5317,#5318,#5319,#5320,#5321,#5322),(#5323,#5324,#5325,#5326,#5327,
#5328,#5329,#5330,#5331),(#5332,#5333,#5334,#5335,#5336,#5337,#5338,#5339,
#5340)),.UNSPECIFIED.,.F.,.F.,.F.,(4,1,1,4),(4,1,1,1,1,1,4),(0.,0.285714285714286,
0.571428571428571,1.),(-3.14159265358979,-2.46839422782055,-1.79519580205131,
-0.897597901025655,-0.448798950512828,-0.224399475256414,9.19756614119144E-80),
 .UNSPECIFIED.);
#19=B_SPLINE_SURFACE_WITH_KNOTS('',3,3,((#5386,#5387,#5388,#5389,#5390,
#5391,#5392,#5393),(#5394,#5395,#5396,#5397,#5398,#5399,#5400,#5401),(#5402,
#5403,#5404,#5405,#5406,#5407,#5408,#5409),(#5410,#5411,#5412,#5413,#5414,
#5415,#5416,#5417),(#5418,#5419,#5420,#5421,#5422,#5423,#5424,#5425),(#5426,
#5427,#5428,#5429,#5430,#5431,#5432,#5433)),.UNSPECIFIED.,.F.,.F.,.F.,(4,
1,1,4),(4,1,1,1,1,4),(0.,0.285714285714286,0.571428571428571,1.),(-4.46503238988374E-80,
0.224399475256414,0.673198425769241,1.34639685153848,2.24399475256414,3.14159265358979),
 .UNSPECIFIED.);
#20=B_SPLINE_SURFACE_WITH_KNOTS('',3,3,((#5504,#5505,#5506,#5507,#5508,
#5509),(#5510,#5511,#5512,#5513,#5514,#5515),(#5516,#5517,#5518,#5519,#5520,
#5521),(#5522,#5523,#5524,#5525,#5526,#5527),(#5528,#5529,#5530,#5531,#5532,
#5533),(#5534,#5535,#5536,#5537,#5538,#5539)),.UNSPECIFIED.,.F.,.F.,.F.,
(4,1,1,4),(4,1,1,4),(0.,0.285714285714286,0.571428571428571,1.),(-1.57079632679491,
-0.673198425769245,-0.44879895051283,1.36350645048543E-16),
 .UNSPECIFIED.);
#21=B_SPLINE_SURFACE_WITH_KNOTS('',3,3,((#5870,#5871,#5872,#5873,#5874,
#5875,#5876,#5877,#5878),(#5879,#5880,#5881,#5882,#5883,#5884,#5885,#5886,
#5887),(#5888,#5889,#5890,#5891,#5892,#5893,#5894,#5895,#5896),(#5897,#5898,
#5899,#5900,#5901,#5902,#5903,#5904,#5905),(#5906,#5907,#5908,#5909,#5910,
#5911,#5912,#5913,#5914),(#5915,#5916,#5917,#5918,#5919,#5920,#5921,#5922,
#5923)),.UNSPECIFIED.,.F.,.F.,.F.,(4,1,1,4),(4,1,1,1,1,1,4),(0.,0.285714285714286,
0.571428571428571,1.),(-3.14159265358979,-2.46839422782055,-1.79519580205131,
-0.897597901025655,-0.448798950512828,-0.224399475256414,9.19756614119144E-80),
 .UNSPECIFIED.);
#22=B_SPLINE_SURFACE_WITH_KNOTS('',3,3,((#5973,#5974,#5975,#5976,#5977,
#5978,#5979,#5980),(#5981,#5982,#5983,#5984,#5985,#5986,#5987,#5988),(#5989,
#5990,#5991,#5992,#5993,#5994,#5995,#5996),(#5997,#5998,#5999,#6000,#6001,
#6002,#6003,#6004),(#6005,#6006,#6007,#6008,#6009,#6010,#6011,#6012),(#6013,
#6014,#6015,#6016,#6017,#6018,#6019,#6020)),.UNSPECIFIED.,.F.,.F.,.F.,(4,
1,1,4),(4,1,1,1,1,4),(0.,0.285714285714286,0.571428571428571,1.),(-4.46503238988374E-80,
0.224399475256414,0.673198425769241,1.34639685153848,2.24399475256414,3.14159265358979),
 .UNSPECIFIED.);
#23=B_SPLINE_SURFACE_WITH_KNOTS('',3,3,((#6091,#6092,#6093,#6094,#6095,
#6096),(#6097,#6098,#6099,#6100,#6101,#6102),(#6103,#6104,#6105,#6106,#6107,
#6108),(#6109,#6110,#6111,#6112,#6113,#6114),(#6115,#6116,#6117,#6118,#6119,
#6120),(#6121,#6122,#6123,#6124,#6125,#6126)),.UNSPECIFIED.,.F.,.F.,.F.,
(4,1,1,4),(4,1,1,4),(0.,0.285714285714286,0.571428571428571,1.),(-1.57079632679491,
-0.673198425769245,-0.44879895051283,1.36350645048543E-16),
 .UNSPECIFIED.);
#24=B_SPLINE_CURVE_WITH_KNOTS('',3,(#5258,#5259,#5260,#5261,#5262,#5263),
 .UNSPECIFIED.,.F.,.F.,(4,2,4),(0.109558110772534,0.121896131734065,0.13385843534874),
 .UNSPECIFIED.);
#25=B_SPLINE_CURVE_WITH_KNOTS('',3,(#5345,#5346,#5347,#5348,#5349,#5350,
#5351,#5352,#5353,#5354,#5355,#5356,#5357,#5358,#5359,#5360,#5361,#5362,
#5363,#5364,#5365,#5366),.UNSPECIFIED.,.F.,.F.,(4,2,2,2,2,2,2,2,2,2,4),
(-0.0576885031832098,-0.0506874795919812,-0.0424304977624049,-0.0319281428879023,
-0.018920577065827,-0.0113635577738188,-0.00670385786616591,-0.00311512547113264,
-0.000653585084123148,0.,0.000578296294039995),.UNSPECIFIED.);
#26=B_SPLINE_CURVE_WITH_KNOTS('',3,(#5372,#5373,#5374,#5375,#5376,#5377),
 .UNSPECIFIED.,.F.,.F.,(4,2,4),(-0.0890450242025787,-0.0833649615937374,
-0.0758184420309476),.UNSPECIFIED.);
#27=B_SPLINE_CURVE_WITH_KNOTS('',3,(#5437,#5438,#5439,#5440,#5441,#5442,
#5443,#5444,#5445,#5446,#5447,#5448,#5449,#5450,#5451,#5452,#5453,#5454,
#5455,#5456,#5457,#5458),.UNSPECIFIED.,.F.,.F.,(4,2,2,2,2,2,2,2,2,2,4),
(-0.046863315437728,-0.0463981984735591,-0.0458725269608387,-0.0438927385526337,
-0.0410063629459974,-0.0372586201569229,-0.0311805969890547,-0.0207187607515085,
-0.0122718378250495,-0.00563084254798907,0.),.UNSPECIFIED.);
#28=B_SPLINE_CURVE_WITH_KNOTS('',3,(#5463,#5464,#5465,#5466,#5467,#5468),
 .UNSPECIFIED.,.F.,.F.,(4,2,4),(-0.075833820311902,-0.0682873007491123,
-0.0626072381402709),.UNSPECIFIED.);
#29=B_SPLINE_CURVE_WITH_KNOTS('',3,(#5469,#5470,#5471,#5472,#5473,#5474,
#5475,#5476,#5477,#5478),.UNSPECIFIED.,.F.,.F.,(4,2,2,2,4),(0.,0.0299277276892221,
0.0598554553784443,0.069565885377023,0.0756481616248973),.UNSPECIFIED.);
#30=B_SPLINE_CURVE_WITH_KNOTS('',3,(#5485,#5486,#5487,#5488,#5489,#5490,
#5491,#5492,#5493,#5494,#5495,#5496,#5497,#5498),.UNSPECIFIED.,.F.,.F.,
(4,2,2,2,2,2,4),(0.0758184420309472,0.0833649615937369,0.0909114811565267,
0.0989002850194705,0.106889088882414,0.115957223510079,0.12224493498335),
 .UNSPECIFIED.);
#31=B_SPLINE_CURVE_WITH_KNOTS('',3,(#5556,#5557,#5558,#5559,#5560,#5561,
#5562,#5563,#5564,#5565,#5566,#5567,#5568,#5569),.UNSPECIFIED.,.F.,.F.,
(4,2,2,2,2,2,4),(0.0293919490785437,0.035679660551815,0.0447477951794796,
0.0527365990424234,0.0607254029053673,0.0682719224681571,0.0758184420309469),
 .UNSPECIFIED.);
#32=B_SPLINE_CURVE_WITH_KNOTS('',3,(#5571,#5572,#5573,#5574,#5575,#5576,
#5577,#5578,#5579,#5580),.UNSPECIFIED.,.F.,.F.,(4,2,2,2,4),(0.,0.0319574718309623,
0.0582638523551,0.0679742823536787,0.0740565586015537),.UNSPECIFIED.);
#33=B_SPLINE_CURVE_WITH_KNOTS('',3,(#5607,#5608,#5609,#5610,#5611,#5612,
#5613,#5614,#5615,#5616,#5617,#5618,#5619,#5620),.UNSPECIFIED.,.F.,.F.,
(4,2,2,2,2,2,4),(0.21432464581808,0.218097713326231,0.222316396438819,0.233908108854023,
0.246886561772635,0.254445611168985,0.262544812620146),.UNSPECIFIED.);
#34=B_SPLINE_CURVE_WITH_KNOTS('',3,(#5623,#5624,#5625,#5626,#5627,#5628),
 .UNSPECIFIED.,.F.,.F.,(4,2,4),(0.0482201668020656,0.0567467123268588,0.057304210836899),
 .UNSPECIFIED.);
#35=B_SPLINE_CURVE_WITH_KNOTS('',3,(#5645,#5646,#5647,#5648,#5649,#5650,
#5651,#5652,#5653,#5654,#5655,#5656,#5657,#5658),.UNSPECIFIED.,.F.,.F.,
(4,2,2,2,2,2,4),(0.166104479016014,0.174203680467176,0.181762729863526,
0.194741182782137,0.20633289519734,0.210551578309912,0.214324645818079),
 .UNSPECIFIED.);
#36=B_SPLINE_CURVE_WITH_KNOTS('',3,(#5660,#5661,#5662,#5663,#5664,#5665),
 .UNSPECIFIED.,.F.,.F.,(4,2,4),(0.157020434981181,0.157577933491222,0.166104479016014),
 .UNSPECIFIED.);
#37=B_SPLINE_CURVE_WITH_KNOTS('',3,(#5844,#5845,#5846,#5847,#5848,#5849),
 .UNSPECIFIED.,.F.,.F.,(4,2,4),(0.109558110772534,0.121896131734065,0.13385843534874),
 .UNSPECIFIED.);
#38=B_SPLINE_CURVE_WITH_KNOTS('',3,(#5931,#5932,#5933,#5934,#5935,#5936,
#5937,#5938,#5939,#5940,#5941,#5942,#5943,#5944,#5945,#5946,#5947,#5948,
#5949,#5950,#5951,#5952),.UNSPECIFIED.,.F.,.F.,(4,2,2,2,2,2,2,2,2,2,4),
(-0.0576885031832098,-0.0506874795919812,-0.0424304977624049,-0.0319281428879023,
-0.018920577065827,-0.0113635577738188,-0.00670385786616591,-0.00311512547113264,
-0.000653585084123148,0.,0.000578296294039995),.UNSPECIFIED.);
#39=B_SPLINE_CURVE_WITH_KNOTS('',3,(#5957,#5958,#5959,#5960,#5961,#5962),
 .UNSPECIFIED.,.F.,.F.,(4,2,4),(-0.0890450242025787,-0.0833649615937374,
-0.0758184420309476),.UNSPECIFIED.);
#40=B_SPLINE_CURVE_WITH_KNOTS('',3,(#6025,#6026,#6027,#6028,#6029,#6030,
#6031,#6032,#6033,#6034,#6035,#6036,#6037,#6038,#6039,#6040,#6041,#6042,
#6043,#6044,#6045,#6046),.UNSPECIFIED.,.F.,.F.,(4,2,2,2,2,2,2,2,2,2,4),
(-0.046863315437728,-0.0463981984735591,-0.0458725269608387,-0.0438927385526337,
-0.0410063629459974,-0.0372586201569229,-0.0311805969890547,-0.0207187607515085,
-0.0122718378250495,-0.00563084254798907,0.),.UNSPECIFIED.);
#41=B_SPLINE_CURVE_WITH_KNOTS('',3,(#6050,#6051,#6052,#6053,#6054,#6055,
#6056,#6057,#6058,#6059),.UNSPECIFIED.,.F.,.F.,(4,2,2,2,4),(0.,0.0299277276892221,
0.0598554553784443,0.069565885377023,0.0756481616248973),.UNSPECIFIED.);
#42=B_SPLINE_CURVE_WITH_KNOTS('',3,(#6060,#6061,#6062,#6063,#6064,#6065),
 .UNSPECIFIED.,.F.,.F.,(4,2,4),(-0.075833820311902,-0.0682873007491123,
-0.0626072381402709),.UNSPECIFIED.);
#43=B_SPLINE_CURVE_WITH_KNOTS('',3,(#6072,#6073,#6074,#6075,#6076,#6077,
#6078,#6079,#6080,#6081,#6082,#6083,#6084,#6085),.UNSPECIFIED.,.F.,.F.,
(4,2,2,2,2,2,4),(0.0758184420309472,0.0833649615937369,0.0909114811565267,
0.0989002850194705,0.106889088882414,0.115957223510079,0.12224493498335),
 .UNSPECIFIED.);
#44=B_SPLINE_CURVE_WITH_KNOTS('',3,(#6143,#6144,#6145,#6146,#6147,#6148,
#6149,#6150,#6151,#6152,#6153,#6154,#6155,#6156),.UNSPECIFIED.,.F.,.F.,
(4,2,2,2,2,2,4),(0.0293919490785437,0.035679660551815,0.0447477951794796,
0.0527365990424234,0.0607254029053673,0.0682719224681571,0.0758184420309469),
 .UNSPECIFIED.);
#45=B_SPLINE_CURVE_WITH_KNOTS('',3,(#6159,#6160,#6161,#6162,#6163,#6164,
#6165,#6166,#6167,#6168),.UNSPECIFIED.,.F.,.F.,(4,2,2,2,4),(0.,0.0319574718309623,
0.0582638523551,0.0679742823536787,0.0740565586015537),.UNSPECIFIED.);
#46=B_SPLINE_CURVE_WITH_KNOTS('',3,(#6194,#6195,#6196,#6197,#6198,#6199,
#6200,#6201,#6202,#6203,#6204,#6205,#6206,#6207),.UNSPECIFIED.,.F.,.F.,
(4,2,2,2,2,2,4),(0.21432464581808,0.218097713326231,0.222316396438819,0.233908108854023,
0.246886561772635,0.254445611168985,0.262544812620146),.UNSPECIFIED.);
#47=B_SPLINE_CURVE_WITH_KNOTS('',3,(#6209,#6210,#6211,#6212,#6213,#6214),
 .UNSPECIFIED.,.F.,.F.,(4,2,4),(0.0482201668020656,0.0567467123268588,0.057304210836899),
 .UNSPECIFIED.);
#48=B_SPLINE_CURVE_WITH_KNOTS('',3,(#6232,#6233,#6234,#6235,#6236,#6237,
#6238,#6239,#6240,#6241,#6242,#6243,#6244,#6245),.UNSPECIFIED.,.F.,.F.,
(4,2,2,2,2,2,4),(0.166104479016014,0.174203680467176,0.181762729863526,
0.194741182782137,0.20633289519734,0.210551578309912,0.214324645818079),
 .UNSPECIFIED.);
#49=B_SPLINE_CURVE_WITH_KNOTS('',3,(#6248,#6249,#6250,#6251,#6252,#6253),
 .UNSPECIFIED.,.F.,.F.,(4,2,4),(0.157020434981181,0.157577933491222,0.166104479016014),
 .UNSPECIFIED.);
#50=(
BOUNDED_CURVE()
B_SPLINE_CURVE(2,(#5182,#5183,#5184),.UNSPECIFIED.,.F.,.F.)
B_SPLINE_CURVE_WITH_KNOTS((3,3),(1.37898357316967,1.98002481487849),
 .UNSPECIFIED.)
CURVE()
GEOMETRIC_REPRESENTATION_ITEM()
RATIONAL_B_SPLINE_CURVE((1.21079203923021,1.15133373470697,1.))
REPRESENTATION_ITEM('')
);
#51=(
BOUNDED_CURVE()
B_SPLINE_CURVE(2,(#5237,#5238,#5239),.UNSPECIFIED.,.F.,.F.)
B_SPLINE_CURVE_WITH_KNOTS((3,3),(1.37898357234226,1.98002481487849),
 .UNSPECIFIED.)
CURVE()
GEOMETRIC_REPRESENTATION_ITEM()
RATIONAL_B_SPLINE_CURVE((1.2107920415662,1.15133373647485,1.))
REPRESENTATION_ITEM('')
);
#52=(
BOUNDED_CURVE()
B_SPLINE_CURVE(2,(#5762,#5763,#5764),.UNSPECIFIED.,.F.,.F.)
B_SPLINE_CURVE_WITH_KNOTS((3,3),(1.37898357316967,1.98002481487849),
 .UNSPECIFIED.)
CURVE()
GEOMETRIC_REPRESENTATION_ITEM()
RATIONAL_B_SPLINE_CURVE((1.21079203923021,1.15133373470697,1.))
REPRESENTATION_ITEM('')
);
#53=(
BOUNDED_CURVE()
B_SPLINE_CURVE(2,(#5828,#5829,#5830),.UNSPECIFIED.,.F.,.F.)
B_SPLINE_CURVE_WITH_KNOTS((3,3),(1.37898357234226,1.98002481487849),
 .UNSPECIFIED.)
CURVE()
GEOMETRIC_REPRESENTATION_ITEM()
RATIONAL_B_SPLINE_CURVE((1.2107920415662,1.15133373647485,1.))
REPRESENTATION_ITEM('')
);
#54=FACE_BOUND('',#524,.T.);
#55=FACE_BOUND('',#528,.T.);
#56=ELLIPSE('',#3505,6.22253967444161,4.4);
#57=ELLIPSE('',#3507,6.22253967444165,4.4);
#58=ELLIPSE('',#3510,1.69705627484771,1.2);
#59=ELLIPSE('',#3519,1.69705627484771,1.2);
#60=ELLIPSE('',#3520,1.69705627484771,1.2);
#61=ELLIPSE('',#3523,6.22253967444162,4.4);
#62=ELLIPSE('',#3525,6.22253967444169,4.4);
#63=ELLIPSE('',#3528,1.69705627484771,1.2);
#64=ELLIPSE('',#3546,0.342287151127757,0.2);
#65=ELLIPSE('',#3557,0.342287151127757,0.2);
#66=ELLIPSE('',#3564,1.69705627484771,1.2);
#67=ELLIPSE('',#3567,6.22253967444169,4.4);
#68=ELLIPSE('',#3569,6.22253967444162,4.4);
#69=ELLIPSE('',#3571,1.69705627484771,1.2);
#70=ELLIPSE('',#3572,1.69705627484771,1.2);
#71=ELLIPSE('',#3575,1.69705627484771,1.2);
#72=ELLIPSE('',#3578,6.22253967444165,4.4);
#73=ELLIPSE('',#3580,6.22253967444161,4.4);
#74=ELLIPSE('',#3626,0.492893497623984,0.4);
#75=ELLIPSE('',#3636,0.246446748811992,0.2);
#76=ELLIPSE('',#3637,0.425130568178767,0.4);
#77=ELLIPSE('',#3642,0.425130568178767,0.4);
#78=ELLIPSE('',#3643,0.246446748811992,0.2);
#79=ELLIPSE('',#3650,0.425130568178767,0.4);
#80=ELLIPSE('',#3651,0.246446748811992,0.2);
#81=ELLIPSE('',#3663,0.492893497623984,0.4);
#82=ELLIPSE('',#3665,0.492893497623984,0.4);
#83=ELLIPSE('',#3666,0.985786995247969,0.8);
#84=ELLIPSE('',#3673,0.985786995247969,0.8);
#85=ELLIPSE('',#3717,0.492893497623984,0.4);
#86=ELLIPSE('',#3727,0.246446748811992,0.2);
#87=ELLIPSE('',#3729,0.425130568178767,0.4);
#88=ELLIPSE('',#3735,0.425130568178767,0.4);
#89=ELLIPSE('',#3736,0.246446748811992,0.2);
#90=ELLIPSE('',#3743,0.246446748811992,0.2);
#91=ELLIPSE('',#3744,0.425130568178767,0.4);
#92=ELLIPSE('',#3756,0.492893497623984,0.4);
#93=ELLIPSE('',#3758,0.985786995247969,0.8);
#94=ELLIPSE('',#3759,0.492893497623984,0.4);
#95=ELLIPSE('',#3761,0.985786995247969,0.8);
#96=CYLINDRICAL_SURFACE('',#3504,4.4);
#97=CYLINDRICAL_SURFACE('',#3509,1.2);
#98=CYLINDRICAL_SURFACE('',#3512,10.2);
#99=CYLINDRICAL_SURFACE('',#3515,10.2);
#100=CYLINDRICAL_SURFACE('',#3518,1.2);
#101=CYLINDRICAL_SURFACE('',#3522,4.4);
#102=CYLINDRICAL_SURFACE('',#3527,1.2);
#103=CYLINDRICAL_SURFACE('',#3530,2.6);
#104=CYLINDRICAL_SURFACE('',#3539,11.);
#105=CYLINDRICAL_SURFACE('',#3563,1.2);
#106=CYLINDRICAL_SURFACE('',#3565,4.4);
#107=CYLINDRICAL_SURFACE('',#3570,1.2);
#108=CYLINDRICAL_SURFACE('',#3574,1.2);
#109=CYLINDRICAL_SURFACE('',#3576,4.4);
#110=CYLINDRICAL_SURFACE('',#3585,2.6);
#111=CYLINDRICAL_SURFACE('',#3598,10.2);
#112=CYLINDRICAL_SURFACE('',#3600,10.2);
#113=CYLINDRICAL_SURFACE('',#3607,0.6);
#114=CYLINDRICAL_SURFACE('',#3621,8.2);
#115=CYLINDRICAL_SURFACE('',#3623,8.2);
#116=CYLINDRICAL_SURFACE('',#3625,0.4);
#117=CYLINDRICAL_SURFACE('',#3639,0.4);
#118=CYLINDRICAL_SURFACE('',#3640,0.2);
#119=CYLINDRICAL_SURFACE('',#3644,0.2);
#120=CYLINDRICAL_SURFACE('',#3646,0.4);
#121=CYLINDRICAL_SURFACE('',#3647,0.2);
#122=CYLINDRICAL_SURFACE('',#3652,0.2);
#123=CYLINDRICAL_SURFACE('',#3654,0.4);
#124=CYLINDRICAL_SURFACE('',#3656,0.2);
#125=CYLINDRICAL_SURFACE('',#3657,0.2);
#126=CYLINDRICAL_SURFACE('',#3662,0.4);
#127=CYLINDRICAL_SURFACE('',#3668,0.4);
#128=CYLINDRICAL_SURFACE('',#3670,0.8);
#129=CYLINDRICAL_SURFACE('',#3672,0.8);
#130=CYLINDRICAL_SURFACE('',#3695,0.6);
#131=CYLINDRICAL_SURFACE('',#3712,8.2);
#132=CYLINDRICAL_SURFACE('',#3714,8.2);
#133=CYLINDRICAL_SURFACE('',#3716,0.4);
#134=CYLINDRICAL_SURFACE('',#3730,0.2);
#135=CYLINDRICAL_SURFACE('',#3732,0.4);
#136=CYLINDRICAL_SURFACE('',#3733,0.2);
#137=CYLINDRICAL_SURFACE('',#3737,0.2);
#138=CYLINDRICAL_SURFACE('',#3739,0.4);
#139=CYLINDRICAL_SURFACE('',#3740,0.2);
#140=CYLINDRICAL_SURFACE('',#3745,0.2);
#141=CYLINDRICAL_SURFACE('',#3747,0.4);
#142=CYLINDRICAL_SURFACE('',#3749,0.2);
#143=CYLINDRICAL_SURFACE('',#3750,0.2);
#144=CYLINDRICAL_SURFACE('',#3755,0.4);
#145=CYLINDRICAL_SURFACE('',#3763,0.4);
#146=CYLINDRICAL_SURFACE('',#3765,0.8);
#147=CYLINDRICAL_SURFACE('',#3767,0.8);
#148=CIRCLE('',#3446,2.6);
#149=CIRCLE('',#3447,2.2);
#150=CIRCLE('',#3450,1.6);
#151=CIRCLE('',#3451,1.2);
#152=CIRCLE('',#3453,4.4);
#153=CIRCLE('',#3454,4.00000000000001);
#154=CIRCLE('',#3457,1.6);
#155=CIRCLE('',#3458,1.2);
#156=CIRCLE('',#3461,10.2);
#157=CIRCLE('',#3462,9.8);
#158=CIRCLE('',#3465,10.2);
#159=CIRCLE('',#3466,9.8);
#160=CIRCLE('',#3469,1.6);
#161=CIRCLE('',#3470,1.2);
#162=CIRCLE('',#3472,4.4);
#163=CIRCLE('',#3473,4.);
#164=CIRCLE('',#3476,4.);
#165=CIRCLE('',#3477,4.4);
#166=CIRCLE('',#3479,1.2);
#167=CIRCLE('',#3480,1.6);
#168=CIRCLE('',#3483,9.8);
#169=CIRCLE('',#3484,10.2);
#170=CIRCLE('',#3487,9.8);
#171=CIRCLE('',#3488,10.2);
#172=CIRCLE('',#3491,1.2);
#173=CIRCLE('',#3492,1.6);
#174=CIRCLE('',#3495,4.);
#175=CIRCLE('',#3496,4.4);
#176=CIRCLE('',#3498,1.2);
#177=CIRCLE('',#3499,1.6);
#178=CIRCLE('',#3502,2.2);
#179=CIRCLE('',#3503,2.6);
#180=CIRCLE('',#3506,4.4);
#181=CIRCLE('',#3508,4.4);
#182=CIRCLE('',#3513,10.2);
#183=CIRCLE('',#3516,10.2);
#184=CIRCLE('',#3524,4.4);
#185=CIRCLE('',#3526,4.4);
#186=CIRCLE('',#3531,2.6);
#187=CIRCLE('',#3534,11.8);
#188=CIRCLE('',#3536,11.8);
#189=CIRCLE('',#3537,11.);
#190=CIRCLE('',#3538,11.);
#191=CIRCLE('',#3540,11.);
#192=CIRCLE('',#3542,0.6);
#193=CIRCLE('',#3543,0.4);
#194=CIRCLE('',#3544,0.4);
#195=CIRCLE('',#3545,0.4);
#196=CIRCLE('',#3547,0.4);
#197=CIRCLE('',#3548,8.2);
#198=CIRCLE('',#3549,8.2);
#199=CIRCLE('',#3550,0.4);
#200=CIRCLE('',#3551,0.4);
#201=CIRCLE('',#3552,0.4);
#202=CIRCLE('',#3553,0.4);
#203=CIRCLE('',#3554,8.2);
#204=CIRCLE('',#3555,8.2);
#205=CIRCLE('',#3556,0.4);
#206=CIRCLE('',#3558,0.4);
#207=CIRCLE('',#3559,0.4);
#208=CIRCLE('',#3560,0.4);
#209=CIRCLE('',#3561,0.6);
#210=CIRCLE('',#3566,4.4);
#211=CIRCLE('',#3568,4.4);
#212=CIRCLE('',#3577,4.4);
#213=CIRCLE('',#3579,4.4);
#214=CIRCLE('',#3583,2.6);
#215=CIRCLE('',#3584,2.2);
#216=CIRCLE('',#3590,10.2);
#217=CIRCLE('',#3591,9.8);
#218=CIRCLE('',#3594,10.2);
#219=CIRCLE('',#3595,9.8);
#220=CIRCLE('',#3603,0.6);
#221=CIRCLE('',#3604,1.);
#222=CIRCLE('',#3610,8.2);
#223=CIRCLE('',#3611,8.6);
#224=CIRCLE('',#3614,8.2);
#225=CIRCLE('',#3615,8.6);
#226=CIRCLE('',#3619,0.400000000000003);
#227=CIRCLE('',#3629,2.4);
#228=CIRCLE('',#3631,0.8);
#229=CIRCLE('',#3633,2.39999999999999);
#230=CIRCLE('',#3635,0.8);
#231=CIRCLE('',#3638,0.200000000000002);
#232=CIRCLE('',#3641,0.2);
#233=CIRCLE('',#3648,0.199999999999996);
#234=CIRCLE('',#3649,0.2);
#235=CIRCLE('',#3658,0.2);
#236=CIRCLE('',#3659,0.199999999999996);
#237=CIRCLE('',#3660,0.4);
#238=CIRCLE('',#3661,0.4);
#239=CIRCLE('',#3679,2.2);
#240=CIRCLE('',#3684,9.8);
#241=CIRCLE('',#3687,9.8);
#242=CIRCLE('',#3691,1.);
#243=CIRCLE('',#3692,0.6);
#244=CIRCLE('',#3701,8.6);
#245=CIRCLE('',#3702,8.2);
#246=CIRCLE('',#3705,8.6);
#247=CIRCLE('',#3706,8.2);
#248=CIRCLE('',#3710,0.400000000000003);
#249=CIRCLE('',#3720,2.4);
#250=CIRCLE('',#3722,0.8);
#251=CIRCLE('',#3724,2.39999999999999);
#252=CIRCLE('',#3726,0.8);
#253=CIRCLE('',#3728,0.200000000000002);
#254=CIRCLE('',#3734,0.2);
#255=CIRCLE('',#3741,0.199999999999996);
#256=CIRCLE('',#3742,0.2);
#257=CIRCLE('',#3751,0.2);
#258=CIRCLE('',#3752,0.199999999999996);
#259=CIRCLE('',#3753,0.4);
#260=CIRCLE('',#3754,0.4);
#261=CONICAL_SURFACE('',#3445,2.4,0.785398163397449);
#262=CONICAL_SURFACE('',#3449,1.4,0.785398163397447);
#263=CONICAL_SURFACE('',#3452,4.2,0.785398163397435);
#264=CONICAL_SURFACE('',#3456,1.4,0.785398163397448);
#265=CONICAL_SURFACE('',#3460,10.,0.785398163397448);
#266=CONICAL_SURFACE('',#3464,10.,0.785398163397448);
#267=CONICAL_SURFACE('',#3468,1.4,0.785398163397446);
#268=CONICAL_SURFACE('',#3471,4.2,0.785398163397447);
#269=CONICAL_SURFACE('',#3475,4.2,0.785398163397447);
#270=CONICAL_SURFACE('',#3478,1.4,0.785398163397446);
#271=CONICAL_SURFACE('',#3482,10.,0.785398163397448);
#272=CONICAL_SURFACE('',#3486,10.,0.78539816339745);
#273=CONICAL_SURFACE('',#3490,1.4,0.785398163397451);
#274=CONICAL_SURFACE('',#3494,4.2,0.785398163397451);
#275=CONICAL_SURFACE('',#3497,1.4,0.785398163397453);
#276=CONICAL_SURFACE('',#3501,2.4,0.78539816339745);
#277=CONICAL_SURFACE('',#3535,11.4,0.785398163397449);
#278=CONICAL_SURFACE('',#3562,11.4,0.785398163397449);
#279=CONICAL_SURFACE('',#3582,2.4,0.78539816339745);
#280=CONICAL_SURFACE('',#3589,10.,0.785398163397448);
#281=CONICAL_SURFACE('',#3593,10.,0.78539816339745);
#282=CONICAL_SURFACE('',#3602,0.800000000000001,0.78539816339745);
#283=CONICAL_SURFACE('',#3609,8.4,0.78539816339745);
#284=CONICAL_SURFACE('',#3613,8.4,0.78539816339745);
#285=CONICAL_SURFACE('',#3618,0.400000000000003,0.785398163397452);
#286=CONICAL_SURFACE('',#3628,3.4,0.785398163397449);
#287=CONICAL_SURFACE('',#3632,3.4,0.785398163397449);
#288=CONICAL_SURFACE('',#3678,2.4,0.78539816339745);
#289=CONICAL_SURFACE('',#3683,10.,0.785398163397448);
#290=CONICAL_SURFACE('',#3686,10.,0.78539816339745);
#291=CONICAL_SURFACE('',#3690,0.800000000000001,0.78539816339745);
#292=CONICAL_SURFACE('',#3700,8.4,0.78539816339745);
#293=CONICAL_SURFACE('',#3704,8.4,0.78539816339745);
#294=CONICAL_SURFACE('',#3709,0.400000000000003,0.785398163397452);
#295=CONICAL_SURFACE('',#3719,3.4,0.785398163397449);
#296=CONICAL_SURFACE('',#3723,3.4,0.785398163397449);
#297=FACE_OUTER_BOUND('',#481,.T.);
#298=FACE_OUTER_BOUND('',#482,.T.);
#299=FACE_OUTER_BOUND('',#483,.T.);
#300=FACE_OUTER_BOUND('',#484,.T.);
#301=FACE_OUTER_BOUND('',#485,.T.);
#302=FACE_OUTER_BOUND('',#486,.T.);
#303=FACE_OUTER_BOUND('',#487,.T.);
#304=FACE_OUTER_BOUND('',#488,.T.);
#305=FACE_OUTER_BOUND('',#489,.T.);
#306=FACE_OUTER_BOUND('',#490,.T.);
#307=FACE_OUTER_BOUND('',#491,.T.);
#308=FACE_OUTER_BOUND('',#492,.T.);
#309=FACE_OUTER_BOUND('',#493,.T.);
#310=FACE_OUTER_BOUND('',#494,.T.);
#311=FACE_OUTER_BOUND('',#495,.T.);
#312=FACE_OUTER_BOUND('',#496,.T.);
#313=FACE_OUTER_BOUND('',#497,.T.);
#314=FACE_OUTER_BOUND('',#498,.T.);
#315=FACE_OUTER_BOUND('',#499,.T.);
#316=FACE_OUTER_BOUND('',#500,.T.);
#317=FACE_OUTER_BOUND('',#501,.T.);
#318=FACE_OUTER_BOUND('',#502,.T.);
#319=FACE_OUTER_BOUND('',#503,.T.);
#320=FACE_OUTER_BOUND('',#504,.T.);
#321=FACE_OUTER_BOUND('',#505,.T.);
#322=FACE_OUTER_BOUND('',#506,.T.);
#323=FACE_OUTER_BOUND('',#507,.T.);
#324=FACE_OUTER_BOUND('',#508,.T.);
#325=FACE_OUTER_BOUND('',#509,.T.);
#326=FACE_OUTER_BOUND('',#510,.T.);
#327=FACE_OUTER_BOUND('',#511,.T.);
#328=FACE_OUTER_BOUND('',#512,.T.);
#329=FACE_OUTER_BOUND('',#513,.T.);
#330=FACE_OUTER_BOUND('',#514,.T.);
#331=FACE_OUTER_BOUND('',#515,.T.);
#332=FACE_OUTER_BOUND('',#516,.T.);
#333=FACE_OUTER_BOUND('',#517,.T.);
#334=FACE_OUTER_BOUND('',#518,.T.);
#335=FACE_OUTER_BOUND('',#519,.T.);
#336=FACE_OUTER_BOUND('',#520,.T.);
#337=FACE_OUTER_BOUND('',#521,.T.);
#338=FACE_OUTER_BOUND('',#522,.T.);
#339=FACE_OUTER_BOUND('',#523,.T.);
#340=FACE_OUTER_BOUND('',#525,.T.);
#341=FACE_OUTER_BOUND('',#526,.T.);
#342=FACE_OUTER_BOUND('',#527,.T.);
#343=FACE_OUTER_BOUND('',#529,.T.);
#344=FACE_OUTER_BOUND('',#530,.T.);
#345=FACE_OUTER_BOUND('',#531,.T.);
#346=FACE_OUTER_BOUND('',#532,.T.);
#347=FACE_OUTER_BOUND('',#533,.T.);
#348=FACE_OUTER_BOUND('',#534,.T.);
#349=FACE_OUTER_BOUND('',#535,.T.);
#350=FACE_OUTER_BOUND('',#536,.T.);
#351=FACE_OUTER_BOUND('',#537,.T.);
#352=FACE_OUTER_BOUND('',#538,.T.);
#353=FACE_OUTER_BOUND('',#539,.T.);
#354=FACE_OUTER_BOUND('',#540,.T.);
#355=FACE_OUTER_BOUND('',#541,.T.);
#356=FACE_OUTER_BOUND('',#542,.T.);
#357=FACE_OUTER_BOUND('',#543,.T.);
#358=FACE_OUTER_BOUND('',#544,.T.);
#359=FACE_OUTER_BOUND('',#545,.T.);
#360=FACE_OUTER_BOUND('',#546,.T.);
#361=FACE_OUTER_BOUND('',#547,.T.);
#362=FACE_OUTER_BOUND('',#548,.T.);
#363=FACE_OUTER_BOUND('',#549,.T.);
#364=FACE_OUTER_BOUND('',#550,.T.);
#365=FACE_OUTER_BOUND('',#551,.T.);
#366=FACE_OUTER_BOUND('',#552,.T.);
#367=FACE_OUTER_BOUND('',#553,.T.);
#368=FACE_OUTER_BOUND('',#554,.T.);
#369=FACE_OUTER_BOUND('',#555,.T.);
#370=FACE_OUTER_BOUND('',#556,.T.);
#371=FACE_OUTER_BOUND('',#557,.T.);
#372=FACE_OUTER_BOUND('',#558,.T.);
#373=FACE_OUTER_BOUND('',#559,.T.);
#374=FACE_OUTER_BOUND('',#560,.T.);
#375=FACE_OUTER_BOUND('',#561,.T.);
#376=FACE_OUTER_BOUND('',#562,.T.);
#377=FACE_OUTER_BOUND('',#563,.T.);
#378=FACE_OUTER_BOUND('',#564,.T.);
#379=FACE_OUTER_BOUND('',#565,.T.);
#380=FACE_OUTER_BOUND('',#566,.T.);
#381=FACE_OUTER_BOUND('',#567,.T.);
#382=FACE_OUTER_BOUND('',#568,.T.);
#383=FACE_OUTER_BOUND('',#569,.T.);
#384=FACE_OUTER_BOUND('',#570,.T.);
#385=FACE_OUTER_BOUND('',#571,.T.);
#386=FACE_OUTER_BOUND('',#572,.T.);
#387=FACE_OUTER_BOUND('',#573,.T.);
#388=FACE_OUTER_BOUND('',#574,.T.);
#389=FACE_OUTER_BOUND('',#575,.T.);
#390=FACE_OUTER_BOUND('',#576,.T.);
#391=FACE_OUTER_BOUND('',#577,.T.);
#392=FACE_OUTER_BOUND('',#578,.T.);
#393=FACE_OUTER_BOUND('',#579,.T.);
#394=FACE_OUTER_BOUND('',#580,.T.);
#395=FACE_OUTER_BOUND('',#581,.T.);
#396=FACE_OUTER_BOUND('',#582,.T.);
#397=FACE_OUTER_BOUND('',#583,.T.);
#398=FACE_OUTER_BOUND('',#584,.T.);
#399=FACE_OUTER_BOUND('',#585,.T.);
#400=FACE_OUTER_BOUND('',#586,.T.);
#401=FACE_OUTER_BOUND('',#587,.T.);
#402=FACE_OUTER_BOUND('',#588,.T.);
#403=FACE_OUTER_BOUND('',#589,.T.);
#404=FACE_OUTER_BOUND('',#590,.T.);
#405=FACE_OUTER_BOUND('',#591,.T.);
#406=FACE_OUTER_BOUND('',#592,.T.);
#407=FACE_OUTER_BOUND('',#593,.T.);
#408=FACE_OUTER_BOUND('',#594,.T.);
#409=FACE_OUTER_BOUND('',#595,.T.);
#410=FACE_OUTER_BOUND('',#596,.T.);
#411=FACE_OUTER_BOUND('',#597,.T.);
#412=FACE_OUTER_BOUND('',#598,.T.);
#413=FACE_OUTER_BOUND('',#599,.T.);
#414=FACE_OUTER_BOUND('',#600,.T.);
#415=FACE_OUTER_BOUND('',#601,.T.);
#416=FACE_OUTER_BOUND('',#602,.T.);
#417=FACE_OUTER_BOUND('',#603,.T.);
#418=FACE_OUTER_BOUND('',#604,.T.);
#419=FACE_OUTER_BOUND('',#605,.T.);
#420=FACE_OUTER_BOUND('',#606,.T.);
#421=FACE_OUTER_BOUND('',#607,.T.);
#422=FACE_OUTER_BOUND('',#608,.T.);
#423=FACE_OUTER_BOUND('',#609,.T.);
#424=FACE_OUTER_BOUND('',#610,.T.);
#425=FACE_OUTER_BOUND('',#611,.T.);
#426=FACE_OUTER_BOUND('',#612,.T.);
#427=FACE_OUTER_BOUND('',#613,.T.);
#428=FACE_OUTER_BOUND('',#614,.T.);
#429=FACE_OUTER_BOUND('',#615,.T.);
#430=FACE_OUTER_BOUND('',#616,.T.);
#431=FACE_OUTER_BOUND('',#617,.T.);
#432=FACE_OUTER_BOUND('',#618,.T.);
#433=FACE_OUTER_BOUND('',#619,.T.);
#434=FACE_OUTER_BOUND('',#620,.T.);
#435=FACE_OUTER_BOUND('',#621,.T.);
#436=FACE_OUTER_BOUND('',#622,.T.);
#437=FACE_OUTER_BOUND('',#623,.T.);
#438=FACE_OUTER_BOUND('',#624,.T.);
#439=FACE_OUTER_BOUND('',#625,.T.);
#440=FACE_OUTER_BOUND('',#626,.T.);
#441=FACE_OUTER_BOUND('',#627,.T.);
#442=FACE_OUTER_BOUND('',#628,.T.);
#443=FACE_OUTER_BOUND('',#629,.T.);
#444=FACE_OUTER_BOUND('',#630,.T.);
#445=FACE_OUTER_BOUND('',#631,.T.);
#446=FACE_OUTER_BOUND('',#632,.T.);
#447=FACE_OUTER_BOUND('',#633,.T.);
#448=FACE_OUTER_BOUND('',#634,.T.);
#449=FACE_OUTER_BOUND('',#635,.T.);
#450=FACE_OUTER_BOUND('',#636,.T.);
#451=FACE_OUTER_BOUND('',#637,.T.);
#452=FACE_OUTER_BOUND('',#638,.T.);
#453=FACE_OUTER_BOUND('',#639,.T.);
#454=FACE_OUTER_BOUND('',#640,.T.);
#455=FACE_OUTER_BOUND('',#641,.T.);
#456=FACE_OUTER_BOUND('',#642,.T.);
#457=FACE_OUTER_BOUND('',#643,.T.);
#458=FACE_OUTER_BOUND('',#644,.T.);
#459=FACE_OUTER_BOUND('',#645,.T.);
#460=FACE_OUTER_BOUND('',#646,.T.);
#461=FACE_OUTER_BOUND('',#647,.T.);
#462=FACE_OUTER_BOUND('',#648,.T.);
#463=FACE_OUTER_BOUND('',#649,.T.);
#464=FACE_OUTER_BOUND('',#650,.T.);
#465=FACE_OUTER_BOUND('',#651,.T.);
#466=FACE_OUTER_BOUND('',#652,.T.);
#467=FACE_OUTER_BOUND('',#653,.T.);
#468=FACE_OUTER_BOUND('',#654,.T.);
#469=FACE_OUTER_BOUND('',#655,.T.);
#470=FACE_OUTER_BOUND('',#656,.T.);
#471=FACE_OUTER_BOUND('',#657,.T.);
#472=FACE_OUTER_BOUND('',#658,.T.);
#473=FACE_OUTER_BOUND('',#659,.T.);
#474=FACE_OUTER_BOUND('',#660,.T.);
#475=FACE_OUTER_BOUND('',#661,.T.);
#476=FACE_OUTER_BOUND('',#662,.T.);
#477=FACE_OUTER_BOUND('',#663,.T.);
#478=FACE_OUTER_BOUND('',#664,.T.);
#479=FACE_OUTER_BOUND('',#665,.T.);
#480=FACE_OUTER_BOUND('',#666,.T.);
#481=EDGE_LOOP('',(#2019,#2020,#2021,#2022));
#482=EDGE_LOOP('',(#2023,#2024,#2025,#2026));
#483=EDGE_LOOP('',(#2027,#2028,#2029,#2030));
#484=EDGE_LOOP('',(#2031,#2032,#2033,#2034));
#485=EDGE_LOOP('',(#2035,#2036,#2037,#2038));
#486=EDGE_LOOP('',(#2039,#2040,#2041,#2042));
#487=EDGE_LOOP('',(#2043,#2044,#2045,#2046));
#488=EDGE_LOOP('',(#2047,#2048,#2049,#2050));
#489=EDGE_LOOP('',(#2051,#2052,#2053,#2054));
#490=EDGE_LOOP('',(#2055,#2056,#2057,#2058));
#491=EDGE_LOOP('',(#2059,#2060,#2061,#2062));
#492=EDGE_LOOP('',(#2063,#2064,#2065,#2066));
#493=EDGE_LOOP('',(#2067,#2068,#2069,#2070));
#494=EDGE_LOOP('',(#2071,#2072,#2073,#2074));
#495=EDGE_LOOP('',(#2075,#2076,#2077,#2078));
#496=EDGE_LOOP('',(#2079,#2080,#2081,#2082));
#497=EDGE_LOOP('',(#2083,#2084,#2085,#2086));
#498=EDGE_LOOP('',(#2087,#2088,#2089,#2090));
#499=EDGE_LOOP('',(#2091,#2092,#2093,#2094));
#500=EDGE_LOOP('',(#2095,#2096,#2097,#2098));
#501=EDGE_LOOP('',(#2099,#2100,#2101,#2102));
#502=EDGE_LOOP('',(#2103,#2104,#2105,#2106));
#503=EDGE_LOOP('',(#2107,#2108,#2109,#2110));
#504=EDGE_LOOP('',(#2111,#2112,#2113,#2114));
#505=EDGE_LOOP('',(#2115,#2116,#2117,#2118));
#506=EDGE_LOOP('',(#2119,#2120,#2121,#2122));
#507=EDGE_LOOP('',(#2123,#2124,#2125,#2126));
#508=EDGE_LOOP('',(#2127,#2128,#2129,#2130));
#509=EDGE_LOOP('',(#2131,#2132,#2133,#2134,#2135,#2136,#2137,#2138,#2139));
#510=EDGE_LOOP('',(#2140,#2141,#2142,#2143));
#511=EDGE_LOOP('',(#2144,#2145,#2146,#2147));
#512=EDGE_LOOP('',(#2148,#2149,#2150,#2151));
#513=EDGE_LOOP('',(#2152,#2153,#2154,#2155));
#514=EDGE_LOOP('',(#2156,#2157,#2158,#2159));
#515=EDGE_LOOP('',(#2160,#2161,#2162,#2163));
#516=EDGE_LOOP('',(#2164,#2165,#2166,#2167,#2168));
#517=EDGE_LOOP('',(#2169,#2170,#2171,#2172));
#518=EDGE_LOOP('',(#2173,#2174,#2175,#2176,#2177,#2178,#2179,#2180,#2181));
#519=EDGE_LOOP('',(#2182,#2183,#2184,#2185));
#520=EDGE_LOOP('',(#2186,#2187,#2188,#2189));
#521=EDGE_LOOP('',(#2190,#2191,#2192,#2193));
#522=EDGE_LOOP('',(#2194,#2195,#2196,#2197));
#523=EDGE_LOOP('',(#2198,#2199,#2200,#2201,#2202,#2203,#2204,#2205,#2206,
#2207,#2208,#2209,#2210,#2211,#2212,#2213,#2214,#2215,#2216,#2217,#2218,
#2219,#2220,#2221,#2222,#2223,#2224,#2225));
#524=EDGE_LOOP('',(#2226));
#525=EDGE_LOOP('',(#2227,#2228,#2229,#2230,#2231));
#526=EDGE_LOOP('',(#2232,#2233,#2234,#2235,#2236));
#527=EDGE_LOOP('',(#2237,#2238,#2239,#2240,#2241,#2242,#2243,#2244,#2245,
#2246,#2247,#2248,#2249,#2250,#2251,#2252,#2253,#2254,#2255,#2256,#2257,
#2258,#2259,#2260,#2261,#2262,#2263,#2264,#2265,#2266,#2267,#2268,#2269,
#2270,#2271,#2272,#2273,#2274));
#528=EDGE_LOOP('',(#2275));
#529=EDGE_LOOP('',(#2276,#2277,#2278,#2279));
#530=EDGE_LOOP('',(#2280,#2281,#2282,#2283));
#531=EDGE_LOOP('',(#2284,#2285,#2286,#2287,#2288,#2289,#2290,#2291,#2292));
#532=EDGE_LOOP('',(#2293,#2294,#2295,#2296,#2297));
#533=EDGE_LOOP('',(#2298,#2299,#2300,#2301));
#534=EDGE_LOOP('',(#2302,#2303,#2304,#2305));
#535=EDGE_LOOP('',(#2306,#2307,#2308,#2309,#2310,#2311,#2312,#2313,#2314));
#536=EDGE_LOOP('',(#2315,#2316,#2317,#2318,#2319));
#537=EDGE_LOOP('',(#2320,#2321,#2322,#2323));
#538=EDGE_LOOP('',(#2324,#2325,#2326,#2327));
#539=EDGE_LOOP('',(#2328,#2329,#2330,#2331));
#540=EDGE_LOOP('',(#2332,#2333,#2334,#2335,#2336));
#541=EDGE_LOOP('',(#2337,#2338,#2339,#2340,#2341));
#542=EDGE_LOOP('',(#2342,#2343,#2344,#2345));
#543=EDGE_LOOP('',(#2346,#2347,#2348,#2349));
#544=EDGE_LOOP('',(#2350,#2351,#2352,#2353));
#545=EDGE_LOOP('',(#2354,#2355,#2356,#2357,#2358));
#546=EDGE_LOOP('',(#2359,#2360,#2361,#2362));
#547=EDGE_LOOP('',(#2363,#2364,#2365,#2366));
#548=EDGE_LOOP('',(#2367,#2368,#2369,#2370));
#549=EDGE_LOOP('',(#2371,#2372,#2373,#2374));
#550=EDGE_LOOP('',(#2375,#2376,#2377,#2378));
#551=EDGE_LOOP('',(#2379,#2380,#2381,#2382));
#552=EDGE_LOOP('',(#2383,#2384,#2385,#2386));
#553=EDGE_LOOP('',(#2387,#2388,#2389,#2390,#2391,#2392,#2393,#2394,#2395));
#554=EDGE_LOOP('',(#2396,#2397,#2398,#2399));
#555=EDGE_LOOP('',(#2400,#2401,#2402,#2403));
#556=EDGE_LOOP('',(#2404,#2405,#2406,#2407));
#557=EDGE_LOOP('',(#2408,#2409,#2410,#2411));
#558=EDGE_LOOP('',(#2412,#2413,#2414,#2415));
#559=EDGE_LOOP('',(#2416,#2417,#2418,#2419));
#560=EDGE_LOOP('',(#2420,#2421,#2422,#2423));
#561=EDGE_LOOP('',(#2424,#2425,#2426));
#562=EDGE_LOOP('',(#2427,#2428,#2429,#2430,#2431,#2432,#2433,#2434,#2435));
#563=EDGE_LOOP('',(#2436,#2437,#2438,#2439));
#564=EDGE_LOOP('',(#2440,#2441,#2442,#2443));
#565=EDGE_LOOP('',(#2444,#2445,#2446,#2447));
#566=EDGE_LOOP('',(#2448,#2449,#2450,#2451));
#567=EDGE_LOOP('',(#2452,#2453,#2454,#2455,#2456,#2457));
#568=EDGE_LOOP('',(#2458,#2459,#2460,#2461));
#569=EDGE_LOOP('',(#2462,#2463,#2464,#2465));
#570=EDGE_LOOP('',(#2466,#2467,#2468,#2469));
#571=EDGE_LOOP('',(#2470,#2471,#2472,#2473));
#572=EDGE_LOOP('',(#2474,#2475,#2476,#2477));
#573=EDGE_LOOP('',(#2478,#2479,#2480,#2481));
#574=EDGE_LOOP('',(#2482,#2483,#2484,#2485,#2486));
#575=EDGE_LOOP('',(#2487,#2488,#2489,#2490));
#576=EDGE_LOOP('',(#2491,#2492,#2493,#2494));
#577=EDGE_LOOP('',(#2495,#2496,#2497,#2498,#2499));
#578=EDGE_LOOP('',(#2500,#2501,#2502,#2503));
#579=EDGE_LOOP('',(#2504,#2505,#2506,#2507,#2508));
#580=EDGE_LOOP('',(#2509,#2510,#2511,#2512));
#581=EDGE_LOOP('',(#2513,#2514,#2515,#2516));
#582=EDGE_LOOP('',(#2517,#2518,#2519,#2520,#2521));
#583=EDGE_LOOP('',(#2522,#2523,#2524));
#584=EDGE_LOOP('',(#2525,#2526,#2527,#2528));
#585=EDGE_LOOP('',(#2529,#2530,#2531,#2532));
#586=EDGE_LOOP('',(#2533,#2534,#2535,#2536));
#587=EDGE_LOOP('',(#2537,#2538,#2539,#2540));
#588=EDGE_LOOP('',(#2541,#2542,#2543,#2544));
#589=EDGE_LOOP('',(#2545,#2546,#2547,#2548));
#590=EDGE_LOOP('',(#2549,#2550,#2551,#2552,#2553,#2554));
#591=EDGE_LOOP('',(#2555,#2556,#2557,#2558,#2559,#2560,#2561,#2562,#2563,
#2564,#2565,#2566,#2567,#2568,#2569));
#592=EDGE_LOOP('',(#2570,#2571,#2572,#2573,#2574,#2575,#2576,#2577,#2578,
#2579,#2580,#2581,#2582,#2583));
#593=EDGE_LOOP('',(#2584,#2585,#2586,#2587,#2588,#2589));
#594=EDGE_LOOP('',(#2590,#2591,#2592,#2593));
#595=EDGE_LOOP('',(#2594,#2595,#2596,#2597,#2598));
#596=EDGE_LOOP('',(#2599,#2600,#2601,#2602,#2603,#2604,#2605,#2606,#2607));
#597=EDGE_LOOP('',(#2608,#2609,#2610,#2611,#2612));
#598=EDGE_LOOP('',(#2613,#2614,#2615,#2616,#2617,#2618,#2619,#2620,#2621));
#599=EDGE_LOOP('',(#2622,#2623,#2624,#2625));
#600=EDGE_LOOP('',(#2626,#2627,#2628,#2629));
#601=EDGE_LOOP('',(#2630,#2631,#2632,#2633,#2634));
#602=EDGE_LOOP('',(#2635,#2636,#2637,#2638));
#603=EDGE_LOOP('',(#2639,#2640,#2641,#2642));
#604=EDGE_LOOP('',(#2643,#2644,#2645,#2646,#2647));
#605=EDGE_LOOP('',(#2648,#2649,#2650,#2651,#2652));
#606=EDGE_LOOP('',(#2653,#2654,#2655,#2656));
#607=EDGE_LOOP('',(#2657,#2658,#2659,#2660));
#608=EDGE_LOOP('',(#2661,#2662,#2663,#2664));
#609=EDGE_LOOP('',(#2665,#2666,#2667,#2668,#2669));
#610=EDGE_LOOP('',(#2670,#2671,#2672,#2673));
#611=EDGE_LOOP('',(#2674,#2675,#2676,#2677));
#612=EDGE_LOOP('',(#2678,#2679,#2680,#2681));
#613=EDGE_LOOP('',(#2682,#2683,#2684,#2685,#2686,#2687,#2688,#2689,#2690));
#614=EDGE_LOOP('',(#2691,#2692,#2693,#2694));
#615=EDGE_LOOP('',(#2695,#2696,#2697,#2698));
#616=EDGE_LOOP('',(#2699,#2700,#2701,#2702));
#617=EDGE_LOOP('',(#2703,#2704,#2705,#2706));
#618=EDGE_LOOP('',(#2707,#2708,#2709,#2710));
#619=EDGE_LOOP('',(#2711,#2712,#2713,#2714));
#620=EDGE_LOOP('',(#2715,#2716,#2717,#2718));
#621=EDGE_LOOP('',(#2719,#2720,#2721,#2722));
#622=EDGE_LOOP('',(#2723,#2724,#2725,#2726));
#623=EDGE_LOOP('',(#2727,#2728,#2729,#2730));
#624=EDGE_LOOP('',(#2731,#2732,#2733));
#625=EDGE_LOOP('',(#2734,#2735,#2736,#2737,#2738,#2739,#2740,#2741,#2742));
#626=EDGE_LOOP('',(#2743,#2744,#2745,#2746));
#627=EDGE_LOOP('',(#2747,#2748,#2749,#2750));
#628=EDGE_LOOP('',(#2751,#2752,#2753,#2754));
#629=EDGE_LOOP('',(#2755,#2756,#2757,#2758));
#630=EDGE_LOOP('',(#2759,#2760,#2761,#2762,#2763,#2764));
#631=EDGE_LOOP('',(#2765,#2766,#2767,#2768));
#632=EDGE_LOOP('',(#2769,#2770,#2771,#2772));
#633=EDGE_LOOP('',(#2773,#2774,#2775,#2776));
#634=EDGE_LOOP('',(#2777,#2778,#2779,#2780));
#635=EDGE_LOOP('',(#2781,#2782,#2783,#2784));
#636=EDGE_LOOP('',(#2785,#2786,#2787,#2788));
#637=EDGE_LOOP('',(#2789,#2790,#2791,#2792,#2793,#2794));
#638=EDGE_LOOP('',(#2795,#2796,#2797,#2798));
#639=EDGE_LOOP('',(#2799,#2800,#2801,#2802,#2803));
#640=EDGE_LOOP('',(#2804,#2805,#2806,#2807));
#641=EDGE_LOOP('',(#2808,#2809,#2810,#2811));
#642=EDGE_LOOP('',(#2812,#2813,#2814,#2815,#2816));
#643=EDGE_LOOP('',(#2817,#2818,#2819,#2820));
#644=EDGE_LOOP('',(#2821,#2822,#2823,#2824,#2825));
#645=EDGE_LOOP('',(#2826,#2827,#2828,#2829));
#646=EDGE_LOOP('',(#2830,#2831,#2832,#2833));
#647=EDGE_LOOP('',(#2834,#2835,#2836,#2837,#2838));
#648=EDGE_LOOP('',(#2839,#2840,#2841));
#649=EDGE_LOOP('',(#2842,#2843,#2844,#2845));
#650=EDGE_LOOP('',(#2846,#2847,#2848,#2849));
#651=EDGE_LOOP('',(#2850,#2851,#2852,#2853));
#652=EDGE_LOOP('',(#2854,#2855,#2856,#2857));
#653=EDGE_LOOP('',(#2858,#2859,#2860,#2861));
#654=EDGE_LOOP('',(#2862,#2863,#2864,#2865));
#655=EDGE_LOOP('',(#2866,#2867,#2868,#2869,#2870,#2871));
#656=EDGE_LOOP('',(#2872,#2873,#2874,#2875,#2876,#2877,#2878,#2879,#2880,
#2881,#2882,#2883,#2884,#2885,#2886));
#657=EDGE_LOOP('',(#2887,#2888,#2889,#2890,#2891,#2892,#2893,#2894,#2895,
#2896,#2897,#2898,#2899,#2900));
#658=EDGE_LOOP('',(#2901,#2902,#2903,#2904,#2905,#2906,#2907,#2908,#2909,
#2910,#2911,#2912,#2913,#2914));
#659=EDGE_LOOP('',(#2915,#2916,#2917,#2918,#2919,#2920));
#660=EDGE_LOOP('',(#2921,#2922,#2923,#2924));
#661=EDGE_LOOP('',(#2925,#2926,#2927,#2928,#2929));
#662=EDGE_LOOP('',(#2930,#2931,#2932,#2933,#2934,#2935,#2936,#2937,#2938));
#663=EDGE_LOOP('',(#2939,#2940,#2941,#2942,#2943));
#664=EDGE_LOOP('',(#2944,#2945,#2946,#2947,#2948,#2949,#2950,#2951,#2952));
#665=EDGE_LOOP('',(#2953,#2954,#2955,#2956,#2957,#2958,#2959,#2960,#2961,
#2962,#2963,#2964));
#666=EDGE_LOOP('',(#2965,#2966,#2967,#2968));
#667=LINE('',#4723,#959);
#668=LINE('',#4725,#960);
#669=LINE('',#4727,#961);
#670=LINE('',#4728,#962);
#671=LINE('',#4732,#963);
#672=LINE('',#4738,#964);
#673=LINE('',#4739,#965);
#674=LINE('',#4740,#966);
#675=LINE('',#4745,#967);
#676=LINE('',#4750,#968);
#677=LINE('',#4756,#969);
#678=LINE('',#4757,#970);
#679=LINE('',#4758,#971);
#680=LINE('',#4763,#972);
#681=LINE('',#4768,#973);
#682=LINE('',#4769,#974);
#683=LINE('',#4770,#975);
#684=LINE('',#4774,#976);
#685=LINE('',#4780,#977);
#686=LINE('',#4781,#978);
#687=LINE('',#4782,#979);
#688=LINE('',#4786,#980);
#689=LINE('',#4792,#981);
#690=LINE('',#4793,#982);
#691=LINE('',#4794,#983);
#692=LINE('',#4799,#984);
#693=LINE('',#4804,#985);
#694=LINE('',#4809,#986);
#695=LINE('',#4811,#987);
#696=LINE('',#4812,#988);
#697=LINE('',#4817,#989);
#698=LINE('',#4822,#990);
#699=LINE('',#4827,#991);
#700=LINE('',#4829,#992);
#701=LINE('',#4830,#993);
#702=LINE('',#4835,#994);
#703=LINE('',#4839,#995);
#704=LINE('',#4841,#996);
#705=LINE('',#4842,#997);
#706=LINE('',#4847,#998);
#707=LINE('',#4851,#999);
#708=LINE('',#4853,#1000);
#709=LINE('',#4854,#1001);
#710=LINE('',#4858,#1002);
#711=LINE('',#4863,#1003);
#712=LINE('',#4865,#1004);
#713=LINE('',#4866,#1005);
#714=LINE('',#4871,#1006);
#715=LINE('',#4876,#1007);
#716=LINE('',#4881,#1008);
#717=LINE('',#4883,#1009);
#718=LINE('',#4884,#1010);
#719=LINE('',#4890,#1011);
#720=LINE('',#4898,#1012);
#721=LINE('',#4902,#1013);
#722=LINE('',#4903,#1014);
#723=LINE('',#4906,#1015);
#724=LINE('',#4910,#1016);
#725=LINE('',#4911,#1017);
#726=LINE('',#4914,#1018);
#727=LINE('',#4918,#1019);
#728=LINE('',#4919,#1020);
#729=LINE('',#4922,#1021);
#730=LINE('',#4926,#1022);
#731=LINE('',#4927,#1023);
#732=LINE('',#4930,#1024);
#733=LINE('',#4936,#1025);
#734=LINE('',#4937,#1026);
#735=LINE('',#4940,#1027);
#736=LINE('',#4948,#1028);
#737=LINE('',#4951,#1029);
#738=LINE('',#4954,#1030);
#739=LINE('',#4958,#1031);
#740=LINE('',#4959,#1032);
#741=LINE('',#4962,#1033);
#742=LINE('',#4966,#1034);
#743=LINE('',#4967,#1035);
#744=LINE('',#4975,#1036);
#745=LINE('',#4981,#1037);
#746=LINE('',#4986,#1038);
#747=LINE('',#4990,#1039);
#748=LINE('',#4994,#1040);
#749=LINE('',#4998,#1041);
#750=LINE('',#5002,#1042);
#751=LINE('',#5008,#1043);
#752=LINE('',#5012,#1044);
#753=LINE('',#5016,#1045);
#754=LINE('',#5020,#1046);
#755=LINE('',#5024,#1047);
#756=LINE('',#5028,#1048);
#757=LINE('',#5032,#1049);
#758=LINE('',#5036,#1050);
#759=LINE('',#5040,#1051);
#760=LINE('',#5046,#1052);
#761=LINE('',#5050,#1053);
#762=LINE('',#5054,#1054);
#763=LINE('',#5058,#1055);
#764=LINE('',#5061,#1056);
#765=LINE('',#5064,#1057);
#766=LINE('',#5067,#1058);
#767=LINE('',#5070,#1059);
#768=LINE('',#5072,#1060);
#769=LINE('',#5076,#1061);
#770=LINE('',#5084,#1062);
#771=LINE('',#5089,#1063);
#772=LINE('',#5092,#1064);
#773=LINE('',#5093,#1065);
#774=LINE('',#5096,#1066);
#775=LINE('',#5099,#1067);
#776=LINE('',#5102,#1068);
#777=LINE('',#5104,#1069);
#778=LINE('',#5108,#1070);
#779=LINE('',#5116,#1071);
#780=LINE('',#5118,#1072);
#781=LINE('',#5119,#1073);
#782=LINE('',#5122,#1074);
#783=LINE('',#5126,#1075);
#784=LINE('',#5129,#1076);
#785=LINE('',#5131,#1077);
#786=LINE('',#5133,#1078);
#787=LINE('',#5134,#1079);
#788=LINE('',#5137,#1080);
#789=LINE('',#5139,#1081);
#790=LINE('',#5140,#1082);
#791=LINE('',#5144,#1083);
#792=LINE('',#5150,#1084);
#793=LINE('',#5151,#1085);
#794=LINE('',#5152,#1086);
#795=LINE('',#5155,#1087);
#796=LINE('',#5159,#1088);
#797=LINE('',#5162,#1089);
#798=LINE('',#5164,#1090);
#799=LINE('',#5166,#1091);
#800=LINE('',#5171,#1092);
#801=LINE('',#5175,#1093);
#802=LINE('',#5178,#1094);
#803=LINE('',#5179,#1095);
#804=LINE('',#5186,#1096);
#805=LINE('',#5188,#1097);
#806=LINE('',#5190,#1098);
#807=LINE('',#5191,#1099);
#808=LINE('',#5192,#1100);
#809=LINE('',#5194,#1101);
#810=LINE('',#5198,#1102);
#811=LINE('',#5200,#1103);
#812=LINE('',#5202,#1104);
#813=LINE('',#5203,#1105);
#814=LINE('',#5207,#1106);
#815=LINE('',#5213,#1107);
#816=LINE('',#5214,#1108);
#817=LINE('',#5215,#1109);
#818=LINE('',#5219,#1110);
#819=LINE('',#5223,#1111);
#820=LINE('',#5224,#1112);
#821=LINE('',#5228,#1113);
#822=LINE('',#5229,#1114);
#823=LINE('',#5231,#1115);
#824=LINE('',#5232,#1116);
#825=LINE('',#5241,#1117);
#826=LINE('',#5243,#1118);
#827=LINE('',#5245,#1119);
#828=LINE('',#5246,#1120);
#829=LINE('',#5247,#1121);
#830=LINE('',#5249,#1122);
#831=LINE('',#5251,#1123);
#832=LINE('',#5253,#1124);
#833=LINE('',#5255,#1125);
#834=LINE('',#5266,#1126);
#835=LINE('',#5269,#1127);
#836=LINE('',#5270,#1128);
#837=LINE('',#5273,#1129);
#838=LINE('',#5277,#1130);
#839=LINE('',#5281,#1131);
#840=LINE('',#5285,#1132);
#841=LINE('',#5378,#1133);
#842=LINE('',#5379,#1134);
#843=LINE('',#5382,#1135);
#844=LINE('',#5385,#1136);
#845=LINE('',#5462,#1137);
#846=LINE('',#5480,#1138);
#847=LINE('',#5500,#1139);
#848=LINE('',#5503,#1140);
#849=LINE('',#5546,#1141);
#850=LINE('',#5547,#1142);
#851=LINE('',#5549,#1143);
#852=LINE('',#5551,#1144);
#853=LINE('',#5553,#1145);
#854=LINE('',#5581,#1146);
#855=LINE('',#5587,#1147);
#856=LINE('',#5590,#1148);
#857=LINE('',#5668,#1149);
#858=LINE('',#5674,#1150);
#859=LINE('',#5676,#1151);
#860=LINE('',#5678,#1152);
#861=LINE('',#5681,#1153);
#862=LINE('',#5685,#1154);
#863=LINE('',#5689,#1155);
#864=LINE('',#5691,#1156);
#865=LINE('',#5693,#1157);
#866=LINE('',#5695,#1158);
#867=LINE('',#5696,#1159);
#868=LINE('',#5699,#1160);
#869=LINE('',#5700,#1161);
#870=LINE('',#5701,#1162);
#871=LINE('',#5705,#1163);
#872=LINE('',#5706,#1164);
#873=LINE('',#5709,#1165);
#874=LINE('',#5712,#1166);
#875=LINE('',#5715,#1167);
#876=LINE('',#5717,#1168);
#877=LINE('',#5718,#1169);
#878=LINE('',#5721,#1170);
#879=LINE('',#5722,#1171);
#880=LINE('',#5725,#1172);
#881=LINE('',#5729,#1173);
#882=LINE('',#5730,#1174);
#883=LINE('',#5733,#1175);
#884=LINE('',#5736,#1176);
#885=LINE('',#5739,#1177);
#886=LINE('',#5741,#1178);
#887=LINE('',#5742,#1179);
#888=LINE('',#5746,#1180);
#889=LINE('',#5750,#1181);
#890=LINE('',#5751,#1182);
#891=LINE('',#5753,#1183);
#892=LINE('',#5755,#1184);
#893=LINE('',#5757,#1185);
#894=LINE('',#5759,#1186);
#895=LINE('',#5761,#1187);
#896=LINE('',#5766,#1188);
#897=LINE('',#5770,#1189);
#898=LINE('',#5772,#1190);
#899=LINE('',#5773,#1191);
#900=LINE('',#5776,#1192);
#901=LINE('',#5777,#1193);
#902=LINE('',#5781,#1194);
#903=LINE('',#5783,#1195);
#904=LINE('',#5785,#1196);
#905=LINE('',#5786,#1197);
#906=LINE('',#5790,#1198);
#907=LINE('',#5796,#1199);
#908=LINE('',#5797,#1200);
#909=LINE('',#5798,#1201);
#910=LINE('',#5802,#1202);
#911=LINE('',#5806,#1203);
#912=LINE('',#5807,#1204);
#913=LINE('',#5811,#1205);
#914=LINE('',#5813,#1206);
#915=LINE('',#5814,#1207);
#916=LINE('',#5815,#1208);
#917=LINE('',#5819,#1209);
#918=LINE('',#5821,#1210);
#919=LINE('',#5823,#1211);
#920=LINE('',#5825,#1212);
#921=LINE('',#5827,#1213);
#922=LINE('',#5832,#1214);
#923=LINE('',#5834,#1215);
#924=LINE('',#5836,#1216);
#925=LINE('',#5838,#1217);
#926=LINE('',#5841,#1218);
#927=LINE('',#5852,#1219);
#928=LINE('',#5853,#1220);
#929=LINE('',#5857,#1221);
#930=LINE('',#5861,#1222);
#931=LINE('',#5865,#1223);
#932=LINE('',#5869,#1224);
#933=LINE('',#5955,#1225);
#934=LINE('',#5956,#1226);
#935=LINE('',#5964,#1227);
#936=LINE('',#5966,#1228);
#937=LINE('',#5969,#1229);
#938=LINE('',#5972,#1230);
#939=LINE('',#6049,#1231);
#940=LINE('',#6067,#1232);
#941=LINE('',#6087,#1233);
#942=LINE('',#6090,#1234);
#943=LINE('',#6133,#1235);
#944=LINE('',#6134,#1236);
#945=LINE('',#6136,#1237);
#946=LINE('',#6138,#1238);
#947=LINE('',#6140,#1239);
#948=LINE('',#6158,#1240);
#949=LINE('',#6174,#1241);
#950=LINE('',#6177,#1242);
#951=LINE('',#6256,#1243);
#952=LINE('',#6259,#1244);
#953=LINE('',#6264,#1245);
#954=LINE('',#6267,#1246);
#955=LINE('',#6269,#1247);
#956=LINE('',#6272,#1248);
#957=LINE('',#6275,#1249);
#958=LINE('',#6277,#1250);
#959=VECTOR('',#3775,10.);
#960=VECTOR('',#3776,10.);
#961=VECTOR('',#3777,10.);
#962=VECTOR('',#3778,10.);
#963=VECTOR('',#3781,10.);
#964=VECTOR('',#3788,10.);
#965=VECTOR('',#3789,10.);
#966=VECTOR('',#3790,10.);
#967=VECTOR('',#3795,10.);
#968=VECTOR('',#3800,10.);
#969=VECTOR('',#3807,10.);
#970=VECTOR('',#3808,10.);
#971=VECTOR('',#3809,10.);
#972=VECTOR('',#3814,10.);
#973=VECTOR('',#3819,10.);
#974=VECTOR('',#3820,10.);
#975=VECTOR('',#3821,10.);
#976=VECTOR('',#3824,10.);
#977=VECTOR('',#3831,10.);
#978=VECTOR('',#3832,10.);
#979=VECTOR('',#3833,10.);
#980=VECTOR('',#3836,10.);
#981=VECTOR('',#3843,10.);
#982=VECTOR('',#3844,10.);
#983=VECTOR('',#3845,10.);
#984=VECTOR('',#3850,10.);
#985=VECTOR('',#3855,10.);
#986=VECTOR('',#3862,10.);
#987=VECTOR('',#3863,10.);
#988=VECTOR('',#3864,10.);
#989=VECTOR('',#3869,10.);
#990=VECTOR('',#3874,10.);
#991=VECTOR('',#3881,10.);
#992=VECTOR('',#3882,10.);
#993=VECTOR('',#3883,10.);
#994=VECTOR('',#3888,10.);
#995=VECTOR('',#3893,10.);
#996=VECTOR('',#3894,10.);
#997=VECTOR('',#3895,10.);
#998=VECTOR('',#3900,10.);
#999=VECTOR('',#3905,10.);
#1000=VECTOR('',#3906,10.);
#1001=VECTOR('',#3907,10.);
#1002=VECTOR('',#3910,10.);
#1003=VECTOR('',#3917,10.);
#1004=VECTOR('',#3918,10.);
#1005=VECTOR('',#3919,10.);
#1006=VECTOR('',#3924,10.);
#1007=VECTOR('',#3929,10.);
#1008=VECTOR('',#3936,10.);
#1009=VECTOR('',#3937,10.);
#1010=VECTOR('',#3938,10.);
#1011=VECTOR('',#3947,10.);
#1012=VECTOR('',#3954,10.);
#1013=VECTOR('',#3957,10.);
#1014=VECTOR('',#3958,10.);
#1015=VECTOR('',#3961,10.);
#1016=VECTOR('',#3966,10.);
#1017=VECTOR('',#3967,10.);
#1018=VECTOR('',#3970,10.);
#1019=VECTOR('',#3975,10.);
#1020=VECTOR('',#3976,10.);
#1021=VECTOR('',#3979,10.);
#1022=VECTOR('',#3984,10.);
#1023=VECTOR('',#3985,10.);
#1024=VECTOR('',#3988,10.);
#1025=VECTOR('',#3995,10.);
#1026=VECTOR('',#3996,10.);
#1027=VECTOR('',#3999,10.);
#1028=VECTOR('',#4006,10.);
#1029=VECTOR('',#4009,10.);
#1030=VECTOR('',#4012,10.);
#1031=VECTOR('',#4017,10.);
#1032=VECTOR('',#4018,10.);
#1033=VECTOR('',#4021,10.);
#1034=VECTOR('',#4026,10.);
#1035=VECTOR('',#4027,10.);
#1036=VECTOR('',#4036,11.4);
#1037=VECTOR('',#4043,11.);
#1038=VECTOR('',#4048,10.);
#1039=VECTOR('',#4051,10.);
#1040=VECTOR('',#4054,10.);
#1041=VECTOR('',#4057,10.);
#1042=VECTOR('',#4060,10.);
#1043=VECTOR('',#4065,10.);
#1044=VECTOR('',#4068,10.);
#1045=VECTOR('',#4071,10.);
#1046=VECTOR('',#4074,10.);
#1047=VECTOR('',#4077,10.);
#1048=VECTOR('',#4080,10.);
#1049=VECTOR('',#4083,10.);
#1050=VECTOR('',#4086,10.);
#1051=VECTOR('',#4089,10.);
#1052=VECTOR('',#4094,10.);
#1053=VECTOR('',#4097,10.);
#1054=VECTOR('',#4100,10.);
#1055=VECTOR('',#4103,10.);
#1056=VECTOR('',#4108,11.4);
#1057=VECTOR('',#4111,10.);
#1058=VECTOR('',#4114,10.);
#1059=VECTOR('',#4117,10.);
#1060=VECTOR('',#4118,10.);
#1061=VECTOR('',#4121,10.);
#1062=VECTOR('',#4130,10.);
#1063=VECTOR('',#4135,10.);
#1064=VECTOR('',#4138,10.);
#1065=VECTOR('',#4139,10.);
#1066=VECTOR('',#4142,10.);
#1067=VECTOR('',#4145,10.);
#1068=VECTOR('',#4148,10.);
#1069=VECTOR('',#4149,10.);
#1070=VECTOR('',#4152,10.);
#1071=VECTOR('',#4161,10.);
#1072=VECTOR('',#4162,10.);
#1073=VECTOR('',#4163,10.);
#1074=VECTOR('',#4166,10.);
#1075=VECTOR('',#4173,10.);
#1076=VECTOR('',#4178,10.);
#1077=VECTOR('',#4179,10.);
#1078=VECTOR('',#4180,10.);
#1079=VECTOR('',#4181,10.);
#1080=VECTOR('',#4184,10.);
#1081=VECTOR('',#4185,10.);
#1082=VECTOR('',#4186,10.);
#1083=VECTOR('',#4189,10.);
#1084=VECTOR('',#4196,10.);
#1085=VECTOR('',#4197,10.);
#1086=VECTOR('',#4198,10.);
#1087=VECTOR('',#4201,10.);
#1088=VECTOR('',#4208,10.);
#1089=VECTOR('',#4213,10.);
#1090=VECTOR('',#4216,10.);
#1091=VECTOR('',#4219,10.);
#1092=VECTOR('',#4224,10.);
#1093=VECTOR('',#4227,10.);
#1094=VECTOR('',#4232,10.);
#1095=VECTOR('',#4233,10.);
#1096=VECTOR('',#4236,10.);
#1097=VECTOR('',#4237,10.);
#1098=VECTOR('',#4238,10.);
#1099=VECTOR('',#4239,10.);
#1100=VECTOR('',#4240,10.);
#1101=VECTOR('',#4243,10.);
#1102=VECTOR('',#4246,10.);
#1103=VECTOR('',#4247,10.);
#1104=VECTOR('',#4248,10.);
#1105=VECTOR('',#4249,10.);
#1106=VECTOR('',#4252,10.);
#1107=VECTOR('',#4259,10.);
#1108=VECTOR('',#4260,10.);
#1109=VECTOR('',#4261,10.);
#1110=VECTOR('',#4264,10.);
#1111=VECTOR('',#4271,10.);
#1112=VECTOR('',#4272,10.);
#1113=VECTOR('',#4275,10.);
#1114=VECTOR('',#4276,10.);
#1115=VECTOR('',#4277,10.);
#1116=VECTOR('',#4278,10.);
#1117=VECTOR('',#4285,10.);
#1118=VECTOR('',#4286,10.);
#1119=VECTOR('',#4287,10.);
#1120=VECTOR('',#4288,10.);
#1121=VECTOR('',#4289,10.);
#1122=VECTOR('',#4292,10.);
#1123=VECTOR('',#4295,10.);
#1124=VECTOR('',#4298,10.);
#1125=VECTOR('',#4301,10.);
#1126=VECTOR('',#4306,10.);
#1127=VECTOR('',#4309,10.);
#1128=VECTOR('',#4310,10.);
#1129=VECTOR('',#4313,10.);
#1130=VECTOR('',#4318,10.);
#1131=VECTOR('',#4323,10.);
#1132=VECTOR('',#4328,10.);
#1133=VECTOR('',#4339,10.);
#1134=VECTOR('',#4340,10.);
#1135=VECTOR('',#4343,0.2);
#1136=VECTOR('',#4346,0.2);
#1137=VECTOR('',#4353,10.);
#1138=VECTOR('',#4356,10.);
#1139=VECTOR('',#4361,10.);
#1140=VECTOR('',#4364,10.);
#1141=VECTOR('',#4373,10.);
#1142=VECTOR('',#4374,10.);
#1143=VECTOR('',#4377,10.);
#1144=VECTOR('',#4380,10.);
#1145=VECTOR('',#4383,10.);
#1146=VECTOR('',#4386,10.);
#1147=VECTOR('',#4391,10.);
#1148=VECTOR('',#4394,10.);
#1149=VECTOR('',#4401,10.);
#1150=VECTOR('',#4410,10.);
#1151=VECTOR('',#4413,10.);
#1152=VECTOR('',#4416,10.);
#1153=VECTOR('',#4421,10.);
#1154=VECTOR('',#4426,10.);
#1155=VECTOR('',#4431,10.);
#1156=VECTOR('',#4432,10.);
#1157=VECTOR('',#4433,10.);
#1158=VECTOR('',#4434,10.);
#1159=VECTOR('',#4435,10.);
#1160=VECTOR('',#4438,10.);
#1161=VECTOR('',#4439,10.);
#1162=VECTOR('',#4440,10.);
#1163=VECTOR('',#4445,10.);
#1164=VECTOR('',#4446,10.);
#1165=VECTOR('',#4449,10.);
#1166=VECTOR('',#4454,10.);
#1167=VECTOR('',#4457,10.);
#1168=VECTOR('',#4458,10.);
#1169=VECTOR('',#4459,10.);
#1170=VECTOR('',#4462,10.);
#1171=VECTOR('',#4463,10.);
#1172=VECTOR('',#4466,10.);
#1173=VECTOR('',#4471,10.);
#1174=VECTOR('',#4472,10.);
#1175=VECTOR('',#4475,10.);
#1176=VECTOR('',#4480,10.);
#1177=VECTOR('',#4483,10.);
#1178=VECTOR('',#4484,10.);
#1179=VECTOR('',#4485,10.);
#1180=VECTOR('',#4488,10.);
#1181=VECTOR('',#4495,10.);
#1182=VECTOR('',#4496,10.);
#1183=VECTOR('',#4499,10.);
#1184=VECTOR('',#4500,10.);
#1185=VECTOR('',#4501,10.);
#1186=VECTOR('',#4502,10.);
#1187=VECTOR('',#4503,10.);
#1188=VECTOR('',#4506,10.);
#1189=VECTOR('',#4511,10.);
#1190=VECTOR('',#4512,10.);
#1191=VECTOR('',#4513,10.);
#1192=VECTOR('',#4516,10.);
#1193=VECTOR('',#4517,10.);
#1194=VECTOR('',#4520,10.);
#1195=VECTOR('',#4521,10.);
#1196=VECTOR('',#4522,10.);
#1197=VECTOR('',#4523,10.);
#1198=VECTOR('',#4526,10.);
#1199=VECTOR('',#4533,10.);
#1200=VECTOR('',#4534,10.);
#1201=VECTOR('',#4535,10.);
#1202=VECTOR('',#4538,10.);
#1203=VECTOR('',#4545,10.);
#1204=VECTOR('',#4546,10.);
#1205=VECTOR('',#4549,10.);
#1206=VECTOR('',#4550,10.);
#1207=VECTOR('',#4551,10.);
#1208=VECTOR('',#4552,10.);
#1209=VECTOR('',#4559,10.);
#1210=VECTOR('',#4560,10.);
#1211=VECTOR('',#4561,10.);
#1212=VECTOR('',#4562,10.);
#1213=VECTOR('',#4563,10.);
#1214=VECTOR('',#4566,10.);
#1215=VECTOR('',#4569,10.);
#1216=VECTOR('',#4572,10.);
#1217=VECTOR('',#4575,10.);
#1218=VECTOR('',#4578,10.);
#1219=VECTOR('',#4583,10.);
#1220=VECTOR('',#4584,10.);
#1221=VECTOR('',#4589,10.);
#1222=VECTOR('',#4594,10.);
#1223=VECTOR('',#4599,10.);
#1224=VECTOR('',#4604,10.);
#1225=VECTOR('',#4613,10.);
#1226=VECTOR('',#4614,10.);
#1227=VECTOR('',#4617,10.);
#1228=VECTOR('',#4620,10.);
#1229=VECTOR('',#4623,0.2);
#1230=VECTOR('',#4626,0.2);
#1231=VECTOR('',#4633,10.);
#1232=VECTOR('',#4636,10.);
#1233=VECTOR('',#4641,10.);
#1234=VECTOR('',#4644,10.);
#1235=VECTOR('',#4653,10.);
#1236=VECTOR('',#4654,10.);
#1237=VECTOR('',#4657,10.);
#1238=VECTOR('',#4660,10.);
#1239=VECTOR('',#4663,10.);
#1240=VECTOR('',#4666,10.);
#1241=VECTOR('',#4671,10.);
#1242=VECTOR('',#4674,10.);
#1243=VECTOR('',#4683,10.);
#1244=VECTOR('',#4686,10.);
#1245=VECTOR('',#4693,10.);
#1246=VECTOR('',#4698,10.);
#1247=VECTOR('',#4701,10.);
#1248=VECTOR('',#4706,10.);
#1249=VECTOR('',#4711,10.);
#1250=VECTOR('',#4714,10.);
#1251=VERTEX_POINT('',#4721);
#1252=VERTEX_POINT('',#4722);
#1253=VERTEX_POINT('',#4724);
#1254=VERTEX_POINT('',#4726);
#1255=VERTEX_POINT('',#4730);
#1256=VERTEX_POINT('',#4731);
#1257=VERTEX_POINT('',#4736);
#1258=VERTEX_POINT('',#4737);
#1259=VERTEX_POINT('',#4742);
#1260=VERTEX_POINT('',#4744);
#1261=VERTEX_POINT('',#4748);
#1262=VERTEX_POINT('',#4749);
#1263=VERTEX_POINT('',#4754);
#1264=VERTEX_POINT('',#4755);
#1265=VERTEX_POINT('',#4760);
#1266=VERTEX_POINT('',#4762);
#1267=VERTEX_POINT('',#4766);
#1268=VERTEX_POINT('',#4767);
#1269=VERTEX_POINT('',#4772);
#1270=VERTEX_POINT('',#4773);
#1271=VERTEX_POINT('',#4778);
#1272=VERTEX_POINT('',#4779);
#1273=VERTEX_POINT('',#4784);
#1274=VERTEX_POINT('',#4785);
#1275=VERTEX_POINT('',#4790);
#1276=VERTEX_POINT('',#4791);
#1277=VERTEX_POINT('',#4796);
#1278=VERTEX_POINT('',#4798);
#1279=VERTEX_POINT('',#4802);
#1280=VERTEX_POINT('',#4803);
#1281=VERTEX_POINT('',#4808);
#1282=VERTEX_POINT('',#4810);
#1283=VERTEX_POINT('',#4814);
#1284=VERTEX_POINT('',#4816);
#1285=VERTEX_POINT('',#4820);
#1286=VERTEX_POINT('',#4821);
#1287=VERTEX_POINT('',#4826);
#1288=VERTEX_POINT('',#4828);
#1289=VERTEX_POINT('',#4832);
#1290=VERTEX_POINT('',#4834);
#1291=VERTEX_POINT('',#4838);
#1292=VERTEX_POINT('',#4840);
#1293=VERTEX_POINT('',#4844);
#1294=VERTEX_POINT('',#4846);
#1295=VERTEX_POINT('',#4850);
#1296=VERTEX_POINT('',#4852);
#1297=VERTEX_POINT('',#4856);
#1298=VERTEX_POINT('',#4857);
#1299=VERTEX_POINT('',#4862);
#1300=VERTEX_POINT('',#4864);
#1301=VERTEX_POINT('',#4868);
#1302=VERTEX_POINT('',#4870);
#1303=VERTEX_POINT('',#4874);
#1304=VERTEX_POINT('',#4875);
#1305=VERTEX_POINT('',#4880);
#1306=VERTEX_POINT('',#4882);
#1307=VERTEX_POINT('',#4889);
#1308=VERTEX_POINT('',#4891);
#1309=VERTEX_POINT('',#4893);
#1310=VERTEX_POINT('',#4895);
#1311=VERTEX_POINT('',#4897);
#1312=VERTEX_POINT('',#4899);
#1313=VERTEX_POINT('',#4901);
#1314=VERTEX_POINT('',#4905);
#1315=VERTEX_POINT('',#4909);
#1316=VERTEX_POINT('',#4913);
#1317=VERTEX_POINT('',#4917);
#1318=VERTEX_POINT('',#4921);
#1319=VERTEX_POINT('',#4925);
#1320=VERTEX_POINT('',#4929);
#1321=VERTEX_POINT('',#4931);
#1322=VERTEX_POINT('',#4935);
#1323=VERTEX_POINT('',#4939);
#1324=VERTEX_POINT('',#4941);
#1325=VERTEX_POINT('',#4943);
#1326=VERTEX_POINT('',#4945);
#1327=VERTEX_POINT('',#4947);
#1328=VERTEX_POINT('',#4949);
#1329=VERTEX_POINT('',#4953);
#1330=VERTEX_POINT('',#4957);
#1331=VERTEX_POINT('',#4961);
#1332=VERTEX_POINT('',#4965);
#1333=VERTEX_POINT('',#4969);
#1334=VERTEX_POINT('',#4972);
#1335=VERTEX_POINT('',#4974);
#1336=VERTEX_POINT('',#4976);
#1337=VERTEX_POINT('',#4980);
#1338=VERTEX_POINT('',#4984);
#1339=VERTEX_POINT('',#4985);
#1340=VERTEX_POINT('',#4987);
#1341=VERTEX_POINT('',#4989);
#1342=VERTEX_POINT('',#4991);
#1343=VERTEX_POINT('',#4993);
#1344=VERTEX_POINT('',#4995);
#1345=VERTEX_POINT('',#4997);
#1346=VERTEX_POINT('',#4999);
#1347=VERTEX_POINT('',#5001);
#1348=VERTEX_POINT('',#5003);
#1349=VERTEX_POINT('',#5005);
#1350=VERTEX_POINT('',#5007);
#1351=VERTEX_POINT('',#5009);
#1352=VERTEX_POINT('',#5011);
#1353=VERTEX_POINT('',#5013);
#1354=VERTEX_POINT('',#5015);
#1355=VERTEX_POINT('',#5017);
#1356=VERTEX_POINT('',#5019);
#1357=VERTEX_POINT('',#5021);
#1358=VERTEX_POINT('',#5023);
#1359=VERTEX_POINT('',#5025);
#1360=VERTEX_POINT('',#5027);
#1361=VERTEX_POINT('',#5029);
#1362=VERTEX_POINT('',#5031);
#1363=VERTEX_POINT('',#5033);
#1364=VERTEX_POINT('',#5035);
#1365=VERTEX_POINT('',#5037);
#1366=VERTEX_POINT('',#5039);
#1367=VERTEX_POINT('',#5041);
#1368=VERTEX_POINT('',#5043);
#1369=VERTEX_POINT('',#5045);
#1370=VERTEX_POINT('',#5047);
#1371=VERTEX_POINT('',#5049);
#1372=VERTEX_POINT('',#5051);
#1373=VERTEX_POINT('',#5053);
#1374=VERTEX_POINT('',#5055);
#1375=VERTEX_POINT('',#5057);
#1376=VERTEX_POINT('',#5063);
#1377=VERTEX_POINT('',#5065);
#1378=VERTEX_POINT('',#5069);
#1379=VERTEX_POINT('',#5071);
#1380=VERTEX_POINT('',#5073);
#1381=VERTEX_POINT('',#5075);
#1382=VERTEX_POINT('',#5077);
#1383=VERTEX_POINT('',#5079);
#1384=VERTEX_POINT('',#5083);
#1385=VERTEX_POINT('',#5085);
#1386=VERTEX_POINT('',#5087);
#1387=VERTEX_POINT('',#5091);
#1388=VERTEX_POINT('',#5095);
#1389=VERTEX_POINT('',#5097);
#1390=VERTEX_POINT('',#5101);
#1391=VERTEX_POINT('',#5103);
#1392=VERTEX_POINT('',#5105);
#1393=VERTEX_POINT('',#5107);
#1394=VERTEX_POINT('',#5109);
#1395=VERTEX_POINT('',#5111);
#1396=VERTEX_POINT('',#5115);
#1397=VERTEX_POINT('',#5117);
#1398=VERTEX_POINT('',#5121);
#1399=VERTEX_POINT('',#5130);
#1400=VERTEX_POINT('',#5132);
#1401=VERTEX_POINT('',#5136);
#1402=VERTEX_POINT('',#5138);
#1403=VERTEX_POINT('',#5142);
#1404=VERTEX_POINT('',#5143);
#1405=VERTEX_POINT('',#5148);
#1406=VERTEX_POINT('',#5149);
#1407=VERTEX_POINT('',#5154);
#1408=VERTEX_POINT('',#5169);
#1409=VERTEX_POINT('',#5170);
#1410=VERTEX_POINT('',#5172);
#1411=VERTEX_POINT('',#5174);
#1412=VERTEX_POINT('',#5181);
#1413=VERTEX_POINT('',#5185);
#1414=VERTEX_POINT('',#5187);
#1415=VERTEX_POINT('',#5189);
#1416=VERTEX_POINT('',#5196);
#1417=VERTEX_POINT('',#5197);
#1418=VERTEX_POINT('',#5199);
#1419=VERTEX_POINT('',#5201);
#1420=VERTEX_POINT('',#5205);
#1421=VERTEX_POINT('',#5206);
#1422=VERTEX_POINT('',#5211);
#1423=VERTEX_POINT('',#5212);
#1424=VERTEX_POINT('',#5217);
#1425=VERTEX_POINT('',#5218);
#1426=VERTEX_POINT('',#5226);
#1427=VERTEX_POINT('',#5227);
#1428=VERTEX_POINT('',#5230);
#1429=VERTEX_POINT('',#5236);
#1430=VERTEX_POINT('',#5240);
#1431=VERTEX_POINT('',#5242);
#1432=VERTEX_POINT('',#5244);
#1433=VERTEX_POINT('',#5257);
#1434=VERTEX_POINT('',#5264);
#1435=VERTEX_POINT('',#5268);
#1436=VERTEX_POINT('',#5272);
#1437=VERTEX_POINT('',#5276);
#1438=VERTEX_POINT('',#5280);
#1439=VERTEX_POINT('',#5284);
#1440=VERTEX_POINT('',#5341);
#1441=VERTEX_POINT('',#5342);
#1442=VERTEX_POINT('',#5344);
#1443=VERTEX_POINT('',#5367);
#1444=VERTEX_POINT('',#5371);
#1445=VERTEX_POINT('',#5381);
#1446=VERTEX_POINT('',#5383);
#1447=VERTEX_POINT('',#5434);
#1448=VERTEX_POINT('',#5436);
#1449=VERTEX_POINT('',#5461);
#1450=VERTEX_POINT('',#5483);
#1451=VERTEX_POINT('',#5484);
#1452=VERTEX_POINT('',#5499);
#1453=VERTEX_POINT('',#5501);
#1454=VERTEX_POINT('',#5540);
#1455=VERTEX_POINT('',#5541);
#1456=VERTEX_POINT('',#5555);
#1457=VERTEX_POINT('',#5570);
#1458=VERTEX_POINT('',#5583);
#1459=VERTEX_POINT('',#5584);
#1460=VERTEX_POINT('',#5586);
#1461=VERTEX_POINT('',#5588);
#1462=VERTEX_POINT('',#5606);
#1463=VERTEX_POINT('',#5621);
#1464=VERTEX_POINT('',#5644);
#1465=VERTEX_POINT('',#5659);
#1466=VERTEX_POINT('',#5672);
#1467=VERTEX_POINT('',#5684);
#1468=VERTEX_POINT('',#5688);
#1469=VERTEX_POINT('',#5690);
#1470=VERTEX_POINT('',#5692);
#1471=VERTEX_POINT('',#5694);
#1472=VERTEX_POINT('',#5698);
#1473=VERTEX_POINT('',#5704);
#1474=VERTEX_POINT('',#5708);
#1475=VERTEX_POINT('',#5714);
#1476=VERTEX_POINT('',#5716);
#1477=VERTEX_POINT('',#5720);
#1478=VERTEX_POINT('',#5724);
#1479=VERTEX_POINT('',#5728);
#1480=VERTEX_POINT('',#5732);
#1481=VERTEX_POINT('',#5738);
#1482=VERTEX_POINT('',#5740);
#1483=VERTEX_POINT('',#5744);
#1484=VERTEX_POINT('',#5745);
#1485=VERTEX_POINT('',#5754);
#1486=VERTEX_POINT('',#5756);
#1487=VERTEX_POINT('',#5758);
#1488=VERTEX_POINT('',#5760);
#1489=VERTEX_POINT('',#5769);
#1490=VERTEX_POINT('',#5771);
#1491=VERTEX_POINT('',#5775);
#1492=VERTEX_POINT('',#5779);
#1493=VERTEX_POINT('',#5780);
#1494=VERTEX_POINT('',#5782);
#1495=VERTEX_POINT('',#5784);
#1496=VERTEX_POINT('',#5788);
#1497=VERTEX_POINT('',#5789);
#1498=VERTEX_POINT('',#5794);
#1499=VERTEX_POINT('',#5795);
#1500=VERTEX_POINT('',#5800);
#1501=VERTEX_POINT('',#5801);
#1502=VERTEX_POINT('',#5809);
#1503=VERTEX_POINT('',#5810);
#1504=VERTEX_POINT('',#5812);
#1505=VERTEX_POINT('',#5820);
#1506=VERTEX_POINT('',#5822);
#1507=VERTEX_POINT('',#5824);
#1508=VERTEX_POINT('',#5826);
#1509=VERTEX_POINT('',#5840);
#1510=VERTEX_POINT('',#5842);
#1511=VERTEX_POINT('',#5851);
#1512=VERTEX_POINT('',#5855);
#1513=VERTEX_POINT('',#5859);
#1514=VERTEX_POINT('',#5863);
#1515=VERTEX_POINT('',#5867);
#1516=VERTEX_POINT('',#5924);
#1517=VERTEX_POINT('',#5925);
#1518=VERTEX_POINT('',#5927);
#1519=VERTEX_POINT('',#5929);
#1520=VERTEX_POINT('',#5954);
#1521=VERTEX_POINT('',#5968);
#1522=VERTEX_POINT('',#5970);
#1523=VERTEX_POINT('',#6021);
#1524=VERTEX_POINT('',#6023);
#1525=VERTEX_POINT('',#6048);
#1526=VERTEX_POINT('',#6070);
#1527=VERTEX_POINT('',#6071);
#1528=VERTEX_POINT('',#6086);
#1529=VERTEX_POINT('',#6088);
#1530=VERTEX_POINT('',#6127);
#1531=VERTEX_POINT('',#6128);
#1532=VERTEX_POINT('',#6142);
#1533=VERTEX_POINT('',#6157);
#1534=VERTEX_POINT('',#6170);
#1535=VERTEX_POINT('',#6171);
#1536=VERTEX_POINT('',#6173);
#1537=VERTEX_POINT('',#6175);
#1538=VERTEX_POINT('',#6193);
#1539=VERTEX_POINT('',#6208);
#1540=VERTEX_POINT('',#6231);
#1541=VERTEX_POINT('',#6246);
#1542=VERTEX_POINT('',#6258);
#1543=VERTEX_POINT('',#6263);
#1544=EDGE_CURVE('',#1251,#1252,#667,.T.);
#1545=EDGE_CURVE('',#1252,#1253,#668,.T.);
#1546=EDGE_CURVE('',#1253,#1254,#669,.T.);
#1547=EDGE_CURVE('',#1254,#1251,#670,.T.);
#1548=EDGE_CURVE('',#1255,#1256,#671,.T.);
#1549=EDGE_CURVE('',#1256,#1252,#148,.T.);
#1550=EDGE_CURVE('',#1251,#1255,#149,.T.);
#1551=EDGE_CURVE('',#1257,#1258,#672,.T.);
#1552=EDGE_CURVE('',#1258,#1256,#673,.T.);
#1553=EDGE_CURVE('',#1255,#1257,#674,.T.);
#1554=EDGE_CURVE('',#1257,#1259,#150,.T.);
#1555=EDGE_CURVE('',#1259,#1260,#675,.T.);
#1556=EDGE_CURVE('',#1260,#1258,#151,.T.);
#1557=EDGE_CURVE('',#1261,#1262,#676,.T.);
#1558=EDGE_CURVE('',#1262,#1260,#152,.T.);
#1559=EDGE_CURVE('',#1259,#1261,#153,.T.);
#1560=EDGE_CURVE('',#1263,#1264,#677,.T.);
#1561=EDGE_CURVE('',#1264,#1262,#678,.T.);
#1562=EDGE_CURVE('',#1261,#1263,#679,.T.);
#1563=EDGE_CURVE('',#1263,#1265,#154,.T.);
#1564=EDGE_CURVE('',#1265,#1266,#680,.T.);
#1565=EDGE_CURVE('',#1266,#1264,#155,.T.);
#1566=EDGE_CURVE('',#1267,#1268,#681,.T.);
#1567=EDGE_CURVE('',#1268,#1266,#682,.T.);
#1568=EDGE_CURVE('',#1265,#1267,#683,.T.);
#1569=EDGE_CURVE('',#1269,#1270,#684,.T.);
#1570=EDGE_CURVE('',#1270,#1268,#156,.T.);
#1571=EDGE_CURVE('',#1267,#1269,#157,.T.);
#1572=EDGE_CURVE('',#1271,#1272,#685,.T.);
#1573=EDGE_CURVE('',#1272,#1270,#686,.T.);
#1574=EDGE_CURVE('',#1269,#1271,#687,.T.);
#1575=EDGE_CURVE('',#1273,#1274,#688,.T.);
#1576=EDGE_CURVE('',#1274,#1272,#158,.T.);
#1577=EDGE_CURVE('',#1271,#1273,#159,.T.);
#1578=EDGE_CURVE('',#1275,#1276,#689,.T.);
#1579=EDGE_CURVE('',#1276,#1274,#690,.T.);
#1580=EDGE_CURVE('',#1273,#1275,#691,.T.);
#1581=EDGE_CURVE('',#1275,#1277,#160,.T.);
#1582=EDGE_CURVE('',#1277,#1278,#692,.T.);
#1583=EDGE_CURVE('',#1278,#1276,#161,.T.);
#1584=EDGE_CURVE('',#1279,#1280,#693,.T.);
#1585=EDGE_CURVE('',#1280,#1278,#162,.T.);
#1586=EDGE_CURVE('',#1277,#1279,#163,.T.);
#1587=EDGE_CURVE('',#1279,#1281,#694,.T.);
#1588=EDGE_CURVE('',#1281,#1282,#695,.T.);
#1589=EDGE_CURVE('',#1282,#1280,#696,.T.);
#1590=EDGE_CURVE('',#1281,#1283,#164,.T.);
#1591=EDGE_CURVE('',#1283,#1284,#697,.T.);
#1592=EDGE_CURVE('',#1284,#1282,#165,.T.);
#1593=EDGE_CURVE('',#1285,#1286,#698,.T.);
#1594=EDGE_CURVE('',#1286,#1284,#166,.T.);
#1595=EDGE_CURVE('',#1283,#1285,#167,.T.);
#1596=EDGE_CURVE('',#1285,#1287,#699,.T.);
#1597=EDGE_CURVE('',#1287,#1288,#700,.T.);
#1598=EDGE_CURVE('',#1288,#1286,#701,.T.);
#1599=EDGE_CURVE('',#1287,#1289,#168,.T.);
#1600=EDGE_CURVE('',#1289,#1290,#702,.T.);
#1601=EDGE_CURVE('',#1290,#1288,#169,.T.);
#1602=EDGE_CURVE('',#1289,#1291,#703,.T.);
#1603=EDGE_CURVE('',#1291,#1292,#704,.T.);
#1604=EDGE_CURVE('',#1292,#1290,#705,.T.);
#1605=EDGE_CURVE('',#1291,#1293,#170,.T.);
#1606=EDGE_CURVE('',#1293,#1294,#706,.T.);
#1607=EDGE_CURVE('',#1294,#1292,#171,.T.);
#1608=EDGE_CURVE('',#1293,#1295,#707,.T.);
#1609=EDGE_CURVE('',#1295,#1296,#708,.T.);
#1610=EDGE_CURVE('',#1296,#1294,#709,.T.);
#1611=EDGE_CURVE('',#1297,#1298,#710,.T.);
#1612=EDGE_CURVE('',#1298,#1296,#172,.T.);
#1613=EDGE_CURVE('',#1295,#1297,#173,.T.);
#1614=EDGE_CURVE('',#1297,#1299,#711,.T.);
#1615=EDGE_CURVE('',#1299,#1300,#712,.T.);
#1616=EDGE_CURVE('',#1300,#1298,#713,.T.);
#1617=EDGE_CURVE('',#1299,#1301,#174,.T.);
#1618=EDGE_CURVE('',#1301,#1302,#714,.T.);
#1619=EDGE_CURVE('',#1302,#1300,#175,.T.);
#1620=EDGE_CURVE('',#1303,#1304,#715,.T.);
#1621=EDGE_CURVE('',#1304,#1302,#176,.T.);
#1622=EDGE_CURVE('',#1301,#1303,#177,.T.);
#1623=EDGE_CURVE('',#1303,#1305,#716,.T.);
#1624=EDGE_CURVE('',#1305,#1306,#717,.T.);
#1625=EDGE_CURVE('',#1306,#1304,#718,.T.);
#1626=EDGE_CURVE('',#1305,#1254,#178,.T.);
#1627=EDGE_CURVE('',#1253,#1306,#179,.T.);
#1628=EDGE_CURVE('',#1307,#1284,#719,.T.);
#1629=EDGE_CURVE('',#1308,#1307,#56,.F.);
#1630=EDGE_CURVE('',#1309,#1308,#180,.T.);
#1631=EDGE_CURVE('',#1310,#1309,#57,.F.);
#1632=EDGE_CURVE('',#1310,#1311,#720,.T.);
#1633=EDGE_CURVE('',#1312,#1311,#181,.T.);
#1634=EDGE_CURVE('',#1313,#1312,#721,.T.);
#1635=EDGE_CURVE('',#1313,#1282,#722,.T.);
#1636=EDGE_CURVE('',#1286,#1314,#723,.T.);
#1637=EDGE_CURVE('',#1314,#1307,#58,.T.);
#1638=EDGE_CURVE('',#1315,#1288,#724,.T.);
#1639=EDGE_CURVE('',#1314,#1315,#725,.T.);
#1640=EDGE_CURVE('',#1316,#1290,#726,.T.);
#1641=EDGE_CURVE('',#1315,#1316,#182,.T.);
#1642=EDGE_CURVE('',#1317,#1292,#727,.T.);
#1643=EDGE_CURVE('',#1316,#1317,#728,.T.);
#1644=EDGE_CURVE('',#1318,#1294,#729,.T.);
#1645=EDGE_CURVE('',#1317,#1318,#183,.T.);
#1646=EDGE_CURVE('',#1319,#1296,#730,.T.);
#1647=EDGE_CURVE('',#1318,#1319,#731,.T.);
#1648=EDGE_CURVE('',#1298,#1320,#732,.T.);
#1649=EDGE_CURVE('',#1321,#1320,#59,.F.);
#1650=EDGE_CURVE('',#1319,#1321,#60,.F.);
#1651=EDGE_CURVE('',#1322,#1300,#733,.T.);
#1652=EDGE_CURVE('',#1320,#1322,#734,.T.);
#1653=EDGE_CURVE('',#1323,#1302,#735,.T.);
#1654=EDGE_CURVE('',#1324,#1323,#61,.F.);
#1655=EDGE_CURVE('',#1325,#1324,#184,.T.);
#1656=EDGE_CURVE('',#1326,#1325,#62,.F.);
#1657=EDGE_CURVE('',#1326,#1327,#736,.T.);
#1658=EDGE_CURVE('',#1328,#1327,#185,.T.);
#1659=EDGE_CURVE('',#1322,#1328,#737,.T.);
#1660=EDGE_CURVE('',#1304,#1329,#738,.T.);
#1661=EDGE_CURVE('',#1329,#1323,#63,.T.);
#1662=EDGE_CURVE('',#1330,#1306,#739,.T.);
#1663=EDGE_CURVE('',#1329,#1330,#740,.T.);
#1664=EDGE_CURVE('',#1331,#1253,#741,.T.);
#1665=EDGE_CURVE('',#1330,#1331,#186,.T.);
#1666=EDGE_CURVE('',#1332,#1252,#742,.T.);
#1667=EDGE_CURVE('',#1332,#1331,#743,.T.);
#1668=EDGE_CURVE('',#1333,#1333,#187,.T.);
#1669=EDGE_CURVE('',#1334,#1334,#188,.T.);
#1670=EDGE_CURVE('',#1334,#1335,#744,.T.);
#1671=EDGE_CURVE('',#1335,#1336,#189,.T.);
#1672=EDGE_CURVE('',#1336,#1335,#190,.T.);
#1673=EDGE_CURVE('',#1336,#1337,#745,.T.);
#1674=EDGE_CURVE('',#1337,#1337,#191,.T.);
#1675=EDGE_CURVE('',#1338,#1339,#746,.T.);
#1676=EDGE_CURVE('',#1340,#1339,#192,.T.);
#1677=EDGE_CURVE('',#1341,#1340,#747,.T.);
#1678=EDGE_CURVE('',#1341,#1342,#193,.T.);
#1679=EDGE_CURVE('',#1343,#1342,#748,.T.);
#1680=EDGE_CURVE('',#1343,#1344,#194,.T.);
#1681=EDGE_CURVE('',#1345,#1344,#749,.T.);
#1682=EDGE_CURVE('',#1345,#1346,#195,.T.);
#1683=EDGE_CURVE('',#1347,#1346,#750,.T.);
#1684=EDGE_CURVE('',#1347,#1348,#64,.T.);
#1685=EDGE_CURVE('',#1348,#1349,#196,.T.);
#1686=EDGE_CURVE('',#1350,#1349,#751,.T.);
#1687=EDGE_CURVE('',#1351,#1350,#197,.T.);
#1688=EDGE_CURVE('',#1352,#1351,#752,.T.);
#1689=EDGE_CURVE('',#1353,#1352,#198,.T.);
#1690=EDGE_CURVE('',#1354,#1353,#753,.T.);
#1691=EDGE_CURVE('',#1354,#1355,#199,.T.);
#1692=EDGE_CURVE('',#1356,#1355,#754,.T.);
#1693=EDGE_CURVE('',#1356,#1357,#200,.T.);
#1694=EDGE_CURVE('',#1357,#1358,#755,.T.);
#1695=EDGE_CURVE('',#1359,#1358,#201,.T.);
#1696=EDGE_CURVE('',#1359,#1360,#756,.T.);
#1697=EDGE_CURVE('',#1361,#1360,#202,.T.);
#1698=EDGE_CURVE('',#1361,#1362,#757,.T.);
#1699=EDGE_CURVE('',#1362,#1363,#203,.T.);
#1700=EDGE_CURVE('',#1363,#1364,#758,.T.);
#1701=EDGE_CURVE('',#1364,#1365,#204,.T.);
#1702=EDGE_CURVE('',#1365,#1366,#759,.T.);
#1703=EDGE_CURVE('',#1367,#1366,#205,.T.);
#1704=EDGE_CURVE('',#1368,#1367,#65,.T.);
#1705=EDGE_CURVE('',#1368,#1369,#760,.T.);
#1706=EDGE_CURVE('',#1370,#1369,#206,.T.);
#1707=EDGE_CURVE('',#1370,#1371,#761,.T.);
#1708=EDGE_CURVE('',#1372,#1371,#207,.T.);
#1709=EDGE_CURVE('',#1372,#1373,#762,.T.);
#1710=EDGE_CURVE('',#1374,#1373,#208,.T.);
#1711=EDGE_CURVE('',#1374,#1375,#763,.T.);
#1712=EDGE_CURVE('',#1375,#1338,#209,.T.);
#1713=EDGE_CURVE('',#1333,#1337,#764,.T.);
#1714=EDGE_CURVE('',#1376,#1260,#765,.T.);
#1715=EDGE_CURVE('',#1377,#1376,#66,.T.);
#1716=EDGE_CURVE('',#1258,#1377,#766,.T.);
#1717=EDGE_CURVE('',#1378,#1262,#767,.T.);
#1718=EDGE_CURVE('',#1378,#1379,#768,.T.);
#1719=EDGE_CURVE('',#1379,#1380,#210,.T.);
#1720=EDGE_CURVE('',#1381,#1380,#769,.T.);
#1721=EDGE_CURVE('',#1381,#1382,#67,.F.);
#1722=EDGE_CURVE('',#1382,#1383,#211,.T.);
#1723=EDGE_CURVE('',#1383,#1376,#68,.F.);
#1724=EDGE_CURVE('',#1384,#1266,#770,.T.);
#1725=EDGE_CURVE('',#1384,#1385,#69,.F.);
#1726=EDGE_CURVE('',#1385,#1386,#70,.F.);
#1727=EDGE_CURVE('',#1264,#1386,#771,.T.);
#1728=EDGE_CURVE('',#1387,#1268,#772,.T.);
#1729=EDGE_CURVE('',#1387,#1384,#773,.T.);
#1730=EDGE_CURVE('',#1388,#1278,#774,.T.);
#1731=EDGE_CURVE('',#1389,#1388,#71,.T.);
#1732=EDGE_CURVE('',#1276,#1389,#775,.T.);
#1733=EDGE_CURVE('',#1390,#1280,#776,.T.);
#1734=EDGE_CURVE('',#1390,#1391,#777,.T.);
#1735=EDGE_CURVE('',#1391,#1392,#212,.T.);
#1736=EDGE_CURVE('',#1393,#1392,#778,.T.);
#1737=EDGE_CURVE('',#1393,#1394,#72,.F.);
#1738=EDGE_CURVE('',#1394,#1395,#213,.T.);
#1739=EDGE_CURVE('',#1395,#1388,#73,.F.);
#1740=EDGE_CURVE('',#1396,#1383,#779,.T.);
#1741=EDGE_CURVE('',#1397,#1396,#780,.T.);
#1742=EDGE_CURVE('',#1377,#1397,#781,.T.);
#1743=EDGE_CURVE('',#1332,#1398,#782,.T.);
#1744=EDGE_CURVE('',#1397,#1332,#214,.T.);
#1745=EDGE_CURVE('',#1398,#1396,#215,.T.);
#1746=EDGE_CURVE('',#1397,#1256,#783,.T.);
#1747=EDGE_CURVE('',#1386,#1378,#784,.T.);
#1748=EDGE_CURVE('',#1399,#1385,#785,.T.);
#1749=EDGE_CURVE('',#1400,#1399,#786,.T.);
#1750=EDGE_CURVE('',#1378,#1400,#787,.F.);
#1751=EDGE_CURVE('',#1401,#1395,#788,.T.);
#1752=EDGE_CURVE('',#1402,#1401,#789,.T.);
#1753=EDGE_CURVE('',#1389,#1402,#790,.T.);
#1754=EDGE_CURVE('',#1403,#1404,#791,.T.);
#1755=EDGE_CURVE('',#1402,#1403,#216,.T.);
#1756=EDGE_CURVE('',#1404,#1401,#217,.T.);
#1757=EDGE_CURVE('',#1405,#1406,#792,.T.);
#1758=EDGE_CURVE('',#1403,#1405,#793,.T.);
#1759=EDGE_CURVE('',#1406,#1404,#794,.T.);
#1760=EDGE_CURVE('',#1387,#1407,#795,.T.);
#1761=EDGE_CURVE('',#1405,#1387,#218,.T.);
#1762=EDGE_CURVE('',#1407,#1406,#219,.T.);
#1763=EDGE_CURVE('',#1399,#1407,#796,.T.);
#1764=EDGE_CURVE('',#1405,#1270,#797,.T.);
#1765=EDGE_CURVE('',#1403,#1272,#798,.T.);
#1766=EDGE_CURVE('',#1402,#1274,#799,.T.);
#1767=EDGE_CURVE('',#1408,#1409,#800,.T.);
#1768=EDGE_CURVE('',#1410,#1408,#220,.T.);
#1769=EDGE_CURVE('',#1410,#1411,#801,.T.);
#1770=EDGE_CURVE('',#1409,#1411,#221,.T.);
#1771=EDGE_CURVE('',#1408,#1381,#802,.T.);
#1772=EDGE_CURVE('',#1382,#1409,#803,.T.);
#1773=EDGE_CURVE('',#1380,#1412,#50,.T.);
#1774=EDGE_CURVE('',#1412,#1413,#804,.T.);
#1775=EDGE_CURVE('',#1413,#1414,#805,.T.);
#1776=EDGE_CURVE('',#1414,#1415,#806,.T.);
#1777=EDGE_CURVE('',#1341,#1415,#807,.T.);
#1778=EDGE_CURVE('',#1340,#1408,#808,.T.);
#1779=EDGE_CURVE('',#1339,#1410,#809,.T.);
#1780=EDGE_CURVE('',#1416,#1417,#810,.T.);
#1781=EDGE_CURVE('',#1418,#1416,#811,.T.);
#1782=EDGE_CURVE('',#1419,#1418,#812,.T.);
#1783=EDGE_CURVE('',#1417,#1419,#813,.T.);
#1784=EDGE_CURVE('',#1420,#1421,#814,.T.);
#1785=EDGE_CURVE('',#1416,#1420,#222,.T.);
#1786=EDGE_CURVE('',#1421,#1417,#223,.T.);
#1787=EDGE_CURVE('',#1422,#1423,#815,.T.);
#1788=EDGE_CURVE('',#1420,#1422,#816,.T.);
#1789=EDGE_CURVE('',#1423,#1421,#817,.T.);
#1790=EDGE_CURVE('',#1424,#1425,#818,.T.);
#1791=EDGE_CURVE('',#1422,#1424,#224,.T.);
#1792=EDGE_CURVE('',#1425,#1423,#225,.T.);
#1793=EDGE_CURVE('',#1424,#1393,#819,.T.);
#1794=EDGE_CURVE('',#1394,#1425,#820,.T.);
#1795=EDGE_CURVE('',#1426,#1427,#821,.F.);
#1796=EDGE_CURVE('',#1419,#1426,#822,.T.);
#1797=EDGE_CURVE('',#1428,#1419,#823,.T.);
#1798=EDGE_CURVE('',#1427,#1428,#824,.T.);
#1799=EDGE_CURVE('',#1428,#1418,#226,.T.);
#1800=EDGE_CURVE('',#1392,#1429,#51,.T.);
#1801=EDGE_CURVE('',#1429,#1430,#825,.T.);
#1802=EDGE_CURVE('',#1430,#1431,#826,.T.);
#1803=EDGE_CURVE('',#1431,#1432,#827,.T.);
#1804=EDGE_CURVE('',#1354,#1432,#828,.T.);
#1805=EDGE_CURVE('',#1353,#1424,#829,.T.);
#1806=EDGE_CURVE('',#1352,#1422,#830,.T.);
#1807=EDGE_CURVE('',#1351,#1420,#831,.T.);
#1808=EDGE_CURVE('',#1350,#1416,#832,.T.);
#1809=EDGE_CURVE('',#1349,#1418,#833,.T.);
#1810=EDGE_CURVE('',#1433,#1348,#24,.T.);
#1811=EDGE_CURVE('',#1434,#1433,#74,.F.);
#1812=EDGE_CURVE('',#1428,#1434,#834,.T.);
#1813=EDGE_CURVE('',#1434,#1435,#835,.T.);
#1814=EDGE_CURVE('',#1435,#1427,#836,.T.);
#1815=EDGE_CURVE('',#1436,#1379,#837,.T.);
#1816=EDGE_CURVE('',#1412,#1436,#227,.T.);
#1817=EDGE_CURVE('',#1437,#1436,#838,.T.);
#1818=EDGE_CURVE('',#1437,#1413,#228,.T.);
#1819=EDGE_CURVE('',#1438,#1391,#839,.T.);
#1820=EDGE_CURVE('',#1429,#1438,#229,.T.);
#1821=EDGE_CURVE('',#1439,#1438,#840,.T.);
#1822=EDGE_CURVE('',#1439,#1430,#230,.T.);
#1823=EDGE_CURVE('',#1440,#1441,#75,.T.);
#1824=EDGE_CURVE('',#1442,#1440,#25,.T.);
#1825=EDGE_CURVE('',#1443,#1442,#76,.T.);
#1826=EDGE_CURVE('',#1441,#1443,#231,.T.);
#1827=EDGE_CURVE('',#1442,#1444,#26,.T.);
#1828=EDGE_CURVE('',#1357,#1444,#841,.T.);
#1829=EDGE_CURVE('',#1443,#1356,#842,.T.);
#1830=EDGE_CURVE('',#1445,#1443,#843,.T.);
#1831=EDGE_CURVE('',#1445,#1446,#232,.T.);
#1832=EDGE_CURVE('',#1441,#1446,#844,.T.);
#1833=EDGE_CURVE('',#1447,#1445,#77,.T.);
#1834=EDGE_CURVE('',#1448,#1447,#27,.T.);
#1835=EDGE_CURVE('',#1446,#1448,#78,.T.);
#1836=EDGE_CURVE('',#1448,#1449,#845,.T.);
#1837=EDGE_CURVE('',#1432,#1447,#28,.T.);
#1838=EDGE_CURVE('',#1449,#1431,#29,.F.);
#1839=EDGE_CURVE('',#1355,#1445,#846,.T.);
#1840=EDGE_CURVE('',#1450,#1451,#30,.F.);
#1841=EDGE_CURVE('',#1452,#1450,#847,.T.);
#1842=EDGE_CURVE('',#1453,#1452,#233,.T.);
#1843=EDGE_CURVE('',#1451,#1453,#848,.T.);
#1844=EDGE_CURVE('',#1454,#1455,#234,.T.);
#1845=EDGE_CURVE('',#1453,#1454,#79,.T.);
#1846=EDGE_CURVE('',#1455,#1452,#80,.T.);
#1847=EDGE_CURVE('',#1454,#1347,#849,.T.);
#1848=EDGE_CURVE('',#1433,#1455,#850,.T.);
#1849=EDGE_CURVE('',#1346,#1454,#851,.T.);
#1850=EDGE_CURVE('',#1453,#1345,#852,.T.);
#1851=EDGE_CURVE('',#1344,#1451,#853,.T.);
#1852=EDGE_CURVE('',#1456,#1415,#31,.T.);
#1853=EDGE_CURVE('',#1457,#1414,#32,.F.);
#1854=EDGE_CURVE('',#1456,#1457,#854,.T.);
#1855=EDGE_CURVE('',#1458,#1459,#235,.T.);
#1856=EDGE_CURVE('',#1458,#1460,#855,.T.);
#1857=EDGE_CURVE('',#1461,#1460,#236,.T.);
#1858=EDGE_CURVE('',#1459,#1461,#856,.T.);
#1859=EDGE_CURVE('',#1458,#1462,#33,.T.);
#1860=EDGE_CURVE('',#1463,#1459,#237,.T.);
#1861=EDGE_CURVE('',#1462,#1463,#34,.T.);
#1862=EDGE_CURVE('',#1464,#1460,#35,.T.);
#1863=EDGE_CURVE('',#1465,#1464,#36,.T.);
#1864=EDGE_CURVE('',#1461,#1465,#238,.T.);
#1865=EDGE_CURVE('',#1342,#1459,#857,.T.);
#1866=EDGE_CURVE('',#1463,#1456,#81,.T.);
#1867=EDGE_CURVE('',#1450,#1465,#82,.T.);
#1868=EDGE_CURVE('',#1457,#1466,#83,.F.);
#1869=EDGE_CURVE('',#1435,#1466,#858,.T.);
#1870=EDGE_CURVE('',#1400,#1426,#859,.T.);
#1871=EDGE_CURVE('',#1461,#1343,#860,.T.);
#1872=EDGE_CURVE('',#1466,#1437,#861,.T.);
#1873=EDGE_CURVE('',#1467,#1439,#862,.T.);
#1874=EDGE_CURVE('',#1449,#1467,#84,.F.);
#1875=EDGE_CURVE('',#1390,#1468,#863,.F.);
#1876=EDGE_CURVE('',#1468,#1469,#864,.T.);
#1877=EDGE_CURVE('',#1469,#1470,#865,.F.);
#1878=EDGE_CURVE('',#1471,#1470,#866,.T.);
#1879=EDGE_CURVE('',#1471,#1467,#867,.T.);
#1880=EDGE_CURVE('',#1313,#1472,#868,.F.);
#1881=EDGE_CURVE('',#1468,#1472,#869,.T.);
#1882=EDGE_CURVE('',#1390,#1313,#870,.T.);
#1883=EDGE_CURVE('',#1330,#1473,#871,.T.);
#1884=EDGE_CURVE('',#1473,#1324,#872,.T.);
#1885=EDGE_CURVE('',#1331,#1474,#873,.T.);
#1886=EDGE_CURVE('',#1474,#1473,#239,.T.);
#1887=EDGE_CURVE('',#1474,#1398,#874,.T.);
#1888=EDGE_CURVE('',#1322,#1475,#875,.F.);
#1889=EDGE_CURVE('',#1475,#1476,#876,.T.);
#1890=EDGE_CURVE('',#1476,#1321,#877,.T.);
#1891=EDGE_CURVE('',#1315,#1477,#878,.T.);
#1892=EDGE_CURVE('',#1477,#1308,#879,.T.);
#1893=EDGE_CURVE('',#1316,#1478,#880,.T.);
#1894=EDGE_CURVE('',#1478,#1477,#240,.T.);
#1895=EDGE_CURVE('',#1317,#1479,#881,.T.);
#1896=EDGE_CURVE('',#1479,#1478,#882,.T.);
#1897=EDGE_CURVE('',#1318,#1480,#883,.T.);
#1898=EDGE_CURVE('',#1480,#1479,#241,.T.);
#1899=EDGE_CURVE('',#1476,#1480,#884,.T.);
#1900=EDGE_CURVE('',#1410,#1481,#885,.T.);
#1901=EDGE_CURVE('',#1481,#1482,#886,.T.);
#1902=EDGE_CURVE('',#1411,#1482,#887,.T.);
#1903=EDGE_CURVE('',#1483,#1484,#888,.T.);
#1904=EDGE_CURVE('',#1484,#1482,#242,.T.);
#1905=EDGE_CURVE('',#1481,#1483,#243,.T.);
#1906=EDGE_CURVE('',#1325,#1484,#889,.T.);
#1907=EDGE_CURVE('',#1483,#1326,#890,.T.);
#1908=EDGE_CURVE('',#1375,#1483,#891,.T.);
#1909=EDGE_CURVE('',#1374,#1485,#892,.T.);
#1910=EDGE_CURVE('',#1486,#1485,#893,.T.);
#1911=EDGE_CURVE('',#1487,#1486,#894,.T.);
#1912=EDGE_CURVE('',#1488,#1487,#895,.T.);
#1913=EDGE_CURVE('',#1327,#1488,#52,.T.);
#1914=EDGE_CURVE('',#1338,#1481,#896,.T.);
#1915=EDGE_CURVE('',#1489,#1469,#897,.T.);
#1916=EDGE_CURVE('',#1489,#1490,#898,.F.);
#1917=EDGE_CURVE('',#1490,#1470,#899,.T.);
#1918=EDGE_CURVE('',#1491,#1490,#900,.T.);
#1919=EDGE_CURVE('',#1471,#1491,#901,.T.);
#1920=EDGE_CURVE('',#1492,#1493,#902,.T.);
#1921=EDGE_CURVE('',#1493,#1494,#903,.T.);
#1922=EDGE_CURVE('',#1494,#1495,#904,.T.);
#1923=EDGE_CURVE('',#1495,#1492,#905,.T.);
#1924=EDGE_CURVE('',#1496,#1497,#906,.T.);
#1925=EDGE_CURVE('',#1497,#1493,#244,.T.);
#1926=EDGE_CURVE('',#1492,#1496,#245,.T.);
#1927=EDGE_CURVE('',#1498,#1499,#907,.T.);
#1928=EDGE_CURVE('',#1499,#1497,#908,.T.);
#1929=EDGE_CURVE('',#1496,#1498,#909,.T.);
#1930=EDGE_CURVE('',#1500,#1501,#910,.T.);
#1931=EDGE_CURVE('',#1501,#1499,#246,.T.);
#1932=EDGE_CURVE('',#1498,#1500,#247,.T.);
#1933=EDGE_CURVE('',#1309,#1501,#911,.T.);
#1934=EDGE_CURVE('',#1500,#1310,#912,.T.);
#1935=EDGE_CURVE('',#1502,#1503,#913,.F.);
#1936=EDGE_CURVE('',#1503,#1504,#914,.T.);
#1937=EDGE_CURVE('',#1504,#1494,#915,.T.);
#1938=EDGE_CURVE('',#1494,#1502,#916,.T.);
#1939=EDGE_CURVE('',#1504,#1495,#248,.T.);
#1940=EDGE_CURVE('',#1362,#1500,#917,.T.);
#1941=EDGE_CURVE('',#1361,#1505,#918,.T.);
#1942=EDGE_CURVE('',#1506,#1505,#919,.T.);
#1943=EDGE_CURVE('',#1507,#1506,#920,.T.);
#1944=EDGE_CURVE('',#1508,#1507,#921,.T.);
#1945=EDGE_CURVE('',#1311,#1508,#53,.T.);
#1946=EDGE_CURVE('',#1363,#1498,#922,.T.);
#1947=EDGE_CURVE('',#1364,#1496,#923,.T.);
#1948=EDGE_CURVE('',#1365,#1492,#924,.T.);
#1949=EDGE_CURVE('',#1366,#1495,#925,.T.);
#1950=EDGE_CURVE('',#1504,#1509,#926,.T.);
#1951=EDGE_CURVE('',#1509,#1510,#85,.F.);
#1952=EDGE_CURVE('',#1510,#1367,#37,.T.);
#1953=EDGE_CURVE('',#1511,#1503,#927,.T.);
#1954=EDGE_CURVE('',#1509,#1511,#928,.T.);
#1955=EDGE_CURVE('',#1488,#1512,#249,.T.);
#1956=EDGE_CURVE('',#1512,#1328,#929,.T.);
#1957=EDGE_CURVE('',#1513,#1487,#250,.T.);
#1958=EDGE_CURVE('',#1513,#1512,#930,.T.);
#1959=EDGE_CURVE('',#1508,#1514,#251,.T.);
#1960=EDGE_CURVE('',#1514,#1312,#931,.T.);
#1961=EDGE_CURVE('',#1515,#1507,#252,.T.);
#1962=EDGE_CURVE('',#1515,#1514,#932,.T.);
#1963=EDGE_CURVE('',#1516,#1517,#86,.T.);
#1964=EDGE_CURVE('',#1517,#1518,#253,.T.);
#1965=EDGE_CURVE('',#1518,#1519,#87,.T.);
#1966=EDGE_CURVE('',#1519,#1516,#38,.T.);
#1967=EDGE_CURVE('',#1444,#1520,#933,.T.);
#1968=EDGE_CURVE('',#1516,#1440,#934,.T.);
#1969=EDGE_CURVE('',#1519,#1520,#39,.T.);
#1970=EDGE_CURVE('',#1358,#1520,#935,.T.);
#1971=EDGE_CURVE('',#1518,#1359,#936,.T.);
#1972=EDGE_CURVE('',#1517,#1521,#937,.T.);
#1973=EDGE_CURVE('',#1522,#1521,#254,.T.);
#1974=EDGE_CURVE('',#1522,#1518,#938,.T.);
#1975=EDGE_CURVE('',#1523,#1522,#88,.T.);
#1976=EDGE_CURVE('',#1521,#1524,#89,.T.);
#1977=EDGE_CURVE('',#1524,#1523,#40,.T.);
#1978=EDGE_CURVE('',#1524,#1525,#939,.T.);
#1979=EDGE_CURVE('',#1525,#1506,#41,.F.);
#1980=EDGE_CURVE('',#1505,#1523,#42,.T.);
#1981=EDGE_CURVE('',#1360,#1522,#940,.T.);
#1982=EDGE_CURVE('',#1526,#1527,#43,.F.);
#1983=EDGE_CURVE('',#1527,#1528,#941,.T.);
#1984=EDGE_CURVE('',#1528,#1529,#255,.T.);
#1985=EDGE_CURVE('',#1529,#1526,#942,.T.);
#1986=EDGE_CURVE('',#1530,#1531,#256,.T.);
#1987=EDGE_CURVE('',#1531,#1529,#90,.T.);
#1988=EDGE_CURVE('',#1528,#1530,#91,.T.);
#1989=EDGE_CURVE('',#1510,#1531,#943,.T.);
#1990=EDGE_CURVE('',#1530,#1368,#944,.T.);
#1991=EDGE_CURVE('',#1369,#1530,#945,.T.);
#1992=EDGE_CURVE('',#1528,#1370,#946,.T.);
#1993=EDGE_CURVE('',#1371,#1527,#947,.T.);
#1994=EDGE_CURVE('',#1532,#1485,#44,.T.);
#1995=EDGE_CURVE('',#1532,#1533,#948,.T.);
#1996=EDGE_CURVE('',#1533,#1486,#45,.F.);
#1997=EDGE_CURVE('',#1534,#1535,#257,.T.);
#1998=EDGE_CURVE('',#1535,#1536,#949,.T.);
#1999=EDGE_CURVE('',#1536,#1537,#258,.T.);
#2000=EDGE_CURVE('',#1534,#1537,#950,.T.);
#2001=EDGE_CURVE('',#1534,#1538,#46,.T.);
#2002=EDGE_CURVE('',#1538,#1539,#47,.T.);
#2003=EDGE_CURVE('',#1539,#1535,#259,.T.);
#2004=EDGE_CURVE('',#1540,#1537,#48,.T.);
#2005=EDGE_CURVE('',#1536,#1541,#260,.T.);
#2006=EDGE_CURVE('',#1541,#1540,#49,.T.);
#2007=EDGE_CURVE('',#1539,#1532,#92,.T.);
#2008=EDGE_CURVE('',#1373,#1535,#951,.T.);
#2009=EDGE_CURVE('',#1511,#1542,#952,.T.);
#2010=EDGE_CURVE('',#1533,#1542,#93,.F.);
#2011=EDGE_CURVE('',#1526,#1541,#94,.T.);
#2012=EDGE_CURVE('',#1491,#1543,#953,.T.);
#2013=EDGE_CURVE('',#1525,#1543,#95,.F.);
#2014=EDGE_CURVE('',#1475,#1502,#954,.T.);
#2015=EDGE_CURVE('',#1536,#1372,#955,.T.);
#2016=EDGE_CURVE('',#1542,#1513,#956,.T.);
#2017=EDGE_CURVE('',#1543,#1515,#957,.T.);
#2018=EDGE_CURVE('',#1472,#1489,#958,.T.);
#2019=ORIENTED_EDGE('',*,*,#1544,.T.);
#2020=ORIENTED_EDGE('',*,*,#1545,.T.);
#2021=ORIENTED_EDGE('',*,*,#1546,.T.);
#2022=ORIENTED_EDGE('',*,*,#1547,.T.);
#2023=ORIENTED_EDGE('',*,*,#1548,.T.);
#2024=ORIENTED_EDGE('',*,*,#1549,.T.);
#2025=ORIENTED_EDGE('',*,*,#1544,.F.);
#2026=ORIENTED_EDGE('',*,*,#1550,.T.);
#2027=ORIENTED_EDGE('',*,*,#1551,.T.);
#2028=ORIENTED_EDGE('',*,*,#1552,.T.);
#2029=ORIENTED_EDGE('',*,*,#1548,.F.);
#2030=ORIENTED_EDGE('',*,*,#1553,.T.);
#2031=ORIENTED_EDGE('',*,*,#1551,.F.);
#2032=ORIENTED_EDGE('',*,*,#1554,.T.);
#2033=ORIENTED_EDGE('',*,*,#1555,.T.);
#2034=ORIENTED_EDGE('',*,*,#1556,.T.);
#2035=ORIENTED_EDGE('',*,*,#1557,.T.);
#2036=ORIENTED_EDGE('',*,*,#1558,.T.);
#2037=ORIENTED_EDGE('',*,*,#1555,.F.);
#2038=ORIENTED_EDGE('',*,*,#1559,.T.);
#2039=ORIENTED_EDGE('',*,*,#1560,.T.);
#2040=ORIENTED_EDGE('',*,*,#1561,.T.);
#2041=ORIENTED_EDGE('',*,*,#1557,.F.);
#2042=ORIENTED_EDGE('',*,*,#1562,.T.);
#2043=ORIENTED_EDGE('',*,*,#1560,.F.);
#2044=ORIENTED_EDGE('',*,*,#1563,.T.);
#2045=ORIENTED_EDGE('',*,*,#1564,.T.);
#2046=ORIENTED_EDGE('',*,*,#1565,.T.);
#2047=ORIENTED_EDGE('',*,*,#1566,.T.);
#2048=ORIENTED_EDGE('',*,*,#1567,.T.);
#2049=ORIENTED_EDGE('',*,*,#1564,.F.);
#2050=ORIENTED_EDGE('',*,*,#1568,.T.);
#2051=ORIENTED_EDGE('',*,*,#1569,.T.);
#2052=ORIENTED_EDGE('',*,*,#1570,.T.);
#2053=ORIENTED_EDGE('',*,*,#1566,.F.);
#2054=ORIENTED_EDGE('',*,*,#1571,.T.);
#2055=ORIENTED_EDGE('',*,*,#1572,.T.);
#2056=ORIENTED_EDGE('',*,*,#1573,.T.);
#2057=ORIENTED_EDGE('',*,*,#1569,.F.);
#2058=ORIENTED_EDGE('',*,*,#1574,.T.);
#2059=ORIENTED_EDGE('',*,*,#1575,.T.);
#2060=ORIENTED_EDGE('',*,*,#1576,.T.);
#2061=ORIENTED_EDGE('',*,*,#1572,.F.);
#2062=ORIENTED_EDGE('',*,*,#1577,.T.);
#2063=ORIENTED_EDGE('',*,*,#1578,.T.);
#2064=ORIENTED_EDGE('',*,*,#1579,.T.);
#2065=ORIENTED_EDGE('',*,*,#1575,.F.);
#2066=ORIENTED_EDGE('',*,*,#1580,.T.);
#2067=ORIENTED_EDGE('',*,*,#1578,.F.);
#2068=ORIENTED_EDGE('',*,*,#1581,.T.);
#2069=ORIENTED_EDGE('',*,*,#1582,.T.);
#2070=ORIENTED_EDGE('',*,*,#1583,.T.);
#2071=ORIENTED_EDGE('',*,*,#1584,.T.);
#2072=ORIENTED_EDGE('',*,*,#1585,.T.);
#2073=ORIENTED_EDGE('',*,*,#1582,.F.);
#2074=ORIENTED_EDGE('',*,*,#1586,.T.);
#2075=ORIENTED_EDGE('',*,*,#1584,.F.);
#2076=ORIENTED_EDGE('',*,*,#1587,.T.);
#2077=ORIENTED_EDGE('',*,*,#1588,.T.);
#2078=ORIENTED_EDGE('',*,*,#1589,.T.);
#2079=ORIENTED_EDGE('',*,*,#1588,.F.);
#2080=ORIENTED_EDGE('',*,*,#1590,.T.);
#2081=ORIENTED_EDGE('',*,*,#1591,.T.);
#2082=ORIENTED_EDGE('',*,*,#1592,.T.);
#2083=ORIENTED_EDGE('',*,*,#1593,.T.);
#2084=ORIENTED_EDGE('',*,*,#1594,.T.);
#2085=ORIENTED_EDGE('',*,*,#1591,.F.);
#2086=ORIENTED_EDGE('',*,*,#1595,.T.);
#2087=ORIENTED_EDGE('',*,*,#1593,.F.);
#2088=ORIENTED_EDGE('',*,*,#1596,.T.);
#2089=ORIENTED_EDGE('',*,*,#1597,.T.);
#2090=ORIENTED_EDGE('',*,*,#1598,.T.);
#2091=ORIENTED_EDGE('',*,*,#1597,.F.);
#2092=ORIENTED_EDGE('',*,*,#1599,.T.);
#2093=ORIENTED_EDGE('',*,*,#1600,.T.);
#2094=ORIENTED_EDGE('',*,*,#1601,.T.);
#2095=ORIENTED_EDGE('',*,*,#1600,.F.);
#2096=ORIENTED_EDGE('',*,*,#1602,.T.);
#2097=ORIENTED_EDGE('',*,*,#1603,.T.);
#2098=ORIENTED_EDGE('',*,*,#1604,.T.);
#2099=ORIENTED_EDGE('',*,*,#1603,.F.);
#2100=ORIENTED_EDGE('',*,*,#1605,.T.);
#2101=ORIENTED_EDGE('',*,*,#1606,.T.);
#2102=ORIENTED_EDGE('',*,*,#1607,.T.);
#2103=ORIENTED_EDGE('',*,*,#1606,.F.);
#2104=ORIENTED_EDGE('',*,*,#1608,.T.);
#2105=ORIENTED_EDGE('',*,*,#1609,.T.);
#2106=ORIENTED_EDGE('',*,*,#1610,.T.);
#2107=ORIENTED_EDGE('',*,*,#1611,.T.);
#2108=ORIENTED_EDGE('',*,*,#1612,.T.);
#2109=ORIENTED_EDGE('',*,*,#1609,.F.);
#2110=ORIENTED_EDGE('',*,*,#1613,.T.);
#2111=ORIENTED_EDGE('',*,*,#1611,.F.);
#2112=ORIENTED_EDGE('',*,*,#1614,.T.);
#2113=ORIENTED_EDGE('',*,*,#1615,.T.);
#2114=ORIENTED_EDGE('',*,*,#1616,.T.);
#2115=ORIENTED_EDGE('',*,*,#1615,.F.);
#2116=ORIENTED_EDGE('',*,*,#1617,.T.);
#2117=ORIENTED_EDGE('',*,*,#1618,.T.);
#2118=ORIENTED_EDGE('',*,*,#1619,.T.);
#2119=ORIENTED_EDGE('',*,*,#1620,.T.);
#2120=ORIENTED_EDGE('',*,*,#1621,.T.);
#2121=ORIENTED_EDGE('',*,*,#1618,.F.);
#2122=ORIENTED_EDGE('',*,*,#1622,.T.);
#2123=ORIENTED_EDGE('',*,*,#1620,.F.);
#2124=ORIENTED_EDGE('',*,*,#1623,.T.);
#2125=ORIENTED_EDGE('',*,*,#1624,.T.);
#2126=ORIENTED_EDGE('',*,*,#1625,.T.);
#2127=ORIENTED_EDGE('',*,*,#1624,.F.);
#2128=ORIENTED_EDGE('',*,*,#1626,.T.);
#2129=ORIENTED_EDGE('',*,*,#1546,.F.);
#2130=ORIENTED_EDGE('',*,*,#1627,.T.);
#2131=ORIENTED_EDGE('',*,*,#1592,.F.);
#2132=ORIENTED_EDGE('',*,*,#1628,.F.);
#2133=ORIENTED_EDGE('',*,*,#1629,.F.);
#2134=ORIENTED_EDGE('',*,*,#1630,.F.);
#2135=ORIENTED_EDGE('',*,*,#1631,.F.);
#2136=ORIENTED_EDGE('',*,*,#1632,.T.);
#2137=ORIENTED_EDGE('',*,*,#1633,.F.);
#2138=ORIENTED_EDGE('',*,*,#1634,.F.);
#2139=ORIENTED_EDGE('',*,*,#1635,.T.);
#2140=ORIENTED_EDGE('',*,*,#1594,.F.);
#2141=ORIENTED_EDGE('',*,*,#1636,.T.);
#2142=ORIENTED_EDGE('',*,*,#1637,.T.);
#2143=ORIENTED_EDGE('',*,*,#1628,.T.);
#2144=ORIENTED_EDGE('',*,*,#1598,.F.);
#2145=ORIENTED_EDGE('',*,*,#1638,.F.);
#2146=ORIENTED_EDGE('',*,*,#1639,.F.);
#2147=ORIENTED_EDGE('',*,*,#1636,.F.);
#2148=ORIENTED_EDGE('',*,*,#1601,.F.);
#2149=ORIENTED_EDGE('',*,*,#1640,.F.);
#2150=ORIENTED_EDGE('',*,*,#1641,.F.);
#2151=ORIENTED_EDGE('',*,*,#1638,.T.);
#2152=ORIENTED_EDGE('',*,*,#1604,.F.);
#2153=ORIENTED_EDGE('',*,*,#1642,.F.);
#2154=ORIENTED_EDGE('',*,*,#1643,.F.);
#2155=ORIENTED_EDGE('',*,*,#1640,.T.);
#2156=ORIENTED_EDGE('',*,*,#1607,.F.);
#2157=ORIENTED_EDGE('',*,*,#1644,.F.);
#2158=ORIENTED_EDGE('',*,*,#1645,.F.);
#2159=ORIENTED_EDGE('',*,*,#1642,.T.);
#2160=ORIENTED_EDGE('',*,*,#1610,.F.);
#2161=ORIENTED_EDGE('',*,*,#1646,.F.);
#2162=ORIENTED_EDGE('',*,*,#1647,.F.);
#2163=ORIENTED_EDGE('',*,*,#1644,.T.);
#2164=ORIENTED_EDGE('',*,*,#1612,.F.);
#2165=ORIENTED_EDGE('',*,*,#1648,.T.);
#2166=ORIENTED_EDGE('',*,*,#1649,.F.);
#2167=ORIENTED_EDGE('',*,*,#1650,.F.);
#2168=ORIENTED_EDGE('',*,*,#1646,.T.);
#2169=ORIENTED_EDGE('',*,*,#1616,.F.);
#2170=ORIENTED_EDGE('',*,*,#1651,.F.);
#2171=ORIENTED_EDGE('',*,*,#1652,.F.);
#2172=ORIENTED_EDGE('',*,*,#1648,.F.);
#2173=ORIENTED_EDGE('',*,*,#1619,.F.);
#2174=ORIENTED_EDGE('',*,*,#1653,.F.);
#2175=ORIENTED_EDGE('',*,*,#1654,.F.);
#2176=ORIENTED_EDGE('',*,*,#1655,.F.);
#2177=ORIENTED_EDGE('',*,*,#1656,.F.);
#2178=ORIENTED_EDGE('',*,*,#1657,.T.);
#2179=ORIENTED_EDGE('',*,*,#1658,.F.);
#2180=ORIENTED_EDGE('',*,*,#1659,.F.);
#2181=ORIENTED_EDGE('',*,*,#1651,.T.);
#2182=ORIENTED_EDGE('',*,*,#1621,.F.);
#2183=ORIENTED_EDGE('',*,*,#1660,.T.);
#2184=ORIENTED_EDGE('',*,*,#1661,.T.);
#2185=ORIENTED_EDGE('',*,*,#1653,.T.);
#2186=ORIENTED_EDGE('',*,*,#1625,.F.);
#2187=ORIENTED_EDGE('',*,*,#1662,.F.);
#2188=ORIENTED_EDGE('',*,*,#1663,.F.);
#2189=ORIENTED_EDGE('',*,*,#1660,.F.);
#2190=ORIENTED_EDGE('',*,*,#1627,.F.);
#2191=ORIENTED_EDGE('',*,*,#1664,.F.);
#2192=ORIENTED_EDGE('',*,*,#1665,.F.);
#2193=ORIENTED_EDGE('',*,*,#1662,.T.);
#2194=ORIENTED_EDGE('',*,*,#1545,.F.);
#2195=ORIENTED_EDGE('',*,*,#1666,.F.);
#2196=ORIENTED_EDGE('',*,*,#1667,.T.);
#2197=ORIENTED_EDGE('',*,*,#1664,.T.);
#2198=ORIENTED_EDGE('',*,*,#1547,.F.);
#2199=ORIENTED_EDGE('',*,*,#1626,.F.);
#2200=ORIENTED_EDGE('',*,*,#1623,.F.);
#2201=ORIENTED_EDGE('',*,*,#1622,.F.);
#2202=ORIENTED_EDGE('',*,*,#1617,.F.);
#2203=ORIENTED_EDGE('',*,*,#1614,.F.);
#2204=ORIENTED_EDGE('',*,*,#1613,.F.);
#2205=ORIENTED_EDGE('',*,*,#1608,.F.);
#2206=ORIENTED_EDGE('',*,*,#1605,.F.);
#2207=ORIENTED_EDGE('',*,*,#1602,.F.);
#2208=ORIENTED_EDGE('',*,*,#1599,.F.);
#2209=ORIENTED_EDGE('',*,*,#1596,.F.);
#2210=ORIENTED_EDGE('',*,*,#1595,.F.);
#2211=ORIENTED_EDGE('',*,*,#1590,.F.);
#2212=ORIENTED_EDGE('',*,*,#1587,.F.);
#2213=ORIENTED_EDGE('',*,*,#1586,.F.);
#2214=ORIENTED_EDGE('',*,*,#1581,.F.);
#2215=ORIENTED_EDGE('',*,*,#1580,.F.);
#2216=ORIENTED_EDGE('',*,*,#1577,.F.);
#2217=ORIENTED_EDGE('',*,*,#1574,.F.);
#2218=ORIENTED_EDGE('',*,*,#1571,.F.);
#2219=ORIENTED_EDGE('',*,*,#1568,.F.);
#2220=ORIENTED_EDGE('',*,*,#1563,.F.);
#2221=ORIENTED_EDGE('',*,*,#1562,.F.);
#2222=ORIENTED_EDGE('',*,*,#1559,.F.);
#2223=ORIENTED_EDGE('',*,*,#1554,.F.);
#2224=ORIENTED_EDGE('',*,*,#1553,.F.);
#2225=ORIENTED_EDGE('',*,*,#1550,.F.);
#2226=ORIENTED_EDGE('',*,*,#1668,.F.);
#2227=ORIENTED_EDGE('',*,*,#1669,.T.);
#2228=ORIENTED_EDGE('',*,*,#1670,.T.);
#2229=ORIENTED_EDGE('',*,*,#1671,.T.);
#2230=ORIENTED_EDGE('',*,*,#1672,.T.);
#2231=ORIENTED_EDGE('',*,*,#1670,.F.);
#2232=ORIENTED_EDGE('',*,*,#1671,.F.);
#2233=ORIENTED_EDGE('',*,*,#1672,.F.);
#2234=ORIENTED_EDGE('',*,*,#1673,.T.);
#2235=ORIENTED_EDGE('',*,*,#1674,.F.);
#2236=ORIENTED_EDGE('',*,*,#1673,.F.);
#2237=ORIENTED_EDGE('',*,*,#1675,.T.);
#2238=ORIENTED_EDGE('',*,*,#1676,.F.);
#2239=ORIENTED_EDGE('',*,*,#1677,.F.);
#2240=ORIENTED_EDGE('',*,*,#1678,.T.);
#2241=ORIENTED_EDGE('',*,*,#1679,.F.);
#2242=ORIENTED_EDGE('',*,*,#1680,.T.);
#2243=ORIENTED_EDGE('',*,*,#1681,.F.);
#2244=ORIENTED_EDGE('',*,*,#1682,.T.);
#2245=ORIENTED_EDGE('',*,*,#1683,.F.);
#2246=ORIENTED_EDGE('',*,*,#1684,.T.);
#2247=ORIENTED_EDGE('',*,*,#1685,.T.);
#2248=ORIENTED_EDGE('',*,*,#1686,.F.);
#2249=ORIENTED_EDGE('',*,*,#1687,.F.);
#2250=ORIENTED_EDGE('',*,*,#1688,.F.);
#2251=ORIENTED_EDGE('',*,*,#1689,.F.);
#2252=ORIENTED_EDGE('',*,*,#1690,.F.);
#2253=ORIENTED_EDGE('',*,*,#1691,.T.);
#2254=ORIENTED_EDGE('',*,*,#1692,.F.);
#2255=ORIENTED_EDGE('',*,*,#1693,.T.);
#2256=ORIENTED_EDGE('',*,*,#1694,.T.);
#2257=ORIENTED_EDGE('',*,*,#1695,.F.);
#2258=ORIENTED_EDGE('',*,*,#1696,.T.);
#2259=ORIENTED_EDGE('',*,*,#1697,.F.);
#2260=ORIENTED_EDGE('',*,*,#1698,.T.);
#2261=ORIENTED_EDGE('',*,*,#1699,.T.);
#2262=ORIENTED_EDGE('',*,*,#1700,.T.);
#2263=ORIENTED_EDGE('',*,*,#1701,.T.);
#2264=ORIENTED_EDGE('',*,*,#1702,.T.);
#2265=ORIENTED_EDGE('',*,*,#1703,.F.);
#2266=ORIENTED_EDGE('',*,*,#1704,.F.);
#2267=ORIENTED_EDGE('',*,*,#1705,.T.);
#2268=ORIENTED_EDGE('',*,*,#1706,.F.);
#2269=ORIENTED_EDGE('',*,*,#1707,.T.);
#2270=ORIENTED_EDGE('',*,*,#1708,.F.);
#2271=ORIENTED_EDGE('',*,*,#1709,.T.);
#2272=ORIENTED_EDGE('',*,*,#1710,.F.);
#2273=ORIENTED_EDGE('',*,*,#1711,.T.);
#2274=ORIENTED_EDGE('',*,*,#1712,.T.);
#2275=ORIENTED_EDGE('',*,*,#1669,.F.);
#2276=ORIENTED_EDGE('',*,*,#1668,.T.);
#2277=ORIENTED_EDGE('',*,*,#1713,.T.);
#2278=ORIENTED_EDGE('',*,*,#1674,.T.);
#2279=ORIENTED_EDGE('',*,*,#1713,.F.);
#2280=ORIENTED_EDGE('',*,*,#1556,.F.);
#2281=ORIENTED_EDGE('',*,*,#1714,.F.);
#2282=ORIENTED_EDGE('',*,*,#1715,.F.);
#2283=ORIENTED_EDGE('',*,*,#1716,.F.);
#2284=ORIENTED_EDGE('',*,*,#1558,.F.);
#2285=ORIENTED_EDGE('',*,*,#1717,.F.);
#2286=ORIENTED_EDGE('',*,*,#1718,.T.);
#2287=ORIENTED_EDGE('',*,*,#1719,.T.);
#2288=ORIENTED_EDGE('',*,*,#1720,.F.);
#2289=ORIENTED_EDGE('',*,*,#1721,.T.);
#2290=ORIENTED_EDGE('',*,*,#1722,.T.);
#2291=ORIENTED_EDGE('',*,*,#1723,.T.);
#2292=ORIENTED_EDGE('',*,*,#1714,.T.);
#2293=ORIENTED_EDGE('',*,*,#1565,.F.);
#2294=ORIENTED_EDGE('',*,*,#1724,.F.);
#2295=ORIENTED_EDGE('',*,*,#1725,.T.);
#2296=ORIENTED_EDGE('',*,*,#1726,.T.);
#2297=ORIENTED_EDGE('',*,*,#1727,.F.);
#2298=ORIENTED_EDGE('',*,*,#1567,.F.);
#2299=ORIENTED_EDGE('',*,*,#1728,.F.);
#2300=ORIENTED_EDGE('',*,*,#1729,.T.);
#2301=ORIENTED_EDGE('',*,*,#1724,.T.);
#2302=ORIENTED_EDGE('',*,*,#1583,.F.);
#2303=ORIENTED_EDGE('',*,*,#1730,.F.);
#2304=ORIENTED_EDGE('',*,*,#1731,.F.);
#2305=ORIENTED_EDGE('',*,*,#1732,.F.);
#2306=ORIENTED_EDGE('',*,*,#1585,.F.);
#2307=ORIENTED_EDGE('',*,*,#1733,.F.);
#2308=ORIENTED_EDGE('',*,*,#1734,.T.);
#2309=ORIENTED_EDGE('',*,*,#1735,.T.);
#2310=ORIENTED_EDGE('',*,*,#1736,.F.);
#2311=ORIENTED_EDGE('',*,*,#1737,.T.);
#2312=ORIENTED_EDGE('',*,*,#1738,.T.);
#2313=ORIENTED_EDGE('',*,*,#1739,.T.);
#2314=ORIENTED_EDGE('',*,*,#1730,.T.);
#2315=ORIENTED_EDGE('',*,*,#1723,.F.);
#2316=ORIENTED_EDGE('',*,*,#1740,.F.);
#2317=ORIENTED_EDGE('',*,*,#1741,.F.);
#2318=ORIENTED_EDGE('',*,*,#1742,.F.);
#2319=ORIENTED_EDGE('',*,*,#1715,.T.);
#2320=ORIENTED_EDGE('',*,*,#1743,.F.);
#2321=ORIENTED_EDGE('',*,*,#1744,.F.);
#2322=ORIENTED_EDGE('',*,*,#1741,.T.);
#2323=ORIENTED_EDGE('',*,*,#1745,.F.);
#2324=ORIENTED_EDGE('',*,*,#1549,.F.);
#2325=ORIENTED_EDGE('',*,*,#1746,.F.);
#2326=ORIENTED_EDGE('',*,*,#1744,.T.);
#2327=ORIENTED_EDGE('',*,*,#1666,.T.);
#2328=ORIENTED_EDGE('',*,*,#1552,.F.);
#2329=ORIENTED_EDGE('',*,*,#1716,.T.);
#2330=ORIENTED_EDGE('',*,*,#1742,.T.);
#2331=ORIENTED_EDGE('',*,*,#1746,.T.);
#2332=ORIENTED_EDGE('',*,*,#1747,.F.);
#2333=ORIENTED_EDGE('',*,*,#1726,.F.);
#2334=ORIENTED_EDGE('',*,*,#1748,.F.);
#2335=ORIENTED_EDGE('',*,*,#1749,.F.);
#2336=ORIENTED_EDGE('',*,*,#1750,.F.);
#2337=ORIENTED_EDGE('',*,*,#1739,.F.);
#2338=ORIENTED_EDGE('',*,*,#1751,.F.);
#2339=ORIENTED_EDGE('',*,*,#1752,.F.);
#2340=ORIENTED_EDGE('',*,*,#1753,.F.);
#2341=ORIENTED_EDGE('',*,*,#1731,.T.);
#2342=ORIENTED_EDGE('',*,*,#1754,.F.);
#2343=ORIENTED_EDGE('',*,*,#1755,.F.);
#2344=ORIENTED_EDGE('',*,*,#1752,.T.);
#2345=ORIENTED_EDGE('',*,*,#1756,.F.);
#2346=ORIENTED_EDGE('',*,*,#1757,.F.);
#2347=ORIENTED_EDGE('',*,*,#1758,.F.);
#2348=ORIENTED_EDGE('',*,*,#1754,.T.);
#2349=ORIENTED_EDGE('',*,*,#1759,.F.);
#2350=ORIENTED_EDGE('',*,*,#1760,.F.);
#2351=ORIENTED_EDGE('',*,*,#1761,.F.);
#2352=ORIENTED_EDGE('',*,*,#1757,.T.);
#2353=ORIENTED_EDGE('',*,*,#1762,.F.);
#2354=ORIENTED_EDGE('',*,*,#1763,.F.);
#2355=ORIENTED_EDGE('',*,*,#1748,.T.);
#2356=ORIENTED_EDGE('',*,*,#1725,.F.);
#2357=ORIENTED_EDGE('',*,*,#1729,.F.);
#2358=ORIENTED_EDGE('',*,*,#1760,.T.);
#2359=ORIENTED_EDGE('',*,*,#1561,.F.);
#2360=ORIENTED_EDGE('',*,*,#1727,.T.);
#2361=ORIENTED_EDGE('',*,*,#1747,.T.);
#2362=ORIENTED_EDGE('',*,*,#1717,.T.);
#2363=ORIENTED_EDGE('',*,*,#1570,.F.);
#2364=ORIENTED_EDGE('',*,*,#1764,.F.);
#2365=ORIENTED_EDGE('',*,*,#1761,.T.);
#2366=ORIENTED_EDGE('',*,*,#1728,.T.);
#2367=ORIENTED_EDGE('',*,*,#1573,.F.);
#2368=ORIENTED_EDGE('',*,*,#1765,.F.);
#2369=ORIENTED_EDGE('',*,*,#1758,.T.);
#2370=ORIENTED_EDGE('',*,*,#1764,.T.);
#2371=ORIENTED_EDGE('',*,*,#1576,.F.);
#2372=ORIENTED_EDGE('',*,*,#1766,.F.);
#2373=ORIENTED_EDGE('',*,*,#1755,.T.);
#2374=ORIENTED_EDGE('',*,*,#1765,.T.);
#2375=ORIENTED_EDGE('',*,*,#1579,.F.);
#2376=ORIENTED_EDGE('',*,*,#1732,.T.);
#2377=ORIENTED_EDGE('',*,*,#1753,.T.);
#2378=ORIENTED_EDGE('',*,*,#1766,.T.);
#2379=ORIENTED_EDGE('',*,*,#1767,.F.);
#2380=ORIENTED_EDGE('',*,*,#1768,.F.);
#2381=ORIENTED_EDGE('',*,*,#1769,.T.);
#2382=ORIENTED_EDGE('',*,*,#1770,.F.);
#2383=ORIENTED_EDGE('',*,*,#1721,.F.);
#2384=ORIENTED_EDGE('',*,*,#1771,.F.);
#2385=ORIENTED_EDGE('',*,*,#1767,.T.);
#2386=ORIENTED_EDGE('',*,*,#1772,.F.);
#2387=ORIENTED_EDGE('',*,*,#1720,.T.);
#2388=ORIENTED_EDGE('',*,*,#1773,.T.);
#2389=ORIENTED_EDGE('',*,*,#1774,.T.);
#2390=ORIENTED_EDGE('',*,*,#1775,.T.);
#2391=ORIENTED_EDGE('',*,*,#1776,.T.);
#2392=ORIENTED_EDGE('',*,*,#1777,.F.);
#2393=ORIENTED_EDGE('',*,*,#1677,.T.);
#2394=ORIENTED_EDGE('',*,*,#1778,.T.);
#2395=ORIENTED_EDGE('',*,*,#1771,.T.);
#2396=ORIENTED_EDGE('',*,*,#1768,.T.);
#2397=ORIENTED_EDGE('',*,*,#1778,.F.);
#2398=ORIENTED_EDGE('',*,*,#1676,.T.);
#2399=ORIENTED_EDGE('',*,*,#1779,.T.);
#2400=ORIENTED_EDGE('',*,*,#1780,.F.);
#2401=ORIENTED_EDGE('',*,*,#1781,.F.);
#2402=ORIENTED_EDGE('',*,*,#1782,.F.);
#2403=ORIENTED_EDGE('',*,*,#1783,.F.);
#2404=ORIENTED_EDGE('',*,*,#1784,.F.);
#2405=ORIENTED_EDGE('',*,*,#1785,.F.);
#2406=ORIENTED_EDGE('',*,*,#1780,.T.);
#2407=ORIENTED_EDGE('',*,*,#1786,.F.);
#2408=ORIENTED_EDGE('',*,*,#1787,.F.);
#2409=ORIENTED_EDGE('',*,*,#1788,.F.);
#2410=ORIENTED_EDGE('',*,*,#1784,.T.);
#2411=ORIENTED_EDGE('',*,*,#1789,.F.);
#2412=ORIENTED_EDGE('',*,*,#1790,.F.);
#2413=ORIENTED_EDGE('',*,*,#1791,.F.);
#2414=ORIENTED_EDGE('',*,*,#1787,.T.);
#2415=ORIENTED_EDGE('',*,*,#1792,.F.);
#2416=ORIENTED_EDGE('',*,*,#1737,.F.);
#2417=ORIENTED_EDGE('',*,*,#1793,.F.);
#2418=ORIENTED_EDGE('',*,*,#1790,.T.);
#2419=ORIENTED_EDGE('',*,*,#1794,.F.);
#2420=ORIENTED_EDGE('',*,*,#1795,.F.);
#2421=ORIENTED_EDGE('',*,*,#1796,.F.);
#2422=ORIENTED_EDGE('',*,*,#1797,.F.);
#2423=ORIENTED_EDGE('',*,*,#1798,.F.);
#2424=ORIENTED_EDGE('',*,*,#1797,.T.);
#2425=ORIENTED_EDGE('',*,*,#1782,.T.);
#2426=ORIENTED_EDGE('',*,*,#1799,.F.);
#2427=ORIENTED_EDGE('',*,*,#1736,.T.);
#2428=ORIENTED_EDGE('',*,*,#1800,.T.);
#2429=ORIENTED_EDGE('',*,*,#1801,.T.);
#2430=ORIENTED_EDGE('',*,*,#1802,.T.);
#2431=ORIENTED_EDGE('',*,*,#1803,.T.);
#2432=ORIENTED_EDGE('',*,*,#1804,.F.);
#2433=ORIENTED_EDGE('',*,*,#1690,.T.);
#2434=ORIENTED_EDGE('',*,*,#1805,.T.);
#2435=ORIENTED_EDGE('',*,*,#1793,.T.);
#2436=ORIENTED_EDGE('',*,*,#1791,.T.);
#2437=ORIENTED_EDGE('',*,*,#1805,.F.);
#2438=ORIENTED_EDGE('',*,*,#1689,.T.);
#2439=ORIENTED_EDGE('',*,*,#1806,.T.);
#2440=ORIENTED_EDGE('',*,*,#1788,.T.);
#2441=ORIENTED_EDGE('',*,*,#1806,.F.);
#2442=ORIENTED_EDGE('',*,*,#1688,.T.);
#2443=ORIENTED_EDGE('',*,*,#1807,.T.);
#2444=ORIENTED_EDGE('',*,*,#1785,.T.);
#2445=ORIENTED_EDGE('',*,*,#1807,.F.);
#2446=ORIENTED_EDGE('',*,*,#1687,.T.);
#2447=ORIENTED_EDGE('',*,*,#1808,.T.);
#2448=ORIENTED_EDGE('',*,*,#1781,.T.);
#2449=ORIENTED_EDGE('',*,*,#1808,.F.);
#2450=ORIENTED_EDGE('',*,*,#1686,.T.);
#2451=ORIENTED_EDGE('',*,*,#1809,.T.);
#2452=ORIENTED_EDGE('',*,*,#1799,.T.);
#2453=ORIENTED_EDGE('',*,*,#1809,.F.);
#2454=ORIENTED_EDGE('',*,*,#1685,.F.);
#2455=ORIENTED_EDGE('',*,*,#1810,.F.);
#2456=ORIENTED_EDGE('',*,*,#1811,.F.);
#2457=ORIENTED_EDGE('',*,*,#1812,.F.);
#2458=ORIENTED_EDGE('',*,*,#1798,.T.);
#2459=ORIENTED_EDGE('',*,*,#1812,.T.);
#2460=ORIENTED_EDGE('',*,*,#1813,.T.);
#2461=ORIENTED_EDGE('',*,*,#1814,.T.);
#2462=ORIENTED_EDGE('',*,*,#1773,.F.);
#2463=ORIENTED_EDGE('',*,*,#1719,.F.);
#2464=ORIENTED_EDGE('',*,*,#1815,.F.);
#2465=ORIENTED_EDGE('',*,*,#1816,.F.);
#2466=ORIENTED_EDGE('',*,*,#1816,.T.);
#2467=ORIENTED_EDGE('',*,*,#1817,.F.);
#2468=ORIENTED_EDGE('',*,*,#1818,.T.);
#2469=ORIENTED_EDGE('',*,*,#1774,.F.);
#2470=ORIENTED_EDGE('',*,*,#1800,.F.);
#2471=ORIENTED_EDGE('',*,*,#1735,.F.);
#2472=ORIENTED_EDGE('',*,*,#1819,.F.);
#2473=ORIENTED_EDGE('',*,*,#1820,.F.);
#2474=ORIENTED_EDGE('',*,*,#1820,.T.);
#2475=ORIENTED_EDGE('',*,*,#1821,.F.);
#2476=ORIENTED_EDGE('',*,*,#1822,.T.);
#2477=ORIENTED_EDGE('',*,*,#1801,.F.);
#2478=ORIENTED_EDGE('',*,*,#1823,.F.);
#2479=ORIENTED_EDGE('',*,*,#1824,.F.);
#2480=ORIENTED_EDGE('',*,*,#1825,.F.);
#2481=ORIENTED_EDGE('',*,*,#1826,.F.);
#2482=ORIENTED_EDGE('',*,*,#1825,.T.);
#2483=ORIENTED_EDGE('',*,*,#1827,.T.);
#2484=ORIENTED_EDGE('',*,*,#1828,.F.);
#2485=ORIENTED_EDGE('',*,*,#1693,.F.);
#2486=ORIENTED_EDGE('',*,*,#1829,.F.);
#2487=ORIENTED_EDGE('',*,*,#1826,.T.);
#2488=ORIENTED_EDGE('',*,*,#1830,.F.);
#2489=ORIENTED_EDGE('',*,*,#1831,.T.);
#2490=ORIENTED_EDGE('',*,*,#1832,.F.);
#2491=ORIENTED_EDGE('',*,*,#1833,.F.);
#2492=ORIENTED_EDGE('',*,*,#1834,.F.);
#2493=ORIENTED_EDGE('',*,*,#1835,.F.);
#2494=ORIENTED_EDGE('',*,*,#1831,.F.);
#2495=ORIENTED_EDGE('',*,*,#1836,.F.);
#2496=ORIENTED_EDGE('',*,*,#1834,.T.);
#2497=ORIENTED_EDGE('',*,*,#1837,.F.);
#2498=ORIENTED_EDGE('',*,*,#1803,.F.);
#2499=ORIENTED_EDGE('',*,*,#1838,.F.);
#2500=ORIENTED_EDGE('',*,*,#1830,.T.);
#2501=ORIENTED_EDGE('',*,*,#1829,.T.);
#2502=ORIENTED_EDGE('',*,*,#1692,.T.);
#2503=ORIENTED_EDGE('',*,*,#1839,.T.);
#2504=ORIENTED_EDGE('',*,*,#1833,.T.);
#2505=ORIENTED_EDGE('',*,*,#1839,.F.);
#2506=ORIENTED_EDGE('',*,*,#1691,.F.);
#2507=ORIENTED_EDGE('',*,*,#1804,.T.);
#2508=ORIENTED_EDGE('',*,*,#1837,.T.);
#2509=ORIENTED_EDGE('',*,*,#1840,.F.);
#2510=ORIENTED_EDGE('',*,*,#1841,.F.);
#2511=ORIENTED_EDGE('',*,*,#1842,.F.);
#2512=ORIENTED_EDGE('',*,*,#1843,.F.);
#2513=ORIENTED_EDGE('',*,*,#1844,.F.);
#2514=ORIENTED_EDGE('',*,*,#1845,.F.);
#2515=ORIENTED_EDGE('',*,*,#1842,.T.);
#2516=ORIENTED_EDGE('',*,*,#1846,.F.);
#2517=ORIENTED_EDGE('',*,*,#1684,.F.);
#2518=ORIENTED_EDGE('',*,*,#1847,.F.);
#2519=ORIENTED_EDGE('',*,*,#1844,.T.);
#2520=ORIENTED_EDGE('',*,*,#1848,.F.);
#2521=ORIENTED_EDGE('',*,*,#1810,.T.);
#2522=ORIENTED_EDGE('',*,*,#1847,.T.);
#2523=ORIENTED_EDGE('',*,*,#1683,.T.);
#2524=ORIENTED_EDGE('',*,*,#1849,.T.);
#2525=ORIENTED_EDGE('',*,*,#1845,.T.);
#2526=ORIENTED_EDGE('',*,*,#1849,.F.);
#2527=ORIENTED_EDGE('',*,*,#1682,.F.);
#2528=ORIENTED_EDGE('',*,*,#1850,.F.);
#2529=ORIENTED_EDGE('',*,*,#1843,.T.);
#2530=ORIENTED_EDGE('',*,*,#1850,.T.);
#2531=ORIENTED_EDGE('',*,*,#1681,.T.);
#2532=ORIENTED_EDGE('',*,*,#1851,.T.);
#2533=ORIENTED_EDGE('',*,*,#1852,.T.);
#2534=ORIENTED_EDGE('',*,*,#1776,.F.);
#2535=ORIENTED_EDGE('',*,*,#1853,.F.);
#2536=ORIENTED_EDGE('',*,*,#1854,.F.);
#2537=ORIENTED_EDGE('',*,*,#1855,.F.);
#2538=ORIENTED_EDGE('',*,*,#1856,.T.);
#2539=ORIENTED_EDGE('',*,*,#1857,.F.);
#2540=ORIENTED_EDGE('',*,*,#1858,.F.);
#2541=ORIENTED_EDGE('',*,*,#1859,.F.);
#2542=ORIENTED_EDGE('',*,*,#1855,.T.);
#2543=ORIENTED_EDGE('',*,*,#1860,.F.);
#2544=ORIENTED_EDGE('',*,*,#1861,.F.);
#2545=ORIENTED_EDGE('',*,*,#1862,.F.);
#2546=ORIENTED_EDGE('',*,*,#1863,.F.);
#2547=ORIENTED_EDGE('',*,*,#1864,.F.);
#2548=ORIENTED_EDGE('',*,*,#1857,.T.);
#2549=ORIENTED_EDGE('',*,*,#1860,.T.);
#2550=ORIENTED_EDGE('',*,*,#1865,.F.);
#2551=ORIENTED_EDGE('',*,*,#1678,.F.);
#2552=ORIENTED_EDGE('',*,*,#1777,.T.);
#2553=ORIENTED_EDGE('',*,*,#1852,.F.);
#2554=ORIENTED_EDGE('',*,*,#1866,.F.);
#2555=ORIENTED_EDGE('',*,*,#1848,.T.);
#2556=ORIENTED_EDGE('',*,*,#1846,.T.);
#2557=ORIENTED_EDGE('',*,*,#1841,.T.);
#2558=ORIENTED_EDGE('',*,*,#1867,.T.);
#2559=ORIENTED_EDGE('',*,*,#1863,.T.);
#2560=ORIENTED_EDGE('',*,*,#1862,.T.);
#2561=ORIENTED_EDGE('',*,*,#1856,.F.);
#2562=ORIENTED_EDGE('',*,*,#1859,.T.);
#2563=ORIENTED_EDGE('',*,*,#1861,.T.);
#2564=ORIENTED_EDGE('',*,*,#1866,.T.);
#2565=ORIENTED_EDGE('',*,*,#1854,.T.);
#2566=ORIENTED_EDGE('',*,*,#1868,.T.);
#2567=ORIENTED_EDGE('',*,*,#1869,.F.);
#2568=ORIENTED_EDGE('',*,*,#1813,.F.);
#2569=ORIENTED_EDGE('',*,*,#1811,.T.);
#2570=ORIENTED_EDGE('',*,*,#1749,.T.);
#2571=ORIENTED_EDGE('',*,*,#1763,.T.);
#2572=ORIENTED_EDGE('',*,*,#1762,.T.);
#2573=ORIENTED_EDGE('',*,*,#1759,.T.);
#2574=ORIENTED_EDGE('',*,*,#1756,.T.);
#2575=ORIENTED_EDGE('',*,*,#1751,.T.);
#2576=ORIENTED_EDGE('',*,*,#1738,.F.);
#2577=ORIENTED_EDGE('',*,*,#1794,.T.);
#2578=ORIENTED_EDGE('',*,*,#1792,.T.);
#2579=ORIENTED_EDGE('',*,*,#1789,.T.);
#2580=ORIENTED_EDGE('',*,*,#1786,.T.);
#2581=ORIENTED_EDGE('',*,*,#1783,.T.);
#2582=ORIENTED_EDGE('',*,*,#1796,.T.);
#2583=ORIENTED_EDGE('',*,*,#1870,.F.);
#2584=ORIENTED_EDGE('',*,*,#1864,.T.);
#2585=ORIENTED_EDGE('',*,*,#1867,.F.);
#2586=ORIENTED_EDGE('',*,*,#1840,.T.);
#2587=ORIENTED_EDGE('',*,*,#1851,.F.);
#2588=ORIENTED_EDGE('',*,*,#1680,.F.);
#2589=ORIENTED_EDGE('',*,*,#1871,.F.);
#2590=ORIENTED_EDGE('',*,*,#1858,.T.);
#2591=ORIENTED_EDGE('',*,*,#1871,.T.);
#2592=ORIENTED_EDGE('',*,*,#1679,.T.);
#2593=ORIENTED_EDGE('',*,*,#1865,.T.);
#2594=ORIENTED_EDGE('',*,*,#1818,.F.);
#2595=ORIENTED_EDGE('',*,*,#1872,.F.);
#2596=ORIENTED_EDGE('',*,*,#1868,.F.);
#2597=ORIENTED_EDGE('',*,*,#1853,.T.);
#2598=ORIENTED_EDGE('',*,*,#1775,.F.);
#2599=ORIENTED_EDGE('',*,*,#1815,.T.);
#2600=ORIENTED_EDGE('',*,*,#1718,.F.);
#2601=ORIENTED_EDGE('',*,*,#1750,.T.);
#2602=ORIENTED_EDGE('',*,*,#1870,.T.);
#2603=ORIENTED_EDGE('',*,*,#1795,.T.);
#2604=ORIENTED_EDGE('',*,*,#1814,.F.);
#2605=ORIENTED_EDGE('',*,*,#1869,.T.);
#2606=ORIENTED_EDGE('',*,*,#1872,.T.);
#2607=ORIENTED_EDGE('',*,*,#1817,.T.);
#2608=ORIENTED_EDGE('',*,*,#1822,.F.);
#2609=ORIENTED_EDGE('',*,*,#1873,.F.);
#2610=ORIENTED_EDGE('',*,*,#1874,.F.);
#2611=ORIENTED_EDGE('',*,*,#1838,.T.);
#2612=ORIENTED_EDGE('',*,*,#1802,.F.);
#2613=ORIENTED_EDGE('',*,*,#1819,.T.);
#2614=ORIENTED_EDGE('',*,*,#1734,.F.);
#2615=ORIENTED_EDGE('',*,*,#1875,.T.);
#2616=ORIENTED_EDGE('',*,*,#1876,.T.);
#2617=ORIENTED_EDGE('',*,*,#1877,.T.);
#2618=ORIENTED_EDGE('',*,*,#1878,.F.);
#2619=ORIENTED_EDGE('',*,*,#1879,.T.);
#2620=ORIENTED_EDGE('',*,*,#1873,.T.);
#2621=ORIENTED_EDGE('',*,*,#1821,.T.);
#2622=ORIENTED_EDGE('',*,*,#1880,.T.);
#2623=ORIENTED_EDGE('',*,*,#1881,.F.);
#2624=ORIENTED_EDGE('',*,*,#1875,.F.);
#2625=ORIENTED_EDGE('',*,*,#1882,.T.);
#2626=ORIENTED_EDGE('',*,*,#1589,.F.);
#2627=ORIENTED_EDGE('',*,*,#1635,.F.);
#2628=ORIENTED_EDGE('',*,*,#1882,.F.);
#2629=ORIENTED_EDGE('',*,*,#1733,.T.);
#2630=ORIENTED_EDGE('',*,*,#1654,.T.);
#2631=ORIENTED_EDGE('',*,*,#1661,.F.);
#2632=ORIENTED_EDGE('',*,*,#1663,.T.);
#2633=ORIENTED_EDGE('',*,*,#1883,.T.);
#2634=ORIENTED_EDGE('',*,*,#1884,.T.);
#2635=ORIENTED_EDGE('',*,*,#1885,.T.);
#2636=ORIENTED_EDGE('',*,*,#1886,.T.);
#2637=ORIENTED_EDGE('',*,*,#1883,.F.);
#2638=ORIENTED_EDGE('',*,*,#1665,.T.);
#2639=ORIENTED_EDGE('',*,*,#1887,.F.);
#2640=ORIENTED_EDGE('',*,*,#1885,.F.);
#2641=ORIENTED_EDGE('',*,*,#1667,.F.);
#2642=ORIENTED_EDGE('',*,*,#1743,.T.);
#2643=ORIENTED_EDGE('',*,*,#1652,.T.);
#2644=ORIENTED_EDGE('',*,*,#1888,.T.);
#2645=ORIENTED_EDGE('',*,*,#1889,.T.);
#2646=ORIENTED_EDGE('',*,*,#1890,.T.);
#2647=ORIENTED_EDGE('',*,*,#1649,.T.);
#2648=ORIENTED_EDGE('',*,*,#1629,.T.);
#2649=ORIENTED_EDGE('',*,*,#1637,.F.);
#2650=ORIENTED_EDGE('',*,*,#1639,.T.);
#2651=ORIENTED_EDGE('',*,*,#1891,.T.);
#2652=ORIENTED_EDGE('',*,*,#1892,.T.);
#2653=ORIENTED_EDGE('',*,*,#1893,.T.);
#2654=ORIENTED_EDGE('',*,*,#1894,.T.);
#2655=ORIENTED_EDGE('',*,*,#1891,.F.);
#2656=ORIENTED_EDGE('',*,*,#1641,.T.);
#2657=ORIENTED_EDGE('',*,*,#1895,.T.);
#2658=ORIENTED_EDGE('',*,*,#1896,.T.);
#2659=ORIENTED_EDGE('',*,*,#1893,.F.);
#2660=ORIENTED_EDGE('',*,*,#1643,.T.);
#2661=ORIENTED_EDGE('',*,*,#1897,.T.);
#2662=ORIENTED_EDGE('',*,*,#1898,.T.);
#2663=ORIENTED_EDGE('',*,*,#1895,.F.);
#2664=ORIENTED_EDGE('',*,*,#1645,.T.);
#2665=ORIENTED_EDGE('',*,*,#1899,.T.);
#2666=ORIENTED_EDGE('',*,*,#1897,.F.);
#2667=ORIENTED_EDGE('',*,*,#1647,.T.);
#2668=ORIENTED_EDGE('',*,*,#1650,.T.);
#2669=ORIENTED_EDGE('',*,*,#1890,.F.);
#2670=ORIENTED_EDGE('',*,*,#1900,.T.);
#2671=ORIENTED_EDGE('',*,*,#1901,.T.);
#2672=ORIENTED_EDGE('',*,*,#1902,.F.);
#2673=ORIENTED_EDGE('',*,*,#1769,.F.);
#2674=ORIENTED_EDGE('',*,*,#1903,.T.);
#2675=ORIENTED_EDGE('',*,*,#1904,.T.);
#2676=ORIENTED_EDGE('',*,*,#1901,.F.);
#2677=ORIENTED_EDGE('',*,*,#1905,.T.);
#2678=ORIENTED_EDGE('',*,*,#1656,.T.);
#2679=ORIENTED_EDGE('',*,*,#1906,.T.);
#2680=ORIENTED_EDGE('',*,*,#1903,.F.);
#2681=ORIENTED_EDGE('',*,*,#1907,.T.);
#2682=ORIENTED_EDGE('',*,*,#1657,.F.);
#2683=ORIENTED_EDGE('',*,*,#1907,.F.);
#2684=ORIENTED_EDGE('',*,*,#1908,.F.);
#2685=ORIENTED_EDGE('',*,*,#1711,.F.);
#2686=ORIENTED_EDGE('',*,*,#1909,.T.);
#2687=ORIENTED_EDGE('',*,*,#1910,.F.);
#2688=ORIENTED_EDGE('',*,*,#1911,.F.);
#2689=ORIENTED_EDGE('',*,*,#1912,.F.);
#2690=ORIENTED_EDGE('',*,*,#1913,.F.);
#2691=ORIENTED_EDGE('',*,*,#1905,.F.);
#2692=ORIENTED_EDGE('',*,*,#1914,.F.);
#2693=ORIENTED_EDGE('',*,*,#1712,.F.);
#2694=ORIENTED_EDGE('',*,*,#1908,.T.);
#2695=ORIENTED_EDGE('',*,*,#1900,.F.);
#2696=ORIENTED_EDGE('',*,*,#1779,.F.);
#2697=ORIENTED_EDGE('',*,*,#1675,.F.);
#2698=ORIENTED_EDGE('',*,*,#1914,.T.);
#2699=ORIENTED_EDGE('',*,*,#1915,.F.);
#2700=ORIENTED_EDGE('',*,*,#1916,.T.);
#2701=ORIENTED_EDGE('',*,*,#1917,.T.);
#2702=ORIENTED_EDGE('',*,*,#1877,.F.);
#2703=ORIENTED_EDGE('',*,*,#1917,.F.);
#2704=ORIENTED_EDGE('',*,*,#1918,.F.);
#2705=ORIENTED_EDGE('',*,*,#1919,.F.);
#2706=ORIENTED_EDGE('',*,*,#1878,.T.);
#2707=ORIENTED_EDGE('',*,*,#1920,.T.);
#2708=ORIENTED_EDGE('',*,*,#1921,.T.);
#2709=ORIENTED_EDGE('',*,*,#1922,.T.);
#2710=ORIENTED_EDGE('',*,*,#1923,.T.);
#2711=ORIENTED_EDGE('',*,*,#1924,.T.);
#2712=ORIENTED_EDGE('',*,*,#1925,.T.);
#2713=ORIENTED_EDGE('',*,*,#1920,.F.);
#2714=ORIENTED_EDGE('',*,*,#1926,.T.);
#2715=ORIENTED_EDGE('',*,*,#1927,.T.);
#2716=ORIENTED_EDGE('',*,*,#1928,.T.);
#2717=ORIENTED_EDGE('',*,*,#1924,.F.);
#2718=ORIENTED_EDGE('',*,*,#1929,.T.);
#2719=ORIENTED_EDGE('',*,*,#1930,.T.);
#2720=ORIENTED_EDGE('',*,*,#1931,.T.);
#2721=ORIENTED_EDGE('',*,*,#1927,.F.);
#2722=ORIENTED_EDGE('',*,*,#1932,.T.);
#2723=ORIENTED_EDGE('',*,*,#1631,.T.);
#2724=ORIENTED_EDGE('',*,*,#1933,.T.);
#2725=ORIENTED_EDGE('',*,*,#1930,.F.);
#2726=ORIENTED_EDGE('',*,*,#1934,.T.);
#2727=ORIENTED_EDGE('',*,*,#1935,.T.);
#2728=ORIENTED_EDGE('',*,*,#1936,.T.);
#2729=ORIENTED_EDGE('',*,*,#1937,.T.);
#2730=ORIENTED_EDGE('',*,*,#1938,.T.);
#2731=ORIENTED_EDGE('',*,*,#1937,.F.);
#2732=ORIENTED_EDGE('',*,*,#1939,.T.);
#2733=ORIENTED_EDGE('',*,*,#1922,.F.);
#2734=ORIENTED_EDGE('',*,*,#1632,.F.);
#2735=ORIENTED_EDGE('',*,*,#1934,.F.);
#2736=ORIENTED_EDGE('',*,*,#1940,.F.);
#2737=ORIENTED_EDGE('',*,*,#1698,.F.);
#2738=ORIENTED_EDGE('',*,*,#1941,.T.);
#2739=ORIENTED_EDGE('',*,*,#1942,.F.);
#2740=ORIENTED_EDGE('',*,*,#1943,.F.);
#2741=ORIENTED_EDGE('',*,*,#1944,.F.);
#2742=ORIENTED_EDGE('',*,*,#1945,.F.);
#2743=ORIENTED_EDGE('',*,*,#1932,.F.);
#2744=ORIENTED_EDGE('',*,*,#1946,.F.);
#2745=ORIENTED_EDGE('',*,*,#1699,.F.);
#2746=ORIENTED_EDGE('',*,*,#1940,.T.);
#2747=ORIENTED_EDGE('',*,*,#1929,.F.);
#2748=ORIENTED_EDGE('',*,*,#1947,.F.);
#2749=ORIENTED_EDGE('',*,*,#1700,.F.);
#2750=ORIENTED_EDGE('',*,*,#1946,.T.);
#2751=ORIENTED_EDGE('',*,*,#1926,.F.);
#2752=ORIENTED_EDGE('',*,*,#1948,.F.);
#2753=ORIENTED_EDGE('',*,*,#1701,.F.);
#2754=ORIENTED_EDGE('',*,*,#1947,.T.);
#2755=ORIENTED_EDGE('',*,*,#1923,.F.);
#2756=ORIENTED_EDGE('',*,*,#1949,.F.);
#2757=ORIENTED_EDGE('',*,*,#1702,.F.);
#2758=ORIENTED_EDGE('',*,*,#1948,.T.);
#2759=ORIENTED_EDGE('',*,*,#1939,.F.);
#2760=ORIENTED_EDGE('',*,*,#1950,.T.);
#2761=ORIENTED_EDGE('',*,*,#1951,.T.);
#2762=ORIENTED_EDGE('',*,*,#1952,.T.);
#2763=ORIENTED_EDGE('',*,*,#1703,.T.);
#2764=ORIENTED_EDGE('',*,*,#1949,.T.);
#2765=ORIENTED_EDGE('',*,*,#1936,.F.);
#2766=ORIENTED_EDGE('',*,*,#1953,.F.);
#2767=ORIENTED_EDGE('',*,*,#1954,.F.);
#2768=ORIENTED_EDGE('',*,*,#1950,.F.);
#2769=ORIENTED_EDGE('',*,*,#1913,.T.);
#2770=ORIENTED_EDGE('',*,*,#1955,.T.);
#2771=ORIENTED_EDGE('',*,*,#1956,.T.);
#2772=ORIENTED_EDGE('',*,*,#1658,.T.);
#2773=ORIENTED_EDGE('',*,*,#1955,.F.);
#2774=ORIENTED_EDGE('',*,*,#1912,.T.);
#2775=ORIENTED_EDGE('',*,*,#1957,.F.);
#2776=ORIENTED_EDGE('',*,*,#1958,.T.);
#2777=ORIENTED_EDGE('',*,*,#1945,.T.);
#2778=ORIENTED_EDGE('',*,*,#1959,.T.);
#2779=ORIENTED_EDGE('',*,*,#1960,.T.);
#2780=ORIENTED_EDGE('',*,*,#1633,.T.);
#2781=ORIENTED_EDGE('',*,*,#1959,.F.);
#2782=ORIENTED_EDGE('',*,*,#1944,.T.);
#2783=ORIENTED_EDGE('',*,*,#1961,.F.);
#2784=ORIENTED_EDGE('',*,*,#1962,.T.);
#2785=ORIENTED_EDGE('',*,*,#1963,.T.);
#2786=ORIENTED_EDGE('',*,*,#1964,.T.);
#2787=ORIENTED_EDGE('',*,*,#1965,.T.);
#2788=ORIENTED_EDGE('',*,*,#1966,.T.);
#2789=ORIENTED_EDGE('',*,*,#1967,.F.);
#2790=ORIENTED_EDGE('',*,*,#1827,.F.);
#2791=ORIENTED_EDGE('',*,*,#1824,.T.);
#2792=ORIENTED_EDGE('',*,*,#1968,.F.);
#2793=ORIENTED_EDGE('',*,*,#1966,.F.);
#2794=ORIENTED_EDGE('',*,*,#1969,.T.);
#2795=ORIENTED_EDGE('',*,*,#1967,.T.);
#2796=ORIENTED_EDGE('',*,*,#1970,.F.);
#2797=ORIENTED_EDGE('',*,*,#1694,.F.);
#2798=ORIENTED_EDGE('',*,*,#1828,.T.);
#2799=ORIENTED_EDGE('',*,*,#1965,.F.);
#2800=ORIENTED_EDGE('',*,*,#1971,.T.);
#2801=ORIENTED_EDGE('',*,*,#1695,.T.);
#2802=ORIENTED_EDGE('',*,*,#1970,.T.);
#2803=ORIENTED_EDGE('',*,*,#1969,.F.);
#2804=ORIENTED_EDGE('',*,*,#1964,.F.);
#2805=ORIENTED_EDGE('',*,*,#1972,.T.);
#2806=ORIENTED_EDGE('',*,*,#1973,.F.);
#2807=ORIENTED_EDGE('',*,*,#1974,.T.);
#2808=ORIENTED_EDGE('',*,*,#1975,.T.);
#2809=ORIENTED_EDGE('',*,*,#1973,.T.);
#2810=ORIENTED_EDGE('',*,*,#1976,.T.);
#2811=ORIENTED_EDGE('',*,*,#1977,.T.);
#2812=ORIENTED_EDGE('',*,*,#1978,.T.);
#2813=ORIENTED_EDGE('',*,*,#1979,.T.);
#2814=ORIENTED_EDGE('',*,*,#1942,.T.);
#2815=ORIENTED_EDGE('',*,*,#1980,.T.);
#2816=ORIENTED_EDGE('',*,*,#1977,.F.);
#2817=ORIENTED_EDGE('',*,*,#1974,.F.);
#2818=ORIENTED_EDGE('',*,*,#1981,.F.);
#2819=ORIENTED_EDGE('',*,*,#1696,.F.);
#2820=ORIENTED_EDGE('',*,*,#1971,.F.);
#2821=ORIENTED_EDGE('',*,*,#1975,.F.);
#2822=ORIENTED_EDGE('',*,*,#1980,.F.);
#2823=ORIENTED_EDGE('',*,*,#1941,.F.);
#2824=ORIENTED_EDGE('',*,*,#1697,.T.);
#2825=ORIENTED_EDGE('',*,*,#1981,.T.);
#2826=ORIENTED_EDGE('',*,*,#1982,.T.);
#2827=ORIENTED_EDGE('',*,*,#1983,.T.);
#2828=ORIENTED_EDGE('',*,*,#1984,.T.);
#2829=ORIENTED_EDGE('',*,*,#1985,.T.);
#2830=ORIENTED_EDGE('',*,*,#1986,.T.);
#2831=ORIENTED_EDGE('',*,*,#1987,.T.);
#2832=ORIENTED_EDGE('',*,*,#1984,.F.);
#2833=ORIENTED_EDGE('',*,*,#1988,.T.);
#2834=ORIENTED_EDGE('',*,*,#1704,.T.);
#2835=ORIENTED_EDGE('',*,*,#1952,.F.);
#2836=ORIENTED_EDGE('',*,*,#1989,.T.);
#2837=ORIENTED_EDGE('',*,*,#1986,.F.);
#2838=ORIENTED_EDGE('',*,*,#1990,.T.);
#2839=ORIENTED_EDGE('',*,*,#1990,.F.);
#2840=ORIENTED_EDGE('',*,*,#1991,.F.);
#2841=ORIENTED_EDGE('',*,*,#1705,.F.);
#2842=ORIENTED_EDGE('',*,*,#1988,.F.);
#2843=ORIENTED_EDGE('',*,*,#1992,.T.);
#2844=ORIENTED_EDGE('',*,*,#1706,.T.);
#2845=ORIENTED_EDGE('',*,*,#1991,.T.);
#2846=ORIENTED_EDGE('',*,*,#1983,.F.);
#2847=ORIENTED_EDGE('',*,*,#1993,.F.);
#2848=ORIENTED_EDGE('',*,*,#1707,.F.);
#2849=ORIENTED_EDGE('',*,*,#1992,.F.);
#2850=ORIENTED_EDGE('',*,*,#1994,.F.);
#2851=ORIENTED_EDGE('',*,*,#1995,.T.);
#2852=ORIENTED_EDGE('',*,*,#1996,.T.);
#2853=ORIENTED_EDGE('',*,*,#1910,.T.);
#2854=ORIENTED_EDGE('',*,*,#1997,.T.);
#2855=ORIENTED_EDGE('',*,*,#1998,.T.);
#2856=ORIENTED_EDGE('',*,*,#1999,.T.);
#2857=ORIENTED_EDGE('',*,*,#2000,.F.);
#2858=ORIENTED_EDGE('',*,*,#2001,.T.);
#2859=ORIENTED_EDGE('',*,*,#2002,.T.);
#2860=ORIENTED_EDGE('',*,*,#2003,.T.);
#2861=ORIENTED_EDGE('',*,*,#1997,.F.);
#2862=ORIENTED_EDGE('',*,*,#2004,.T.);
#2863=ORIENTED_EDGE('',*,*,#1999,.F.);
#2864=ORIENTED_EDGE('',*,*,#2005,.T.);
#2865=ORIENTED_EDGE('',*,*,#2006,.T.);
#2866=ORIENTED_EDGE('',*,*,#2003,.F.);
#2867=ORIENTED_EDGE('',*,*,#2007,.T.);
#2868=ORIENTED_EDGE('',*,*,#1994,.T.);
#2869=ORIENTED_EDGE('',*,*,#1909,.F.);
#2870=ORIENTED_EDGE('',*,*,#1710,.T.);
#2871=ORIENTED_EDGE('',*,*,#2008,.T.);
#2872=ORIENTED_EDGE('',*,*,#1989,.F.);
#2873=ORIENTED_EDGE('',*,*,#1951,.F.);
#2874=ORIENTED_EDGE('',*,*,#1954,.T.);
#2875=ORIENTED_EDGE('',*,*,#2009,.T.);
#2876=ORIENTED_EDGE('',*,*,#2010,.F.);
#2877=ORIENTED_EDGE('',*,*,#1995,.F.);
#2878=ORIENTED_EDGE('',*,*,#2007,.F.);
#2879=ORIENTED_EDGE('',*,*,#2002,.F.);
#2880=ORIENTED_EDGE('',*,*,#2001,.F.);
#2881=ORIENTED_EDGE('',*,*,#2000,.T.);
#2882=ORIENTED_EDGE('',*,*,#2004,.F.);
#2883=ORIENTED_EDGE('',*,*,#2006,.F.);
#2884=ORIENTED_EDGE('',*,*,#2011,.F.);
#2885=ORIENTED_EDGE('',*,*,#1985,.F.);
#2886=ORIENTED_EDGE('',*,*,#1987,.F.);
#2887=ORIENTED_EDGE('',*,*,#1968,.T.);
#2888=ORIENTED_EDGE('',*,*,#1823,.T.);
#2889=ORIENTED_EDGE('',*,*,#1832,.T.);
#2890=ORIENTED_EDGE('',*,*,#1835,.T.);
#2891=ORIENTED_EDGE('',*,*,#1836,.T.);
#2892=ORIENTED_EDGE('',*,*,#1874,.T.);
#2893=ORIENTED_EDGE('',*,*,#1879,.F.);
#2894=ORIENTED_EDGE('',*,*,#1919,.T.);
#2895=ORIENTED_EDGE('',*,*,#2012,.T.);
#2896=ORIENTED_EDGE('',*,*,#2013,.F.);
#2897=ORIENTED_EDGE('',*,*,#1978,.F.);
#2898=ORIENTED_EDGE('',*,*,#1976,.F.);
#2899=ORIENTED_EDGE('',*,*,#1972,.F.);
#2900=ORIENTED_EDGE('',*,*,#1963,.F.);
#2901=ORIENTED_EDGE('',*,*,#1889,.F.);
#2902=ORIENTED_EDGE('',*,*,#2014,.T.);
#2903=ORIENTED_EDGE('',*,*,#1938,.F.);
#2904=ORIENTED_EDGE('',*,*,#1921,.F.);
#2905=ORIENTED_EDGE('',*,*,#1925,.F.);
#2906=ORIENTED_EDGE('',*,*,#1928,.F.);
#2907=ORIENTED_EDGE('',*,*,#1931,.F.);
#2908=ORIENTED_EDGE('',*,*,#1933,.F.);
#2909=ORIENTED_EDGE('',*,*,#1630,.T.);
#2910=ORIENTED_EDGE('',*,*,#1892,.F.);
#2911=ORIENTED_EDGE('',*,*,#1894,.F.);
#2912=ORIENTED_EDGE('',*,*,#1896,.F.);
#2913=ORIENTED_EDGE('',*,*,#1898,.F.);
#2914=ORIENTED_EDGE('',*,*,#1899,.F.);
#2915=ORIENTED_EDGE('',*,*,#2005,.F.);
#2916=ORIENTED_EDGE('',*,*,#2015,.T.);
#2917=ORIENTED_EDGE('',*,*,#1708,.T.);
#2918=ORIENTED_EDGE('',*,*,#1993,.T.);
#2919=ORIENTED_EDGE('',*,*,#1982,.F.);
#2920=ORIENTED_EDGE('',*,*,#2011,.T.);
#2921=ORIENTED_EDGE('',*,*,#1998,.F.);
#2922=ORIENTED_EDGE('',*,*,#2008,.F.);
#2923=ORIENTED_EDGE('',*,*,#1709,.F.);
#2924=ORIENTED_EDGE('',*,*,#2015,.F.);
#2925=ORIENTED_EDGE('',*,*,#1957,.T.);
#2926=ORIENTED_EDGE('',*,*,#1911,.T.);
#2927=ORIENTED_EDGE('',*,*,#1996,.F.);
#2928=ORIENTED_EDGE('',*,*,#2010,.T.);
#2929=ORIENTED_EDGE('',*,*,#2016,.T.);
#2930=ORIENTED_EDGE('',*,*,#1956,.F.);
#2931=ORIENTED_EDGE('',*,*,#1958,.F.);
#2932=ORIENTED_EDGE('',*,*,#2016,.F.);
#2933=ORIENTED_EDGE('',*,*,#2009,.F.);
#2934=ORIENTED_EDGE('',*,*,#1953,.T.);
#2935=ORIENTED_EDGE('',*,*,#1935,.F.);
#2936=ORIENTED_EDGE('',*,*,#2014,.F.);
#2937=ORIENTED_EDGE('',*,*,#1888,.F.);
#2938=ORIENTED_EDGE('',*,*,#1659,.T.);
#2939=ORIENTED_EDGE('',*,*,#1961,.T.);
#2940=ORIENTED_EDGE('',*,*,#1943,.T.);
#2941=ORIENTED_EDGE('',*,*,#1979,.F.);
#2942=ORIENTED_EDGE('',*,*,#2013,.T.);
#2943=ORIENTED_EDGE('',*,*,#2017,.T.);
#2944=ORIENTED_EDGE('',*,*,#1960,.F.);
#2945=ORIENTED_EDGE('',*,*,#1962,.F.);
#2946=ORIENTED_EDGE('',*,*,#2017,.F.);
#2947=ORIENTED_EDGE('',*,*,#2012,.F.);
#2948=ORIENTED_EDGE('',*,*,#1918,.T.);
#2949=ORIENTED_EDGE('',*,*,#1916,.F.);
#2950=ORIENTED_EDGE('',*,*,#2018,.F.);
#2951=ORIENTED_EDGE('',*,*,#1880,.F.);
#2952=ORIENTED_EDGE('',*,*,#1634,.T.);
#2953=ORIENTED_EDGE('',*,*,#1887,.T.);
#2954=ORIENTED_EDGE('',*,*,#1745,.T.);
#2955=ORIENTED_EDGE('',*,*,#1740,.T.);
#2956=ORIENTED_EDGE('',*,*,#1722,.F.);
#2957=ORIENTED_EDGE('',*,*,#1772,.T.);
#2958=ORIENTED_EDGE('',*,*,#1770,.T.);
#2959=ORIENTED_EDGE('',*,*,#1902,.T.);
#2960=ORIENTED_EDGE('',*,*,#1904,.F.);
#2961=ORIENTED_EDGE('',*,*,#1906,.F.);
#2962=ORIENTED_EDGE('',*,*,#1655,.T.);
#2963=ORIENTED_EDGE('',*,*,#1884,.F.);
#2964=ORIENTED_EDGE('',*,*,#1886,.F.);
#2965=ORIENTED_EDGE('',*,*,#1881,.T.);
#2966=ORIENTED_EDGE('',*,*,#2018,.T.);
#2967=ORIENTED_EDGE('',*,*,#1915,.T.);
#2968=ORIENTED_EDGE('',*,*,#1876,.F.);
#2969=PLANE('',#3444);
#2970=PLANE('',#3448);
#2971=PLANE('',#3455);
#2972=PLANE('',#3459);
#2973=PLANE('',#3463);
#2974=PLANE('',#3467);
#2975=PLANE('',#3474);
#2976=PLANE('',#3481);
#2977=PLANE('',#3485);
#2978=PLANE('',#3489);
#2979=PLANE('',#3493);
#2980=PLANE('',#3500);
#2981=PLANE('',#3511);
#2982=PLANE('',#3514);
#2983=PLANE('',#3517);
#2984=PLANE('',#3521);
#2985=PLANE('',#3529);
#2986=PLANE('',#3532);
#2987=PLANE('',#3533);
#2988=PLANE('',#3541);
#2989=PLANE('',#3573);
#2990=PLANE('',#3581);
#2991=PLANE('',#3586);
#2992=PLANE('',#3587);
#2993=PLANE('',#3588);
#2994=PLANE('',#3592);
#2995=PLANE('',#3596);
#2996=PLANE('',#3597);
#2997=PLANE('',#3599);
#2998=PLANE('',#3601);
#2999=PLANE('',#3605);
#3000=PLANE('',#3606);
#3001=PLANE('',#3608);
#3002=PLANE('',#3612);
#3003=PLANE('',#3616);
#3004=PLANE('',#3617);
#3005=PLANE('',#3620);
#3006=PLANE('',#3622);
#3007=PLANE('',#3624);
#3008=PLANE('',#3627);
#3009=PLANE('',#3630);
#3010=PLANE('',#3634);
#3011=PLANE('',#3645);
#3012=PLANE('',#3653);
#3013=PLANE('',#3655);
#3014=PLANE('',#3664);
#3015=PLANE('',#3667);
#3016=PLANE('',#3669);
#3017=PLANE('',#3671);
#3018=PLANE('',#3674);
#3019=PLANE('',#3675);
#3020=PLANE('',#3676);
#3021=PLANE('',#3677);
#3022=PLANE('',#3680);
#3023=PLANE('',#3681);
#3024=PLANE('',#3682);
#3025=PLANE('',#3685);
#3026=PLANE('',#3688);
#3027=PLANE('',#3689);
#3028=PLANE('',#3693);
#3029=PLANE('',#3694);
#3030=PLANE('',#3696);
#3031=PLANE('',#3697);
#3032=PLANE('',#3698);
#3033=PLANE('',#3699);
#3034=PLANE('',#3703);
#3035=PLANE('',#3707);
#3036=PLANE('',#3708);
#3037=PLANE('',#3711);
#3038=PLANE('',#3713);
#3039=PLANE('',#3715);
#3040=PLANE('',#3718);
#3041=PLANE('',#3721);
#3042=PLANE('',#3725);
#3043=PLANE('',#3731);
#3044=PLANE('',#3738);
#3045=PLANE('',#3746);
#3046=PLANE('',#3748);
#3047=PLANE('',#3757);
#3048=PLANE('',#3760);
#3049=PLANE('',#3762);
#3050=PLANE('',#3764);
#3051=PLANE('',#3766);
#3052=PLANE('',#3768);
#3053=PLANE('',#3769);
#3054=PLANE('',#3770);
#3055=STYLED_ITEM('',(#6300),#3240);
#3056=STYLED_ITEM('',(#6300),#3241);
#3057=STYLED_ITEM('',(#6300),#3242);
#3058=STYLED_ITEM('',(#6300),#3243);
#3059=STYLED_ITEM('',(#6300),#3244);
#3060=STYLED_ITEM('',(#6300),#3245);
#3061=STYLED_ITEM('',(#6300),#3246);
#3062=STYLED_ITEM('',(#6300),#3247);
#3063=STYLED_ITEM('',(#6300),#3248);
#3064=STYLED_ITEM('',(#6300),#3249);
#3065=STYLED_ITEM('',(#6300),#3250);
#3066=STYLED_ITEM('',(#6300),#3251);
#3067=STYLED_ITEM('',(#6300),#3252);
#3068=STYLED_ITEM('',(#6300),#3253);
#3069=STYLED_ITEM('',(#6300),#3254);
#3070=STYLED_ITEM('',(#6300),#3255);
#3071=STYLED_ITEM('',(#6300),#3256);
#3072=STYLED_ITEM('',(#6300),#3257);
#3073=STYLED_ITEM('',(#6300),#3258);
#3074=STYLED_ITEM('',(#6300),#3259);
#3075=STYLED_ITEM('',(#6300),#3260);
#3076=STYLED_ITEM('',(#6300),#3261);
#3077=STYLED_ITEM('',(#6300),#3262);
#3078=STYLED_ITEM('',(#6300),#3263);
#3079=STYLED_ITEM('',(#6300),#3264);
#3080=STYLED_ITEM('',(#6300),#3265);
#3081=STYLED_ITEM('',(#6300),#3266);
#3082=STYLED_ITEM('',(#6300),#3267);
#3083=STYLED_ITEM('',(#6300),#3268);
#3084=STYLED_ITEM('',(#6300),#3269);
#3085=STYLED_ITEM('',(#6300),#3270);
#3086=STYLED_ITEM('',(#6300),#3271);
#3087=STYLED_ITEM('',(#6300),#3272);
#3088=STYLED_ITEM('',(#6300),#3273);
#3089=STYLED_ITEM('',(#6300),#3274);
#3090=STYLED_ITEM('',(#6300),#3275);
#3091=STYLED_ITEM('',(#6300),#3276);
#3092=STYLED_ITEM('',(#6300),#3277);
#3093=STYLED_ITEM('',(#6300),#3278);
#3094=STYLED_ITEM('',(#6300),#3279);
#3095=STYLED_ITEM('',(#6300),#3280);
#3096=STYLED_ITEM('',(#6300),#3281);
#3097=STYLED_ITEM('',(#6300),#3282);
#3098=STYLED_ITEM('',(#6300),#3283);
#3099=STYLED_ITEM('',(#6300),#3284);
#3100=STYLED_ITEM('',(#6300),#3285);
#3101=STYLED_ITEM('',(#6300),#3286);
#3102=STYLED_ITEM('',(#6300),#3287);
#3103=STYLED_ITEM('',(#6300),#3288);
#3104=STYLED_ITEM('',(#6300),#3289);
#3105=STYLED_ITEM('',(#6300),#3290);
#3106=STYLED_ITEM('',(#6300),#3291);
#3107=STYLED_ITEM('',(#6300),#3292);
#3108=STYLED_ITEM('',(#6300),#3293);
#3109=STYLED_ITEM('',(#6300),#3294);
#3110=STYLED_ITEM('',(#6300),#3295);
#3111=STYLED_ITEM('',(#6300),#3296);
#3112=STYLED_ITEM('',(#6300),#3297);
#3113=STYLED_ITEM('',(#6300),#3298);
#3114=STYLED_ITEM('',(#6300),#3299);
#3115=STYLED_ITEM('',(#6300),#3300);
#3116=STYLED_ITEM('',(#6300),#3301);
#3117=STYLED_ITEM('',(#6300),#3302);
#3118=STYLED_ITEM('',(#6300),#3303);
#3119=STYLED_ITEM('',(#6300),#3304);
#3120=STYLED_ITEM('',(#6300),#3305);
#3121=STYLED_ITEM('',(#6300),#3306);
#3122=STYLED_ITEM('',(#6300),#3307);
#3123=STYLED_ITEM('',(#6300),#3308);
#3124=STYLED_ITEM('',(#6300),#3309);
#3125=STYLED_ITEM('',(#6300),#3310);
#3126=STYLED_ITEM('',(#6300),#3311);
#3127=STYLED_ITEM('',(#6300),#3312);
#3128=STYLED_ITEM('',(#6300),#3313);
#3129=STYLED_ITEM('',(#6300),#3314);
#3130=STYLED_ITEM('',(#6300),#3315);
#3131=STYLED_ITEM('',(#6300),#3316);
#3132=STYLED_ITEM('',(#6300),#3317);
#3133=STYLED_ITEM('',(#6300),#3318);
#3134=STYLED_ITEM('',(#6300),#3319);
#3135=STYLED_ITEM('',(#6300),#3320);
#3136=STYLED_ITEM('',(#6300),#3321);
#3137=STYLED_ITEM('',(#6300),#3322);
#3138=STYLED_ITEM('',(#6300),#3323);
#3139=STYLED_ITEM('',(#6300),#3324);
#3140=STYLED_ITEM('',(#6300),#3325);
#3141=STYLED_ITEM('',(#6300),#3326);
#3142=STYLED_ITEM('',(#6300),#3327);
#3143=STYLED_ITEM('',(#6300),#3328);
#3144=STYLED_ITEM('',(#6300),#3329);
#3145=STYLED_ITEM('',(#6300),#3330);
#3146=STYLED_ITEM('',(#6300),#3331);
#3147=STYLED_ITEM('',(#6300),#3332);
#3148=STYLED_ITEM('',(#6300),#3333);
#3149=STYLED_ITEM('',(#6300),#3334);
#3150=STYLED_ITEM('',(#6300),#3335);
#3151=STYLED_ITEM('',(#6300),#3336);
#3152=STYLED_ITEM('',(#6300),#3337);
#3153=STYLED_ITEM('',(#6300),#3338);
#3154=STYLED_ITEM('',(#6300),#3339);
#3155=STYLED_ITEM('',(#6300),#3340);
#3156=STYLED_ITEM('',(#6300),#3341);
#3157=STYLED_ITEM('',(#6300),#3342);
#3158=STYLED_ITEM('',(#6300),#3343);
#3159=STYLED_ITEM('',(#6300),#3344);
#3160=STYLED_ITEM('',(#6300),#3345);
#3161=STYLED_ITEM('',(#6300),#3346);
#3162=STYLED_ITEM('',(#6300),#3347);
#3163=STYLED_ITEM('',(#6300),#3348);
#3164=STYLED_ITEM('',(#6300),#3349);
#3165=STYLED_ITEM('',(#6300),#3350);
#3166=STYLED_ITEM('',(#6300),#3351);
#3167=STYLED_ITEM('',(#6300),#3352);
#3168=STYLED_ITEM('',(#6300),#3353);
#3169=STYLED_ITEM('',(#6300),#3354);
#3170=STYLED_ITEM('',(#6300),#3355);
#3171=STYLED_ITEM('',(#6300),#3356);
#3172=STYLED_ITEM('',(#6300),#3357);
#3173=STYLED_ITEM('',(#6300),#3358);
#3174=STYLED_ITEM('',(#6300),#3359);
#3175=STYLED_ITEM('',(#6300),#3360);
#3176=STYLED_ITEM('',(#6300),#3361);
#3177=STYLED_ITEM('',(#6300),#3362);
#3178=STYLED_ITEM('',(#6300),#3363);
#3179=STYLED_ITEM('',(#6300),#3364);
#3180=STYLED_ITEM('',(#6300),#3365);
#3181=STYLED_ITEM('',(#6300),#3366);
#3182=STYLED_ITEM('',(#6300),#3367);
#3183=STYLED_ITEM('',(#6300),#3368);
#3184=STYLED_ITEM('',(#6300),#3369);
#3185=STYLED_ITEM('',(#6300),#3370);
#3186=STYLED_ITEM('',(#6300),#3371);
#3187=STYLED_ITEM('',(#6300),#3372);
#3188=STYLED_ITEM('',(#6300),#3373);
#3189=STYLED_ITEM('',(#6300),#3374);
#3190=STYLED_ITEM('',(#6300),#3375);
#3191=STYLED_ITEM('',(#6300),#3376);
#3192=STYLED_ITEM('',(#6300),#3377);
#3193=STYLED_ITEM('',(#6300),#3378);
#3194=STYLED_ITEM('',(#6300),#3379);
#3195=STYLED_ITEM('',(#6300),#3380);
#3196=STYLED_ITEM('',(#6300),#3381);
#3197=STYLED_ITEM('',(#6300),#3382);
#3198=STYLED_ITEM('',(#6300),#3383);
#3199=STYLED_ITEM('',(#6300),#3384);
#3200=STYLED_ITEM('',(#6300),#3385);
#3201=STYLED_ITEM('',(#6300),#3386);
#3202=STYLED_ITEM('',(#6300),#3387);
#3203=STYLED_ITEM('',(#6300),#3388);
#3204=STYLED_ITEM('',(#6300),#3389);
#3205=STYLED_ITEM('',(#6300),#3390);
#3206=STYLED_ITEM('',(#6300),#3391);
#3207=STYLED_ITEM('',(#6300),#3392);
#3208=STYLED_ITEM('',(#6300),#3393);
#3209=STYLED_ITEM('',(#6300),#3394);
#3210=STYLED_ITEM('',(#6300),#3395);
#3211=STYLED_ITEM('',(#6300),#3396);
#3212=STYLED_ITEM('',(#6300),#3397);
#3213=STYLED_ITEM('',(#6300),#3398);
#3214=STYLED_ITEM('',(#6300),#3399);
#3215=STYLED_ITEM('',(#6300),#3400);
#3216=STYLED_ITEM('',(#6300),#3401);
#3217=STYLED_ITEM('',(#6300),#3402);
#3218=STYLED_ITEM('',(#6300),#3403);
#3219=STYLED_ITEM('',(#6300),#3404);
#3220=STYLED_ITEM('',(#6300),#3405);
#3221=STYLED_ITEM('',(#6300),#3406);
#3222=STYLED_ITEM('',(#6300),#3407);
#3223=STYLED_ITEM('',(#6300),#3408);
#3224=STYLED_ITEM('',(#6300),#3409);
#3225=STYLED_ITEM('',(#6300),#3410);
#3226=STYLED_ITEM('',(#6300),#3411);
#3227=STYLED_ITEM('',(#6300),#3412);
#3228=STYLED_ITEM('',(#6300),#3413);
#3229=STYLED_ITEM('',(#6300),#3414);
#3230=STYLED_ITEM('',(#6300),#3415);
#3231=STYLED_ITEM('',(#6300),#3416);
#3232=STYLED_ITEM('',(#6300),#3417);
#3233=STYLED_ITEM('',(#6300),#3418);
#3234=STYLED_ITEM('',(#6300),#3419);
#3235=STYLED_ITEM('',(#6300),#3420);
#3236=STYLED_ITEM('',(#6300),#3421);
#3237=STYLED_ITEM('',(#6300),#3422);
#3238=STYLED_ITEM('',(#6300),#3423);
#3239=STYLED_ITEM('',(#6299),#13);
#3240=ADVANCED_FACE('',(#297),#2969,.T.);
#3241=ADVANCED_FACE('',(#298),#261,.T.);
#3242=ADVANCED_FACE('',(#299),#2970,.T.);
#3243=ADVANCED_FACE('',(#300),#262,.F.);
#3244=ADVANCED_FACE('',(#301),#263,.T.);
#3245=ADVANCED_FACE('',(#302),#2971,.T.);
#3246=ADVANCED_FACE('',(#303),#264,.F.);
#3247=ADVANCED_FACE('',(#304),#2972,.T.);
#3248=ADVANCED_FACE('',(#305),#265,.T.);
#3249=ADVANCED_FACE('',(#306),#2973,.T.);
#3250=ADVANCED_FACE('',(#307),#266,.T.);
#3251=ADVANCED_FACE('',(#308),#2974,.T.);
#3252=ADVANCED_FACE('',(#309),#267,.F.);
#3253=ADVANCED_FACE('',(#310),#268,.T.);
#3254=ADVANCED_FACE('',(#311),#2975,.T.);
#3255=ADVANCED_FACE('',(#312),#269,.T.);
#3256=ADVANCED_FACE('',(#313),#270,.F.);
#3257=ADVANCED_FACE('',(#314),#2976,.T.);
#3258=ADVANCED_FACE('',(#315),#271,.T.);
#3259=ADVANCED_FACE('',(#316),#2977,.T.);
#3260=ADVANCED_FACE('',(#317),#272,.T.);
#3261=ADVANCED_FACE('',(#318),#2978,.T.);
#3262=ADVANCED_FACE('',(#319),#273,.F.);
#3263=ADVANCED_FACE('',(#320),#2979,.T.);
#3264=ADVANCED_FACE('',(#321),#274,.T.);
#3265=ADVANCED_FACE('',(#322),#275,.F.);
#3266=ADVANCED_FACE('',(#323),#2980,.T.);
#3267=ADVANCED_FACE('',(#324),#276,.T.);
#3268=ADVANCED_FACE('',(#325),#96,.T.);
#3269=ADVANCED_FACE('',(#326),#97,.F.);
#3270=ADVANCED_FACE('',(#327),#2981,.T.);
#3271=ADVANCED_FACE('',(#328),#98,.T.);
#3272=ADVANCED_FACE('',(#329),#2982,.T.);
#3273=ADVANCED_FACE('',(#330),#99,.T.);
#3274=ADVANCED_FACE('',(#331),#2983,.T.);
#3275=ADVANCED_FACE('',(#332),#100,.F.);
#3276=ADVANCED_FACE('',(#333),#2984,.T.);
#3277=ADVANCED_FACE('',(#334),#101,.T.);
#3278=ADVANCED_FACE('',(#335),#102,.F.);
#3279=ADVANCED_FACE('',(#336),#2985,.T.);
#3280=ADVANCED_FACE('',(#337),#103,.T.);
#3281=ADVANCED_FACE('',(#338),#2986,.T.);
#3282=ADVANCED_FACE('',(#339,#54),#2987,.T.);
#3283=ADVANCED_FACE('',(#340),#277,.F.);
#3284=ADVANCED_FACE('',(#341),#104,.F.);
#3285=ADVANCED_FACE('',(#342,#55),#2988,.F.);
#3286=ADVANCED_FACE('',(#343),#278,.F.);
#3287=ADVANCED_FACE('',(#344),#105,.F.);
#3288=ADVANCED_FACE('',(#345),#106,.T.);
#3289=ADVANCED_FACE('',(#346),#107,.F.);
#3290=ADVANCED_FACE('',(#347),#2989,.F.);
#3291=ADVANCED_FACE('',(#348),#108,.F.);
#3292=ADVANCED_FACE('',(#349),#109,.T.);
#3293=ADVANCED_FACE('',(#350),#2990,.F.);
#3294=ADVANCED_FACE('',(#351),#279,.T.);
#3295=ADVANCED_FACE('',(#352),#110,.T.);
#3296=ADVANCED_FACE('',(#353),#2991,.F.);
#3297=ADVANCED_FACE('',(#354),#2992,.F.);
#3298=ADVANCED_FACE('',(#355),#2993,.F.);
#3299=ADVANCED_FACE('',(#356),#280,.T.);
#3300=ADVANCED_FACE('',(#357),#2994,.F.);
#3301=ADVANCED_FACE('',(#358),#281,.T.);
#3302=ADVANCED_FACE('',(#359),#2995,.F.);
#3303=ADVANCED_FACE('',(#360),#2996,.F.);
#3304=ADVANCED_FACE('',(#361),#111,.T.);
#3305=ADVANCED_FACE('',(#362),#2997,.F.);
#3306=ADVANCED_FACE('',(#363),#112,.T.);
#3307=ADVANCED_FACE('',(#364),#2998,.F.);
#3308=ADVANCED_FACE('',(#365),#282,.F.);
#3309=ADVANCED_FACE('',(#366),#2999,.F.);
#3310=ADVANCED_FACE('',(#367),#3000,.F.);
#3311=ADVANCED_FACE('',(#368),#113,.F.);
#3312=ADVANCED_FACE('',(#369),#3001,.F.);
#3313=ADVANCED_FACE('',(#370),#283,.F.);
#3314=ADVANCED_FACE('',(#371),#3002,.F.);
#3315=ADVANCED_FACE('',(#372),#284,.F.);
#3316=ADVANCED_FACE('',(#373),#3003,.F.);
#3317=ADVANCED_FACE('',(#374),#3004,.F.);
#3318=ADVANCED_FACE('',(#375),#285,.T.);
#3319=ADVANCED_FACE('',(#376),#3005,.F.);
#3320=ADVANCED_FACE('',(#377),#114,.F.);
#3321=ADVANCED_FACE('',(#378),#3006,.F.);
#3322=ADVANCED_FACE('',(#379),#115,.F.);
#3323=ADVANCED_FACE('',(#380),#3007,.F.);
#3324=ADVANCED_FACE('',(#381),#116,.T.);
#3325=ADVANCED_FACE('',(#382),#3008,.F.);
#3326=ADVANCED_FACE('',(#383),#286,.T.);
#3327=ADVANCED_FACE('',(#384),#3009,.T.);
#3328=ADVANCED_FACE('',(#385),#287,.T.);
#3329=ADVANCED_FACE('',(#386),#3010,.T.);
#3330=ADVANCED_FACE('',(#387),#18,.T.);
#3331=ADVANCED_FACE('',(#388),#117,.T.);
#3332=ADVANCED_FACE('',(#389),#118,.T.);
#3333=ADVANCED_FACE('',(#390),#19,.T.);
#3334=ADVANCED_FACE('',(#391),#119,.T.);
#3335=ADVANCED_FACE('',(#392),#3011,.F.);
#3336=ADVANCED_FACE('',(#393),#120,.T.);
#3337=ADVANCED_FACE('',(#394),#121,.T.);
#3338=ADVANCED_FACE('',(#395),#20,.T.);
#3339=ADVANCED_FACE('',(#396),#122,.T.);
#3340=ADVANCED_FACE('',(#397),#3012,.F.);
#3341=ADVANCED_FACE('',(#398),#123,.T.);
#3342=ADVANCED_FACE('',(#399),#3013,.F.);
#3343=ADVANCED_FACE('',(#400),#124,.T.);
#3344=ADVANCED_FACE('',(#401),#125,.T.);
#3345=ADVANCED_FACE('',(#402),#14,.T.);
#3346=ADVANCED_FACE('',(#403),#15,.T.);
#3347=ADVANCED_FACE('',(#404),#126,.T.);
#3348=ADVANCED_FACE('',(#405),#3014,.F.);
#3349=ADVANCED_FACE('',(#406),#3015,.T.);
#3350=ADVANCED_FACE('',(#407),#127,.T.);
#3351=ADVANCED_FACE('',(#408),#3016,.F.);
#3352=ADVANCED_FACE('',(#409),#128,.T.);
#3353=ADVANCED_FACE('',(#410),#3017,.F.);
#3354=ADVANCED_FACE('',(#411),#129,.T.);
#3355=ADVANCED_FACE('',(#412),#3018,.F.);
#3356=ADVANCED_FACE('',(#413),#3019,.T.);
#3357=ADVANCED_FACE('',(#414),#3020,.T.);
#3358=ADVANCED_FACE('',(#415),#3021,.T.);
#3359=ADVANCED_FACE('',(#416),#288,.T.);
#3360=ADVANCED_FACE('',(#417),#3022,.T.);
#3361=ADVANCED_FACE('',(#418),#3023,.T.);
#3362=ADVANCED_FACE('',(#419),#3024,.T.);
#3363=ADVANCED_FACE('',(#420),#289,.T.);
#3364=ADVANCED_FACE('',(#421),#3025,.T.);
#3365=ADVANCED_FACE('',(#422),#290,.T.);
#3366=ADVANCED_FACE('',(#423),#3026,.T.);
#3367=ADVANCED_FACE('',(#424),#3027,.T.);
#3368=ADVANCED_FACE('',(#425),#291,.F.);
#3369=ADVANCED_FACE('',(#426),#3028,.T.);
#3370=ADVANCED_FACE('',(#427),#3029,.T.);
#3371=ADVANCED_FACE('',(#428),#130,.F.);
#3372=ADVANCED_FACE('',(#429),#3030,.T.);
#3373=ADVANCED_FACE('',(#430),#3031,.T.);
#3374=ADVANCED_FACE('',(#431),#3032,.T.);
#3375=ADVANCED_FACE('',(#432),#3033,.T.);
#3376=ADVANCED_FACE('',(#433),#292,.F.);
#3377=ADVANCED_FACE('',(#434),#3034,.T.);
#3378=ADVANCED_FACE('',(#435),#293,.F.);
#3379=ADVANCED_FACE('',(#436),#3035,.T.);
#3380=ADVANCED_FACE('',(#437),#3036,.T.);
#3381=ADVANCED_FACE('',(#438),#294,.T.);
#3382=ADVANCED_FACE('',(#439),#3037,.T.);
#3383=ADVANCED_FACE('',(#440),#131,.F.);
#3384=ADVANCED_FACE('',(#441),#3038,.T.);
#3385=ADVANCED_FACE('',(#442),#132,.F.);
#3386=ADVANCED_FACE('',(#443),#3039,.T.);
#3387=ADVANCED_FACE('',(#444),#133,.T.);
#3388=ADVANCED_FACE('',(#445),#3040,.T.);
#3389=ADVANCED_FACE('',(#446),#295,.T.);
#3390=ADVANCED_FACE('',(#447),#3041,.F.);
#3391=ADVANCED_FACE('',(#448),#296,.T.);
#3392=ADVANCED_FACE('',(#449),#3042,.F.);
#3393=ADVANCED_FACE('',(#450),#21,.F.);
#3394=ADVANCED_FACE('',(#451),#134,.T.);
#3395=ADVANCED_FACE('',(#452),#3043,.T.);
#3396=ADVANCED_FACE('',(#453),#135,.T.);
#3397=ADVANCED_FACE('',(#454),#136,.T.);
#3398=ADVANCED_FACE('',(#455),#22,.F.);
#3399=ADVANCED_FACE('',(#456),#137,.T.);
#3400=ADVANCED_FACE('',(#457),#3044,.T.);
#3401=ADVANCED_FACE('',(#458),#138,.T.);
#3402=ADVANCED_FACE('',(#459),#139,.T.);
#3403=ADVANCED_FACE('',(#460),#23,.F.);
#3404=ADVANCED_FACE('',(#461),#140,.T.);
#3405=ADVANCED_FACE('',(#462),#3045,.T.);
#3406=ADVANCED_FACE('',(#463),#141,.T.);
#3407=ADVANCED_FACE('',(#464),#3046,.T.);
#3408=ADVANCED_FACE('',(#465),#142,.T.);
#3409=ADVANCED_FACE('',(#466),#143,.T.);
#3410=ADVANCED_FACE('',(#467),#16,.F.);
#3411=ADVANCED_FACE('',(#468),#17,.F.);
#3412=ADVANCED_FACE('',(#469),#144,.T.);
#3413=ADVANCED_FACE('',(#470),#3047,.T.);
#3414=ADVANCED_FACE('',(#471),#3048,.T.);
#3415=ADVANCED_FACE('',(#472),#3049,.F.);
#3416=ADVANCED_FACE('',(#473),#145,.T.);
#3417=ADVANCED_FACE('',(#474),#3050,.T.);
#3418=ADVANCED_FACE('',(#475),#146,.T.);
#3419=ADVANCED_FACE('',(#476),#3051,.T.);
#3420=ADVANCED_FACE('',(#477),#147,.T.);
#3421=ADVANCED_FACE('',(#478),#3052,.T.);
#3422=ADVANCED_FACE('',(#479),#3053,.F.);
#3423=ADVANCED_FACE('',(#480),#3054,.F.);
#3424=CLOSED_SHELL('',(#3240,#3241,#3242,#3243,#3244,#3245,#3246,#3247,
#3248,#3249,#3250,#3251,#3252,#3253,#3254,#3255,#3256,#3257,#3258,#3259,
#3260,#3261,#3262,#3263,#3264,#3265,#3266,#3267,#3268,#3269,#3270,#3271,
#3272,#3273,#3274,#3275,#3276,#3277,#3278,#3279,#3280,#3281,#3282,#3283,
#3284,#3285,#3286,#3287,#3288,#3289,#3290,#3291,#3292,#3293,#3294,#3295,
#3296,#3297,#3298,#3299,#3300,#3301,#3302,#3303,#3304,#3305,#3306,#3307,
#3308,#3309,#3310,#3311,#3312,#3313,#3314,#3315,#3316,#3317,#3318,#3319,
#3320,#3321,#3322,#3323,#3324,#3325,#3326,#3327,#3328,#3329,#3330,#3331,
#3332,#3333,#3334,#3335,#3336,#3337,#3338,#3339,#3340,#3341,#3342,#3343,
#3344,#3345,#3346,#3347,#3348,#3349,#3350,#3351,#3352,#3353,#3354,#3355,
#3356,#3357,#3358,#3359,#3360,#3361,#3362,#3363,#3364,#3365,#3366,#3367,
#3368,#3369,#3370,#3371,#3372,#3373,#3374,#3375,#3376,#3377,#3378,#3379,
#3380,#3381,#3382,#3383,#3384,#3385,#3386,#3387,#3388,#3389,#3390,#3391,
#3392,#3393,#3394,#3395,#3396,#3397,#3398,#3399,#3400,#3401,#3402,#3403,
#3404,#3405,#3406,#3407,#3408,#3409,#3410,#3411,#3412,#3413,#3414,#3415,
#3416,#3417,#3418,#3419,#3420,#3421,#3422,#3423));
#3425=DERIVED_UNIT_ELEMENT(#3427,1.);
#3426=DERIVED_UNIT_ELEMENT(#6285,3.);
#3427=(
MASS_UNIT()
NAMED_UNIT(*)
SI_UNIT($,.GRAM.)
);
#3428=DERIVED_UNIT((#3425,#3426));
#3429=MEASURE_REPRESENTATION_ITEM('density measure',
POSITIVE_RATIO_MEASURE(1.),#3428);
#3430=PROPERTY_DEFINITION_REPRESENTATION(#3435,#3432);
#3431=PROPERTY_DEFINITION_REPRESENTATION(#3436,#3433);
#3432=REPRESENTATION('material name',(#3434),#6282);
#3433=REPRESENTATION('density',(#3429),#6282);
#3434=DESCRIPTIVE_REPRESENTATION_ITEM('Generic','Generic');
#3435=PROPERTY_DEFINITION('material property','material name',#6292);
#3436=PROPERTY_DEFINITION('material property','density of part',#6292);
#3437=DATE_TIME_ROLE('creation_date');
#3438=APPLIED_DATE_AND_TIME_ASSIGNMENT(#3439,#3437,(#6292));
#3439=DATE_AND_TIME(#3440,#3441);
#3440=CALENDAR_DATE(2021,9,3);
#3441=LOCAL_TIME(12,41,16.,#3442);
#3442=COORDINATED_UNIVERSAL_TIME_OFFSET(0,0,.BEHIND.);
#3443=AXIS2_PLACEMENT_3D('placement',#4719,#3771,#3772);
#3444=AXIS2_PLACEMENT_3D('',#4720,#3773,#3774);
#3445=AXIS2_PLACEMENT_3D('',#4729,#3779,#3780);
#3446=AXIS2_PLACEMENT_3D('',#4733,#3782,#3783);
#3447=AXIS2_PLACEMENT_3D('',#4734,#3784,#3785);
#3448=AXIS2_PLACEMENT_3D('',#4735,#3786,#3787);
#3449=AXIS2_PLACEMENT_3D('',#4741,#3791,#3792);
#3450=AXIS2_PLACEMENT_3D('',#4743,#3793,#3794);
#3451=AXIS2_PLACEMENT_3D('',#4746,#3796,#3797);
#3452=AXIS2_PLACEMENT_3D('',#4747,#3798,#3799);
#3453=AXIS2_PLACEMENT_3D('',#4751,#3801,#3802);
#3454=AXIS2_PLACEMENT_3D('',#4752,#3803,#3804);
#3455=AXIS2_PLACEMENT_3D('',#4753,#3805,#3806);
#3456=AXIS2_PLACEMENT_3D('',#4759,#3810,#3811);
#3457=AXIS2_PLACEMENT_3D('',#4761,#3812,#3813);
#3458=AXIS2_PLACEMENT_3D('',#4764,#3815,#3816);
#3459=AXIS2_PLACEMENT_3D('',#4765,#3817,#3818);
#3460=AXIS2_PLACEMENT_3D('',#4771,#3822,#3823);
#3461=AXIS2_PLACEMENT_3D('',#4775,#3825,#3826);
#3462=AXIS2_PLACEMENT_3D('',#4776,#3827,#3828);
#3463=AXIS2_PLACEMENT_3D('',#4777,#3829,#3830);
#3464=AXIS2_PLACEMENT_3D('',#4783,#3834,#3835);
#3465=AXIS2_PLACEMENT_3D('',#4787,#3837,#3838);
#3466=AXIS2_PLACEMENT_3D('',#4788,#3839,#3840);
#3467=AXIS2_PLACEMENT_3D('',#4789,#3841,#3842);
#3468=AXIS2_PLACEMENT_3D('',#4795,#3846,#3847);
#3469=AXIS2_PLACEMENT_3D('',#4797,#3848,#3849);
#3470=AXIS2_PLACEMENT_3D('',#4800,#3851,#3852);
#3471=AXIS2_PLACEMENT_3D('',#4801,#3853,#3854);
#3472=AXIS2_PLACEMENT_3D('',#4805,#3856,#3857);
#3473=AXIS2_PLACEMENT_3D('',#4806,#3858,#3859);
#3474=AXIS2_PLACEMENT_3D('',#4807,#3860,#3861);
#3475=AXIS2_PLACEMENT_3D('',#4813,#3865,#3866);
#3476=AXIS2_PLACEMENT_3D('',#4815,#3867,#3868);
#3477=AXIS2_PLACEMENT_3D('',#4818,#3870,#3871);
#3478=AXIS2_PLACEMENT_3D('',#4819,#3872,#3873);
#3479=AXIS2_PLACEMENT_3D('',#4823,#3875,#3876);
#3480=AXIS2_PLACEMENT_3D('',#4824,#3877,#3878);
#3481=AXIS2_PLACEMENT_3D('',#4825,#3879,#3880);
#3482=AXIS2_PLACEMENT_3D('',#4831,#3884,#3885);
#3483=AXIS2_PLACEMENT_3D('',#4833,#3886,#3887);
#3484=AXIS2_PLACEMENT_3D('',#4836,#3889,#3890);
#3485=AXIS2_PLACEMENT_3D('',#4837,#3891,#3892);
#3486=AXIS2_PLACEMENT_3D('',#4843,#3896,#3897);
#3487=AXIS2_PLACEMENT_3D('',#4845,#3898,#3899);
#3488=AXIS2_PLACEMENT_3D('',#4848,#3901,#3902);
#3489=AXIS2_PLACEMENT_3D('',#4849,#3903,#3904);
#3490=AXIS2_PLACEMENT_3D('',#4855,#3908,#3909);
#3491=AXIS2_PLACEMENT_3D('',#4859,#3911,#3912);
#3492=AXIS2_PLACEMENT_3D('',#4860,#3913,#3914);
#3493=AXIS2_PLACEMENT_3D('',#4861,#3915,#3916);
#3494=AXIS2_PLACEMENT_3D('',#4867,#3920,#3921);
#3495=AXIS2_PLACEMENT_3D('',#4869,#3922,#3923);
#3496=AXIS2_PLACEMENT_3D('',#4872,#3925,#3926);
#3497=AXIS2_PLACEMENT_3D('',#4873,#3927,#3928);
#3498=AXIS2_PLACEMENT_3D('',#4877,#3930,#3931);
#3499=AXIS2_PLACEMENT_3D('',#4878,#3932,#3933);
#3500=AXIS2_PLACEMENT_3D('',#4879,#3934,#3935);
#3501=AXIS2_PLACEMENT_3D('',#4885,#3939,#3940);
#3502=AXIS2_PLACEMENT_3D('',#4886,#3941,#3942);
#3503=AXIS2_PLACEMENT_3D('',#4887,#3943,#3944);
#3504=AXIS2_PLACEMENT_3D('',#4888,#3945,#3946);
#3505=AXIS2_PLACEMENT_3D('',#4892,#3948,#3949);
#3506=AXIS2_PLACEMENT_3D('',#4894,#3950,#3951);
#3507=AXIS2_PLACEMENT_3D('',#4896,#3952,#3953);
#3508=AXIS2_PLACEMENT_3D('',#4900,#3955,#3956);
#3509=AXIS2_PLACEMENT_3D('',#4904,#3959,#3960);
#3510=AXIS2_PLACEMENT_3D('',#4907,#3962,#3963);
#3511=AXIS2_PLACEMENT_3D('',#4908,#3964,#3965);
#3512=AXIS2_PLACEMENT_3D('',#4912,#3968,#3969);
#3513=AXIS2_PLACEMENT_3D('',#4915,#3971,#3972);
#3514=AXIS2_PLACEMENT_3D('',#4916,#3973,#3974);
#3515=AXIS2_PLACEMENT_3D('',#4920,#3977,#3978);
#3516=AXIS2_PLACEMENT_3D('',#4923,#3980,#3981);
#3517=AXIS2_PLACEMENT_3D('',#4924,#3982,#3983);
#3518=AXIS2_PLACEMENT_3D('',#4928,#3986,#3987);
#3519=AXIS2_PLACEMENT_3D('',#4932,#3989,#3990);
#3520=AXIS2_PLACEMENT_3D('',#4933,#3991,#3992);
#3521=AXIS2_PLACEMENT_3D('',#4934,#3993,#3994);
#3522=AXIS2_PLACEMENT_3D('',#4938,#3997,#3998);
#3523=AXIS2_PLACEMENT_3D('',#4942,#4000,#4001);
#3524=AXIS2_PLACEMENT_3D('',#4944,#4002,#4003);
#3525=AXIS2_PLACEMENT_3D('',#4946,#4004,#4005);
#3526=AXIS2_PLACEMENT_3D('',#4950,#4007,#4008);
#3527=AXIS2_PLACEMENT_3D('',#4952,#4010,#4011);
#3528=AXIS2_PLACEMENT_3D('',#4955,#4013,#4014);
#3529=AXIS2_PLACEMENT_3D('',#4956,#4015,#4016);
#3530=AXIS2_PLACEMENT_3D('',#4960,#4019,#4020);
#3531=AXIS2_PLACEMENT_3D('',#4963,#4022,#4023);
#3532=AXIS2_PLACEMENT_3D('',#4964,#4024,#4025);
#3533=AXIS2_PLACEMENT_3D('',#4968,#4028,#4029);
#3534=AXIS2_PLACEMENT_3D('',#4970,#4030,#4031);
#3535=AXIS2_PLACEMENT_3D('',#4971,#4032,#4033);
#3536=AXIS2_PLACEMENT_3D('',#4973,#4034,#4035);
#3537=AXIS2_PLACEMENT_3D('',#4977,#4037,#4038);
#3538=AXIS2_PLACEMENT_3D('',#4978,#4039,#4040);
#3539=AXIS2_PLACEMENT_3D('',#4979,#4041,#4042);
#3540=AXIS2_PLACEMENT_3D('',#4982,#4044,#4045);
#3541=AXIS2_PLACEMENT_3D('',#4983,#4046,#4047);
#3542=AXIS2_PLACEMENT_3D('',#4988,#4049,#4050);
#3543=AXIS2_PLACEMENT_3D('',#4992,#4052,#4053);
#3544=AXIS2_PLACEMENT_3D('',#4996,#4055,#4056);
#3545=AXIS2_PLACEMENT_3D('',#5000,#4058,#4059);
#3546=AXIS2_PLACEMENT_3D('',#5004,#4061,#4062);
#3547=AXIS2_PLACEMENT_3D('',#5006,#4063,#4064);
#3548=AXIS2_PLACEMENT_3D('',#5010,#4066,#4067);
#3549=AXIS2_PLACEMENT_3D('',#5014,#4069,#4070);
#3550=AXIS2_PLACEMENT_3D('',#5018,#4072,#4073);
#3551=AXIS2_PLACEMENT_3D('',#5022,#4075,#4076);
#3552=AXIS2_PLACEMENT_3D('',#5026,#4078,#4079);
#3553=AXIS2_PLACEMENT_3D('',#5030,#4081,#4082);
#3554=AXIS2_PLACEMENT_3D('',#5034,#4084,#4085);
#3555=AXIS2_PLACEMENT_3D('',#5038,#4087,#4088);
#3556=AXIS2_PLACEMENT_3D('',#5042,#4090,#4091);
#3557=AXIS2_PLACEMENT_3D('',#5044,#4092,#4093);
#3558=AXIS2_PLACEMENT_3D('',#5048,#4095,#4096);
#3559=AXIS2_PLACEMENT_3D('',#5052,#4098,#4099);
#3560=AXIS2_PLACEMENT_3D('',#5056,#4101,#4102);
#3561=AXIS2_PLACEMENT_3D('',#5059,#4104,#4105);
#3562=AXIS2_PLACEMENT_3D('',#5060,#4106,#4107);
#3563=AXIS2_PLACEMENT_3D('',#5062,#4109,#4110);
#3564=AXIS2_PLACEMENT_3D('',#5066,#4112,#4113);
#3565=AXIS2_PLACEMENT_3D('',#5068,#4115,#4116);
#3566=AXIS2_PLACEMENT_3D('',#5074,#4119,#4120);
#3567=AXIS2_PLACEMENT_3D('',#5078,#4122,#4123);
#3568=AXIS2_PLACEMENT_3D('',#5080,#4124,#4125);
#3569=AXIS2_PLACEMENT_3D('',#5081,#4126,#4127);
#3570=AXIS2_PLACEMENT_3D('',#5082,#4128,#4129);
#3571=AXIS2_PLACEMENT_3D('',#5086,#4131,#4132);
#3572=AXIS2_PLACEMENT_3D('',#5088,#4133,#4134);
#3573=AXIS2_PLACEMENT_3D('',#5090,#4136,#4137);
#3574=AXIS2_PLACEMENT_3D('',#5094,#4140,#4141);
#3575=AXIS2_PLACEMENT_3D('',#5098,#4143,#4144);
#3576=AXIS2_PLACEMENT_3D('',#5100,#4146,#4147);
#3577=AXIS2_PLACEMENT_3D('',#5106,#4150,#4151);
#3578=AXIS2_PLACEMENT_3D('',#5110,#4153,#4154);
#3579=AXIS2_PLACEMENT_3D('',#5112,#4155,#4156);
#3580=AXIS2_PLACEMENT_3D('',#5113,#4157,#4158);
#3581=AXIS2_PLACEMENT_3D('',#5114,#4159,#4160);
#3582=AXIS2_PLACEMENT_3D('',#5120,#4164,#4165);
#3583=AXIS2_PLACEMENT_3D('',#5123,#4167,#4168);
#3584=AXIS2_PLACEMENT_3D('',#5124,#4169,#4170);
#3585=AXIS2_PLACEMENT_3D('',#5125,#4171,#4172);
#3586=AXIS2_PLACEMENT_3D('',#5127,#4174,#4175);
#3587=AXIS2_PLACEMENT_3D('',#5128,#4176,#4177);
#3588=AXIS2_PLACEMENT_3D('',#5135,#4182,#4183);
#3589=AXIS2_PLACEMENT_3D('',#5141,#4187,#4188);
#3590=AXIS2_PLACEMENT_3D('',#5145,#4190,#4191);
#3591=AXIS2_PLACEMENT_3D('',#5146,#4192,#4193);
#3592=AXIS2_PLACEMENT_3D('',#5147,#4194,#4195);
#3593=AXIS2_PLACEMENT_3D('',#5153,#4199,#4200);
#3594=AXIS2_PLACEMENT_3D('',#5156,#4202,#4203);
#3595=AXIS2_PLACEMENT_3D('',#5157,#4204,#4205);
#3596=AXIS2_PLACEMENT_3D('',#5158,#4206,#4207);
#3597=AXIS2_PLACEMENT_3D('',#5160,#4209,#4210);
#3598=AXIS2_PLACEMENT_3D('',#5161,#4211,#4212);
#3599=AXIS2_PLACEMENT_3D('',#5163,#4214,#4215);
#3600=AXIS2_PLACEMENT_3D('',#5165,#4217,#4218);
#3601=AXIS2_PLACEMENT_3D('',#5167,#4220,#4221);
#3602=AXIS2_PLACEMENT_3D('',#5168,#4222,#4223);
#3603=AXIS2_PLACEMENT_3D('',#5173,#4225,#4226);
#3604=AXIS2_PLACEMENT_3D('',#5176,#4228,#4229);
#3605=AXIS2_PLACEMENT_3D('',#5177,#4230,#4231);
#3606=AXIS2_PLACEMENT_3D('',#5180,#4234,#4235);
#3607=AXIS2_PLACEMENT_3D('',#5193,#4241,#4242);
#3608=AXIS2_PLACEMENT_3D('',#5195,#4244,#4245);
#3609=AXIS2_PLACEMENT_3D('',#5204,#4250,#4251);
#3610=AXIS2_PLACEMENT_3D('',#5208,#4253,#4254);
#3611=AXIS2_PLACEMENT_3D('',#5209,#4255,#4256);
#3612=AXIS2_PLACEMENT_3D('',#5210,#4257,#4258);
#3613=AXIS2_PLACEMENT_3D('',#5216,#4262,#4263);
#3614=AXIS2_PLACEMENT_3D('',#5220,#4265,#4266);
#3615=AXIS2_PLACEMENT_3D('',#5221,#4267,#4268);
#3616=AXIS2_PLACEMENT_3D('',#5222,#4269,#4270);
#3617=AXIS2_PLACEMENT_3D('',#5225,#4273,#4274);
#3618=AXIS2_PLACEMENT_3D('',#5233,#4279,#4280);
#3619=AXIS2_PLACEMENT_3D('',#5234,#4281,#4282);
#3620=AXIS2_PLACEMENT_3D('',#5235,#4283,#4284);
#3621=AXIS2_PLACEMENT_3D('',#5248,#4290,#4291);
#3622=AXIS2_PLACEMENT_3D('',#5250,#4293,#4294);
#3623=AXIS2_PLACEMENT_3D('',#5252,#4296,#4297);
#3624=AXIS2_PLACEMENT_3D('',#5254,#4299,#4300);
#3625=AXIS2_PLACEMENT_3D('',#5256,#4302,#4303);
#3626=AXIS2_PLACEMENT_3D('',#5265,#4304,#4305);
#3627=AXIS2_PLACEMENT_3D('',#5267,#4307,#4308);
#3628=AXIS2_PLACEMENT_3D('',#5271,#4311,#4312);
#3629=AXIS2_PLACEMENT_3D('',#5274,#4314,#4315);
#3630=AXIS2_PLACEMENT_3D('',#5275,#4316,#4317);
#3631=AXIS2_PLACEMENT_3D('',#5278,#4319,#4320);
#3632=AXIS2_PLACEMENT_3D('',#5279,#4321,#4322);
#3633=AXIS2_PLACEMENT_3D('',#5282,#4324,#4325);
#3634=AXIS2_PLACEMENT_3D('',#5283,#4326,#4327);
#3635=AXIS2_PLACEMENT_3D('',#5286,#4329,#4330);
#3636=AXIS2_PLACEMENT_3D('',#5343,#4331,#4332);
#3637=AXIS2_PLACEMENT_3D('',#5368,#4333,#4334);
#3638=AXIS2_PLACEMENT_3D('',#5369,#4335,#4336);
#3639=AXIS2_PLACEMENT_3D('',#5370,#4337,#4338);
#3640=AXIS2_PLACEMENT_3D('',#5380,#4341,#4342);
#3641=AXIS2_PLACEMENT_3D('',#5384,#4344,#4345);
#3642=AXIS2_PLACEMENT_3D('',#5435,#4347,#4348);
#3643=AXIS2_PLACEMENT_3D('',#5459,#4349,#4350);
#3644=AXIS2_PLACEMENT_3D('',#5460,#4351,#4352);
#3645=AXIS2_PLACEMENT_3D('',#5479,#4354,#4355);
#3646=AXIS2_PLACEMENT_3D('',#5481,#4357,#4358);
#3647=AXIS2_PLACEMENT_3D('',#5482,#4359,#4360);
#3648=AXIS2_PLACEMENT_3D('',#5502,#4362,#4363);
#3649=AXIS2_PLACEMENT_3D('',#5542,#4365,#4366);
#3650=AXIS2_PLACEMENT_3D('',#5543,#4367,#4368);
#3651=AXIS2_PLACEMENT_3D('',#5544,#4369,#4370);
#3652=AXIS2_PLACEMENT_3D('',#5545,#4371,#4372);
#3653=AXIS2_PLACEMENT_3D('',#5548,#4375,#4376);
#3654=AXIS2_PLACEMENT_3D('',#5550,#4378,#4379);
#3655=AXIS2_PLACEMENT_3D('',#5552,#4381,#4382);
#3656=AXIS2_PLACEMENT_3D('',#5554,#4384,#4385);
#3657=AXIS2_PLACEMENT_3D('',#5582,#4387,#4388);
#3658=AXIS2_PLACEMENT_3D('',#5585,#4389,#4390);
#3659=AXIS2_PLACEMENT_3D('',#5589,#4392,#4393);
#3660=AXIS2_PLACEMENT_3D('',#5622,#4395,#4396);
#3661=AXIS2_PLACEMENT_3D('',#5666,#4397,#4398);
#3662=AXIS2_PLACEMENT_3D('',#5667,#4399,#4400);
#3663=AXIS2_PLACEMENT_3D('',#5669,#4402,#4403);
#3664=AXIS2_PLACEMENT_3D('',#5670,#4404,#4405);
#3665=AXIS2_PLACEMENT_3D('',#5671,#4406,#4407);
#3666=AXIS2_PLACEMENT_3D('',#5673,#4408,#4409);
#3667=AXIS2_PLACEMENT_3D('',#5675,#4411,#4412);
#3668=AXIS2_PLACEMENT_3D('',#5677,#4414,#4415);
#3669=AXIS2_PLACEMENT_3D('',#5679,#4417,#4418);
#3670=AXIS2_PLACEMENT_3D('',#5680,#4419,#4420);
#3671=AXIS2_PLACEMENT_3D('',#5682,#4422,#4423);
#3672=AXIS2_PLACEMENT_3D('',#5683,#4424,#4425);
#3673=AXIS2_PLACEMENT_3D('',#5686,#4427,#4428);
#3674=AXIS2_PLACEMENT_3D('',#5687,#4429,#4430);
#3675=AXIS2_PLACEMENT_3D('',#5697,#4436,#4437);
#3676=AXIS2_PLACEMENT_3D('',#5702,#4441,#4442);
#3677=AXIS2_PLACEMENT_3D('',#5703,#4443,#4444);
#3678=AXIS2_PLACEMENT_3D('',#5707,#4447,#4448);
#3679=AXIS2_PLACEMENT_3D('',#5710,#4450,#4451);
#3680=AXIS2_PLACEMENT_3D('',#5711,#4452,#4453);
#3681=AXIS2_PLACEMENT_3D('',#5713,#4455,#4456);
#3682=AXIS2_PLACEMENT_3D('',#5719,#4460,#4461);
#3683=AXIS2_PLACEMENT_3D('',#5723,#4464,#4465);
#3684=AXIS2_PLACEMENT_3D('',#5726,#4467,#4468);
#3685=AXIS2_PLACEMENT_3D('',#5727,#4469,#4470);
#3686=AXIS2_PLACEMENT_3D('',#5731,#4473,#4474);
#3687=AXIS2_PLACEMENT_3D('',#5734,#4476,#4477);
#3688=AXIS2_PLACEMENT_3D('',#5735,#4478,#4479);
#3689=AXIS2_PLACEMENT_3D('',#5737,#4481,#4482);
#3690=AXIS2_PLACEMENT_3D('',#5743,#4486,#4487);
#3691=AXIS2_PLACEMENT_3D('',#5747,#4489,#4490);
#3692=AXIS2_PLACEMENT_3D('',#5748,#4491,#4492);
#3693=AXIS2_PLACEMENT_3D('',#5749,#4493,#4494);
#3694=AXIS2_PLACEMENT_3D('',#5752,#4497,#4498);
#3695=AXIS2_PLACEMENT_3D('',#5765,#4504,#4505);
#3696=AXIS2_PLACEMENT_3D('',#5767,#4507,#4508);
#3697=AXIS2_PLACEMENT_3D('',#5768,#4509,#4510);
#3698=AXIS2_PLACEMENT_3D('',#5774,#4514,#4515);
#3699=AXIS2_PLACEMENT_3D('',#5778,#4518,#4519);
#3700=AXIS2_PLACEMENT_3D('',#5787,#4524,#4525);
#3701=AXIS2_PLACEMENT_3D('',#5791,#4527,#4528);
#3702=AXIS2_PLACEMENT_3D('',#5792,#4529,#4530);
#3703=AXIS2_PLACEMENT_3D('',#5793,#4531,#4532);
#3704=AXIS2_PLACEMENT_3D('',#5799,#4536,#4537);
#3705=AXIS2_PLACEMENT_3D('',#5803,#4539,#4540);
#3706=AXIS2_PLACEMENT_3D('',#5804,#4541,#4542);
#3707=AXIS2_PLACEMENT_3D('',#5805,#4543,#4544);
#3708=AXIS2_PLACEMENT_3D('',#5808,#4547,#4548);
#3709=AXIS2_PLACEMENT_3D('',#5816,#4553,#4554);
#3710=AXIS2_PLACEMENT_3D('',#5817,#4555,#4556);
#3711=AXIS2_PLACEMENT_3D('',#5818,#4557,#4558);
#3712=AXIS2_PLACEMENT_3D('',#5831,#4564,#4565);
#3713=AXIS2_PLACEMENT_3D('',#5833,#4567,#4568);
#3714=AXIS2_PLACEMENT_3D('',#5835,#4570,#4571);
#3715=AXIS2_PLACEMENT_3D('',#5837,#4573,#4574);
#3716=AXIS2_PLACEMENT_3D('',#5839,#4576,#4577);
#3717=AXIS2_PLACEMENT_3D('',#5843,#4579,#4580);
#3718=AXIS2_PLACEMENT_3D('',#5850,#4581,#4582);
#3719=AXIS2_PLACEMENT_3D('',#5854,#4585,#4586);
#3720=AXIS2_PLACEMENT_3D('',#5856,#4587,#4588);
#3721=AXIS2_PLACEMENT_3D('',#5858,#4590,#4591);
#3722=AXIS2_PLACEMENT_3D('',#5860,#4592,#4593);
#3723=AXIS2_PLACEMENT_3D('',#5862,#4595,#4596);
#3724=AXIS2_PLACEMENT_3D('',#5864,#4597,#4598);
#3725=AXIS2_PLACEMENT_3D('',#5866,#4600,#4601);
#3726=AXIS2_PLACEMENT_3D('',#5868,#4602,#4603);
#3727=AXIS2_PLACEMENT_3D('',#5926,#4605,#4606);
#3728=AXIS2_PLACEMENT_3D('',#5928,#4607,#4608);
#3729=AXIS2_PLACEMENT_3D('',#5930,#4609,#4610);
#3730=AXIS2_PLACEMENT_3D('',#5953,#4611,#4612);
#3731=AXIS2_PLACEMENT_3D('',#5963,#4615,#4616);
#3732=AXIS2_PLACEMENT_3D('',#5965,#4618,#4619);
#3733=AXIS2_PLACEMENT_3D('',#5967,#4621,#4622);
#3734=AXIS2_PLACEMENT_3D('',#5971,#4624,#4625);
#3735=AXIS2_PLACEMENT_3D('',#6022,#4627,#4628);
#3736=AXIS2_PLACEMENT_3D('',#6024,#4629,#4630);
#3737=AXIS2_PLACEMENT_3D('',#6047,#4631,#4632);
#3738=AXIS2_PLACEMENT_3D('',#6066,#4634,#4635);
#3739=AXIS2_PLACEMENT_3D('',#6068,#4637,#4638);
#3740=AXIS2_PLACEMENT_3D('',#6069,#4639,#4640);
#3741=AXIS2_PLACEMENT_3D('',#6089,#4642,#4643);
#3742=AXIS2_PLACEMENT_3D('',#6129,#4645,#4646);
#3743=AXIS2_PLACEMENT_3D('',#6130,#4647,#4648);
#3744=AXIS2_PLACEMENT_3D('',#6131,#4649,#4650);
#3745=AXIS2_PLACEMENT_3D('',#6132,#4651,#4652);
#3746=AXIS2_PLACEMENT_3D('',#6135,#4655,#4656);
#3747=AXIS2_PLACEMENT_3D('',#6137,#4658,#4659);
#3748=AXIS2_PLACEMENT_3D('',#6139,#4661,#4662);
#3749=AXIS2_PLACEMENT_3D('',#6141,#4664,#4665);
#3750=AXIS2_PLACEMENT_3D('',#6169,#4667,#4668);
#3751=AXIS2_PLACEMENT_3D('',#6172,#4669,#4670);
#3752=AXIS2_PLACEMENT_3D('',#6176,#4672,#4673);
#3753=AXIS2_PLACEMENT_3D('',#6215,#4675,#4676);
#3754=AXIS2_PLACEMENT_3D('',#6247,#4677,#4678);
#3755=AXIS2_PLACEMENT_3D('',#6254,#4679,#4680);
#3756=AXIS2_PLACEMENT_3D('',#6255,#4681,#4682);
#3757=AXIS2_PLACEMENT_3D('',#6257,#4684,#4685);
#3758=AXIS2_PLACEMENT_3D('',#6260,#4687,#4688);
#3759=AXIS2_PLACEMENT_3D('',#6261,#4689,#4690);
#3760=AXIS2_PLACEMENT_3D('',#6262,#4691,#4692);
#3761=AXIS2_PLACEMENT_3D('',#6265,#4694,#4695);
#3762=AXIS2_PLACEMENT_3D('',#6266,#4696,#4697);
#3763=AXIS2_PLACEMENT_3D('',#6268,#4699,#4700);
#3764=AXIS2_PLACEMENT_3D('',#6270,#4702,#4703);
#3765=AXIS2_PLACEMENT_3D('',#6271,#4704,#4705);
#3766=AXIS2_PLACEMENT_3D('',#6273,#4707,#4708);
#3767=AXIS2_PLACEMENT_3D('',#6274,#4709,#4710);
#3768=AXIS2_PLACEMENT_3D('',#6276,#4712,#4713);
#3769=AXIS2_PLACEMENT_3D('',#6278,#4715,#4716);
#3770=AXIS2_PLACEMENT_3D('',#6279,#4717,#4718);
#3771=DIRECTION('axis',(0.,0.,1.));
#3772=DIRECTION('refdir',(1.,0.,0.));
#3773=DIRECTION('center_axis',(-0.70710678118654,-1.71888136812623E-63,
-0.707106781186555));
#3774=DIRECTION('ref_axis',(-0.707106781186555,0.,0.70710678118654));
#3775=DIRECTION('',(-0.707106781186555,0.,0.70710678118654));
#3776=DIRECTION('',(5.59257846012362E-79,1.,-2.43086534291451E-63));
#3777=DIRECTION('',(0.707106781186555,0.,-0.70710678118654));
#3778=DIRECTION('',(-5.59257846012362E-79,-1.,2.43086534291451E-63));
#3779=DIRECTION('center_axis',(-1.22464679914735E-16,0.,1.));
#3780=DIRECTION('ref_axis',(-1.,2.61562699876513E-79,-1.22464679914735E-16));
#3781=DIRECTION('',(-8.65956056235478E-17,-0.70710678118656,0.707106781186535));
#3782=DIRECTION('center_axis',(1.22464679914735E-16,-2.43086534291451E-63,
-1.));
#3783=DIRECTION('ref_axis',(-1.,2.61562699876513E-79,-1.22464679914735E-16));
#3784=DIRECTION('center_axis',(-1.22464679914735E-16,2.43086534291451E-63,
1.));
#3785=DIRECTION('ref_axis',(-1.,2.61562699876513E-79,-1.22464679914735E-16));
#3786=DIRECTION('center_axis',(7.94902254084983E-16,-0.707106781186548,
-0.707106781186547));
#3787=DIRECTION('ref_axis',(-1.,0.,-1.12416154848793E-15));
#3788=DIRECTION('',(-8.65956056235494E-17,-0.707106781186547,0.707106781186548));
#3789=DIRECTION('',(-1.,-1.00169686857319E-15,-1.22464679914735E-16));
#3790=DIRECTION('',(1.,1.00169686857319E-15,1.22464679914735E-16));
#3791=DIRECTION('center_axis',(1.22464679914735E-16,0.,-1.));
#3792=DIRECTION('ref_axis',(0.453163483587481,0.891427426739193,5.54965209665873E-17));
#3793=DIRECTION('center_axis',(1.22464679914735E-16,-2.43086534291451E-63,
-1.));
#3794=DIRECTION('ref_axis',(0.453163483587481,0.891427426739193,5.54965209665873E-17));
#3795=DIRECTION('',(-0.571289045465941,-0.416687924627786,0.707106781186549));
#3796=DIRECTION('center_axis',(-1.22464679914735E-16,2.43086534291451E-63,
1.));
#3797=DIRECTION('ref_axis',(0.453163483587481,0.891427426739193,5.54965209665873E-17));
#3798=DIRECTION('center_axis',(-1.22464679914735E-16,0.,1.));
#3799=DIRECTION('ref_axis',(-0.878755224053691,-0.477272727272727,-1.07616477237137E-16));
#3800=DIRECTION('',(3.83863554108596E-15,-0.707106781186534,0.707106781186561));
#3801=DIRECTION('center_axis',(1.22464679914735E-16,-2.43086534291451E-63,
-1.));
#3802=DIRECTION('ref_axis',(-0.878755224053691,-0.477272727272727,-1.07616477237137E-16));
#3803=DIRECTION('center_axis',(-1.22464679914735E-16,2.43086534291451E-63,
1.));
#3804=DIRECTION('ref_axis',(-0.878755224053691,-0.477272727272727,-1.07616477237137E-16));
#3805=DIRECTION('center_axis',(8.65956056235484E-17,-0.707106781186555,
-0.70710678118654));
#3806=DIRECTION('ref_axis',(-1.,0.,-1.22464679914735E-16));
#3807=DIRECTION('',(-8.65956056235503E-17,-0.70710678118654,0.707106781186555));
#3808=DIRECTION('',(-1.,2.61562699876513E-79,-1.22464679914735E-16));
#3809=DIRECTION('',(1.,-2.61562699876513E-79,1.22464679914735E-16));
#3810=DIRECTION('center_axis',(1.22464679914735E-16,0.,-1.));
#3811=DIRECTION('ref_axis',(0.707106781186545,0.70710678118655,8.6595605623549E-17));
#3812=DIRECTION('center_axis',(1.22464679914735E-16,-2.43086534291451E-63,
-1.));
#3813=DIRECTION('ref_axis',(0.707106781186544,0.70710678118655,8.6595605623549E-17));
#3814=DIRECTION('',(-0.707106781186547,0.,0.707106781186548));
#3815=DIRECTION('center_axis',(-1.22464679914735E-16,2.43086534291451E-63,
1.));
#3816=DIRECTION('ref_axis',(0.707106781186545,0.70710678118655,8.6595605623549E-17));
#3817=DIRECTION('center_axis',(-0.707106781186547,1.83177453513107E-15,
-0.707106781186548));
#3818=DIRECTION('ref_axis',(-0.707106781186548,0.,0.707106781186547));
#3819=DIRECTION('',(-0.707106781186548,0.,0.707106781186547));
#3820=DIRECTION('',(2.59052039079203E-15,1.,3.17247250470941E-31));
#3821=DIRECTION('',(-2.59052039079203E-15,-1.,-3.17247250470941E-31));
#3822=DIRECTION('center_axis',(-1.22464679914735E-16,0.,1.));
#3823=DIRECTION('ref_axis',(-1.,2.61562699876513E-79,-1.22464679914735E-16));
#3824=DIRECTION('',(1.87601996773123E-15,-0.707106781186524,0.707106781186571));
#3825=DIRECTION('center_axis',(1.22464679914735E-16,-2.43086534291451E-63,
-1.));
#3826=DIRECTION('ref_axis',(-1.,2.61562699876513E-79,-1.22464679914735E-16));
#3827=DIRECTION('center_axis',(-1.22464679914735E-16,2.43086534291451E-63,
1.));
#3828=DIRECTION('ref_axis',(-1.,2.61562699876513E-79,-1.22464679914735E-16));
#3829=DIRECTION('center_axis',(8.65956056235493E-17,-0.707106781186548,
-0.707106781186548));
#3830=DIRECTION('ref_axis',(-1.,0.,-1.22464679914735E-16));
#3831=DIRECTION('',(-8.65956056235493E-17,-0.707106781186548,0.707106781186548));
#3832=DIRECTION('',(-1.,2.61562699876513E-79,-1.22464679914735E-16));
#3833=DIRECTION('',(1.,-2.61562699876513E-79,1.22464679914735E-16));
#3834=DIRECTION('center_axis',(-1.22464679914735E-16,0.,1.));
#3835=DIRECTION('ref_axis',(-4.07433321483079E-79,-1.,1.19112401802811E-63));
#3836=DIRECTION('',(0.707106781186547,0.,0.707106781186548));
#3837=DIRECTION('center_axis',(1.22464679914735E-16,-2.43086534291451E-63,
-1.));
#3838=DIRECTION('ref_axis',(-2.61562699876513E-79,-1.,-3.20321923180112E-95));
#3839=DIRECTION('center_axis',(-1.22464679914735E-16,2.43086534291451E-63,
1.));
#3840=DIRECTION('ref_axis',(-5.59257846012362E-79,-1.,2.43086534291451E-63));
#3841=DIRECTION('center_axis',(0.707106781186548,1.56354958722412E-15,-0.707106781186547));
#3842=DIRECTION('ref_axis',(-0.707106781186547,0.,-0.707106781186548));
#3843=DIRECTION('',(0.707106781186547,0.,0.707106781186548));
#3844=DIRECTION('',(2.2111930316952E-15,-1.,2.70793046856246E-31));
#3845=DIRECTION('',(-2.2111930316952E-15,1.,-2.70793046856246E-31));
#3846=DIRECTION('center_axis',(1.22464679914735E-16,0.,-1.));
#3847=DIRECTION('ref_axis',(-0.891427426739194,0.453163483587478,-1.09168374482832E-16));
#3848=DIRECTION('center_axis',(1.22464679914735E-16,-2.43086534291451E-63,
-1.));
#3849=DIRECTION('ref_axis',(-0.891427426739194,0.453163483587478,-1.09168374482832E-16));
#3850=DIRECTION('',(0.416687924627787,-0.571289045465943,0.707106781186548));
#3851=DIRECTION('center_axis',(-1.22464679914735E-16,2.43086534291451E-63,
1.));
#3852=DIRECTION('ref_axis',(-0.891427426739194,0.453163483587478,-1.09168374482832E-16));
#3853=DIRECTION('center_axis',(-1.22464679914735E-16,0.,1.));
#3854=DIRECTION('ref_axis',(0.47727272727273,-0.87875522405369,5.84490517774876E-17));
#3855=DIRECTION('',(0.707106781186504,9.81307786677418E-16,0.707106781186591));
#3856=DIRECTION('center_axis',(1.22464679914735E-16,-2.43086534291451E-63,
-1.));
#3857=DIRECTION('ref_axis',(0.47727272727273,-0.87875522405369,5.84490517774876E-17));
#3858=DIRECTION('center_axis',(-1.22464679914735E-16,2.43086534291451E-63,
1.));
#3859=DIRECTION('ref_axis',(0.47727272727273,-0.87875522405369,5.84490517774876E-17));
#3860=DIRECTION('center_axis',(0.707106781186552,-1.7188813681262E-63,-0.707106781186543));
#3861=DIRECTION('ref_axis',(-0.707106781186543,0.,-0.707106781186552));
#3862=DIRECTION('',(5.59257846012362E-79,1.,-2.43086534291451E-63));
#3863=DIRECTION('',(0.707106781186543,0.,0.707106781186552));
#3864=DIRECTION('',(-5.59257846012362E-79,-1.,2.43086534291451E-63));
#3865=DIRECTION('center_axis',(-1.22464679914735E-16,0.,1.));
#3866=DIRECTION('ref_axis',(0.47727272727273,0.87875522405369,5.84490517774876E-17));
#3867=DIRECTION('center_axis',(-1.22464679914735E-16,2.43086534291451E-63,
1.));
#3868=DIRECTION('ref_axis',(0.47727272727273,0.87875522405369,5.84490517774876E-17));
#3869=DIRECTION('',(0.416687924627787,0.571289045465941,0.707106781186549));
#3870=DIRECTION('center_axis',(1.22464679914735E-16,-2.43086534291451E-63,
-1.));
#3871=DIRECTION('ref_axis',(0.47727272727273,0.87875522405369,5.84490517774876E-17));
#3872=DIRECTION('center_axis',(1.22464679914735E-16,0.,-1.));
#3873=DIRECTION('ref_axis',(-0.891427426739194,-0.453163483587478,-1.09168374482832E-16));
#3874=DIRECTION('',(0.707106781186543,0.,0.707106781186552));
#3875=DIRECTION('center_axis',(-1.22464679914735E-16,2.43086534291451E-63,
1.));
#3876=DIRECTION('ref_axis',(-0.891427426739194,-0.453163483587478,-1.09168374482832E-16));
#3877=DIRECTION('center_axis',(1.22464679914735E-16,-2.43086534291451E-63,
-1.));
#3878=DIRECTION('ref_axis',(-0.891427426739194,-0.453163483587478,-1.09168374482832E-16));
#3879=DIRECTION('center_axis',(0.707106781186548,-1.56354958722412E-15,
-0.707106781186547));
#3880=DIRECTION('ref_axis',(-0.707106781186547,0.,-0.707106781186548));
#3881=DIRECTION('',(2.2111930316952E-15,1.,2.70793046856246E-31));
#3882=DIRECTION('',(0.707106781186547,0.,0.707106781186548));
#3883=DIRECTION('',(-2.2111930316952E-15,-1.,-2.70793046856246E-31));
#3884=DIRECTION('center_axis',(-1.22464679914735E-16,0.,1.));
#3885=DIRECTION('ref_axis',(4.07433321483079E-79,1.,-1.19112401802811E-63));
#3886=DIRECTION('center_axis',(-1.22464679914735E-16,2.43086534291451E-63,
1.));
#3887=DIRECTION('ref_axis',(5.59257846012362E-79,1.,-2.43086534291451E-63));
#3888=DIRECTION('',(-8.65956056235522E-17,0.707106781186524,0.707106781186571));
#3889=DIRECTION('center_axis',(1.22464679914735E-16,-2.43086534291451E-63,
-1.));
#3890=DIRECTION('ref_axis',(2.61562699876513E-79,1.,3.20321923180112E-95));
#3891=DIRECTION('center_axis',(8.65956056235493E-17,0.707106781186548,-0.707106781186548));
#3892=DIRECTION('ref_axis',(-1.,0.,-1.22464679914735E-16));
#3893=DIRECTION('',(-1.,2.61562699876513E-79,-1.22464679914735E-16));
#3894=DIRECTION('',(-8.65956056235493E-17,0.707106781186548,0.707106781186548));
#3895=DIRECTION('',(1.,-2.61562699876513E-79,1.22464679914735E-16));
#3896=DIRECTION('center_axis',(-1.22464679914735E-16,0.,1.));
#3897=DIRECTION('ref_axis',(-1.,2.61562699876513E-79,-1.22464679914735E-16));
#3898=DIRECTION('center_axis',(-1.22464679914735E-16,2.43086534291451E-63,
1.));
#3899=DIRECTION('ref_axis',(-1.,2.61562699876513E-79,-1.22464679914735E-16));
#3900=DIRECTION('',(-0.707106781186549,0.,0.707106781186546));
#3901=DIRECTION('center_axis',(1.22464679914735E-16,-2.43086534291451E-63,
-1.));
#3902=DIRECTION('ref_axis',(-1.,2.61562699876513E-79,-1.22464679914735E-16));
#3903=DIRECTION('center_axis',(-0.707106781186547,-1.83177453513107E-15,
-0.707106781186548));
#3904=DIRECTION('ref_axis',(-0.707106781186548,0.,0.707106781186547));
#3905=DIRECTION('',(2.59052039079203E-15,-1.,3.17247250470941E-31));
#3906=DIRECTION('',(-0.707106781186548,0.,0.707106781186547));
#3907=DIRECTION('',(-2.59052039079203E-15,1.,-3.17247250470941E-31));
#3908=DIRECTION('center_axis',(1.22464679914735E-16,0.,-1.));
#3909=DIRECTION('ref_axis',(0.707106781186545,-0.707106781186551,8.6595605623549E-17));
#3910=DIRECTION('',(-8.65956056235493E-17,0.707106781186548,0.707106781186548));
#3911=DIRECTION('center_axis',(-1.22464679914735E-16,2.43086534291451E-63,
1.));
#3912=DIRECTION('ref_axis',(0.707106781186545,-0.70710678118655,8.6595605623549E-17));
#3913=DIRECTION('center_axis',(1.22464679914735E-16,-2.43086534291451E-63,
-1.));
#3914=DIRECTION('ref_axis',(0.707106781186544,-0.70710678118655,8.6595605623549E-17));
#3915=DIRECTION('center_axis',(8.65956056235484E-17,0.707106781186555,-0.70710678118654));
#3916=DIRECTION('ref_axis',(-1.,0.,-1.22464679914735E-16));
#3917=DIRECTION('',(-1.,2.61562699876513E-79,-1.22464679914735E-16));
#3918=DIRECTION('',(-8.65956056235493E-17,0.707106781186548,0.707106781186548));
#3919=DIRECTION('',(1.,-2.61562699876513E-79,1.22464679914735E-16));
#3920=DIRECTION('center_axis',(-1.22464679914735E-16,0.,1.));
#3921=DIRECTION('ref_axis',(-0.878755224053691,0.477272727272727,-1.07616477237137E-16));
#3922=DIRECTION('center_axis',(-1.22464679914735E-16,2.43086534291451E-63,
1.));
#3923=DIRECTION('ref_axis',(-0.878755224053691,0.477272727272727,-1.07616477237137E-16));
#3924=DIRECTION('',(-0.571289045465944,0.416687924627786,0.707106781186547));
#3925=DIRECTION('center_axis',(1.22464679914735E-16,-2.43086534291451E-63,
-1.));
#3926=DIRECTION('ref_axis',(-0.878755224053691,0.477272727272727,-1.07616477237137E-16));
#3927=DIRECTION('center_axis',(1.22464679914735E-16,0.,-1.));
#3928=DIRECTION('ref_axis',(0.453163483587481,-0.891427426739193,5.54965209665873E-17));
#3929=DIRECTION('',(-8.65956056235503E-17,0.70710678118654,0.707106781186555));
#3930=DIRECTION('center_axis',(-1.22464679914735E-16,2.43086534291451E-63,
1.));
#3931=DIRECTION('ref_axis',(0.453163483587481,-0.891427426739193,5.54965209665873E-17));
#3932=DIRECTION('center_axis',(1.22464679914735E-16,-2.43086534291451E-63,
-1.));
#3933=DIRECTION('ref_axis',(0.453163483587481,-0.891427426739193,5.54965209665873E-17));
#3934=DIRECTION('center_axis',(7.94902254084983E-16,0.707106781186548,-0.707106781186548));
#3935=DIRECTION('ref_axis',(-1.,0.,-1.12416154848793E-15));
#3936=DIRECTION('',(-1.,1.00169686857319E-15,-1.22464679914735E-16));
#3937=DIRECTION('',(-8.65956056235493E-17,0.707106781186548,0.707106781186548));
#3938=DIRECTION('',(1.,-1.00169686857319E-15,1.22464679914735E-16));
#3939=DIRECTION('center_axis',(-1.22464679914735E-16,0.,1.));
#3940=DIRECTION('ref_axis',(-1.,2.61562699876513E-79,-1.22464679914735E-16));
#3941=DIRECTION('center_axis',(-1.22464679914735E-16,2.43086534291451E-63,
1.));
#3942=DIRECTION('ref_axis',(-1.,2.61562699876513E-79,-1.22464679914735E-16));
#3943=DIRECTION('center_axis',(1.22464679914735E-16,-2.43086534291451E-63,
-1.));
#3944=DIRECTION('ref_axis',(-1.,2.61562699876513E-79,-1.22464679914735E-16));
#3945=DIRECTION('center_axis',(-1.22464679914735E-16,0.,1.));
#3946=DIRECTION('ref_axis',(0.47727272727273,0.87875522405369,5.84490517774876E-17));
#3947=DIRECTION('',(1.22464679914735E-16,0.,-1.));
#3948=DIRECTION('center_axis',(0.707106781186547,-1.56354958722412E-15,
0.707106781186548));
#3949=DIRECTION('ref_axis',(0.707106781186548,-1.69498617698817E-15,-0.707106781186547));
#3950=DIRECTION('center_axis',(1.22464679914735E-16,-2.43086534291451E-63,
-1.));
#3951=DIRECTION('ref_axis',(0.0227272727272732,0.999741702178308,2.78328817988041E-18));
#3952=DIRECTION('center_axis',(-0.707106781186552,1.7188813681262E-63,0.707106781186543));
#3953=DIRECTION('ref_axis',(0.707106781186543,-8.92097987888504E-17,0.707106781186552));
#3954=DIRECTION('',(-1.22464679914735E-16,0.,1.));
#3955=DIRECTION('center_axis',(-1.22464679914735E-16,2.43086534291451E-63,
1.));
#3956=DIRECTION('ref_axis',(0.47727272727273,0.87875522405369,5.84490517774876E-17));
#3957=DIRECTION('',(-1.22464679914735E-16,0.,1.));
#3958=DIRECTION('',(1.22464679914735E-16,0.,-1.));
#3959=DIRECTION('center_axis',(1.22464679914735E-16,0.,-1.));
#3960=DIRECTION('ref_axis',(-0.891427426739194,-0.453163483587478,-1.09168374482832E-16));
#3961=DIRECTION('',(-1.22464679914735E-16,0.,1.));
#3962=DIRECTION('center_axis',(0.707106781186547,-1.56354958722412E-15,
0.707106781186548));
#3963=DIRECTION('ref_axis',(-0.707106781186548,1.55373732890582E-15,0.707106781186547));
#3964=DIRECTION('center_axis',(1.,-2.2111930316952E-15,1.22464679914735E-16));
#3965=DIRECTION('ref_axis',(2.2111930316952E-15,1.,2.70793046856246E-31));
#3966=DIRECTION('',(1.22464679914735E-16,0.,-1.));
#3967=DIRECTION('',(2.2111930316952E-15,1.,2.70793046856246E-31));
#3968=DIRECTION('center_axis',(-1.22464679914735E-16,0.,1.));
#3969=DIRECTION('ref_axis',(2.61562699876513E-79,1.,3.20321923180112E-95));
#3970=DIRECTION('',(1.22464679914735E-16,0.,-1.));
#3971=DIRECTION('center_axis',(-1.22464679914735E-16,2.43086534291451E-63,
1.));
#3972=DIRECTION('ref_axis',(2.61562699876513E-79,1.,3.20321923180112E-95));
#3973=DIRECTION('center_axis',(2.61562699876513E-79,1.,3.20321923180112E-95));
#3974=DIRECTION('ref_axis',(-1.,2.61562699876513E-79,-1.22464679914735E-16));
#3975=DIRECTION('',(1.22464679914735E-16,0.,-1.));
#3976=DIRECTION('',(-1.,2.61562699876513E-79,-1.22464679914735E-16));
#3977=DIRECTION('center_axis',(-1.22464679914735E-16,0.,1.));
#3978=DIRECTION('ref_axis',(-1.,2.61562699876513E-79,-1.22464679914735E-16));
#3979=DIRECTION('',(1.22464679914735E-16,0.,-1.));
#3980=DIRECTION('center_axis',(-1.22464679914735E-16,2.43086534291451E-63,
1.));
#3981=DIRECTION('ref_axis',(-1.,2.61562699876513E-79,-1.22464679914735E-16));
#3982=DIRECTION('center_axis',(-1.,-2.59052039079203E-15,-1.22464679914735E-16));
#3983=DIRECTION('ref_axis',(2.59052039079203E-15,-1.,3.17247250470941E-31));
#3984=DIRECTION('',(1.22464679914735E-16,0.,-1.));
#3985=DIRECTION('',(2.59052039079203E-15,-1.,3.17247250470941E-31));
#3986=DIRECTION('center_axis',(1.22464679914735E-16,0.,-1.));
#3987=DIRECTION('ref_axis',(0.707106781186545,-0.70710678118655,8.6595605623549E-17));
#3988=DIRECTION('',(-1.22464679914735E-16,0.,1.));
#3989=DIRECTION('center_axis',(-8.65956056235493E-17,0.707106781186548,
0.707106781186548));
#3990=DIRECTION('ref_axis',(-4.57077811786593E-17,-0.707106781186547,0.707106781186547));
#3991=DIRECTION('center_axis',(-0.707106781186548,-1.83177453513107E-15,
0.707106781186547));
#3992=DIRECTION('ref_axis',(0.707106781186547,1.79906427557516E-15,0.707106781186548));
#3993=DIRECTION('center_axis',(2.61562699876513E-79,1.,3.20321923180112E-95));
#3994=DIRECTION('ref_axis',(-1.,2.61562699876513E-79,-1.22464679914735E-16));
#3995=DIRECTION('',(1.22464679914735E-16,0.,-1.));
#3996=DIRECTION('',(-1.,2.61562699876513E-79,-1.22464679914735E-16));
#3997=DIRECTION('center_axis',(-1.22464679914735E-16,0.,1.));
#3998=DIRECTION('ref_axis',(-0.878755224053691,0.477272727272727,-1.07616477237137E-16));
#3999=DIRECTION('',(1.22464679914735E-16,0.,-1.));
#4000=DIRECTION('center_axis',(6.21711042837884E-16,0.707106781186548,0.707106781186548));
#4001=DIRECTION('ref_axis',(8.00273995934356E-16,0.707106781186547,-0.707106781186548));
#4002=DIRECTION('center_axis',(1.22464679914735E-16,-2.43086534291451E-63,
-1.));
#4003=DIRECTION('ref_axis',(-0.999741702178308,0.0227272727272702,-1.22433047554679E-16));
#4004=DIRECTION('center_axis',(-8.65956056235484E-17,-0.707106781186555,
0.70710678118654));
#4005=DIRECTION('ref_axis',(-8.65956056235503E-17,0.70710678118654,0.707106781186555));
#4006=DIRECTION('',(-1.22464679914735E-16,0.,1.));
#4007=DIRECTION('center_axis',(-1.22464679914735E-16,2.43086534291451E-63,
1.));
#4008=DIRECTION('ref_axis',(-0.878755224053691,0.477272727272727,-1.07616477237137E-16));
#4009=DIRECTION('',(-1.22464679914735E-16,0.,1.));
#4010=DIRECTION('center_axis',(1.22464679914735E-16,0.,-1.));
#4011=DIRECTION('ref_axis',(0.453163483587481,-0.891427426739193,5.54965209665873E-17));
#4012=DIRECTION('',(-1.22464679914735E-16,0.,1.));
#4013=DIRECTION('center_axis',(6.21711042837884E-16,0.707106781186548,0.707106781186548));
#4014=DIRECTION('ref_axis',(-8.63464270076459E-16,-0.707106781186548,0.707106781186548));
#4015=DIRECTION('center_axis',(1.00169686857319E-15,1.,1.22672486381409E-31));
#4016=DIRECTION('ref_axis',(-1.,1.00169686857319E-15,-1.22464679914735E-16));
#4017=DIRECTION('',(1.22464679914735E-16,0.,-1.));
#4018=DIRECTION('',(-1.,1.00169686857319E-15,-1.22464679914735E-16));
#4019=DIRECTION('center_axis',(-1.22464679914735E-16,0.,1.));
#4020=DIRECTION('ref_axis',(-1.,2.61562699876513E-79,-1.22464679914735E-16));
#4021=DIRECTION('',(1.22464679914735E-16,0.,-1.));
#4022=DIRECTION('center_axis',(-1.22464679914735E-16,2.43086534291451E-63,
1.));
#4023=DIRECTION('ref_axis',(-1.,2.61562699876513E-79,-1.22464679914735E-16));
#4024=DIRECTION('center_axis',(-1.,2.61562699876513E-79,-1.22464679914735E-16));
#4025=DIRECTION('ref_axis',(-5.59257846012362E-79,-1.,2.43086534291451E-63));
#4026=DIRECTION('',(1.22464679914735E-16,0.,-1.));
#4027=DIRECTION('',(-3.61324462593353E-80,1.,2.43086534291451E-63));
#4028=DIRECTION('center_axis',(1.22464679914735E-16,-2.43086534291451E-63,
-1.));
#4029=DIRECTION('ref_axis',(-1.,0.,-1.22464679914735E-16));
#4030=DIRECTION('center_axis',(1.22464679914735E-16,-2.43086534291451E-63,
-1.));
#4031=DIRECTION('ref_axis',(1.,-1.00169686857319E-15,1.22464679914735E-16));
#4032=DIRECTION('center_axis',(-1.22464679914735E-16,0.,1.));
#4033=DIRECTION('ref_axis',(-1.,1.00169686857319E-15,-1.22464679914735E-16));
#4034=DIRECTION('center_axis',(-1.22464679914735E-16,2.43086534291451E-63,
1.));
#4035=DIRECTION('ref_axis',(-1.,1.00169686857319E-15,-1.22464679914735E-16));
#4036=DIRECTION('',(-0.707106781186548,6.21711042837884E-16,-0.707106781186547));
#4037=DIRECTION('center_axis',(1.22464679914735E-16,-2.43086534291451E-63,
-1.));
#4038=DIRECTION('ref_axis',(-1.,1.00169686857319E-15,-1.22464679914735E-16));
#4039=DIRECTION('center_axis',(1.22464679914735E-16,-2.43086534291451E-63,
-1.));
#4040=DIRECTION('ref_axis',(-1.,1.00169686857319E-15,-1.22464679914735E-16));
#4041=DIRECTION('center_axis',(1.22464679914735E-16,0.,-1.));
#4042=DIRECTION('ref_axis',(1.,-1.00169686857319E-15,1.22464679914735E-16));
#4043=DIRECTION('',(1.22464679914735E-16,0.,-1.));
#4044=DIRECTION('center_axis',(-1.22464679914735E-16,2.43086534291451E-63,
1.));
#4045=DIRECTION('ref_axis',(1.,-1.00169686857319E-15,1.22464679914735E-16));
#4046=DIRECTION('center_axis',(1.22464679914735E-16,-2.43086534291451E-63,
-1.));
#4047=DIRECTION('ref_axis',(-1.,0.,-1.22464679914735E-16));
#4048=DIRECTION('',(2.05596856412066E-16,-1.,2.51783532119795E-32));
#4049=DIRECTION('center_axis',(1.22464679914735E-16,2.43086534291451E-63,
-1.));
#4050=DIRECTION('ref_axis',(1.,-2.61562699876513E-79,1.22464679914735E-16));
#4051=DIRECTION('',(-1.,2.61562699876513E-79,-1.22464679914735E-16));
#4052=DIRECTION('center_axis',(1.22464679914735E-16,2.43086534291451E-63,
-1.));
#4053=DIRECTION('ref_axis',(-0.70710678118654,0.707106781186555,-8.65956056235484E-17));
#4054=DIRECTION('',(-1.,2.61562699876513E-79,-1.22464679914735E-16));
#4055=DIRECTION('center_axis',(1.22464679914735E-16,2.43086534291451E-63,
-1.));
#4056=DIRECTION('ref_axis',(0.707106781186555,0.70710678118654,8.65956056235503E-17));
#4057=DIRECTION('',(-1.,2.61562699876513E-79,-1.22464679914735E-16));
#4058=DIRECTION('center_axis',(1.22464679914735E-16,2.43086534291451E-63,
-1.));
#4059=DIRECTION('ref_axis',(0.707106781186555,0.70710678118654,8.65956056235503E-17));
#4060=DIRECTION('',(-9.97088884887537E-15,1.,-1.22108171134293E-30));
#4061=DIRECTION('center_axis',(1.22464679914735E-16,2.43086534291451E-63,
-1.));
#4062=DIRECTION('ref_axis',(9.98403018171949E-15,-1.,1.22269106046333E-30));
#4063=DIRECTION('center_axis',(1.22464679914735E-16,2.43086534291451E-63,
-1.));
#4064=DIRECTION('ref_axis',(0.707106781186555,0.70710678118654,8.65956056235502E-17));
#4065=DIRECTION('',(-9.97088884887537E-15,1.,-1.22108171134293E-30));
#4066=DIRECTION('center_axis',(1.22464679914735E-16,2.43086534291451E-63,
-1.));
#4067=DIRECTION('ref_axis',(1.,-2.61562699876513E-79,1.22464679914735E-16));
#4068=DIRECTION('',(-1.,2.61562699876513E-79,-1.22464679914735E-16));
#4069=DIRECTION('center_axis',(1.22464679914735E-16,2.43086534291451E-63,
-1.));
#4070=DIRECTION('ref_axis',(-3.61324462593354E-80,1.,2.43086534291451E-63));
#4071=DIRECTION('',(2.33679895226584E-15,-1.,2.86175335714324E-31));
#4072=DIRECTION('center_axis',(1.22464679914735E-16,2.43086534291451E-63,
-1.));
#4073=DIRECTION('ref_axis',(-0.707106781186548,-0.707106781186548,-8.65956056235493E-17));
#4074=DIRECTION('',(3.61324462593353E-80,-1.,-2.43086534291451E-63));
#4075=DIRECTION('center_axis',(1.22464679914735E-16,2.43086534291451E-63,
-1.));
#4076=DIRECTION('ref_axis',(-0.707106781186548,0.707106781186548,-8.65956056235493E-17));
#4077=DIRECTION('',(3.58136459556502E-16,1.,4.38590668853836E-32));
#4078=DIRECTION('center_axis',(-1.22464679914735E-16,2.43086534291451E-63,
1.));
#4079=DIRECTION('ref_axis',(-0.707106781186548,-0.707106781186548,-8.65956056235493E-17));
#4080=DIRECTION('',(5.59257846012362E-79,1.,-2.43086534291451E-63));
#4081=DIRECTION('center_axis',(-1.22464679914735E-16,2.43086534291451E-63,
1.));
#4082=DIRECTION('ref_axis',(-0.707106781186548,0.707106781186548,-8.65956056235493E-17));
#4083=DIRECTION('',(2.33679895226584E-15,1.,2.86175335714324E-31));
#4084=DIRECTION('center_axis',(-1.22464679914735E-16,2.43086534291451E-63,
1.));
#4085=DIRECTION('ref_axis',(-5.59257846012362E-79,-1.,2.43086534291451E-63));
#4086=DIRECTION('',(-1.,2.61562699876513E-79,-1.22464679914735E-16));
#4087=DIRECTION('center_axis',(-1.22464679914735E-16,2.43086534291451E-63,
1.));
#4088=DIRECTION('ref_axis',(1.,-2.61562699876513E-79,1.22464679914735E-16));
#4089=DIRECTION('',(-9.97088884887537E-15,-1.,-1.22108171134293E-30));
#4090=DIRECTION('center_axis',(-1.22464679914735E-16,2.43086534291451E-63,
1.));
#4091=DIRECTION('ref_axis',(0.707106781186555,-0.70710678118654,8.65956056235502E-17));
#4092=DIRECTION('center_axis',(-1.22464679914735E-16,2.43086534291451E-63,
1.));
#4093=DIRECTION('ref_axis',(9.98403018171949E-15,1.,1.22269106046333E-30));
#4094=DIRECTION('',(-9.97088884887537E-15,-1.,-1.22108171134293E-30));
#4095=DIRECTION('center_axis',(-1.22464679914735E-16,2.43086534291451E-63,
1.));
#4096=DIRECTION('ref_axis',(0.707106781186555,-0.70710678118654,8.65956056235503E-17));
#4097=DIRECTION('',(-1.,2.61562699876513E-79,-1.22464679914735E-16));
#4098=DIRECTION('center_axis',(-1.22464679914735E-16,2.43086534291451E-63,
1.));
#4099=DIRECTION('ref_axis',(0.707106781186555,-0.70710678118654,8.65956056235503E-17));
#4100=DIRECTION('',(-1.,2.61562699876513E-79,-1.22464679914735E-16));
#4101=DIRECTION('center_axis',(-1.22464679914735E-16,2.43086534291451E-63,
1.));
#4102=DIRECTION('ref_axis',(-0.70710678118654,-0.707106781186555,-8.65956056235484E-17));
#4103=DIRECTION('',(-1.,2.61562699876513E-79,-1.22464679914735E-16));
#4104=DIRECTION('center_axis',(-1.22464679914735E-16,2.43086534291451E-63,
1.));
#4105=DIRECTION('ref_axis',(1.,-2.61562699876513E-79,1.22464679914735E-16));
#4106=DIRECTION('center_axis',(1.22464679914735E-16,0.,-1.));
#4107=DIRECTION('ref_axis',(1.,-1.00169686857319E-15,1.22464679914735E-16));
#4108=DIRECTION('',(0.707106781186548,-7.94902254084983E-16,0.707106781186547));
#4109=DIRECTION('center_axis',(-1.22464679914735E-16,0.,1.));
#4110=DIRECTION('ref_axis',(0.453163483587481,0.891427426739193,5.54965209665873E-17));
#4111=DIRECTION('',(1.22464679914735E-16,0.,-1.));
#4112=DIRECTION('center_axis',(-6.21711042837884E-16,0.707106781186548,
-0.707106781186548));
#4113=DIRECTION('ref_axis',(-8.63464270076459E-16,0.707106781186548,0.707106781186548));
#4114=DIRECTION('',(-1.22464679914735E-16,0.,1.));
#4115=DIRECTION('center_axis',(1.22464679914735E-16,0.,-1.));
#4116=DIRECTION('ref_axis',(-0.878755224053691,-0.477272727272727,-1.07616477237137E-16));
#4117=DIRECTION('',(1.22464679914735E-16,0.,-1.));
#4118=DIRECTION('',(-1.22464679914735E-16,0.,1.));
#4119=DIRECTION('center_axis',(1.22464679914735E-16,2.43086534291451E-63,
-1.));
#4120=DIRECTION('ref_axis',(-0.878755224053691,-0.477272727272727,-1.07616477237137E-16));
#4121=DIRECTION('',(-1.22464679914735E-16,0.,1.));
#4122=DIRECTION('center_axis',(8.65956056235484E-17,-0.707106781186555,
-0.70710678118654));
#4123=DIRECTION('ref_axis',(-8.65956056235503E-17,-0.70710678118654,0.707106781186555));
#4124=DIRECTION('center_axis',(-1.22464679914735E-16,-2.43086534291451E-63,
1.));
#4125=DIRECTION('ref_axis',(-0.999741702178308,-0.0227272727272702,-1.22433047554679E-16));
#4126=DIRECTION('center_axis',(-6.21711042837884E-16,0.707106781186548,
-0.707106781186548));
#4127=DIRECTION('ref_axis',(8.00273995934356E-16,-0.707106781186547,-0.707106781186548));
#4128=DIRECTION('center_axis',(-1.22464679914735E-16,0.,1.));
#4129=DIRECTION('ref_axis',(0.707106781186545,0.70710678118655,8.6595605623549E-17));
#4130=DIRECTION('',(1.22464679914735E-16,0.,-1.));
#4131=DIRECTION('center_axis',(0.707106781186548,-1.83177453513107E-15,
-0.707106781186547));
#4132=DIRECTION('ref_axis',(0.707106781186547,-1.79906427557516E-15,0.707106781186548));
#4133=DIRECTION('center_axis',(8.65956056235493E-17,0.707106781186548,-0.707106781186548));
#4134=DIRECTION('ref_axis',(-4.57077811786593E-17,0.707106781186547,0.707106781186547));
#4135=DIRECTION('',(-1.22464679914735E-16,0.,1.));
#4136=DIRECTION('center_axis',(1.,-2.59052039079203E-15,1.22464679914735E-16));
#4137=DIRECTION('ref_axis',(2.59052039079203E-15,1.,3.17247250470941E-31));
#4138=DIRECTION('',(1.22464679914735E-16,0.,-1.));
#4139=DIRECTION('',(2.59052039079203E-15,1.,3.17247250470941E-31));
#4140=DIRECTION('center_axis',(-1.22464679914735E-16,0.,1.));
#4141=DIRECTION('ref_axis',(-0.891427426739194,0.453163483587478,-1.09168374482832E-16));
#4142=DIRECTION('',(1.22464679914735E-16,0.,-1.));
#4143=DIRECTION('center_axis',(-0.707106781186547,-1.56354958722412E-15,
-0.707106781186548));
#4144=DIRECTION('ref_axis',(-0.707106781186548,-1.55373732890582E-15,0.707106781186547));
#4145=DIRECTION('',(-1.22464679914735E-16,0.,1.));
#4146=DIRECTION('center_axis',(1.22464679914735E-16,0.,-1.));
#4147=DIRECTION('ref_axis',(0.47727272727273,-0.87875522405369,5.84490517774876E-17));
#4148=DIRECTION('',(1.22464679914735E-16,0.,-1.));
#4149=DIRECTION('',(-1.22464679914735E-16,0.,1.));
#4150=DIRECTION('center_axis',(1.22464679914735E-16,2.43086534291451E-63,
-1.));
#4151=DIRECTION('ref_axis',(0.47727272727273,-0.87875522405369,5.84490517774876E-17));
#4152=DIRECTION('',(-1.22464679914735E-16,0.,1.));
#4153=DIRECTION('center_axis',(0.707106781186552,1.7188813681262E-63,-0.707106781186543));
#4154=DIRECTION('ref_axis',(0.707106781186543,8.92097987888504E-17,0.707106781186552));
#4155=DIRECTION('center_axis',(-1.22464679914735E-16,-2.43086534291451E-63,
1.));
#4156=DIRECTION('ref_axis',(0.0227272727272732,-0.999741702178308,2.78328817988041E-18));
#4157=DIRECTION('center_axis',(-0.707106781186547,-1.56354958722412E-15,
-0.707106781186548));
#4158=DIRECTION('ref_axis',(0.707106781186548,1.69498617698817E-15,-0.707106781186547));
#4159=DIRECTION('center_axis',(-6.21711042837884E-16,0.707106781186548,
-0.707106781186548));
#4160=DIRECTION('ref_axis',(1.,-5.23125399753026E-79,-8.79232188658456E-16));
#4161=DIRECTION('',(1.,1.00169686857319E-15,1.22464679914735E-16));
#4162=DIRECTION('',(-8.65956056235493E-17,0.707106781186548,0.707106781186548));
#4163=DIRECTION('',(-1.,-1.00169686857319E-15,-1.22464679914735E-16));
#4164=DIRECTION('center_axis',(1.22464679914735E-16,0.,-1.));
#4165=DIRECTION('ref_axis',(-1.,2.61562699876513E-79,-1.22464679914735E-16));
#4166=DIRECTION('',(0.707106781186543,-3.69905517576286E-79,0.707106781186552));
#4167=DIRECTION('center_axis',(1.22464679914735E-16,2.43086534291451E-63,
-1.));
#4168=DIRECTION('ref_axis',(-1.,2.61562699876513E-79,-1.22464679914735E-16));
#4169=DIRECTION('center_axis',(-1.22464679914735E-16,-2.43086534291451E-63,
1.));
#4170=DIRECTION('ref_axis',(-1.,2.61562699876513E-79,-1.22464679914735E-16));
#4171=DIRECTION('center_axis',(1.22464679914735E-16,0.,-1.));
#4172=DIRECTION('ref_axis',(-1.,2.61562699876513E-79,-1.22464679914735E-16));
#4173=DIRECTION('',(1.22464679914735E-16,0.,-1.));
#4174=DIRECTION('center_axis',(-1.00169686857319E-15,1.,-1.22672486381409E-31));
#4175=DIRECTION('ref_axis',(-1.,-1.00169686857319E-15,-1.22464679914735E-16));
#4176=DIRECTION('center_axis',(8.65956056235493E-17,0.707106781186548,-0.707106781186548));
#4177=DIRECTION('ref_axis',(1.,-5.23125399753026E-79,1.22464679914735E-16));
#4178=DIRECTION('',(-1.,2.61562699876513E-79,-1.22464679914735E-16));
#4179=DIRECTION('',(-0.577350269189626,-0.577350269189625,-0.577350269189626));
#4180=DIRECTION('',(1.,-2.61562699876513E-79,1.22464679914735E-16));
#4181=DIRECTION('',(3.00769785433756E-15,-0.707106781186547,-0.707106781186547));
#4182=DIRECTION('center_axis',(-0.707106781186547,-1.56354958722412E-15,
-0.707106781186548));
#4183=DIRECTION('ref_axis',(0.707106781186548,-3.69905517576288E-79,-0.707106781186547));
#4184=DIRECTION('',(-2.2111930316952E-15,1.,-2.70793046856246E-31));
#4185=DIRECTION('',(-0.707106781186548,3.69905517576288E-79,0.707106781186547));
#4186=DIRECTION('',(2.2111930316952E-15,-1.,2.70793046856246E-31));
#4187=DIRECTION('center_axis',(1.22464679914735E-16,0.,-1.));
#4188=DIRECTION('ref_axis',(-1.15692078269947E-79,-1.,-1.19112401802811E-63));
#4189=DIRECTION('',(-8.65956056235522E-17,0.707106781186524,0.707106781186571));
#4190=DIRECTION('center_axis',(1.22464679914735E-16,2.43086534291451E-63,
-1.));
#4191=DIRECTION('ref_axis',(-2.61562699876513E-79,-1.,-3.20321923180112E-95));
#4192=DIRECTION('center_axis',(-1.22464679914735E-16,-2.43086534291451E-63,
1.));
#4193=DIRECTION('ref_axis',(3.61324462593353E-80,-1.,-2.43086534291451E-63));
#4194=DIRECTION('center_axis',(8.65956056235493E-17,0.707106781186548,-0.707106781186548));
#4195=DIRECTION('ref_axis',(1.,-5.23125399753026E-79,1.22464679914735E-16));
#4196=DIRECTION('',(-8.65956056235493E-17,0.707106781186548,0.707106781186548));
#4197=DIRECTION('',(-1.,2.61562699876513E-79,-1.22464679914735E-16));
#4198=DIRECTION('',(1.,-2.61562699876513E-79,1.22464679914735E-16));
#4199=DIRECTION('center_axis',(1.22464679914735E-16,0.,-1.));
#4200=DIRECTION('ref_axis',(-1.,2.61562699876513E-79,-1.22464679914735E-16));
#4201=DIRECTION('',(0.707106781186548,-3.69905517576289E-79,0.707106781186547));
#4202=DIRECTION('center_axis',(1.22464679914735E-16,2.43086534291451E-63,
-1.));
#4203=DIRECTION('ref_axis',(-1.,2.61562699876513E-79,-1.22464679914735E-16));
#4204=DIRECTION('center_axis',(-1.22464679914735E-16,-2.43086534291451E-63,
1.));
#4205=DIRECTION('ref_axis',(-1.,2.61562699876513E-79,-1.22464679914735E-16));
#4206=DIRECTION('center_axis',(0.707106781186548,-1.83177453513107E-15,
-0.707106781186547));
#4207=DIRECTION('ref_axis',(0.707106781186547,-3.69905517576288E-79,0.707106781186548));
#4208=DIRECTION('',(-2.59052039079203E-15,-1.,-3.17247250470941E-31));
#4209=DIRECTION('center_axis',(2.61562699876513E-79,1.,3.20321923180112E-95));
#4210=DIRECTION('ref_axis',(-1.,2.61562699876513E-79,-1.22464679914735E-16));
#4211=DIRECTION('center_axis',(1.22464679914735E-16,0.,-1.));
#4212=DIRECTION('ref_axis',(-1.,2.61562699876513E-79,-1.22464679914735E-16));
#4213=DIRECTION('',(1.22464679914735E-16,0.,-1.));
#4214=DIRECTION('center_axis',(2.61562699876513E-79,1.,3.20321923180112E-95));
#4215=DIRECTION('ref_axis',(-1.,2.61562699876513E-79,-1.22464679914735E-16));
#4216=DIRECTION('',(1.22464679914735E-16,0.,-1.));
#4217=DIRECTION('center_axis',(1.22464679914735E-16,0.,-1.));
#4218=DIRECTION('ref_axis',(-2.61562699876513E-79,-1.,-3.20321923180112E-95));
#4219=DIRECTION('',(1.22464679914735E-16,0.,-1.));
#4220=DIRECTION('center_axis',(-1.,-2.2111930316952E-15,-1.22464679914735E-16));
#4221=DIRECTION('ref_axis',(2.2111930316952E-15,-1.,2.70793046856246E-31));
#4222=DIRECTION('center_axis',(-1.22464679914735E-16,0.,1.));
#4223=DIRECTION('ref_axis',(-1.,2.61562699876513E-79,-1.22464679914735E-16));
#4224=DIRECTION('',(-8.65956056235503E-17,-0.70710678118654,0.707106781186555));
#4225=DIRECTION('center_axis',(-1.22464679914735E-16,-2.43086534291451E-63,
1.));
#4226=DIRECTION('ref_axis',(-1.,2.61562699876513E-79,-1.22464679914735E-16));
#4227=DIRECTION('',(-0.707106781186544,3.69905517576286E-79,0.707106781186551));
#4228=DIRECTION('center_axis',(1.22464679914735E-16,2.43086534291451E-63,
-1.));
#4229=DIRECTION('ref_axis',(-1.,2.61562699876513E-79,-1.22464679914735E-16));
#4230=DIRECTION('center_axis',(8.65956056235484E-17,-0.707106781186555,
-0.70710678118654));
#4231=DIRECTION('ref_axis',(1.,-5.23125399753026E-79,1.22464679914735E-16));
#4232=DIRECTION('',(1.,-2.61562699876513E-79,1.22464679914735E-16));
#4233=DIRECTION('',(-1.,2.61562699876513E-79,-1.22464679914735E-16));
#4234=DIRECTION('center_axis',(-2.61562699876513E-79,-1.,-3.20321923180112E-95));
#4235=DIRECTION('ref_axis',(1.,-2.61562699876513E-79,1.22464679914735E-16));
#4236=DIRECTION('',(1.,-4.03821769783544E-15,1.22464679914735E-16));
#4237=DIRECTION('',(1.22464679914735E-16,0.,-1.));
#4238=DIRECTION('',(1.,-2.61562699876513E-79,1.22464679914735E-16));
#4239=DIRECTION('',(-1.22464679914735E-16,0.,1.));
#4240=DIRECTION('',(-1.22464679914735E-16,0.,1.));
#4241=DIRECTION('center_axis',(1.22464679914735E-16,0.,-1.));
#4242=DIRECTION('ref_axis',(1.,-2.61562699876513E-79,1.22464679914735E-16));
#4243=DIRECTION('',(-1.22464679914735E-16,0.,1.));
#4244=DIRECTION('center_axis',(-0.707106781186495,-7.05048311949658E-15,
-0.7071067811866));
#4245=DIRECTION('ref_axis',(0.7071067811866,-3.69905517576316E-79,-0.707106781186495));
#4246=DIRECTION('',(-0.707106781186499,3.69905517576263E-79,0.707106781186596));
#4247=DIRECTION('',(9.97088884887537E-15,-1.,1.22108171134293E-30));
#4248=DIRECTION('',(0.7071067811866,-3.69905517576316E-79,-0.707106781186495));
#4249=DIRECTION('',(-9.97088884887537E-15,1.,-1.22108171134293E-30));
#4250=DIRECTION('center_axis',(-1.22464679914735E-16,0.,1.));
#4251=DIRECTION('ref_axis',(-1.,2.61562699876513E-79,-1.22464679914735E-16));
#4252=DIRECTION('',(-8.65956056235474E-17,-0.707106781186563,0.707106781186532));
#4253=DIRECTION('center_axis',(-1.22464679914735E-16,-2.43086534291451E-63,
1.));
#4254=DIRECTION('ref_axis',(-1.,2.61562699876513E-79,-1.22464679914735E-16));
#4255=DIRECTION('center_axis',(1.22464679914735E-16,2.43086534291451E-63,
-1.));
#4256=DIRECTION('ref_axis',(-1.,2.61562699876513E-79,-1.22464679914735E-16));
#4257=DIRECTION('center_axis',(8.65956056235493E-17,-0.707106781186548,
-0.707106781186548));
#4258=DIRECTION('ref_axis',(1.,-5.23125399753026E-79,1.22464679914735E-16));
#4259=DIRECTION('',(-8.65956056235493E-17,-0.707106781186548,0.707106781186548));
#4260=DIRECTION('',(1.,-2.61562699876513E-79,1.22464679914735E-16));
#4261=DIRECTION('',(-1.,2.61562699876513E-79,-1.22464679914735E-16));
#4262=DIRECTION('center_axis',(-1.22464679914735E-16,0.,1.));
#4263=DIRECTION('ref_axis',(-1.09171136973638E-79,-1.,-1.24437154458719E-63));
#4264=DIRECTION('',(0.707106781186543,-3.69905517576286E-79,0.707106781186552));
#4265=DIRECTION('center_axis',(-1.22464679914735E-16,-2.43086534291451E-63,
1.));
#4266=DIRECTION('ref_axis',(-2.61562699876513E-79,-1.,-3.20321923180112E-95));
#4267=DIRECTION('center_axis',(1.22464679914735E-16,2.43086534291451E-63,
-1.));
#4268=DIRECTION('ref_axis',(3.61324462593353E-80,-1.,-2.43086534291451E-63));
#4269=DIRECTION('center_axis',(0.707106781186552,1.7188813681262E-63,-0.707106781186543));
#4270=DIRECTION('ref_axis',(0.707106781186543,-3.69905517576286E-79,0.707106781186552));
#4271=DIRECTION('',(-3.61324462593354E-80,1.,2.43086534291451E-63));
#4272=DIRECTION('',(3.61324462593354E-80,-1.,-2.43086534291451E-63));
#4273=DIRECTION('center_axis',(8.65956056235493E-17,-0.707106781186548,
-0.707106781186548));
#4274=DIRECTION('ref_axis',(1.,-5.23125399753026E-79,1.22464679914735E-16));
#4275=DIRECTION('',(2.83450664309046E-15,-0.707106781186548,0.707106781186548));
#4276=DIRECTION('',(-1.,2.61562699876513E-79,-1.22464679914735E-16));
#4277=DIRECTION('',(-8.65956056235493E-17,-0.707106781186548,0.707106781186548));
#4278=DIRECTION('',(1.,-2.61562699876513E-79,1.22464679914735E-16));
#4279=DIRECTION('center_axis',(1.22464679914735E-16,0.,-1.));
#4280=DIRECTION('ref_axis',(0.70710678118655,0.707106781186545,8.65956056235496E-17));
#4281=DIRECTION('center_axis',(1.22464679914735E-16,0.,-1.));
#4282=DIRECTION('ref_axis',(0.70710678118655,0.707106781186545,8.65956056235496E-17));
#4283=DIRECTION('center_axis',(1.,-2.61562699876513E-79,1.22464679914735E-16));
#4284=DIRECTION('ref_axis',(-3.61324462593354E-80,1.,2.43086534291451E-63));
#4285=DIRECTION('',(3.02866327337658E-15,1.,3.70904278343577E-31));
#4286=DIRECTION('',(1.22464679914735E-16,0.,-1.));
#4287=DIRECTION('',(2.61562699876513E-79,1.,1.05874362980659E-94));
#4288=DIRECTION('',(-1.22464679914735E-16,0.,1.));
#4289=DIRECTION('',(-1.22464679914735E-16,0.,1.));
#4290=DIRECTION('center_axis',(1.22464679914735E-16,0.,-1.));
#4291=DIRECTION('ref_axis',(2.61562699876513E-79,1.,3.20321923180112E-95));
#4292=DIRECTION('',(-1.22464679914735E-16,0.,1.));
#4293=DIRECTION('center_axis',(-2.61562699876513E-79,-1.,-3.20321923180112E-95));
#4294=DIRECTION('ref_axis',(1.,-2.61562699876513E-79,1.22464679914735E-16));
#4295=DIRECTION('',(-1.22464679914735E-16,0.,1.));
#4296=DIRECTION('center_axis',(1.22464679914735E-16,0.,-1.));
#4297=DIRECTION('ref_axis',(1.,-2.61562699876513E-79,1.22464679914735E-16));
#4298=DIRECTION('',(-1.22464679914735E-16,0.,1.));
#4299=DIRECTION('center_axis',(-1.,-9.97088884887537E-15,-1.22464679914735E-16));
#4300=DIRECTION('ref_axis',(9.97088884887537E-15,-1.,1.22108171134293E-30));
#4301=DIRECTION('',(-1.22464679914735E-16,0.,1.));
#4302=DIRECTION('center_axis',(1.22464679914735E-16,0.,-1.));
#4303=DIRECTION('ref_axis',(0.707106781186555,0.70710678118654,8.65956056235502E-17));
#4304=DIRECTION('center_axis',(-9.93842933656718E-17,-0.584304725845087,
0.811534341451487));
#4305=DIRECTION('ref_axis',(6.92220761444414E-17,0.811534341451487,0.584304725845087));
#4306=DIRECTION('',(1.22464679914735E-16,0.,-1.));
#4307=DIRECTION('center_axis',(-2.61562699876513E-79,-1.,-3.20321923180112E-95));
#4308=DIRECTION('ref_axis',(1.,-2.61562699876513E-79,1.22464679914735E-16));
#4309=DIRECTION('',(-1.,2.61562699876513E-79,-1.22464679914735E-16));
#4310=DIRECTION('',(-1.22464679914735E-16,0.,1.));
#4311=DIRECTION('center_axis',(1.22464679914735E-16,0.,-1.));
#4312=DIRECTION('ref_axis',(-0.878755224053692,-0.477272727272727,-1.07616477237137E-16));
#4313=DIRECTION('',(2.8573470033008E-15,-0.707106781186548,-0.707106781186547));
#4314=DIRECTION('center_axis',(-1.22464679914735E-16,-2.43086534291451E-63,
1.));
#4315=DIRECTION('ref_axis',(-0.878755224053691,-0.477272727272727,-1.07616477237137E-16));
#4316=DIRECTION('center_axis',(-1.22464679914735E-16,-2.43086534291451E-63,
1.));
#4317=DIRECTION('ref_axis',(-1.,5.23125399753026E-79,-1.22464679914735E-16));
#4318=DIRECTION('',(4.1310624172099E-15,-1.,5.05909236631404E-31));
#4319=DIRECTION('center_axis',(-1.22464679914735E-16,-2.43086534291451E-63,
1.));
#4320=DIRECTION('ref_axis',(0.707106781186548,0.707106781186548,8.65956056235493E-17));
#4321=DIRECTION('center_axis',(1.22464679914735E-16,0.,-1.));
#4322=DIRECTION('ref_axis',(0.47727272727273,-0.87875522405369,5.84490517774876E-17));
#4323=DIRECTION('',(0.707106781186548,-3.69905517576289E-79,-0.707106781186547));
#4324=DIRECTION('center_axis',(-1.22464679914735E-16,-2.43086534291451E-63,
1.));
#4325=DIRECTION('ref_axis',(0.47727272727273,-0.87875522405369,5.84490517774876E-17));
#4326=DIRECTION('center_axis',(-1.22464679914735E-16,-2.43086534291451E-63,
1.));
#4327=DIRECTION('ref_axis',(-1.,5.23125399753026E-79,-1.22464679914735E-16));
#4328=DIRECTION('',(1.,-2.61562699876513E-79,1.22464679914735E-16));
#4329=DIRECTION('center_axis',(-1.22464679914735E-16,-2.43086534291451E-63,
1.));
#4330=DIRECTION('ref_axis',(-0.707106781186548,0.707106781186548,-8.65956056235493E-17));
#4331=DIRECTION('center_axis',(0.584304725845087,-1.52832321642647E-79,
0.811534341451487));
#4332=DIRECTION('ref_axis',(-0.811534341451487,4.24534226785118E-79,0.584304725845087));
#4333=DIRECTION('center_axis',(-0.33871946827275,1.77192757244315E-79,-0.940887411868724));
#4334=DIRECTION('ref_axis',(-0.940887411868724,4.92202103456417E-79,0.33871946827275));
#4335=DIRECTION('center_axis',(-5.23125399753026E-79,-1.,-6.40643846360224E-95));
#4336=DIRECTION('ref_axis',(0.584304725845092,-3.05664643285296E-79,0.811534341451483));
#4337=DIRECTION('center_axis',(1.22464679914735E-16,0.,-1.));
#4338=DIRECTION('ref_axis',(-0.707106781186548,0.707106781186548,-8.65956056235493E-17));
#4339=DIRECTION('',(-1.22464679914735E-16,0.,1.));
#4340=DIRECTION('',(1.22464679914735E-16,0.,-1.));
#4341=DIRECTION('center_axis',(2.61562699876513E-79,1.,6.89532776493351E-95));
#4342=DIRECTION('ref_axis',(-1.,5.23125399753026E-79,-1.22464679914735E-16));
#4343=DIRECTION('',(2.61562699876513E-79,1.,6.89532776493351E-95));
#4344=DIRECTION('center_axis',(5.23125399753026E-79,1.,6.40643846360224E-95));
#4345=DIRECTION('ref_axis',(-1.,5.23125399753026E-79,-1.22464679914735E-16));
#4346=DIRECTION('',(-2.61562699876513E-79,-1.,-6.89532776493351E-95));
#4347=DIRECTION('center_axis',(-0.33871946827275,1.77192757244315E-79,-0.940887411868724));
#4348=DIRECTION('ref_axis',(-0.940887411868724,4.92202103456417E-79,0.33871946827275));
#4349=DIRECTION('center_axis',(0.584304725845087,-1.52832321642647E-79,
0.811534341451487));
#4350=DIRECTION('ref_axis',(-0.811534341451487,4.24534226785118E-79,0.584304725845087));
#4351=DIRECTION('center_axis',(-2.61562699876513E-79,-1.,-1.05874362980659E-94));
#4352=DIRECTION('ref_axis',(-0.455903100535039,2.38494491716036E-79,0.890029416886059));
#4353=DIRECTION('',(-2.61562699876513E-79,-1.,-1.05874362980659E-94));
#4354=DIRECTION('center_axis',(1.,-2.61562699876513E-79,1.22464679914735E-16));
#4355=DIRECTION('ref_axis',(-3.61324462593353E-80,1.,2.43086534291451E-63));
#4356=DIRECTION('',(-1.22464679914735E-16,0.,1.));
#4357=DIRECTION('center_axis',(1.22464679914735E-16,0.,-1.));
#4358=DIRECTION('ref_axis',(-0.707106781186548,-0.707106781186548,-8.65956056235493E-17));
#4359=DIRECTION('center_axis',(1.,-2.61562699876513E-79,1.22464679914735E-16));
#4360=DIRECTION('ref_axis',(-1.08997167653652E-16,0.455903100535003,0.890029416886077));
#4361=DIRECTION('',(-1.,2.61562699876513E-79,-1.22464679914735E-16));
#4362=DIRECTION('center_axis',(1.,-5.23125399753026E-79,1.22464679914735E-16));
#4363=DIRECTION('ref_axis',(5.23125399753026E-79,1.,6.40643846360223E-95));
#4364=DIRECTION('',(1.,-2.61562699876513E-79,1.22464679914735E-16));
#4365=DIRECTION('center_axis',(7.15566912232863E-17,-0.811534341451483,
-0.584304725845092));
#4366=DIRECTION('ref_axis',(1.,-5.23125399753026E-79,1.22464679914735E-16));
#4367=DIRECTION('center_axis',(1.15225475730307E-16,0.33871946827275,-0.940887411868724));
#4368=DIRECTION('ref_axis',(-4.14811712629117E-17,0.940887411868724,0.33871946827275));
#4369=DIRECTION('center_axis',(-9.93842933656718E-17,-0.584304725845087,
0.811534341451487));
#4370=DIRECTION('ref_axis',(-7.15566912232857E-17,0.811534341451487,0.584304725845087));
#4371=DIRECTION('center_axis',(-8.16327540688133E-15,0.811534341451487,
0.584304725845087));
#4372=DIRECTION('ref_axis',(0.707106781186541,-0.41316583392441,0.573841436006112));
#4373=DIRECTION('',(8.16327540688133E-15,-0.811534341451486,-0.584304725845087));
#4374=DIRECTION('',(-8.16327540688133E-15,0.811534341451486,0.584304725845087));
#4375=DIRECTION('center_axis',(-1.,-9.97088884887537E-15,-1.22464679914735E-16));
#4376=DIRECTION('ref_axis',(9.97088884887537E-15,-1.,1.22108171134293E-30));
#4377=DIRECTION('',(-1.22464679914735E-16,0.,1.));
#4378=DIRECTION('center_axis',(1.22464679914735E-16,0.,-1.));
#4379=DIRECTION('ref_axis',(0.707106781186555,0.70710678118654,8.65956056235503E-17));
#4380=DIRECTION('',(1.22464679914735E-16,0.,-1.));
#4381=DIRECTION('center_axis',(-2.61562699876513E-79,-1.,-3.20321923180112E-95));
#4382=DIRECTION('ref_axis',(1.,-2.61562699876513E-79,1.22464679914735E-16));
#4383=DIRECTION('',(-1.22464679914735E-16,0.,1.));
#4384=DIRECTION('center_axis',(1.,-2.61562699876513E-79,1.22464679914735E-16));
#4385=DIRECTION('ref_axis',(-1.08997167653657E-16,0.455903100534926,0.890029416886117));
#4386=DIRECTION('',(-1.,2.61562699876513E-79,-1.22464679914735E-16));
#4387=DIRECTION('center_axis',(-1.,2.61562699876513E-79,-1.22464679914735E-16));
#4388=DIRECTION('ref_axis',(-8.65956056235503E-17,0.70710678118654,0.707106781186555));
#4389=DIRECTION('center_axis',(-1.,5.23125399753026E-79,-1.22464679914735E-16));
#4390=DIRECTION('ref_axis',(-1.22464679914735E-16,0.,1.));
#4391=DIRECTION('',(1.,-2.61562699876513E-79,1.22464679914735E-16));
#4392=DIRECTION('center_axis',(1.,-5.23125399753026E-79,1.22464679914735E-16));
#4393=DIRECTION('ref_axis',(5.23125399753026E-79,1.,6.40643846360223E-95));
#4394=DIRECTION('',(1.,-2.61562699876513E-79,1.22464679914735E-16));
#4395=DIRECTION('center_axis',(1.22464679914735E-16,0.,-1.));
#4396=DIRECTION('ref_axis',(-0.50000000000009,0.866025403784387,-6.12323399573787E-17));
#4397=DIRECTION('center_axis',(1.22464679914735E-16,0.,-1.));
#4398=DIRECTION('ref_axis',(0.500000000000089,0.866025403784388,6.12323399573785E-17));
#4399=DIRECTION('center_axis',(1.22464679914735E-16,0.,-1.));
#4400=DIRECTION('ref_axis',(-0.70710678118654,0.707106781186555,-8.65956056235484E-17));
#4401=DIRECTION('',(-1.22464679914735E-16,0.,1.));
#4402=DIRECTION('center_axis',(-9.93842933656718E-17,-0.584304725845087,
0.811534341451487));
#4403=DIRECTION('ref_axis',(-2.12335458591013E-16,0.811534341451487,0.584304725845087));
#4404=DIRECTION('center_axis',(9.93842933656718E-17,0.584304725845087,-0.811534341451487));
#4405=DIRECTION('ref_axis',(1.,-5.23125399753026E-79,1.22464679914735E-16));
#4406=DIRECTION('center_axis',(-9.93842933656718E-17,-0.584304725845087,
0.811534341451487));
#4407=DIRECTION('ref_axis',(-2.82724842274876E-16,0.811534341451487,0.584304725845087));
#4408=DIRECTION('center_axis',(-9.93842933656718E-17,-0.584304725845087,
0.811534341451487));
#4409=DIRECTION('ref_axis',(-7.15566912232857E-17,0.811534341451487,0.584304725845087));
#4410=DIRECTION('',(-7.90620113603601E-15,0.811534341451486,0.584304725845087));
#4411=DIRECTION('center_axis',(-1.22464679914735E-16,-2.43086534291451E-63,
1.));
#4412=DIRECTION('ref_axis',(-1.,5.23125399753026E-79,-1.22464679914735E-16));
#4413=DIRECTION('',(-4.1310624172099E-15,1.,-5.05909236631404E-31));
#4414=DIRECTION('center_axis',(1.22464679914735E-16,0.,-1.));
#4415=DIRECTION('ref_axis',(0.707106781186555,0.70710678118654,8.65956056235503E-17));
#4416=DIRECTION('',(1.22464679914735E-16,0.,-1.));
#4417=DIRECTION('center_axis',(-2.61562699876513E-79,-1.,-3.20321923180112E-95));
#4418=DIRECTION('ref_axis',(1.,-2.61562699876513E-79,1.22464679914735E-16));
#4419=DIRECTION('center_axis',(1.22464679914735E-16,0.,-1.));
#4420=DIRECTION('ref_axis',(0.707106781186548,0.707106781186548,8.65956056235493E-17));
#4421=DIRECTION('',(-1.22464679914735E-16,0.,1.));
#4422=DIRECTION('center_axis',(-1.,-4.1310624172099E-15,-1.22464679914735E-16));
#4423=DIRECTION('ref_axis',(4.1310624172099E-15,-1.,5.05909236631404E-31));
#4424=DIRECTION('center_axis',(1.22464679914735E-16,0.,-1.));
#4425=DIRECTION('ref_axis',(-0.707106781186548,0.707106781186548,-8.65956056235493E-17));
#4426=DIRECTION('',(-1.22464679914735E-16,0.,1.));
#4427=DIRECTION('center_axis',(0.584304725845087,-1.52832321642647E-79,
0.811534341451487));
#4428=DIRECTION('ref_axis',(-0.811534341451487,4.24534226785118E-79,0.584304725845087));
#4429=DIRECTION('center_axis',(-2.61562699876513E-79,-1.,-3.20321923180112E-95));
#4430=DIRECTION('ref_axis',(1.,-2.61562699876513E-79,1.22464679914735E-16));
#4431=DIRECTION('',(0.707106781186548,-1.84952758788144E-79,-0.707106781186547));
#4432=DIRECTION('',(-1.,2.61562699876513E-79,-1.22464679914735E-16));
#4433=DIRECTION('',(0.707106781186547,-1.84952758788144E-79,0.707106781186548));
#4434=DIRECTION('',(-1.22464679914735E-16,0.,1.));
#4435=DIRECTION('',(-0.811534341451487,2.12267113392559E-79,0.584304725845087));
#4436=DIRECTION('center_axis',(0.707106781186547,1.71888136812621E-63,0.707106781186548));
#4437=DIRECTION('ref_axis',(0.707106781186548,0.,-0.707106781186547));
#4438=DIRECTION('',(0.707106781186548,-1.84952758788144E-79,-0.707106781186547));
#4439=DIRECTION('',(-3.61324462593353E-80,1.,2.43086534291451E-63));
#4440=DIRECTION('',(5.59257846012362E-79,1.,-2.43086534291451E-63));
#4441=DIRECTION('center_axis',(1.,-2.61562699876513E-79,1.22464679914735E-16));
#4442=DIRECTION('ref_axis',(5.59257846012362E-79,1.,-2.43086534291451E-63));
#4443=DIRECTION('center_axis',(6.21711042837884E-16,0.707106781186548,0.707106781186548));
#4444=DIRECTION('ref_axis',(1.,0.,-8.79232188658456E-16));
#4445=DIRECTION('',(-8.65956056235493E-17,-0.707106781186548,0.707106781186548));
#4446=DIRECTION('',(1.,-1.00169686857319E-15,1.22464679914735E-16));
#4447=DIRECTION('center_axis',(1.22464679914735E-16,0.,-1.));
#4448=DIRECTION('ref_axis',(-1.,2.61562699876513E-79,-1.22464679914735E-16));
#4449=DIRECTION('',(0.707106781186543,0.,0.707106781186552));
#4450=DIRECTION('center_axis',(1.22464679914735E-16,-2.43086534291451E-63,
-1.));
#4451=DIRECTION('ref_axis',(-1.,2.61562699876513E-79,-1.22464679914735E-16));
#4452=DIRECTION('center_axis',(-0.707106781186548,1.71888136812621E-63,
0.707106781186547));
#4453=DIRECTION('ref_axis',(0.707106781186547,0.,0.707106781186548));
#4454=DIRECTION('',(3.61324462593353E-80,-1.,-2.43086534291451E-63));
#4455=DIRECTION('center_axis',(-8.65956056235493E-17,0.707106781186548,
0.707106781186548));
#4456=DIRECTION('ref_axis',(1.,0.,1.22464679914735E-16));
#4457=DIRECTION('',(3.00769785433756E-15,0.707106781186547,-0.707106781186547));
#4458=DIRECTION('',(1.,-2.61562699876513E-79,1.22464679914735E-16));
#4459=DIRECTION('',(-0.577350269189626,0.577350269189625,-0.577350269189626));
#4460=DIRECTION('center_axis',(0.707106781186547,-1.56354958722412E-15,
0.707106781186548));
#4461=DIRECTION('ref_axis',(0.707106781186548,0.,-0.707106781186547));
#4462=DIRECTION('',(-0.707106781186548,0.,0.707106781186547));
#4463=DIRECTION('',(-2.2111930316952E-15,-1.,-2.70793046856246E-31));
#4464=DIRECTION('center_axis',(1.22464679914735E-16,0.,-1.));
#4465=DIRECTION('ref_axis',(4.07433321483079E-79,1.,-1.19112401802811E-63));
#4466=DIRECTION('',(-8.65956056235522E-17,-0.707106781186524,0.707106781186571));
#4467=DIRECTION('center_axis',(1.22464679914735E-16,-2.43086534291451E-63,
-1.));
#4468=DIRECTION('ref_axis',(5.59257846012362E-79,1.,-2.43086534291451E-63));
#4469=DIRECTION('center_axis',(-8.65956056235493E-17,0.707106781186548,
0.707106781186548));
#4470=DIRECTION('ref_axis',(1.,0.,1.22464679914735E-16));
#4471=DIRECTION('',(-8.65956056235493E-17,-0.707106781186548,0.707106781186548));
#4472=DIRECTION('',(1.,-2.61562699876513E-79,1.22464679914735E-16));
#4473=DIRECTION('center_axis',(1.22464679914735E-16,0.,-1.));
#4474=DIRECTION('ref_axis',(-1.,2.61562699876513E-79,-1.22464679914735E-16));
#4475=DIRECTION('',(0.707106781186548,0.,0.707106781186547));
#4476=DIRECTION('center_axis',(1.22464679914735E-16,-2.43086534291451E-63,
-1.));
#4477=DIRECTION('ref_axis',(-1.,2.61562699876513E-79,-1.22464679914735E-16));
#4478=DIRECTION('center_axis',(-0.707106781186548,-1.83177453513107E-15,
0.707106781186547));
#4479=DIRECTION('ref_axis',(0.707106781186547,0.,0.707106781186548));
#4480=DIRECTION('',(-2.59052039079203E-15,1.,-3.17247250470941E-31));
#4481=DIRECTION('center_axis',(0.707106781186551,1.4537893135961E-16,0.707106781186544));
#4482=DIRECTION('ref_axis',(0.707106781186544,0.,-0.707106781186551));
#4483=DIRECTION('',(-2.05596856412066E-16,1.,-2.51783532119795E-32));
#4484=DIRECTION('',(-0.707106781186544,0.,0.707106781186551));
#4485=DIRECTION('',(2.05596856412066E-16,1.,2.51783532119795E-32));
#4486=DIRECTION('center_axis',(-1.22464679914735E-16,0.,1.));
#4487=DIRECTION('ref_axis',(-1.,2.61562699876513E-79,-1.22464679914735E-16));
#4488=DIRECTION('',(-8.65956056235503E-17,0.70710678118654,0.707106781186555));
#4489=DIRECTION('center_axis',(-1.22464679914735E-16,2.43086534291451E-63,
1.));
#4490=DIRECTION('ref_axis',(-1.,2.61562699876513E-79,-1.22464679914735E-16));
#4491=DIRECTION('center_axis',(1.22464679914735E-16,-2.43086534291451E-63,
-1.));
#4492=DIRECTION('ref_axis',(-1.,2.61562699876513E-79,-1.22464679914735E-16));
#4493=DIRECTION('center_axis',(-8.65956056235484E-17,-0.707106781186555,
0.70710678118654));
#4494=DIRECTION('ref_axis',(1.,0.,1.22464679914735E-16));
#4495=DIRECTION('',(-1.,2.61562699876513E-79,-1.22464679914735E-16));
#4496=DIRECTION('',(1.,-2.61562699876513E-79,1.22464679914735E-16));
#4497=DIRECTION('center_axis',(-2.61562699876513E-79,-1.,-3.20321923180112E-95));
#4498=DIRECTION('ref_axis',(1.,-2.61562699876513E-79,1.22464679914735E-16));
#4499=DIRECTION('',(-1.22464679914735E-16,0.,1.));
#4500=DIRECTION('',(-1.22464679914735E-16,0.,1.));
#4501=DIRECTION('',(1.,-2.61562699876513E-79,1.22464679914735E-16));
#4502=DIRECTION('',(1.22464679914735E-16,0.,-1.));
#4503=DIRECTION('',(1.,4.03821769783544E-15,1.22464679914735E-16));
#4504=DIRECTION('center_axis',(-1.22464679914735E-16,0.,1.));
#4505=DIRECTION('ref_axis',(1.,-2.61562699876513E-79,1.22464679914735E-16));
#4506=DIRECTION('',(-1.22464679914735E-16,0.,1.));
#4507=DIRECTION('center_axis',(1.,2.05596856412066E-16,1.22464679914735E-16));
#4508=DIRECTION('ref_axis',(-2.05596856412066E-16,1.,-2.51783532119795E-32));
#4509=DIRECTION('center_axis',(-0.707106781186548,1.71888136812621E-63,
0.707106781186547));
#4510=DIRECTION('ref_axis',(0.707106781186547,0.,0.707106781186548));
#4511=DIRECTION('',(3.61324462593353E-80,-1.,-2.43086534291451E-63));
#4512=DIRECTION('',(0.707106781186547,-1.84952758788144E-79,0.707106781186548));
#4513=DIRECTION('',(-5.59257846012362E-79,-1.,2.43086534291451E-63));
#4514=DIRECTION('center_axis',(-1.,2.61562699876513E-79,-1.22464679914735E-16));
#4515=DIRECTION('ref_axis',(-5.59257846012362E-79,-1.,2.43086534291451E-63));
#4516=DIRECTION('',(-1.22464679914735E-16,0.,1.));
#4517=DIRECTION('',(2.61562699876513E-79,1.,3.20321923180112E-95));
#4518=DIRECTION('center_axis',(0.707106781186495,-7.05048311949658E-15,
0.7071067811866));
#4519=DIRECTION('ref_axis',(0.7071067811866,0.,-0.707106781186495));
#4520=DIRECTION('',(-0.707106781186499,0.,0.707106781186596));
#4521=DIRECTION('',(-9.97088884887537E-15,-1.,-1.22108171134293E-30));
#4522=DIRECTION('',(0.7071067811866,0.,-0.707106781186495));
#4523=DIRECTION('',(9.97088884887537E-15,1.,1.22108171134293E-30));
#4524=DIRECTION('center_axis',(-1.22464679914735E-16,0.,1.));
#4525=DIRECTION('ref_axis',(-1.,2.61562699876513E-79,-1.22464679914735E-16));
#4526=DIRECTION('',(-8.65956056235474E-17,0.707106781186563,0.707106781186532));
#4527=DIRECTION('center_axis',(-1.22464679914735E-16,2.43086534291451E-63,
1.));
#4528=DIRECTION('ref_axis',(-1.,2.61562699876513E-79,-1.22464679914735E-16));
#4529=DIRECTION('center_axis',(1.22464679914735E-16,-2.43086534291451E-63,
-1.));
#4530=DIRECTION('ref_axis',(-1.,2.61562699876513E-79,-1.22464679914735E-16));
#4531=DIRECTION('center_axis',(-8.65956056235493E-17,-0.707106781186548,
0.707106781186548));
#4532=DIRECTION('ref_axis',(1.,0.,1.22464679914735E-16));
#4533=DIRECTION('',(-8.65956056235493E-17,0.707106781186548,0.707106781186548));
#4534=DIRECTION('',(-1.,2.61562699876513E-79,-1.22464679914735E-16));
#4535=DIRECTION('',(1.,-2.61562699876513E-79,1.22464679914735E-16));
#4536=DIRECTION('center_axis',(-1.22464679914735E-16,0.,1.));
#4537=DIRECTION('ref_axis',(4.13954262779388E-79,1.,-1.24437154458719E-63));
#4538=DIRECTION('',(0.707106781186543,0.,0.707106781186552));
#4539=DIRECTION('center_axis',(-1.22464679914735E-16,2.43086534291451E-63,
1.));
#4540=DIRECTION('ref_axis',(5.59257846012362E-79,1.,-2.43086534291451E-63));
#4541=DIRECTION('center_axis',(1.22464679914735E-16,-2.43086534291451E-63,
-1.));
#4542=DIRECTION('ref_axis',(2.61562699876513E-79,1.,3.20321923180112E-95));
#4543=DIRECTION('center_axis',(-0.707106781186552,1.7188813681262E-63,0.707106781186543));
#4544=DIRECTION('ref_axis',(0.707106781186543,0.,0.707106781186552));
#4545=DIRECTION('',(5.59257846012362E-79,1.,-2.43086534291451E-63));
#4546=DIRECTION('',(-5.59257846012362E-79,-1.,2.43086534291451E-63));
#4547=DIRECTION('center_axis',(-8.65956056235493E-17,-0.707106781186548,
0.707106781186548));
#4548=DIRECTION('ref_axis',(1.,0.,1.22464679914735E-16));
#4549=DIRECTION('',(2.83450664309046E-15,0.707106781186548,0.707106781186548));
#4550=DIRECTION('',(1.,-2.61562699876513E-79,1.22464679914735E-16));
#4551=DIRECTION('',(-8.65956056235493E-17,0.707106781186548,0.707106781186548));
#4552=DIRECTION('',(-1.,2.61562699876513E-79,-1.22464679914735E-16));
#4553=DIRECTION('center_axis',(1.22464679914735E-16,0.,-1.));
#4554=DIRECTION('ref_axis',(0.70710678118655,-0.707106781186545,8.65956056235496E-17));
#4555=DIRECTION('center_axis',(-1.22464679914735E-16,0.,1.));
#4556=DIRECTION('ref_axis',(0.70710678118655,-0.707106781186545,8.65956056235496E-17));
#4557=DIRECTION('center_axis',(-1.,2.61562699876513E-79,-1.22464679914735E-16));
#4558=DIRECTION('ref_axis',(-5.59257846012362E-79,-1.,2.43086534291451E-63));
#4559=DIRECTION('',(-1.22464679914735E-16,0.,1.));
#4560=DIRECTION('',(-1.22464679914735E-16,0.,1.));
#4561=DIRECTION('',(-2.61562699876513E-79,-1.,4.18099783446366E-95));
#4562=DIRECTION('',(1.22464679914735E-16,0.,-1.));
#4563=DIRECTION('',(3.02866327337658E-15,-1.,3.70904278343577E-31));
#4564=DIRECTION('center_axis',(-1.22464679914735E-16,0.,1.));
#4565=DIRECTION('ref_axis',(-2.61562699876513E-79,-1.,-3.20321923180112E-95));
#4566=DIRECTION('',(-1.22464679914735E-16,0.,1.));
#4567=DIRECTION('center_axis',(-2.61562699876513E-79,-1.,-3.20321923180112E-95));
#4568=DIRECTION('ref_axis',(1.,-2.61562699876513E-79,1.22464679914735E-16));
#4569=DIRECTION('',(-1.22464679914735E-16,0.,1.));
#4570=DIRECTION('center_axis',(-1.22464679914735E-16,0.,1.));
#4571=DIRECTION('ref_axis',(1.,-2.61562699876513E-79,1.22464679914735E-16));
#4572=DIRECTION('',(-1.22464679914735E-16,0.,1.));
#4573=DIRECTION('center_axis',(1.,-9.97088884887537E-15,1.22464679914735E-16));
#4574=DIRECTION('ref_axis',(9.97088884887537E-15,1.,1.22108171134293E-30));
#4575=DIRECTION('',(-1.22464679914735E-16,0.,1.));
#4576=DIRECTION('center_axis',(-1.22464679914735E-16,0.,1.));
#4577=DIRECTION('ref_axis',(0.707106781186555,-0.70710678118654,8.65956056235502E-17));
#4578=DIRECTION('',(1.22464679914735E-16,0.,-1.));
#4579=DIRECTION('center_axis',(9.93842933656718E-17,-0.584304725845087,
-0.811534341451487));
#4580=DIRECTION('ref_axis',(6.92220761444414E-17,-0.811534341451487,0.584304725845087));
#4581=DIRECTION('center_axis',(-2.61562699876513E-79,-1.,-3.20321923180112E-95));
#4582=DIRECTION('ref_axis',(1.,-2.61562699876513E-79,1.22464679914735E-16));
#4583=DIRECTION('',(-1.22464679914735E-16,0.,1.));
#4584=DIRECTION('',(-1.,2.61562699876513E-79,-1.22464679914735E-16));
#4585=DIRECTION('center_axis',(1.22464679914735E-16,0.,-1.));
#4586=DIRECTION('ref_axis',(-0.878755224053692,0.477272727272727,-1.07616477237137E-16));
#4587=DIRECTION('center_axis',(1.22464679914735E-16,-2.43086534291451E-63,
-1.));
#4588=DIRECTION('ref_axis',(-0.878755224053691,0.477272727272727,-1.07616477237137E-16));
#4589=DIRECTION('',(2.8573470033008E-15,0.707106781186548,-0.707106781186547));
#4590=DIRECTION('center_axis',(1.22464679914735E-16,-2.43086534291451E-63,
-1.));
#4591=DIRECTION('ref_axis',(-1.,0.,-1.22464679914735E-16));
#4592=DIRECTION('center_axis',(1.22464679914735E-16,-2.43086534291451E-63,
-1.));
#4593=DIRECTION('ref_axis',(0.707106781186548,-0.707106781186548,8.65956056235493E-17));
#4594=DIRECTION('',(4.1310624172099E-15,1.,5.05909236631404E-31));
#4595=DIRECTION('center_axis',(1.22464679914735E-16,0.,-1.));
#4596=DIRECTION('ref_axis',(0.47727272727273,0.87875522405369,5.84490517774876E-17));
#4597=DIRECTION('center_axis',(1.22464679914735E-16,-2.43086534291451E-63,
-1.));
#4598=DIRECTION('ref_axis',(0.47727272727273,0.87875522405369,5.84490517774876E-17));
#4599=DIRECTION('',(0.707106781186548,0.,-0.707106781186547));
#4600=DIRECTION('center_axis',(1.22464679914735E-16,-2.43086534291451E-63,
-1.));
#4601=DIRECTION('ref_axis',(-1.,0.,-1.22464679914735E-16));
#4602=DIRECTION('center_axis',(1.22464679914735E-16,-2.43086534291451E-63,
-1.));
#4603=DIRECTION('ref_axis',(-0.707106781186548,-0.707106781186548,-8.65956056235493E-17));
#4604=DIRECTION('',(1.,-2.61562699876513E-79,1.22464679914735E-16));
#4605=DIRECTION('center_axis',(-0.584304725845087,1.52832321642647E-79,
-0.811534341451487));
#4606=DIRECTION('ref_axis',(-0.811534341451487,-1.07577729273999E-95,0.584304725845087));
#4607=DIRECTION('center_axis',(0.,-1.,0.));
#4608=DIRECTION('ref_axis',(0.584304725845092,0.,0.811534341451483));
#4609=DIRECTION('center_axis',(0.33871946827275,0.,0.940887411868724));
#4610=DIRECTION('ref_axis',(-0.940887411868724,0.,0.33871946827275));
#4611=DIRECTION('center_axis',(-3.58136459556502E-16,-1.,2.57858250880689E-16));
#4612=DIRECTION('ref_axis',(-0.45590310053504,0.,0.890029416886058));
#4613=DIRECTION('',(-3.58136459556502E-16,1.,2.57858250880689E-16));
#4614=DIRECTION('',(3.58136459556502E-16,-1.,-2.57858250880689E-16));
#4615=DIRECTION('center_axis',(-1.,3.58136459556502E-16,-1.22464679914735E-16));
#4616=DIRECTION('ref_axis',(-3.58136459556502E-16,-1.,-4.38590668853836E-32));
#4617=DIRECTION('',(-1.22464679914735E-16,0.,1.));
#4618=DIRECTION('center_axis',(-1.22464679914735E-16,0.,1.));
#4619=DIRECTION('ref_axis',(-0.707106781186548,-0.707106781186548,-8.65956056235493E-17));
#4620=DIRECTION('',(1.22464679914735E-16,0.,-1.));
#4621=DIRECTION('center_axis',(2.61562699876513E-79,1.,-4.88889301331271E-96));
#4622=DIRECTION('ref_axis',(-1.,0.,-1.22464679914735E-16));
#4623=DIRECTION('',(2.61562699876513E-79,1.,-4.88889301331271E-96));
#4624=DIRECTION('center_axis',(0.,1.,0.));
#4625=DIRECTION('ref_axis',(-1.,0.,-1.22464679914735E-16));
#4626=DIRECTION('',(-2.61562699876513E-79,-1.,4.88889301331271E-96));
#4627=DIRECTION('center_axis',(0.33871946827275,0.,0.940887411868724));
#4628=DIRECTION('ref_axis',(-0.940887411868724,0.,0.33871946827275));
#4629=DIRECTION('center_axis',(-0.584304725845087,1.52832321642647E-79,
-0.811534341451487));
#4630=DIRECTION('ref_axis',(-0.811534341451487,-1.07577729273999E-95,0.584304725845087));
#4631=DIRECTION('center_axis',(-2.61562699876513E-79,-1.,4.18099783446366E-95));
#4632=DIRECTION('ref_axis',(-0.455903100535039,0.,0.890029416886059));
#4633=DIRECTION('',(2.61562699876513E-79,1.,-4.18099783446366E-95));
#4634=DIRECTION('center_axis',(-1.,2.61562699876513E-79,-1.22464679914735E-16));
#4635=DIRECTION('ref_axis',(-5.59257846012362E-79,-1.,2.43086534291451E-63));
#4636=DIRECTION('',(-1.22464679914735E-16,0.,1.));
#4637=DIRECTION('center_axis',(-1.22464679914735E-16,0.,1.));
#4638=DIRECTION('ref_axis',(-0.707106781186548,0.707106781186548,-8.65956056235493E-17));
#4639=DIRECTION('center_axis',(-1.,2.61562699876513E-79,-1.22464679914735E-16));
#4640=DIRECTION('ref_axis',(-1.08997167653652E-16,-0.455903100535003,0.890029416886077));
#4641=DIRECTION('',(1.,-2.61562699876513E-79,1.22464679914735E-16));
#4642=DIRECTION('center_axis',(-1.,0.,-1.22464679914735E-16));
#4643=DIRECTION('ref_axis',(0.,-1.,0.));
#4644=DIRECTION('',(-1.,2.61562699876513E-79,-1.22464679914735E-16));
#4645=DIRECTION('center_axis',(-7.15566912232863E-17,-0.811534341451483,
0.584304725845092));
#4646=DIRECTION('ref_axis',(1.,0.,1.22464679914735E-16));
#4647=DIRECTION('center_axis',(9.93842933656718E-17,-0.584304725845087,
-0.811534341451487));
#4648=DIRECTION('ref_axis',(-7.15566912232857E-17,-0.811534341451487,0.584304725845087));
#4649=DIRECTION('center_axis',(-1.15225475730307E-16,0.33871946827275,0.940887411868724));
#4650=DIRECTION('ref_axis',(-4.14811712629117E-17,-0.940887411868724,0.33871946827275));
#4651=DIRECTION('center_axis',(8.16327540688133E-15,0.811534341451487,-0.584304725845087));
#4652=DIRECTION('ref_axis',(0.707106781186541,0.41316583392441,0.573841436006112));
#4653=DIRECTION('',(-8.16327540688133E-15,-0.811534341451486,0.584304725845087));
#4654=DIRECTION('',(8.16327540688133E-15,0.811534341451486,-0.584304725845087));
#4655=DIRECTION('center_axis',(1.,-9.97088884887537E-15,1.22464679914735E-16));
#4656=DIRECTION('ref_axis',(9.97088884887537E-15,1.,1.22108171134293E-30));
#4657=DIRECTION('',(-1.22464679914735E-16,0.,1.));
#4658=DIRECTION('center_axis',(-1.22464679914735E-16,0.,1.));
#4659=DIRECTION('ref_axis',(0.707106781186555,-0.70710678118654,8.65956056235503E-17));
#4660=DIRECTION('',(1.22464679914735E-16,0.,-1.));
#4661=DIRECTION('center_axis',(-2.61562699876513E-79,-1.,-3.20321923180112E-95));
#4662=DIRECTION('ref_axis',(1.,-2.61562699876513E-79,1.22464679914735E-16));
#4663=DIRECTION('',(-1.22464679914735E-16,0.,1.));
#4664=DIRECTION('center_axis',(-1.,2.61562699876513E-79,-1.22464679914735E-16));
#4665=DIRECTION('ref_axis',(-1.08997167653657E-16,-0.455903100534926,0.890029416886117));
#4666=DIRECTION('',(-1.,2.61562699876513E-79,-1.22464679914735E-16));
#4667=DIRECTION('center_axis',(1.,-2.61562699876513E-79,1.22464679914735E-16));
#4668=DIRECTION('ref_axis',(-8.65956056235503E-17,-0.70710678118654,0.707106781186555));
#4669=DIRECTION('center_axis',(1.,0.,1.22464679914735E-16));
#4670=DIRECTION('ref_axis',(-1.22464679914735E-16,0.,1.));
#4671=DIRECTION('',(1.,-2.61562699876513E-79,1.22464679914735E-16));
#4672=DIRECTION('center_axis',(-1.,0.,-1.22464679914735E-16));
#4673=DIRECTION('ref_axis',(0.,-1.,0.));
#4674=DIRECTION('',(1.,-2.61562699876513E-79,1.22464679914735E-16));
#4675=DIRECTION('center_axis',(-1.22464679914735E-16,0.,1.));
#4676=DIRECTION('ref_axis',(-0.50000000000009,-0.866025403784387,-6.12323399573787E-17));
#4677=DIRECTION('center_axis',(-1.22464679914735E-16,0.,1.));
#4678=DIRECTION('ref_axis',(0.500000000000089,-0.866025403784388,6.12323399573785E-17));
#4679=DIRECTION('center_axis',(-1.22464679914735E-16,0.,1.));
#4680=DIRECTION('ref_axis',(-0.70710678118654,-0.707106781186555,-8.65956056235484E-17));
#4681=DIRECTION('center_axis',(9.93842933656718E-17,-0.584304725845087,
-0.811534341451487));
#4682=DIRECTION('ref_axis',(-2.12335458591013E-16,-0.811534341451487,0.584304725845087));
#4683=DIRECTION('',(-1.22464679914735E-16,0.,1.));
#4684=DIRECTION('center_axis',(-9.93842933656718E-17,0.584304725845087,
0.811534341451487));
#4685=DIRECTION('ref_axis',(1.,0.,1.22464679914735E-16));
#4686=DIRECTION('',(-7.90620113603601E-15,-0.811534341451486,0.584304725845087));
#4687=DIRECTION('center_axis',(9.93842933656718E-17,-0.584304725845087,
-0.811534341451487));
#4688=DIRECTION('ref_axis',(-7.15566912232857E-17,-0.811534341451487,0.584304725845087));
#4689=DIRECTION('center_axis',(9.93842933656718E-17,-0.584304725845087,
-0.811534341451487));
#4690=DIRECTION('ref_axis',(-2.82724842274876E-16,-0.811534341451487,0.584304725845087));
#4691=DIRECTION('center_axis',(0.584304725845087,-1.52832321642647E-79,
0.811534341451487));
#4692=DIRECTION('ref_axis',(0.811534341451487,0.,-0.584304725845087));
#4693=DIRECTION('',(-0.811534341451487,2.12267113392559E-79,0.584304725845087));
#4694=DIRECTION('center_axis',(-0.584304725845087,1.52832321642647E-79,
-0.811534341451487));
#4695=DIRECTION('ref_axis',(-0.811534341451487,0.,0.584304725845087));
#4696=DIRECTION('center_axis',(1.22464679914735E-16,-2.43086534291451E-63,
-1.));
#4697=DIRECTION('ref_axis',(-1.,0.,-1.22464679914735E-16));
#4698=DIRECTION('',(-4.1310624172099E-15,-1.,-5.05909236631404E-31));
#4699=DIRECTION('center_axis',(-1.22464679914735E-16,0.,1.));
#4700=DIRECTION('ref_axis',(0.707106781186555,-0.70710678118654,8.65956056235503E-17));
#4701=DIRECTION('',(1.22464679914735E-16,0.,-1.));
#4702=DIRECTION('center_axis',(-2.61562699876513E-79,-1.,-3.20321923180112E-95));
#4703=DIRECTION('ref_axis',(1.,-2.61562699876513E-79,1.22464679914735E-16));
#4704=DIRECTION('center_axis',(-1.22464679914735E-16,0.,1.));
#4705=DIRECTION('ref_axis',(0.707106781186548,-0.707106781186548,8.65956056235493E-17));
#4706=DIRECTION('',(-1.22464679914735E-16,0.,1.));
#4707=DIRECTION('center_axis',(1.,-4.1310624172099E-15,1.22464679914735E-16));
#4708=DIRECTION('ref_axis',(4.1310624172099E-15,1.,5.05909236631404E-31));
#4709=DIRECTION('center_axis',(-1.22464679914735E-16,0.,1.));
#4710=DIRECTION('ref_axis',(-0.707106781186548,-0.707106781186548,-8.65956056235493E-17));
#4711=DIRECTION('',(-1.22464679914735E-16,0.,1.));
#4712=DIRECTION('center_axis',(-2.61562699876513E-79,-1.,-3.20321923180112E-95));
#4713=DIRECTION('ref_axis',(1.,-2.61562699876513E-79,1.22464679914735E-16));
#4714=DIRECTION('',(-1.,2.61562699876513E-79,-1.22464679914735E-16));
#4715=DIRECTION('center_axis',(1.22464679914735E-16,-2.43086534291451E-63,
-1.));
#4716=DIRECTION('ref_axis',(-1.,0.,-1.22464679914735E-16));
#4717=DIRECTION('center_axis',(1.22464679914735E-16,-2.43086534291451E-63,
-1.));
#4718=DIRECTION('ref_axis',(-1.,0.,-1.22464679914735E-16));
#4719=CARTESIAN_POINT('',(0.,0.,0.));
#4720=CARTESIAN_POINT('Origin',(-30.15,21.85,0.2));
#4721=CARTESIAN_POINT('',(-29.95,-21.6,0.));
#4722=CARTESIAN_POINT('',(-30.35,-21.6,0.4));
#4723=CARTESIAN_POINT('',(-29.95,-21.6,0.));
#4724=CARTESIAN_POINT('',(-30.35,21.6,0.4));
#4725=CARTESIAN_POINT('',(-30.35,21.85,0.4));
#4726=CARTESIAN_POINT('',(-29.95,21.6,0.));
#4727=CARTESIAN_POINT('',(-30.35,21.6,0.4));
#4728=CARTESIAN_POINT('',(-29.95,21.85,0.));
#4729=CARTESIAN_POINT('Origin',(-27.75,-21.6,0.2));
#4730=CARTESIAN_POINT('',(-27.75,-23.8,0.));
#4731=CARTESIAN_POINT('',(-27.75,-24.2,0.4));
#4732=CARTESIAN_POINT('',(-27.75,-23.8,0.));
#4733=CARTESIAN_POINT('Origin',(-27.75,-21.6,0.4));
#4734=CARTESIAN_POINT('Origin',(-27.75,-21.6,0.));
#4735=CARTESIAN_POINT('Origin',(-5.00826149291808,-24.,0.200000000000005));
#4736=CARTESIAN_POINT('',(-10.6743784103454,-23.8,2.22044604925031E-15));
#4737=CARTESIAN_POINT('',(-10.6743784103454,-24.2,0.400000000000003));
#4738=CARTESIAN_POINT('',(-10.6743784103454,-23.8,2.22044604925031E-15));
#4739=CARTESIAN_POINT('',(-5.00826149291808,-24.2,0.400000000000005));
#4740=CARTESIAN_POINT('',(-5.00826149291808,-23.8,4.44089209850063E-15));
#4741=CARTESIAN_POINT('Origin',(-10.6743784103454,-25.4,0.200000000000002));
#4742=CARTESIAN_POINT('',(-9.38169886453245,-24.4571428571429,2.22044604925031E-15));
#4743=CARTESIAN_POINT('Origin',(-10.6743784103454,-25.4,2.22044604925031E-15));
#4744=CARTESIAN_POINT('',(-9.70486875098569,-24.6928571428572,0.400000000000003));
#4745=CARTESIAN_POINT('',(-9.38169886453245,-24.4571428571429,2.22044604925031E-15));
#4746=CARTESIAN_POINT('Origin',(-10.6743784103454,-25.4,0.400000000000003));
#4747=CARTESIAN_POINT('Origin',(-6.14999999999998,-22.1,0.200000000000005));
#4748=CARTESIAN_POINT('',(-6.14999999999997,-26.1,4.44089209850063E-15));
#4749=CARTESIAN_POINT('',(-6.14999999999997,-26.5,0.400000000000005));
#4750=CARTESIAN_POINT('',(-6.14999999999997,-26.1,4.44089209850063E-15));
#4751=CARTESIAN_POINT('Origin',(-6.14999999999998,-22.1,0.400000000000005));
#4752=CARTESIAN_POINT('Origin',(-6.14999999999998,-22.1,4.44089209850063E-15));
#4753=CARTESIAN_POINT('Origin',(1.82500000000004,-26.3,0.200000000000005));
#4754=CARTESIAN_POINT('',(2.45000000000005,-26.1,4.44089209850063E-15));
#4755=CARTESIAN_POINT('',(2.45000000000005,-26.5,0.400000000000005));
#4756=CARTESIAN_POINT('',(2.45000000000005,-26.1,4.44089209850063E-15));
#4757=CARTESIAN_POINT('',(1.82500000000004,-26.5,0.400000000000005));
#4758=CARTESIAN_POINT('',(1.82500000000004,-26.1,4.44089209850063E-15));
#4759=CARTESIAN_POINT('Origin',(2.45000000000005,-27.7,0.200000000000005));
#4760=CARTESIAN_POINT('',(4.05000000000005,-27.7,4.44089209850063E-15));
#4761=CARTESIAN_POINT('Origin',(2.45000000000005,-27.7,4.44089209850063E-15));
#4762=CARTESIAN_POINT('',(3.65000000000005,-27.7,0.400000000000005));
#4763=CARTESIAN_POINT('',(4.05000000000005,-27.7,4.44089209850063E-15));
#4764=CARTESIAN_POINT('Origin',(2.45000000000005,-27.7,0.400000000000005));
#4765=CARTESIAN_POINT('Origin',(3.85000000000011,-5.95,0.200000000000005));
#4766=CARTESIAN_POINT('',(4.05000000000004,-34.,4.44089209850063E-15));
#4767=CARTESIAN_POINT('',(3.65000000000003,-34.,0.400000000000005));
#4768=CARTESIAN_POINT('',(4.05000000000004,-34.,4.44089209850063E-15));
#4769=CARTESIAN_POINT('',(3.65000000000011,-5.95,0.400000000000005));
#4770=CARTESIAN_POINT('',(4.05000000000011,-5.95,4.44089209850063E-15));
#4771=CARTESIAN_POINT('Origin',(13.85,-34.,0.200000000000007));
#4772=CARTESIAN_POINT('',(13.85,-43.8,6.66133814775094E-15));
#4773=CARTESIAN_POINT('',(13.85,-44.2,0.400000000000007));
#4774=CARTESIAN_POINT('',(13.85,-43.8,6.66133814775094E-15));
#4775=CARTESIAN_POINT('Origin',(13.85,-34.,0.400000000000007));
#4776=CARTESIAN_POINT('Origin',(13.85,-34.,6.66133814775094E-15));
#4777=CARTESIAN_POINT('Origin',(8.92500000000003,-44.,0.200000000000005));
#4778=CARTESIAN_POINT('',(17.85,-43.8,6.66133814775094E-15));
#4779=CARTESIAN_POINT('',(17.85,-44.2,0.400000000000007));
#4780=CARTESIAN_POINT('',(17.85,-43.8,6.66133814775094E-15));
#4781=CARTESIAN_POINT('',(8.92500000000003,-44.2,0.400000000000005));
#4782=CARTESIAN_POINT('',(8.92500000000003,-43.8,4.44089209850063E-15));
#4783=CARTESIAN_POINT('Origin',(17.85,-34.,0.200000000000007));
#4784=CARTESIAN_POINT('',(27.65,-34.,8.88178419700125E-15));
#4785=CARTESIAN_POINT('',(28.05,-34.,0.400000000000009));
#4786=CARTESIAN_POINT('',(27.65,-34.,8.88178419700125E-15));
#4787=CARTESIAN_POINT('Origin',(17.85,-34.,0.400000000000007));
#4788=CARTESIAN_POINT('Origin',(17.85,-34.,6.66133814775094E-15));
#4789=CARTESIAN_POINT('Origin',(27.85,-1.93326149291808,0.200000000000009));
#4790=CARTESIAN_POINT('',(27.65,-26.6243784103455,8.88178419700125E-15));
#4791=CARTESIAN_POINT('',(28.05,-26.6243784103455,0.400000000000009));
#4792=CARTESIAN_POINT('',(27.65,-26.6243784103455,8.88178419700125E-15));
#4793=CARTESIAN_POINT('',(28.05,-1.93326149291808,0.400000000000009));
#4794=CARTESIAN_POINT('',(27.65,-1.93326149291808,8.88178419700125E-15));
#4795=CARTESIAN_POINT('Origin',(29.25,-26.6243784103455,0.200000000000009));
#4796=CARTESIAN_POINT('',(28.3071428571429,-25.3316988645325,8.88178419700125E-15));
#4797=CARTESIAN_POINT('Origin',(29.25,-26.6243784103455,8.88178419700125E-15));
#4798=CARTESIAN_POINT('',(28.5428571428572,-25.6548687509857,0.400000000000009));
#4799=CARTESIAN_POINT('',(28.3071428571429,-25.3316988645325,8.88178419700125E-15));
#4800=CARTESIAN_POINT('Origin',(29.25,-26.6243784103455,0.400000000000009));
#4801=CARTESIAN_POINT('Origin',(25.95,-22.1,0.200000000000007));
#4802=CARTESIAN_POINT('',(29.95,-22.1,8.88178419700125E-15));
#4803=CARTESIAN_POINT('',(30.35,-22.1,0.400000000000009));
#4804=CARTESIAN_POINT('',(29.95,-22.1,8.88178419700125E-15));
#4805=CARTESIAN_POINT('Origin',(25.95,-22.1,0.400000000000007));
#4806=CARTESIAN_POINT('Origin',(25.95,-22.1,6.66133814775094E-15));
#4807=CARTESIAN_POINT('Origin',(30.15,11.05,0.200000000000009));
#4808=CARTESIAN_POINT('',(29.95,22.1,8.88178419700125E-15));
#4809=CARTESIAN_POINT('',(29.95,11.05,8.88178419700125E-15));
#4810=CARTESIAN_POINT('',(30.35,22.1,0.400000000000009));
#4811=CARTESIAN_POINT('',(29.95,22.1,8.88178419700125E-15));
#4812=CARTESIAN_POINT('',(30.35,11.05,0.400000000000009));
#4813=CARTESIAN_POINT('Origin',(25.95,22.1,0.200000000000007));
#4814=CARTESIAN_POINT('',(28.3071428571429,25.3316988645325,8.88178419700125E-15));
#4815=CARTESIAN_POINT('Origin',(25.95,22.1,6.66133814775094E-15));
#4816=CARTESIAN_POINT('',(28.5428571428572,25.6548687509857,0.400000000000009));
#4817=CARTESIAN_POINT('',(28.3071428571429,25.3316988645325,8.88178419700125E-15));
#4818=CARTESIAN_POINT('Origin',(25.95,22.1,0.400000000000007));
#4819=CARTESIAN_POINT('Origin',(29.25,26.6243784103455,0.200000000000009));
#4820=CARTESIAN_POINT('',(27.65,26.6243784103455,8.88178419700125E-15));
#4821=CARTESIAN_POINT('',(28.05,26.6243784103455,0.400000000000009));
#4822=CARTESIAN_POINT('',(27.65,26.6243784103455,8.88178419700125E-15));
#4823=CARTESIAN_POINT('Origin',(29.25,26.6243784103455,0.400000000000009));
#4824=CARTESIAN_POINT('Origin',(29.25,26.6243784103455,8.88178419700125E-15));
#4825=CARTESIAN_POINT('Origin',(27.85,24.0332614929181,0.200000000000009));
#4826=CARTESIAN_POINT('',(27.65,34.,8.88178419700125E-15));
#4827=CARTESIAN_POINT('',(27.65,24.0332614929181,8.88178419700125E-15));
#4828=CARTESIAN_POINT('',(28.05,34.,0.400000000000009));
#4829=CARTESIAN_POINT('',(27.65,34.,8.88178419700125E-15));
#4830=CARTESIAN_POINT('',(28.05,24.0332614929181,0.400000000000009));
#4831=CARTESIAN_POINT('Origin',(17.85,34.,0.200000000000007));
#4832=CARTESIAN_POINT('',(17.85,43.8,6.66133814775094E-15));
#4833=CARTESIAN_POINT('Origin',(17.85,34.,6.66133814775094E-15));
#4834=CARTESIAN_POINT('',(17.85,44.2,0.400000000000007));
#4835=CARTESIAN_POINT('',(17.85,43.8,6.66133814775094E-15));
#4836=CARTESIAN_POINT('Origin',(17.85,34.,0.400000000000007));
#4837=CARTESIAN_POINT('Origin',(8.92500000000003,44.,0.200000000000005));
#4838=CARTESIAN_POINT('',(13.85,43.8,6.66133814775094E-15));
#4839=CARTESIAN_POINT('',(8.92500000000003,43.8,4.44089209850063E-15));
#4840=CARTESIAN_POINT('',(13.85,44.2,0.400000000000007));
#4841=CARTESIAN_POINT('',(13.85,43.8,6.66133814775094E-15));
#4842=CARTESIAN_POINT('',(8.92500000000003,44.2,0.400000000000005));
#4843=CARTESIAN_POINT('Origin',(13.85,34.,0.200000000000007));
#4844=CARTESIAN_POINT('',(4.05000000000004,34.,4.44089209850063E-15));
#4845=CARTESIAN_POINT('Origin',(13.85,34.,6.66133814775094E-15));
#4846=CARTESIAN_POINT('',(3.65000000000003,34.,0.400000000000005));
#4847=CARTESIAN_POINT('',(4.05000000000004,34.,4.44089209850063E-15));
#4848=CARTESIAN_POINT('Origin',(13.85,34.,0.400000000000007));
#4849=CARTESIAN_POINT('Origin',(3.85000000000005,28.05,0.200000000000005));
#4850=CARTESIAN_POINT('',(4.05000000000005,27.7,4.44089209850063E-15));
#4851=CARTESIAN_POINT('',(4.05000000000005,28.05,4.44089209850063E-15));
#4852=CARTESIAN_POINT('',(3.65000000000005,27.7,0.400000000000005));
#4853=CARTESIAN_POINT('',(4.05000000000005,27.7,4.44089209850063E-15));
#4854=CARTESIAN_POINT('',(3.65000000000005,28.05,0.400000000000005));
#4855=CARTESIAN_POINT('Origin',(2.45000000000005,27.7,0.200000000000005));
#4856=CARTESIAN_POINT('',(2.45000000000005,26.1,4.44089209850063E-15));
#4857=CARTESIAN_POINT('',(2.45000000000005,26.5,0.400000000000005));
#4858=CARTESIAN_POINT('',(2.45000000000005,26.1,4.44089209850063E-15));
#4859=CARTESIAN_POINT('Origin',(2.45000000000005,27.7,0.400000000000005));
#4860=CARTESIAN_POINT('Origin',(2.45000000000005,27.7,4.44089209850063E-15));
#4861=CARTESIAN_POINT('Origin',(1.82500000000004,26.3,0.200000000000005));
#4862=CARTESIAN_POINT('',(-6.14999999999997,26.1,4.44089209850063E-15));
#4863=CARTESIAN_POINT('',(1.82500000000004,26.1,4.44089209850063E-15));
#4864=CARTESIAN_POINT('',(-6.14999999999997,26.5,0.400000000000005));
#4865=CARTESIAN_POINT('',(-6.14999999999997,26.1,4.44089209850063E-15));
#4866=CARTESIAN_POINT('',(1.82500000000004,26.5,0.400000000000005));
#4867=CARTESIAN_POINT('Origin',(-6.14999999999998,22.1,0.200000000000005));
#4868=CARTESIAN_POINT('',(-9.38169886453244,24.4571428571429,2.22044604925031E-15));
#4869=CARTESIAN_POINT('Origin',(-6.14999999999998,22.1,4.44089209850063E-15));
#4870=CARTESIAN_POINT('',(-9.70486875098569,24.6928571428572,0.400000000000003));
#4871=CARTESIAN_POINT('',(-9.38169886453244,24.4571428571429,2.22044604925031E-15));
#4872=CARTESIAN_POINT('Origin',(-6.14999999999998,22.1,0.400000000000005));
#4873=CARTESIAN_POINT('Origin',(-10.6743784103454,25.4,0.200000000000002));
#4874=CARTESIAN_POINT('',(-10.6743784103454,23.8,2.22044604925031E-15));
#4875=CARTESIAN_POINT('',(-10.6743784103454,24.2,0.400000000000003));
#4876=CARTESIAN_POINT('',(-10.6743784103454,23.8,2.22044604925031E-15));
#4877=CARTESIAN_POINT('Origin',(-10.6743784103454,25.4,0.400000000000003));
#4878=CARTESIAN_POINT('Origin',(-10.6743784103454,25.4,2.22044604925031E-15));
#4879=CARTESIAN_POINT('Origin',(-5.0082614929181,24.,0.200000000000005));
#4880=CARTESIAN_POINT('',(-27.75,23.8,0.));
#4881=CARTESIAN_POINT('',(-5.0082614929181,23.8,4.44089209850063E-15));
#4882=CARTESIAN_POINT('',(-27.75,24.2,0.4));
#4883=CARTESIAN_POINT('',(-27.75,23.8,0.));
#4884=CARTESIAN_POINT('',(-5.0082614929181,24.2,0.400000000000005));
#4885=CARTESIAN_POINT('Origin',(-27.75,21.6,0.2));
#4886=CARTESIAN_POINT('Origin',(-27.75,21.6,0.));
#4887=CARTESIAN_POINT('Origin',(-27.75,21.6,0.4));
#4888=CARTESIAN_POINT('Origin',(25.95,22.1,2.00000000000001));
#4889=CARTESIAN_POINT('',(28.5428571428572,25.6548687509857,5.10714285714286));
#4890=CARTESIAN_POINT('',(28.5428571428572,25.6548687509857,2.00000000000001));
#4891=CARTESIAN_POINT('',(27.65,26.1583247775406,6.00000000000001));
#4892=CARTESIAN_POINT('Origin',(25.95,22.1,7.7));
#4893=CARTESIAN_POINT('',(26.45,26.4714985988789,6.00000000000001));
#4894=CARTESIAN_POINT('Origin',(25.95,22.1,6.00000000000001));
#4895=CARTESIAN_POINT('',(26.05,26.4988634895846,5.6));
#4896=CARTESIAN_POINT('Origin',(25.95,22.1,5.49999999999999));
#4897=CARTESIAN_POINT('',(26.05,26.4988634895846,14.));
#4898=CARTESIAN_POINT('',(26.05,26.4988634895846,2.00000000000001));
#4899=CARTESIAN_POINT('',(30.35,22.1,14.));
#4900=CARTESIAN_POINT('Origin',(25.95,22.1,14.));
#4901=CARTESIAN_POINT('',(30.35,22.1,5.60000000000001));
#4902=CARTESIAN_POINT('',(30.35,22.1,2.00000000000001));
#4903=CARTESIAN_POINT('',(30.35,22.1,2.00000000000001));
#4904=CARTESIAN_POINT('Origin',(29.25,26.6243784103455,2.00000000000001));
#4905=CARTESIAN_POINT('',(28.05,26.6243784103455,5.60000000000001));
#4906=CARTESIAN_POINT('',(28.05,26.6243784103455,2.00000000000001));
#4907=CARTESIAN_POINT('Origin',(29.25,26.6243784103455,4.40000000000001));
#4908=CARTESIAN_POINT('Origin',(28.05,25.9665229858362,2.00000000000001));
#4909=CARTESIAN_POINT('',(28.05,34.,5.60000000000001));
#4910=CARTESIAN_POINT('',(28.05,34.,2.00000000000001));
#4911=CARTESIAN_POINT('',(28.05,24.0332614929181,5.60000000000001));
#4912=CARTESIAN_POINT('Origin',(17.85,34.,2.00000000000001));
#4913=CARTESIAN_POINT('',(17.85,44.2,5.6));
#4914=CARTESIAN_POINT('',(17.85,44.2,2.00000000000001));
#4915=CARTESIAN_POINT('Origin',(17.85,34.,5.6));
#4916=CARTESIAN_POINT('Origin',(17.85,44.2,2.00000000000001));
#4917=CARTESIAN_POINT('',(13.85,44.2,5.6));
#4918=CARTESIAN_POINT('',(13.85,44.2,2.00000000000001));
#4919=CARTESIAN_POINT('',(8.92500000000003,44.2,5.6));
#4920=CARTESIAN_POINT('Origin',(13.85,34.,2.00000000000001));
#4921=CARTESIAN_POINT('',(3.65000000000003,34.,5.6));
#4922=CARTESIAN_POINT('',(3.65000000000003,34.,2.));
#4923=CARTESIAN_POINT('Origin',(13.85,34.,5.6));
#4924=CARTESIAN_POINT('Origin',(3.65000000000003,34.,2.));
#4925=CARTESIAN_POINT('',(3.65000000000005,27.7,5.6));
#4926=CARTESIAN_POINT('',(3.65000000000005,27.7,2.));
#4927=CARTESIAN_POINT('',(3.65000000000005,28.05,5.6));
#4928=CARTESIAN_POINT('Origin',(2.45000000000005,27.7,2.));
#4929=CARTESIAN_POINT('',(2.45000000000005,26.5,5.6));
#4930=CARTESIAN_POINT('',(2.45000000000005,26.5,2.));
#4931=CARTESIAN_POINT('',(3.29852813742391,26.8514718625761,5.24852813742386));
#4932=CARTESIAN_POINT('Origin',(2.45000000000005,27.7,4.4));
#4933=CARTESIAN_POINT('Origin',(2.45000000000005,27.7,4.4));
#4934=CARTESIAN_POINT('Origin',(3.65000000000005,26.5,2.));
#4935=CARTESIAN_POINT('',(-6.14999999999997,26.5,5.6));
#4936=CARTESIAN_POINT('',(-6.14999999999997,26.5,2.));
#4937=CARTESIAN_POINT('',(1.82500000000004,26.5,5.6));
#4938=CARTESIAN_POINT('Origin',(-6.14999999999998,22.1,2.));
#4939=CARTESIAN_POINT('',(-9.70486875098569,24.6928571428572,5.10714285714284));
#4940=CARTESIAN_POINT('',(-9.70486875098569,24.6928571428572,2.));
#4941=CARTESIAN_POINT('',(-10.2083247775406,23.8,6.));
#4942=CARTESIAN_POINT('Origin',(-6.14999999999999,22.1,7.69999999999998));
#4943=CARTESIAN_POINT('',(-10.5214985988789,22.6,6.));
#4944=CARTESIAN_POINT('Origin',(-6.14999999999999,22.1,6.));
#4945=CARTESIAN_POINT('',(-10.5488634895845,22.2,5.6));
#4946=CARTESIAN_POINT('Origin',(-6.14999999999999,22.1,5.49999999999999));
#4947=CARTESIAN_POINT('',(-10.5488634895845,22.2,14.));
#4948=CARTESIAN_POINT('',(-10.5488634895845,22.2,2.));
#4949=CARTESIAN_POINT('',(-6.14999999999998,26.5,14.));
#4950=CARTESIAN_POINT('Origin',(-6.14999999999999,22.1,14.));
#4951=CARTESIAN_POINT('',(-6.14999999999997,26.5,2.));
#4952=CARTESIAN_POINT('Origin',(-10.6743784103454,25.4,2.));
#4953=CARTESIAN_POINT('',(-10.6743784103454,24.2,5.6));
#4954=CARTESIAN_POINT('',(-10.6743784103454,24.2,2.));
#4955=CARTESIAN_POINT('Origin',(-10.6743784103454,25.4,4.39999999999998));
#4956=CARTESIAN_POINT('Origin',(-10.0165229858362,24.2,2.));
#4957=CARTESIAN_POINT('',(-27.75,24.2,5.6));
#4958=CARTESIAN_POINT('',(-27.75,24.2,2.));
#4959=CARTESIAN_POINT('',(-5.0082614929181,24.2,5.6));
#4960=CARTESIAN_POINT('Origin',(-27.75,21.6,2.));
#4961=CARTESIAN_POINT('',(-30.35,21.6,5.6));
#4962=CARTESIAN_POINT('',(-30.35,21.6,2.));
#4963=CARTESIAN_POINT('Origin',(-27.75,21.6,5.6));
#4964=CARTESIAN_POINT('Origin',(-30.35,21.6,2.));
#4965=CARTESIAN_POINT('',(-30.35,-21.6,5.6));
#4966=CARTESIAN_POINT('',(-30.35,-21.6,2.));
#4967=CARTESIAN_POINT('',(-30.35,-21.85,5.6));
#4968=CARTESIAN_POINT('Origin',(1.77635683940025E-14,22.1,4.44089209850063E-15));
#4969=CARTESIAN_POINT('',(-6.26419037797746,-4.44089209850063E-15,4.44089209850063E-15));
#4970=CARTESIAN_POINT('Origin',(5.53580962202254,-1.77635683940025E-14,
4.44089209850063E-15));
#4971=CARTESIAN_POINT('Origin',(5.53580962202254,-1.77635683940025E-14,
1.6));
#4972=CARTESIAN_POINT('',(17.3358096220225,-3.10862446895044E-14,2.00000000000001));
#4973=CARTESIAN_POINT('Origin',(5.53580962202254,-1.77635683940025E-14,
2.));
#4974=CARTESIAN_POINT('',(16.5358096220225,-2.66453525910038E-14,1.20000000000001));
#4975=CARTESIAN_POINT('',(16.9358096220225,-2.77868153447089E-14,1.6));
#4976=CARTESIAN_POINT('',(-5.46419037797746,-5.39779136063532E-15,1.2));
#4977=CARTESIAN_POINT('Origin',(5.53580962202254,-1.77635683940025E-14,
1.2));
#4978=CARTESIAN_POINT('Origin',(5.53580962202254,-1.77635683940025E-14,
1.2));
#4979=CARTESIAN_POINT('Origin',(5.53580962202254,-1.77635683940025E-14,
2.));
#4980=CARTESIAN_POINT('',(-5.46419037797746,-8.88178419700125E-15,0.800000000000003));
#4981=CARTESIAN_POINT('',(-5.46419037797746,-5.39779136063532E-15,2.));
#4982=CARTESIAN_POINT('Origin',(5.53580962202254,-1.77635683940025E-14,
0.800000000000003));
#4983=CARTESIAN_POINT('Origin',(1.7518639034173E-14,22.1,2.));
#4984=CARTESIAN_POINT('',(-28.35,21.6,2.));
#4985=CARTESIAN_POINT('',(-28.35,-21.6,2.));
#4986=CARTESIAN_POINT('',(-28.35,21.6,2.));
#4987=CARTESIAN_POINT('',(-27.75,-22.2,2.));
#4988=CARTESIAN_POINT('Origin',(-27.75,-21.6,2.));
#4989=CARTESIAN_POINT('',(0.250000000000026,-22.2,2.));
#4990=CARTESIAN_POINT('',(0.250000000000026,-22.2,2.));
#4991=CARTESIAN_POINT('',(0.650000000000026,-21.8,2.));
#4992=CARTESIAN_POINT('Origin',(0.650000000000026,-22.2,2.));
#4993=CARTESIAN_POINT('',(3.05000000000002,-21.8,2.));
#4994=CARTESIAN_POINT('',(3.45000000000002,-21.8,2.));
#4995=CARTESIAN_POINT('',(3.45000000000002,-22.2,2.));
#4996=CARTESIAN_POINT('Origin',(3.05000000000002,-22.2,2.));
#4997=CARTESIAN_POINT('',(5.25000000000004,-22.2,2.));
#4998=CARTESIAN_POINT('',(5.65000000000003,-22.2,2.));
#4999=CARTESIAN_POINT('',(5.65000000000004,-22.6,2.));
#5000=CARTESIAN_POINT('Origin',(5.25000000000004,-22.6,2.));
#5001=CARTESIAN_POINT('',(5.65000000000005,-24.43549062665,2.));
#5002=CARTESIAN_POINT('',(5.65000000000006,-24.5,2.));
#5003=CARTESIAN_POINT('',(5.58710711129813,-24.6846890724736,2.));
#5004=CARTESIAN_POINT('Origin',(5.45000000000005,-24.43549062665,2.));
#5005=CARTESIAN_POINT('',(5.65000000000006,-24.9,2.));
#5006=CARTESIAN_POINT('Origin',(5.25000000000006,-24.9,2.));
#5007=CARTESIAN_POINT('',(5.65000000000003,-34.,2.));
#5008=CARTESIAN_POINT('',(5.65000000000006,-24.5,2.));
#5009=CARTESIAN_POINT('',(13.85,-42.2,2.00000000000001));
#5010=CARTESIAN_POINT('Origin',(13.85,-34.,2.00000000000001));
#5011=CARTESIAN_POINT('',(17.85,-42.2,2.00000000000001));
#5012=CARTESIAN_POINT('',(17.85,-42.2,2.00000000000001));
#5013=CARTESIAN_POINT('',(26.05,-34.,2.00000000000001));
#5014=CARTESIAN_POINT('Origin',(17.85,-34.,2.00000000000001));
#5015=CARTESIAN_POINT('',(26.05,-15.6,2.00000000000001));
#5016=CARTESIAN_POINT('',(26.05,-24.4979157616564,2.00000000000001));
#5017=CARTESIAN_POINT('',(25.65,-15.2,2.00000000000001));
#5018=CARTESIAN_POINT('Origin',(26.05,-15.2,2.00000000000001));
#5019=CARTESIAN_POINT('',(25.65,-12.8,2.00000000000001));
#5020=CARTESIAN_POINT('',(25.65,-12.4,2.00000000000001));
#5021=CARTESIAN_POINT('',(26.05,-12.4,2.00000000000001));
#5022=CARTESIAN_POINT('Origin',(26.05,-12.8,2.00000000000001));
#5023=CARTESIAN_POINT('',(26.05,12.4,2.00000000000001));
#5024=CARTESIAN_POINT('',(26.05,0.,2.00000000000001));
#5025=CARTESIAN_POINT('',(25.65,12.8,2.00000000000001));
#5026=CARTESIAN_POINT('Origin',(26.05,12.8,2.00000000000001));
#5027=CARTESIAN_POINT('',(25.65,15.2,2.00000000000001));
#5028=CARTESIAN_POINT('',(25.65,12.4,2.00000000000001));
#5029=CARTESIAN_POINT('',(26.05,15.6,2.00000000000001));
#5030=CARTESIAN_POINT('Origin',(26.05,15.2,2.00000000000001));
#5031=CARTESIAN_POINT('',(26.05,34.,2.00000000000001));
#5032=CARTESIAN_POINT('',(26.05,24.4979157616564,2.00000000000001));
#5033=CARTESIAN_POINT('',(17.85,42.2,2.00000000000001));
#5034=CARTESIAN_POINT('Origin',(17.85,34.,2.00000000000001));
#5035=CARTESIAN_POINT('',(13.85,42.2,2.00000000000001));
#5036=CARTESIAN_POINT('',(17.85,42.2,2.00000000000001));
#5037=CARTESIAN_POINT('',(5.65000000000003,34.,2.));
#5038=CARTESIAN_POINT('Origin',(13.85,34.,2.00000000000001));
#5039=CARTESIAN_POINT('',(5.65000000000006,24.9,2.));
#5040=CARTESIAN_POINT('',(5.65000000000006,24.5,2.));
#5041=CARTESIAN_POINT('',(5.58710711129813,24.6846890724736,2.));
#5042=CARTESIAN_POINT('Origin',(5.25000000000006,24.9,2.));
#5043=CARTESIAN_POINT('',(5.65000000000005,24.43549062665,2.));
#5044=CARTESIAN_POINT('Origin',(5.45000000000005,24.43549062665,2.));
#5045=CARTESIAN_POINT('',(5.65000000000004,22.6,2.));
#5046=CARTESIAN_POINT('',(5.65000000000006,24.5,2.));
#5047=CARTESIAN_POINT('',(5.25000000000004,22.2,2.));
#5048=CARTESIAN_POINT('Origin',(5.25000000000004,22.6,2.));
#5049=CARTESIAN_POINT('',(3.45000000000002,22.2,2.));
#5050=CARTESIAN_POINT('',(5.65000000000003,22.2,2.));
#5051=CARTESIAN_POINT('',(3.05000000000002,21.8,2.));
#5052=CARTESIAN_POINT('Origin',(3.05000000000002,22.2,2.));
#5053=CARTESIAN_POINT('',(0.650000000000026,21.8,2.));
#5054=CARTESIAN_POINT('',(3.45000000000002,21.8,2.));
#5055=CARTESIAN_POINT('',(0.250000000000026,22.2,2.));
#5056=CARTESIAN_POINT('Origin',(0.650000000000026,22.2,2.));
#5057=CARTESIAN_POINT('',(-27.75,22.2,2.));
#5058=CARTESIAN_POINT('',(0.250000000000026,22.2,2.));
#5059=CARTESIAN_POINT('Origin',(-27.75,21.6,2.));
#5060=CARTESIAN_POINT('Origin',(5.53580962202254,-1.77635683940025E-14,
0.400000000000005));
#5061=CARTESIAN_POINT('',(-5.86419037797746,-4.94812674124015E-15,0.400000000000003));
#5062=CARTESIAN_POINT('Origin',(-10.6743784103454,-25.4,2.));
#5063=CARTESIAN_POINT('',(-9.70486875098569,-24.6928571428572,5.10714285714284));
#5064=CARTESIAN_POINT('',(-9.70486875098569,-24.6928571428572,2.));
#5065=CARTESIAN_POINT('',(-10.6743784103454,-24.2,5.6));
#5066=CARTESIAN_POINT('Origin',(-10.6743784103454,-25.4,4.39999999999998));
#5067=CARTESIAN_POINT('',(-10.6743784103454,-24.2,2.));
#5068=CARTESIAN_POINT('Origin',(-6.14999999999998,-22.1,2.));
#5069=CARTESIAN_POINT('',(-6.14999999999997,-26.5,5.6));
#5070=CARTESIAN_POINT('',(-6.14999999999997,-26.5,2.));
#5071=CARTESIAN_POINT('',(-6.14999999999998,-26.5,14.));
#5072=CARTESIAN_POINT('',(-6.14999999999997,-26.5,2.));
#5073=CARTESIAN_POINT('',(-10.5488634895845,-22.2,14.));
#5074=CARTESIAN_POINT('Origin',(-6.14999999999999,-22.1,14.));
#5075=CARTESIAN_POINT('',(-10.5488634895845,-22.2,5.6));
#5076=CARTESIAN_POINT('',(-10.5488634895845,-22.2,2.));
#5077=CARTESIAN_POINT('',(-10.5214985988789,-22.6,6.));
#5078=CARTESIAN_POINT('Origin',(-6.14999999999999,-22.1,5.49999999999999));
#5079=CARTESIAN_POINT('',(-10.2083247775406,-23.8,6.));
#5080=CARTESIAN_POINT('Origin',(-6.14999999999999,-22.1,6.));
#5081=CARTESIAN_POINT('Origin',(-6.14999999999999,-22.1,7.69999999999998));
#5082=CARTESIAN_POINT('Origin',(2.45000000000005,-27.7,2.));
#5083=CARTESIAN_POINT('',(3.65000000000005,-27.7,5.6));
#5084=CARTESIAN_POINT('',(3.65000000000005,-27.7,2.));
#5085=CARTESIAN_POINT('',(3.29852813742391,-26.8514718625761,5.24852813742386));
#5086=CARTESIAN_POINT('Origin',(2.45000000000005,-27.7,4.4));
#5087=CARTESIAN_POINT('',(2.45000000000005,-26.5,5.6));
#5088=CARTESIAN_POINT('Origin',(2.45000000000005,-27.7,4.4));
#5089=CARTESIAN_POINT('',(2.45000000000005,-26.5,2.));
#5090=CARTESIAN_POINT('Origin',(3.65000000000003,-34.,2.));
#5091=CARTESIAN_POINT('',(3.65000000000003,-34.,5.6));
#5092=CARTESIAN_POINT('',(3.65000000000003,-34.,2.));
#5093=CARTESIAN_POINT('',(3.65000000000005,-28.05,5.6));
#5094=CARTESIAN_POINT('Origin',(29.25,-26.6243784103455,2.00000000000001));
#5095=CARTESIAN_POINT('',(28.5428571428572,-25.6548687509857,5.10714285714286));
#5096=CARTESIAN_POINT('',(28.5428571428572,-25.6548687509857,2.00000000000001));
#5097=CARTESIAN_POINT('',(28.05,-26.6243784103455,5.60000000000001));
#5098=CARTESIAN_POINT('Origin',(29.25,-26.6243784103455,4.40000000000001));
#5099=CARTESIAN_POINT('',(28.05,-26.6243784103455,2.00000000000001));
#5100=CARTESIAN_POINT('Origin',(25.95,-22.1,2.00000000000001));
#5101=CARTESIAN_POINT('',(30.35,-22.1,5.60000000000001));
#5102=CARTESIAN_POINT('',(30.35,-22.1,2.00000000000001));
#5103=CARTESIAN_POINT('',(30.35,-22.1,14.));
#5104=CARTESIAN_POINT('',(30.35,-22.1,2.00000000000001));
#5105=CARTESIAN_POINT('',(26.05,-26.4988634895846,14.));
#5106=CARTESIAN_POINT('Origin',(25.95,-22.1,14.));
#5107=CARTESIAN_POINT('',(26.05,-26.4988634895846,5.6));
#5108=CARTESIAN_POINT('',(26.05,-26.4988634895846,2.00000000000001));
#5109=CARTESIAN_POINT('',(26.45,-26.4714985988789,6.00000000000001));
#5110=CARTESIAN_POINT('Origin',(25.95,-22.1,5.49999999999999));
#5111=CARTESIAN_POINT('',(27.65,-26.1583247775406,6.00000000000001));
#5112=CARTESIAN_POINT('Origin',(25.95,-22.1,6.00000000000001));
#5113=CARTESIAN_POINT('Origin',(25.95,-22.1,7.7));
#5114=CARTESIAN_POINT('Origin',(-5.0082614929181,-24.,5.8));
#5115=CARTESIAN_POINT('',(-27.75,-23.8,6.));
#5116=CARTESIAN_POINT('',(-5.0082614929181,-23.8,6.));
#5117=CARTESIAN_POINT('',(-27.75,-24.2,5.6));
#5118=CARTESIAN_POINT('',(-27.75,-24.2,5.6));
#5119=CARTESIAN_POINT('',(-5.0082614929181,-24.2,5.6));
#5120=CARTESIAN_POINT('Origin',(-27.75,-21.6,5.8));
#5121=CARTESIAN_POINT('',(-29.95,-21.6,6.));
#5122=CARTESIAN_POINT('',(-30.35,-21.6,5.6));
#5123=CARTESIAN_POINT('Origin',(-27.75,-21.6,5.6));
#5124=CARTESIAN_POINT('Origin',(-27.75,-21.6,6.));
#5125=CARTESIAN_POINT('Origin',(-27.75,-21.6,2.));
#5126=CARTESIAN_POINT('',(-27.75,-24.2,2.));
#5127=CARTESIAN_POINT('Origin',(-10.0165229858362,-24.2,2.));
#5128=CARTESIAN_POINT('Origin',(1.82500000000004,-26.3,5.8));
#5129=CARTESIAN_POINT('',(1.82500000000004,-26.5,5.6));
#5130=CARTESIAN_POINT('',(4.05000000000005,-26.1,6.));
#5131=CARTESIAN_POINT('',(4.05000000000005,-26.1,6.));
#5132=CARTESIAN_POINT('',(-6.14999999999997,-26.1,6.));
#5133=CARTESIAN_POINT('',(1.82500000000004,-26.1,6.));
#5134=CARTESIAN_POINT('',(-6.14999999999997,-26.225,5.87499999999999));
#5135=CARTESIAN_POINT('Origin',(27.85,-24.0332614929181,5.80000000000001));
#5136=CARTESIAN_POINT('',(27.65,-34.,6.00000000000001));
#5137=CARTESIAN_POINT('',(27.65,-24.0332614929181,6.00000000000001));
#5138=CARTESIAN_POINT('',(28.05,-34.,5.60000000000001));
#5139=CARTESIAN_POINT('',(28.05,-34.,5.60000000000001));
#5140=CARTESIAN_POINT('',(28.05,-24.0332614929181,5.60000000000001));
#5141=CARTESIAN_POINT('Origin',(17.85,-34.,5.80000000000001));
#5142=CARTESIAN_POINT('',(17.85,-44.2,5.6));
#5143=CARTESIAN_POINT('',(17.85,-43.8,6.00000000000001));
#5144=CARTESIAN_POINT('',(17.85,-44.2,5.6));
#5145=CARTESIAN_POINT('Origin',(17.85,-34.,5.6));
#5146=CARTESIAN_POINT('Origin',(17.85,-34.,6.00000000000001));
#5147=CARTESIAN_POINT('Origin',(8.92500000000003,-44.,5.8));
#5148=CARTESIAN_POINT('',(13.85,-44.2,5.6));
#5149=CARTESIAN_POINT('',(13.85,-43.8,6.00000000000001));
#5150=CARTESIAN_POINT('',(13.85,-44.2,5.6));
#5151=CARTESIAN_POINT('',(8.92500000000003,-44.2,5.6));
#5152=CARTESIAN_POINT('',(8.92500000000003,-43.8,6.));
#5153=CARTESIAN_POINT('Origin',(13.85,-34.,5.80000000000001));
#5154=CARTESIAN_POINT('',(4.05000000000004,-34.,6.));
#5155=CARTESIAN_POINT('',(3.65000000000003,-34.,5.6));
#5156=CARTESIAN_POINT('Origin',(13.85,-34.,5.6));
#5157=CARTESIAN_POINT('Origin',(13.85,-34.,6.00000000000001));
#5158=CARTESIAN_POINT('Origin',(3.85000000000005,-28.05,5.8));
#5159=CARTESIAN_POINT('',(4.05000000000005,-28.05,6.));
#5160=CARTESIAN_POINT('Origin',(3.65000000000005,-26.5,2.));
#5161=CARTESIAN_POINT('Origin',(13.85,-34.,2.00000000000001));
#5162=CARTESIAN_POINT('',(13.85,-44.2,2.00000000000001));
#5163=CARTESIAN_POINT('Origin',(17.85,-44.2,2.00000000000001));
#5164=CARTESIAN_POINT('',(17.85,-44.2,2.00000000000001));
#5165=CARTESIAN_POINT('Origin',(17.85,-34.,2.00000000000001));
#5166=CARTESIAN_POINT('',(28.05,-34.,2.00000000000001));
#5167=CARTESIAN_POINT('Origin',(28.05,-25.9665229858362,2.00000000000001));
#5168=CARTESIAN_POINT('Origin',(-27.75,-21.6,5.8));
#5169=CARTESIAN_POINT('',(-27.75,-22.2,5.6));
#5170=CARTESIAN_POINT('',(-27.75,-22.6,6.));
#5171=CARTESIAN_POINT('',(-27.75,-22.2,5.6));
#5172=CARTESIAN_POINT('',(-28.35,-21.6,5.6));
#5173=CARTESIAN_POINT('Origin',(-27.75,-21.6,5.6));
#5174=CARTESIAN_POINT('',(-28.75,-21.6,6.));
#5175=CARTESIAN_POINT('',(-28.35,-21.6,5.6));
#5176=CARTESIAN_POINT('Origin',(-27.75,-21.6,6.));
#5177=CARTESIAN_POINT('Origin',(-3.07499999999999,-22.4,5.8));
#5178=CARTESIAN_POINT('',(-3.07499999999999,-22.2,5.6));
#5179=CARTESIAN_POINT('',(-3.07499999999999,-22.6,6.));
#5180=CARTESIAN_POINT('Origin',(-6.14999999999999,-22.2,2.));
#5181=CARTESIAN_POINT('',(-8.54791576165634,-22.2,16.));
#5182=CARTESIAN_POINT('Ctrl Pts',(-10.5488634895845,-22.2,14.));
#5183=CARTESIAN_POINT('Ctrl Pts',(-9.254132606765,-22.2,15.2943964566524));
#5184=CARTESIAN_POINT('Ctrl Pts',(-8.54791576165634,-22.2,16.));
#5185=CARTESIAN_POINT('',(-6.94999999999999,-22.2,16.));
#5186=CARTESIAN_POINT('',(-6.14999999999999,-22.2,16.));
#5187=CARTESIAN_POINT('',(-6.94999999999998,-22.2,3.46555325118805));
#5188=CARTESIAN_POINT('',(-6.94999999999998,-22.2,2.));
#5189=CARTESIAN_POINT('',(0.250000000000025,-22.2,3.46555325118805));
#5190=CARTESIAN_POINT('',(-1.72499999999997,-22.2,3.46555325118805));
#5191=CARTESIAN_POINT('',(0.250000000000026,-22.2,2.));
#5192=CARTESIAN_POINT('',(-27.75,-22.2,2.));
#5193=CARTESIAN_POINT('Origin',(-27.75,-21.6,2.));
#5194=CARTESIAN_POINT('',(-28.35,-21.6,2.));
#5195=CARTESIAN_POINT('Origin',(5.45,-22.15,5.8));
#5196=CARTESIAN_POINT('',(5.65000000000003,-34.,5.6));
#5197=CARTESIAN_POINT('',(5.25000000000009,-34.,6.));
#5198=CARTESIAN_POINT('',(5.65000000000003,-34.,5.6));
#5199=CARTESIAN_POINT('',(5.65000000000006,-24.9,5.6));
#5200=CARTESIAN_POINT('',(5.65000000000003,-22.15,5.6));
#5201=CARTESIAN_POINT('',(5.25,-24.9,6.));
#5202=CARTESIAN_POINT('',(5.25,-24.9,6.));
#5203=CARTESIAN_POINT('',(5.24999999999997,-22.15,6.));
#5204=CARTESIAN_POINT('Origin',(13.85,-34.,5.80000000000001));
#5205=CARTESIAN_POINT('',(13.85,-42.2,5.6));
#5206=CARTESIAN_POINT('',(13.85,-42.6,6.00000000000001));
#5207=CARTESIAN_POINT('',(13.85,-42.2,5.6));
#5208=CARTESIAN_POINT('Origin',(13.85,-34.,5.6));
#5209=CARTESIAN_POINT('Origin',(13.85,-34.,6.00000000000001));
#5210=CARTESIAN_POINT('Origin',(6.92500000000003,-42.4,5.8));
#5211=CARTESIAN_POINT('',(17.85,-42.2,5.6));
#5212=CARTESIAN_POINT('',(17.85,-42.6,6.00000000000001));
#5213=CARTESIAN_POINT('',(17.85,-42.2,5.6));
#5214=CARTESIAN_POINT('',(6.92500000000003,-42.2,5.6));
#5215=CARTESIAN_POINT('',(6.92500000000003,-42.6,6.));
#5216=CARTESIAN_POINT('Origin',(17.85,-34.,5.80000000000001));
#5217=CARTESIAN_POINT('',(26.05,-34.,5.6));
#5218=CARTESIAN_POINT('',(26.45,-34.,6.00000000000001));
#5219=CARTESIAN_POINT('',(26.05,-34.,5.6));
#5220=CARTESIAN_POINT('Origin',(17.85,-34.,5.6));
#5221=CARTESIAN_POINT('Origin',(17.85,-34.,6.00000000000001));
#5222=CARTESIAN_POINT('Origin',(26.25,-22.1,5.80000000000001));
#5223=CARTESIAN_POINT('',(26.05,-22.1,5.6));
#5224=CARTESIAN_POINT('',(26.45,-22.1,6.00000000000001));
#5225=CARTESIAN_POINT('Origin',(-3.07499999999997,-24.7,5.8));
#5226=CARTESIAN_POINT('',(-6.14999999999998,-24.9,6.));
#5227=CARTESIAN_POINT('',(-6.14999999999997,-24.5,5.6));
#5228=CARTESIAN_POINT('',(-6.14999999999998,-23.125,4.22500000000001));
#5229=CARTESIAN_POINT('',(-3.07499999999997,-24.9,6.));
#5230=CARTESIAN_POINT('',(5.25000000000006,-24.5,5.6));
#5231=CARTESIAN_POINT('',(5.25000000000006,-24.5,5.6));
#5232=CARTESIAN_POINT('',(-3.07499999999997,-24.5,5.6));
#5233=CARTESIAN_POINT('Origin',(5.25000000000006,-24.9,5.6));
#5234=CARTESIAN_POINT('Origin',(5.25000000000006,-24.9,5.6));
#5235=CARTESIAN_POINT('Origin',(26.05,-22.1,2.00000000000001));
#5236=CARTESIAN_POINT('',(26.05,-24.4979157616564,16.));
#5237=CARTESIAN_POINT('Ctrl Pts',(26.05,-26.4988634895846,14.));
#5238=CARTESIAN_POINT('Ctrl Pts',(26.05,-25.2041326068039,15.2943964566139));
#5239=CARTESIAN_POINT('Ctrl Pts',(26.05,-24.4979157616564,16.));
#5240=CARTESIAN_POINT('',(26.05,-22.9,16.));
#5241=CARTESIAN_POINT('',(26.05,-22.1,16.));
#5242=CARTESIAN_POINT('',(26.05,-22.9,3.465553251188));
#5243=CARTESIAN_POINT('',(26.05,-22.9,2.00000000000001));
#5244=CARTESIAN_POINT('',(26.05,-15.6,3.465553251188));
#5245=CARTESIAN_POINT('',(26.05,-13.8125,3.465553251188));
#5246=CARTESIAN_POINT('',(26.05,-15.6,2.00000000000001));
#5247=CARTESIAN_POINT('',(26.05,-34.,2.00000000000001));
#5248=CARTESIAN_POINT('Origin',(17.85,-34.,2.00000000000001));
#5249=CARTESIAN_POINT('',(17.85,-42.2,2.00000000000001));
#5250=CARTESIAN_POINT('Origin',(13.85,-42.2,2.00000000000001));
#5251=CARTESIAN_POINT('',(13.85,-42.2,2.00000000000001));
#5252=CARTESIAN_POINT('Origin',(13.85,-34.,2.00000000000001));
#5253=CARTESIAN_POINT('',(5.65000000000003,-34.,2.));
#5254=CARTESIAN_POINT('Origin',(5.65000000000003,-22.2,2.));
#5255=CARTESIAN_POINT('',(5.65000000000006,-24.9,2.));
#5256=CARTESIAN_POINT('Origin',(5.25000000000006,-24.9,2.));
#5257=CARTESIAN_POINT('',(5.45000000000005,-24.5535898384862,2.16141531628993));
#5258=CARTESIAN_POINT('Ctrl Pts',(5.45000000000005,-24.5535898384862,2.16141531628992));
#5259=CARTESIAN_POINT('Ctrl Pts',(5.48351139746989,-24.5729376528363,2.14748488995783));
#5260=CARTESIAN_POINT('Ctrl Pts',(5.51088437490308,-24.5950189484648,2.12193375212267));
#5261=CARTESIAN_POINT('Ctrl Pts',(5.55583906126675,-24.6403329360764,2.06375810068596));
#5262=CARTESIAN_POINT('Ctrl Pts',(5.57350055051501,-24.6633856093703,2.0311261153069));
#5263=CARTESIAN_POINT('Ctrl Pts',(5.58710711129813,-24.6846890724736,2.));
#5264=CARTESIAN_POINT('',(5.25000000000006,-24.5,2.2));
#5265=CARTESIAN_POINT('Origin',(5.25000000000006,-24.9,1.912));
#5266=CARTESIAN_POINT('',(5.25000000000006,-24.5,2.));
#5267=CARTESIAN_POINT('Origin',(-6.14999999999996,-24.5,2.));
#5268=CARTESIAN_POINT('',(-6.14999999999996,-24.5,2.2));
#5269=CARTESIAN_POINT('',(2.70000000000004,-24.5,2.2));
#5270=CARTESIAN_POINT('',(-6.14999999999996,-24.5,2.));
#5271=CARTESIAN_POINT('Origin',(-6.14999999999999,-22.1,15.));
#5272=CARTESIAN_POINT('',(-6.14999999999998,-24.5,16.));
#5273=CARTESIAN_POINT('',(-6.14999999999998,-25.5,15.));
#5274=CARTESIAN_POINT('Origin',(-6.14999999999999,-22.1,16.));
#5275=CARTESIAN_POINT('Origin',(-8.34943174479226,-24.35,16.));
#5276=CARTESIAN_POINT('',(-6.14999999999999,-23.,16.));
#5277=CARTESIAN_POINT('',(-6.14999999999997,-26.5,16.));
#5278=CARTESIAN_POINT('Origin',(-6.94999999999999,-23.,16.));
#5279=CARTESIAN_POINT('Origin',(25.95,-22.1,15.));
#5280=CARTESIAN_POINT('',(28.35,-22.1,16.));
#5281=CARTESIAN_POINT('',(29.35,-22.1,15.));
#5282=CARTESIAN_POINT('Origin',(25.95,-22.1,16.));
#5283=CARTESIAN_POINT('Origin',(28.2,-24.2994317447923,16.));
#5284=CARTESIAN_POINT('',(26.85,-22.1,16.));
#5285=CARTESIAN_POINT('',(30.35,-22.1,16.));
#5286=CARTESIAN_POINT('Origin',(26.85,-22.9,16.));
#5287=CARTESIAN_POINT('Ctrl Pts',(26.3668609451691,-12.8,3.6278601194783));
#5288=CARTESIAN_POINT('Ctrl Pts',(26.3668609451691,-12.7551201049487,3.6278601194783));
#5289=CARTESIAN_POINT('Ctrl Pts',(26.3355361644726,-12.6657135018604,3.65041396157973));
#5290=CARTESIAN_POINT('Ctrl Pts',(26.2013375651791,-12.5807657076524,3.7470369530711));
#5291=CARTESIAN_POINT('Ctrl Pts',(26.0567613865481,-12.6135883654445,3.85113180168541));
#5292=CARTESIAN_POINT('Ctrl Pts',(25.9901397736865,-12.698403288157,3.89909936294576));
#5293=CARTESIAN_POINT('Ctrl Pts',(25.9702206915558,-12.755047363219,3.91344110207985));
#5294=CARTESIAN_POINT('Ctrl Pts',(25.9668609451691,-12.7850400349829,3.91586011947831));
#5295=CARTESIAN_POINT('Ctrl Pts',(25.9668609451691,-12.8,3.91586011947831));
#5296=CARTESIAN_POINT('Ctrl Pts',(26.3814959742219,-12.8,3.61732289856029));
#5297=CARTESIAN_POINT('Ctrl Pts',(26.3814959742219,-12.7501331432617,3.61732289856029));
#5298=CARTESIAN_POINT('Ctrl Pts',(26.3484560222712,-12.6506788945671,3.6411047306406));
#5299=CARTESIAN_POINT('Ctrl Pts',(26.2057364252032,-12.5515279540666,3.74387013239587));
#5300=CARTESIAN_POINT('Ctrl Pts',(26.0452455066758,-12.5776628270214,3.8594165183101));
#5301=CARTESIAN_POINT('Ctrl Pts',(25.963066292896,-12.6739517256653,3.91858975743422));
#5302=CARTESIAN_POINT('Ctrl Pts',(25.9373813504133,-12.7435464754417,3.93709134990005));
#5303=CARTESIAN_POINT('Ctrl Pts',(25.9329338727887,-12.781183142422,3.94028761159216));
#5304=CARTESIAN_POINT('Ctrl Pts',(25.9329338727887,-12.8,3.94028761159216));
#5305=CARTESIAN_POINT('Ctrl Pts',(26.4078845461829,-12.8,3.59226360748762));
#5306=CARTESIAN_POINT('Ctrl Pts',(26.4078845461829,-12.7401615646722,3.59226360748762));
#5307=CARTESIAN_POINT('Ctrl Pts',(26.3707418529667,-12.6206232830595,3.61756721817543));
#5308=CARTESIAN_POINT('Ctrl Pts',(26.2077548690957,-12.4931096451121,3.72816241929515));
#5309=CARTESIAN_POINT('Ctrl Pts',(26.0108214862105,-12.5060412216101,3.86001327183991));
#5310=CARTESIAN_POINT('Ctrl Pts',(25.8945896674972,-12.6252506797958,3.93710588194347));
#5311=CARTESIAN_POINT('Ctrl Pts',(25.856411236397,-12.7206533631589,3.96245795617091));
#5312=CARTESIAN_POINT('Ctrl Pts',(25.8496451024473,-12.7734980614157,3.96694859616133));
#5313=CARTESIAN_POINT('Ctrl Pts',(25.8496451024473,-12.8,3.96694859616133));
#5314=CARTESIAN_POINT('Ctrl Pts',(26.4407111292447,-12.8,3.53766620702602));
#5315=CARTESIAN_POINT('Ctrl Pts',(26.4407111292447,-12.723976047368,3.53766620702602));
#5316=CARTESIAN_POINT('Ctrl Pts',(26.39371379024,-12.5720380458726,3.56289929816223));
#5317=CARTESIAN_POINT('Ctrl Pts',(26.1852251745042,-12.4059302790474,3.67336438814128));
#5318=CARTESIAN_POINT('Ctrl Pts',(25.9242027013152,-12.4161830827434,3.80670329709441));
#5319=CARTESIAN_POINT('Ctrl Pts',(25.7648697559044,-12.5703476226789,3.88754112270294));
#5320=CARTESIAN_POINT('Ctrl Pts',(25.7124305857954,-12.6955138133423,3.91452796937507));
#5321=CARTESIAN_POINT('Ctrl Pts',(25.7030190002505,-12.7651213319202,3.91934912223349));
#5322=CARTESIAN_POINT('Ctrl Pts',(25.7030190002505,-12.8,3.91934912223349));
#5323=CARTESIAN_POINT('Ctrl Pts',(26.45,-12.8,3.49260391615424));
#5324=CARTESIAN_POINT('Ctrl Pts',(26.45,-12.7146047832274,3.49260391615424));
#5325=CARTESIAN_POINT('Ctrl Pts',(26.3936240567343,-12.5443119287846,3.51615658643348));
#5326=CARTESIAN_POINT('Ctrl Pts',(26.1469411608509,-12.3695956718186,3.61800322634121));
#5327=CARTESIAN_POINT('Ctrl Pts',(25.8589620812281,-12.408629809266,3.73315178787771));
#5328=CARTESIAN_POINT('Ctrl Pts',(25.706202260052,-12.576962991049,3.79371115428913));
#5329=CARTESIAN_POINT('Ctrl Pts',(25.6582581921739,-12.7000262631471,3.812948393577));
#5330=CARTESIAN_POINT('Ctrl Pts',(25.65,-12.7666236712167,3.81626237632435));
#5331=CARTESIAN_POINT('Ctrl Pts',(25.65,-12.8,3.81626237632435));
#5332=CARTESIAN_POINT('Ctrl Pts',(26.45,-12.8,3.465553251188));
#5333=CARTESIAN_POINT('Ctrl Pts',(26.45,-12.7102402098974,3.465553251188));
#5334=CARTESIAN_POINT('Ctrl Pts',(26.3873504386072,-12.5314270037209,3.48810709328943));
#5335=CARTESIAN_POINT('Ctrl Pts',(26.11895324002,-12.3615314153049,3.5847300847808));
#5336=CARTESIAN_POINT('Ctrl Pts',(25.8298008827581,-12.427176730889,3.68882493339511));
#5337=CARTESIAN_POINT('Ctrl Pts',(25.6965576570349,-12.5968065763139,3.73679249465546));
#5338=CARTESIAN_POINT('Ctrl Pts',(25.6567194927735,-12.710094726438,3.75113423378955));
#5339=CARTESIAN_POINT('Ctrl Pts',(25.65,-12.7700800699658,3.75355325118801));
#5340=CARTESIAN_POINT('Ctrl Pts',(25.65,-12.8,3.75355325118801));
#5341=CARTESIAN_POINT('',(26.3668609451691,-12.8,3.6278601194783));
#5342=CARTESIAN_POINT('',(25.9668609451691,-12.8,3.91586011947831));
#5343=CARTESIAN_POINT('Origin',(26.1668609451691,-12.8,3.77186011947831));
#5344=CARTESIAN_POINT('',(26.0958923512748,-12.4026413558327,3.59303200472908));
#5345=CARTESIAN_POINT('Ctrl Pts',(26.0958923512748,-12.4026413558327,3.59303200472908));
#5346=CARTESIAN_POINT('Ctrl Pts',(26.1078236128163,-12.404019339309,3.60745557423698));
#5347=CARTESIAN_POINT('Ctrl Pts',(26.1213888530382,-12.408222946263,3.61972535908011));
#5348=CARTESIAN_POINT('Ctrl Pts',(26.1528894188716,-12.4225957329937,3.64162298483442));
#5349=CARTESIAN_POINT('Ctrl Pts',(26.1705885619461,-12.4334351470621,3.65000600624929));
#5350=CARTESIAN_POINT('Ctrl Pts',(26.2097558066992,-12.4626939682874,3.66281617418616));
#5351=CARTESIAN_POINT('Ctrl Pts',(26.2323264740317,-12.4833478631166,3.66595808443533));
#5352=CARTESIAN_POINT('Ctrl Pts',(26.2810757962096,-12.5395874299572,3.6649575918994));
#5353=CARTESIAN_POINT('Ctrl Pts',(26.3045563548965,-12.5749996593304,3.65899263237695));
#5354=CARTESIAN_POINT('Ctrl Pts',(26.3338129354465,-12.635899519482,3.64751143130681));
#5355=CARTESIAN_POINT('Ctrl Pts',(26.3427933322969,-12.6591474731737,3.64290659759671));
#5356=CARTESIAN_POINT('Ctrl Pts',(26.3540729340011,-12.6976772372093,3.63641420660407));
#5357=CARTESIAN_POINT('Ctrl Pts',(26.3576269914572,-12.7126427917664,3.63415679768263));
#5358=CARTESIAN_POINT('Ctrl Pts',(26.3624617259504,-12.7395009740673,3.63095797259093));
#5359=CARTESIAN_POINT('Ctrl Pts',(26.3640726553985,-12.7512799552196,3.62983720553553));
#5360=CARTESIAN_POINT('Ctrl Pts',(26.3659159159389,-12.7713187372738,3.62853896161743));
#5361=CARTESIAN_POINT('Ctrl Pts',(26.3664189713495,-12.7794854831343,3.62817772561291));
#5362=CARTESIAN_POINT('Ctrl Pts',(26.3667383940641,-12.7898617754439,3.62794830702315));
#5363=CARTESIAN_POINT('Ctrl Pts',(26.3667876603239,-12.7920392180002,3.62791286408814));
#5364=CARTESIAN_POINT('Ctrl Pts',(26.3668470104617,-12.7961448381941,3.62787015518881));
#5365=CARTESIAN_POINT('Ctrl Pts',(26.3668679000657,-12.798553439406,3.62785511195272));
#5366=CARTESIAN_POINT('Ctrl Pts',(26.3668609451691,-12.7999999940021,3.6278601194783));
#5367=CARTESIAN_POINT('',(25.65,-12.8,3.75355325118801));
#5368=CARTESIAN_POINT('Origin',(26.05,-12.8,3.60955325118801));
#5369=CARTESIAN_POINT('Origin',(25.85,-12.8,3.75355325118801));
#5370=CARTESIAN_POINT('Origin',(26.05,-12.8,2.00000000000001));
#5371=CARTESIAN_POINT('',(26.05,-12.4,3.465553251188));
#5372=CARTESIAN_POINT('Ctrl Pts',(26.0958923512748,-12.4026413558327,3.59303200472908));
#5373=CARTESIAN_POINT('Ctrl Pts',(26.0835294171717,-12.4012135169698,3.57808659105773));
#5374=CARTESIAN_POINT('Ctrl Pts',(26.0729535492725,-12.4005987743913,3.56072548112633));
#5375=CARTESIAN_POINT('Ctrl Pts',(26.055038215073,-12.3998808608388,3.51753215144668));
#5376=CARTESIAN_POINT('Ctrl Pts',(26.05,-12.4,3.4907083163973));
#5377=CARTESIAN_POINT('Ctrl Pts',(26.05,-12.4,3.465553251188));
#5378=CARTESIAN_POINT('',(26.05,-12.4,2.00000000000001));
#5379=CARTESIAN_POINT('',(25.65,-12.8,2.00000000000001));
#5380=CARTESIAN_POINT('Origin',(25.85,-15.6,3.75355325118801));
#5381=CARTESIAN_POINT('',(25.65,-15.2,3.75355325118801));
#5382=CARTESIAN_POINT('',(25.65,-15.6,3.75355325118801));
#5383=CARTESIAN_POINT('',(25.9668609451691,-15.2,3.91586011947831));
#5384=CARTESIAN_POINT('Origin',(25.85,-15.2,3.75355325118801));
#5385=CARTESIAN_POINT('',(25.9668609451691,-15.6,3.91586011947831));
#5386=CARTESIAN_POINT('Ctrl Pts',(25.9668609451691,-15.2,3.91586011947831));
#5387=CARTESIAN_POINT('Ctrl Pts',(25.9668609451691,-15.2149599650171,3.91586011947831));
#5388=CARTESIAN_POINT('Ctrl Pts',(25.9719205483439,-15.2598630094947,3.91221720519245));
#5389=CARTESIAN_POINT('Ctrl Pts',(26.0116512618648,-15.3427746532521,3.88361109145734));
#5390=CARTESIAN_POINT('Ctrl Pts',(26.1322144297369,-15.4192490568045,3.79680561058945));
#5391=CARTESIAN_POINT('Ctrl Pts',(26.3094561587476,-15.3790101609174,3.66919156570178));
#5392=CARTESIAN_POINT('Ctrl Pts',(26.3668609451691,-15.2598398600684,3.6278601194783));
#5393=CARTESIAN_POINT('Ctrl Pts',(26.3668609451691,-15.2,3.6278601194783));
#5394=CARTESIAN_POINT('Ctrl Pts',(25.9329338727887,-15.2,3.94028761159216));
#5395=CARTESIAN_POINT('Ctrl Pts',(25.9329338727887,-15.218816857578,3.94028761159216));
#5396=CARTESIAN_POINT('Ctrl Pts',(25.9395502209378,-15.2754042329971,3.93553029314574));
#5397=CARTESIAN_POINT('Ctrl Pts',(25.9909186996437,-15.3749287263251,3.8985415494898));
#5398=CARTESIAN_POINT('Ctrl Pts',(26.1308540278308,-15.4531761829738,3.79777110703768));
#5399=CARTESIAN_POINT('Ctrl Pts',(26.3211100752752,-15.3988934066385,3.66079261740312));
#5400=CARTESIAN_POINT('Ctrl Pts',(26.3814959742219,-15.2664891423177,3.61732289856029));
#5401=CARTESIAN_POINT('Ctrl Pts',(26.3814959742219,-15.2,3.61732289856029));
#5402=CARTESIAN_POINT('Ctrl Pts',(25.8496465762894,-15.2,3.96694722418073));
#5403=CARTESIAN_POINT('Ctrl Pts',(25.8496465762894,-15.2265019385843,3.96694722418073));
#5404=CARTESIAN_POINT('Ctrl Pts',(25.8595904925591,-15.3063453400523,3.96033327090554));
#5405=CARTESIAN_POINT('Ctrl Pts',(25.9361418695913,-15.4389843596847,3.90955779848936));
#5406=CARTESIAN_POINT('Ctrl Pts',(26.1194199542089,-15.5208954291857,3.78760319520906));
#5407=CARTESIAN_POINT('Ctrl Pts',(26.3403504979676,-15.4386520222838,3.63836806067019));
#5408=CARTESIAN_POINT('Ctrl Pts',(26.407884462824,-15.2797845804371,3.59226357640456));
#5409=CARTESIAN_POINT('Ctrl Pts',(26.407884462824,-15.2,3.59226357640456));
#5410=CARTESIAN_POINT('Ctrl Pts',(25.7030227713913,-15.2,3.91934700328296));
#5411=CARTESIAN_POINT('Ctrl Pts',(25.7030227713913,-15.2348786680798,3.91934700328296));
#5412=CARTESIAN_POINT('Ctrl Pts',(25.7167595016909,-15.3400263965035,3.9122587277253));
#5413=CARTESIAN_POINT('Ctrl Pts',(25.8222573162754,-15.513648480322,3.85821227670904));
#5414=CARTESIAN_POINT('Ctrl Pts',(26.0698043994334,-15.6152281345217,3.73296123347389));
#5415=CARTESIAN_POINT('Ctrl Pts',(26.3556765073702,-15.5033314187984,3.58364700621214));
#5416=CARTESIAN_POINT('Ctrl Pts',(26.4407109681717,-15.301365270176,3.53766616656647));
#5417=CARTESIAN_POINT('Ctrl Pts',(26.4407109681717,-15.2,3.53766616656647));
#5418=CARTESIAN_POINT('Ctrl Pts',(25.65,-15.2,3.81626237632435));
#5419=CARTESIAN_POINT('Ctrl Pts',(25.65,-15.2333763287833,3.81626237632435));
#5420=CARTESIAN_POINT('Ctrl Pts',(25.6622379384322,-15.3335530944332,3.81132363921256));
#5421=CARTESIAN_POINT('Ctrl Pts',(25.7582576269951,-15.5092756587682,3.77293031254326));
#5422=CARTESIAN_POINT('Ctrl Pts',(26.014583657611,-15.6419045846834,3.67143927428919));
#5423=CARTESIAN_POINT('Ctrl Pts',(26.3474980941819,-15.5407585955633,3.53567796295624));
#5424=CARTESIAN_POINT('Ctrl Pts',(26.45,-15.3138602890302,3.49260391615424));
#5425=CARTESIAN_POINT('Ctrl Pts',(26.45,-15.2,3.49260391615424));
#5426=CARTESIAN_POINT('Ctrl Pts',(25.65,-15.2,3.75355325118801));
#5427=CARTESIAN_POINT('Ctrl Pts',(25.65,-15.2299199300342,3.75355325118801));
#5428=CARTESIAN_POINT('Ctrl Pts',(25.6601192063497,-15.3197260189894,3.74991033690215));
#5429=CARTESIAN_POINT('Ctrl Pts',(25.7395806333916,-15.4855493065042,3.72130422316704));
#5430=CARTESIAN_POINT('Ctrl Pts',(25.9807069691358,-15.638498113609,3.63449874229915));
#5431=CARTESIAN_POINT('Ctrl Pts',(26.335190427157,-15.5580203218348,3.50688469741148));
#5432=CARTESIAN_POINT('Ctrl Pts',(26.45,-15.3196797201368,3.465553251188));
#5433=CARTESIAN_POINT('Ctrl Pts',(26.45,-15.2,3.465553251188));
#5434=CARTESIAN_POINT('',(26.0958923512748,-15.5973586441673,3.59303200472908));
#5435=CARTESIAN_POINT('Origin',(26.05,-15.2,3.60955325118801));
#5436=CARTESIAN_POINT('',(26.3668609451691,-15.2,3.6278601194783));
#5437=CARTESIAN_POINT('Ctrl Pts',(26.3668609451691,-15.2,3.6278601194783));
#5438=CARTESIAN_POINT('Ctrl Pts',(26.3668679001149,-15.2014465530794,3.62785511191728));
#5439=CARTESIAN_POINT('Ctrl Pts',(26.3668470105232,-15.2038551557166,3.62787015514454));
#5440=CARTESIAN_POINT('Ctrl Pts',(26.366787660408,-15.2079607785194,3.6279128640276));
#5441=CARTESIAN_POINT('Ctrl Pts',(26.3667383940978,-15.2101382236981,3.62794830699895));
#5442=CARTESIAN_POINT('Ctrl Pts',(26.3664189712942,-15.2205145176898,3.62817772565254));
#5443=CARTESIAN_POINT('Ctrl Pts',(26.365915915912,-15.2286812629256,3.62853896163611));
#5444=CARTESIAN_POINT('Ctrl Pts',(26.3640726556351,-15.2487200423435,3.62983720536931));
#5445=CARTESIAN_POINT('Ctrl Pts',(26.3624617265602,-15.2604990215172,3.63095797216667));
#5446=CARTESIAN_POINT('Ctrl Pts',(26.357626992927,-15.2873572014032,3.63415679673714));
#5447=CARTESIAN_POINT('Ctrl Pts',(26.3540729358456,-15.3023227555007,3.63641420546777));
#5448=CARTESIAN_POINT('Ctrl Pts',(26.3427933353683,-15.3408525179398,3.64290659594993));
#5449=CARTESIAN_POINT('Ctrl Pts',(26.3338129395258,-15.3641004705385,3.64751142935505));
#5450=CARTESIAN_POINT('Ctrl Pts',(26.3045563594302,-15.4250003337937,3.65899263120179));
#5451=CARTESIAN_POINT('Ctrl Pts',(26.281075798872,-15.4604125669713,3.66495759184476));
#5452=CARTESIAN_POINT('Ctrl Pts',(26.2323264740317,-15.5166521368834,3.66595808443533));
#5453=CARTESIAN_POINT('Ctrl Pts',(26.2097558066992,-15.5373060317126,3.66281617418616));
#5454=CARTESIAN_POINT('Ctrl Pts',(26.1705885619461,-15.5665648529379,3.65000600624929));
#5455=CARTESIAN_POINT('Ctrl Pts',(26.1528894188716,-15.5774042670064,3.64162298483442));
#5456=CARTESIAN_POINT('Ctrl Pts',(26.1213888530382,-15.591777053737,3.61972535908011));
#5457=CARTESIAN_POINT('Ctrl Pts',(26.1078236128163,-15.595980660691,3.60745557423698));
#5458=CARTESIAN_POINT('Ctrl Pts',(26.0958923512748,-15.5973586441673,3.59303200472908));
#5459=CARTESIAN_POINT('Origin',(26.1668609451691,-15.2,3.77186011947831));
#5460=CARTESIAN_POINT('Origin',(26.25,-13.8125,3.465553251188));
#5461=CARTESIAN_POINT('',(26.3668609451691,-22.2623663640483,3.6278601194783));
#5462=CARTESIAN_POINT('',(26.3668609451691,-13.8125,3.6278601194783));
#5463=CARTESIAN_POINT('Ctrl Pts',(26.05,-15.6,3.465553251188));
#5464=CARTESIAN_POINT('Ctrl Pts',(26.05,-15.6,3.4907083163973));
#5465=CARTESIAN_POINT('Ctrl Pts',(26.055038215073,-15.6001191391612,3.51753215144668));
#5466=CARTESIAN_POINT('Ctrl Pts',(26.0729535492725,-15.5994012256087,3.56072548112633));
#5467=CARTESIAN_POINT('Ctrl Pts',(26.0835294171717,-15.5987864830302,3.57808659105773));
#5468=CARTESIAN_POINT('Ctrl Pts',(26.0958923512748,-15.5973586441673,3.59303200472908));
#5469=CARTESIAN_POINT('Ctrl Pts',(26.05,-22.9,3.465553251188));
#5470=CARTESIAN_POINT('Ctrl Pts',(26.05,-22.8107727552997,3.51016687353814));
#5471=CARTESIAN_POINT('Ctrl Pts',(26.0656817566718,-22.7147418161421,3.55854068794251));
#5472=CARTESIAN_POINT('Ctrl Pts',(26.1329983967592,-22.5320505208128,3.63563681336447));
#5473=CARTESIAN_POINT('Ctrl Pts',(26.1840155626909,-22.4456690570102,3.66555325118801));
#5474=CARTESIAN_POINT('Ctrl Pts',(26.2714094857498,-22.3465736627906,3.66555325118801));
#5475=CARTESIAN_POINT('Ctrl Pts',(26.296317635143,-22.3216088482394,3.66193123034598));
#5476=CARTESIAN_POINT('Ctrl Pts',(26.3368031905628,-22.2859472477717,3.64650524642183));
#5477=CARTESIAN_POINT('Ctrl Pts',(26.3523754734495,-22.2733420979506,3.6382896591164));
#5478=CARTESIAN_POINT('Ctrl Pts',(26.3668609451691,-22.2623663640483,3.6278601194783));
#5479=CARTESIAN_POINT('Origin',(25.65,-15.6,2.00000000000001));
#5480=CARTESIAN_POINT('',(25.65,-15.2,2.00000000000001));
#5481=CARTESIAN_POINT('Origin',(26.05,-15.2,2.00000000000001));
#5482=CARTESIAN_POINT('Origin',(3.07500000000003,-22.4,3.46555325118806));
#5483=CARTESIAN_POINT('',(3.29412935388152,-22.516860945169,3.62786011947836));
#5484=CARTESIAN_POINT('',(3.45000000000002,-22.2,3.46555325118806));
#5485=CARTESIAN_POINT('Ctrl Pts',(3.45000000000002,-22.2,3.46555325118806));
#5486=CARTESIAN_POINT('Ctrl Pts',(3.45000000000002,-22.2,3.49070831639736));
#5487=CARTESIAN_POINT('Ctrl Pts',(3.45011913916123,-22.205038215073,3.51753215144674));
#5488=CARTESIAN_POINT('Ctrl Pts',(3.44929991789934,-22.2254816551478,3.56682066803852));
#5489=CARTESIAN_POINT('Ctrl Pts',(3.44830640245553,-22.2408879924107,3.58928395607337));
#5490=CARTESIAN_POINT('Ctrl Pts',(3.44291496615311,-22.2773061038432,3.62570206750587));
#5491=CARTESIAN_POINT('Ctrl Pts',(3.43794110262018,-22.3009519243712,3.64136481802476));
#5492=CARTESIAN_POINT('Ctrl Pts',(3.4214132872055,-22.3508037322734,3.66125697968002));
#5493=CARTESIAN_POINT('Ctrl Pts',(3.40972483461871,-22.3769383096961,3.66555325118806));
#5494=CARTESIAN_POINT('Ctrl Pts',(3.38129660380103,-22.4261774498416,3.66555325118806));
#5495=CARTESIAN_POINT('Ctrl Pts',(3.36211817370742,-22.4520843863517,3.66014983379007));
#5496=CARTESIAN_POINT('Ctrl Pts',(3.32587973820755,-22.4904517974351,3.64476197758941));
#5497=CARTESIAN_POINT('Ctrl Pts',(3.31000488086629,-22.5046294530763,3.6366667937851));
#5498=CARTESIAN_POINT('Ctrl Pts',(3.29412935388152,-22.516860945169,3.62786011947835));
#5499=CARTESIAN_POINT('',(5.25000000000003,-22.516860945169,3.62786011947836));
#5500=CARTESIAN_POINT('',(3.07500000000003,-22.516860945169,3.62786011947836));
#5501=CARTESIAN_POINT('',(5.25000000000003,-22.2,3.46555325118806));
#5502=CARTESIAN_POINT('Origin',(5.25000000000003,-22.4,3.46555325118806));
#5503=CARTESIAN_POINT('',(3.07500000000003,-22.2,3.46555325118806));
#5504=CARTESIAN_POINT('Ctrl Pts',(5.45000000000003,-22.716860945169,3.48386011947836));
#5505=CARTESIAN_POINT('Ctrl Pts',(5.45000000000004,-22.6570210851006,3.52694481872759));
#5506=CARTESIAN_POINT('Ctrl Pts',(5.41430041216751,-22.5830539304476,3.58020117007773));
#5507=CARTESIAN_POINT('Ctrl Pts',(5.32459861560888,-22.527221391625,3.62040059803004));
#5508=CARTESIAN_POINT('Ctrl Pts',(5.27991993003422,-22.516860945169,3.62786011947836));
#5509=CARTESIAN_POINT('Ctrl Pts',(5.25000000000003,-22.516860945169,3.62786011947836));
#5510=CARTESIAN_POINT('Ctrl Pts',(5.47991993003422,-22.716860945169,3.48386011947836));
#5511=CARTESIAN_POINT('Ctrl Pts',(5.48325577031185,-22.6511298094219,3.53120138286239));
#5512=CARTESIAN_POINT('Ctrl Pts',(5.44870112024537,-22.566532910067,3.59208167851197));
#5513=CARTESIAN_POINT('Ctrl Pts',(5.34356035349013,-22.49665138545,3.64242333143544));
#5514=CARTESIAN_POINT('Ctrl Pts',(5.28763371515608,-22.4829338727887,3.65228761159221));
#5515=CARTESIAN_POINT('Ctrl Pts',(5.25000000000003,-22.4829338727887,3.65228761159221));
#5516=CARTESIAN_POINT('Ctrl Pts',(5.5396550588345,-22.7088650768812,3.47275474685637));
#5517=CARTESIAN_POINT('Ctrl Pts',(5.54962192234543,-22.6295424898497,3.5260612383926));
#5518=CARTESIAN_POINT('Ctrl Pts',(5.51726584157318,-22.521106829358,3.59834607649082));
#5519=CARTESIAN_POINT('Ctrl Pts',(5.3813129550437,-22.4205326179081,3.66506943368787));
#5520=CARTESIAN_POINT('Ctrl Pts',(5.30300387716867,-22.3996371258476,3.67895622567167));
#5521=CARTESIAN_POINT('Ctrl Pts',(5.25000000000004,-22.3996371258476,3.67895622567167));
#5522=CARTESIAN_POINT('Ctrl Pts',(5.62377819936265,-22.6697708460965,3.41845720409993));
#5523=CARTESIAN_POINT('Ctrl Pts',(5.63858423622285,-22.5656388350032,3.47223187771531));
#5524=CARTESIAN_POINT('Ctrl Pts',(5.59982806748451,-22.4197697187211,3.54613429461896));
#5525=CARTESIAN_POINT('Ctrl Pts',(5.42286885429615,-22.2819064210841,3.61643958829833));
#5526=CARTESIAN_POINT('Ctrl Pts',(5.31975733615955,-22.2529977664046,3.63136093539983));
#5527=CARTESIAN_POINT('Ctrl Pts',(5.25000000000003,-22.2529977664046,3.63136093539983));
#5528=CARTESIAN_POINT('Ctrl Pts',(5.65000000000004,-22.6262235347739,3.35797482726291));
#5529=CARTESIAN_POINT('Ctrl Pts',(5.65795440403833,-22.5094143630283,3.40513896819628));
#5530=CARTESIAN_POINT('Ctrl Pts',(5.60052543399865,-22.355740435096,3.46614225854913));
#5531=CARTESIAN_POINT('Ctrl Pts',(5.4156730364888,-22.2254634765074,3.51798376230843));
#5532=CARTESIAN_POINT('Ctrl Pts',(5.3167526575667,-22.2,3.5282623763244));
#5533=CARTESIAN_POINT('Ctrl Pts',(5.25000000000003,-22.2,3.5282623763244));
#5534=CARTESIAN_POINT('Ctrl Pts',(5.65000000000004,-22.6,3.32155325118806));
#5535=CARTESIAN_POINT('Ctrl Pts',(5.65000000000004,-22.4803202798632,3.36463795043729));
#5536=CARTESIAN_POINT('Ctrl Pts',(5.57860082433499,-22.3323859705573,3.41789430178743));
#5537=CARTESIAN_POINT('Ctrl Pts',(5.39919723121773,-22.220720892912,3.45809372973974));
#5538=CARTESIAN_POINT('Ctrl Pts',(5.30983986006841,-22.2,3.46555325118806));
#5539=CARTESIAN_POINT('Ctrl Pts',(5.25000000000003,-22.2,3.46555325118806));
#5540=CARTESIAN_POINT('',(5.65000000000003,-22.6,3.32155325118806));
#5541=CARTESIAN_POINT('',(5.45000000000003,-22.716860945169,3.48386011947836));
#5542=CARTESIAN_POINT('Origin',(5.45000000000003,-22.6,3.32155325118806));
#5543=CARTESIAN_POINT('Origin',(5.25000000000003,-22.6,3.32155325118806));
#5544=CARTESIAN_POINT('Origin',(5.25000000000003,-22.716860945169,3.48386011947836));
#5545=CARTESIAN_POINT('Origin',(5.45000000000004,-23.0481812044622,2.99886278397526));
#5546=CARTESIAN_POINT('',(5.65000000000004,-23.0481812044622,2.99886278397526));
#5547=CARTESIAN_POINT('',(5.45000000000004,-23.1650421496312,3.16116965226556));
#5548=CARTESIAN_POINT('Origin',(5.65000000000003,-22.2,2.));
#5549=CARTESIAN_POINT('',(5.65000000000004,-22.6,2.));
#5550=CARTESIAN_POINT('Origin',(5.25000000000004,-22.6,2.));
#5551=CARTESIAN_POINT('',(5.25000000000004,-22.2,2.));
#5552=CARTESIAN_POINT('Origin',(3.45000000000002,-22.2,2.));
#5553=CARTESIAN_POINT('',(3.45000000000002,-22.2,2.));
#5554=CARTESIAN_POINT('Origin',(-1.72499999999997,-22.4,3.46555325118805));
#5555=CARTESIAN_POINT('',(0.405870646118538,-22.516860945169,3.62786011947835));
#5556=CARTESIAN_POINT('Ctrl Pts',(0.405870646118537,-22.516860945169,3.62786011947834));
#5557=CARTESIAN_POINT('Ctrl Pts',(0.38999511913377,-22.5046294530763,3.63666679378508));
#5558=CARTESIAN_POINT('Ctrl Pts',(0.374120261792512,-22.4904517974352,3.6447619775894));
#5559=CARTESIAN_POINT('Ctrl Pts',(0.337881826292639,-22.4520843863517,3.66014983379006));
#5560=CARTESIAN_POINT('Ctrl Pts',(0.318703396199028,-22.4261774498417,3.66555325118805));
#5561=CARTESIAN_POINT('Ctrl Pts',(0.290275165381346,-22.3769383096961,3.66555325118805));
#5562=CARTESIAN_POINT('Ctrl Pts',(0.278586712794556,-22.3508037322734,3.66125697968));
#5563=CARTESIAN_POINT('Ctrl Pts',(0.262058897379869,-22.3009519243712,3.64136481802475));
#5564=CARTESIAN_POINT('Ctrl Pts',(0.257085033846942,-22.2773061038432,3.62570206750586));
#5565=CARTESIAN_POINT('Ctrl Pts',(0.251693597544517,-22.2408879924107,3.58928395607335));
#5566=CARTESIAN_POINT('Ctrl Pts',(0.250700082100704,-22.2254816551478,3.5668206680385));
#5567=CARTESIAN_POINT('Ctrl Pts',(0.249880860838819,-22.205038215073,3.51753215144673));
#5568=CARTESIAN_POINT('Ctrl Pts',(0.250000000000025,-22.2,3.49070831639735));
#5569=CARTESIAN_POINT('Ctrl Pts',(0.250000000000025,-22.2,3.46555325118805));
#5570=CARTESIAN_POINT('',(-6.31236636404826,-22.516860945169,3.62786011947834));
#5571=CARTESIAN_POINT('Ctrl Pts',(-6.94999999999998,-22.2,3.46555325118805));
#5572=CARTESIAN_POINT('Ctrl Pts',(-6.85472122746256,-22.2,3.51319263745676));
#5573=CARTESIAN_POINT('Ctrl Pts',(-6.74193005851286,-22.2211216839387,3.56951764760131));
#5574=CARTESIAN_POINT('Ctrl Pts',(-6.57343232785001,-22.2894120289447,3.6378079926074));
#5575=CARTESIAN_POINT('Ctrl Pts',(-6.48661568909743,-22.3419998826991,3.66555325118805));
#5576=CARTESIAN_POINT('Ctrl Pts',(-6.39657366279064,-22.4214094857498,3.66555325118805));
#5577=CARTESIAN_POINT('Ctrl Pts',(-6.37160884823937,-22.446317635143,3.66193123034602));
#5578=CARTESIAN_POINT('Ctrl Pts',(-6.33594724777172,-22.4868031905628,3.64650524642187));
#5579=CARTESIAN_POINT('Ctrl Pts',(-6.32334209795059,-22.5023754734494,3.63828965911644));
#5580=CARTESIAN_POINT('Ctrl Pts',(-6.31236636404826,-22.516860945169,3.62786011947834));
#5581=CARTESIAN_POINT('',(-1.72499999999997,-22.516860945169,3.62786011947835));
#5582=CARTESIAN_POINT('Origin',(2.95106558812032E-14,-22.,3.8));
#5583=CARTESIAN_POINT('',(0.650000000000026,-22.,4.));
#5584=CARTESIAN_POINT('',(0.650000000000026,-21.8,3.8));
#5585=CARTESIAN_POINT('Origin',(0.650000000000026,-22.,3.8));
#5586=CARTESIAN_POINT('',(3.05000000000002,-22.,4.));
#5587=CARTESIAN_POINT('',(2.70000000000004,-22.0000000000001,4.));
#5588=CARTESIAN_POINT('',(3.05000000000002,-21.8,3.8));
#5589=CARTESIAN_POINT('Origin',(3.05000000000002,-22.,3.8));
#5590=CARTESIAN_POINT('',(2.95106558812032E-14,-21.8,3.8));
#5591=CARTESIAN_POINT('Ctrl Pts',(0.650000000000026,-22.0000000000001,4.));
#5592=CARTESIAN_POINT('Ctrl Pts',(0.555447331130488,-22.0000000000001,4.));
#5593=CARTESIAN_POINT('Ctrl Pts',(0.495439691741805,-22.0730704482357,4.));
#5594=CARTESIAN_POINT('Ctrl Pts',(0.435432052353121,-22.1461408964712,4.));
#5595=CARTESIAN_POINT('Ctrl Pts',(0.453817293522213,-22.2388888888889,4.));
#5596=CARTESIAN_POINT('Ctrl Pts',(0.650000000000026,-21.8,4.00000000000007));
#5597=CARTESIAN_POINT('Ctrl Pts',(0.460894662260886,-21.8,4.00000000000007));
#5598=CARTESIAN_POINT('Ctrl Pts',(0.340879383483478,-21.9461408964712,4.00000000000007));
#5599=CARTESIAN_POINT('Ctrl Pts',(0.220864104706069,-22.0922817929425,4.00000000000007));
#5600=CARTESIAN_POINT('Ctrl Pts',(0.257634587044266,-22.2777777777778,4.00000000000007));
#5601=CARTESIAN_POINT('Ctrl Pts',(0.650000000000026,-21.8,3.8));
#5602=CARTESIAN_POINT('Ctrl Pts',(0.460894662260888,-21.8,3.8));
#5603=CARTESIAN_POINT('Ctrl Pts',(0.340879383483481,-21.9461408964712,3.8));
#5604=CARTESIAN_POINT('Ctrl Pts',(0.220864104706074,-22.0922817929425,3.8));
#5605=CARTESIAN_POINT('Ctrl Pts',(0.25763458704427,-22.2777777777778,3.8));
#5606=CARTESIAN_POINT('',(0.258000000000032,-22.2,3.85600000000003));
#5607=CARTESIAN_POINT('Ctrl Pts',(0.650000000000026,-22.0000000000001,4.));
#5608=CARTESIAN_POINT('Ctrl Pts',(0.637423108306191,-22.0000000000001,4.));
#5609=CARTESIAN_POINT('Ctrl Pts',(0.622330845588253,-21.9999879414147,4.00000868218149));
#5610=CARTESIAN_POINT('Ctrl Pts',(0.595692240580012,-22.0001285832644,3.99990742004972));
#5611=CARTESIAN_POINT('Ctrl Pts',(0.578820226671414,-22.0003743883478,3.99973044038965));
#5612=CARTESIAN_POINT('Ctrl Pts',(0.526186003184492,-22.0025318309521,3.99817708171455));
#5613=CARTESIAN_POINT('Ctrl Pts',(0.480416838975564,-22.0085540695012,3.9938410699592));
#5614=CARTESIAN_POINT('Ctrl Pts',(0.403710142895229,-22.0318464206118,3.97707057715952));
#5615=CARTESIAN_POINT('Ctrl Pts',(0.36025580236952,-22.0548969122768,3.96047422316079));
#5616=CARTESIAN_POINT('Ctrl Pts',(0.313569076475332,-22.0955295386954,3.93121873213936));
#5617=CARTESIAN_POINT('Ctrl Pts',(0.296249663806342,-22.115642915789,3.91673710063198));
#5618=CARTESIAN_POINT('Ctrl Pts',(0.272663752901637,-22.1534288483081,3.88953122921819));
#5619=CARTESIAN_POINT('Ctrl Pts',(0.262535552812691,-22.1784021294636,3.87155046678627));
#5620=CARTESIAN_POINT('Ctrl Pts',(0.258000000000037,-22.2,3.85600000000004));
#5621=CARTESIAN_POINT('',(0.257634587044268,-22.2777777777778,3.8));
#5622=CARTESIAN_POINT('Origin',(0.650000000000026,-22.2,3.8));
#5623=CARTESIAN_POINT('Ctrl Pts',(0.258000000000037,-22.2,3.85600000000004));
#5624=CARTESIAN_POINT('Ctrl Pts',(0.25322513450615,-22.2227374547328,3.83962903259244));
#5625=CARTESIAN_POINT('Ctrl Pts',(0.252809525634314,-22.2504137376782,3.81970210887173));
#5626=CARTESIAN_POINT('Ctrl Pts',(0.257051793254773,-22.2747447560573,3.80218377563879));
#5627=CARTESIAN_POINT('Ctrl Pts',(0.257332625663826,-22.2762544737555,3.80109677889605));
#5628=CARTESIAN_POINT('Ctrl Pts',(0.25763458704427,-22.2777777777778,3.8));
#5629=CARTESIAN_POINT('Ctrl Pts',(3.24618270647783,-22.2388888888889,4.));
#5630=CARTESIAN_POINT('Ctrl Pts',(3.26456794764692,-22.1461408964712,4.));
#5631=CARTESIAN_POINT('Ctrl Pts',(3.20456030825824,-22.0730704482357,4.));
#5632=CARTESIAN_POINT('Ctrl Pts',(3.14455266886956,-22.0000000000001,4.));
#5633=CARTESIAN_POINT('Ctrl Pts',(3.05000000000002,-22.0000000000001,4.));
#5634=CARTESIAN_POINT('Ctrl Pts',(3.44236541295578,-22.2777777777778,4.00000000000008));
#5635=CARTESIAN_POINT('Ctrl Pts',(3.47913589529398,-22.0922817929424,4.00000000000008));
#5636=CARTESIAN_POINT('Ctrl Pts',(3.35912061651657,-21.9461408964712,4.00000000000008));
#5637=CARTESIAN_POINT('Ctrl Pts',(3.23910533773916,-21.8,4.00000000000008));
#5638=CARTESIAN_POINT('Ctrl Pts',(3.05000000000002,-21.8,4.00000000000008));
#5639=CARTESIAN_POINT('Ctrl Pts',(3.44236541295578,-22.2777777777778,3.8));
#5640=CARTESIAN_POINT('Ctrl Pts',(3.47913589529398,-22.0922817929424,3.8));
#5641=CARTESIAN_POINT('Ctrl Pts',(3.35912061651657,-21.9461408964712,3.8));
#5642=CARTESIAN_POINT('Ctrl Pts',(3.23910533773916,-21.8,3.8));
#5643=CARTESIAN_POINT('Ctrl Pts',(3.05000000000002,-21.8,3.8));
#5644=CARTESIAN_POINT('',(3.44200000000001,-22.2,3.85600000000005));
#5645=CARTESIAN_POINT('Ctrl Pts',(3.44200000000001,-22.2,3.85600000000005));
#5646=CARTESIAN_POINT('Ctrl Pts',(3.43746444718735,-22.1784021294636,3.87155046678628));
#5647=CARTESIAN_POINT('Ctrl Pts',(3.4273362470984,-22.1534288483081,3.88953122921821));
#5648=CARTESIAN_POINT('Ctrl Pts',(3.40375033619369,-22.115642915789,3.91673710063199));
#5649=CARTESIAN_POINT('Ctrl Pts',(3.38643092352471,-22.0955295386954,3.93121873213937));
#5650=CARTESIAN_POINT('Ctrl Pts',(3.33974419763052,-22.0548969122767,3.96047422316079));
#5651=CARTESIAN_POINT('Ctrl Pts',(3.29628985710481,-22.0318464206118,3.97707057715953));
#5652=CARTESIAN_POINT('Ctrl Pts',(3.21958316102448,-22.0085540695012,3.9938410699592));
#5653=CARTESIAN_POINT('Ctrl Pts',(3.17381399681556,-22.0025318309521,3.99817708171455));
#5654=CARTESIAN_POINT('Ctrl Pts',(3.12117977332869,-22.0003743883478,3.99973044038965));
#5655=CARTESIAN_POINT('Ctrl Pts',(3.10430775942016,-22.0001285832644,3.99990742004972));
#5656=CARTESIAN_POINT('Ctrl Pts',(3.07766915441192,-21.9999879414147,4.00000868218149));
#5657=CARTESIAN_POINT('Ctrl Pts',(3.06257689169391,-22.0000000000001,4.));
#5658=CARTESIAN_POINT('Ctrl Pts',(3.05000000000002,-22.0000000000001,4.));
#5659=CARTESIAN_POINT('',(3.44236541295578,-22.2777777777778,3.8));
#5660=CARTESIAN_POINT('Ctrl Pts',(3.44236541295578,-22.2777777777778,3.8));
#5661=CARTESIAN_POINT('Ctrl Pts',(3.44266737433622,-22.2762544737555,3.80109677889606));
#5662=CARTESIAN_POINT('Ctrl Pts',(3.44294820674528,-22.2747447560573,3.8021837756388));
#5663=CARTESIAN_POINT('Ctrl Pts',(3.44719047436573,-22.2504137376782,3.81970210887173));
#5664=CARTESIAN_POINT('Ctrl Pts',(3.4467748654939,-22.2227374547328,3.83962903259245));
#5665=CARTESIAN_POINT('Ctrl Pts',(3.44200000000001,-22.2,3.85600000000005));
#5666=CARTESIAN_POINT('Origin',(3.05000000000002,-22.2,3.8));
#5667=CARTESIAN_POINT('Origin',(0.650000000000026,-22.2,2.));
#5668=CARTESIAN_POINT('',(0.650000000000026,-21.8,2.));
#5669=CARTESIAN_POINT('Origin',(0.650000000000026,-22.2,3.85600000000005));
#5670=CARTESIAN_POINT('Origin',(2.70000000000004,-23.25,3.1));
#5671=CARTESIAN_POINT('Origin',(3.05000000000002,-22.2,3.85600000000005));
#5672=CARTESIAN_POINT('',(-6.14999999999998,-23.,3.28000000000002));
#5673=CARTESIAN_POINT('Origin',(-6.94999999999998,-23.,3.28000000000002));
#5674=CARTESIAN_POINT('',(-6.14999999999997,-23.9224183350896,2.61585879873549));
#5675=CARTESIAN_POINT('Origin',(1.70287803145141E-14,-22.1,6.));
#5676=CARTESIAN_POINT('',(-6.14999999999999,-22.15,6.));
#5677=CARTESIAN_POINT('Origin',(3.05000000000002,-22.2,2.));
#5678=CARTESIAN_POINT('',(3.05000000000002,-21.8,2.));
#5679=CARTESIAN_POINT('Origin',(0.250000000000026,-21.8,2.));
#5680=CARTESIAN_POINT('Origin',(-6.94999999999998,-23.,2.));
#5681=CARTESIAN_POINT('',(-6.14999999999998,-23.,2.));
#5682=CARTESIAN_POINT('Origin',(-6.14999999999999,-22.2,2.));
#5683=CARTESIAN_POINT('Origin',(26.85,-22.9,2.00000000000001));
#5684=CARTESIAN_POINT('',(26.85,-22.1,3.27999999999999));
#5685=CARTESIAN_POINT('',(26.85,-22.1,2.00000000000001));
#5686=CARTESIAN_POINT('Origin',(26.85,-22.9,3.27999999999999));
#5687=CARTESIAN_POINT('Origin',(26.05,-22.1,2.00000000000001));
#5688=CARTESIAN_POINT('',(29.95,-22.1,6.00000000000001));
#5689=CARTESIAN_POINT('',(30.075,-22.1,5.87499999999999));
#5690=CARTESIAN_POINT('',(28.75,-22.1,6.00000000000001));
#5691=CARTESIAN_POINT('',(13.025,-22.1,6.00000000000001));
#5692=CARTESIAN_POINT('',(28.35,-22.1,5.60000000000001));
#5693=CARTESIAN_POINT('',(26.975,-22.1,4.22500000000002));
#5694=CARTESIAN_POINT('',(28.35,-22.1,2.20000000000001));
#5695=CARTESIAN_POINT('',(28.35,-22.1,2.00000000000001));
#5696=CARTESIAN_POINT('',(27.7724183350896,-22.1,2.61585879873552));
#5697=CARTESIAN_POINT('Origin',(30.15,11.05,5.80000000000001));
#5698=CARTESIAN_POINT('',(29.95,22.1,6.00000000000001));
#5699=CARTESIAN_POINT('',(30.075,22.1,5.87499999999999));
#5700=CARTESIAN_POINT('',(29.95,-11.05,6.00000000000001));
#5701=CARTESIAN_POINT('',(30.35,11.05,5.60000000000001));
#5702=CARTESIAN_POINT('Origin',(30.35,0.,2.00000000000001));
#5703=CARTESIAN_POINT('Origin',(-5.0082614929181,24.,5.8));
#5704=CARTESIAN_POINT('',(-27.75,23.8,6.));
#5705=CARTESIAN_POINT('',(-27.75,24.2,5.6));
#5706=CARTESIAN_POINT('',(-5.0082614929181,23.8,6.));
#5707=CARTESIAN_POINT('Origin',(-27.75,21.6,5.8));
#5708=CARTESIAN_POINT('',(-29.95,21.6,6.));
#5709=CARTESIAN_POINT('',(-30.35,21.6,5.6));
#5710=CARTESIAN_POINT('Origin',(-27.75,21.6,6.));
#5711=CARTESIAN_POINT('Origin',(-30.15,21.85,5.8));
#5712=CARTESIAN_POINT('',(-29.95,-21.85,6.));
#5713=CARTESIAN_POINT('Origin',(1.82500000000004,26.3,5.8));
#5714=CARTESIAN_POINT('',(-6.14999999999997,26.1,6.));
#5715=CARTESIAN_POINT('',(-6.14999999999997,26.225,5.87499999999999));
#5716=CARTESIAN_POINT('',(4.05000000000005,26.1,6.));
#5717=CARTESIAN_POINT('',(1.82500000000004,26.1,6.));
#5718=CARTESIAN_POINT('',(4.05000000000005,26.1,6.));
#5719=CARTESIAN_POINT('Origin',(27.85,24.0332614929181,5.80000000000001));
#5720=CARTESIAN_POINT('',(27.65,34.,6.00000000000001));
#5721=CARTESIAN_POINT('',(28.05,34.,5.60000000000001));
#5722=CARTESIAN_POINT('',(27.65,24.0332614929181,6.00000000000001));
#5723=CARTESIAN_POINT('Origin',(17.85,34.,5.80000000000001));
#5724=CARTESIAN_POINT('',(17.85,43.8,6.00000000000001));
#5725=CARTESIAN_POINT('',(17.85,44.2,5.6));
#5726=CARTESIAN_POINT('Origin',(17.85,34.,6.00000000000001));
#5727=CARTESIAN_POINT('Origin',(8.92500000000003,44.,5.8));
#5728=CARTESIAN_POINT('',(13.85,43.8,6.00000000000001));
#5729=CARTESIAN_POINT('',(13.85,44.2,5.6));
#5730=CARTESIAN_POINT('',(8.92500000000003,43.8,6.));
#5731=CARTESIAN_POINT('Origin',(13.85,34.,5.80000000000001));
#5732=CARTESIAN_POINT('',(4.05000000000004,34.,6.));
#5733=CARTESIAN_POINT('',(3.65000000000003,34.,5.6));
#5734=CARTESIAN_POINT('Origin',(13.85,34.,6.00000000000001));
#5735=CARTESIAN_POINT('Origin',(3.85000000000005,28.05,5.8));
#5736=CARTESIAN_POINT('',(4.05000000000005,28.05,6.));
#5737=CARTESIAN_POINT('Origin',(-28.55,11.05,5.8));
#5738=CARTESIAN_POINT('',(-28.35,21.6,5.6));
#5739=CARTESIAN_POINT('',(-28.35,11.05,5.6));
#5740=CARTESIAN_POINT('',(-28.75,21.6,6.));
#5741=CARTESIAN_POINT('',(-28.35,21.6,5.6));
#5742=CARTESIAN_POINT('',(-28.75,-11.05,6.));
#5743=CARTESIAN_POINT('Origin',(-27.75,21.6,5.8));
#5744=CARTESIAN_POINT('',(-27.75,22.2,5.6));
#5745=CARTESIAN_POINT('',(-27.75,22.6,6.));
#5746=CARTESIAN_POINT('',(-27.75,22.2,5.6));
#5747=CARTESIAN_POINT('Origin',(-27.75,21.6,6.));
#5748=CARTESIAN_POINT('Origin',(-27.75,21.6,5.6));
#5749=CARTESIAN_POINT('Origin',(-3.07499999999999,22.4,5.8));
#5750=CARTESIAN_POINT('',(-3.07499999999999,22.6,6.));
#5751=CARTESIAN_POINT('',(-3.07499999999999,22.2,5.6));
#5752=CARTESIAN_POINT('Origin',(-6.14999999999999,22.2,2.));
#5753=CARTESIAN_POINT('',(-27.75,22.2,2.));
#5754=CARTESIAN_POINT('',(0.250000000000025,22.2,3.46555325118805));
#5755=CARTESIAN_POINT('',(0.250000000000026,22.2,2.));
#5756=CARTESIAN_POINT('',(-6.94999999999998,22.2,3.46555325118805));
#5757=CARTESIAN_POINT('',(-1.72499999999997,22.2,3.46555325118805));
#5758=CARTESIAN_POINT('',(-6.94999999999999,22.2,16.));
#5759=CARTESIAN_POINT('',(-6.94999999999998,22.2,2.));
#5760=CARTESIAN_POINT('',(-8.54791576165634,22.2,16.));
#5761=CARTESIAN_POINT('',(-6.14999999999999,22.2,16.));
#5762=CARTESIAN_POINT('Ctrl Pts',(-10.5488634895845,22.2,14.));
#5763=CARTESIAN_POINT('Ctrl Pts',(-9.254132606765,22.2,15.2943964566524));
#5764=CARTESIAN_POINT('Ctrl Pts',(-8.54791576165634,22.2,16.));
#5765=CARTESIAN_POINT('Origin',(-27.75,21.6,2.));
#5766=CARTESIAN_POINT('',(-28.35,21.6,2.));
#5767=CARTESIAN_POINT('Origin',(-28.35,0.,2.));
#5768=CARTESIAN_POINT('Origin',(28.55,22.1,5.80000000000001));
#5769=CARTESIAN_POINT('',(28.75,22.1,6.00000000000001));
#5770=CARTESIAN_POINT('',(28.75,-22.1,6.00000000000001));
#5771=CARTESIAN_POINT('',(28.35,22.1,5.60000000000001));
#5772=CARTESIAN_POINT('',(26.975,22.1,4.22500000000002));
#5773=CARTESIAN_POINT('',(28.35,22.1,5.60000000000001));
#5774=CARTESIAN_POINT('Origin',(28.35,22.1,2.00000000000001));
#5775=CARTESIAN_POINT('',(28.35,22.1,2.20000000000001));
#5776=CARTESIAN_POINT('',(28.35,22.1,2.00000000000001));
#5777=CARTESIAN_POINT('',(28.35,5.525,2.20000000000001));
#5778=CARTESIAN_POINT('Origin',(5.45,22.15,5.8));
#5779=CARTESIAN_POINT('',(5.65000000000003,34.,5.6));
#5780=CARTESIAN_POINT('',(5.25000000000009,34.,6.));
#5781=CARTESIAN_POINT('',(5.65000000000003,34.,5.6));
#5782=CARTESIAN_POINT('',(5.25,24.9,6.));
#5783=CARTESIAN_POINT('',(5.24999999999997,22.15,6.));
#5784=CARTESIAN_POINT('',(5.65000000000006,24.9,5.6));
#5785=CARTESIAN_POINT('',(5.25,24.9,6.));
#5786=CARTESIAN_POINT('',(5.65000000000003,22.15,5.6));
#5787=CARTESIAN_POINT('Origin',(13.85,34.,5.80000000000001));
#5788=CARTESIAN_POINT('',(13.85,42.2,5.6));
#5789=CARTESIAN_POINT('',(13.85,42.6,6.00000000000001));
#5790=CARTESIAN_POINT('',(13.85,42.2,5.6));
#5791=CARTESIAN_POINT('Origin',(13.85,34.,6.00000000000001));
#5792=CARTESIAN_POINT('Origin',(13.85,34.,5.6));
#5793=CARTESIAN_POINT('Origin',(6.92500000000003,42.4,5.8));
#5794=CARTESIAN_POINT('',(17.85,42.2,5.6));
#5795=CARTESIAN_POINT('',(17.85,42.6,6.00000000000001));
#5796=CARTESIAN_POINT('',(17.85,42.2,5.6));
#5797=CARTESIAN_POINT('',(6.92500000000003,42.6,6.));
#5798=CARTESIAN_POINT('',(6.92500000000003,42.2,5.6));
#5799=CARTESIAN_POINT('Origin',(17.85,34.,5.80000000000001));
#5800=CARTESIAN_POINT('',(26.05,34.,5.6));
#5801=CARTESIAN_POINT('',(26.45,34.,6.00000000000001));
#5802=CARTESIAN_POINT('',(26.05,34.,5.6));
#5803=CARTESIAN_POINT('Origin',(17.85,34.,6.00000000000001));
#5804=CARTESIAN_POINT('Origin',(17.85,34.,5.6));
#5805=CARTESIAN_POINT('Origin',(26.25,22.1,5.80000000000001));
#5806=CARTESIAN_POINT('',(26.45,22.1,6.00000000000001));
#5807=CARTESIAN_POINT('',(26.05,22.1,5.6));
#5808=CARTESIAN_POINT('Origin',(-3.07499999999997,24.7,5.8));
#5809=CARTESIAN_POINT('',(-6.14999999999998,24.9,6.));
#5810=CARTESIAN_POINT('',(-6.14999999999997,24.5,5.6));
#5811=CARTESIAN_POINT('',(-6.14999999999998,23.125,4.22500000000001));
#5812=CARTESIAN_POINT('',(5.25000000000006,24.5,5.6));
#5813=CARTESIAN_POINT('',(-3.07499999999997,24.5,5.6));
#5814=CARTESIAN_POINT('',(5.25000000000006,24.5,5.6));
#5815=CARTESIAN_POINT('',(-3.07499999999997,24.9,6.));
#5816=CARTESIAN_POINT('Origin',(5.25000000000006,24.9,5.6));
#5817=CARTESIAN_POINT('Origin',(5.25000000000006,24.9,5.6));
#5818=CARTESIAN_POINT('Origin',(26.05,22.1,2.00000000000001));
#5819=CARTESIAN_POINT('',(26.05,34.,2.00000000000001));
#5820=CARTESIAN_POINT('',(26.05,15.6,3.465553251188));
#5821=CARTESIAN_POINT('',(26.05,15.6,2.00000000000001));
#5822=CARTESIAN_POINT('',(26.05,22.9,3.465553251188));
#5823=CARTESIAN_POINT('',(26.05,13.8125,3.465553251188));
#5824=CARTESIAN_POINT('',(26.05,22.9,16.));
#5825=CARTESIAN_POINT('',(26.05,22.9,2.00000000000001));
#5826=CARTESIAN_POINT('',(26.05,24.4979157616564,16.));
#5827=CARTESIAN_POINT('',(26.05,22.1,16.));
#5828=CARTESIAN_POINT('Ctrl Pts',(26.05,26.4988634895846,14.));
#5829=CARTESIAN_POINT('Ctrl Pts',(26.05,25.2041326068039,15.2943964566139));
#5830=CARTESIAN_POINT('Ctrl Pts',(26.05,24.4979157616564,16.));
#5831=CARTESIAN_POINT('Origin',(17.85,34.,2.00000000000001));
#5832=CARTESIAN_POINT('',(17.85,42.2,2.00000000000001));
#5833=CARTESIAN_POINT('Origin',(13.85,42.2,2.00000000000001));
#5834=CARTESIAN_POINT('',(13.85,42.2,2.00000000000001));
#5835=CARTESIAN_POINT('Origin',(13.85,34.,2.00000000000001));
#5836=CARTESIAN_POINT('',(5.65000000000003,34.,2.));
#5837=CARTESIAN_POINT('Origin',(5.65000000000003,22.2,2.));
#5838=CARTESIAN_POINT('',(5.65000000000006,24.9,2.));
#5839=CARTESIAN_POINT('Origin',(5.25000000000006,24.9,2.));
#5840=CARTESIAN_POINT('',(5.25000000000006,24.5,2.2));
#5841=CARTESIAN_POINT('',(5.25000000000006,24.5,2.));
#5842=CARTESIAN_POINT('',(5.45000000000005,24.5535898384862,2.16141531628993));
#5843=CARTESIAN_POINT('Origin',(5.25000000000006,24.9,1.912));
#5844=CARTESIAN_POINT('Ctrl Pts',(5.45000000000005,24.5535898384862,2.16141531628992));
#5845=CARTESIAN_POINT('Ctrl Pts',(5.48351139746989,24.5729376528363,2.14748488995783));
#5846=CARTESIAN_POINT('Ctrl Pts',(5.51088437490308,24.5950189484648,2.12193375212267));
#5847=CARTESIAN_POINT('Ctrl Pts',(5.55583906126675,24.6403329360764,2.06375810068596));
#5848=CARTESIAN_POINT('Ctrl Pts',(5.57350055051501,24.6633856093703,2.0311261153069));
#5849=CARTESIAN_POINT('Ctrl Pts',(5.58710711129813,24.6846890724736,2.));
#5850=CARTESIAN_POINT('Origin',(-6.14999999999996,24.5,2.));
#5851=CARTESIAN_POINT('',(-6.14999999999996,24.5,2.2));
#5852=CARTESIAN_POINT('',(-6.14999999999996,24.5,2.));
#5853=CARTESIAN_POINT('',(2.70000000000004,24.5,2.2));
#5854=CARTESIAN_POINT('Origin',(-6.14999999999999,22.1,15.));
#5855=CARTESIAN_POINT('',(-6.14999999999998,24.5,16.));
#5856=CARTESIAN_POINT('Origin',(-6.14999999999999,22.1,16.));
#5857=CARTESIAN_POINT('',(-6.14999999999998,25.5,15.));
#5858=CARTESIAN_POINT('Origin',(-8.34943174479226,24.35,16.));
#5859=CARTESIAN_POINT('',(-6.14999999999999,23.,16.));
#5860=CARTESIAN_POINT('Origin',(-6.94999999999999,23.,16.));
#5861=CARTESIAN_POINT('',(-6.14999999999997,26.5,16.));
#5862=CARTESIAN_POINT('Origin',(25.95,22.1,15.));
#5863=CARTESIAN_POINT('',(28.35,22.1,16.));
#5864=CARTESIAN_POINT('Origin',(25.95,22.1,16.));
#5865=CARTESIAN_POINT('',(29.35,22.1,15.));
#5866=CARTESIAN_POINT('Origin',(28.2,24.2994317447923,16.));
#5867=CARTESIAN_POINT('',(26.85,22.1,16.));
#5868=CARTESIAN_POINT('Origin',(26.85,22.9,16.));
#5869=CARTESIAN_POINT('',(30.35,22.1,16.));
#5870=CARTESIAN_POINT('Ctrl Pts',(26.3668609451691,12.8,3.6278601194783));
#5871=CARTESIAN_POINT('Ctrl Pts',(26.3668609451691,12.7551201049487,3.6278601194783));
#5872=CARTESIAN_POINT('Ctrl Pts',(26.3355361644726,12.6657135018604,3.65041396157973));
#5873=CARTESIAN_POINT('Ctrl Pts',(26.2013375651791,12.5807657076524,3.7470369530711));
#5874=CARTESIAN_POINT('Ctrl Pts',(26.0567613865481,12.6135883654445,3.85113180168541));
#5875=CARTESIAN_POINT('Ctrl Pts',(25.9901397736865,12.698403288157,3.89909936294576));
#5876=CARTESIAN_POINT('Ctrl Pts',(25.9702206915558,12.755047363219,3.91344110207985));
#5877=CARTESIAN_POINT('Ctrl Pts',(25.9668609451691,12.7850400349829,3.91586011947831));
#5878=CARTESIAN_POINT('Ctrl Pts',(25.9668609451691,12.8,3.91586011947831));
#5879=CARTESIAN_POINT('Ctrl Pts',(26.3814959742219,12.8,3.61732289856029));
#5880=CARTESIAN_POINT('Ctrl Pts',(26.3814959742219,12.7501331432617,3.61732289856029));
#5881=CARTESIAN_POINT('Ctrl Pts',(26.3484560222712,12.6506788945671,3.6411047306406));
#5882=CARTESIAN_POINT('Ctrl Pts',(26.2057364252032,12.5515279540666,3.74387013239587));
#5883=CARTESIAN_POINT('Ctrl Pts',(26.0452455066758,12.5776628270214,3.8594165183101));
#5884=CARTESIAN_POINT('Ctrl Pts',(25.963066292896,12.6739517256653,3.91858975743422));
#5885=CARTESIAN_POINT('Ctrl Pts',(25.9373813504133,12.7435464754417,3.93709134990005));
#5886=CARTESIAN_POINT('Ctrl Pts',(25.9329338727887,12.781183142422,3.94028761159216));
#5887=CARTESIAN_POINT('Ctrl Pts',(25.9329338727887,12.8,3.94028761159216));
#5888=CARTESIAN_POINT('Ctrl Pts',(26.4078845461829,12.8,3.59226360748762));
#5889=CARTESIAN_POINT('Ctrl Pts',(26.4078845461829,12.7401615646722,3.59226360748762));
#5890=CARTESIAN_POINT('Ctrl Pts',(26.3707418529667,12.6206232830595,3.61756721817543));
#5891=CARTESIAN_POINT('Ctrl Pts',(26.2077548690957,12.4931096451121,3.72816241929515));
#5892=CARTESIAN_POINT('Ctrl Pts',(26.0108214862105,12.5060412216101,3.86001327183991));
#5893=CARTESIAN_POINT('Ctrl Pts',(25.8945896674972,12.6252506797958,3.93710588194347));
#5894=CARTESIAN_POINT('Ctrl Pts',(25.856411236397,12.7206533631589,3.96245795617091));
#5895=CARTESIAN_POINT('Ctrl Pts',(25.8496451024473,12.7734980614157,3.96694859616133));
#5896=CARTESIAN_POINT('Ctrl Pts',(25.8496451024473,12.8,3.96694859616133));
#5897=CARTESIAN_POINT('Ctrl Pts',(26.4407111292447,12.8,3.53766620702602));
#5898=CARTESIAN_POINT('Ctrl Pts',(26.4407111292447,12.723976047368,3.53766620702602));
#5899=CARTESIAN_POINT('Ctrl Pts',(26.39371379024,12.5720380458726,3.56289929816223));
#5900=CARTESIAN_POINT('Ctrl Pts',(26.1852251745042,12.4059302790474,3.67336438814128));
#5901=CARTESIAN_POINT('Ctrl Pts',(25.9242027013152,12.4161830827434,3.80670329709441));
#5902=CARTESIAN_POINT('Ctrl Pts',(25.7648697559044,12.5703476226789,3.88754112270294));
#5903=CARTESIAN_POINT('Ctrl Pts',(25.7124305857954,12.6955138133423,3.91452796937507));
#5904=CARTESIAN_POINT('Ctrl Pts',(25.7030190002505,12.7651213319202,3.91934912223349));
#5905=CARTESIAN_POINT('Ctrl Pts',(25.7030190002505,12.8,3.91934912223349));
#5906=CARTESIAN_POINT('Ctrl Pts',(26.45,12.8,3.49260391615424));
#5907=CARTESIAN_POINT('Ctrl Pts',(26.45,12.7146047832274,3.49260391615424));
#5908=CARTESIAN_POINT('Ctrl Pts',(26.3936240567343,12.5443119287846,3.51615658643348));
#5909=CARTESIAN_POINT('Ctrl Pts',(26.1469411608509,12.3695956718186,3.61800322634121));
#5910=CARTESIAN_POINT('Ctrl Pts',(25.8589620812281,12.408629809266,3.73315178787771));
#5911=CARTESIAN_POINT('Ctrl Pts',(25.706202260052,12.576962991049,3.79371115428913));
#5912=CARTESIAN_POINT('Ctrl Pts',(25.6582581921739,12.7000262631471,3.812948393577));
#5913=CARTESIAN_POINT('Ctrl Pts',(25.65,12.7666236712167,3.81626237632435));
#5914=CARTESIAN_POINT('Ctrl Pts',(25.65,12.8,3.81626237632435));
#5915=CARTESIAN_POINT('Ctrl Pts',(26.45,12.8,3.465553251188));
#5916=CARTESIAN_POINT('Ctrl Pts',(26.45,12.7102402098974,3.465553251188));
#5917=CARTESIAN_POINT('Ctrl Pts',(26.3873504386072,12.5314270037209,3.48810709328943));
#5918=CARTESIAN_POINT('Ctrl Pts',(26.11895324002,12.3615314153049,3.5847300847808));
#5919=CARTESIAN_POINT('Ctrl Pts',(25.8298008827581,12.427176730889,3.68882493339511));
#5920=CARTESIAN_POINT('Ctrl Pts',(25.6965576570349,12.5968065763139,3.73679249465546));
#5921=CARTESIAN_POINT('Ctrl Pts',(25.6567194927735,12.710094726438,3.75113423378955));
#5922=CARTESIAN_POINT('Ctrl Pts',(25.65,12.7700800699658,3.75355325118801));
#5923=CARTESIAN_POINT('Ctrl Pts',(25.65,12.8,3.75355325118801));
#5924=CARTESIAN_POINT('',(26.3668609451691,12.8,3.6278601194783));
#5925=CARTESIAN_POINT('',(25.9668609451691,12.8,3.91586011947831));
#5926=CARTESIAN_POINT('Origin',(26.1668609451691,12.8,3.77186011947831));
#5927=CARTESIAN_POINT('',(25.65,12.8,3.75355325118801));
#5928=CARTESIAN_POINT('Origin',(25.85,12.8,3.75355325118801));
#5929=CARTESIAN_POINT('',(26.0958923512748,12.4026413558327,3.59303200472908));
#5930=CARTESIAN_POINT('Origin',(26.05,12.8,3.60955325118801));
#5931=CARTESIAN_POINT('Ctrl Pts',(26.0958923512748,12.4026413558327,3.59303200472908));
#5932=CARTESIAN_POINT('Ctrl Pts',(26.1078236128163,12.404019339309,3.60745557423698));
#5933=CARTESIAN_POINT('Ctrl Pts',(26.1213888530382,12.408222946263,3.61972535908011));
#5934=CARTESIAN_POINT('Ctrl Pts',(26.1528894188716,12.4225957329937,3.64162298483442));
#5935=CARTESIAN_POINT('Ctrl Pts',(26.1705885619461,12.4334351470621,3.65000600624929));
#5936=CARTESIAN_POINT('Ctrl Pts',(26.2097558066992,12.4626939682874,3.66281617418616));
#5937=CARTESIAN_POINT('Ctrl Pts',(26.2323264740317,12.4833478631166,3.66595808443533));
#5938=CARTESIAN_POINT('Ctrl Pts',(26.2810757962096,12.5395874299572,3.6649575918994));
#5939=CARTESIAN_POINT('Ctrl Pts',(26.3045563548965,12.5749996593304,3.65899263237695));
#5940=CARTESIAN_POINT('Ctrl Pts',(26.3338129354465,12.635899519482,3.64751143130681));
#5941=CARTESIAN_POINT('Ctrl Pts',(26.3427933322969,12.6591474731737,3.64290659759671));
#5942=CARTESIAN_POINT('Ctrl Pts',(26.3540729340011,12.6976772372093,3.63641420660407));
#5943=CARTESIAN_POINT('Ctrl Pts',(26.3576269914572,12.7126427917664,3.63415679768263));
#5944=CARTESIAN_POINT('Ctrl Pts',(26.3624617259504,12.7395009740673,3.63095797259093));
#5945=CARTESIAN_POINT('Ctrl Pts',(26.3640726553985,12.7512799552196,3.62983720553553));
#5946=CARTESIAN_POINT('Ctrl Pts',(26.3659159159389,12.7713187372738,3.62853896161743));
#5947=CARTESIAN_POINT('Ctrl Pts',(26.3664189713495,12.7794854831343,3.62817772561291));
#5948=CARTESIAN_POINT('Ctrl Pts',(26.3667383940641,12.7898617754439,3.62794830702315));
#5949=CARTESIAN_POINT('Ctrl Pts',(26.3667876603239,12.7920392180002,3.62791286408814));
#5950=CARTESIAN_POINT('Ctrl Pts',(26.3668470104617,12.7961448381941,3.62787015518881));
#5951=CARTESIAN_POINT('Ctrl Pts',(26.3668679000657,12.798553439406,3.62785511195272));
#5952=CARTESIAN_POINT('Ctrl Pts',(26.3668609451691,12.7999999940021,3.6278601194783));
#5953=CARTESIAN_POINT('Origin',(26.25,8.9625,3.465553251188));
#5954=CARTESIAN_POINT('',(26.05,12.4,3.465553251188));
#5955=CARTESIAN_POINT('',(26.05,-8.9625,3.465553251188));
#5956=CARTESIAN_POINT('',(26.3668609451691,-8.9625,3.62786011947831));
#5957=CARTESIAN_POINT('Ctrl Pts',(26.0958923512748,12.4026413558327,3.59303200472908));
#5958=CARTESIAN_POINT('Ctrl Pts',(26.0835294171717,12.4012135169698,3.57808659105773));
#5959=CARTESIAN_POINT('Ctrl Pts',(26.0729535492725,12.4005987743913,3.56072548112633));
#5960=CARTESIAN_POINT('Ctrl Pts',(26.055038215073,12.3998808608388,3.51753215144668));
#5961=CARTESIAN_POINT('Ctrl Pts',(26.05,12.4,3.4907083163973));
#5962=CARTESIAN_POINT('Ctrl Pts',(26.05,12.4,3.465553251188));
#5963=CARTESIAN_POINT('Origin',(26.05,12.4,2.00000000000001));
#5964=CARTESIAN_POINT('',(26.05,12.4,2.00000000000001));
#5965=CARTESIAN_POINT('Origin',(26.05,12.8,2.00000000000001));
#5966=CARTESIAN_POINT('',(25.65,12.8,2.00000000000001));
#5967=CARTESIAN_POINT('Origin',(25.85,15.6,3.75355325118801));
#5968=CARTESIAN_POINT('',(25.9668609451691,15.2,3.91586011947831));
#5969=CARTESIAN_POINT('',(25.9668609451691,15.6,3.91586011947831));
#5970=CARTESIAN_POINT('',(25.65,15.2,3.75355325118801));
#5971=CARTESIAN_POINT('Origin',(25.85,15.2,3.75355325118801));
#5972=CARTESIAN_POINT('',(25.65,15.6,3.75355325118801));
#5973=CARTESIAN_POINT('Ctrl Pts',(25.9668609451691,15.2,3.91586011947831));
#5974=CARTESIAN_POINT('Ctrl Pts',(25.9668609451691,15.2149599650171,3.91586011947831));
#5975=CARTESIAN_POINT('Ctrl Pts',(25.9719205483439,15.2598630094947,3.91221720519245));
#5976=CARTESIAN_POINT('Ctrl Pts',(26.0116512618648,15.3427746532521,3.88361109145734));
#5977=CARTESIAN_POINT('Ctrl Pts',(26.1322144297369,15.4192490568045,3.79680561058945));
#5978=CARTESIAN_POINT('Ctrl Pts',(26.3094561587476,15.3790101609174,3.66919156570178));
#5979=CARTESIAN_POINT('Ctrl Pts',(26.3668609451691,15.2598398600684,3.6278601194783));
#5980=CARTESIAN_POINT('Ctrl Pts',(26.3668609451691,15.2,3.6278601194783));
#5981=CARTESIAN_POINT('Ctrl Pts',(25.9329338727887,15.2,3.94028761159216));
#5982=CARTESIAN_POINT('Ctrl Pts',(25.9329338727887,15.218816857578,3.94028761159216));
#5983=CARTESIAN_POINT('Ctrl Pts',(25.9395502209378,15.2754042329971,3.93553029314574));
#5984=CARTESIAN_POINT('Ctrl Pts',(25.9909186996437,15.3749287263251,3.8985415494898));
#5985=CARTESIAN_POINT('Ctrl Pts',(26.1308540278308,15.4531761829738,3.79777110703768));
#5986=CARTESIAN_POINT('Ctrl Pts',(26.3211100752752,15.3988934066385,3.66079261740312));
#5987=CARTESIAN_POINT('Ctrl Pts',(26.3814959742219,15.2664891423177,3.61732289856029));
#5988=CARTESIAN_POINT('Ctrl Pts',(26.3814959742219,15.2,3.61732289856029));
#5989=CARTESIAN_POINT('Ctrl Pts',(25.8496465762894,15.2,3.96694722418073));
#5990=CARTESIAN_POINT('Ctrl Pts',(25.8496465762894,15.2265019385843,3.96694722418073));
#5991=CARTESIAN_POINT('Ctrl Pts',(25.8595904925591,15.3063453400523,3.96033327090554));
#5992=CARTESIAN_POINT('Ctrl Pts',(25.9361418695913,15.4389843596847,3.90955779848936));
#5993=CARTESIAN_POINT('Ctrl Pts',(26.1194199542089,15.5208954291857,3.78760319520906));
#5994=CARTESIAN_POINT('Ctrl Pts',(26.3403504979676,15.4386520222838,3.63836806067019));
#5995=CARTESIAN_POINT('Ctrl Pts',(26.407884462824,15.2797845804371,3.59226357640456));
#5996=CARTESIAN_POINT('Ctrl Pts',(26.407884462824,15.2,3.59226357640456));
#5997=CARTESIAN_POINT('Ctrl Pts',(25.7030227713913,15.2,3.91934700328296));
#5998=CARTESIAN_POINT('Ctrl Pts',(25.7030227713913,15.2348786680798,3.91934700328296));
#5999=CARTESIAN_POINT('Ctrl Pts',(25.7167595016909,15.3400263965035,3.9122587277253));
#6000=CARTESIAN_POINT('Ctrl Pts',(25.8222573162754,15.513648480322,3.85821227670904));
#6001=CARTESIAN_POINT('Ctrl Pts',(26.0698043994334,15.6152281345217,3.73296123347389));
#6002=CARTESIAN_POINT('Ctrl Pts',(26.3556765073702,15.5033314187984,3.58364700621214));
#6003=CARTESIAN_POINT('Ctrl Pts',(26.4407109681717,15.301365270176,3.53766616656647));
#6004=CARTESIAN_POINT('Ctrl Pts',(26.4407109681717,15.2,3.53766616656647));
#6005=CARTESIAN_POINT('Ctrl Pts',(25.65,15.2,3.81626237632435));
#6006=CARTESIAN_POINT('Ctrl Pts',(25.65,15.2333763287833,3.81626237632435));
#6007=CARTESIAN_POINT('Ctrl Pts',(25.6622379384322,15.3335530944332,3.81132363921256));
#6008=CARTESIAN_POINT('Ctrl Pts',(25.7582576269951,15.5092756587682,3.77293031254326));
#6009=CARTESIAN_POINT('Ctrl Pts',(26.014583657611,15.6419045846834,3.67143927428919));
#6010=CARTESIAN_POINT('Ctrl Pts',(26.3474980941819,15.5407585955633,3.53567796295624));
#6011=CARTESIAN_POINT('Ctrl Pts',(26.45,15.3138602890302,3.49260391615424));
#6012=CARTESIAN_POINT('Ctrl Pts',(26.45,15.2,3.49260391615424));
#6013=CARTESIAN_POINT('Ctrl Pts',(25.65,15.2,3.75355325118801));
#6014=CARTESIAN_POINT('Ctrl Pts',(25.65,15.2299199300342,3.75355325118801));
#6015=CARTESIAN_POINT('Ctrl Pts',(25.6601192063497,15.3197260189894,3.74991033690215));
#6016=CARTESIAN_POINT('Ctrl Pts',(25.7395806333916,15.4855493065042,3.72130422316704));
#6017=CARTESIAN_POINT('Ctrl Pts',(25.9807069691358,15.638498113609,3.63449874229915));
#6018=CARTESIAN_POINT('Ctrl Pts',(26.335190427157,15.5580203218348,3.50688469741148));
#6019=CARTESIAN_POINT('Ctrl Pts',(26.45,15.3196797201368,3.465553251188));
#6020=CARTESIAN_POINT('Ctrl Pts',(26.45,15.2,3.465553251188));
#6021=CARTESIAN_POINT('',(26.0958923512748,15.5973586441673,3.59303200472908));
#6022=CARTESIAN_POINT('Origin',(26.05,15.2,3.60955325118801));
#6023=CARTESIAN_POINT('',(26.3668609451691,15.2,3.6278601194783));
#6024=CARTESIAN_POINT('Origin',(26.1668609451691,15.2,3.77186011947831));
#6025=CARTESIAN_POINT('Ctrl Pts',(26.3668609451691,15.2,3.6278601194783));
#6026=CARTESIAN_POINT('Ctrl Pts',(26.3668679001149,15.2014465530794,3.62785511191728));
#6027=CARTESIAN_POINT('Ctrl Pts',(26.3668470105232,15.2038551557166,3.62787015514454));
#6028=CARTESIAN_POINT('Ctrl Pts',(26.366787660408,15.2079607785194,3.6279128640276));
#6029=CARTESIAN_POINT('Ctrl Pts',(26.3667383940978,15.2101382236981,3.62794830699895));
#6030=CARTESIAN_POINT('Ctrl Pts',(26.3664189712942,15.2205145176898,3.62817772565254));
#6031=CARTESIAN_POINT('Ctrl Pts',(26.365915915912,15.2286812629256,3.62853896163611));
#6032=CARTESIAN_POINT('Ctrl Pts',(26.3640726556351,15.2487200423435,3.62983720536931));
#6033=CARTESIAN_POINT('Ctrl Pts',(26.3624617265602,15.2604990215172,3.63095797216667));
#6034=CARTESIAN_POINT('Ctrl Pts',(26.357626992927,15.2873572014032,3.63415679673714));
#6035=CARTESIAN_POINT('Ctrl Pts',(26.3540729358456,15.3023227555007,3.63641420546777));
#6036=CARTESIAN_POINT('Ctrl Pts',(26.3427933353683,15.3408525179398,3.64290659594993));
#6037=CARTESIAN_POINT('Ctrl Pts',(26.3338129395258,15.3641004705385,3.64751142935505));
#6038=CARTESIAN_POINT('Ctrl Pts',(26.3045563594302,15.4250003337937,3.65899263120179));
#6039=CARTESIAN_POINT('Ctrl Pts',(26.281075798872,15.4604125669713,3.66495759184476));
#6040=CARTESIAN_POINT('Ctrl Pts',(26.2323264740317,15.5166521368834,3.66595808443533));
#6041=CARTESIAN_POINT('Ctrl Pts',(26.2097558066992,15.5373060317126,3.66281617418616));
#6042=CARTESIAN_POINT('Ctrl Pts',(26.1705885619461,15.5665648529379,3.65000600624929));
#6043=CARTESIAN_POINT('Ctrl Pts',(26.1528894188716,15.5774042670064,3.64162298483442));
#6044=CARTESIAN_POINT('Ctrl Pts',(26.1213888530382,15.591777053737,3.61972535908011));
#6045=CARTESIAN_POINT('Ctrl Pts',(26.1078236128163,15.595980660691,3.60745557423698));
#6046=CARTESIAN_POINT('Ctrl Pts',(26.0958923512748,15.5973586441673,3.59303200472908));
#6047=CARTESIAN_POINT('Origin',(26.25,13.8125,3.465553251188));
#6048=CARTESIAN_POINT('',(26.3668609451691,22.2623663640483,3.6278601194783));
#6049=CARTESIAN_POINT('',(26.3668609451691,13.8125,3.6278601194783));
#6050=CARTESIAN_POINT('Ctrl Pts',(26.05,22.9,3.465553251188));
#6051=CARTESIAN_POINT('Ctrl Pts',(26.05,22.8107727552997,3.51016687353814));
#6052=CARTESIAN_POINT('Ctrl Pts',(26.0656817566718,22.7147418161421,3.55854068794251));
#6053=CARTESIAN_POINT('Ctrl Pts',(26.1329983967592,22.5320505208128,3.63563681336447));
#6054=CARTESIAN_POINT('Ctrl Pts',(26.1840155626909,22.4456690570102,3.66555325118801));
#6055=CARTESIAN_POINT('Ctrl Pts',(26.2714094857498,22.3465736627906,3.66555325118801));
#6056=CARTESIAN_POINT('Ctrl Pts',(26.296317635143,22.3216088482394,3.66193123034598));
#6057=CARTESIAN_POINT('Ctrl Pts',(26.3368031905628,22.2859472477717,3.64650524642183));
#6058=CARTESIAN_POINT('Ctrl Pts',(26.3523754734495,22.2733420979506,3.6382896591164));
#6059=CARTESIAN_POINT('Ctrl Pts',(26.3668609451691,22.2623663640483,3.6278601194783));
#6060=CARTESIAN_POINT('Ctrl Pts',(26.05,15.6,3.465553251188));
#6061=CARTESIAN_POINT('Ctrl Pts',(26.05,15.6,3.4907083163973));
#6062=CARTESIAN_POINT('Ctrl Pts',(26.055038215073,15.6001191391612,3.51753215144668));
#6063=CARTESIAN_POINT('Ctrl Pts',(26.0729535492725,15.5994012256087,3.56072548112633));
#6064=CARTESIAN_POINT('Ctrl Pts',(26.0835294171717,15.5987864830302,3.57808659105773));
#6065=CARTESIAN_POINT('Ctrl Pts',(26.0958923512748,15.5973586441673,3.59303200472908));
#6066=CARTESIAN_POINT('Origin',(25.65,15.6,2.00000000000001));
#6067=CARTESIAN_POINT('',(25.65,15.2,2.00000000000001));
#6068=CARTESIAN_POINT('Origin',(26.05,15.2,2.00000000000001));
#6069=CARTESIAN_POINT('Origin',(3.07500000000003,22.4,3.46555325118806));
#6070=CARTESIAN_POINT('',(3.29412935388152,22.516860945169,3.62786011947836));
#6071=CARTESIAN_POINT('',(3.45000000000002,22.2,3.46555325118806));
#6072=CARTESIAN_POINT('Ctrl Pts',(3.45000000000002,22.2,3.46555325118806));
#6073=CARTESIAN_POINT('Ctrl Pts',(3.45000000000002,22.2,3.49070831639736));
#6074=CARTESIAN_POINT('Ctrl Pts',(3.45011913916123,22.205038215073,3.51753215144674));
#6075=CARTESIAN_POINT('Ctrl Pts',(3.44929991789934,22.2254816551478,3.56682066803852));
#6076=CARTESIAN_POINT('Ctrl Pts',(3.44830640245553,22.2408879924107,3.58928395607337));
#6077=CARTESIAN_POINT('Ctrl Pts',(3.44291496615311,22.2773061038432,3.62570206750587));
#6078=CARTESIAN_POINT('Ctrl Pts',(3.43794110262018,22.3009519243712,3.64136481802476));
#6079=CARTESIAN_POINT('Ctrl Pts',(3.4214132872055,22.3508037322734,3.66125697968002));
#6080=CARTESIAN_POINT('Ctrl Pts',(3.40972483461871,22.3769383096961,3.66555325118806));
#6081=CARTESIAN_POINT('Ctrl Pts',(3.38129660380103,22.4261774498416,3.66555325118806));
#6082=CARTESIAN_POINT('Ctrl Pts',(3.36211817370742,22.4520843863517,3.66014983379007));
#6083=CARTESIAN_POINT('Ctrl Pts',(3.32587973820755,22.4904517974351,3.64476197758941));
#6084=CARTESIAN_POINT('Ctrl Pts',(3.31000488086629,22.5046294530763,3.6366667937851));
#6085=CARTESIAN_POINT('Ctrl Pts',(3.29412935388152,22.516860945169,3.62786011947835));
#6086=CARTESIAN_POINT('',(5.25000000000003,22.2,3.46555325118806));
#6087=CARTESIAN_POINT('',(3.07500000000003,22.2,3.46555325118806));
#6088=CARTESIAN_POINT('',(5.25000000000003,22.516860945169,3.62786011947836));
#6089=CARTESIAN_POINT('Origin',(5.25000000000003,22.4,3.46555325118806));
#6090=CARTESIAN_POINT('',(3.07500000000003,22.516860945169,3.62786011947836));
#6091=CARTESIAN_POINT('Ctrl Pts',(5.45000000000003,22.716860945169,3.48386011947836));
#6092=CARTESIAN_POINT('Ctrl Pts',(5.45000000000004,22.6570210851006,3.52694481872759));
#6093=CARTESIAN_POINT('Ctrl Pts',(5.41430041216751,22.5830539304476,3.58020117007773));
#6094=CARTESIAN_POINT('Ctrl Pts',(5.32459861560888,22.527221391625,3.62040059803004));
#6095=CARTESIAN_POINT('Ctrl Pts',(5.27991993003422,22.516860945169,3.62786011947836));
#6096=CARTESIAN_POINT('Ctrl Pts',(5.25000000000003,22.516860945169,3.62786011947836));
#6097=CARTESIAN_POINT('Ctrl Pts',(5.47991993003422,22.716860945169,3.48386011947836));
#6098=CARTESIAN_POINT('Ctrl Pts',(5.48325577031185,22.6511298094219,3.53120138286239));
#6099=CARTESIAN_POINT('Ctrl Pts',(5.44870112024537,22.566532910067,3.59208167851197));
#6100=CARTESIAN_POINT('Ctrl Pts',(5.34356035349013,22.49665138545,3.64242333143544));
#6101=CARTESIAN_POINT('Ctrl Pts',(5.28763371515608,22.4829338727887,3.65228761159221));
#6102=CARTESIAN_POINT('Ctrl Pts',(5.25000000000003,22.4829338727887,3.65228761159221));
#6103=CARTESIAN_POINT('Ctrl Pts',(5.5396550588345,22.7088650768812,3.47275474685637));
#6104=CARTESIAN_POINT('Ctrl Pts',(5.54962192234543,22.6295424898497,3.5260612383926));
#6105=CARTESIAN_POINT('Ctrl Pts',(5.51726584157318,22.521106829358,3.59834607649082));
#6106=CARTESIAN_POINT('Ctrl Pts',(5.3813129550437,22.4205326179081,3.66506943368787));
#6107=CARTESIAN_POINT('Ctrl Pts',(5.30300387716867,22.3996371258476,3.67895622567167));
#6108=CARTESIAN_POINT('Ctrl Pts',(5.25000000000004,22.3996371258476,3.67895622567167));
#6109=CARTESIAN_POINT('Ctrl Pts',(5.62377819936265,22.6697708460965,3.41845720409993));
#6110=CARTESIAN_POINT('Ctrl Pts',(5.63858423622285,22.5656388350032,3.47223187771531));
#6111=CARTESIAN_POINT('Ctrl Pts',(5.59982806748451,22.4197697187211,3.54613429461896));
#6112=CARTESIAN_POINT('Ctrl Pts',(5.42286885429615,22.2819064210841,3.61643958829833));
#6113=CARTESIAN_POINT('Ctrl Pts',(5.31975733615955,22.2529977664046,3.63136093539983));
#6114=CARTESIAN_POINT('Ctrl Pts',(5.25000000000003,22.2529977664046,3.63136093539983));
#6115=CARTESIAN_POINT('Ctrl Pts',(5.65000000000004,22.6262235347739,3.35797482726291));
#6116=CARTESIAN_POINT('Ctrl Pts',(5.65795440403833,22.5094143630283,3.40513896819628));
#6117=CARTESIAN_POINT('Ctrl Pts',(5.60052543399865,22.355740435096,3.46614225854913));
#6118=CARTESIAN_POINT('Ctrl Pts',(5.4156730364888,22.2254634765074,3.51798376230843));
#6119=CARTESIAN_POINT('Ctrl Pts',(5.3167526575667,22.2,3.5282623763244));
#6120=CARTESIAN_POINT('Ctrl Pts',(5.25000000000003,22.2,3.5282623763244));
#6121=CARTESIAN_POINT('Ctrl Pts',(5.65000000000004,22.6,3.32155325118806));
#6122=CARTESIAN_POINT('Ctrl Pts',(5.65000000000004,22.4803202798632,3.36463795043729));
#6123=CARTESIAN_POINT('Ctrl Pts',(5.57860082433499,22.3323859705573,3.41789430178743));
#6124=CARTESIAN_POINT('Ctrl Pts',(5.39919723121773,22.220720892912,3.45809372973974));
#6125=CARTESIAN_POINT('Ctrl Pts',(5.30983986006841,22.2,3.46555325118806));
#6126=CARTESIAN_POINT('Ctrl Pts',(5.25000000000003,22.2,3.46555325118806));
#6127=CARTESIAN_POINT('',(5.65000000000003,22.6,3.32155325118806));
#6128=CARTESIAN_POINT('',(5.45000000000003,22.716860945169,3.48386011947836));
#6129=CARTESIAN_POINT('Origin',(5.45000000000003,22.6,3.32155325118806));
#6130=CARTESIAN_POINT('Origin',(5.25000000000003,22.716860945169,3.48386011947836));
#6131=CARTESIAN_POINT('Origin',(5.25000000000003,22.6,3.32155325118806));
#6132=CARTESIAN_POINT('Origin',(5.45000000000004,23.0481812044622,2.99886278397526));
#6133=CARTESIAN_POINT('',(5.45000000000004,23.1650421496312,3.16116965226556));
#6134=CARTESIAN_POINT('',(5.65000000000004,23.0481812044622,2.99886278397526));
#6135=CARTESIAN_POINT('Origin',(5.65000000000003,22.2,2.));
#6136=CARTESIAN_POINT('',(5.65000000000004,22.6,2.));
#6137=CARTESIAN_POINT('Origin',(5.25000000000004,22.6,2.));
#6138=CARTESIAN_POINT('',(5.25000000000004,22.2,2.));
#6139=CARTESIAN_POINT('Origin',(3.45000000000002,22.2,2.));
#6140=CARTESIAN_POINT('',(3.45000000000002,22.2,2.));
#6141=CARTESIAN_POINT('Origin',(-1.72499999999997,22.4,3.46555325118805));
#6142=CARTESIAN_POINT('',(0.405870646118538,22.516860945169,3.62786011947835));
#6143=CARTESIAN_POINT('Ctrl Pts',(0.405870646118537,22.516860945169,3.62786011947834));
#6144=CARTESIAN_POINT('Ctrl Pts',(0.38999511913377,22.5046294530763,3.63666679378508));
#6145=CARTESIAN_POINT('Ctrl Pts',(0.374120261792512,22.4904517974352,3.6447619775894));
#6146=CARTESIAN_POINT('Ctrl Pts',(0.337881826292639,22.4520843863517,3.66014983379006));
#6147=CARTESIAN_POINT('Ctrl Pts',(0.318703396199028,22.4261774498417,3.66555325118805));
#6148=CARTESIAN_POINT('Ctrl Pts',(0.290275165381346,22.3769383096961,3.66555325118805));
#6149=CARTESIAN_POINT('Ctrl Pts',(0.278586712794556,22.3508037322734,3.66125697968));
#6150=CARTESIAN_POINT('Ctrl Pts',(0.262058897379869,22.3009519243712,3.64136481802475));
#6151=CARTESIAN_POINT('Ctrl Pts',(0.257085033846942,22.2773061038432,3.62570206750586));
#6152=CARTESIAN_POINT('Ctrl Pts',(0.251693597544517,22.2408879924107,3.58928395607335));
#6153=CARTESIAN_POINT('Ctrl Pts',(0.250700082100704,22.2254816551478,3.5668206680385));
#6154=CARTESIAN_POINT('Ctrl Pts',(0.249880860838819,22.205038215073,3.51753215144673));
#6155=CARTESIAN_POINT('Ctrl Pts',(0.250000000000025,22.2,3.49070831639735));
#6156=CARTESIAN_POINT('Ctrl Pts',(0.250000000000025,22.2,3.46555325118805));
#6157=CARTESIAN_POINT('',(-6.31236636404826,22.516860945169,3.62786011947834));
#6158=CARTESIAN_POINT('',(-1.72499999999997,22.516860945169,3.62786011947835));
#6159=CARTESIAN_POINT('Ctrl Pts',(-6.94999999999998,22.2,3.46555325118805));
#6160=CARTESIAN_POINT('Ctrl Pts',(-6.85472122746256,22.2,3.51319263745676));
#6161=CARTESIAN_POINT('Ctrl Pts',(-6.74193005851286,22.2211216839387,3.56951764760131));
#6162=CARTESIAN_POINT('Ctrl Pts',(-6.57343232785001,22.2894120289447,3.6378079926074));
#6163=CARTESIAN_POINT('Ctrl Pts',(-6.48661568909743,22.3419998826991,3.66555325118805));
#6164=CARTESIAN_POINT('Ctrl Pts',(-6.39657366279064,22.4214094857498,3.66555325118805));
#6165=CARTESIAN_POINT('Ctrl Pts',(-6.37160884823937,22.446317635143,3.66193123034602));
#6166=CARTESIAN_POINT('Ctrl Pts',(-6.33594724777172,22.4868031905628,3.64650524642187));
#6167=CARTESIAN_POINT('Ctrl Pts',(-6.32334209795059,22.5023754734494,3.63828965911644));
#6168=CARTESIAN_POINT('Ctrl Pts',(-6.31236636404826,22.516860945169,3.62786011947834));
#6169=CARTESIAN_POINT('Origin',(2.95106558812032E-14,22.,3.8));
#6170=CARTESIAN_POINT('',(0.650000000000026,22.,4.));
#6171=CARTESIAN_POINT('',(0.650000000000026,21.8,3.8));
#6172=CARTESIAN_POINT('Origin',(0.650000000000026,22.,3.8));
#6173=CARTESIAN_POINT('',(3.05000000000002,21.8,3.8));
#6174=CARTESIAN_POINT('',(2.95106558812032E-14,21.8,3.8));
#6175=CARTESIAN_POINT('',(3.05000000000002,22.,4.));
#6176=CARTESIAN_POINT('Origin',(3.05000000000002,22.,3.8));
#6177=CARTESIAN_POINT('',(2.70000000000004,22.0000000000001,4.));
#6178=CARTESIAN_POINT('Ctrl Pts',(0.650000000000026,22.0000000000001,4.));
#6179=CARTESIAN_POINT('Ctrl Pts',(0.555447331130488,22.0000000000001,4.));
#6180=CARTESIAN_POINT('Ctrl Pts',(0.495439691741805,22.0730704482357,4.));
#6181=CARTESIAN_POINT('Ctrl Pts',(0.435432052353121,22.1461408964712,4.));
#6182=CARTESIAN_POINT('Ctrl Pts',(0.453817293522213,22.2388888888889,4.));
#6183=CARTESIAN_POINT('Ctrl Pts',(0.650000000000026,21.8,4.00000000000007));
#6184=CARTESIAN_POINT('Ctrl Pts',(0.460894662260886,21.8,4.00000000000007));
#6185=CARTESIAN_POINT('Ctrl Pts',(0.340879383483478,21.9461408964712,4.00000000000007));
#6186=CARTESIAN_POINT('Ctrl Pts',(0.220864104706069,22.0922817929425,4.00000000000007));
#6187=CARTESIAN_POINT('Ctrl Pts',(0.257634587044266,22.2777777777778,4.00000000000007));
#6188=CARTESIAN_POINT('Ctrl Pts',(0.650000000000026,21.8,3.8));
#6189=CARTESIAN_POINT('Ctrl Pts',(0.460894662260888,21.8,3.8));
#6190=CARTESIAN_POINT('Ctrl Pts',(0.340879383483481,21.9461408964712,3.8));
#6191=CARTESIAN_POINT('Ctrl Pts',(0.220864104706074,22.0922817929425,3.8));
#6192=CARTESIAN_POINT('Ctrl Pts',(0.25763458704427,22.2777777777778,3.8));
#6193=CARTESIAN_POINT('',(0.258000000000032,22.2,3.85600000000003));
#6194=CARTESIAN_POINT('Ctrl Pts',(0.650000000000026,22.0000000000001,4.));
#6195=CARTESIAN_POINT('Ctrl Pts',(0.637423108306191,22.0000000000001,4.));
#6196=CARTESIAN_POINT('Ctrl Pts',(0.622330845588253,21.9999879414147,4.00000868218149));
#6197=CARTESIAN_POINT('Ctrl Pts',(0.595692240580012,22.0001285832644,3.99990742004972));
#6198=CARTESIAN_POINT('Ctrl Pts',(0.578820226671414,22.0003743883478,3.99973044038965));
#6199=CARTESIAN_POINT('Ctrl Pts',(0.526186003184492,22.0025318309521,3.99817708171455));
#6200=CARTESIAN_POINT('Ctrl Pts',(0.480416838975564,22.0085540695012,3.9938410699592));
#6201=CARTESIAN_POINT('Ctrl Pts',(0.403710142895229,22.0318464206118,3.97707057715952));
#6202=CARTESIAN_POINT('Ctrl Pts',(0.36025580236952,22.0548969122768,3.96047422316079));
#6203=CARTESIAN_POINT('Ctrl Pts',(0.313569076475332,22.0955295386954,3.93121873213936));
#6204=CARTESIAN_POINT('Ctrl Pts',(0.296249663806342,22.115642915789,3.91673710063198));
#6205=CARTESIAN_POINT('Ctrl Pts',(0.272663752901637,22.1534288483081,3.88953122921819));
#6206=CARTESIAN_POINT('Ctrl Pts',(0.262535552812691,22.1784021294636,3.87155046678627));
#6207=CARTESIAN_POINT('Ctrl Pts',(0.258000000000037,22.2,3.85600000000004));
#6208=CARTESIAN_POINT('',(0.257634587044268,22.2777777777778,3.8));
#6209=CARTESIAN_POINT('Ctrl Pts',(0.258000000000037,22.2,3.85600000000004));
#6210=CARTESIAN_POINT('Ctrl Pts',(0.25322513450615,22.2227374547328,3.83962903259244));
#6211=CARTESIAN_POINT('Ctrl Pts',(0.252809525634314,22.2504137376782,3.81970210887173));
#6212=CARTESIAN_POINT('Ctrl Pts',(0.257051793254773,22.2747447560573,3.80218377563879));
#6213=CARTESIAN_POINT('Ctrl Pts',(0.257332625663826,22.2762544737555,3.80109677889605));
#6214=CARTESIAN_POINT('Ctrl Pts',(0.25763458704427,22.2777777777778,3.8));
#6215=CARTESIAN_POINT('Origin',(0.650000000000026,22.2,3.8));
#6216=CARTESIAN_POINT('Ctrl Pts',(3.24618270647783,22.2388888888889,4.));
#6217=CARTESIAN_POINT('Ctrl Pts',(3.26456794764692,22.1461408964712,4.));
#6218=CARTESIAN_POINT('Ctrl Pts',(3.20456030825824,22.0730704482357,4.));
#6219=CARTESIAN_POINT('Ctrl Pts',(3.14455266886955,22.0000000000001,4.));
#6220=CARTESIAN_POINT('Ctrl Pts',(3.05000000000002,22.0000000000001,4.));
#6221=CARTESIAN_POINT('Ctrl Pts',(3.44236541295578,22.2777777777778,4.00000000000008));
#6222=CARTESIAN_POINT('Ctrl Pts',(3.47913589529398,22.0922817929424,4.00000000000008));
#6223=CARTESIAN_POINT('Ctrl Pts',(3.35912061651657,21.9461408964712,4.00000000000008));
#6224=CARTESIAN_POINT('Ctrl Pts',(3.23910533773916,21.8,4.00000000000008));
#6225=CARTESIAN_POINT('Ctrl Pts',(3.05000000000002,21.8,4.00000000000008));
#6226=CARTESIAN_POINT('Ctrl Pts',(3.44236541295578,22.2777777777778,3.8));
#6227=CARTESIAN_POINT('Ctrl Pts',(3.47913589529398,22.0922817929424,3.8));
#6228=CARTESIAN_POINT('Ctrl Pts',(3.35912061651657,21.9461408964712,3.8));
#6229=CARTESIAN_POINT('Ctrl Pts',(3.23910533773916,21.8,3.8));
#6230=CARTESIAN_POINT('Ctrl Pts',(3.05000000000002,21.8,3.8));
#6231=CARTESIAN_POINT('',(3.44200000000001,22.2,3.85600000000005));
#6232=CARTESIAN_POINT('Ctrl Pts',(3.44200000000001,22.2,3.85600000000005));
#6233=CARTESIAN_POINT('Ctrl Pts',(3.43746444718735,22.1784021294636,3.87155046678628));
#6234=CARTESIAN_POINT('Ctrl Pts',(3.4273362470984,22.1534288483081,3.88953122921821));
#6235=CARTESIAN_POINT('Ctrl Pts',(3.40375033619369,22.115642915789,3.91673710063199));
#6236=CARTESIAN_POINT('Ctrl Pts',(3.38643092352471,22.0955295386954,3.93121873213937));
#6237=CARTESIAN_POINT('Ctrl Pts',(3.33974419763052,22.0548969122767,3.96047422316079));
#6238=CARTESIAN_POINT('Ctrl Pts',(3.29628985710481,22.0318464206118,3.97707057715953));
#6239=CARTESIAN_POINT('Ctrl Pts',(3.21958316102448,22.0085540695012,3.9938410699592));
#6240=CARTESIAN_POINT('Ctrl Pts',(3.17381399681556,22.0025318309521,3.99817708171455));
#6241=CARTESIAN_POINT('Ctrl Pts',(3.12117977332869,22.0003743883478,3.99973044038965));
#6242=CARTESIAN_POINT('Ctrl Pts',(3.10430775942016,22.0001285832644,3.99990742004972));
#6243=CARTESIAN_POINT('Ctrl Pts',(3.07766915441192,21.9999879414147,4.00000868218149));
#6244=CARTESIAN_POINT('Ctrl Pts',(3.06257689169391,22.0000000000001,4.));
#6245=CARTESIAN_POINT('Ctrl Pts',(3.05000000000002,22.0000000000001,4.));
#6246=CARTESIAN_POINT('',(3.44236541295578,22.2777777777778,3.8));
#6247=CARTESIAN_POINT('Origin',(3.05000000000002,22.2,3.8));
#6248=CARTESIAN_POINT('Ctrl Pts',(3.44236541295578,22.2777777777778,3.8));
#6249=CARTESIAN_POINT('Ctrl Pts',(3.44266737433622,22.2762544737555,3.80109677889606));
#6250=CARTESIAN_POINT('Ctrl Pts',(3.44294820674528,22.2747447560573,3.8021837756388));
#6251=CARTESIAN_POINT('Ctrl Pts',(3.44719047436573,22.2504137376782,3.81970210887173));
#6252=CARTESIAN_POINT('Ctrl Pts',(3.4467748654939,22.2227374547328,3.83962903259245));
#6253=CARTESIAN_POINT('Ctrl Pts',(3.44200000000001,22.2,3.85600000000005));
#6254=CARTESIAN_POINT('Origin',(0.650000000000026,22.2,2.));
#6255=CARTESIAN_POINT('Origin',(0.650000000000026,22.2,3.85600000000005));
#6256=CARTESIAN_POINT('',(0.650000000000026,21.8,2.));
#6257=CARTESIAN_POINT('Origin',(2.70000000000004,23.25,3.1));
#6258=CARTESIAN_POINT('',(-6.14999999999998,23.,3.28000000000002));
#6259=CARTESIAN_POINT('',(-6.14999999999997,23.9224183350896,2.61585879873549));
#6260=CARTESIAN_POINT('Origin',(-6.94999999999998,23.,3.28000000000002));
#6261=CARTESIAN_POINT('Origin',(3.05000000000002,22.2,3.85600000000005));
#6262=CARTESIAN_POINT('Origin',(27.1,5.525,3.1));
#6263=CARTESIAN_POINT('',(26.85,22.1,3.27999999999999));
#6264=CARTESIAN_POINT('',(27.7724183350896,22.1,2.61585879873552));
#6265=CARTESIAN_POINT('Origin',(26.85,22.9,3.27999999999999));
#6266=CARTESIAN_POINT('Origin',(1.70287803145141E-14,22.1,6.));
#6267=CARTESIAN_POINT('',(-6.14999999999999,22.15,6.));
#6268=CARTESIAN_POINT('Origin',(3.05000000000002,22.2,2.));
#6269=CARTESIAN_POINT('',(3.05000000000002,21.8,2.));
#6270=CARTESIAN_POINT('Origin',(0.250000000000026,21.8,2.));
#6271=CARTESIAN_POINT('Origin',(-6.94999999999998,23.,2.));
#6272=CARTESIAN_POINT('',(-6.14999999999998,23.,2.));
#6273=CARTESIAN_POINT('Origin',(-6.14999999999999,22.2,2.));
#6274=CARTESIAN_POINT('Origin',(26.85,22.9,2.00000000000001));
#6275=CARTESIAN_POINT('',(26.85,22.1,2.00000000000001));
#6276=CARTESIAN_POINT('Origin',(26.05,22.1,2.00000000000001));
#6277=CARTESIAN_POINT('',(13.025,22.1,6.00000000000001));
#6278=CARTESIAN_POINT('Origin',(1.70287803145141E-14,22.1,6.));
#6279=CARTESIAN_POINT('Origin',(1.70287803145141E-14,22.1,6.));
#6280=UNCERTAINTY_MEASURE_WITH_UNIT(LENGTH_MEASURE(0.01),#6284,
'DISTANCE_ACCURACY_VALUE',
'Maximum model space distance between geometric entities at asserted c
onnectivities');
#6281=UNCERTAINTY_MEASURE_WITH_UNIT(LENGTH_MEASURE(0.01),#6284,
'DISTANCE_ACCURACY_VALUE',
'Maximum model space distance between geometric entities at asserted c
onnectivities');
#6282=(
GEOMETRIC_REPRESENTATION_CONTEXT(3)
GLOBAL_UNCERTAINTY_ASSIGNED_CONTEXT((#6280))
GLOBAL_UNIT_ASSIGNED_CONTEXT((#6284,#6286,#6287))
REPRESENTATION_CONTEXT('','3D')
);
#6283=(
GEOMETRIC_REPRESENTATION_CONTEXT(3)
GLOBAL_UNCERTAINTY_ASSIGNED_CONTEXT((#6281))
GLOBAL_UNIT_ASSIGNED_CONTEXT((#6284,#6286,#6287))
REPRESENTATION_CONTEXT('','3D')
);
#6284=(
LENGTH_UNIT()
NAMED_UNIT(*)
SI_UNIT(.MILLI.,.METRE.)
);
#6285=(
LENGTH_UNIT()
NAMED_UNIT(*)
SI_UNIT(.CENTI.,.METRE.)
);
#6286=(
NAMED_UNIT(*)
PLANE_ANGLE_UNIT()
SI_UNIT($,.RADIAN.)
);
#6287=(
NAMED_UNIT(*)
SI_UNIT($,.STERADIAN.)
SOLID_ANGLE_UNIT()
);
#6288=SHAPE_DEFINITION_REPRESENTATION(#6289,#6290);
#6289=PRODUCT_DEFINITION_SHAPE('',$,#6292);
#6290=SHAPE_REPRESENTATION('',(#3443),#6282);
#6291=PRODUCT_DEFINITION_CONTEXT('part definition',#6296,'design');
#6292=PRODUCT_DEFINITION('_3DPrint','_3DPrint',#6293,#6291);
#6293=PRODUCT_DEFINITION_FORMATION('',$,#6298);
#6294=PRODUCT_RELATED_PRODUCT_CATEGORY('_3DPrint','_3DPrint',(#6298));
#6295=APPLICATION_PROTOCOL_DEFINITION('international standard',
'automotive_design',2009,#6296);
#6296=APPLICATION_CONTEXT(
'Core Data for Automotive Mechanical Design Process');
#6297=PRODUCT_CONTEXT('part definition',#6296,'mechanical');
#6298=PRODUCT('_3DPrint','_3DPrint',$,(#6297));
#6299=PRESENTATION_STYLE_ASSIGNMENT((#6301));
#6300=PRESENTATION_STYLE_ASSIGNMENT((#6302));
#6301=SURFACE_STYLE_USAGE(.BOTH.,#6307);
#6302=SURFACE_STYLE_USAGE(.BOTH.,#6308);
#6303=SURFACE_STYLE_RENDERING_WITH_PROPERTIES($,#6315,(#6305));
#6304=SURFACE_STYLE_RENDERING_WITH_PROPERTIES($,#6316,(#6306));
#6305=SURFACE_STYLE_TRANSPARENT(0.);
#6306=SURFACE_STYLE_TRANSPARENT(0.);
#6307=SURFACE_SIDE_STYLE('',(#6309,#6303));
#6308=SURFACE_SIDE_STYLE('',(#6310,#6304));
#6309=SURFACE_STYLE_FILL_AREA(#6311);
#6310=SURFACE_STYLE_FILL_AREA(#6312);
#6311=FILL_AREA_STYLE('',(#6313));
#6312=FILL_AREA_STYLE('',(#6314));
#6313=FILL_AREA_STYLE_COLOUR('',#6315);
#6314=FILL_AREA_STYLE_COLOUR('',#6316);
#6315=COLOUR_RGB('',0.749019607843137,0.749019607843137,0.749019607843137);
#6316=COLOUR_RGB('',0.12156862745098,0.12156862745098,0.705882352941177);
ENDSEC;
END-ISO-10303-21;
