# Supplementary material for: Approach to standardized material characterization of the human lumbopelvic system—Specification, preparation and storage
Source: PLoS One. 2023 Aug 3;18(8):e0289482. doi: 10.1371/journal.pone.0289482 (PMC10399898; doi:10.1371/journal.pone.0289482)
Supplement: S3 File — Tabular data of specimens including geometrical observations and additional information. (XLSX) [file pone.0289482.s003.xlsx]

## Sheet: Description
	Variable	Description
Common	Key	Unique key acc. Standard Operation Procedure-Harvesting
	Designation	Designation acc. Standard Operation Procedure-Harvesting
	Type	Tissue type
	Donor	Anonymized identifier for cadaver
	Region	Anatomical region (e.g. LuPeCo=lumbopelvic complex)
	Origin	Harvesting origin inside "Region"
	Mass	Mass of specimen in gramm
	Date_test	Date of the mechanical test execution as "YYYY-MM-DD"
	Assessment_code	Assessment code acc. Scheme as annex in Standard Operation Procedure-Harvesting
	Note	Note written in German
	Statistics	Indicator for exclusion in statistics (based on "Assessment_code"; FALSE indicates exclusion)
Cortical Bone	Thickness_1	Thickness (=natural thickness of cortical shell) on left support (-10 mm from midspan in beam axis)
	Thickness_2	Thickness (=natural thickness of cortical shell) on midspan (0 mm from midspan in beam axis)
	Thickness_3	Thickness (=natural thickness of cortical shell) on right support (+10 mm from midspan in beam axis)
	Width_1	Width on left support (-10 mm from midspan in beam axis)
	Width_2	Width on midspan (0 mm from midspan in beam axis)
	Width_3	Width on right support (+10 mm from midspan in beam axis)
	Length	Length of beam
Trabecular Bone	Length_x	Dimension in local x-direction (acc. Standard Operation Procedure-Harvesting)
	Length_y	Dimension in local y-direction (acc. Standard Operation Procedure-Harvesting)
	Length_z	Dimension in local z-direction (acc. Standard Operation Procedure-Harvesting)
Soft Tissue	Thickness_1	Thickness on upper clamping support
	Thickness_2	Thickness on lower clamping support
	Width_1	Width on upper clamping support
	Width_2	Width on lower clamping support
	Length	Length of specimen

## Sheet: Cortical Bone
Key	Designation	Type	Donor	Region	Origin	Thickness_1	Thickness_2	Thickness_3	Width_1	Width_2	Width_3	Length	Mass	Date_test	Assessment_code	Note	Statistics
0000-0001-8378-3108_LEIULANA_PT3_LuPeCo_cr11a	cr11a	Cortical Bone	LEIULANA_PT3	LuPeCo	Ala ossis ilii superior R anterior proximal	3.94	3	3.19	9.37	9.85	10.32	38.83	1.4143	2020-07-24			TRUE
0000-0001-8378-3108_LEIULANA_PT3_LuPeCo_cr11b	cr11b	Cortical Bone	LEIULANA_PT3	LuPeCo	Ala ossis ilii superior R anterior distal	2.67	2.03	2.44	10.82	10.04	9.87	38.22	1.386	2020-07-24			TRUE
0000-0001-8378-3108_LEIULANA_PT3_LuPeCo_cr12a	cr12a	Cortical Bone	LEIULANA_PT3	LuPeCo	Ala ossis ilii superior R posterior proximal	2.13	2.32	2.44	9.36	9.37	9.55	30.49	0.9334	2020-07-24	['A07.1', 'B07.2']	rel. kurz, da gekrümmt	TRUE
0000-0001-8378-3108_LEIULANA_PT3_LuPeCo_cr12b	cr12b	Cortical Bone	LEIULANA_PT3	LuPeCo	Ala ossis ilii superior R posterior distal	2.27	1.24	1.44	10.16	9.98	10.08	35.1	0.8821	2020-07-24	['A07.1', 'B07.2', 'B09.2']	rel. kurz, da gekrümmt, links viel Spongiosa	TRUE
0000-0001-8378-3108_LEIULANA_PT3_LuPeCo_cr13a	cr13a	Cortical Bone	LEIULANA_PT3	LuPeCo	Ala ossis ilii superior R anterior superior proximal									2020-07-24	['B02.3']	gebrochen bei Entnahme	FALSE
0000-0001-8378-3108_LEIULANA_PT3_LuPeCo_cr13b	cr13b	Cortical Bone	LEIULANA_PT3	LuPeCo	Ala ossis ilii superior R anterior superior distal	3.27	2.37	3.18	9.43	9.26	9.46	39.63	1.5026	2020-07-24	['D03.1']	links auf Trabekel aufliegend	TRUE
0000-0001-8378-3108_LEIULANA_PT3_LuPeCo_cr21a	cr21a	Cortical Bone	LEIULANA_PT3	LuPeCo	Ala ossis ilii inferior R anterior proximal	3.7	3.51	2.22	9.29	9.24	8.92	29	1.1082	2020-07-24			TRUE
0000-0001-8378-3108_LEIULANA_PT3_LuPeCo_cr21b	cr21b	Cortical Bone	LEIULANA_PT3	LuPeCo	Ala ossis ilii inferior R anterior distal	3.24	3.03	2.31	8.14	8.15	8.62	32.61	1.3716	2020-07-24	['E05.2']		TRUE
0000-0001-8378-3108_LEIULANA_PT3_LuPeCo_cr22b	cr22b	Cortical Bone	LEIULANA_PT3	LuPeCo	Ala ossis ilii inferior R posterior distal	3.38	4.31	4.79	8.65	8.08	7.69	32.64	1.6274	2020-07-24	['B09.2', 'E05.1']	rechts viel Spongiosa	TRUE
0000-0001-8378-3108_LEIULANA_PT3_LuPeCo_cr31a	cr31a	Cortical Bone	LEIULANA_PT3	LuPeCo	Corpus ossis ilii R supraacetabular proximal	2.92	1.93	2.83	9.81	10.14	10.53	36.66	1.5635	2020-07-24	['A07.1', 'B07.2', 'D03.3', 'G02.3']	Stark gekrümmt, stark verwunden, links nicht aufliegend bei VE	TRUE
0000-0001-8378-3108_LEIULANA_PT3_LuPeCo_cr32b	cr32b	Cortical Bone	LEIULANA_PT3	LuPeCo	Corpus ossis ischii R postacetabular distal	2.32	2.58	3.77	8.55	8.56	8.65	29.9	0.9183	2020-07-24	['B09.2']	rechts viel Spongiosa	TRUE
0000-0001-8378-3108_LEIULANA_PT3_LuPeCo_cr41a	cr41a	Cortical Bone	LEIULANA_PT3	LuPeCo	Ramus superior ossis pubis R proximal	2.34	2.23	2.48	11.55	11.75	11.91	33.34	1.2282	2020-07-24	['B07.2', 'D03.1']	sehr breit	TRUE
0000-0001-8378-3108_LEIULANA_PT3_LuPeCo_cr41b	cr41b	Cortical Bone	LEIULANA_PT3	LuPeCo	Ramus superior ossis pubis R distal	3.09	3.02	3.54	8.76	8.47	8.08	30.06	0.8045	2020-07-24			TRUE
0000-0001-8378-3108_LEIULANA_PT3_LuPeCo_cr51a	cr51a	Cortical Bone	LEIULANA_PT3	LuPeCo	Ramus ossis ischii R proximal	2.1	2.15	2.85	10.82	11.04	10.8	37.2	1.0294	2020-07-24			TRUE
0000-0001-8378-3108_LEIULANA_PT3_LuPeCo_cr51b	cr51b	Cortical Bone	LEIULANA_PT3	LuPeCo	Ramus ossis ischii R distal	2.69	2.52	2.12	10.81	10.8	9.55	36.66	1.1779	2020-07-24			TRUE
0000-0001-8378-3108_LEIULANA_PT3_LuPeCo_cm21a	cm21a	Cortical Bone	LEIULANA_PT3	LuPeCo	Corpus vertebrae lumbales 4 ventral									2020-07-24	['B01.3']	Keine Wirbel-Kortikalis	FALSE
0000-0001-8378-3108_LEIULANA_PT3_LuPeCo_cm31a	cm31a	Cortical Bone	LEIULANA_PT3	LuPeCo	Corpus vertebrae lumbales 5 ventral									2020-07-24	['B01.3']	Keine Wirbel-Kortikalis	FALSE
0000-0001-8378-3108_LEIULANA_PT3_LuPeCo_cl11a	cl11a	Cortical Bone	LEIULANA_PT3	LuPeCo	Ala ossis ilii superior L anterior proximal	2.89	3.05	2.01	9.57	8.94	9.26	30.49	0.8976	2020-07-24			TRUE
0000-0001-8378-3108_LEIULANA_PT3_LuPeCo_cl11b	cl11b	Cortical Bone	LEIULANA_PT3	LuPeCo	Ala ossis ilii superior L anterior distal	1.53	1.21	1.51	8.75	9.31	9.59	29.72	0.5942	2020-07-24			TRUE
0000-0001-8378-3108_LEIULANA_PT3_LuPeCo_cl12a	cl12a	Cortical Bone	LEIULANA_PT3	LuPeCo	Ala ossis ilii superior L posterior proximal	2.77	3.38	2.77	10.61	10.37	10.33	35.47	1.5591	2020-07-24			TRUE
0000-0001-8378-3108_LEIULANA_PT3_LuPeCo_cl12b	cl12b	Cortical Bone	LEIULANA_PT3	LuPeCo	Ala ossis ilii superior L posterior distal	1.8	1.82	2.95	10.92	10.81	10.66	34.19	1.5088	2020-07-24			TRUE
0000-0001-8378-3108_LEIULANA_PT3_LuPeCo_cl13a	cl13a	Cortical Bone	LEIULANA_PT3	LuPeCo	Ala ossis ilii superior L anterior superior proximal									2020-07-24	['B16.3', 'B02.3']	Nicht entnehmbar (wg. Schnitt 6 Fehler)	FALSE
0000-0001-8378-3108_LEIULANA_PT3_LuPeCo_cl13b	cl13b	Cortical Bone	LEIULANA_PT3	LuPeCo	Ala ossis ilii superior L anterior superior distal									2020-07-24	['B16.3', 'B02.3']	Nicht entnehmbar (wg. Schnitt 6 Fehler)	FALSE
0000-0001-8378-3108_LEIULANA_PT3_LuPeCo_cl21a	cl21a	Cortical Bone	LEIULANA_PT3	LuPeCo	Ala ossis ilii inferior L anterior proximal									2020-07-24	['B16.3', 'B02.3']	Nicht entnehmbar (wg. Schnitt 6 Fehler)	FALSE
0000-0001-8378-3108_LEIULANA_PT3_LuPeCo_cl21b	cl21b	Cortical Bone	LEIULANA_PT3	LuPeCo	Ala ossis ilii inferior L anterior distal									2020-07-24	['B16.3', 'B02.3']	Nicht entnehmbar (wg. Schnitt 6 Fehler)	FALSE
0000-0001-8378-3108_LEIULANA_PT3_LuPeCo_cl22b	cl22b	Cortical Bone	LEIULANA_PT3	LuPeCo	Ala ossis ilii inferior L posterior distal	2.65	1.98	2.05	9.62	9.66	8.94	35.09	1.1208	2020-07-24	['D03.2', 'F16.2']		TRUE
0000-0001-8378-3108_LEIULANA_PT3_LuPeCo_cl31a	cl31a	Cortical Bone	LEIULANA_PT3	LuPeCo	Corpus ossis ilii L supraacetabular proximal	4.89	2.82	3.33	10.95	10.72	10.54	30.17	1.5794	2020-07-24			TRUE
0000-0001-8378-3108_LEIULANA_PT3_LuPeCo_cl32b	cl32b	Cortical Bone	LEIULANA_PT3	LuPeCo	Corpus ossis ischii L postacetabular distal	1.94	2.06	2.29	10.42	10.45	10.12	34.23	1.0132	2020-07-24			TRUE
0000-0001-8378-3108_LEIULANA_PT3_LuPeCo_cl41a	cl41a	Cortical Bone	LEIULANA_PT3	LuPeCo	Ramus superior ossis pubis L proximal	1.29	1.12	1.98	7.46	8	9.19	35.5	0.6475	2020-07-24	['A00.2', 'E06.2', 'G02.3']	WZ-Fehler oder zu weich	TRUE
0000-0001-8378-3108_LEIULANA_PT3_LuPeCo_cl41b	cl41b	Cortical Bone	LEIULANA_PT3	LuPeCo	Ramus superior ossis pubis L distal	2.68	2.73	2.21	11.36	10.99	10.01	32.97	1.1009	2020-07-24			TRUE
0000-0001-8378-3108_LEIULANA_PT3_LuPeCo_cl51a	cl51a	Cortical Bone	LEIULANA_PT3	LuPeCo	Ramus ossis ischii L proximal	2.6	1.82	2.43	10.86	10.99	11.18	36.88	1.3418	2020-07-24	['C12.3']	(in Probenbecher), sehr aufgeweicht	TRUE
0000-0001-8378-3108_LEIULANA_PT3_LuPeCo_cl51b	cl51b	Cortical Bone	LEIULANA_PT3	LuPeCo	Ramus ossis ischii L distal	1.24	1.44	1.13	10.13	9.62	9.2	37.68	0.6632	2020-07-24	['C12.3', 'C05.3']	(in Probenbecher) sehr dünn, sehr aufgeweicht	TRUE
0000-0001-8378-3108_LEIULANA_PT4_LuPeCo_cr11a	cr11a	Cortical Bone	LEIULANA_PT4	LuPeCo	Ala ossis ilii superior R anterior proximal	2.44	2.28	1.42	10.85	10.29	10.42	35.22	1.0342	2020-10-09			TRUE
0000-0001-8378-3108_LEIULANA_PT4_LuPeCo_cr11b	cr11b	Cortical Bone	LEIULANA_PT4	LuPeCo	Ala ossis ilii superior R anterior distal	2.69	1.9	2.39	10.02	10.32	10.77	33.35	1.3036	2020-10-09	['B02.2']	gebrochen bei Präparation, links hinten Ecke gebrochen	TRUE
0000-0001-8378-3108_LEIULANA_PT4_LuPeCo_cr12a	cr12a	Cortical Bone	LEIULANA_PT4	LuPeCo	Ala ossis ilii superior R posterior proximal	1.02	0.91	0.95	9.7	9.21	8.4	35.67	0.5555	2020-10-09			TRUE
0000-0001-8378-3108_LEIULANA_PT4_LuPeCo_cr12b	cr12b	Cortical Bone	LEIULANA_PT4	LuPeCo	Ala ossis ilii superior R posterior distal	0.94	2.01	1.66	7.93	8.75	9.48	36.58	0.7844	2020-10-09			TRUE
0000-0001-8378-3108_LEIULANA_PT4_LuPeCo_cr13a	cr13a	Cortical Bone	LEIULANA_PT4	LuPeCo	Ala ossis ilii superior R anterior superior proximal	2.47	1.9	1.84	9.8	9.78	8.39	34.37	0.9783	2020-10-09			TRUE
0000-0001-8378-3108_LEIULANA_PT4_LuPeCo_cr13b	cr13b	Cortical Bone	LEIULANA_PT4	LuPeCo	Ala ossis ilii superior R anterior superior distal	1.18	0.93	1.02	8.45	9.25	8.88	36.42	0.5922	2020-10-09	['B07.2', 'D05.3']	verdrillt, kein Versagen	TRUE
0000-0001-8378-3108_LEIULANA_PT4_LuPeCo_cl11a	cl11a	Cortical Bone	LEIULANA_PT4	LuPeCo	Ala ossis ilii superior L anterior proximal	0.64	1.04	1.14	9.84	6.78	8.4	34.16	0.4868	2020-10-09	['A00.3', 'A07.2', 'B02.2']	dick statt dünn IGs zu kr1-1a, Loch, Ausbruch in Mitte, durchsichtig	TRUE
0000-0001-8378-3108_LEIULANA_PT4_LuPeCo_cl11b	cl11b	Cortical Bone	LEIULANA_PT4	LuPeCo	Ala ossis ilii superior L anterior distal	3.04	1.89	1.29	10.58	9.95	9.68	35.72	1.2854	2020-10-09	['A00.3', 'A07.2']	dünn statt dick IGs zu kr1-1b	TRUE
0000-0001-8378-3108_LEIULANA_PT4_LuPeCo_cl12a	cl12a	Cortical Bone	LEIULANA_PT4	LuPeCo	Ala ossis ilii superior L posterior proximal	1.29	0.77	1.31	9.06	8.4	8.43	31.49	0.4987	2020-10-09	['D05.2']	Weggrenze erreicht (t+4mm)	TRUE
0000-0001-8378-3108_LEIULANA_PT4_LuPeCo_cl12b	cl12b	Cortical Bone	LEIULANA_PT4	LuPeCo	Ala ossis ilii superior L posterior distal	2.15	1.49	1.72	9.79	8.96	8.34	35.89	0.785	2020-10-09			TRUE
0000-0001-8378-3108_LEIULANA_PT4_LuPeCo_cl13a	cl13a	Cortical Bone	LEIULANA_PT4	LuPeCo	Ala ossis ilii superior L anterior superior proximal									2020-10-09	['A00.2', 'B02.3']	beweglich oder gebrochen, eventuell beschädigt bei Präparation	FALSE
0000-0001-8378-3108_LEIULANA_PT4_LuPeCo_cl13b	cl13b	Cortical Bone	LEIULANA_PT4	LuPeCo	Ala ossis ilii superior L anterior superior distal	3.21	2.19	2.32	11.95	11.71	10.37	28.18	1.2327	2020-10-09	['A00.2', 'B02.2', 'B09.2']	beweglich oder gebrochen, eventuell beschädigt bei Präparation, kurz, viel Weichgewebe	TRUE
0000-0001-8378-3108_LEIULANA_PT4_LuPeCo_cr21a	cr21a	Cortical Bone	LEIULANA_PT4	LuPeCo	Ala ossis ilii inferior R anterior proximal	4.01	4.97	5.05	7.88	8.47	9.76	34.87	2.4284	2020-10-09	['A00.2', 'D06.3']	sehr dick, dick, Fu>250 N	TRUE
0000-0001-8378-3108_LEIULANA_PT4_LuPeCo_cr21b	cr21b	Cortical Bone	LEIULANA_PT4	LuPeCo	Ala ossis ilii inferior R anterior distal	1.92	1.88	2.54	8.23	8.72	10.23	35.98	1.1468	2020-10-09			TRUE
0000-0001-8378-3108_LEIULANA_PT4_LuPeCo_cr22b	cr22b	Cortical Bone	LEIULANA_PT4	LuPeCo	Ala ossis ilii inferior R posterior distal	1.5	1.62	2.14	12.16	11.1	9.39	37.46	1.1771	2020-10-09	['B10.1', 'B07.3']	Entnahme etwas weiter cranial, stark verdrillt	TRUE
0000-0001-8378-3108_LEIULANA_PT4_LuPeCo_cl21a	cl21a	Cortical Bone	LEIULANA_PT4	LuPeCo	Ala ossis ilii inferior L anterior proximal	1.05	0.88	2.51	9.28	9.19	8.63	33.2	0.7619	2020-10-09	['B09.2']	rechts viel Spongiosa	TRUE
0000-0001-8378-3108_LEIULANA_PT4_LuPeCo_cl21b	cl21b	Cortical Bone	LEIULANA_PT4	LuPeCo	Ala ossis ilii inferior L anterior distal	3.09	3.11	2.51	8.76	8.53	8.19	34.13	1.3106	2020-10-09	['E05.2']		TRUE
0000-0001-8378-3108_LEIULANA_PT4_LuPeCo_cl22b	cl22b	Cortical Bone	LEIULANA_PT4	LuPeCo	Ala ossis ilii inferior L posterior distal	1.64	2.13	1.53	12.83	12.54	11.5	36.02	1.1791	2020-10-09			TRUE
0000-0001-8378-3108_LEIULANA_PT4_LuPeCo_cr31a	cr31a	Cortical Bone	LEIULANA_PT4	LuPeCo	Corpus ossis ilii R supraacetabular proximal	2.9	3.99	3.11	6.76	7.53	8.07	34.63	1.2849	2020-10-09	['B07.3']	stark verdrillt	TRUE
0000-0001-8378-3108_LEIULANA_PT4_LuPeCo_cr32b	cr32b	Cortical Bone	LEIULANA_PT4	LuPeCo	Corpus ossis ischii R postacetabular distal	1.87	2.06	2.49	10.4	9.49	9.19	34.65	1.0677	2020-10-09			TRUE
0000-0001-8378-3108_LEIULANA_PT4_LuPeCo_cl31a	cl31a	Cortical Bone	LEIULANA_PT4	LuPeCo	Corpus ossis ilii L supraacetabular proximal	2.44	2.1	1.99	10.56	10.4	9.03	33.88	0.8725	2020-10-09	['D12.3']	lang außerhalb Box – trocken	TRUE
0000-0001-8378-3108_LEIULANA_PT4_LuPeCo_cl32b	cl32b	Cortical Bone	LEIULANA_PT4	LuPeCo	Corpus ossis ischii L postacetabular distal	1.26	3.1	4.54	11.94	11.92	11.79	37.76	1.558	2020-10-09	['A00.3', 'B09.3']	rechts Sandwich-Aufbau (Spongiosa/Kortikalis)	TRUE
0000-0001-8378-3108_LEIULANA_PT4_LuPeCo_cr41a	cr41a	Cortical Bone	LEIULANA_PT4	LuPeCo	Ramus superior ossis pubis R proximal	1.65	1.66	2.14	9.35	8.98	9.65	37.67	0.9338	2020-10-09			TRUE
0000-0001-8378-3108_LEIULANA_PT4_LuPeCo_cr41b	cr41b	Cortical Bone	LEIULANA_PT4	LuPeCo	Ramus superior ossis pubis R distal	1.62	1.22	1.48	9.67	7.82	7.84	36.45	0.7017	2020-10-09	['B07.2']	verdrillt	TRUE
0000-0001-8378-3108_LEIULANA_PT4_LuPeCo_cl41a	cl41a	Cortical Bone	LEIULANA_PT4	LuPeCo	Ramus superior ossis pubis L proximal	2.3	1.83	1.35	11.07	9.91	9.59	35.48	0.9778	2020-10-09			TRUE
0000-0001-8378-3108_LEIULANA_PT4_LuPeCo_cl41b	cl41b	Cortical Bone	LEIULANA_PT4	LuPeCo	Ramus superior ossis pubis L distal	1.57	2.35	2.46	10.1	9.39	9.11	32.9	0.8121	2020-10-09			TRUE
0000-0001-8378-3108_LEIULANA_PT4_LuPeCo_cr51a	cr51a	Cortical Bone	LEIULANA_PT4	LuPeCo	Ramus ossis ischii R proximal	1.82	1.92	2.19	9.98	9.29	9.01	34.56	1.04	2020-10-09			TRUE
0000-0001-8378-3108_LEIULANA_PT4_LuPeCo_cr51b	cr51b	Cortical Bone	LEIULANA_PT4	LuPeCo	Ramus ossis ischii R distal									2020-10-09	['B02.3']	defekt bei Präparation	FALSE
0000-0001-8378-3108_LEIULANA_PT4_LuPeCo_cl51a	cl51a	Cortical Bone	LEIULANA_PT4	LuPeCo	Ramus ossis ischii L proximal	1.3	1.62	2.33	7.29	8.48	9.63	36.68	0.8378	2020-10-09			TRUE
0000-0001-8378-3108_LEIULANA_PT4_LuPeCo_cl51b	cl51b	Cortical Bone	LEIULANA_PT4	LuPeCo	Ramus ossis ischii L distal	1.63	1.89	1.86	6.61	7.54	8.98	38.73	0.7715	2020-10-09	['D03.3']	DIC prüfen (starkes verrutschen statt biegen)	TRUE
0000-0001-8378-3108_LEIULANA_PT4_LuPeCo_cm21a	cm21a	Cortical Bone	LEIULANA_PT4	LuPeCo	Corpus vertebrae lumbales 4 ventral									2020-10-09	['B02.3']	defekt bei Präparation, zu kurz	FALSE
0000-0001-8378-3108_LEIULANA_PT4_LuPeCo_cm31a	cm31a	Cortical Bone	LEIULANA_PT4	LuPeCo	Corpus vertebrae lumbales 5 ventral	2.63	2	2.41	8.45	8.19	8.4	36.08	1.0011	2020-10-09	['B07.3']	stark gekrümmt, stark gekrümmt	TRUE
0000-0001-8378-3108_LEIULANA_PT5_LuPeCo_cr11a	cr11a	Cortical Bone	LEIULANA_PT5	LuPeCo	Ala ossis ilii superior R anterior proximal	1.46	0.86	1.88	9.3	9.27	8.99	30.58	0.5997	2020-10-14			TRUE
0000-0001-8378-3108_LEIULANA_PT5_LuPeCo_cr11b	cr11b	Cortical Bone	LEIULANA_PT5	LuPeCo	Ala ossis ilii superior R anterior distal	3.1	2.84	2.72	9.84	9.65	9.05	31.63	1.2936	2020-10-14			TRUE
0000-0001-8378-3108_LEIULANA_PT5_LuPeCo_cr12a	cr12a	Cortical Bone	LEIULANA_PT5	LuPeCo	Ala ossis ilii superior R posterior proximal	1.63	2.99	3.01	8.46	8.2	8.42	30.34	0.9852	2020-10-14			TRUE
0000-0001-8378-3108_LEIULANA_PT5_LuPeCo_cr12b	cr12b	Cortical Bone	LEIULANA_PT5	LuPeCo	Ala ossis ilii superior R posterior distal	3.41	2.18	1.73	7.22	7.4	7.98	31.49	0.8686	2020-10-14			TRUE
0000-0001-8378-3108_LEIULANA_PT5_LuPeCo_cr13a	cr13a	Cortical Bone	LEIULANA_PT5	LuPeCo	Ala ossis ilii superior R anterior superior proximal	1.85	1.66	2.37	9.33	9.5	9.33	36.46	1.1212	2020-10-14	['B09.2']	viel Spongiosa	TRUE
0000-0001-8378-3108_LEIULANA_PT5_LuPeCo_cr13b	cr13b	Cortical Bone	LEIULANA_PT5	LuPeCo	Ala ossis ilii superior R anterior superior distal	3.06	3.31	2.28	9.96	10.07	10.04	33.94	1.4244	2020-10-14	['B07.1']	Seiten gekippt	TRUE
0000-0001-8378-3108_LEIULANA_PT5_LuPeCo_cl11a	cl11a	Cortical Bone	LEIULANA_PT5	LuPeCo	Ala ossis ilii superior L anterior proximal	3.27	2.4	1.42	8.52	7.96	7.41	38.45	1.002	2020-10-14	['D05.2']	zweiter Anstieg durch Anliegen VE	TRUE
0000-0001-8378-3108_LEIULANA_PT5_LuPeCo_cl11b	cl11b	Cortical Bone	LEIULANA_PT5	LuPeCo	Ala ossis ilii superior L anterior distal	2.42	1.82	1.47	8.29	8.2	8.68	38.15	0.9254	2020-10-14			TRUE
0000-0001-8378-3108_LEIULANA_PT5_LuPeCo_cl12a	cl12a	Cortical Bone	LEIULANA_PT5	LuPeCo	Ala ossis ilii superior L posterior proximal	2.96	2.88	4.76	10.09	9.9	9.37	37.04	1.7465	2020-10-14			TRUE
0000-0001-8378-3108_LEIULANA_PT5_LuPeCo_cl12b	cl12b	Cortical Bone	LEIULANA_PT5	LuPeCo	Ala ossis ilii superior L posterior distal	1.53	1.59	1.57	10.24	10.32	10.08	39.24	1.0001	2020-10-14			TRUE
0000-0001-8378-3108_LEIULANA_PT5_LuPeCo_cl13a	cl13a	Cortical Bone	LEIULANA_PT5	LuPeCo	Ala ossis ilii superior L anterior superior proximal	1.16	1.49	2.11	10.2	10.33	10.32	37.62	0.9866	2020-10-14			TRUE
0000-0001-8378-3108_LEIULANA_PT5_LuPeCo_cl13b	cl13b	Cortical Bone	LEIULANA_PT5	LuPeCo	Ala ossis ilii superior L anterior superior distal	2.29	3.6	3.37	11.15	11.36	11.41	35.2	1.684	2020-10-14	['B07.2']	stark gewölbt	TRUE
0000-0001-8378-3108_LEIULANA_PT5_LuPeCo_cr21a	cr21a	Cortical Bone	LEIULANA_PT5	LuPeCo	Ala ossis ilii inferior R anterior proximal	3.4	2.9	2.45	7.13	6.84	6.98	35.16	1.039	2020-10-14			TRUE
0000-0001-8378-3108_LEIULANA_PT5_LuPeCo_cr21b	cr21b	Cortical Bone	LEIULANA_PT5	LuPeCo	Ala ossis ilii inferior R anterior distal	3.64	4.17	3.68	10.12	9.9	10	35.92	2.0643	2020-10-14	['A00.3', 'D02.2', 'G02.3']	lamellarer Aufbau, nur untere Lamelle gebrochen	TRUE
0000-0001-8378-3108_LEIULANA_PT5_LuPeCo_cr22b	cr22b	Cortical Bone	LEIULANA_PT5	LuPeCo	Ala ossis ilii inferior R posterior distal	2.67	2.12	1.77	10.23	10.6	10.86	30.7	1.1416	2020-10-14			TRUE
0000-0001-8378-3108_LEIULANA_PT5_LuPeCo_cl21a	cl21a	Cortical Bone	LEIULANA_PT5	LuPeCo	Ala ossis ilii inferior L anterior proximal	3.45	2.01	2.04	11.17	10.78	10.16	33.93	1.5877	2020-10-14			TRUE
0000-0001-8378-3108_LEIULANA_PT5_LuPeCo_cl21b	cl21b	Cortical Bone	LEIULANA_PT5	LuPeCo	Ala ossis ilii inferior L anterior distal	4.36	4.24	4.09	10.14	9.9	10.35	37.66	2.2982	2020-10-14		sehr schön	TRUE
0000-0001-8378-3108_LEIULANA_PT5_LuPeCo_cl22b	cl22b	Cortical Bone	LEIULANA_PT5	LuPeCo	Ala ossis ilii inferior L posterior distal	2.7	2.79	2.25	8.35	7.88	7.72	37.47	1.4041	2020-10-14			TRUE
0000-0001-8378-3108_LEIULANA_PT5_LuPeCo_cr31a	cr31a	Cortical Bone	LEIULANA_PT5	LuPeCo	Corpus ossis ilii R supraacetabular proximal	2.3	2.44	3.75	9.06	9.09	9.15	35.85	1.502	2020-10-14	['A07.3', 'B07.3', 'D02.2', 'G02.3']	krumm, gewölbt, schräg, Fehlschlag	TRUE
0000-0001-8378-3108_LEIULANA_PT5_LuPeCo_cr32b	cr32b	Cortical Bone	LEIULANA_PT5	LuPeCo	Corpus ossis ischii R postacetabular distal	4.07	3.93	4.26	7.97	8.24	8.89	39.61	1.8484	2020-10-14	['A00.3', 'A07.3', 'B07.3', 'B02.2', 'D06.3', 'E05.3', 'G02.3']	stark gekrümmt und angesägt, abnormal innen gerader als außen, Fehlschlag (Schiefstellung-ausgerutscht, bei zweitem Versuch auch)	TRUE
0000-0001-8378-3108_LEIULANA_PT5_LuPeCo_cl31a	cl31a	Cortical Bone	LEIULANA_PT5	LuPeCo	Corpus ossis ilii L supraacetabular proximal	2.25	2.54	1.69	8.65	8.56	8.91	37.47	1.1116	2020-10-14	['A07.2', 'B07.2']	verwunden	TRUE
0000-0001-8378-3108_LEIULANA_PT5_LuPeCo_cl32b	cl32b	Cortical Bone	LEIULANA_PT5	LuPeCo	Corpus ossis ischii L postacetabular distal	3.57	3.73	2.75	9.7	9.71	8.9	37.6	1.6291	2020-10-14	['A07.2', 'B07.2']	verwunden	TRUE
0000-0001-8378-3108_LEIULANA_PT5_LuPeCo_cr41a	cr41a	Cortical Bone	LEIULANA_PT5	LuPeCo	Ramus superior ossis pubis R proximal	1.9	1.5	1.79	8.25	7.66	7.33	35.16	0.8174	2020-10-14			TRUE
0000-0001-8378-3108_LEIULANA_PT5_LuPeCo_cr41b	cr41b	Cortical Bone	LEIULANA_PT5	LuPeCo	Ramus superior ossis pubis R distal	2.01	1.89	2.35	10.46	9.98	9.04	33.72	0.907	2020-10-14	['A07.2', 'B07.2', 'D05.2']	verwunden, Anliegend an VE	TRUE
0000-0001-8378-3108_LEIULANA_PT5_LuPeCo_cl41a	cl41a	Cortical Bone	LEIULANA_PT5	LuPeCo	Ramus superior ossis pubis L proximal	1.59	1.94	1.72	8.42	7.45	7.22	35.24	0.7906	2020-10-14	['E11.2']	Gewicht erst nach Versuch bestimmt	TRUE
0000-0001-8378-3108_LEIULANA_PT5_LuPeCo_cl41b	cl41b	Cortical Bone	LEIULANA_PT5	LuPeCo	Ramus superior ossis pubis L distal	3.61	2.39	2.1	9.41	10.3	10.38	31.84	1.1366	2020-10-14			TRUE
0000-0001-8378-3108_LEIULANA_PT5_LuPeCo_cr51a	cr51a	Cortical Bone	LEIULANA_PT5	LuPeCo	Ramus ossis ischii R proximal	1.34	1.66	2.37	9.33	9.09	9.47	35.15	0.7707	2020-10-14			TRUE
0000-0001-8378-3108_LEIULANA_PT5_LuPeCo_cr51b	cr51b	Cortical Bone	LEIULANA_PT5	LuPeCo	Ramus ossis ischii R distal	1.51	1.18	1.21	9.98	9.61	9.89	35.67	0.6871	2020-10-14	['A00.2']	sehr weich	TRUE
0000-0001-8378-3108_LEIULANA_PT5_LuPeCo_cl51a	cl51a	Cortical Bone	LEIULANA_PT5	LuPeCo	Ramus ossis ischii L proximal	1.4	1.48	1.41	10.27	9.89	9.08	36.96	0.9194	2020-10-14			TRUE
0000-0001-8378-3108_LEIULANA_PT5_LuPeCo_cl51b	cl51b	Cortical Bone	LEIULANA_PT5	LuPeCo	Ramus ossis ischii L distal	0.97	0.77	1.45	10.32	10.21	10.65	36.44	0.7062	2020-10-14	['A00.2']	sehr weich, Ende bei 20s	TRUE
0000-0001-8378-3108_LEIULANA_PT5_LuPeCo_cm21a	cm21a	Cortical Bone	LEIULANA_PT5	LuPeCo	Corpus vertebrae lumbales 4 ventral									2020-10-14	['B02.3']	entfallen (gebrochen bei Präparation)	FALSE
0000-0001-8378-3108_LEIULANA_PT5_LuPeCo_cm31a	cm31a	Cortical Bone	LEIULANA_PT5	LuPeCo	Corpus vertebrae lumbales 5 ventral	2.57	1.87	2.48	9.15	9.18	9.42	33.98	1.1727	2020-10-14	['B07.3']	stark gewölbt (Stich h=6.57 mm)	TRUE
0000-0001-8378-3108_LEIULANA_PT6_LuPeCo_cr11a	cr11a	Cortical Bone	LEIULANA_PT6	LuPeCo	Ala ossis ilii superior R anterior proximal	3.3	3.1	2.33	8.55	9.14	9.53	38.96	1.2291	2020-11-25	['D05.2']	anliegende VE	TRUE
0000-0001-8378-3108_LEIULANA_PT6_LuPeCo_cr11b	cr11b	Cortical Bone	LEIULANA_PT6	LuPeCo	Ala ossis ilii superior R anterior distal	1.67	1.82	1.78	9.57	9.11	8.83	36.59	1.0759	2020-11-25			TRUE
0000-0001-8378-3108_LEIULANA_PT6_LuPeCo_cr12a	cr12a	Cortical Bone	LEIULANA_PT6	LuPeCo	Ala ossis ilii superior R posterior proximal	1.69	0.95	2.23	10.26	9.84	8.91	27.03	0.5975	2020-11-25		Ende bei 17 s	TRUE
0000-0001-8378-3108_LEIULANA_PT6_LuPeCo_cr12b	cr12b	Cortical Bone	LEIULANA_PT6	LuPeCo	Ala ossis ilii superior R posterior distal	1.29	2.11	1.59	9.92	10.5	10.28	31.87	0.7275	2020-11-25			TRUE
0000-0001-8378-3108_LEIULANA_PT6_LuPeCo_cr13a	cr13a	Cortical Bone	LEIULANA_PT6	LuPeCo	Ala ossis ilii superior R anterior superior proximal	2.64	2.39	2	9.83	10.3	10.21	36.99	1.0802	2020-11-25			TRUE
0000-0001-8378-3108_LEIULANA_PT6_LuPeCo_cr13b	cr13b	Cortical Bone	LEIULANA_PT6	LuPeCo	Ala ossis ilii superior R anterior superior distal	2.12	1.74	1.53	9.42	9.03	9.16	38.89	0.7614	2020-11-25		sehr schöne Probe (Foto-Doku)	TRUE
0000-0001-8378-3108_LEIULANA_PT6_LuPeCo_cl11a	cl11a	Cortical Bone	LEIULANA_PT6	LuPeCo	Ala ossis ilii superior L anterior proximal	1.73	1.48	1.55	8.19	8.22	8.18	37.85	0.6624	2020-11-25	['B02.2']	Loch	TRUE
0000-0001-8378-3108_LEIULANA_PT6_LuPeCo_cl11b	cl11b	Cortical Bone	LEIULANA_PT6	LuPeCo	Ala ossis ilii superior L anterior distal	1.61	2	2.1	8.41	8.37	8.29	37.46	0.9432	2020-11-25			TRUE
0000-0001-8378-3108_LEIULANA_PT6_LuPeCo_cl12a	cl12a	Cortical Bone	LEIULANA_PT6	LuPeCo	Ala ossis ilii superior L posterior proximal	1.24	2.36	2.66	7.26	7.35	7.91	34.74	0.8586	2020-11-25			TRUE
0000-0001-8378-3108_LEIULANA_PT6_LuPeCo_cl12b	cl12b	Cortical Bone	LEIULANA_PT6	LuPeCo	Ala ossis ilii superior L posterior distal	2.02	1.27	1.27	8.52	7.53	7.37	35.47	0.5983	2020-11-25		Ende bei 25 s	TRUE
0000-0001-8378-3108_LEIULANA_PT6_LuPeCo_cl13a	cl13a	Cortical Bone	LEIULANA_PT6	LuPeCo	Ala ossis ilii superior L anterior superior proximal	1.76	2.02	1.97	8.83	8.7	8.39	35.47	0.8783	2020-11-25			TRUE
0000-0001-8378-3108_LEIULANA_PT6_LuPeCo_cl13b	cl13b	Cortical Bone	LEIULANA_PT6	LuPeCo	Ala ossis ilii superior L anterior superior distal	1.3	1.55	1.61	8.89	9.46	10.29	35.1	0.7251	2020-11-25		Ende bei 32 s	TRUE
0000-0001-8378-3108_LEIULANA_PT6_LuPeCo_cr21a	cr21a	Cortical Bone	LEIULANA_PT6	LuPeCo	Ala ossis ilii inferior R anterior proximal	3.76	2.64	1.65	6.06	6.96	7.47	33.71	0.7803	2020-11-25	['B16.2', 'B10.2']	Schnitt 5 falsch	TRUE
0000-0001-8378-3108_LEIULANA_PT6_LuPeCo_cr21b	cr21b	Cortical Bone	LEIULANA_PT6	LuPeCo	Ala ossis ilii inferior R anterior distal	4.43	5.05	4.22	8.84	8.71	7.96	35.78	2.0899	2020-11-25	['B16.2', 'B10.2', 'D02.3', 'D03.3', 'D06.3']	Schnitt 5 falsch, Kraftgrenze und ausgerutscht	TRUE
0000-0001-8378-3108_LEIULANA_PT6_LuPeCo_cr22b	cr22b	Cortical Bone	LEIULANA_PT6	LuPeCo	Ala ossis ilii inferior R posterior distal	2.72	2.87	2.03	9.57	9.17	9.58	39.22	1.3681	2020-11-25	['B16.2', 'B10.2']	Schnitt 5 falsch	TRUE
0000-0001-8378-3108_LEIULANA_PT6_LuPeCo_cl21a	cl21a	Cortical Bone	LEIULANA_PT6	LuPeCo	Ala ossis ilii inferior L anterior proximal	2.09	1.55	1.17	8.73	9.61	8.21	39.11	0.9227	2020-11-25			TRUE
0000-0001-8378-3108_LEIULANA_PT6_LuPeCo_cl21b	cl21b	Cortical Bone	LEIULANA_PT6	LuPeCo	Ala ossis ilii inferior L anterior distal	2.87	2.38	1.84	9.45	8.17	8.03	38.47	1.2826	2020-11-25			TRUE
0000-0001-8378-3108_LEIULANA_PT6_LuPeCo_cl22b	cl22b	Cortical Bone	LEIULANA_PT6	LuPeCo	Ala ossis ilii inferior L posterior distal	2.36	2.03	1.81	9.25	9.59	10.07	37.21	1.0725	2020-11-25			TRUE
0000-0001-8378-3108_LEIULANA_PT6_LuPeCo_cr31a	cr31a	Cortical Bone	LEIULANA_PT6	LuPeCo	Corpus ossis ilii R supraacetabular proximal	2.57	2.34	3.03	11.14	11.33	11.21	37.54	1.5453	2020-11-25	['B09.2']	rechts viel Spongiosa	TRUE
0000-0001-8378-3108_LEIULANA_PT6_LuPeCo_cr32b	cr32b	Cortical Bone	LEIULANA_PT6	LuPeCo	Corpus ossis ischii R postacetabular distal	2.59	2.18	1.88	9.43	9.79	10.13	38.16	1.1078	2020-11-25	['A02.2']	Gefäßlöcher in Probe	TRUE
0000-0001-8378-3108_LEIULANA_PT6_LuPeCo_cl31a	cl31a	Cortical Bone	LEIULANA_PT6	LuPeCo	Corpus ossis ilii L supraacetabular proximal	2.61	2.06	2.22	10.87	11.15	11.48	37.18	1.3378	2020-11-25			TRUE
0000-0001-8378-3108_LEIULANA_PT6_LuPeCo_cl32b	cl32b	Cortical Bone	LEIULANA_PT6	LuPeCo	Corpus ossis ischii L postacetabular distal	1.5	1.17	1.37	9.25	10.06	10.15	38.27	0.8602	2020-11-25		Ende bei 26 s	TRUE
0000-0001-8378-3108_LEIULANA_PT6_LuPeCo_cr41a	cr41a	Cortical Bone	LEIULANA_PT6	LuPeCo	Ramus superior ossis pubis R proximal	3.83	3.73	2.24	8.46	8.34	8.72	37.14	1.4169	2020-11-25			TRUE
0000-0001-8378-3108_LEIULANA_PT6_LuPeCo_cr41b	cr41b	Cortical Bone	LEIULANA_PT6	LuPeCo	Ramus superior ossis pubis R distal									2020-11-25	['A00.3', 'A07.3', 'B01.3']	Nicht entnehmbar, verwunden	FALSE
0000-0001-8378-3108_LEIULANA_PT6_LuPeCo_cl41a	cl41a	Cortical Bone	LEIULANA_PT6	LuPeCo	Ramus superior ossis pubis L proximal	2.31	2.32	3.05	9.31	9.4	10.3	31.31	1.1085	2020-11-25			TRUE
0000-0001-8378-3108_LEIULANA_PT6_LuPeCo_cl41b	cl41b	Cortical Bone	LEIULANA_PT6	LuPeCo	Ramus superior ossis pubis L distal									2020-11-25	['A00.3', 'A07.3', 'B01.3']	Nicht entnehmbar, verwunden	FALSE
0000-0001-8378-3108_LEIULANA_PT6_LuPeCo_cr51a	cr51a	Cortical Bone	LEIULANA_PT6	LuPeCo	Ramus ossis ischii R proximal	2.19	2.18	1.71	10.29	9.37	8.74	38.22	0.9595	2020-11-25			TRUE
0000-0001-8378-3108_LEIULANA_PT6_LuPeCo_cr51b	cr51b	Cortical Bone	LEIULANA_PT6	LuPeCo	Ramus ossis ischii R distal	1.65	1.6	1.57	11.16	10.2	9.27	37.59	0.8576	2020-11-25	['A00.3']	Ende bei 31 s, sehr weich	TRUE
0000-0001-8378-3108_LEIULANA_PT6_LuPeCo_cl51a	cl51a	Cortical Bone	LEIULANA_PT6	LuPeCo	Ramus ossis ischii L proximal	2.14	3.17	2.1	10.39	10.29	11.05	38.08	1.24	2020-11-25			TRUE
0000-0001-8378-3108_LEIULANA_PT6_LuPeCo_cl51b	cl51b	Cortical Bone	LEIULANA_PT6	LuPeCo	Ramus ossis ischii L distal	2.15	0.96	1.94	4.66	7.35	10.17	38.51	0.676	2020-11-25	['B02.2', 'D02.3']	Loch, Fehlschlag	TRUE
0000-0001-8378-3108_LEIULANA_PT6_LuPeCo_cm21a	cm21a	Cortical Bone	LEIULANA_PT6	LuPeCo	Corpus vertebrae lumbales 4 ventral	3.23	2.28	1.85	11.55	11.25	10.89	34.65	1.508	2020-11-25	['A07.2', 'B07.3']	stark gewölbt, Stich~8 mm	TRUE
0000-0001-8378-3108_LEIULANA_PT6_LuPeCo_cm31a	cm31a	Cortical Bone	LEIULANA_PT6	LuPeCo	Corpus vertebrae lumbales 5 ventral									2020-11-25	['A07.3', 'B01.3']	Nicht entnehmbar	FALSE
0000-0001-8378-3108_LEIULANA_PT7_LuPeCo_cr11a	cr11a	Cortical Bone	LEIULANA_PT7	LuPeCo	Ala ossis ilii superior R anterior proximal	1.79	1.79	1.09	9.98	10.14	10.41	38.69	0.71	2021-01-20			TRUE
0000-0001-8378-3108_LEIULANA_PT7_LuPeCo_cr11b	cr11b	Cortical Bone	LEIULANA_PT7	LuPeCo	Ala ossis ilii superior R anterior distal	1.89	1.56	2.14	9.77	9.87	9.99	39.04	1.2045	2021-01-20			TRUE
0000-0001-8378-3108_LEIULANA_PT7_LuPeCo_cr12a	cr12a	Cortical Bone	LEIULANA_PT7	LuPeCo	Ala ossis ilii superior R posterior proximal	1.2	1.43	1.39	10.2	10.07	10.29	39.22	0.7083	2021-01-20			TRUE
0000-0001-8378-3108_LEIULANA_PT7_LuPeCo_cr12b	cr12b	Cortical Bone	LEIULANA_PT7	LuPeCo	Ala ossis ilii superior R posterior distal	2.15	2.5	2.89	9.39	8.64	7.61	35.91	0.9731	2021-01-20	['B09.2']	viel Spongiosa und Periost M+R	TRUE
0000-0001-8378-3108_LEIULANA_PT7_LuPeCo_cr13a	cr13a	Cortical Bone	LEIULANA_PT7	LuPeCo	Ala ossis ilii superior R anterior superior proximal	1.27	1.25	1.69	8.35	8.54	8.79	36.64	0.4767	2021-01-20	['D05.2']	anlegend an VE nach Max.	TRUE
0000-0001-8378-3108_LEIULANA_PT7_LuPeCo_cr13b	cr13b	Cortical Bone	LEIULANA_PT7	LuPeCo	Ala ossis ilii superior R anterior superior distal	2.26	1.88	1.71	10.32	10.09	9.71	37.75	1.0999	2021-01-20			TRUE
0000-0001-8378-3108_LEIULANA_PT7_LuPeCo_cl11a	cl11a	Cortical Bone	LEIULANA_PT7	LuPeCo	Ala ossis ilii superior L anterior proximal	1.91	1.26	1.05	9.85	9.83	9.77	36.86	0.6435	2021-01-20			TRUE
0000-0001-8378-3108_LEIULANA_PT7_LuPeCo_cl11b	cl11b	Cortical Bone	LEIULANA_PT7	LuPeCo	Ala ossis ilii superior L anterior distal	1.26	1.43	1.76	10.35	10.07	9.98	36.35	1.0073	2021-01-20			TRUE
0000-0001-8378-3108_LEIULANA_PT7_LuPeCo_cl12a	cl12a	Cortical Bone	LEIULANA_PT7	LuPeCo	Ala ossis ilii superior L posterior proximal	1.01	2.26	1.87	6.99	8.93	9.11	26.64	0.5986	2021-01-20	['A00.2', 'B02.2', 'D03.2']	verwachsen, kurz, Ecke fehlt, Ecke L fehlt, bei Versuch nach R gerutscht	TRUE
0000-0001-8378-3108_LEIULANA_PT7_LuPeCo_cl12b	cl12b	Cortical Bone	LEIULANA_PT7	LuPeCo	Ala ossis ilii superior L posterior distal	1.12	1.74	1.14	9.11	9.05	8.99	29.3	0.4603	2021-01-20	['A00.2']	verwachsen, kurz	TRUE
0000-0001-8378-3108_LEIULANA_PT7_LuPeCo_cl13a	cl13a	Cortical Bone	LEIULANA_PT7	LuPeCo	Ala ossis ilii superior L anterior superior proximal	0.66	0.75	1.58	9.39	9.2	8.32	36.75	0.6057	2021-01-20	['A02.2', 'B09.2']	Gefäßloch R, viel Spongiosa R	TRUE
0000-0001-8378-3108_LEIULANA_PT7_LuPeCo_cl13b	cl13b	Cortical Bone	LEIULANA_PT7	LuPeCo	Ala ossis ilii superior L anterior superior distal	2.08	2.33	2.17	9.27	9.28	9.49	34.43	0.8617	2021-01-20	['B02.1']	Ecke rechts fehlt (außerhalb Messbereich)	TRUE
0000-0001-8378-3108_LEIULANA_PT7_LuPeCo_cr21a	cr21a	Cortical Bone	LEIULANA_PT7	LuPeCo	Ala ossis ilii inferior R anterior proximal	2.81	2.72	4.12	11.13	10.23	10.98	36.74	1.8429	2021-01-20	['B07.2']	verwunden	TRUE
0000-0001-8378-3108_LEIULANA_PT7_LuPeCo_cr21b	cr21b	Cortical Bone	LEIULANA_PT7	LuPeCo	Ala ossis ilii inferior R anterior distal	3.76	2.77	3.84	10.67	9.56	9.85	37.96	1.936	2021-01-20			TRUE
0000-0001-8378-3108_LEIULANA_PT7_LuPeCo_cr22b	cr22b	Cortical Bone	LEIULANA_PT7	LuPeCo	Ala ossis ilii inferior R posterior distal	4.08	4.57	3.1	11.31	10.85	11.09	38.12	2.5591	2021-01-20	['D06.3', 'E05.2']	Fu>250 N	TRUE
0000-0001-8378-3108_LEIULANA_PT7_LuPeCo_cl21a	cl21a	Cortical Bone	LEIULANA_PT7	LuPeCo	Ala ossis ilii inferior L anterior proximal	1.9	3	3.32	11.2	11.03	10.64	36.32	1.7601	2021-01-20	['B07.1', 'E05.1']	schräge Längskanten	TRUE
0000-0001-8378-3108_LEIULANA_PT7_LuPeCo_cl21b	cl21b	Cortical Bone	LEIULANA_PT7	LuPeCo	Ala ossis ilii inferior L anterior distal	3.93	3.26	2.84	11.29	11.31	10.87	38.09	2.1318	2021-01-20	['B09.2']	viel Spongiosa hinten	TRUE
0000-0001-8378-3108_LEIULANA_PT7_LuPeCo_cl22b	cl22b	Cortical Bone	LEIULANA_PT7	LuPeCo	Ala ossis ilii inferior L posterior distal	2.53	3.13	2.3	8.8	8.38	7.63	38.84	1.28	2021-01-20			TRUE
0000-0001-8378-3108_LEIULANA_PT7_LuPeCo_cr31a	cr31a	Cortical Bone	LEIULANA_PT7	LuPeCo	Corpus ossis ilii R supraacetabular proximal	3.9	3.03	3.06	10.51	10.13	9.94	31.93	1.4814	2021-01-20	['B07.2']	stark verwunden	TRUE
0000-0001-8378-3108_LEIULANA_PT7_LuPeCo_cr32b	cr32b	Cortical Bone	LEIULANA_PT7	LuPeCo	Corpus ossis ischii R postacetabular distal	2.57	2.76	2.78	9.84	9.96	9.81	36.77	1.1254	2021-01-20			TRUE
0000-0001-8378-3108_LEIULANA_PT7_LuPeCo_cl31a	cl31a	Cortical Bone	LEIULANA_PT7	LuPeCo	Corpus ossis ilii L supraacetabular proximal	3.32	2.97	3.18	8.79	8.49	8.05	35.52	1.43	2021-01-20	['B07.1']	schräge Längskanten	TRUE
0000-0001-8378-3108_LEIULANA_PT7_LuPeCo_cl32b	cl32b	Cortical Bone	LEIULANA_PT7	LuPeCo	Corpus ossis ischii L postacetabular distal	2.26	1.93	1.85	11.08	11.17	11.06	38.2	1.1342	2021-01-20			TRUE
0000-0001-8378-3108_LEIULANA_PT7_LuPeCo_cr41a	cr41a	Cortical Bone	LEIULANA_PT7	LuPeCo	Ramus superior ossis pubis R proximal	5.13	4.36	2.65	11.2	10.04	9	32.51	1.445	2021-01-20	['B09.2']	viel Spongiosa L	TRUE
0000-0001-8378-3108_LEIULANA_PT7_LuPeCo_cr41b	cr41b	Cortical Bone	LEIULANA_PT7	LuPeCo	Ramus superior ossis pubis R distal	2.76	4.24	4.88	10.29	10.09	10.34	34.61	1.952	2021-01-20	['A07.2', 'B10.1', 'B07.2']	weiter außen, da r4 stark verwölbt, verwunden	TRUE
0000-0001-8378-3108_LEIULANA_PT7_LuPeCo_cl41a	cl41a	Cortical Bone	LEIULANA_PT7	LuPeCo	Ramus superior ossis pubis L proximal	2.69	2.19	2.57	9.21	9.64	10.06	35.4	1.2036	2021-01-20			TRUE
0000-0001-8378-3108_LEIULANA_PT7_LuPeCo_cl41b	cl41b	Cortical Bone	LEIULANA_PT7	LuPeCo	Ramus superior ossis pubis L distal	2.16	1.55	2.17	8.37	8.95	8.79	34.12	0.9148	2021-01-20	['A07.2', 'B10.1', 'B07.2']	weiter außen, da l4 stark verwölbt, verwunden	TRUE
0000-0001-8378-3108_LEIULANA_PT7_LuPeCo_cr51a	cr51a	Cortical Bone	LEIULANA_PT7	LuPeCo	Ramus ossis ischii R proximal	3.13	2.42	1.99	11.37	11.15	10.9	37.44	1.3337	2021-01-20			TRUE
0000-0001-8378-3108_LEIULANA_PT7_LuPeCo_cr51b	cr51b	Cortical Bone	LEIULANA_PT7	LuPeCo	Ramus ossis ischii R distal	1.2	1.71	2.04	11.45	10.86	11.41	36.32	0.8318	2021-01-20			TRUE
0000-0001-8378-3108_LEIULANA_PT7_LuPeCo_cl51a	cl51a	Cortical Bone	LEIULANA_PT7	LuPeCo	Ramus ossis ischii L proximal	1.17	0.97	1.52	8.26	7.64	8.52	36.93	0.6297	2021-01-20	['D05.2']	anlegend an VE nach Max.	TRUE
0000-0001-8378-3108_LEIULANA_PT7_LuPeCo_cl51b	cl51b	Cortical Bone	LEIULANA_PT7	LuPeCo	Ramus ossis ischii L distal	2.22	1.97	3.18	8.46	7.46	8.32	37.25	1.1377	2021-01-20			TRUE
0000-0001-8378-3108_LEIULANA_PT7_LuPeCo_cm21a	cm21a	Cortical Bone	LEIULANA_PT7	LuPeCo	Corpus vertebrae lumbales 4 ventral	2.31	1.94	2.78	9.21	9.62	9.5	34.52	0.9937	2021-01-20	['E14.1']	Lasteinleitung P3 außerhalb DIC	TRUE
0000-0001-8378-3108_LEIULANA_PT7_LuPeCo_cm31a	cm31a	Cortical Bone	LEIULANA_PT7	LuPeCo	Corpus vertebrae lumbales 5 ventral									2021-01-20	['B02.3']	entfällt, bei Präparation gebrochen	FALSE

## Sheet: Trabecular Bone
Key	Designation	Type	Donor	Region	Origin	Length_x	Length_y	Length_z	Mass	Date_test	Assessment_code	Note	Statistics
0000-0001-8378-3108_LEIULANA_PT3_LuPeCo_tr21x	tr21x	Trabecular Bone	LEIULANA_PT3	LuPeCo	Ala ossis ilii inferior R anterior					2020-07-23	['A00.3', 'B01.3']	nicht vorhanden, zu schmal	FALSE
0000-0001-8378-3108_LEIULANA_PT3_LuPeCo_tr21y	tr21y	Trabecular Bone	LEIULANA_PT3	LuPeCo	Ala ossis ilii inferior R anterior					2020-07-23	['A00.3', 'B01.3']	nicht vorhanden, zu schmal	FALSE
0000-0001-8378-3108_LEIULANA_PT3_LuPeCo_tr21z	tr21z	Trabecular Bone	LEIULANA_PT3	LuPeCo	Ala ossis ilii inferior R anterior					2020-07-23	['A00.3', 'B01.3']	nicht vorhanden, zu schmal	FALSE
0000-0001-8378-3108_LEIULANA_PT3_LuPeCo_tr22x	tr22x	Trabecular Bone	LEIULANA_PT3	LuPeCo	Ala ossis ilii inferior R posterior	9.32	11.56	10.81	1.367	2020-07-23	['A00.2', 'E05.2']	sehr hart	TRUE
0000-0001-8378-3108_LEIULANA_PT3_LuPeCo_tr22y	tr22y	Trabecular Bone	LEIULANA_PT3	LuPeCo	Ala ossis ilii inferior R posterior	8.81	11.2	9.97	1.0991	2020-07-23			TRUE
0000-0001-8378-3108_LEIULANA_PT3_LuPeCo_tr22z	tr22z	Trabecular Bone	LEIULANA_PT3	LuPeCo	Ala ossis ilii inferior R posterior					2020-07-23	['A00.3', 'B01.3']	nicht entnehmbar, zu weich	FALSE
0000-0001-8378-3108_LEIULANA_PT3_LuPeCo_tr31x	tr31x	Trabecular Bone	LEIULANA_PT3	LuPeCo	Corpus ossis ilii R supraacetabular	9.8	8.55	10.38	0.934	2020-07-23	['A00.2', 'B09.2', 'E05.2']	Faserknorpel enthalten	TRUE
0000-0001-8378-3108_LEIULANA_PT3_LuPeCo_tr31y	tr31y	Trabecular Bone	LEIULANA_PT3	LuPeCo	Corpus ossis ilii R supraacetabular	10.07	9.06	10.08	0.9538	2020-07-23	['A00.2', 'B09.2', 'E05.1']	Faserknorpel enthalten	TRUE
0000-0001-8378-3108_LEIULANA_PT3_LuPeCo_tr31z	tr31z	Trabecular Bone	LEIULANA_PT3	LuPeCo	Corpus ossis ilii R supraacetabular	10.34	8.79	10.07	1.0933	2020-07-23	['A00.2', 'B09.2', 'D06.3', 'E05.3']	Faserknorpel enthalten, zu hart, eventuell Kortikalis, gestoppt	TRUE
0000-0001-8378-3108_LEIULANA_PT3_LuPeCo_tr32x	tr32x	Trabecular Bone	LEIULANA_PT3	LuPeCo	Corpus ossis ischii R postacetabular	8.98	8.51	9.51	0.7312	2020-07-23			TRUE
0000-0001-8378-3108_LEIULANA_PT3_LuPeCo_tr32y	tr32y	Trabecular Bone	LEIULANA_PT3	LuPeCo	Corpus ossis ischii R postacetabular	9.05	7.49	9.9	0.6788	2020-07-23			TRUE
0000-0001-8378-3108_LEIULANA_PT3_LuPeCo_tr32z	tr32z	Trabecular Bone	LEIULANA_PT3	LuPeCo	Corpus ossis ischii R postacetabular					2020-07-23	['A00.3', 'B01.3']	zu schmal	FALSE
0000-0001-8378-3108_LEIULANA_PT3_LuPeCo_tm21x	tm21x	Trabecular Bone	LEIULANA_PT3	LuPeCo	Corpus vertebrae lumbales 4	10.51	9.58	10.16	1.0694	2020-07-23		Messprotokoll falsch benannt	TRUE
0000-0001-8378-3108_LEIULANA_PT3_LuPeCo_tm21y	tm21y	Trabecular Bone	LEIULANA_PT3	LuPeCo	Corpus vertebrae lumbales 4	9.91	9.71	10.19	0.9859	2020-07-23	['C15.3']	eventuell gedreht einsortiert	TRUE
0000-0001-8378-3108_LEIULANA_PT3_LuPeCo_tm21z	tm21z	Trabecular Bone	LEIULANA_PT3	LuPeCo	Corpus vertebrae lumbales 4	9.44	9.68	10.02	0.8999	2020-07-23			TRUE
0000-0001-8378-3108_LEIULANA_PT3_LuPeCo_tm31x	tm31x	Trabecular Bone	LEIULANA_PT3	LuPeCo	Corpus vertebrae lumbales 5	10.39	8.94	10.05	0.9882	2020-07-23			TRUE
0000-0001-8378-3108_LEIULANA_PT3_LuPeCo_tm31y	tm31y	Trabecular Bone	LEIULANA_PT3	LuPeCo	Corpus vertebrae lumbales 5	10.26	8.36	10.11	0.8647	2020-07-23			TRUE
0000-0001-8378-3108_LEIULANA_PT3_LuPeCo_tm31z	tm31z	Trabecular Bone	LEIULANA_PT3	LuPeCo	Corpus vertebrae lumbales 5	10.1	8.56	9.7	0.8742	2020-07-23	['D03.2', 'D05.3']	vorbelastet, Dehnung an Anfang unten irrelevant	TRUE
0000-0001-8378-3108_LEIULANA_PT3_LuPeCo_tm41x	tm41x	Trabecular Bone	LEIULANA_PT3	LuPeCo	Corpus vertebrae sacrales 1	10.08	10.17	10.03	1.227	2020-07-23	['E05.1']		TRUE
0000-0001-8378-3108_LEIULANA_PT3_LuPeCo_tm41y	tm41y	Trabecular Bone	LEIULANA_PT3	LuPeCo	Corpus vertebrae sacrales 1	10.97	10.86	10.25	1.2435	2020-07-23	['E05.2']		TRUE
0000-0001-8378-3108_LEIULANA_PT3_LuPeCo_tm41z	tm41z	Trabecular Bone	LEIULANA_PT3	LuPeCo	Corpus vertebrae sacrales 1	11.34	9.34	10.32	1.2489	2020-07-23	['E05.1']		TRUE
0000-0001-8378-3108_LEIULANA_PT3_LuPeCo_tl21x	tl21x	Trabecular Bone	LEIULANA_PT3	LuPeCo	Ala ossis ilii inferior L anterior					2020-07-23	['B16.3', 'B10.3', 'B01.3']	nicht entnehmbar wegen Fehler Schnitt 6	FALSE
0000-0001-8378-3108_LEIULANA_PT3_LuPeCo_tl21y	tl21y	Trabecular Bone	LEIULANA_PT3	LuPeCo	Ala ossis ilii inferior L anterior					2020-07-23	['B16.3', 'B10.3', 'B01.3']	nicht entnehmbar wegen Fehler Schnitt 6	FALSE
0000-0001-8378-3108_LEIULANA_PT3_LuPeCo_tl21z	tl21z	Trabecular Bone	LEIULANA_PT3	LuPeCo	Ala ossis ilii inferior L anterior					2020-07-23	['B16.3', 'B10.3', 'B01.3']	nicht entnehmbar wegen Fehler Schnitt 6	FALSE
0000-0001-8378-3108_LEIULANA_PT3_LuPeCo_tl22x	tl22x	Trabecular Bone	LEIULANA_PT3	LuPeCo	Ala ossis ilii inferior L posterior	8.78	10.06	9.9	0.9133	2020-07-23			TRUE
0000-0001-8378-3108_LEIULANA_PT3_LuPeCo_tl22y	tl22y	Trabecular Bone	LEIULANA_PT3	LuPeCo	Ala ossis ilii inferior L posterior	9.28	9.74	10.15	0.9236	2020-07-23			TRUE
0000-0001-8378-3108_LEIULANA_PT3_LuPeCo_tl22z	tl22z	Trabecular Bone	LEIULANA_PT3	LuPeCo	Ala ossis ilii inferior L posterior	10.36	9.36	10.13	1.0541	2020-07-23			TRUE
0000-0001-8378-3108_LEIULANA_PT3_LuPeCo_tl31x	tl31x	Trabecular Bone	LEIULANA_PT3	LuPeCo	Corpus ossis ilii L supraacetabular	10.37	8.66	9.48	0.9796	2020-07-23	['E05.2']		TRUE
0000-0001-8378-3108_LEIULANA_PT3_LuPeCo_tl31y	tl31y	Trabecular Bone	LEIULANA_PT3	LuPeCo	Corpus ossis ilii L supraacetabular	10.3	9.24	10.21	1.0785	2020-07-23	['E05.2']		TRUE
0000-0001-8378-3108_LEIULANA_PT3_LuPeCo_tl31z	tl31z	Trabecular Bone	LEIULANA_PT3	LuPeCo	Corpus ossis ilii L supraacetabular	10.16	9.57	10.07	1.043	2020-07-23			TRUE
0000-0001-8378-3108_LEIULANA_PT3_LuPeCo_tl32x	tl32x	Trabecular Bone	LEIULANA_PT3	LuPeCo	Corpus ossis ischii L postacetabular	7.35	9.94	10.04	0.7868	2020-07-23	['E05.2']		TRUE
0000-0001-8378-3108_LEIULANA_PT3_LuPeCo_tl32y	tl32y	Trabecular Bone	LEIULANA_PT3	LuPeCo	Corpus ossis ischii L postacetabular	7.98	9.88	10.11	0.8178	2020-07-23	['A00.2', 'B02.2']	sehr weich, eventuell defekt	TRUE
0000-0001-8378-3108_LEIULANA_PT3_LuPeCo_tl32z	tl32z	Trabecular Bone	LEIULANA_PT3	LuPeCo	Corpus ossis ischii L postacetabular	8.25	10.13	9.4	0.8871	2020-07-23			TRUE
0000-0001-8378-3108_LEIULANA_PT4_LuPeCo_tr21x	tr21x	Trabecular Bone	LEIULANA_PT4	LuPeCo	Ala ossis ilii inferior R anterior	7.7	9.9	8.98	0.83	2020-09-16	['B07.2']	sehr dünn, schief	TRUE
0000-0001-8378-3108_LEIULANA_PT4_LuPeCo_tr21y	tr21y	Trabecular Bone	LEIULANA_PT4	LuPeCo	Ala ossis ilii inferior R anterior	7.51	8.38	9.46	0.6664	2020-09-16			TRUE
0000-0001-8378-3108_LEIULANA_PT4_LuPeCo_tr21z	tr21z	Trabecular Bone	LEIULANA_PT4	LuPeCo	Ala ossis ilii inferior R anterior	6.55	6.99	10.27	0.631	2020-09-16			TRUE
0000-0001-8378-3108_LEIULANA_PT4_LuPeCo_tr22x	tr22x	Trabecular Bone	LEIULANA_PT4	LuPeCo	Ala ossis ilii inferior R posterior	9.23	9.79	10.12	0.991	2020-09-16	['B10.2']	Entnahme etwas weiter cranial	TRUE
0000-0001-8378-3108_LEIULANA_PT4_LuPeCo_tr22y	tr22y	Trabecular Bone	LEIULANA_PT4	LuPeCo	Ala ossis ilii inferior R posterior	10.29	9.79	9.97	1.151	2020-09-16	['B10.2']	Entnahme etwas weiter cranial	TRUE
0000-0001-8378-3108_LEIULANA_PT4_LuPeCo_tr22z	tr22z	Trabecular Bone	LEIULANA_PT4	LuPeCo	Ala ossis ilii inferior R posterior	11.28	8.9	9.9	1.2196	2020-09-16	['B09.2', 'B10.2', 'D06.3', 'E05.2']	Entnahme etwas weiter cranial, Fu>250 N - Abgebrochen (Kortikalis)	TRUE
0000-0001-8378-3108_LEIULANA_PT4_LuPeCo_tl21x	tl21x	Trabecular Bone	LEIULANA_PT4	LuPeCo	Ala ossis ilii inferior L anterior	0	0	0	0	2020-09-16	['A00.3', 'B01.3']	nicht entnehmbar (zu dünn)	FALSE
0000-0001-8378-3108_LEIULANA_PT4_LuPeCo_tl21y	tl21y	Trabecular Bone	LEIULANA_PT4	LuPeCo	Ala ossis ilii inferior L anterior	0	0	0	0	2020-09-16	['A00.3', 'B01.3']	nicht entnehmbar (zu dünn)	FALSE
0000-0001-8378-3108_LEIULANA_PT4_LuPeCo_tl21z	tl21z	Trabecular Bone	LEIULANA_PT4	LuPeCo	Ala ossis ilii inferior L anterior	0	0	0	0	2020-09-16	['A00.3', 'B01.3']	nicht entnehmbar (zu dünn)	FALSE
0000-0001-8378-3108_LEIULANA_PT4_LuPeCo_tl22x	tl22x	Trabecular Bone	LEIULANA_PT4	LuPeCo	Ala ossis ilii inferior L posterior	9.67	10.67	10.07	1.1666	2020-09-16			TRUE
0000-0001-8378-3108_LEIULANA_PT4_LuPeCo_tl22y	tl22y	Trabecular Bone	LEIULANA_PT4	LuPeCo	Ala ossis ilii inferior L posterior	9.94	10.19	10.1	1.167	2020-09-16			TRUE
0000-0001-8378-3108_LEIULANA_PT4_LuPeCo_tl22z	tl22z	Trabecular Bone	LEIULANA_PT4	LuPeCo	Ala ossis ilii inferior L posterior	0	0	0	0	2020-09-16	['A00.3', 'B01.3']	entfällt	FALSE
0000-0001-8378-3108_LEIULANA_PT4_LuPeCo_tr31x	tr31x	Trabecular Bone	LEIULANA_PT4	LuPeCo	Corpus ossis ilii R supraacetabular	10.89	7.71	9.78	0.9675	2020-09-16			TRUE
0000-0001-8378-3108_LEIULANA_PT4_LuPeCo_tr31y	tr31y	Trabecular Bone	LEIULANA_PT4	LuPeCo	Corpus ossis ilii R supraacetabular	10.42	9.18	10.18	1.1655	2020-09-16	['D06.2', 'E05.2']	Fu>250 N - Abgebrochen	TRUE
0000-0001-8378-3108_LEIULANA_PT4_LuPeCo_tr31z	tr31z	Trabecular Bone	LEIULANA_PT4	LuPeCo	Corpus ossis ilii R supraacetabular	0	0	0	0	2020-09-16	['A00.3', 'B01.3']	entfällt	FALSE
0000-0001-8378-3108_LEIULANA_PT4_LuPeCo_tr32x	tr32x	Trabecular Bone	LEIULANA_PT4	LuPeCo	Corpus ossis ischii R postacetabular	10.74	6.49	9.99	0.7145	2020-09-16	['D03.2']	schief gebrochen	TRUE
0000-0001-8378-3108_LEIULANA_PT4_LuPeCo_tr32y	tr32y	Trabecular Bone	LEIULANA_PT4	LuPeCo	Corpus ossis ischii R postacetabular	9.61	7.69	10.98	0.8319	2020-09-16	['B07.3']	schräger QS	TRUE
0000-0001-8378-3108_LEIULANA_PT4_LuPeCo_tr32z	tr32z	Trabecular Bone	LEIULANA_PT4	LuPeCo	Corpus ossis ischii R postacetabular	9.74	8.03	8.04	0.969	2020-09-16	['D06.2']	Fu>250 N - Abgebrochen	TRUE
0000-0001-8378-3108_LEIULANA_PT4_LuPeCo_tl31x	tl31x	Trabecular Bone	LEIULANA_PT4	LuPeCo	Corpus ossis ilii L supraacetabular	9.14	8.6	9.92	0.9166	2020-09-16	['E05.1']		TRUE
0000-0001-8378-3108_LEIULANA_PT4_LuPeCo_tl31y	tl31y	Trabecular Bone	LEIULANA_PT4	LuPeCo	Corpus ossis ilii L supraacetabular	8.51	8.58	8.43	0.7281	2020-09-16	['A00.3', 'B09.3']	QA drittel weich	TRUE
0000-0001-8378-3108_LEIULANA_PT4_LuPeCo_tl31z	tl31z	Trabecular Bone	LEIULANA_PT4	LuPeCo	Corpus ossis ilii L supraacetabular	8.4	7.39	8.86	0.6389	2020-09-16	['A00.3', 'B09.3']	links nur weich (siehe Foto)	TRUE
0000-0001-8378-3108_LEIULANA_PT4_LuPeCo_tl32x	tl32x	Trabecular Bone	LEIULANA_PT4	LuPeCo	Corpus ossis ischii L postacetabular	9.22	9.42	9.76	0.9881	2020-09-16	['B02.2', 'B09.1', 'D03.2']	eine Ecke fehlend, wich in mitte xRtg, Stempel weggeklappt	TRUE
0000-0001-8378-3108_LEIULANA_PT4_LuPeCo_tl32y	tl32y	Trabecular Bone	LEIULANA_PT4	LuPeCo	Corpus ossis ischii L postacetabular	0	0	0	0	2020-09-16	['A00.3', 'B01.3']	sehr weich	FALSE
0000-0001-8378-3108_LEIULANA_PT4_LuPeCo_tl32z	tl32z	Trabecular Bone	LEIULANA_PT4	LuPeCo	Corpus ossis ischii L postacetabular	0	0	0	0	2020-09-16	['A00.3', 'B01.3']	sehr weich	FALSE
0000-0001-8378-3108_LEIULANA_PT4_LuPeCo_tm21x	tm21x	Trabecular Bone	LEIULANA_PT4	LuPeCo	Corpus vertebrae lumbales 4	11.29	10.05	10.1	1.1528	2020-09-16			TRUE
0000-0001-8378-3108_LEIULANA_PT4_LuPeCo_tm21y	tm21y	Trabecular Bone	LEIULANA_PT4	LuPeCo	Corpus vertebrae lumbales 4	11.29	9.6	10.05	1.0266	2020-09-16	['B09.2', 'E07.1']	Verknöcherung in Mitte, Höhe falsch bestimmt - nach Versuch korrigiert	TRUE
0000-0001-8378-3108_LEIULANA_PT4_LuPeCo_tm21z	tm21z	Trabecular Bone	LEIULANA_PT4	LuPeCo	Corpus vertebrae lumbales 4	11.1	7.65	9.73	0.9319	2020-09-16	['D03.2']	Schiefstellung bei Versuch	TRUE
0000-0001-8378-3108_LEIULANA_PT4_LuPeCo_tm31x	tm31x	Trabecular Bone	LEIULANA_PT4	LuPeCo	Corpus vertebrae lumbales 5	10.1	8.61	10.12	0.9831	2020-09-16			TRUE
0000-0001-8378-3108_LEIULANA_PT4_LuPeCo_tm31y	tm31y	Trabecular Bone	LEIULANA_PT4	LuPeCo	Corpus vertebrae lumbales 5	9.87	8.14	10.04	0.8856	2020-09-16			TRUE
0000-0001-8378-3108_LEIULANA_PT4_LuPeCo_tm31z	tm31z	Trabecular Bone	LEIULANA_PT4	LuPeCo	Corpus vertebrae lumbales 5	9.92	8.32	10.09	0.903	2020-09-16	['D03.2', 'E05.1']	Schiefstellung bei Versuch	TRUE
0000-0001-8378-3108_LEIULANA_PT4_LuPeCo_tm41x	tm41x	Trabecular Bone	LEIULANA_PT4	LuPeCo	Corpus vertebrae sacrales 1	10.86	9.99	10.06	1.2541	2020-09-16	['E05.1']		TRUE
0000-0001-8378-3108_LEIULANA_PT4_LuPeCo_tm41y	tm41y	Trabecular Bone	LEIULANA_PT4	LuPeCo	Corpus vertebrae sacrales 1	0	0	0	0	2020-09-16	['B01.3', 'B02.3']	entfällt (ROM-Pin in Mitte)	FALSE
0000-0001-8378-3108_LEIULANA_PT4_LuPeCo_tm41z	tm41z	Trabecular Bone	LEIULANA_PT4	LuPeCo	Corpus vertebrae sacrales 1	10.16	9.82	9.79	1.1852	2020-09-16	['D06.2', 'E05.1']	Fu>250 N - Abgebrochen	TRUE
0000-0001-8378-3108_LEIULANA_PT5_LuPeCo_tr21x	tr21x	Trabecular Bone	LEIULANA_PT5	LuPeCo	Ala ossis ilii inferior R anterior	9.6	8.66	9.68	0.9208	2020-10-13	['B10.2']	eigentlich sr2-1y	TRUE
0000-0001-8378-3108_LEIULANA_PT5_LuPeCo_tr21y	tr21y	Trabecular Bone	LEIULANA_PT5	LuPeCo	Ala ossis ilii inferior R anterior	9.1	8.99	10.4	0.9168	2020-10-13	['B02.2', 'B10.2', 'B07.3']	Ecke fehlt, daher in y geprüft (Lage eigentlich sr2-1x)	TRUE
0000-0001-8378-3108_LEIULANA_PT5_LuPeCo_tr21z	tr21z	Trabecular Bone	LEIULANA_PT5	LuPeCo	Ala ossis ilii inferior R anterior	10.34	9.08	9.99	1.1174	2020-10-13			TRUE
0000-0001-8378-3108_LEIULANA_PT5_LuPeCo_tr22x	tr22x	Trabecular Bone	LEIULANA_PT5	LuPeCo	Ala ossis ilii inferior R posterior	10.68	9.79	9.12	1.143	2020-10-13	['C15.2', 'E05.2']	eventuell gedreht einsortiert,	TRUE
0000-0001-8378-3108_LEIULANA_PT5_LuPeCo_tr22y	tr22y	Trabecular Bone	LEIULANA_PT5	LuPeCo	Ala ossis ilii inferior R posterior	10.43	10.65	9.97	1.3556	2020-10-13			TRUE
0000-0001-8378-3108_LEIULANA_PT5_LuPeCo_tr22z	tr22z	Trabecular Bone	LEIULANA_PT5	LuPeCo	Ala ossis ilii inferior R posterior	10.35	10.29	10.59	1.297	2020-10-13	['B09.2', 'D06.2']	eventuell teilweise Kortikalis, Weichgewebe enthalten, abgebrochen bei zweitem Anstieg (erster sehr niedrig)	TRUE
0000-0001-8378-3108_LEIULANA_PT5_LuPeCo_tl21x	tl21x	Trabecular Bone	LEIULANA_PT5	LuPeCo	Ala ossis ilii inferior L anterior	7.56	9.52	8.15	0.7037	2020-10-13			TRUE
0000-0001-8378-3108_LEIULANA_PT5_LuPeCo_tl21y	tl21y	Trabecular Bone	LEIULANA_PT5	LuPeCo	Ala ossis ilii inferior L anterior	7.55	9.45	10.09	0.8327	2020-10-13			TRUE
0000-0001-8378-3108_LEIULANA_PT5_LuPeCo_tl21z	tl21z	Trabecular Bone	LEIULANA_PT5	LuPeCo	Ala ossis ilii inferior L anterior	7.9	9.78	10.2	0.9422	2020-10-13			TRUE
0000-0001-8378-3108_LEIULANA_PT5_LuPeCo_tl22x	tl22x	Trabecular Bone	LEIULANA_PT5	LuPeCo	Ala ossis ilii inferior L posterior	10.59	9.54	9.66	1.1806	2020-10-13	['D06.3']	abgebrochen (Fu>250 N), kein Versagen	TRUE
0000-0001-8378-3108_LEIULANA_PT5_LuPeCo_tl22y	tl22y	Trabecular Bone	LEIULANA_PT5	LuPeCo	Ala ossis ilii inferior L posterior	10.9	9.02	10.11	1.1838	2020-10-13			TRUE
0000-0001-8378-3108_LEIULANA_PT5_LuPeCo_tl22z	tl22z	Trabecular Bone	LEIULANA_PT5	LuPeCo	Ala ossis ilii inferior L posterior	10.81	9.04	10.32	1.1485	2020-10-13	['D06.3', 'E05.2']	abgebrochen (Fu>250 N), kein Versagen	TRUE
0000-0001-8378-3108_LEIULANA_PT5_LuPeCo_tr31x	tr31x	Trabecular Bone	LEIULANA_PT5	LuPeCo	Corpus ossis ilii R supraacetabular	9.71	9.81	9.84	1.1517	2020-10-13	['D06.3']	kein Versagen	TRUE
0000-0001-8378-3108_LEIULANA_PT5_LuPeCo_tr31y	tr31y	Trabecular Bone	LEIULANA_PT5	LuPeCo	Corpus ossis ilii R supraacetabular	10.21	9.59	10.14	1.1737	2020-10-13			TRUE
0000-0001-8378-3108_LEIULANA_PT5_LuPeCo_tr31z	tr31z	Trabecular Bone	LEIULANA_PT5	LuPeCo	Corpus ossis ilii R supraacetabular	10.48	8.56	10.11	1.041	2020-10-13			TRUE
0000-0001-8378-3108_LEIULANA_PT5_LuPeCo_tr32x	tr32x	Trabecular Bone	LEIULANA_PT5	LuPeCo	Corpus ossis ischii R postacetabular	9.19	7.11	9.01	0.8114	2020-10-13	['B07.2', 'D05.3']	schmal, abgebrochen (Weggrenze)	TRUE
0000-0001-8378-3108_LEIULANA_PT5_LuPeCo_tr32y	tr32y	Trabecular Bone	LEIULANA_PT5	LuPeCo	Corpus ossis ischii R postacetabular	9.35	7.22	9.86	0.8045	2020-10-13	['B07.2', 'D05.3']	schmal, abgebrochen (Weggrenze)	TRUE
0000-0001-8378-3108_LEIULANA_PT5_LuPeCo_tr32z	tr32z	Trabecular Bone	LEIULANA_PT5	LuPeCo	Corpus ossis ischii R postacetabular	10.18	6.99	7.95	0.7048	2020-10-13	['B07.2', 'B09.2']	schmal, eventuell teilweise Kortikalis	TRUE
0000-0001-8378-3108_LEIULANA_PT5_LuPeCo_tl31x	tl31x	Trabecular Bone	LEIULANA_PT5	LuPeCo	Corpus ossis ilii L supraacetabular	9.66	9.09	10.1	0.9945	2020-10-13	['D03.2']	Schrägstellung	TRUE
0000-0001-8378-3108_LEIULANA_PT5_LuPeCo_tl31y	tl31y	Trabecular Bone	LEIULANA_PT5	LuPeCo	Corpus ossis ilii L supraacetabular	10.17	8.1	9.75	0.9758	2020-10-13			TRUE
0000-0001-8378-3108_LEIULANA_PT5_LuPeCo_tl31z	tl31z	Trabecular Bone	LEIULANA_PT5	LuPeCo	Corpus ossis ilii L supraacetabular	10.39	7.39	10.69	1.0797	2020-10-13	['B09.2', 'D06.3', 'E05.3']	abgebrochen (Fu>250 N), Kortikalis enthalten	TRUE
0000-0001-8378-3108_LEIULANA_PT5_LuPeCo_tl32x	tl32x	Trabecular Bone	LEIULANA_PT5	LuPeCo	Corpus ossis ischii L postacetabular	9.59	10.42	10.02	1.1692	2020-10-13			TRUE
0000-0001-8378-3108_LEIULANA_PT5_LuPeCo_tl32y	tl32y	Trabecular Bone	LEIULANA_PT5	LuPeCo	Corpus ossis ischii L postacetabular	9.27	10.15	10.11	1.11	2020-10-13	['B09.2']	Pfeiler, eventuell Band enthalten,	TRUE
0000-0001-8378-3108_LEIULANA_PT5_LuPeCo_tl32z	tl32z	Trabecular Bone	LEIULANA_PT5	LuPeCo	Corpus ossis ischii L postacetabular	9.07	9.84	10.04	1.0458	2020-10-13			TRUE
0000-0001-8378-3108_LEIULANA_PT5_LuPeCo_tm21x	tm21x	Trabecular Bone	LEIULANA_PT5	LuPeCo	Corpus vertebrae lumbales 4	9.32	8.56	9.54	1.0041	2020-10-13	['A00.3', 'B09.3', 'D06.3']	Bandscheibe L3-L4 verknöchert, abgebrochen (Fu>250 N)	TRUE
0000-0001-8378-3108_LEIULANA_PT5_LuPeCo_tm21y	tm21y	Trabecular Bone	LEIULANA_PT5	LuPeCo	Corpus vertebrae lumbales 4	8.96	9.15	9.9	1.099	2020-10-13	['A00.3', 'B09.3', 'D06.3', 'E05.2']	Bandscheibe L3-L4 verknöchert, abgebrochen (Fu>250 N)	TRUE
0000-0001-8378-3108_LEIULANA_PT5_LuPeCo_tm21z	tm21z	Trabecular Bone	LEIULANA_PT5	LuPeCo	Corpus vertebrae lumbales 4	9.46	9.45	9.42	1.1437	2020-10-13	['A00.3', 'B09.3', 'D06.3']	Bandscheibe L3-L4 verknöchert, abgebrochen (Fu>250 N)	TRUE
0000-0001-8378-3108_LEIULANA_PT5_LuPeCo_tm31x	tm31x	Trabecular Bone	LEIULANA_PT5	LuPeCo	Corpus vertebrae lumbales 5	9.35	8.6	9.7	0.8232	2020-10-13			TRUE
0000-0001-8378-3108_LEIULANA_PT5_LuPeCo_tm31y	tm31y	Trabecular Bone	LEIULANA_PT5	LuPeCo	Corpus vertebrae lumbales 5	9.16	8.89	10.08	0.9702	2020-10-13			TRUE
0000-0001-8378-3108_LEIULANA_PT5_LuPeCo_tm31z	tm31z	Trabecular Bone	LEIULANA_PT5	LuPeCo	Corpus vertebrae lumbales 5	9.14	9.1	9.86	0.94	2020-10-13			TRUE
0000-0001-8378-3108_LEIULANA_PT5_LuPeCo_tm41x	tm41x	Trabecular Bone	LEIULANA_PT5	LuPeCo	Corpus vertebrae sacrales 1	10.4	9.9	10.55	1.3124	2020-10-13	['D06.3']	abgebrochen (Fu>250 N)	TRUE
0000-0001-8378-3108_LEIULANA_PT5_LuPeCo_tm41y	tm41y	Trabecular Bone	LEIULANA_PT5	LuPeCo	Corpus vertebrae sacrales 1	10.45	9.06	10.33	1.1957	2020-10-13			TRUE
0000-0001-8378-3108_LEIULANA_PT5_LuPeCo_tm41z	tm41z	Trabecular Bone	LEIULANA_PT5	LuPeCo	Corpus vertebrae sacrales 1	10.48	8.17	9.37	0.9817	2020-10-13			TRUE
0000-0001-8378-3108_LEIULANA_PT6_LuPeCo_tr21x	tr21x	Trabecular Bone	LEIULANA_PT6	LuPeCo	Ala ossis ilii inferior R anterior	6.8	7.64	7.15	0.4185	2020-11-24	['B16.2', 'B10.2', 'B07.2']	Sehr klein, da Schnitt 5 falsch	TRUE
0000-0001-8378-3108_LEIULANA_PT6_LuPeCo_tr21y	tr21y	Trabecular Bone	LEIULANA_PT6	LuPeCo	Ala ossis ilii inferior R anterior	6.68	6.81	7.27	0.385	2020-11-24	['B16.2', 'B10.2', 'B07.2', 'F02.2']	Sehr klein, da Schnitt 5 falsch, nicht koplanar, Auswertung-Kraftabfall in erstem Anstieg	TRUE
0000-0001-8378-3108_LEIULANA_PT6_LuPeCo_tr21z	tr21z	Trabecular Bone	LEIULANA_PT6	LuPeCo	Ala ossis ilii inferior R anterior	6.79	6.2	7.67	0.3694	2020-11-24	['B16.2', 'B02.2', 'B10.2', 'B07.2']	Sehr klein, da Schnitt 5 falsch, Ecke fehlt	TRUE
0000-0001-8378-3108_LEIULANA_PT6_LuPeCo_tr22x	tr22x	Trabecular Bone	LEIULANA_PT6	LuPeCo	Ala ossis ilii inferior R posterior	10.77	9.16	10.11	1.1799	2020-11-24			TRUE
0000-0001-8378-3108_LEIULANA_PT6_LuPeCo_tr22y	tr22y	Trabecular Bone	LEIULANA_PT6	LuPeCo	Ala ossis ilii inferior R posterior	10.64	9.02	10.11	1.093	2020-11-24	['D06.2']	zweiter Anstieg Kraftgrenze, nachfolgend neuer Nullabgleich PM	TRUE
0000-0001-8378-3108_LEIULANA_PT6_LuPeCo_tr22z	tr22z	Trabecular Bone	LEIULANA_PT6	LuPeCo	Ala ossis ilii inferior R posterior	10.59	8.92	10.04	1.0486	2020-11-24			TRUE
0000-0001-8378-3108_LEIULANA_PT6_LuPeCo_tl21x	tl21x	Trabecular Bone	LEIULANA_PT6	LuPeCo	Ala ossis ilii inferior L anterior	0	0	0	0	2020-11-24	['A00.3', 'B01.3']	Entfällt, zu dünn - siehe Foto	FALSE
0000-0001-8378-3108_LEIULANA_PT6_LuPeCo_tl21y	tl21y	Trabecular Bone	LEIULANA_PT6	LuPeCo	Ala ossis ilii inferior L anterior	0	0	0	0	2020-11-24	['A00.3', 'B01.3']	Entfällt, zu dünn - siehe Foto	FALSE
0000-0001-8378-3108_LEIULANA_PT6_LuPeCo_tl21z	tl21z	Trabecular Bone	LEIULANA_PT6	LuPeCo	Ala ossis ilii inferior L anterior	0	0	0	0	2020-11-24	['A00.3', 'B01.3']	Entfällt, zu dünn - siehe Foto	FALSE
0000-0001-8378-3108_LEIULANA_PT6_LuPeCo_tl22x	tl22x	Trabecular Bone	LEIULANA_PT6	LuPeCo	Ala ossis ilii inferior L posterior	10.45	9.18	10.08	1.1403	2020-11-24	['E11.2']	wiegen vergessen, nach Versuch nachgeholt	TRUE
0000-0001-8378-3108_LEIULANA_PT6_LuPeCo_tl22y	tl22y	Trabecular Bone	LEIULANA_PT6	LuPeCo	Ala ossis ilii inferior L posterior	11.16	9.17	10.09	1.174	2020-11-24	['B07.2']	nicht koplanar	TRUE
0000-0001-8378-3108_LEIULANA_PT6_LuPeCo_tl22z	tl22z	Trabecular Bone	LEIULANA_PT6	LuPeCo	Ala ossis ilii inferior L posterior	11.06	9.74	10.07	1.2528	2020-11-24			TRUE
0000-0001-8378-3108_LEIULANA_PT6_LuPeCo_tr31x	tr31x	Trabecular Bone	LEIULANA_PT6	LuPeCo	Corpus ossis ilii R supraacetabular	10.86	8.49	9.36	1.0468	2020-11-24	['D06.3']	Abbruch Kraftgrenze	TRUE
0000-0001-8378-3108_LEIULANA_PT6_LuPeCo_tr31y	tr31y	Trabecular Bone	LEIULANA_PT6	LuPeCo	Corpus ossis ilii R supraacetabular	10.71	9.28	10.04	1.1853	2020-11-24	['D06.3']	Abbruch Kraftgrenze	TRUE
0000-0001-8378-3108_LEIULANA_PT6_LuPeCo_tr31z	tr31z	Trabecular Bone	LEIULANA_PT6	LuPeCo	Corpus ossis ilii R supraacetabular	11.09	9.65	9.21	1.105	2020-11-24	['B07.2']	nicht koplanar	TRUE
0000-0001-8378-3108_LEIULANA_PT6_LuPeCo_tr32x	tr32x	Trabecular Bone	LEIULANA_PT6	LuPeCo	Corpus ossis ischii R postacetabular	8.17	11.01	10.21	1.0105	2020-11-24	['A00.2']	Verhärtung, natürlich?	TRUE
0000-0001-8378-3108_LEIULANA_PT6_LuPeCo_tr32y	tr32y	Trabecular Bone	LEIULANA_PT6	LuPeCo	Corpus ossis ischii R postacetabular	9.57	10.8	10.21	1.07	2020-11-24	['A00.2']	Verhärtung, natürlich?	TRUE
0000-0001-8378-3108_LEIULANA_PT6_LuPeCo_tr32z	tr32z	Trabecular Bone	LEIULANA_PT6	LuPeCo	Corpus ossis ischii R postacetabular	9.99	10.9	10.51	1.2132	2020-11-24	['A00.2']	Verhärtung, natürlich?	TRUE
0000-0001-8378-3108_LEIULANA_PT6_LuPeCo_tl31x	tl31x	Trabecular Bone	LEIULANA_PT6	LuPeCo	Corpus ossis ilii L supraacetabular	9.57	9.16	10.22	1.0337	2020-11-24	['B07.2']	nicht koplanar	TRUE
0000-0001-8378-3108_LEIULANA_PT6_LuPeCo_tl31y	tl31y	Trabecular Bone	LEIULANA_PT6	LuPeCo	Corpus ossis ilii L supraacetabular	9.96	9.52	10.2	1.0906	2020-11-24			TRUE
0000-0001-8378-3108_LEIULANA_PT6_LuPeCo_tl31z	tl31z	Trabecular Bone	LEIULANA_PT6	LuPeCo	Corpus ossis ilii L supraacetabular	10.36	10.13	10.28	1.1422	2020-11-24			TRUE
0000-0001-8378-3108_LEIULANA_PT6_LuPeCo_tl32x	tl32x	Trabecular Bone	LEIULANA_PT6	LuPeCo	Corpus ossis ischii L postacetabular	8.88	11.05	6.86	0.7555	2020-11-24	['B02.2']	Ecke fehlt	TRUE
0000-0001-8378-3108_LEIULANA_PT6_LuPeCo_tl32y	tl32y	Trabecular Bone	LEIULANA_PT6	LuPeCo	Corpus ossis ischii L postacetabular	8.35	11.73	10.57	1.076	2020-11-24	['D15.1', 'E11.2']	gedreht einsortiert-korrigiert, wiegen vergessen-mit Farbe gewogen	TRUE
0000-0001-8378-3108_LEIULANA_PT6_LuPeCo_tl32z	tl32z	Trabecular Bone	LEIULANA_PT6	LuPeCo	Corpus ossis ischii L postacetabular	7.39	11.51	10.06	0.9568	2020-11-24			TRUE
0000-0001-8378-3108_LEIULANA_PT6_LuPeCo_tm21x	tm21x	Trabecular Bone	LEIULANA_PT6	LuPeCo	Corpus vertebrae lumbales 4	10.36	9.69	10.33	1.012	2020-11-24	['B07.2']	nicht koplanar	TRUE
0000-0001-8378-3108_LEIULANA_PT6_LuPeCo_tm21y	tm21y	Trabecular Bone	LEIULANA_PT6	LuPeCo	Corpus vertebrae lumbales 4	10.43	9.91	10.42	1.1075	2020-11-24	['C15.2']	Evtl. verdreht einsortiert	TRUE
0000-0001-8378-3108_LEIULANA_PT6_LuPeCo_tm21z	tm21z	Trabecular Bone	LEIULANA_PT6	LuPeCo	Corpus vertebrae lumbales 4	10.67	9.8	10.3	1.1492	2020-11-24			TRUE
0000-0001-8378-3108_LEIULANA_PT6_LuPeCo_tm31x	tm31x	Trabecular Bone	LEIULANA_PT6	LuPeCo	Corpus vertebrae lumbales 5	9.2	8.5	9.97	0.9552	2020-11-24	['E05.1']		TRUE
0000-0001-8378-3108_LEIULANA_PT6_LuPeCo_tm31y	tm31y	Trabecular Bone	LEIULANA_PT6	LuPeCo	Corpus vertebrae lumbales 5	9.12	8.66	10.24	0.9375	2020-11-24	['D06.2', 'E05.3']	Kraftgrenze an zweitem Anstieg	TRUE
0000-0001-8378-3108_LEIULANA_PT6_LuPeCo_tm31z	tm31z	Trabecular Bone	LEIULANA_PT6	LuPeCo	Corpus vertebrae lumbales 5	9.08	9.02	10.17	1.0013	2020-11-24	['E05.2']		TRUE
0000-0001-8378-3108_LEIULANA_PT6_LuPeCo_tm41x	tm41x	Trabecular Bone	LEIULANA_PT6	LuPeCo	Corpus vertebrae sacrales 1	9.76	6.99	9.94	0.8904	2020-11-24	['D06.2', 'E05.3']	Kraftgrenze an zweitem Anstieg	TRUE
0000-0001-8378-3108_LEIULANA_PT6_LuPeCo_tm41y	tm41y	Trabecular Bone	LEIULANA_PT6	LuPeCo	Corpus vertebrae sacrales 1	9.78	7.46	9.93	0.9526	2020-11-24	['D06.2', 'E05.3']	Kraftgrenze an zweitem Anstieg	TRUE
0000-0001-8378-3108_LEIULANA_PT6_LuPeCo_tm41z	tm41z	Trabecular Bone	LEIULANA_PT6	LuPeCo	Corpus vertebrae sacrales 1	9.7	9.73	9.34	0.8985	2020-11-24	['D06.2', 'E05.3']	Kraftgrenze an zweitem Anstieg	TRUE
0000-0001-8378-3108_LEIULANA_PT7_LuPeCo_tr21x	tr21x	Trabecular Bone	LEIULANA_PT7	LuPeCo	Ala ossis ilii inferior R anterior	9.81	9.43	10.06	0.9625	2021-01-19			TRUE
0000-0001-8378-3108_LEIULANA_PT7_LuPeCo_tr21y	tr21y	Trabecular Bone	LEIULANA_PT7	LuPeCo	Ala ossis ilii inferior R anterior	9.81	8.83	9.57	0.923	2021-01-19			TRUE
0000-0001-8378-3108_LEIULANA_PT7_LuPeCo_tr21z	tr21z	Trabecular Bone	LEIULANA_PT7	LuPeCo	Ala ossis ilii inferior R anterior	9.35	8.77	9.94	0.8499	2021-01-19	['B07.2']	nicht koplanar	TRUE
0000-0001-8378-3108_LEIULANA_PT7_LuPeCo_tr22x	tr22x	Trabecular Bone	LEIULANA_PT7	LuPeCo	Ala ossis ilii inferior R posterior	9.17	9.19	9.96	0.8944	2021-01-19			TRUE
0000-0001-8378-3108_LEIULANA_PT7_LuPeCo_tr22y	tr22y	Trabecular Bone	LEIULANA_PT7	LuPeCo	Ala ossis ilii inferior R posterior	8.82	8.96	10.2	0.8833	2021-01-19	['B07.2']	nicht koplanar	TRUE
0000-0001-8378-3108_LEIULANA_PT7_LuPeCo_tr22z	tr22z	Trabecular Bone	LEIULANA_PT7	LuPeCo	Ala ossis ilii inferior R posterior	8.84	8.88	9.7	0.8165	2021-01-19	['B07.2']	nicht koplanar	TRUE
0000-0001-8378-3108_LEIULANA_PT7_LuPeCo_tl21x	tl21x	Trabecular Bone	LEIULANA_PT7	LuPeCo	Ala ossis ilii inferior L anterior	10.1	9.88	9.64	1.0351	2021-01-19			TRUE
0000-0001-8378-3108_LEIULANA_PT7_LuPeCo_tl21y	tl21y	Trabecular Bone	LEIULANA_PT7	LuPeCo	Ala ossis ilii inferior L anterior	9.68	9.96	10.22	1.0542	2021-01-19			TRUE
0000-0001-8378-3108_LEIULANA_PT7_LuPeCo_tl21z	tl21z	Trabecular Bone	LEIULANA_PT7	LuPeCo	Ala ossis ilii inferior L anterior	10.03	10.38	10.3	1.1749	2021-01-19			TRUE
0000-0001-8378-3108_LEIULANA_PT7_LuPeCo_tl22x	tl22x	Trabecular Bone	LEIULANA_PT7	LuPeCo	Ala ossis ilii inferior L posterior	10.08	8.54	10.14	0.9601	2021-01-19			TRUE
0000-0001-8378-3108_LEIULANA_PT7_LuPeCo_tl22y	tl22y	Trabecular Bone	LEIULANA_PT7	LuPeCo	Ala ossis ilii inferior L posterior	9.73	7.88	10.05	0.8915	2021-01-19			TRUE
0000-0001-8378-3108_LEIULANA_PT7_LuPeCo_tl22z	tl22z	Trabecular Bone	LEIULANA_PT7	LuPeCo	Ala ossis ilii inferior L posterior	9.66	7.74	10.05	0.8545	2021-01-19			TRUE
0000-0001-8378-3108_LEIULANA_PT7_LuPeCo_tr31x	tr31x	Trabecular Bone	LEIULANA_PT7	LuPeCo	Corpus ossis ilii R supraacetabular	9.91	9.19	10.1	0.9051	2021-01-19			TRUE
0000-0001-8378-3108_LEIULANA_PT7_LuPeCo_tr31y	tr31y	Trabecular Bone	LEIULANA_PT7	LuPeCo	Corpus ossis ilii R supraacetabular	9.37	8.35	8.94	0.8875	2021-01-19			TRUE
0000-0001-8378-3108_LEIULANA_PT7_LuPeCo_tr31z	tr31z	Trabecular Bone	LEIULANA_PT7	LuPeCo	Corpus ossis ilii R supraacetabular	10.11	9.3	10	0.8982	2021-01-19			TRUE
0000-0001-8378-3108_LEIULANA_PT7_LuPeCo_tr32x	tr32x	Trabecular Bone	LEIULANA_PT7	LuPeCo	Corpus ossis ischii R postacetabular	7.92	7.92	9.92	0.6394	2021-01-19			TRUE
0000-0001-8378-3108_LEIULANA_PT7_LuPeCo_tr32y	tr32y	Trabecular Bone	LEIULANA_PT7	LuPeCo	Corpus ossis ischii R postacetabular	6.75	7.57	9.2	0.54	2021-01-19	['B02.2', 'B07.3', 'G02.2']	Ecke fehlt (neg. y-z,pos. x)	TRUE
0000-0001-8378-3108_LEIULANA_PT7_LuPeCo_tr32z	tr32z	Trabecular Bone	LEIULANA_PT7	LuPeCo	Corpus ossis ischii R postacetabular	7.34	7.8	9.68	0.604	2021-01-19	['G02.1']	Fehler in Auswertung (abknicken an Anstieg)	TRUE
0000-0001-8378-3108_LEIULANA_PT7_LuPeCo_tl31x	tl31x	Trabecular Bone	LEIULANA_PT7	LuPeCo	Corpus ossis ilii L supraacetabular	9.54	9.18	10.15	0.9348	2021-01-19			TRUE
0000-0001-8378-3108_LEIULANA_PT7_LuPeCo_tl31y	tl31y	Trabecular Bone	LEIULANA_PT7	LuPeCo	Corpus ossis ilii L supraacetabular	9.27	8.39	10.1	0.856	2021-01-19			TRUE
0000-0001-8378-3108_LEIULANA_PT7_LuPeCo_tl31z	tl31z	Trabecular Bone	LEIULANA_PT7	LuPeCo	Corpus ossis ilii L supraacetabular	9.41	8.23	10.25	0.8589	2021-01-19			TRUE
0000-0001-8378-3108_LEIULANA_PT7_LuPeCo_tl32x	tl32x	Trabecular Bone	LEIULANA_PT7	LuPeCo	Corpus ossis ischii L postacetabular	9.85	9.52	10.17	1.0405	2021-01-19			TRUE
0000-0001-8378-3108_LEIULANA_PT7_LuPeCo_tl32y	tl32y	Trabecular Bone	LEIULANA_PT7	LuPeCo	Corpus ossis ischii L postacetabular	9.48	9.7	8.96	0.8908	2021-01-19	['G02.1']	Ende~60s, Fehler in Auswertung (abknicken an Anstieg)	TRUE
0000-0001-8378-3108_LEIULANA_PT7_LuPeCo_tl32z	tl32z	Trabecular Bone	LEIULANA_PT7	LuPeCo	Corpus ossis ischii L postacetabular	9.02	9.9	9.52	0.8879	2021-01-19	['A00.2']	weich, nicht klar Ende~80s	TRUE
0000-0001-8378-3108_LEIULANA_PT7_LuPeCo_tm21x	tm21x	Trabecular Bone	LEIULANA_PT7	LuPeCo	Corpus vertebrae lumbales 4	9.97	10.22	10.12	1.1121	2021-01-19			TRUE
0000-0001-8378-3108_LEIULANA_PT7_LuPeCo_tm21y	tm21y	Trabecular Bone	LEIULANA_PT7	LuPeCo	Corpus vertebrae lumbales 4	10.28	10.35	10.19	1.1234	2021-01-19			TRUE
0000-0001-8378-3108_LEIULANA_PT7_LuPeCo_tm21z	tm21z	Trabecular Bone	LEIULANA_PT7	LuPeCo	Corpus vertebrae lumbales 4	10.08	10.33	10.03	1.0964	2021-01-19			TRUE
0000-0001-8378-3108_LEIULANA_PT7_LuPeCo_tm31x	tm31x	Trabecular Bone	LEIULANA_PT7	LuPeCo	Corpus vertebrae lumbales 5	10.37	10.56	10.11	1.1672	2021-01-19	['A00.2']	weich, nicht klar Ende~30s	TRUE
0000-0001-8378-3108_LEIULANA_PT7_LuPeCo_tm31y	tm31y	Trabecular Bone	LEIULANA_PT7	LuPeCo	Corpus vertebrae lumbales 5	9.96	10.8	10.16	1.165	2021-01-19			TRUE
0000-0001-8378-3108_LEIULANA_PT7_LuPeCo_tm31z	tm31z	Trabecular Bone	LEIULANA_PT7	LuPeCo	Corpus vertebrae lumbales 5	10.82	11.08	10.29	1.2894	2021-01-19	['A00.2']	weich, nicht klar	TRUE
0000-0001-8378-3108_LEIULANA_PT7_LuPeCo_tm41x	tm41x	Trabecular Bone	LEIULANA_PT7	LuPeCo	Corpus vertebrae sacrales 1	10.49	8.71	9.48	0.9675	2021-01-19			TRUE
0000-0001-8378-3108_LEIULANA_PT7_LuPeCo_tm41y	tm41y	Trabecular Bone	LEIULANA_PT7	LuPeCo	Corpus vertebrae sacrales 1	10.53	7.81	9.71	0.934	2021-01-19	['D06.2']	Fu>250 N	TRUE
0000-0001-8378-3108_LEIULANA_PT7_LuPeCo_tm41z	tm41z	Trabecular Bone	LEIULANA_PT7	LuPeCo	Corpus vertebrae sacrales 1	10.81	7.42	9.96	0.9327	2021-01-19			TRUE

## Sheet: Soft Tissue
Key	Designation	Type	Donor	Region	Origin	Thickness_1	Thickness_2	Width_1	Width_2	Length	Mass	Date_test	Assessment_code	Note	Statistics
0000-0001-8378-3108_LEIULANA_PT3_LuPeCo_sr07	sr07	Ligament	LEIULANA_PT3	LuPeCo	Ligamentum sacrotuberale R	3.9	5.15	26.29	20.93	90.85	12.727	2020-07-21			TRUE
0000-0001-8378-3108_LEIULANA_PT3_LuPeCo_sr08	sr08	Ligament	LEIULANA_PT3	LuPeCo	Ligamentum sacrospinale R	3.54	2.74	24.58	24.09	48.12	5.4777	2020-07-21			TRUE
0000-0001-8378-3108_LEIULANA_PT3_LuPeCo_sl07	sl07	Ligament	LEIULANA_PT3	LuPeCo	Ligamentum sacrotuberale L	5.14	3.56	15.06	18.8	79.62	8.7787	2020-07-21			TRUE
0000-0001-8378-3108_LEIULANA_PT3_LuPeCo_sl08	sl08	Ligament	LEIULANA_PT3	LuPeCo	Ligamentum sacrospinale L	2.97	4.04	22.45	23.36	50.67	6.7887	2020-07-21			TRUE
0000-0001-8378-3108_LEIULANA_PT3_LuPeCo_sr03a	sr03a	Fascia	LEIULANA_PT3	LuPeCo	Fascia thoracolumbalis lamina profunda R	1.64	2	8.53	9.14	34.98	0.9098	2020-07-21	['A09.2']	Gefäßeinbettung enthalten	TRUE
0000-0001-8378-3108_LEIULANA_PT3_LuPeCo_sl03a	sl03a	Fascia	LEIULANA_PT3	LuPeCo	Fascia thoracolumbalis lamina profunda L	1.65	2.11	14.75	14.21	58.52	2.5117	2020-07-21	['A00.2']	keine Hauptrichtung erkennbar	TRUE
0000-0001-8378-3108_LEIULANA_PT3_LuPeCo_sr09	sr09	Ligament	LEIULANA_PT3	LuPeCo	Ligamentum inguinale R	1.56	1.76	23.99	24.34	82.08	6.0432	2020-07-21			TRUE
0000-0001-8378-3108_LEIULANA_PT3_LuPeCo_sl09	sl09	Ligament	LEIULANA_PT3	LuPeCo	Ligamentum inguinale L	1.26	1.77	13.64	12.61	99.1	6.3347	2020-07-21			TRUE
0000-0001-8378-3108_LEIULANA_PT3_LuPeCo_sr10	sr10	Ligament	LEIULANA_PT3	LuPeCo	Ligamentum pectineum R	1.8	1.71	9.08	7.08	58.31	1.5312	2020-07-21			TRUE
0000-0001-8378-3108_LEIULANA_PT3_LuPeCo_sl10	sl10	Ligament	LEIULANA_PT3	LuPeCo	Ligamentum pectineum L	1.72	0.9	7.87	8.91	67.71	1.6069	2020-07-21			TRUE
0000-0001-8378-3108_LEIULANA_PT3_LuPeCo_sr13	sr13	Ligament	LEIULANA_PT3	LuPeCo	Ligamentum iliolumbale R	1.09	1.22	14.68	11.02	27.14	1.0557	2020-07-21	['A02.2', 'B07.2']	Sehr kurz (entlang Crista Iliaca abgesetzt)	TRUE
0000-0001-8378-3108_LEIULANA_PT3_LuPeCo_sl13	sl13	Ligament	LEIULANA_PT3	LuPeCo	Ligamentum iliolumbale L	3.21	2.78	10.89	11.12	30.87	1.6684	2020-07-21			TRUE
0000-0001-8378-3108_LEIULANA_PT3_LuPeCo_sr11	sr11	Fascia	LEIULANA_PT3	LuPeCo	Membrana obturatoria R	0.82	1.78	10.64	14.8	47.69	1.5951	2020-07-21	['D16.2']	keine zyklische Vorbelastung	TRUE
0000-0001-8378-3108_LEIULANA_PT3_LuPeCo_sl11	sl11	Fascia	LEIULANA_PT3	LuPeCo	Membrana obturatoria L	1.76	1.8	10.84	12.37	49.26	1.7505	2020-07-21	['D16.2']	keine zyklische Vorbelastung	TRUE
0000-0001-8378-3108_LEIULANA_PT3_LuPeCo_sr03b	sr03b	Fascia	LEIULANA_PT3	LuPeCo	Fascia thoracolumbalis lamina profunda R	1.69	1.36	17.69	15.25	39.81	1.5035	2020-07-21	['A09.2']	Gefäßeinbettung enthalten	TRUE
0000-0001-8378-3108_LEIULANA_PT3_LuPeCo_sl03b	sl03b	Fascia	LEIULANA_PT3	LuPeCo	Fascia thoracolumbalis lamina profunda L	1.79	2.25	19.05	20.45	48.75	2.6495	2020-07-21	['A00.2']	keine Hauptrichtung erkennbar	TRUE
0000-0001-8378-3108_LEIULANA_PT4_LuPeCo_sl01	sl01	Fascia	LEIULANA_PT4	LuPeCo	Fascia glutea L							2020-09-10	['A01.3']	entfallen (Vorpräparation)	FALSE
0000-0001-8378-3108_LEIULANA_PT4_LuPeCo_sr01	sr01	Fascia	LEIULANA_PT4	LuPeCo	Fascia glutea R	0.75	0.71	7.71	8.74	50.12	1.6121	2020-09-10	['D16.2', 'E14.1']	DIC sehr dunkel, keine zyklische Belastung	TRUE
0000-0001-8378-3108_LEIULANA_PT4_LuPeCo_sl02	sl02	Fascia	LEIULANA_PT4	LuPeCo	Fascia thoracolumbalis lamina superficalis L	0.42	0.54	11.99	11.6	37.6	0.492	2020-09-10			TRUE
0000-0001-8378-3108_LEIULANA_PT4_LuPeCo_sr02	sr02	Fascia	LEIULANA_PT4	LuPeCo	Fascia thoracolumbalis lamina superficalis R	0.44	0.5	13.8	12.32	35.95	0.5376	2020-09-10			TRUE
0000-0001-8378-3108_LEIULANA_PT4_LuPeCo_sl03	sl03	Fascia	LEIULANA_PT4	LuPeCo	Fascia thoracolumbalis lamina profunda L	1.23	0.93	17.41	15.62	69.64	1.879	2020-09-10	['D16.2']	keine zyklische Belastung	TRUE
0000-0001-8378-3108_LEIULANA_PT4_LuPeCo_sr03	sr03	Fascia	LEIULANA_PT4	LuPeCo	Fascia thoracolumbalis lamina profunda R	1.2	1.22	17.56	15.87	77.72	2.0269	2020-09-10	['E05.2']		TRUE
0000-0001-8378-3108_LEIULANA_PT4_LuPeCo_sl13	sl13	Ligament	LEIULANA_PT4	LuPeCo	Ligamentum iliolumbale L							2020-09-10	['A00.3', 'A01.3']	entfallen (nur muskulär)	FALSE
0000-0001-8378-3108_LEIULANA_PT4_LuPeCo_sr13	sr13	Ligament	LEIULANA_PT4	LuPeCo	Ligamentum iliolumbale R							2020-09-10	['A00.3', 'A01.3']	entfallen (nur muskulär)	FALSE
0000-0001-8378-3108_LEIULANA_PT4_LuPeCo_sl09	sl09	Ligament	LEIULANA_PT4	LuPeCo	Ligamentum inguinale L	1.78	1.22	14.69	12.51	68.57	5.0032	2020-09-10			TRUE
0000-0001-8378-3108_LEIULANA_PT4_LuPeCo_sr09	sr09	Ligament	LEIULANA_PT4	LuPeCo	Ligamentum inguinale R	1.82	1.85	16.18	17.52	88.19	8.04	2020-09-10	['D06.3', 'E05.2']	Fu>250 N, abgebrochen	TRUE
0000-0001-8378-3108_LEIULANA_PT4_LuPeCo_sl10	sl10	Ligament	LEIULANA_PT4	LuPeCo	Ligamentum pectineum L	1.21	0.9	8.83	7.39	38.5	0.8209	2020-09-10	['A00.3', 'D16.2']	abnormale Struktur - keine Muskelscheide, keine zyklische Belastung	TRUE
0000-0001-8378-3108_LEIULANA_PT4_LuPeCo_sr10	sr10	Ligament	LEIULANA_PT4	LuPeCo	Ligamentum pectineum R	1.57	1.67	5.88	6.5	46.59	0.7518	2020-09-10	['A00.3']	abnormale Struktur - keine Muskelscheide	TRUE
0000-0001-8378-3108_LEIULANA_PT4_LuPeCo_sl14	sl14	Ligament	LEIULANA_PT4	LuPeCo	Ligamenta sacroiliaca anteriora L	1.72	1.72	12.42	11.28	34.1	0.896	2020-09-10	['B07.2']	sehr kurz (zukünftige Entnahme prüfen)	TRUE
0000-0001-8378-3108_LEIULANA_PT4_LuPeCo_sr14	sr14	Ligament	LEIULANA_PT4	LuPeCo	Ligamenta sacroiliaca anteriora R	1.54	1.69	10.64	11.94	35.15	0.9244	2020-09-10	['B07.2', 'E05.2']	sehr kurz (zukünftige Entnahme prüfen), IWA rechts locker	TRUE
0000-0001-8378-3108_LEIULANA_PT4_LuPeCo_sl08	sl08	Ligament	LEIULANA_PT4	LuPeCo	Ligamentum sacrospinale L	1.31	1.44	11.39	12.39	39.67	1.7222	2020-09-10	['D16.2']	keine zyklische Belastung	TRUE
0000-0001-8378-3108_LEIULANA_PT4_LuPeCo_sr08	sr08	Ligament	LEIULANA_PT4	LuPeCo	Ligamentum sacrospinale R	1.89	1.96	13.03	14.42	47.87	3.3849	2020-09-10			TRUE
0000-0001-8378-3108_LEIULANA_PT4_LuPeCo_sl07	sl07	Ligament	LEIULANA_PT4	LuPeCo	Ligamentum sacrotuberale L	4.45	3.41	17.73	18.95	83.37	11.5919	2020-09-10			TRUE
0000-0001-8378-3108_LEIULANA_PT4_LuPeCo_sr07	sr07	Ligament	LEIULANA_PT4	LuPeCo	Ligamentum sacrotuberale R	3.66	3.65	14.17	10.51	67.76	5.8596	2020-09-10			TRUE
0000-0001-8378-3108_LEIULANA_PT4_LuPeCo_sl11	sl11	Fascia	LEIULANA_PT4	LuPeCo	Membrana obturatoria L	1.88	0.76	11.37	10.47	27.39	0.9956	2020-09-10	['B07.2', 'D16.2', 'E05.2']	sehr kurz, IWA rechts Fehler, keine zyklische Belastung	TRUE
0000-0001-8378-3108_LEIULANA_PT4_LuPeCo_sr11	sr11	Fascia	LEIULANA_PT4	LuPeCo	Membrana obturatoria R	1.24	0.96	10.09	9.74	33.79	1.4528	2020-09-10	['D16.2', 'E05.2']	IWA rechts Fehler, keine zyklische Belastung	TRUE
0000-0001-8378-3108_LEIULANA_PT4_LuPeCo_sl04	sl04	Fascia	LEIULANA_PT4	LuPeCo	Fascia crescent L	0.9	0.97	13.26	12.84	35.87	0.8844	2020-09-10	['D16.2', 'E05.2']	Sichelfaszie, sehr attraktive Probe, keine zyklische Belastung	TRUE
0000-0001-8378-3108_LEIULANA_PT5_LuPeCo_sl01	sl01	Fascia	LEIULANA_PT5	LuPeCo	Fascia glutea L							2020-10-09	['A01.3']	entfallen (Vorpräparation)	FALSE
0000-0001-8378-3108_LEIULANA_PT5_LuPeCo_sr01	sr01	Fascia	LEIULANA_PT5	LuPeCo	Fascia glutea R							2020-10-09	['A01.3']	entfallen (Vorpräparation)	FALSE
0000-0001-8378-3108_LEIULANA_PT5_LuPeCo_sl02a	sl02a	Fascia	LEIULANA_PT5	LuPeCo	Fascia thoracolumbalis lamina superficalis L	0.24	0.28	10.21	9.13	41.3	0.3948	2020-10-09	['A00.2', 'D16.2']	kaum Längsfasern, übergang von quer (unten) zu 45° (oben)	TRUE
0000-0001-8378-3108_LEIULANA_PT5_LuPeCo_sl02b	sl02b	Fascia	LEIULANA_PT5	LuPeCo	Fascia thoracolumbalis lamina superficalis L	0.23	0.29	13.97	12.65	48.77	0.5256	2020-10-09	['A00.2', 'D16.2']	kaum Längsfasern, übergang von quer (unten) zu 45° (oben)	TRUE
0000-0001-8378-3108_LEIULANA_PT5_LuPeCo_sr02	sr02	Fascia	LEIULANA_PT5	LuPeCo	Fascia thoracolumbalis lamina superficalis R							2020-10-09	['A02.3']	zu kurz	FALSE
0000-0001-8378-3108_LEIULANA_PT5_LuPeCo_sl03a	sl03a	Fascia	LEIULANA_PT5	LuPeCo	Fascia thoracolumbalis lamina profunda L	1.25	0.93	9.52	9.65	55.76	0.9493	2020-10-09			TRUE
0000-0001-8378-3108_LEIULANA_PT5_LuPeCo_sl03b	sl03b	Fascia	LEIULANA_PT5	LuPeCo	Fascia thoracolumbalis lamina profunda L	1	0.59	11.1	10.43	58.13	0.998	2020-10-09			TRUE
0000-0001-8378-3108_LEIULANA_PT5_LuPeCo_sr03a	sr03a	Fascia	LEIULANA_PT5	LuPeCo	Fascia thoracolumbalis lamina profunda R	1.07	1.11	6.52	6.96	51.31	0.721	2020-10-09			TRUE
0000-0001-8378-3108_LEIULANA_PT5_LuPeCo_sr03b	sr03b	Fascia	LEIULANA_PT5	LuPeCo	Fascia thoracolumbalis lamina profunda R	1.28	1.24	6.77	7.3	51.24	0.7093	2020-10-09			TRUE
0000-0001-8378-3108_LEIULANA_PT5_LuPeCo_sl13	sl13	Ligament	LEIULANA_PT5	LuPeCo	Ligamentum iliolumbale L	1.74	1.78	9.76	10.45	38.33	1.6153	2020-10-09	['A00.3', 'B07.2', 'D06.3']	kurz, Abnormal (Falte an Rückseite), abgebrochen (Fu>250 N)	TRUE
0000-0001-8378-3108_LEIULANA_PT5_LuPeCo_sr13	sr13	Ligament	LEIULANA_PT5	LuPeCo	Ligamentum iliolumbale R							2020-10-09	['A02.3']	kurz-schief	FALSE
0000-0001-8378-3108_LEIULANA_PT5_LuPeCo_sl09	sl09	Ligament	LEIULANA_PT5	LuPeCo	Ligamentum inguinale L							2020-10-09	['A02.3']	entfallen (Schnitt, dünn, nur eine Faser)	FALSE
0000-0001-8378-3108_LEIULANA_PT5_LuPeCo_sr09	sr09	Ligament	LEIULANA_PT5	LuPeCo	Ligamentum inguinale R	0.57	0.59	11.25	8.14	67.93	1.3828	2020-10-09	['A00.3', 'D06.3']	Delle in Mitte, abgerochen (FU>250 N)	TRUE
0000-0001-8378-3108_LEIULANA_PT5_LuPeCo_sl10	sl10	Ligament	LEIULANA_PT5	LuPeCo	Ligamentum pectineum L	1.12	0.89	4.63	5.17	66.52	0.745	2020-10-09	['B02.2', 'D16.2']	3 Schnitte über Länge, Versagen an tiefstem Schnitt (an Einspannung oben), keine zyklische Belastung	TRUE
0000-0001-8378-3108_LEIULANA_PT5_LuPeCo_sr10	sr10	Ligament	LEIULANA_PT5	LuPeCo	Ligamentum pectineum R	1.62	1.19	4.51	3.76	46.74	0.7054	2020-10-09			TRUE
0000-0001-8378-3108_LEIULANA_PT5_LuPeCo_sl14	sl14	Ligament	LEIULANA_PT5	LuPeCo	Ligamenta sacroiliaca anteriora L							2020-10-09	['B01.3']	nicht entnommen	FALSE
0000-0001-8378-3108_LEIULANA_PT5_LuPeCo_sr14	sr14	Ligament	LEIULANA_PT5	LuPeCo	Ligamenta sacroiliaca anteriora R							2020-10-09	['B01.3']	nicht entnommen	FALSE
0000-0001-8378-3108_LEIULANA_PT5_LuPeCo_sl08	sl08	Ligament	LEIULANA_PT5	LuPeCo	Ligamentum sacrospinale L							2020-10-09	['A01.3', 'A00.3']	Avulsion, muskulär	FALSE
0000-0001-8378-3108_LEIULANA_PT5_LuPeCo_sr08	sr08	Ligament	LEIULANA_PT5	LuPeCo	Ligamentum sacrospinale R							2020-10-09	['A01.3', 'A00.3']	Avulsion, muskulär	FALSE
0000-0001-8378-3108_LEIULANA_PT5_LuPeCo_sl07	sl07	Ligament	LEIULANA_PT5	LuPeCo	Ligamentum sacrotuberale L	3.05	2.99	17.61	13.37	63.76	6.3505	2020-10-09			TRUE
0000-0001-8378-3108_LEIULANA_PT5_LuPeCo_sr07	sr07	Ligament	LEIULANA_PT5	LuPeCo	Ligamentum sacrotuberale R	2.75	4.35	28.19	21.35	85.31	10.505	2020-10-09	['D16.2']		TRUE
0000-0001-8378-3108_LEIULANA_PT5_LuPeCo_sl11	sl11	Fascia	LEIULANA_PT5	LuPeCo	Membrana obturatoria L	1.18	0.69	12.31	10.47	48.6	1.2561	2020-10-09	['D16.2']		TRUE
0000-0001-8378-3108_LEIULANA_PT5_LuPeCo_sr11	sr11	Fascia	LEIULANA_PT5	LuPeCo	Membrana obturatoria R	0.29	0.23	9.62	8.12	32.79	0.267	2020-10-09	['B02.2']	Längsschnitt in Einspannbereich oben	TRUE
0000-0001-8378-3108_LEIULANA_PT5_LuPeCo_sl04	sl04	Fascia	LEIULANA_PT5	LuPeCo	Fascia crescent L							2020-10-09	['A01.3']	entfallen (Vorpräparation)	FALSE
0000-0001-8378-3108_LEIULANA_PT5_LuPeCo_sr04	sr04	Fascia	LEIULANA_PT5	LuPeCo	Fascia crescent R							2020-10-09	['A01.3']	entfallen (Vorpräparation)	FALSE
0000-0001-8378-3108_LEIULANA_PT6_LuPeCo_sl01	sl01	Fascia	LEIULANA_PT6	LuPeCo	Fascia glutea L	1.05	1.05	13.4	15.23	52.71	1.3311	2020-11-17	['B10.2', 'D16.2']	Sehr medial, F-PM flasch skaliert f=10	TRUE
0000-0001-8378-3108_LEIULANA_PT6_LuPeCo_sr01	sr01	Fascia	LEIULANA_PT6	LuPeCo	Fascia glutea R							2020-11-17	['A01.3']	Entfallen-Vorpräparation	FALSE
0000-0001-8378-3108_LEIULANA_PT6_LuPeCo_sl02	sl02	Fascia	LEIULANA_PT6	LuPeCo	Fascia thoracolumbalis lamina superficalis L							2020-11-17	['A01.3']	Entfallen-Vorpräparation	FALSE
0000-0001-8378-3108_LEIULANA_PT6_LuPeCo_sr02	sr02	Fascia	LEIULANA_PT6	LuPeCo	Fascia thoracolumbalis lamina superficalis R							2020-11-17	['A01.3']	Entfallen-Vorpräparation	FALSE
0000-0001-8378-3108_LEIULANA_PT6_LuPeCo_sl03a	sl03a	Fascia	LEIULANA_PT6	LuPeCo	Fascia thoracolumbalis lamina profunda L	2.48	2.79	14.54	14.74	43.72	2.4995	2020-11-17		Zwei Proben entnehmbar	TRUE
0000-0001-8378-3108_LEIULANA_PT6_LuPeCo_sl03b	sl03b	Fascia	LEIULANA_PT6	LuPeCo	Fascia thoracolumbalis lamina profunda L	1.8	1.83	12.54	13.2	48.47	2.1079	2020-11-17		Zwei Proben entnehmbar	TRUE
0000-0001-8378-3108_LEIULANA_PT6_LuPeCo_sr03	sr03	Fascia	LEIULANA_PT6	LuPeCo	Fascia thoracolumbalis lamina profunda R	1.35	1.63	11	10.9	38.77	0.9175	2020-11-17			TRUE
0000-0001-8378-3108_LEIULANA_PT6_LuPeCo_sl13	sl13	Ligament	LEIULANA_PT6	LuPeCo	Ligamentum iliolumbale L	0	0	0	0	0	0	2020-11-17	['B02.3']	Kürzer als wr04, Schnitt in Mitte, sehr kurz	FALSE
0000-0001-8378-3108_LEIULANA_PT6_LuPeCo_sr13	sr13	Ligament	LEIULANA_PT6	LuPeCo	Ligamentum iliolumbale R	1.35	1.1	5.53	6.11	38.01	0.6395	2020-11-17	['C13.2', 'D06.3']	Sehr schön, viel Vorspannung	TRUE
0000-0001-8378-3108_LEIULANA_PT6_LuPeCo_sl09	sl09	Ligament	LEIULANA_PT6	LuPeCo	Ligamentum inguinale L							2020-11-17	['A01.3']	Entfallen-Vorpräparation	FALSE
0000-0001-8378-3108_LEIULANA_PT6_LuPeCo_sr09	sr09	Ligament	LEIULANA_PT6	LuPeCo	Ligamentum inguinale R							2020-11-17	['A01.3']	Entfallen-Vorpräparation	FALSE
0000-0001-8378-3108_LEIULANA_PT6_LuPeCo_sl10	sl10	Ligament	LEIULANA_PT6	LuPeCo	Ligamentum pectineum L							2020-11-17	['A00.3', 'B01.3']	Entfallen-verknöchert	FALSE
0000-0001-8378-3108_LEIULANA_PT6_LuPeCo_sr10	sr10	Ligament	LEIULANA_PT6	LuPeCo	Ligamentum pectineum R	0.54	0.27	9.01	9.29	48.73	0.7511	2020-11-17	['D03.1']	eventuell ausgerutscht	TRUE
0000-0001-8378-3108_LEIULANA_PT6_LuPeCo_sl14	sl14	Ligament	LEIULANA_PT6	LuPeCo	Ligamenta sacroiliaca anteriora L							2020-11-17	['B01.3']	Entfallen-nicht entnehmbar	FALSE
0000-0001-8378-3108_LEIULANA_PT6_LuPeCo_sr14	sr14	Ligament	LEIULANA_PT6	LuPeCo	Ligamenta sacroiliaca anteriora R							2020-11-17	['B01.3']	Entfallen-nicht entnehmbar	FALSE
0000-0001-8378-3108_LEIULANA_PT6_LuPeCo_sl08	sl08	Ligament	LEIULANA_PT6	LuPeCo	Ligamentum sacrospinale L	1.63	2.52	8.26	8.72	27.61	1.109	2020-11-17	['B07.2', 'D03.1']	Sehr kurz	TRUE
0000-0001-8378-3108_LEIULANA_PT6_LuPeCo_sr08	sr08	Ligament	LEIULANA_PT6	LuPeCo	Ligamentum sacrospinale R	1.87	2.86	9.62	9.71	31.67	1.2289	2020-11-17	['B07.2', 'D03.1']	Sehr kurz, oben ausgerutscht	TRUE
0000-0001-8378-3108_LEIULANA_PT6_LuPeCo_sl07	sl07	Ligament	LEIULANA_PT6	LuPeCo	Ligamentum sacrotuberale L	1.17	2.43	17.12	18.01	48.6	3.5877	2020-11-17		Sehr schön, viel Vorspannung	TRUE
0000-0001-8378-3108_LEIULANA_PT6_LuPeCo_sr07	sr07	Ligament	LEIULANA_PT6	LuPeCo	Ligamentum sacrotuberale R	2.51	2.81	14.95	20.61	46.31	4.0612	2020-11-17			TRUE
0000-0001-8378-3108_LEIULANA_PT6_LuPeCo_sl11	sl11	Fascia	LEIULANA_PT6	LuPeCo	Membrana obturatoria L	0.97	1.04	9.62	10.6	37.81	1.4531	2020-11-17	['D16.2']	ausgerutscht-oben, da kurz?	TRUE
0000-0001-8378-3108_LEIULANA_PT6_LuPeCo_sr11	sr11	Fascia	LEIULANA_PT6	LuPeCo	Membrana obturatoria R	0.85	0.7	11.02	11.89	41.65	1.4725	2020-11-17	['D16.2']	erster Anstieg ausgerutscht	TRUE
0000-0001-8378-3108_LEIULANA_PT6_LuPeCo_sl04	sl04	Fascia	LEIULANA_PT6	LuPeCo	Fascia crescent L	1.32	1.95	11.32	11.8	31.95	1.2523	2020-11-17	['B07.2', 'D03.2', 'D16.2']	entfallen, Schnitt, zu kurz	TRUE
0000-0001-8378-3108_LEIULANA_PT6_LuPeCo_sr04	sr04	Fascia	LEIULANA_PT6	LuPeCo	Fascia crescent R	0.91	0.77	16.12	14.03	38.53	1.9295	2020-11-17	['D03.2']	abgebrochen Fu>250 N, falsch benannt?	TRUE
0000-0001-8378-3108_LEIULANA_PT6_LuPeCo_sl12	sl12	Fascia	LEIULANA_PT6	LuPeCo	Fascia endopelvina L	0.5	1.6	7.59	9.58	56.6	1.2974	2020-11-17	['D16.2']		TRUE
0000-0001-8378-3108_LEIULANA_PT6_LuPeCo_sr12	sr12	Fascia	LEIULANA_PT6	LuPeCo	Fascia endopelvina R							2020-11-17	['A01.3']	Entfallen	FALSE
0000-0001-8378-3108_LEIULANA_PT7_LuPeCo_sl01	sl01	Fascia	LEIULANA_PT7	LuPeCo	Fascia glutea L	1.72	0.61	10.59	9.58	38.52	0.6709	2021-01-14	['D16.2']		TRUE
0000-0001-8378-3108_LEIULANA_PT7_LuPeCo_sr01	sr01	Fascia	LEIULANA_PT7	LuPeCo	Fascia glutea R	1.36	1.44	11.46	12.87	38.77	1.3975	2021-01-14	['D16.2']		TRUE
0000-0001-8378-3108_LEIULANA_PT7_LuPeCo_sl02	sl02	Fascia	LEIULANA_PT7	LuPeCo	Fascia thoracolumbalis lamina superficalis L	0.65	0.54	10.59	10.48	41.2	0.4606	2021-01-14	['B09.2']	nicht entfettet	TRUE
0000-0001-8378-3108_LEIULANA_PT7_LuPeCo_sr02	sr02	Fascia	LEIULANA_PT7	LuPeCo	Fascia thoracolumbalis lamina superficalis R	1.43	1.41	7.84	8.29	30.56	0.5869	2021-01-14			TRUE
0000-0001-8378-3108_LEIULANA_PT7_LuPeCo_sl03a	sl03a	Fascia	LEIULANA_PT7	LuPeCo	Fascia thoracolumbalis lamina profunda L	1.83	1.72	11.35	12.71	73.71	2.239	2021-01-14			TRUE
0000-0001-8378-3108_LEIULANA_PT7_LuPeCo_sl03b	sl03b	Fascia	LEIULANA_PT7	LuPeCo	Fascia thoracolumbalis lamina profunda L	1.36	1.34	9.79	11.54	72.45	1.9485	2021-01-14			TRUE
0000-0001-8378-3108_LEIULANA_PT7_LuPeCo_sr03a	sr03a	Fascia	LEIULANA_PT7	LuPeCo	Fascia thoracolumbalis lamina profunda R	1.69	1.53	11.73	11.18	54.11	1.3838	2021-01-14			TRUE
0000-0001-8378-3108_LEIULANA_PT7_LuPeCo_sr03b	sr03b	Fascia	LEIULANA_PT7	LuPeCo	Fascia thoracolumbalis lamina profunda R	1.82	1.88	11.36	11.79	54.61	1.4963	2021-01-14			TRUE
0000-0001-8378-3108_LEIULANA_PT7_LuPeCo_sl13	sl13	Ligament	LEIULANA_PT7	LuPeCo	Ligamentum iliolumbale L	1.09	0.49	9.65	10.5	32.38	0.7781	2021-01-14	['A00.2', 'B07.2', 'D16.2']	kaum Vorspannung, sehr kurz, Fehlschlag kein zyk., aber Fdet=100	TRUE
0000-0001-8378-3108_LEIULANA_PT7_LuPeCo_sr13	sr13	Ligament	LEIULANA_PT7	LuPeCo	Ligamentum iliolumbale R	0.6	0.51	6.6	8.49	34.21	0.6395	2021-01-14	['A02.1', 'D16.2']	teilweise abgesetzt-Vorpräparation, Fehlschlag kein zyk., aber Fdet=100	TRUE
0000-0001-8378-3108_LEIULANA_PT7_LuPeCo_sl09	sl09	Ligament	LEIULANA_PT7	LuPeCo	Ligamentum inguinale L	1.84	0.76	14.69	16.51	76.86	3.1313	2021-01-14	['D06.3', 'E05.2']	Fu>250 N	TRUE
0000-0001-8378-3108_LEIULANA_PT7_LuPeCo_sr09	sr09	Ligament	LEIULANA_PT7	LuPeCo	Ligamentum inguinale R	0.7	0.63	9.97	10.62	70.26	1.4313	2021-01-14	['A02.2', 'B02.2']	teilweise abgesetzt-Vorpräparation, Riss in Mitte	TRUE
0000-0001-8378-3108_LEIULANA_PT7_LuPeCo_sl10	sl10	Ligament	LEIULANA_PT7	LuPeCo	Ligamentum pectineum L	2.48	1.28	4.92	7.34	74.93	1.2615	2021-01-14	['A00.3']	stark verknöcherter Muskelansatz	TRUE
0000-0001-8378-3108_LEIULANA_PT7_LuPeCo_sr10	sr10	Ligament	LEIULANA_PT7	LuPeCo	Ligamentum pectineum R	0.62	2.09	2.96	5.33	74.8	0.9381	2021-01-14	['A00.2']	verknöcherter Muskelansatz	TRUE
0000-0001-8378-3108_LEIULANA_PT7_LuPeCo_sl14	sl14	Ligament	LEIULANA_PT7	LuPeCo	Ligamenta sacroiliaca anteriora L							2021-01-14	['B01.3']	nicht entnommen	FALSE
0000-0001-8378-3108_LEIULANA_PT7_LuPeCo_sr14	sr14	Ligament	LEIULANA_PT7	LuPeCo	Ligamenta sacroiliaca anteriora R							2021-01-14	['B01.3']	nicht entnommen	FALSE
0000-0001-8378-3108_LEIULANA_PT7_LuPeCo_sl08	sl08	Ligament	LEIULANA_PT7	LuPeCo	Ligamentum sacrospinale L	0.42	0.72	10.26	12.95	42.58	1.1662	2021-01-14	['E06.1', 'D16.2']	Fehlschlag Fu~45 N	TRUE
0000-0001-8378-3108_LEIULANA_PT7_LuPeCo_sr08	sr08	Ligament	LEIULANA_PT7	LuPeCo	Ligamentum sacrospinale R							2021-01-14	['A00.3', 'A02.3']	entfällt, zerfasert	FALSE
0000-0001-8378-3108_LEIULANA_PT7_LuPeCo_sl07	sl07	Ligament	LEIULANA_PT7	LuPeCo	Ligamentum sacrotuberale L	2.2	2.28	15.52	20.6	95.58	6.539	2021-01-14	['D03.2']	Aus- bzw. nachrutschen bei 60s	TRUE
0000-0001-8378-3108_LEIULANA_PT7_LuPeCo_sr07	sr07	Ligament	LEIULANA_PT7	LuPeCo	Ligamentum sacrotuberale R	2.77	2.72	21.13	22.11	87.38	8.503	2021-01-14			TRUE
0000-0001-8378-3108_LEIULANA_PT7_LuPeCo_sl11	sl11	Fascia	LEIULANA_PT7	LuPeCo	Membrana obturatoria L	1.68	1.5	9.37	11.46	29.17	1.5076	2021-01-14			TRUE
0000-0001-8378-3108_LEIULANA_PT7_LuPeCo_sr11	sr11	Fascia	LEIULANA_PT7	LuPeCo	Membrana obturatoria R	0.88	1.04	10.45	11.4	31.23	1.0482	2021-01-14	['D03.1', 'D16.2']	ausgerutscht bei erstem Einbau, wiederholt	TRUE
0000-0001-8378-3108_LEIULANA_PT7_LuPeCo_sl04	sl04	Fascia	LEIULANA_PT7	LuPeCo	Fascia crescent L							2021-01-14	['A01.3']	nicht entnehmbar	FALSE
0000-0001-8378-3108_LEIULANA_PT7_LuPeCo_sr04	sr04	Fascia	LEIULANA_PT7	LuPeCo	Fascia crescent R	0.88	0.71	10.76	11.46	29.52	0.5639	2021-01-14	['B02.2']	Loch	TRUE
0000-0001-8378-3108_LEIULANA_PT7_LuPeCo_sl12	sl12	Fascia	LEIULANA_PT7	LuPeCo	Fascia endopelvina L	0.85	0.6	6.79	8.49	45.2	0.4171	2021-01-14	['D16.2']		TRUE
0000-0001-8378-3108_LEIULANA_PT7_LuPeCo_sr12	sr12	Fascia	LEIULANA_PT7	LuPeCo	Fascia endopelvina R	0.49	0.45	6.82	6.74	34.75	0.364	2021-01-14	['D16.2']		TRUE
0000-0001-8378-3108_LEIULANA_PT7_LuPeCo_sl05	sl05	Ligament	LEIULANA_PT7	LuPeCo	Ligamenta sacroiliaca posteriora L	1.08	1.3	10.66	10.92	39.15	0.8628	2021-01-14			TRUE
0000-0001-8378-3108_LEIULANA_PT7_LuPeCo_sr05	sr05	Ligament	LEIULANA_PT7	LuPeCo	Ligamenta sacroiliaca posteriora R	2	1.58	9.16	9.71	41.33	1.1615	2021-01-14			TRUE
0000-0001-8378-3108_LEIULANA_PT7_LuPeCo_sl06	sl06	Ligament	LEIULANA_PT7	LuPeCo	Ligamentum sacroiliacum posterior longum L							2021-01-14	['A01.3']	nicht entnehmbar	FALSE
0000-0001-8378-3108_LEIULANA_PT7_LuPeCo_sr06	sr06	Ligament	LEIULANA_PT7	LuPeCo	Ligamentum sacroiliacum posterior longum R	1.09	1.36	10.97	10.85	39.42	0.8881	2021-01-14	['D06.3']	Fu>250 N	TRUE
